# Supplementary material for: Software algorithm and hardware design for real-time implementation of new spectral estimator
Source: Biomed Eng Online. 2014 May 9;13:61. doi: 10.1186/1475-925X-13-61 (PMC4057578; doi:10.1186/1475-925X-13-61)
Supplement: Additional file 2 — txtfiles.zip. [file 1475-925X-13-61-S2.zip › FILE140.TXT]

    -0.14024
    -0.37092
    -0.52470
    -0.48828
    -0.48423
    -0.46805
    -0.54494
    -0.58136
    -0.45186
    -0.31426
    -0.52066
    -0.37497
    -0.39115
    -0.34664
    -0.18071
    -0.03502
    -0.05526
     0.19566
     0.37372
     0.69748
     0.55988
     0.23613
     0.42229
     0.56393
     0.78651
     0.72176
     0.73795
     0.60845
     0.53965
     0.49918
     0.57607
     0.47085
     0.45061
     0.21589
     0.07020
    -0.04716
    -0.23332
    -0.20499
    -0.31021
    -0.50447
    -0.44376
    -0.54494
    -0.48019
    -0.48019
    -0.36282
    -0.45186
    -0.30212
    -0.21309
     0.09043
     0.06211
    -0.18881
    -0.18881
    -0.07144
     0.09853
     0.19566
     0.23613
     0.14305
     0.18351
     0.26850
     0.32921
     0.26445
     0.34135
     0.34135
     0.16733
     0.26041
     0.17542
     0.18351
     0.20780
     0.15519
     0.32111
     0.34944
     0.17542
     0.08234
     0.02164
     0.05401
    -0.00669
    -0.14834
    -0.16452
    -0.35068
    -0.36687
    -0.41948
    -0.44781
    -0.54898
    -0.61778
    -0.56113
    -0.56113
    -0.41544
    -0.40734
    -0.47614
    -0.57327
    -0.70277
    -1.02653
    -1.16412
    -1.08318
    -1.31386
    -0.74324
    -0.31831
    -0.59350
    -0.93345
    -1.55668
    -2.13539
    -2.05445
    -1.40289
    -1.18031
    -0.83227
    -0.29403
    -0.32236
    -0.80799
    -0.79585
    -0.39115
    -0.30617
     0.25231
     0.82293
     0.64082
     0.98077
     1.25191
     1.61209
     1.96822
     2.51052
     2.66025
     2.35268
     1.99655
     2.08963
     1.89538
     2.04512
     2.07749
     2.15843
     1.87110
     1.49878
     1.20335
     0.91601
     0.51537
     0.16328
    -0.00669
    -0.01883
    -0.18476
    -0.47614
    -0.43162
    -0.21713
    -0.07549
     0.03378
    -0.30617
    -0.39925
    -0.15643
     0.27255
     0.73795
     1.17097
     0.98077
     0.61249
     0.68129
     0.70557
     0.60440
     0.13495
    -0.60160
    -0.62992
    -0.27784
    -0.39520
    -0.71896
    -1.02248
    -1.40289
    -1.52430
    -1.75093
    -1.76712
    -1.68213
    -1.70237
    -1.51621
    -1.57287
    -1.28958
    -1.20459
    -0.87679
    -0.59350
    -0.26570
    -0.12405
    -0.01074
     0.05401
     0.13495
     0.09448
     0.15519
     0.24017
     0.42229
     0.11876
    -0.00669
     0.12281
     0.17947
    -0.00265
    -0.02693
    -0.06740
    -0.19690
    -0.28998
    -0.28189
    -0.17666
    -0.10382
     0.03378
     0.04592
    -0.02288
    -0.01479
     0.11472
     0.11876
     0.00140
     0.09448
     0.02568
    -0.02693
     0.03378
     0.01354
    -0.01074
    -0.17666
    -0.27784
    -0.43567
    -0.43162
    -0.52875
    -0.58945
    -0.33450
    -0.12405
    -0.00669
     0.20375
     0.39396
     0.07425
    -0.12405
    -0.15238
    -0.26165
    -0.08358
    -0.19285
    -0.26570
     0.05401
    -0.11596
    -0.32236
    -0.67849
    -1.17222
    -1.56477
    -1.92900
    -1.52025
    -1.20055
    -1.10342
    -0.97796
    -0.84846
    -0.43567
    -0.45590
    -0.45186
    -0.41139
    -0.00265
     0.36563
     0.63677
     0.89983
     1.05361
     1.25596
     1.21144
     1.14669
     1.23977
     1.28429
     1.19930
     1.04147
     0.93220
     0.94434
     0.75009
     0.72581
     0.64891
     0.51537
     0.40205
     0.17137
     0.09853
     0.21589
     0.18351
     0.19161
     0.21994
     0.20375
     0.18351
     0.12281
     0.10258
     0.18351
     0.35349
     0.87959
     1.07789
     1.07385
     1.08599
     0.92816
     0.92006
     0.97267
     0.79056
     0.79056
     1.09408
     1.03742
     0.92006
     0.52346
     0.40205
     0.28874
     0.28469
     0.07829
    -0.14834
    -0.26570
    -0.25356
    -0.18476
    -0.19690
    -0.14429
    -0.16048
    -0.09573
    -0.00669
     0.00545
    -0.01883
    -0.20499
    -0.01883
    -0.03907
    -0.02693
    -0.06335
    -0.11191
    -0.12001
    -0.20095
    -0.28998
    -0.37092
    -0.48019
    -0.31831
    -0.43567
    -0.46805
    -0.40734
    -0.39520
    -0.52875
    -0.54898
    -0.47614
    -0.38711
    -0.27379
    -0.10787
    -0.02693
    -0.10382
    -0.12405
    -0.27784
    -0.28593
    -0.08763
    -0.08763
    -0.00669
    -0.06740
    -0.03907
    -0.16048
    -0.27379
    -0.18071
    -0.03907
    -0.03502
     0.05806
     0.22803
     0.24017
     0.36158
     0.51941
     0.26850
     0.26041
    -0.12001
    -0.56922
    -0.26974
    -0.27379
    -0.23737
    -0.17666
    -0.15643
    -0.50447
    -0.73919
    -1.31386
    -1.98970
    -2.14753
    -1.62143
    -1.03867
    -0.97392
    -0.70277
    -0.41948
    -0.01479
    -0.14024
    -0.08358
    -0.05121
     0.78651
     1.11836
     1.23572
     1.21549
     1.20335
     0.96053
     0.76223
     0.56798
     0.85126
     0.82698
     0.71367
     0.49513
     0.04592
    -0.20499
    -0.43567
    -0.60969
    -0.68253
    -0.81204
    -0.80394
    -0.78776
    -0.72300
    -0.67039
    -0.51256
    -0.51256
    -0.60564
    -0.55303
    -0.60969
    -0.47614
    -0.37497
    -0.32640
    -0.33450
    -0.12001
    -0.09977
     0.04187
     0.07829
     0.02164
    -0.06740
     0.11472
     0.21589
     0.44252
     0.24422
    -0.07954
    -0.11596
     0.16328
     0.07425
    -0.07549
    -0.09977
    -0.21713
    -0.14024
    -0.02693
     0.04187
    -0.04716
     0.05401
     0.22803
     0.23613
     0.10258
     0.12281
     0.37372
     0.41824
     0.45466
     0.39396
     0.34135
     0.24422
     0.09853
     0.08234
    -0.01074
    -0.17262
    -0.16857
    -0.30617
    -0.39115
    -0.50042
    -0.56517
    -0.63397
    -0.63397
    -0.79180
    -0.67849
    -0.61778
    -0.75538
    -0.84441
    -0.71491
    -0.75538
    -0.78776
    -0.62588
    -0.77157
    -0.69468
    -0.73515
    -0.79180
    -0.83227
    -0.78371
    -0.69872
    -0.48828
    -0.33854
    -0.08763
    -0.10382
    -0.10382
    -0.08763
     0.12686
     0.41014
     0.45061
     0.72581
     0.82698
     0.96053
     0.82293
     0.52346
     0.45466
     0.64487
     0.76223
     0.59226
     0.81079
     1.00909
     0.80675
     0.48299
     0.21184
     0.26041
    -0.06740
    -0.51256
    -0.45590
     0.01354
     0.09043
     0.16328
     0.24017
     0.41014
     0.36158
     0.04997
     0.04997
     0.06211
     0.08639
     0.08639
     0.25231
     0.31302
     0.42633
     0.34539
     0.38586
     0.36158
     0.22803
     0.25636
     0.19970
    -0.03502
    -0.29807
    -0.38306
    -0.35068
    -0.16857
    -0.16857
    -0.24142
    -0.42758
    -0.33045
    -0.22928
    -0.20904
    -0.20904
    -0.25760
    -0.17262
    -0.13620
    -0.26974
    -0.28593
    -0.08763
     0.08234
     0.06615
     0.32921
     0.50322
     0.38586
     0.27255
     0.23208
     0.24017
     0.10662
     0.09853
     0.32921
     0.20780
     0.26445
     0.30492
     0.03378
    -0.20499
    -0.13620
    -0.19690
    -0.12810
    -0.02693
    -0.04716
    -0.21309
    -0.24142
    -0.35068
    -0.29403
    -0.29807
    -0.24142
    -0.01883
     0.03378
     0.02568
    -0.11191
    -0.12001
    -0.20904
    -0.41948
    -0.34259
    -0.18476
    -0.33854
    -0.32640
    -0.47614
    -0.45590
    -0.48423
    -0.61374
    -0.67444
    -0.68253
    -0.61374
    -0.62588
    -0.50042
    -0.62588
    -0.67444
    -0.69468
    -0.70277
    -0.57327
    -0.42758
    -0.36282
    -0.30212
    -0.37497
    -0.18881
    -0.11191
    -0.10787
    -0.07549
    -0.04716
    -0.05526
    -0.07549
    -0.05930
     0.09448
     0.00545
    -0.01074
     0.02568
     0.15923
     0.25231
     0.35753
     0.52346
     0.62463
     0.66915
     0.50727
     0.32921
     0.14305
     0.40205
     0.41014
     0.74604
     0.74199
     0.76628
     0.53155
     0.43443
     0.14709
    -0.46400
    -0.98201
    -0.54898
     0.02164
     0.33325
     0.41824
     0.72176
     0.85126
     0.47085
     0.49918
     0.69748
     0.70557
     0.94030
     0.67320
     0.81484
     1.35713
     1.49068
     1.29643
     1.14264
     0.95244
     0.68938
     0.62868
     0.73795
     0.87150
     1.03338
     0.83912
     0.83103
     0.64487
     0.96053
     1.07789
     0.83103
     0.81079
     0.94434
     0.78246
     0.76223
     0.57202
     0.35349
    -0.06335
    -0.22118
    -0.26570
    -0.41139
    -0.87274
    -1.03462
    -1.23292
    -1.20459
    -1.41503
    -1.64166
    -1.50002
    -1.47979
    -1.44336
    -1.53240
    -1.46764
    -1.51216
    -1.42717
    -1.15603
    -1.01034
    -0.70682
    -0.54898
    -0.60969
    -0.47209
    -0.34259
    -0.33045
    -0.23332
     0.04997
     0.19566
     0.09853
     0.13090
     0.28874
     0.12686
     0.00140
    -0.10787
    -0.09977
    -0.09977
    -0.23332
    -0.50447
    -0.43162
    -0.52066
    -0.59755
    -0.69468
    -0.80394
    -0.62992
    -0.62992
    -0.80799
    -0.82013
    -0.93749
    -0.96177
    -0.88084
    -0.67444
    -0.62588
    -0.58136
    -0.31021
    -0.11596
    -0.49637
    -0.49233
    -0.51256
    -0.44376
    -0.20095
    -0.14024
    -0.10787
    -0.19285
    -0.18071
    -0.26165
    -0.27784
    -0.26974
    -0.20904
    -0.18071
    -0.16452
    -0.23332
     0.00545
     0.21184
     0.32516
     0.14709
     0.30088
     0.54369
     0.63273
     1.02124
     1.05361
     1.06170
     0.64082
     0.59630
     0.35349
     0.16733
     0.17137
    -0.09977
     0.11067
    -0.04312
    -0.12810
    -0.63397
    -0.94154
    -1.54858
    -2.07469
    -2.46320
    -1.71046
    -1.08723
    -0.99415
    -0.57731
     0.03378
     0.23613
    -0.15643
    -0.00265
     0.26850
     0.67724
     1.09408
     1.57567
     2.06130
     2.26365
     2.25151
     2.64811
     2.55503
     2.51052
     2.41339
     2.26770
     1.93585
     1.66875
     1.51092
     1.52710
     1.41379
     1.11027
     0.77437
     0.70962
     0.41824
     0.26445
     0.17947
    -0.08358
    -0.18881
    -0.33045
    -0.44781
    -0.53280
    -0.58136
    -0.80394
    -0.73110
    -0.66635
    -0.74324
    -0.82418
    -0.67444
    -0.70682
    -0.73919
    -0.43567
    -0.41544
    -0.59350
    -0.53684
    -0.38711
    -0.22118
    -0.15643
    -0.22928
    -0.16452
    -0.03502
    -0.06335
    -0.14024
    -0.15238
    -0.21713
    -0.34259
    -0.38711
    -0.21713
    -0.14429
    -0.24546
    -0.30617
    -0.36282
    -0.37497
    -0.46805
    -0.59350
    -0.63397
    -0.62183
    -0.52470
    -0.53684
    -0.62588
    -0.55708
    -0.55708
    -0.45186
    -0.45995
    -0.26165
    -0.31831
    -0.43162
    -0.16857
    -0.04312
    -0.16857
    -0.27379
    -0.26570
    -0.12810
    -0.10787
    -0.13215
    -0.13620
    -0.19690
    -0.14024
    -0.36687
    -0.43162
    -0.27379
    -0.32236
    -0.52470
    -0.55708
    -0.36282
    -0.20095
    -0.12810
    -0.11191
    -0.05121
    -0.04716
     0.10258
     0.07829
     0.20375
     0.26041
     0.23208
     0.29278
     0.34944
     0.26445
     0.14305
     0.07425
     0.04997
    -0.10382
    -0.19690
    -0.42758
    -0.42353
    -0.58945
    -0.60564
    -0.53684
    -0.59350
    -0.74729
    -0.87679
    -0.79585
    -0.70277
    -0.50447
    -0.40734
    -0.28593
    -0.30617
    -0.27379
     0.04187
     0.64891
     1.17502
     1.63637
     1.31262
     0.93220
     1.20335
     1.62423
     1.64851
     1.73755
     1.83063
     1.84277
     1.79825
     1.76183
     1.74969
     1.60400
     1.65661
     1.66470
     1.63233
     1.59186
     1.85086
     1.92775
     1.81849
     2.04107
     2.48623
     1.87919
     1.10217
    -0.00669
    -0.15643
     0.19566
     1.03338
     0.89983
     0.41014
    -0.60564
    -1.76712
    -1.88448
    -1.88448
    -1.51621
    -1.40289
    -1.35838
    -1.68618
    -2.34179
    -2.48343
    -2.00184
    -1.54049
    -1.43527
    -1.48383
    -1.35028
    -1.35838
    -1.44741
    -1.50811
    -1.45146
    -1.43527
    -1.47979
    -1.31386
    -1.30577
    -1.18031
    -1.23697
    -1.15198
    -1.06295
    -0.87679
    -1.05485
    -1.06700
    -0.96177
    -0.83632
    -0.82418
    -0.76752
    -0.68658
    -0.60564
    -0.65825
    -0.59350
    -0.54494
    -0.48828
    -0.58136
    -0.46400
    -0.47209
    -0.37092
    -0.41139
    -0.58541
    -0.71896
    -0.42353
    -0.43567
    -0.63802
    -0.56517
    -0.64206
    -0.65421
    -0.84441
    -0.88084
    -0.94963
    -0.83632
    -0.64206
    -0.54089
    -0.48423
    -0.57731
    -0.65421
    -0.54494
    -0.37901
    -0.29403
    -0.24546
    -0.28593
    -0.28593
    -0.19285
    -0.04312
    -0.08763
    -0.12405
    -0.18881
    -0.31021
    -0.20499
    -0.18881
    -0.12405
    -0.30212
    -0.33450
    -0.27379
    -0.29403
    -0.27784
    -0.25760
    -0.42758
    -0.45590
    -0.36687
    -0.19285
    -0.19690
    -0.24951
    -0.16048
    -0.16452
    -0.22118
     0.10258
     0.45061
     0.30088
     0.30088
     0.48704
     0.49513
     0.61249
     0.72581
     0.79056
     0.80270
     0.93220
     0.87150
     1.03338
     0.99695
     0.94434
     0.75818
     0.92006
     0.98077
     0.90387
     1.04147
     0.87959
     0.80675
     0.99291
     0.90387
     0.94030
     0.92816
     0.96862
     1.05361
     1.17907
     1.39356
     1.40570
     1.36927
     1.50687
     1.83467
     1.88324
     1.65661
     1.31666
     1.38141
     1.74159
     1.98036
     1.95204
     1.90752
     1.57162
     1.18311
     1.08599
     0.59226
     0.09853
     0.21994
     0.23613
     0.09448
    -0.36687
    -0.53280
    -0.37497
    -0.51256
    -0.97392
    -1.24911
    -1.32195
    -1.19245
    -0.97796
    -0.83227
    -0.69063
    -0.81204
    -0.83632
    -0.74729
    -0.67039
    -0.43567
    -0.44781
    -0.64206
    -0.83632
    -0.63802
    -0.62992
    -0.61778
    -0.71086
    -0.82418
    -0.79585
    -0.70277
    -0.68253
    -0.65825
    -0.77561
    -0.95368
    -0.92535
    -0.50447
    -0.49233
    -0.49637
    -0.50042
    -0.58945
    -0.58945
    -0.54494
    -0.48019
    -0.48423
    -0.48828
    -0.44376
    -0.40329
    -0.48423
    -0.45186
    -0.37092
    -0.44781
    -0.47209
    -0.36282
    -0.24142
    -0.23332
    -0.21309
    -0.28593
    -0.29807
    -0.24951
    -0.20095
    -0.29403
    -0.19690
    -0.22118
    -0.37497
    -0.28593
    -0.30212
    -0.38711
    -0.57731
    -0.48019
    -0.43162
    -0.52875
    -0.45995
    -0.37092
    -0.32236
    -0.31021
    -0.30617
    -0.02288
     0.34539
     0.59226
     0.59226
     0.32111
     0.52346
     0.63273
     0.90387
     0.82293
     0.89173
     0.81889
     1.05361
     1.15478
     1.04552
     0.95244
     0.79865
     0.80675
     0.76223
     0.73795
     0.65296
     0.64891
     0.61249
     0.65701
     0.61249
     0.83103
     0.88769
     0.81079
     0.77032
     0.95648
     0.84317
     0.65701
     0.88364
     0.89578
     0.75414
     0.81484
     0.96458
     1.00100
     0.99695
     0.58416
     0.25636
     0.05401
     0.10662
    -0.02693
     0.32516
     0.49108
    -0.05526
    -0.54494
    -0.67039
    -0.71086
    -1.05890
    -1.20864
    -0.96177
    -0.89702
    -0.61778
    -0.48019
    -0.53280
    -0.80799
    -0.87679
    -0.93345
    -0.79585
    -0.56922
    -0.49233
    -0.55303
    -0.51661
    -0.46805
    -0.39520
    -0.39115
    -0.56922
    -0.76347
    -0.90916
    -0.83632
    -0.87679
    -0.89702
    -0.96177
    -0.99820
    -0.91321
    -0.82418
    -0.69872
    -0.72300
    -0.80394
    -0.86060
    -0.75943
    -0.53280
    -0.44376
    -0.54494
    -0.58945
    -0.53280
    -0.51256
    -0.65421
    -0.72300
    -0.69063
    -0.78371
    -0.85655
    -0.85655
    -0.82013
    -0.82013
    -0.93345
    -1.07914
    -1.01034
    -0.90916
    -0.92940
    -0.86060
    -0.76347
    -0.76752
    -0.70682
    -0.62588
    -0.46805
    -0.42353
    -0.32640
    -0.28593
    -0.22928
    -0.20499
    -0.18071
    -0.07549
     0.12686
     0.25231
     0.24422
     0.33730
     0.35349
     0.29278
     0.26445
     0.38991
     0.70153
     0.71771
     0.62463
     0.73390
     0.68938
     0.73390
     0.70557
     0.70557
     0.84317
     0.80675
     0.86340
     0.83103
     0.87554
     0.89173
     0.94030
     0.89983
     0.92411
     0.85936
     0.79865
     0.94434
     0.96862
     0.89173
     0.79056
     0.77842
     0.75009
     0.60845
     0.68129
     0.62463
     0.55988
     0.56393
     0.74199
     0.69748
     0.64891
     0.61249
     0.43443
     0.43847
     0.45871
     0.34944
     0.34539
     0.38991
     0.32516
     0.45466
     0.57202
     0.60845
     0.32516
     0.17542
     0.21589
     0.12686
    -0.01883
    -0.29403
    -0.38306
    -0.42353
    -0.46400
    -0.42758
     0.16328
     0.42229
    -0.23737
    -0.40734
     0.16328
     0.69343
     0.92816
     0.83103
     0.84317
     0.79056
     0.49108
     0.63273
     0.95244
     1.09408
     1.45021
     1.47449
     1.26405
     0.78246
     0.52751
     0.38586
     0.18351
    -0.11596
    -0.31426
    -0.36687
    -0.46805
    -0.67849
    -0.86060
    -0.72705
    -0.94154
    -1.01439
    -1.13175
    -1.05485
    -1.21269
    -1.22483
    -1.27744
    -1.08723
    -1.03462
    -1.05081
    -1.13984
    -1.14389
    -1.03462
    -0.92131
    -0.88488
    -0.86060
    -0.82013
    -0.90916
    -0.88893
    -0.71896
    -0.75943
    -0.77966
    -0.82418
    -0.79585
    -0.60969
    -0.35878
    -0.14429
    -0.32640
    -0.38711
    -0.18476
     0.10258
     0.29683
     0.36158
     0.32111
     0.60845
     0.79056
     1.00909
     1.07385
     0.89173
     0.72581
     0.77437
     0.90792
     1.00100
     0.88769
     0.54369
     0.37777
     0.34539
     0.28874
     0.29683
     0.16733
    -0.08358
    -0.24546
    -0.41139
    -0.25356
    -0.24142
    -0.20095
    -0.31831
    -0.30212
    -0.13215
    -0.03907
     0.06211
     0.14305
     0.33730
     0.12686
     0.20780
     0.40610
     0.38182
     0.36563
     0.39396
     0.34944
     0.34539
     0.30492
     0.30492
     0.38586
     0.42229
     0.58821
     0.65701
     0.72581
     0.73795
     0.70153
     0.83912
     0.66915
     0.76628
     0.80675
     0.82698
     0.83912
     0.72176
     0.68534
     0.54369
     0.34135
     0.30088
     0.18351
    -0.05930
    -0.43162
    -0.78371
    -1.54049
    -2.19205
    -1.73070
    -1.15603
    -0.47614
    -0.48828
    -0.63802
    -0.75943
    -0.81204
    -0.91726
    -0.87679
    -0.50852
    -0.50042
    -0.33450
    -0.02288
     0.30492
     0.26041
     0.44657
     0.60845
     0.53965
     0.34944
    -0.03907
    -0.39925
    -0.20095
    -0.21713
    -0.17262
    -0.39520
    -0.37092
    -0.34259
    -0.31831
    -0.48019
    -0.48019
    -0.48423
    -0.61374
    -0.41544
    -0.49233
    -0.58136
    -0.63802
    -0.61778
    -0.61778
    -0.56517
    -0.52875
    -0.44376
    -0.42353
    -0.42758
    -0.37092
    -0.34259
    -0.41948
    -0.48423
    -0.48019
    -0.50852
    -0.39520
    -0.26165
    -0.35068
    -0.21713
    -0.13215
    -0.13215
     0.01759
    -0.05121
    -0.03097
     0.09853
     0.28064
     0.53155
     0.60035
     0.58416
     0.76223
     0.62059
     0.70557
     0.67724
     0.70557
     0.67320
     0.70557
     0.82698
     0.70557
     0.58416
     0.53965
     0.65296
     0.63273
     0.40205
     0.26850
     0.26445
     0.30088
     0.27659
     0.34135
     0.51132
     0.32921
     0.27659
     0.29278
     0.41419
     0.36967
     0.30088
     0.16733
     0.19970
     0.20375
     0.21589
     0.17542
     0.12281
     0.08234
     0.01354
     0.06211
     0.22803
     0.13495
     0.30088
     0.36967
     0.36967
     0.47894
     0.41014
     0.33325
     0.38991
     0.50727
     0.45466
     0.49918
     0.55988
     0.37777
     0.31302
     0.26850
     0.27255
     0.30897
     0.13495
     0.01354
    -0.10382
    -0.08763
    -0.18071
    -0.34259
    -0.60160
    -0.73919
    -0.88084
    -0.94559
    -1.00629
    -0.52066
    -0.13620
    -0.50852
    -0.53684
    -0.14834
    -0.00669
     0.40205
     0.52346
     0.58012
     0.82293
     0.92006
     0.68534
     0.51132
     0.95244
     1.18311
     1.39760
     1.37332
     1.47045
     0.88364
     0.25636
     0.05806
    -0.16048
    -0.21713
    -0.09168
    -0.30212
    -0.50042
    -0.54898
    -0.61374
    -0.52875
    -0.58541
    -0.50042
    -0.76752
    -0.79180
    -0.69468
    -0.54089
    -0.52470
    -0.42758
    -0.42758
    -0.52875
    -0.32640
    -0.16048
    -0.01074
     0.02164
     0.09448
     0.14709
     0.47085
     0.79056
     0.70962
     0.98077
     0.88364
     0.85531
     1.15883
     1.38951
     1.21144
     1.13455
     1.03338
     0.97267
     0.98481
     0.87150
     0.86340
     0.70962
     0.64487
     0.52346
     0.46680
     0.51941
     0.32111
     0.04997
    -0.07144
     0.17947
     0.43847
     0.34539
     0.23208
     0.17947
     0.21184
     0.28469
     0.37372
     0.34539
     0.28064
     0.18756
     0.18756
     0.23613
     0.27659
     0.20375
     0.12281
     0.09043
     0.13090
     0.15519
     0.28469
     0.18351
     0.21589
     0.15519
     0.30492
     0.50727
     0.60440
     0.56798
     0.52346
     0.50727
     0.36967
     0.43847
     0.44252
     0.44252
     0.39800
     0.18756
     0.01759
     0.01354
    -0.20499
    -0.23332
    -0.31831
    -0.44781
    -0.49233
    -0.69468
    -1.20055
    -1.39480
    -1.64571
    -1.63357
    -1.47574
    -1.19245
    -0.63397
    -0.66230
    -1.18840
    -0.99820
    -0.67444
    -0.29403
    -0.00669
     0.28469
     0.34539
     0.71367
     0.81484
     0.77032
     0.75818
     0.71771
     0.57202
     0.22803
     0.33325
     0.63677
     0.21589
    -0.56113
    -0.94559
    -0.75943
    -0.67849
    -1.30172
    -1.47979
    -1.48788
    -1.56072
    -1.58501
    -1.42717
    -1.14793
    -1.08723
    -1.13579
    -1.07509
    -0.89298
    -0.79180
    -0.68253
    -0.53684
    -0.35878
    -0.31021
    -0.12810
     0.03378
     0.04592
     0.05401
     0.15114
     0.17137
     0.29683
     0.40205
     0.33730
     0.36563
     0.48704
     0.51941
     0.64891
     0.60440
     0.38991
     0.18351
     0.39396
     0.62868
     0.53560
     0.56393
     0.70962
     0.39396
     0.11472
     0.21589
     0.49108
     0.58416
     0.65296
     0.64082
     0.51132
     0.41419
     0.39800
     0.42229
     0.50727
     0.54369
     0.54369
     0.57607
     0.56798
     0.47085
     0.42633
     0.40205
     0.28064
     0.07020
    -0.03502
    -0.08763
    -0.10787
    -0.20904
    -0.30212
    -0.23737
    -0.30212
    -0.35068
    -0.48019
    -0.47614
    -0.47209
    -0.41544
    -0.38306
    -0.30212
    -0.20095
    -0.14429
    -0.09168
     0.13900
     0.17947
     0.21589
     0.21589
     0.15519
     0.14305
     0.13495
     0.15923
     0.22803
     0.25636
     0.26445
     0.25636
     0.38586
     0.42633
     0.55179
     0.15923
     0.09043
     0.04592
    -0.06335
    -0.33854
    -0.61374
    -0.98606
    -1.26934
    -1.14793
    -0.14429
     0.38991
     0.03782
    -0.18881
    -0.19285
     0.00545
     0.25636
     0.38182
     0.56393
     0.89983
     1.00100
     0.75414
     1.05361
     1.29238
     1.16288
     0.87554
     0.66915
     0.71771
     0.74199
     0.25231
    -0.49637
    -0.75133
    -0.83632
    -0.78776
    -0.79990
    -0.71896
    -0.98201
    -1.06295
    -1.00629
    -0.96177
    -0.88488
    -0.92940
    -0.92940
    -0.85655
    -0.65421
    -0.46400
    -0.52066
    -0.67849
    -0.60969
    -0.52470
    -0.41948
    -0.37901
    -0.66635
    -0.38306
    -0.22118
     0.22803
     0.36967
     0.57607
     0.91601
     1.17502
     1.05361
     1.01314
     1.13455
     1.08194
     1.18716
     1.46235
     1.44617
     1.30857
     1.06170
     0.85126
     0.90792
     0.81889
     0.79865
     0.54369
     0.40610
    -0.08358
    -0.18881
    -0.35878
    -0.29403
    -0.28593
    -0.06740
     0.10662
     0.00545
     0.11876
     0.10662
     0.15519
     0.16733
     0.31706
     0.43038
     0.45466
     0.45466
     0.54369
     0.62463
     0.69748
     0.51537
     0.17542
     0.16733
     0.28064
     0.26850
     0.24827
     0.24422
     0.02568
    -0.11191
    -0.08763
    -0.07144
    -0.27379
    -0.45995
    -0.45186
    -0.50042
    -0.29403
    -0.29403
    -0.19285
    -0.10382
    -0.36687
    -0.59350
    -0.58945
    -0.71086
    -0.91321
    -1.41908
    -1.47169
    -1.24506
    -1.00224
    -0.78776
    -0.35878
    -0.40329
    -0.60969
    -0.91726
    -0.75943
    -0.52875
    -0.35473
    -0.16048
     0.06211
     0.27255
     0.32921
     0.34135
     0.26445
     0.15114
     0.07020
     0.03378
    -0.02288
     0.07829
     0.20375
     0.08639
    -0.31831
    -0.43162
    -0.54494
    -0.51256
    -0.59350
    -0.12810
     0.36158
     0.08639
     0.07020
     0.10258
     0.05806
    -0.11191
    -0.14834
    -0.26974
    -0.33854
    -0.36282
    -0.38306
    -0.43972
    -0.32640
    -0.36282
    -0.29403
    -0.39925
    -0.51661
    -0.67039
    -0.78371
    -0.70277
    -0.58541
    -0.52066
    -0.43162
    -0.45186
    -0.44376
    -0.10382
     0.09448
     0.11472
     0.16733
     0.11876
     0.41824
     0.45466
     0.62059
     0.68534
     0.80270
     1.07789
     1.40165
     1.39760
     1.29238
     1.23572
     1.23168
     1.30452
     1.19930
     1.23572
     1.11836
     0.99695
     0.96053
     0.90387
     1.04956
     1.02528
     0.80675
     0.66510
     0.59226
     0.56798
     0.50322
     0.46680
     0.41824
     0.32516
     0.30492
     0.33730
     0.29278
     0.00545
    -0.16048
    -0.34259
    -0.15643
     0.23613
     0.27255
     0.07425
     0.07020
    -0.03502
     0.12281
     0.41014
     0.34539
     0.46680
     0.85936
     0.87959
     0.80270
     0.65701
     0.28469
    -0.10382
    -0.46400
    -0.32640
    -0.36687
    -0.57731
    -0.87274
    -1.27744
    -1.60929
    -1.47574
    -1.09128
    -0.74324
    -0.71896
    -0.74729
    -0.52066
    -0.35068
    -0.12810
     0.27659
     0.55583
     0.93220
     1.03742
     1.27619
     1.33285
     1.26810
     1.28833
     1.20740
     0.89173
     0.66510
     0.50322
     0.24827
     0.04187
    -0.25760
    -0.31831
    -0.28189
    -0.59350
    -0.65421
    -0.48019
    -0.58945
    -0.67849
    -0.64206
    -0.48019
    -0.50447
    -0.56517
    -0.57731
    -0.58945
    -0.51661
    -0.52066
    -0.56113
    -0.52470
    -0.57327
    -0.54898
    -0.48019
    -0.38711
    -0.41139
    -0.56517
    -0.59350
    -0.55303
    -0.46805
    -0.36687
    -0.35473
    -0.30212
    -0.33854
    -0.26974
    -0.16857
    -0.07144
    -0.18476
    -0.26165
    -0.18881
    -0.08358
    -0.09168
    -0.14024
    -0.07954
    -0.15238
    -0.02693
    -0.04312
     0.03782
     0.17542
     0.25636
     0.46680
     0.58821
     0.50727
     0.68129
     0.84722
     0.85531
     1.17502
     1.47045
     1.52306
     1.53925
     1.37332
     1.26405
     1.29643
     1.25596
     1.25191
     1.23572
     1.06170
     0.93625
     0.60035
     0.50727
     0.43847
     0.34135
     0.13900
     0.09448
    -0.11596
    -0.16048
    -0.16857
    -0.20095
    -0.23737
    -0.24951
    -0.37901
    -0.42353
    -0.41139
    -0.38306
    -0.35068
    -0.46400
    -0.52875
    -0.52066
    -0.62992
    -0.42353
    -0.43162
    -0.46400
    -0.34664
    -0.26974
    -0.17262
    -0.01883
     0.11472
     0.29683
     0.47085
     0.73390
     0.77842
     0.82293
     0.64487
     0.23613
     0.07829
     0.21184
    -0.17262
    -0.37901
    -0.92535
    -1.11151
    -0.19285
     0.21589
     0.36158
     0.12281
    -0.21713
    -0.41544
    -0.59755
    -0.20904
     0.08639
     0.30492
     0.74199
     1.08194
     1.27619
     1.01719
     0.83912
     0.82293
     0.69343
     1.07789
     0.60035
     0.21994
     0.08234
    -0.11596
    -0.23332
    -0.36687
    -0.28998
    -0.28998
    -0.33045
    -0.37901
    -0.31426
    -0.35878
    -0.32236
    -0.28998
    -0.29403
    -0.28593
    -0.37092
    -0.39925
    -0.42758
    -0.39520
    -0.39925
    -0.35878
    -0.43972
    -0.30617
    -0.24951
    -0.29807
    -0.20904
    -0.43567
    -0.41139
    -0.45995
    -0.44376
    -0.43972
    -0.48828
    -0.52470
    -0.39115
    -0.33045
    -0.20499
    -0.18071
    -0.16452
    -0.12405
    -0.03097
    -0.00265
     0.18756
     0.30897
     0.43443
     0.49918
     0.62059
     0.72581
     0.88769
     0.97267
     1.01719
     1.01719
     0.99291
     0.85936
     1.07789
     1.06575
     1.05361
     0.87554
     0.87150
     0.92006
     0.80675
     0.83912
     0.85531
     0.76223
     0.67320
     0.60440
     0.41014
     0.39396
     0.37777
     0.35349
     0.23613
     0.12686
     0.21184
    -0.00669
    -0.08358
    -0.21713
    -0.26165
    -0.33450
    -0.41139
    -0.40734
    -0.54494
    -0.64206
    -0.53684
    -0.54494
    -0.33045
    -0.52470
    -0.59755
    -0.50447
    -0.50852
    -0.37497
    -0.39925
    -0.26165
    -0.24951
    -0.20095
    -0.02693
     0.01354
     0.09043
    -0.00669
    -0.03907
     0.15114
     0.30088
     0.39800
     0.46680
     0.47490
     0.53965
     0.62059
     0.49513
     0.41419
     0.19161
    -0.10382
    -0.47209
    -0.55708
    -0.15643
    -0.05121
     0.30088
     1.05361
     1.31262
     1.12241
     0.54774
     0.43443
     0.28469
     0.42229
     0.63273
     0.77032
     0.96862
     1.15074
     0.94839
     0.59226
    -0.00265
    -0.20095
    -0.41948
     0.05401
     0.34135
    -0.36282
    -0.67849
    -0.94963
    -1.03462
    -0.88084
    -0.87274
    -0.60564
    -0.34664
    -0.29403
    -0.32236
    -0.27784
    -0.43567
    -0.57731
    -0.60160
    -0.73919
    -0.60160
    -0.53684
    -0.64206
    -0.67039
    -0.60160
    -0.56922
    -0.35473
    -0.40734
    -0.14429
    -0.16857
     0.11472
     0.43443
     0.79056
     0.67724
     0.56393
     0.69343
     0.89983
     1.19525
     1.38951
     1.28024
     1.13050
     1.17502
     1.04552
     0.99291
     1.08599
     1.01719
     0.78246
     0.75414
     0.81079
     0.68129
     0.59226
     0.34944
     0.21994
     0.21994
     0.19970
     0.13090
     0.07020
    -0.04312
     0.07425
    -0.12810
     0.01354
    -0.12810
    -0.26165
    -0.30617
    -0.30617
    -0.31831
    -0.43162
    -0.43972
    -0.54089
    -0.50447
    -0.50447
    -0.47614
    -0.43567
    -0.46805
    -0.48019
    -0.46805
    -0.37092
    -0.22118
    -0.25356
    -0.26570
    -0.29807
    -0.18476
    -0.18071
     0.04997
     0.02164
     0.09448
     0.13090
     0.09853
    -0.05121
     0.01354
    -0.05526
     0.06211
    -0.01883
    -0.05526
    -0.01074
    -0.12001
    -0.13215
    -0.11596
    -0.13215
    -0.25760
    -0.26974
    -0.33450
    -0.34259
    -0.23737
    -0.20499
    -0.27379
    -0.24951
    -0.18476
    -0.24142
    -0.24546
    -0.25356
    -0.22928
    -0.22118
    -0.14024
    -0.17666
    -0.17262
    -0.30617
    -0.27784
    -0.15643
    -0.09573
    -0.02693
    -0.16452
    -0.17262
    -0.15238
    -0.07144
     0.28064
     0.55179
     0.38182
     0.37777
     0.98077
     0.83508
     0.08234
    -0.62992
    -0.99415
    -0.41139
     0.35349
     0.54774
     0.87150
     0.46680
    -0.72705
    -1.28148
    -0.92940
    -0.28189
     0.16733
     1.00909
     1.47449
     1.33285
     1.29238
     1.51496
     1.70922
     1.53520
     1.31262
     1.26405
     1.48259
     1.57162
     1.75778
     1.69303
     1.22358
     0.85936
     0.59226
     0.04592
    -0.25356
    -0.28998
    -0.41544
    -0.31426
    -0.34664
    -0.17262
     0.14305
     0.55988
     0.55583
     0.73390
     0.77842
     0.86340
     1.07789
     1.06980
     1.19930
     0.87150
     0.55583
     0.65296
     0.52346
     0.44252
     0.39800
     0.11067
    -0.15643
    -0.38306
    -0.60160
    -0.72705
    -0.94559
    -1.03462
    -1.06295
    -1.00629
    -0.98201
    -1.07104
    -0.97796
    -0.88488
    -0.76752
    -0.71491
    -0.62588
    -0.62588
    -0.52470
    -0.42758
    -0.31831
    -0.31426
    -0.22118
    -0.26974
    -0.34664
    -0.37497
    -0.28593
    -0.16857
    -0.24546
    -0.14024
    -0.22523
    -0.22118
    -0.21309
    -0.23737
    -0.38711
    -0.45186
    -0.35878
    -0.34664
    -0.31021
    -0.38306
    -0.48019
    -0.48019
    -0.36282
    -0.28189
    -0.35878
    -0.39115
    -0.35878
    -0.31021
    -0.35068
    -0.38711
    -0.33450
    -0.34259
    -0.30617
    -0.35878
    -0.18476
    -0.17262
    -0.18881
    -0.34259
    -0.22118
    -0.20904
    -0.18881
    -0.11191
    -0.08763
     0.00545
     0.10662
     0.23613
     0.41014
     0.39396
     0.27659
     0.32516
     0.20375
    -0.27784
    -0.21309
    -0.37092
    -0.28189
     0.09448
     0.50322
     0.49108
     0.33730
     0.32921
     0.09043
    -0.22118
    -0.24142
    -0.45186
    -0.35473
     0.14305
     0.61654
     0.79865
     0.83912
     0.79461
     0.84317
     0.67724
     0.53560
     0.51537
     0.68938
     0.76223
     0.83508
     0.90792
     0.93625
     0.94839
     0.88769
     0.91601
     0.86745
     0.81889
     0.74199
     0.74199
     0.58012
     0.58821
     0.53155
     0.39800
     0.39396
     0.28469
     0.23208
     0.16733
     0.15114
    -0.02693
    -0.06335
    -0.14834
    -0.18071
    -0.24951
    -0.12001
    -0.14429
    -0.25356
    -0.06740
     0.07829
     0.24422
     0.32111
     0.30492
     0.26041
     0.42229
     0.51537
     0.56798
     0.70153
     0.67724
     0.70962
     0.70962
     0.62463
     0.55988
     0.40610
     0.49108
     0.56393
     0.44252
     0.32111
     0.17542
     0.06615
    -0.08763
    -0.19285
    -0.04312
    -0.06335
    -0.05526
    -0.12405
    -0.29403
    -0.39520
    -0.36687
    -0.34259
    -0.50042
    -0.47614
    -0.55303
    -0.58136
    -0.56517
    -0.50852
    -0.62588
    -0.65825
    -0.62183
    -0.68658
    -0.54898
    -0.47614
    -0.54898
    -0.51661
    -0.52875
    -0.46400
    -0.53684
    -0.48828
    -0.39115
    -0.48423
    -0.44376
    -0.39115
    -0.41139
    -0.33450
    -0.35473
    -0.34259
    -0.31426
    -0.32640
    -0.28998
    -0.19690
    -0.26165
    -0.18476
    -0.14024
     0.02568
     0.22803
     0.18351
     0.39800
     0.20375
    -0.31426
    -0.69872
    -0.50447
     0.02568
     0.62463
     1.11836
     1.04147
     0.84317
     0.54774
     0.42229
     0.15923
    -0.26974
    -0.22523
     0.52751
     1.13050
     2.21104
     2.53884
     1.81444
     1.50282
     1.29643
     1.15478
     0.99695
     1.05766
     0.84317
     0.60035
     0.74199
     0.68938
     0.68534
     0.65701
     0.26850
    -0.05121
    -0.48019
    -0.74729
    -0.97392
    -1.13579
    -0.94559
    -0.73515
    -0.64206
    -0.48828
    -0.45186
    -0.48019
    -0.54898
    -0.46400
    -0.36282
    -0.42758
    -0.39115
    -0.49233
    -0.51256
    -0.45995
    -0.58945
    -0.54494
    -0.67849
    -0.79990
    -0.77966
    -0.73110
    -0.73110
    -0.67849
    -0.82013
    -0.83227
    -0.73515
    -0.72705
    -0.62183
    -0.76752
    -0.74324
    -0.53280
    -0.33045
     0.29683
     0.44252
     0.40205
     0.32111
     0.43443
     0.34135
     0.52346
     0.66510
     0.76223
     0.87554
     0.77437
     0.92816
     0.88364
     0.79056
     0.66510
     0.61249
     0.50727
     0.52751
     0.41419
     0.26850
     0.19970
     0.13495
     0.07425
     0.20780
     0.40610
     0.55179
     0.68534
     0.75818
     0.74604
     0.75414
     0.59630
     0.52751
     0.54774
     0.45871
     0.52751
     0.46275
     0.50322
     0.45466
     0.24827
     0.07425
    -0.07144
    -0.13215
    -0.30212
    -0.41139
    -0.41948
    -0.58945
    -0.70277
    -0.56922
    -0.56113
    -0.67849
    -0.65016
    -0.61374
    -0.58945
    -0.40329
    -0.35068
    -0.54494
    -0.50447
    -0.46805
    -0.35878
    -0.33854
    -0.01479
     0.09448
     0.13495
     0.18756
     0.50727
     0.98886
     0.63273
     0.12686
    -0.14834
     0.06615
     0.51941
     1.06170
     1.12241
     0.77842
     0.40610
    -0.58136
    -1.23292
    -1.12365
    -0.63397
    -0.29403
     0.15114
     0.34135
     0.04592
    -0.15238
    -0.18881
    -0.05526
     0.15519
     0.39800
     0.82293
     1.27215
     1.64447
     1.51901
     1.41379
     1.41784
     1.29238
     1.23168
     1.02124
     0.72985
     0.70153
     0.64891
     0.35349
     0.15923
    -0.14834
    -0.32236
    -0.45590
    -0.63397
    -0.67039
    -0.72705
    -0.68658
    -0.69468
    -0.67849
    -0.68253
    -0.50042
    -0.45186
    -0.48828
    -0.58945
    -0.56113
    -0.54494
    -0.45590
    -0.36687
    -0.33045
    -0.50447
    -0.57327
    -0.49233
    -0.40734
    -0.49233
    -0.71896
    -0.71896
    -0.65016
    -0.70277
    -0.55708
    -0.57731
    -0.68658
    -0.59755
    -0.34664
    -0.35878
    -0.30212
    -0.26165
    -0.13620
     0.04187
     0.09448
     0.26041
     0.36967
     0.34539
     0.52346
     0.52346
     0.55179
     0.54774
     0.52346
     0.40205
     0.41419
     0.31706
     0.25231
     0.17947
     0.04997
     0.06211
    -0.02288
    -0.06335
     0.03782
    -0.05526
    -0.19690
    -0.21713
    -0.25356
    -0.31426
    -0.36282
    -0.29807
    -0.39520
    -0.36687
    -0.27379
    -0.24142
    -0.02288
    -0.19690
    -0.22928
    -0.15643
     0.00950
    -0.06335
    -0.07549
     0.07829
     0.25636
     0.36158
     0.52346
     0.86745
     1.17097
     1.34904
     1.03742
     0.51537
     0.60035
     0.62868
     0.59226
     0.95648
     1.29643
     0.89983
     0.38991
     0.10258
    -0.68253
    -0.97796
    -0.80799
    -0.99010
    -0.79585
    -0.73919
    -0.65421
    -0.88084
    -0.82823
    -0.62588
    -0.75538
    -0.55303
    -0.32236
     0.04592
     0.13495
     0.45061
     0.61249
     1.03742
     1.23168
     1.47854
     1.58376
     1.68089
     1.61614
     1.62019
     1.59186
     1.25596
     0.73795
     0.76628
     1.14669
     1.28833
     1.12241
     1.03338
     0.77437
     0.50322
     0.33730
     0.10258
     0.00950
    -0.21713
    -0.30212
    -0.40734
    -0.54494
    -0.54898
    -0.62183
    -0.67444
    -0.81204
    -0.71086
    -0.75538
    -0.82823
    -0.77561
    -0.71491
    -0.69872
    -0.78371
    -0.88488
    -0.87679
    -0.86869
    -0.85655
    -1.05890
    -1.17626
    -1.12365
    -0.89298
    -0.71896
    -0.62588
    -0.62588
    -0.47614
    -0.17262
    -0.43972
    -0.47209
    -0.15238
     0.09448
     0.27255
     0.54369
     0.60845
     0.73795
     0.77032
     0.85126
     0.81889
     0.64891
     0.65701
     0.65296
     0.39800
     0.21184
     0.14305
     0.05401
     0.02973
    -0.12001
    -0.24142
    -0.23737
    -0.30617
    -0.32236
    -0.27379
    -0.33854
    -0.35068
    -0.33854
    -0.40734
    -0.20499
    -0.28189
    -0.35878
    -0.25356
    -0.29807
    -0.27379
    -0.15238
    -0.14429
    -0.09168
    -0.06740
    -0.03907
    -0.08763
    -0.09168
    -0.07549
    -0.12405
    -0.09168
    -0.04716
    -0.05930
    -0.14834
    -0.11596
    -0.19690
    -0.15238
    -0.12405
    -0.07549
    -0.14024
    -0.11191
    -0.18071
    -0.17262
    -0.09573
    -0.00669
     0.11472
     0.06615
     0.24422
     0.33730
     0.48299
     0.50322
     0.28064
     0.02568
     0.09448
    -0.43162
    -1.03867
    -1.17626
    -1.12770
    -0.56922
    -0.33450
    -0.59755
    -0.25760
    -0.05930
    -0.34259
    -1.01034
    -0.98201
    -0.74324
    -0.25760
     0.13090
     0.47490
     0.72985
     0.84722
     1.16288
     1.28024
     1.58376
     1.45426
     1.06170
     0.92816
     1.04147
     1.17502
     1.40165
     1.41784
     1.58376
     1.64851
     1.43807
     1.28024
     1.21549
     1.21549
     0.76223
     0.73795
     0.81079
     0.85531
     0.81889
     0.64891
     0.38991
     0.19566
     0.11472
    -0.02288
    -0.10787
    -0.03907
    -0.18476
    -0.16452
    -0.19285
    -0.13620
    -0.03502
     0.05806
     0.09853
     0.25636
     0.20780
     0.21589
     0.41014
     0.41419
     0.61249
     0.69343
     0.62868
     0.56798
     0.42229
     0.41419
     0.53560
     0.59226
     0.55179
     0.43443
     0.32921
     0.18351
     0.02568
    -0.04312
    -0.06335
    -0.24546
    -0.26570
    -0.13215
    -0.16857
    -0.21309
    -0.15643
    -0.20095
    -0.25356
    -0.27784
    -0.22118
    -0.17262
    -0.18476
    -0.11596
    -0.17262
    -0.07954
    -0.12810
    -0.18881
    -0.15643
    -0.08358
    -0.12405
    -0.09168
    -0.12001
    -0.22928
    -0.29807
    -0.24546
    -0.31021
    -0.28998
    -0.16452
    -0.31426
    -0.41139
    -0.37092
    -0.33045
    -0.43162
    -0.50447
    -0.36687
    -0.44781
    -0.33450
    -0.23332
    -0.21713
    -0.20904
    -0.20499
    -0.07954
    -0.06335
    -0.12001
    -0.20095
    -0.07954
    -0.07144
    -0.01883
    -0.05930
    -0.18881
    -0.16857
    -0.21309
    -0.31831
    -0.33045
    -0.41544
    -0.46400
    -0.50447
    -0.49233
    -0.63397
    -0.82823
    -1.03462
    -1.30981
    -1.88448
    -2.04231
    -1.55263
    -1.45146
    -0.99415
    -1.10747
    -1.33409
    -1.44741
    -1.22483
    -1.09128
    -0.94559
    -0.82823
    -0.53280
     0.15519
     0.54774
     0.61654
     0.76628
     1.13455
     1.31262
     1.36927
     1.48664
     1.50687
     1.59590
     1.75373
     2.00869
     1.74564
     1.43402
     1.38546
     1.22763
     1.03338
     0.84317
     0.74199
     0.70557
     0.65296
     0.59630
     0.39396
     0.23613
    -0.00669
     0.07020
     0.05401
    -0.00669
     0.24017
     0.40610
     0.42633
     0.15114
     0.40610
     0.81889
     1.02933
     1.13455
     0.80270
     0.72985
     0.50727
     0.49918
     0.54369
     0.62059
     0.47490
     0.39800
     0.23613
     0.20375
     0.13495
    -0.09573
    -0.31426
    -0.28189
    -0.17262
    -0.13215
    -0.19690
    -0.19690
    -0.08358
    -0.11191
    -0.01479
     0.06211
     0.07425
    -0.02693
     0.03782
    -0.05930
    -0.14834
    -0.16048
    -0.21713
    -0.22118
    -0.18476
    -0.25760
    -0.35878
    -0.40329
    -0.37092
    -0.45186
    -0.41544
    -0.38711
    -0.33045
    -0.51256
    -0.38306
    -0.29403
    -0.26570
    -0.28189
    -0.37497
    -0.34259
    -0.37092
    -0.20904
    -0.31831
    -0.42353
    -0.43972
    -0.45995
    -0.37497
    -0.33045
    -0.24546
    -0.39520
    -0.44376
    -0.39520
    -0.41948
    -0.50852
    -0.63802
    -0.55303
    -0.43162
    -0.43972
    -0.44781
    -0.62588
    -0.46805
    -0.46400
    -0.35878
    -0.29807
    -0.12001
     0.04592
     0.20375
    -0.03502
    -0.13215
    -0.50447
    -0.75133
    -0.93345
    -0.98606
    -0.45590
    -0.36687
    -0.39925
    -0.54898
    -0.57327
    -0.72705
    -1.18031
    -1.34624
    -1.21269
    -0.59350
    -0.14429
    -0.25760
    -0.22928
     0.00140
     0.25636
     0.46275
     0.64487
     0.76628
     1.00100
     1.19930
     1.08194
     1.00505
     0.90792
     0.86745
     0.89578
     0.82698
     0.62059
     0.59630
     0.45061
     0.36563
     0.34944
     0.30088
     0.15519
    -0.01479
    -0.15643
    -0.28189
    -0.31831
    -0.30212
    -0.34259
    -0.27379
    -0.21309
    -0.31831
    -0.24142
    -0.03502
     0.10258
     0.09853
     0.18756
     0.24017
     0.36158
     0.40205
     0.41419
     0.38991
     0.45466
     0.64082
     0.86745
     0.97267
     0.95244
     0.72176
     0.58821
     0.82698
     0.98886
     1.19930
     0.96053
     0.79056
     0.85531
     0.89173
     0.87554
     1.05766
     1.01719
     0.96053
     0.82698
     0.72581
     0.89983
     0.85531
     0.56393
     0.60035
     0.48704
     0.49513
     0.24827
     0.08639
     0.00140
    -0.03907
    -0.04716
    -0.08358
    -0.24951
    -0.35473
    -0.42353
    -0.51661
    -0.56113
    -0.52470
    -0.60160
    -0.68658
    -0.67849
    -0.65016
    -0.62588
    -0.67849
    -0.82013
    -0.74324
    -0.73515
    -0.65421
    -0.72300
    -0.71491
    -0.72300
    -0.74729
    -0.60564
    -0.40329
    -0.55303
    -0.46400
    -0.43972
    -0.37901
    -0.37901
    -0.25356
    -0.30617
    -0.18881
    -0.16857
    -0.00265
    -0.01074
     0.14305
     0.20375
     0.44657
     0.45061
     0.42229
     0.20375
    -0.09573
    -0.43972
    -0.26165
    -0.10382
    -0.07549
     0.05401
     0.20780
    -0.12810
    -0.22523
    -0.76347
    -1.56072
    -1.81568
    -1.46360
    -1.31386
    -0.99415
    -0.46805
    -0.20499
    -0.72300
    -0.94559
    -0.73110
    -0.50852
    -0.39520
    -0.20904
     0.02164
     0.28469
     0.71367
     1.13455
     1.40570
     1.57972
     1.71327
     2.04107
     2.03297
     1.89133
     1.77397
     1.15074
     0.89173
     0.83508
     0.87554
     0.81079
     0.69343
     0.55583
     0.21184
    -0.09977
    -0.23332
    -0.56113
    -0.73919
    -0.67039
    -0.71896
    -0.60564
    -0.64611
    -0.62992
    -0.46805
    -0.28998
    -0.07954
     0.07425
     0.03782
     0.00140
    -0.16048
    -0.33450
    -0.53684
    -0.70277
    -0.82418
    -0.75538
    -0.37092
    -0.45995
    -0.63397
    -0.63802
    -0.76752
    -0.85251
    -0.74729
    -0.46400
    -0.38711
    -0.23332
     0.02164
     0.09853
     0.46680
     0.67320
     0.59630
     0.59226
     0.92411
     0.98481
     1.03338
     0.94434
     0.84722
     0.77842
     0.78246
     0.76628
     0.61654
     0.49918
     0.36158
     0.21589
     0.12281
    -0.01883
    -0.22118
    -0.41544
    -0.50447
    -0.49637
    -0.67849
    -0.62183
    -0.88893
    -0.69872
    -0.60160
    -0.61778
    -0.61374
    -0.50042
    -0.48828
    -0.36282
    -0.35878
    -0.30617
    -0.35878
    -0.47209
    -0.35878
    -0.55303
    -0.63802
    -0.65421
    -0.49233
    -0.46805
    -0.45995
    -0.14429
    -0.18881
    -0.17666
    -0.31426
    -0.35473
    -0.45590
    -0.44781
    -0.53280
    -0.58136
    -0.58136
    -0.25760
    -0.27784
    -0.73515
    -0.66635
    -0.71086
    -0.47209
    -0.32640
    -0.40329
    -0.62992
    -0.69872
    -0.68253
    -0.55708
    -0.43567
    -0.28189
    -0.20499
    -0.14834
    -0.11191
    -0.14834
    -0.21713
    -0.12001
    -0.20499
    -0.25356
    -0.23737
    -0.41544
    -0.32236
    -0.32236
    -0.38306
    -0.35068
    -0.32236
    -0.01479
     0.21589
     0.34944
     0.38586
     0.37372
     0.42229
     0.57607
     0.74199
     0.65701
     0.70962
     0.56798
     0.49513
     0.61654
     0.68129
     0.73795
     0.75009
     0.48704
     0.30492
     0.34135
     0.27659
     0.11067
     0.12281
    -0.05526
    -0.22928
    -0.31831
    -0.41139
    -0.47614
    -0.41139
    -0.51256
    -0.40734
    -0.37497
    -0.29807
    -0.28189
    -0.33450
    -0.30212
    -0.24142
    -0.14024
     0.17947
     0.19566
     0.19970
     0.14709
     0.25231
     0.15519
     0.22398
     0.32921
     0.39396
     0.21184
     0.18756
     0.30897
     0.68129
     0.77842
     0.36158
     0.60035
     1.11432
     0.98886
     0.91601
     0.94434
     1.11836
     1.33690
     1.17907
     1.14264
     1.04552
     0.90387
     0.78246
     0.55988
     0.34135
     0.12281
    -0.22523
    -0.33045
    -0.48828
    -0.58541
    -0.72705
    -0.75133
    -0.89702
    -1.00629
    -1.06295
    -1.12770
    -0.99415
    -0.82823
    -0.67444
    -0.83632
    -1.01439
    -1.16008
    -1.67404
    -2.05850
    -2.07874
    -1.64976
    -1.24506
    -0.67849
    -0.56922
    -1.12365
    -0.99820
    -0.94559
    -1.11556
    -1.01439
    -0.33854
    -0.04716
     0.05806
     0.19970
     0.49918
     0.64891
     0.75414
     0.85531
     0.70557
     0.49918
     0.43847
     0.53560
     0.40610
     0.53560
     0.39800
     0.18756
     0.12686
     0.05806
     0.13090
     0.17947
     0.16733
     0.28064
     0.30492
     0.53155
     0.44252
     0.53155
     0.78651
     0.65701
     0.67724
     0.63677
     0.58821
     0.66915
     0.65701
     0.68129
     0.60035
     0.45466
     0.49513
     0.24017
     0.10662
     0.04997
    -0.18881
    -0.52875
    -0.48019
    -0.54494
    -0.45186
    -0.46805
    -0.34664
    -0.18476
    -0.31426
    -0.43567
    -0.47209
    -0.33450
    -0.22928
    -0.14024
    -0.24142
    -0.18881
    -0.22928
    -0.23737
    -0.17262
    -0.20499
    -0.21309
    -0.41948
    -0.71491
    -0.88893
    -1.04676
    -1.14793
    -1.06295
    -1.05485
    -1.18436
    -1.27744
    -1.28148
    -1.33814
    -1.44741
    -1.43122
    -1.38266
    -1.18031
    -1.11961
    -1.01439
    -0.74324
    -0.60969
    -0.38306
    -0.15643
    -0.10787
     0.05806
     0.23208
     0.27659
     0.44657
     0.82293
     1.15478
     1.39356
     1.54734
     1.64042
     1.39760
     1.46640
     1.60804
     1.51496
     1.24382
     1.12241
     1.16693
     0.97672
     0.96458
     0.77842
     0.62059
     0.34944
     0.15923
    -0.16857
    -0.33854
    -0.45186
    -0.42353
    -0.59350
    -0.67849
    -0.84846
    -0.96987
    -0.98201
    -0.97392
    -1.13175
    -1.09128
    -0.94154
    -0.97392
    -1.07914
    -0.96582
    -1.07104
    -1.24506
    -1.31791
    -1.54049
    -1.31386
    -1.27744
    -1.26934
    -1.32195
    -1.29363
    -1.59310
    -1.57287
    -1.46764
    -0.94963
    -0.74729
    -0.44376
    -0.62183
    -1.29363
    -1.40289
    -1.11961
    -0.57731
     0.17137
     0.53155
     0.37777
     0.35349
     0.45871
     0.52346
     0.48299
     0.32921
     0.39396
     0.53155
     0.80270
     0.91197
     0.85126
     0.62463
     0.57607
     0.58821
     0.54369
     0.37777
     0.43443
     0.28874
     0.38991
     0.59226
     0.70557
     0.79865
     0.92816
     1.05361
     1.34499
     1.51901
     1.59995
     1.46640
     1.22763
     0.98886
     1.35309
     1.66065
     1.74564
     1.49878
     0.99291
     0.63273
     0.42633
     0.30492
     0.06211
    -0.17666
    -0.36282
    -0.59755
    -0.48423
    -0.50852
    -0.74729
    -0.84846
    -0.75943
    -0.74729
    -0.77157
    -0.59755
    -0.64206
    -0.51661
    -0.58945
    -0.63802
    -0.50447
    -0.39925
    -0.35878
    -0.42353
    -0.45995
    -0.35473
    -0.44781
    -0.24546
    -0.08763
    -0.24951
    -0.30212
    -0.22928
    -0.20499
    -0.01883
     0.10258
     0.09853
     0.27659
     0.21994
     0.19566
     0.20375
     0.38182
     0.49918
     0.50322
     0.64487
     1.14669
     1.08599
     0.83508
     0.48704
     0.58821
     0.58821
     0.73390
     0.79865
     0.75818
     0.51132
     0.58416
     0.38182
     0.26850
     0.18756
    -0.03502
    -0.18476
    -0.39520
    -0.45995
    -0.63397
    -0.75133
    -0.78371
    -0.99415
    -1.04271
    -0.98606
    -0.85655
    -0.98201
    -1.05081
    -1.09128
    -1.26125
    -1.25720
    -1.36242
    -1.53240
    -1.60119
    -1.51621
    -1.43527
    -1.39885
    -1.38671
    -1.56477
    -1.79545
    -1.49193
    -1.25316
    -0.92535
    -0.99010
    -0.42758
    -0.49637
    -1.07509
    -1.49597
    -1.12770
    -0.92131
    -0.30617
     0.77032
     0.78246
     0.28469
     0.43847
     0.38182
     0.19566
     0.35753
     0.42633
     0.68938
     0.94839
     1.08194
     1.17502
     1.05766
     0.85531
     0.81484
     0.84317
     0.88769
     0.86340
     0.83508
     0.80270
     0.77437
     0.62059
     0.63273
     0.67320
     0.70557
     0.77842
     0.79056
     0.82698
     0.94839
     1.04147
     1.05766
     1.21954
     1.49473
     1.54329
     1.47045
     1.13860
     0.97672
     1.03338
     1.14264
     1.24786
     0.96053
     0.61654
     0.37777
     0.16328
     0.08234
    -0.16452
    -0.41544
    -0.62183
    -0.91321
    -1.27339
    -1.30172
    -1.15198
    -1.23697
    -1.25720
    -1.34624
    -1.26530
    -1.65785
    -2.08683
    -2.16372
    -1.90067
    -1.66595
    -1.55263
    -1.60119
    -1.43527
    -1.21673
    -1.21269
    -0.98201
    -0.55708
    -0.57731
    -0.64206
    -0.15238
     0.33325
     0.84722
     1.18716
     1.15074
     0.89983
     0.81484
     1.30048
     1.56757
     1.46640
     1.25191
     0.96458
     0.83103
     0.62059
     0.33730
     0.16733
     0.19970
    -0.22118
    -0.29403
    -0.47209
    -0.62183
    -0.69872
    -0.72300
    -0.67039
    -0.81608
    -0.78776
    -0.82418
    -0.96582
    -0.95773
    -1.01843
    -1.01439
    -0.91726
    -0.93749
    -1.01034
    -1.13175
    -1.15603
    -1.10747
    -1.20459
    -1.43122
    -1.68213
    -1.48383
    -1.58501
    -1.67809
    -1.68213
    -1.58905
    -1.72665
    -1.99375
    -2.05445
    -2.03827
    -1.74284
    -1.73474
    -1.17222
    -1.28148
    -1.77521
    -2.17991
    -1.71046
    -0.92535
    -0.26165
     0.82698
     0.96053
     0.54774
     0.80675
     1.10217
     1.21549
     1.47854
     1.64447
     2.00869
     2.21913
     2.27579
     2.26770
     1.99655
     1.57567
     1.62019
     1.40165
     1.18311
     0.81484
     0.58821
     0.49513
     0.39800
     0.25636
     0.21589
     0.11876
     0.19566
     0.19161
     0.38991
     0.41419
     0.51941
     0.71771
     0.97267
     0.92411
     0.61654
     0.43847
     0.44252
     0.57202
     0.43443
     0.45871
     0.26445
     0.07829
    -0.04312
    -0.34664
    -0.58541
    -0.57327
    -0.72705
    -0.83632
    -0.87679
    -0.86465
    -0.86869
    -0.86465
    -0.68253
    -0.61374
    -0.81608
    -0.92131
    -0.82823
    -0.69872
    -0.61778
    -0.59350
    -0.60564
    -0.57731
    -0.64611
    -0.69468
    -0.53280
    -0.34664
    -0.43162
    -0.34664
    -0.03907
     0.18351
     0.25636
     0.05401
     0.03378
     0.13090
     0.13900
     0.43847
     0.72581
     1.06575
     0.96458
     0.45871
     0.20780
     0.38586
     0.29683
     0.20375
     0.16328
     0.07425
    -0.01479
    -0.23332
    -0.31831
    -0.49233
    -0.40329
    -0.60969
    -0.75943
    -0.75943
    -0.79585
    -0.90916
    -1.01439
    -1.03462
    -0.93749
    -1.07104
    -1.04271
    -1.04676
    -1.07509
    -1.10342
    -1.01843
    -0.86465
    -0.90512
    -0.88488
    -0.92535
    -1.15603
    -1.16008
    -1.38671
    -1.39480
    -1.39480
    -1.39075
    -1.46764
    -1.43932
    -1.53644
    -1.86020
    -1.97351
    -1.79545
    -1.35838
    -1.37456
    -0.75133
    -0.29403
    -0.85251
    -1.25316
    -1.11961
    -0.66230
    -0.15238
     1.17502
     1.39760
     1.36118
     1.69303
     1.75373
     1.62019
     1.59186
     1.57567
     1.77802
     2.11796
     2.30412
     2.08154
     1.80635
     1.68089
     1.52306
     1.22358
     1.18716
     1.03338
     0.75818
     0.44252
     0.27255
     0.17542
     0.08639
     0.01354
    -0.00265
    -0.02693
    -0.08358
     0.08639
     0.21184
     0.47894
     0.75009
     0.81889
     1.16693
     1.28024
     1.07385
     0.98481
     1.09813
     0.93625
     0.68129
     0.72581
     0.65701
     0.71771
     0.51941
     0.08639
    -0.26570
    -0.87274
    -0.93345
    -1.27744
    -1.24101
    -1.23292
    -1.38266
    -1.50002
    -1.52835
    -1.47169
    -1.44741
    -1.30577
    -1.07914
    -0.90107
    -0.61374
    -0.51256
    -0.37092
     0.11472
     0.32111
     0.41824
     0.70153
     0.91601
     0.93220
     0.98886
     0.98886
     1.21549
     1.27619
     0.94030
     0.88364
     0.94030
     0.84317
     0.82293
     0.57607
     0.31302
     0.19161
     0.00545
    -0.29403
    -0.28189
    -0.51256
    -0.65421
    -0.68253
    -0.72300
    -0.67444
    -0.79585
    -0.84441
    -0.96987
    -0.97796
    -0.88488
    -0.96177
    -1.07914
    -1.12770
    -1.14793
    -1.07509
    -1.04676
    -1.01843
    -1.10747
    -1.08318
    -1.10747
    -1.05081
    -1.03462
    -1.13984
    -1.37861
    -1.16817
    -0.91726
    -0.70277
    -0.81204
    -0.86465
    -0.87274
    -0.82418
    -0.67039
    -0.48828
    -0.47209
    -0.12405
    -0.33854
     0.11067
     0.36158
    -0.16048
    -0.68658
    -0.53684
    -0.29807
     0.02973
     0.89173
     1.14264
     0.89173
     0.67724
     0.58012
     0.70153
     0.84317
     0.76223
     0.92411
     1.15883
     1.42188
     1.62019
     1.49473
     1.25596
     1.23572
     1.11027
     1.04956
     0.85936
     0.78246
     0.64891
     0.55179
     0.62868
     0.62868
     0.48299
     0.52751
     0.44657
     0.65296
     0.70962
     0.78246
     0.87150
     0.82698
     0.97267
     1.17502
     1.25596
     1.28833
     1.04552
     0.74604
     0.81484
     0.78651
     0.72985
     0.64891
     0.56798
     0.44252
     0.30088
     0.17947
     0.15923
     0.19566
     0.05401
     0.00140
    -0.16048
    -0.07144
    -0.01479
    -0.07144
    -0.07954
     0.01759
     0.04997
     0.09043
     0.11067
     0.07425
    -0.00265
    -0.04312
     0.22803
     0.11876
    -0.01883
     0.06615
     0.27255
     0.38182
     0.44252
     0.36563
     0.11067
     0.14709
     0.14709
     0.09448
    -0.02693
    -0.08763
    -0.05526
    -0.12001
    -0.22523
    -0.40734
    -0.50447
    -0.65825
    -0.77561
    -0.74729
    -0.86869
    -0.96987
    -1.08318
    -0.90512
    -0.89298
    -0.95368
    -1.05081
    -0.94963
    -0.97796
    -1.00224
    -1.06295
    -1.02653
    -0.90916
    -0.72300
    -0.75538
    -0.78371
    -0.76752
    -0.79990
    -0.95773
    -0.73515
    -0.65421
    -0.62183
    -0.69872
    -0.71896
    -0.65016
    -0.55708
    -0.71896
    -0.89298
    -0.80799
    -0.81204
    -0.57327
    -0.58136
    -0.50852
    -0.37092
    -0.74729
    -1.35028
    -1.23697
    -0.90512
    -0.88488
    -0.42353
     0.19566
     0.19566
     0.01759
    -0.26974
    -0.17666
    -0.20499
     0.08639
     0.41419
     0.75818
     0.88769
     1.15074
     0.93220
     1.03742
     1.08599
     1.08599
     1.03742
     0.96458
     0.97267
     0.89173
     0.82698
     0.72176
     0.55583
     0.43443
     0.45061
     0.45871
     0.49108
     0.30088
     0.19970
     0.21184
     0.31706
     0.38586
     0.41824
     0.49108
     0.48299
     0.66915
     0.85531
     0.92816
     0.90387
     0.77842
     0.62868
     0.68534
     0.71367
     0.77032
     0.76628
     0.70153
     0.68534
     0.52346
     0.52751
     0.30897
     0.21994
     0.14305
     0.13090
     0.26445
     0.43443
     0.42229
     0.32111
     0.32921
     0.43847
     0.56798
     0.72985
     0.51537
     0.55988
     0.50727
     0.53560
     0.39800
     0.18756
     0.43847
     0.28874
     0.12686
     0.04997
    -0.06335
    -0.24142
    -0.28998
    -0.41139
    -0.43162
    -0.66230
    -0.77157
    -0.84037
    -0.82013
    -1.00224
    -1.00629
    -0.94154
    -0.99820
    -1.08723
    -1.12365
    -1.13175
    -1.08723
    -1.16817
    -1.07914
    -1.07914
    -0.87274
    -0.85655
    -0.99010
    -1.09937
    -0.81608
    -0.73919
    -0.60160
    -0.58136
    -0.61374
    -0.66635
    -0.73110
    -0.84846
    -0.77561
    -0.91321
    -0.96987
    -1.12770
    -0.95368
    -0.99010
    -1.06700
    -1.19650
    -1.15198
    -1.10747
    -1.11961
    -0.73919
    -0.79990
    -1.00629
    -0.99010
    -1.21269
    -1.15603
    -0.92131
    -0.82823
    -0.47209
    -0.08358
     0.24017
     0.40205
     0.01354
    -0.05526
    -0.22118
    -0.10382
     0.15923
     0.42229
     0.57607
     0.53155
     0.58012
     0.59630
     0.61654
     0.57202
     0.48704
     0.17947
     0.07425
     0.13495
     0.12281
     0.24017
     0.30897
     0.30492
     0.43038
     0.62868
     0.54774
     0.49108
     0.58416
     0.67320
     0.67320
     0.75414
     0.90387
     0.85126
     0.92816
     1.22358
     1.42998
     1.18716
     0.81484
     0.64891
     0.53560
     0.64082
     0.65296
     0.63273
     0.64891
     0.48704
     0.39396
     0.48704
     0.21184
     0.13090
     0.24827
     0.27659
     0.14305
     0.19161
     0.30492
     0.34944
     0.26445
     0.34135
     0.26445
     0.22803
     0.24827
     0.18756
     0.17947
     0.33730
     0.26041
     0.13900
    -0.01479
    -0.08763
    -0.09168
    -0.23332
    -0.24142
    -0.33450
    -0.29403
    -0.31021
    -0.35473
    -0.39115
    -0.56922
    -0.56113
    -0.52470
    -0.54494
    -0.51256
    -0.53280
    -0.60160
    -0.59350
    -0.39115
    -0.41544
    -0.49637
    -0.38711
    -0.44376
    -0.45186
    -0.40734
    -0.31021
    -0.27379
    -0.30212
    -0.53280
    -0.51661
    -0.55303
    -0.47209
    -0.52066
    -0.58136
    -0.56517
    -0.72300
    -0.77157
    -0.74324
    -0.88084
    -0.80799
    -0.78371
    -0.77157
    -0.75538
    -0.82823
    -0.76752
    -0.92535
    -1.22483
    -0.83632
    -0.94963
    -1.03057
    -0.76752
    -0.29807
    -0.50447
    -0.20904
    -0.09573
    -0.13215
    -0.12001
    -0.12405
    -0.21309
    -0.08763
     0.06615
     0.44252
     0.48299
     0.53965
     0.39396
     0.21994
     0.23208
     0.11876
     0.02568
     0.02973
    -0.17262
    -0.22118
    -0.23737
    -0.23737
    -0.17666
    -0.22118
    -0.19285
    -0.25356
    -0.00669
    -0.01883
     0.11067
     0.13495
     0.18756
     0.30492
     0.38182
     0.57202
     0.77032
     0.70153
     0.81484
     0.92816
     0.96862
     1.16288
     1.16288
     1.10217
     1.08194
     1.06980
     1.04147
     0.99291
     1.25191
     1.34094
     1.42593
     1.30857
     1.30857
     1.22358
     1.43402
     1.63637
     1.64851
     1.44212
     1.36927
     1.08599
     1.13860
     1.11027
     1.11836
     1.03338
     0.79865
     0.52346
     0.33325
     0.07425
    -0.04312
    -0.24951
    -0.47614
    -0.57327
    -0.61374
    -0.71491
    -0.88084
    -0.92535
    -0.91726
    -0.86465
    -0.81204
    -0.77157
    -0.78371
    -0.85655
    -0.77157
    -0.69872
    -0.61374
    -0.54089
    -0.59350
    -0.50042
    -0.38711
    -0.43567
    -0.52875
    -0.47614
    -0.45186
    -0.53280
    -0.67849
    -0.49637
    -0.62588
    -0.97796
    -0.99010
    -0.92940
    -0.93345
    -1.03462
    -1.26125
    -1.27744
    -1.38671
    -1.52430
    -1.41503
    -1.41503
    -1.41099
    -1.11961
    -1.00224
    -0.83227
    -0.60160
    -0.70277
    -0.98606
    -1.09937
    -1.09937
    -0.88893
    -0.40329
    -0.06740
     0.17542
     0.85531
     0.81484
     0.32111
    -0.15643
    -0.28593
    -0.03097
     0.24422
     0.49513
     0.53155
     0.48299
     0.29278
     0.24827
     1.41784
     3.38871
     1.76992
    -0.22523
    -0.77157
    -0.29403
     0.06615
     0.51132
     1.96013
     1.96418
    -0.32236
    -0.17666
    -0.18071
    -0.09977
     0.02973
     0.02973
    -0.01883
     0.10662
     0.00140
     0.19566
     0.26445
     0.41014
     0.60845
     0.61654
     0.83912
     0.97672
     1.11432
     1.18311
     1.15074
     1.16693
     0.97267
     0.88769
     0.87959
     0.92816
     0.87959
     0.76223
     0.51941
     0.47894
     0.69343
     0.60035
     0.41419
     0.23208
     0.39396
     0.47894
     0.57607
     0.77437
     0.66510
     0.63677
     0.64891
     0.96458
     0.99695
     0.61249
     0.55179
     0.69748
     0.70153
     0.76223
     0.69748
     0.50322
     0.50727
     0.45871
     0.52751
     0.38586
     0.34539
     0.27659
     0.21589
     0.41014
     0.42633
     0.00140
     0.02973
     0.14305
     0.24422
     0.22803
     0.37372
     0.44252
     0.54774
     0.50322
     0.53155
     0.46275
     0.26445
     0.16328
     0.02164
     0.04187
    -0.01074
    -0.18476
    -0.19690
    -0.20499
    -0.37092
    -0.67849
    -1.02653
    -1.07104
    -1.38671
    -1.47574
    -1.30172
    -1.32195
    -1.32600
    -1.20864
    -1.07509
    -0.96987
    -0.67849
    -0.68658
    -0.61374
    -0.59350
    -0.69468
    -0.46805
    -0.66635
    -0.74324
    -0.53684
    -0.42758
    -0.35473
    -0.55708
    -0.65016
    -0.75943
    -0.58945
    -0.87274
    -0.77966
    -0.67444
    -0.66635
    -0.47209
    -0.41948
    -0.51256
    -0.50042
    -0.47614
    -0.48828
    -0.39925
    -0.33045
    -0.26570
    -0.22928
    -0.20095
    -0.37497
    -0.34664
    -0.34664
    -0.42353
    -0.61374
    -0.54089
    -0.34259
    -0.28593
     0.02973
     0.08234
     0.26445
     0.42229
     0.75818
     0.86745
     1.26001
     1.43807
     1.03338
     0.49513
    -0.21309
    -0.97796
    -0.18881
     1.62019
     1.52306
     1.06980
     0.28469
    -0.22928
    -0.54089
    -0.56922
    -0.40734
    -0.28189
    -0.12810
    -0.13620
     0.00950
     0.11472
     0.12281
     0.32516
     0.27255
     0.29278
     0.30897
     0.39800
     0.41419
     0.55988
     0.51941
     0.43443
     0.50727
     0.34944
     0.44252
     0.65701
     0.52751
     0.59226
     0.56798
     0.89578
     1.04147
     0.94434
     0.53155
     0.38182
     0.60035
     0.64082
     0.82293
     0.84317
     0.91601
     0.82293
     0.63273
     0.44252
     0.35349
     0.25636
     0.15114
    -0.01074
     0.03378
     0.02164
    -0.33854
    -0.57731
    -0.65825
    -0.73515
    -0.72705
    -0.74729
    -0.77157
    -0.89702
    -1.01843
    -1.11151
    -1.09532
    -1.20864
    -1.16412
    -1.05485
    -1.00629
    -1.09128
    -1.11961
    -0.96177
    -0.82823
    -0.79585
    -0.96582
    -1.09128
    -1.09937
    -0.90916
    -0.84441
    -0.77966
    -0.84441
    -1.03462
    -1.12365
    -0.93749
    -0.58136
    -0.50852
    -0.53280
    -0.60160
    -0.70277
    -0.60969
    -0.46805
    -0.44376
    -0.40329
    -0.12405
    -0.16048
    -0.16452
    -0.11191
    -0.10382
    -0.20499
     0.01354
    -0.09977
    -0.01074
     0.05401
     0.07020
     0.08639
     0.15923
     0.13090
     0.04592
     0.06615
    -0.07549
    -0.06335
    -0.28593
    -0.24546
    -0.26974
     0.02568
     0.25636
     0.24827
     0.18756
    -0.07144
    -0.18881
    -0.16048
     0.10662
     0.26041
     0.16328
     0.26041
     0.24422
    -0.00265
     0.15114
     0.27659
     0.37777
     0.34944
     0.13900
     0.21994
     0.43038
     0.46275
     0.25636
     0.16733
     0.20375
     0.32921
     0.50322
     0.62868
     0.72176
     0.81889
     0.72581
     0.74604
     0.76223
     1.04956
     1.14669
     0.89173
     0.78651
     1.06170
     1.20740
     1.16693
     1.34499
     1.18311
     0.97267
     1.03338
     1.28024
     1.40570
     1.66470
     1.99655
     1.60400
     1.06575
     0.85936
     0.65296
     0.42229
     0.28469
     0.47490
     0.42633
     0.36158
     0.09853
    -0.45995
    -0.65016
    -0.88084
    -0.92940
    -1.06295
    -1.11961
    -1.06700
    -0.88893
    -0.89702
    -0.96582
    -0.96177
    -0.91726
    -0.92535
    -0.75943
    -0.72705
    -0.78371
    -0.77966
    -0.73110
    -0.74729
    -0.65421
    -0.65421
    -0.54494
    -0.63802
    -0.63397
    -0.55303
    -0.50447
    -0.52875
    -0.31426
    -0.17262
    -0.13215
    -0.11596
    -0.07549
    -0.25760
    -0.33450
    -0.22523
    -0.08358
    -0.10382
    -0.18881
    -0.28593
    -0.43567
    -0.26165
    -0.39925
    -0.80394
    -0.81608
    -1.02653
    -1.07509
    -0.82418
    -0.72300
    -0.62992
    -0.53280
    -0.49233
    -0.68253
    -0.91321
    -0.84846
    -0.43972
    -0.15643
    -0.39520
    -0.56113
    -0.29403
    -0.41948
    -0.39925
    -0.09977
    -0.22118
    -0.24142
    -0.37092
    -0.45186
    -0.35878
    -0.29807
    -0.33854
    -0.42353
    -0.34259
    -0.37497
    -0.12405
     0.04592
     0.00140
    -0.07549
     0.05401
     0.10662
     0.28064
     0.34539
     0.40205
     0.44657
     0.41824
     0.32516
     0.49918
     0.56798
     0.70153
     0.68129
     1.01314
     1.18716
     1.23977
     1.28024
     1.32880
     1.21144
     0.99291
     1.29238
     1.47854
     1.68494
     2.06130
     2.02083
     1.75373
     1.48259
     1.62828
     1.69708
     2.03702
     2.19485
     1.67280
     0.07020
     0.34135
    -0.15238
    -1.24911
    -0.63397
     0.02164
    -0.03502
    -1.11556
    -1.98970
    -2.22847
    -2.14349
    -2.08278
    -2.37821
    -2.16372
    -2.06659
    -2.30536
    -2.00184
    -1.55668
    -1.22483
    -1.15198
    -1.11556
    -0.90107
    -0.79585
    -0.79180
    -0.70682
    -0.54898
    -0.38306
    -0.20095
    -0.40329
    -0.56113
    -0.35878
    -0.34259
    -0.23332
    -0.39925
    -0.39520
    -0.29807
    -0.11191
    -0.08358
    -0.16857
    -0.27379
    -0.19285
    -0.08763
     0.07020
     0.04592
     0.24017
     0.28469
     0.24017
     0.09448
     0.22398
     0.04187
     0.17542
     0.06211
     0.06211
     0.15923
     0.33730
     0.18756
     0.19161
    -0.08358
    -0.05121
    -0.09168
    -0.08358
     0.15519
     0.04997
     0.03378
    -0.04716
    -0.01883
     0.13090
     0.33730
    -0.10382
    -0.13620
    -0.05526
     0.10258
     0.19970
     0.15519
     0.11067
     0.01354
    -0.03097
     0.11876
     0.13900
    -0.02288
    -0.24546
    -0.06740
    -0.05526
    -0.07144
    -0.01883
    -0.07549
    -0.11191
    -0.00265
    -0.02693
    -0.12405
    -0.07144
    -0.07954
    -0.21713
    -0.14024
    -0.05121
     0.09043
     0.13090
     0.58821
     0.65701
     0.63273
     0.47085
     0.38182
     0.54369
     0.61654
     0.94839
     0.83912
     0.66510
     0.75414
     0.98481
     0.88364
     1.00100
     1.16288
     1.28024
     1.36118
     1.09408
     1.07385
     0.92411
     0.55583
     0.48299
     0.75414
     0.88769
     0.85126
     0.79865
     0.84722
     0.91197
     0.49108
    -0.07954
    -0.71491
    -0.54089
    -0.30617
    -0.30212
    -0.46400
    -0.39115
    -0.61778
    -0.84441
    -1.18436
    -1.45955
    -1.51621
    -1.46360
    -1.32195
    -1.31386
    -1.35838
    -1.45146
    -1.19245
    -0.98201
    -1.10342
    -1.43932
    -1.43122
    -0.81204
    -0.55708
    -0.33045
    -0.30212
    -0.47209
    -0.32640
    -0.16452
    -0.02288
     0.07425
     0.15519
     0.27255
     0.21589
     0.11876
     0.07425
    -0.12810
    -0.30212
     0.01354
    -0.00265
    -0.11596
    -0.16048
    -0.23737
    -0.33854
    -0.17262
    -0.07954
    -0.29403
    -0.59350
    -0.56517
    -0.27379
    -0.16857
    -0.10787
    -0.19285
    -0.28998
    -0.11191
     0.12686
     0.30897
     0.33730
     0.41014
     0.27255
     0.36158
     0.68534
     0.75414
     0.76223
     0.61654
     0.50727
     0.64082
     0.35349
    -0.00265
    -0.00669
     0.17137
     0.44252
     0.48299
     0.47490
     0.42633
     0.20780
    -0.08358
    -0.16857
    -0.02693
     0.17947
    -0.20904
    -0.31426
     0.11876
     0.79056
     0.97267
     1.13860
     0.76223
     1.17907
     1.48664
     0.90792
     0.76628
     0.28064
     0.15923
     0.47894
     0.77032
     1.14669
     1.20740
     1.04147
     0.68129
     0.41824
     0.24827
     0.01759
    -0.28593
    -0.22928
    -0.31021
    -0.62588
    -0.35068
    -0.29403
    -0.51661
    -0.52066
    -0.57327
    -0.34259
    -0.34664
    -0.48828
    -0.57327
    -0.62588
    -0.67849
    -1.05081
    -1.00224
    -0.68253
    -0.29807
    -0.02288
    -0.01883
    -0.04716
    -0.00669
    -0.15643
    -0.28593
    -0.22118
    -0.19690
    -0.04312
     0.24017
     0.20780
     0.24422
     0.18351
     0.05806
     0.00140
     0.14305
     0.01354
    -0.03097
     0.03378
     0.08639
    -0.01479
    -0.01479
    -0.02693
     0.03378
     0.06211
     0.14305
     0.26041
     0.20780
     0.00950
    -0.08358
    -0.21713
     0.00545
    -0.26570
    -0.43162
    -0.25356
    -0.39520
    -0.55708
    -0.60969
    -0.67849
    -0.70682
    -0.94963
    -1.14793
    -1.40289
    -1.52430
    -1.60524
    -1.72260
    -1.73070
    -1.69023
    -1.53240
    -1.49597
    -1.30172
    -1.20459
    -1.36647
    -1.41503
    -1.18840
    -0.88084
    -0.76347
    -0.70277
    -0.54898
    -0.27379
    -0.14429
    -0.08763
    -0.22523
    -0.24546
    -0.03097
    -0.24546
    -0.17262
    -0.18071
    -0.18881
    -0.22928
    -0.35068
    -0.44376
    -0.41139
    -0.36687
    -0.60969
    -0.72300
    -0.77966
    -0.43567
    -0.24546
    -0.72300
    -1.22483
    -1.49193
    -1.12365
    -0.77157
    -0.52875
    -0.57731
    -0.86465
    -0.92131
    -0.95773
    -1.06700
    -0.84846
    -0.84441
    -0.90107
    -0.88488
    -1.05890
    -1.56072
    -0.99820
    -0.61374
    -0.70682
    -0.83632
    -1.62548
    -1.47169
    -1.25720
    -1.35433
    -1.68213
    -1.57691
    -1.26530
    -1.30577
    -1.07509
    -1.18840
    -0.87679
    -0.72300
    -0.55303
    -0.65421
    -0.64206
    -0.56922
    -0.42353
    -0.43567
    -0.51256
    -0.45590
    -0.41544
    -0.62183
    -0.64611
    -0.74324
    -0.88488
    -1.11556
    -1.28553
    -1.40694
    -1.41503
    -1.43527
    -1.58905
    -1.58096
    -1.64166
    -1.55668
    -1.46764
    -1.41908
    -1.38671
    -1.19245
    -1.15603
    -1.12365
    -1.10342
    -0.92535
    -0.65016
    -0.56922
    -0.41544
    -0.21713
    -0.20904
    -0.16452
    -0.00669
     0.02164
    -0.20499
    -0.45995
    -0.53280
    -0.46400
    -0.41948
    -0.43162
    -0.64611
    -1.09532
    -1.42313
    -1.19650
    -1.11556
    -1.13984
    -1.56477
    -1.94519
    -2.19610
    -2.43891
    -2.18396
    -2.00994
    -1.88853
    -1.84401
    -2.04636
    -1.88043
    -1.77521
    -1.65380
    -1.60524
    -1.58905
    -1.56072
    -1.29363
    -1.01439
    -1.00224
    -0.88084
    -0.72300
    -0.53684
    -0.65825
    -0.88084
    -0.77157
    -0.67849
    -0.35473
    -0.31426
    -0.43972
    -0.48019
    -0.36282
    -0.26974
    -0.30617
    -0.41544
    -0.41544
    -0.45186
    -0.25760
    -0.14834
    -0.16857
    -0.43567
    -0.30212
    -0.20904
     0.22803
     0.15923
    -0.44781
    -1.07104
    -1.88448
    -2.23252
    -1.58501
    -0.62992
    -0.46400
    -0.22523
    -0.09168
    -0.56922
    -0.75538
    -1.16817
    -1.19245
    -0.71491
    -0.69872
    -0.36687
    -0.20499
     0.25231
     0.72176
     1.04956
     1.10217
     0.71367
     0.34135
    -0.06335
     0.00140
     0.34135
     0.64891
     0.79461
     0.41419
     0.12281
     0.15114
     0.24422
     0.14709
    -0.07549
     0.00545
    -0.12001
    -0.20499
    -0.26974
    -0.14429
    -0.26570
    -0.36687
    -0.58541
    -0.24951
    -0.08358
    -0.17262
    -0.24142
    -0.33854
    -0.29403
    -0.34259
    -0.18881
    -0.06335
    -0.24546
     0.01759
     0.17137
     0.31706
     0.26445
     0.34539
     0.11876
    -0.03907
     0.16328
     0.04187
    -0.25760
    -0.42758
    -0.26570
     0.11876
     0.46275
     0.47490
    -0.20095
    -0.78776
    -1.54454
    -1.32600
    -1.30577
    -1.46764
    -1.61738
    -1.35028
    -1.21269
    -1.49193
    -1.52025
    -1.55668
    -1.81568
    -1.89258
    -1.64976
    -1.51621
    -1.37456
    -1.28553
    -1.36242
    -1.05485
    -0.92131
    -0.86869
    -0.65825
    -0.38711
    -0.40734
    -0.15643
    -0.13620
    -0.03502
     0.09043
     0.20780
     0.17542
     0.28874
     0.33325
     0.27659
     0.35349
     0.27659
     0.46275
     0.47894
     0.52751
     0.45061
     0.32516
     0.35753
     0.13900
     0.13495
     0.22398
     0.15114
     0.23613
     0.09853
     0.28469
     0.49108
     0.51537
     0.40610
     0.11067
    -0.28189
    -0.66635
    -0.70682
    -0.38306
     0.16733
     0.81889
     0.38991
     0.36563
     0.21994
    -0.08358
     0.04592
     0.18351
     0.30897
     0.52346
     0.47085
     0.58416
     0.61654
     0.42633
     0.42633
     0.64891
     0.79865
     0.59226
     0.35349
     0.09043
     0.04592
     0.06211
     0.23208
     0.09043
     0.07829
    -0.05930
    -0.06740
     0.07425
     0.14305
     0.04187
    -0.04312
     0.03378
     0.09448
     0.20780
     0.13900
     0.11876
     0.12281
     0.23208
     0.31302
     0.40610
     0.59226
     0.77032
     0.76628
     0.66915
     0.45061
     0.41824
     0.52346
     0.68534
     1.17907
     2.04107
     2.10987
     1.61614
     0.95648
     0.38991
     0.03782
    -0.35878
    -0.14429
     0.08639
    -0.28593
    -0.65016
    -0.84037
    -1.53644
    -2.06659
    -1.82378
    -1.47169
    -1.34219
    -1.60119
    -2.33774
    -2.79505
    -2.46320
    -1.69832
    -1.29767
    -1.07509
    -1.01843
    -0.76347
    -0.74324
    -0.85655
    -0.78776
    -0.56113
    -0.51661
    -0.58541
    -0.76347
    -0.69872
    -0.58541
    -0.48019
    -0.30212
    -0.24546
    -0.20904
    -0.14024
    -0.01479
    -0.06740
    -0.03502
     0.18756
     0.41014
     0.41824
     0.46680
     0.40610
     0.45466
     0.58416
     0.56393
     0.47490
     0.57202
     0.38182
     0.37372
     0.29278
     0.35349
     0.33730
     0.13900
    -0.03502
     0.11472
    -0.01074
     0.22398
     0.49513
     0.46275
     0.51132
     0.48704
     0.15519
     0.10258
     0.33730
     0.47490
     0.64082
     0.77842
     0.67320
     0.70962
     0.65701
     0.78246
     0.82293
     0.83508
     0.72985
     0.61654
     0.66510
     0.83508
     0.94030
     0.89983
     0.86745
     0.81889
     0.69343
     0.81079
     1.01314
     1.01314
     0.76628
     0.24827
    -0.04312
     0.47490
     0.67724
     0.71367
     0.63273
     0.42633
     0.36158
     0.18351
     0.34135
     0.34539
     0.32921
     0.37777
     0.53155
     0.47894
     0.41419
     0.42229
     0.65296
     0.68938
     0.54774
     0.36158
     0.20375
    -0.10382
     0.00140
    -0.04716
    -0.21309
     0.17137
     0.32921
     0.25231
     0.07829
     0.04997
     0.34135
     0.93220
     1.87514
     2.06535
     1.97632
     1.52306
     1.65661
     1.94394
     1.62019
     1.46235
     1.11027
     0.54774
    -0.39925
    -0.51661
    -0.64206
    -1.67404
    -2.13135
    -2.04231
    -2.33774
    -3.07024
    -3.64491
    -3.09047
    -3.51136
    -3.54778
    -2.76267
    -2.09492
    -1.78735
    -1.45955
    -0.91726
    -0.50447
    -0.13620
     0.24017
     0.48299
     0.70962
     0.89983
     0.96458
     1.11432
     1.37737
     1.42188
     1.13050
     0.73795
     0.65296
     0.70962
     0.80675
     0.69748
     0.60845
     0.37777
     0.30088
     0.28469
    -0.00669
    -0.05121
    -0.05526
    -0.06335
    -0.12810
    -0.11596
    -0.18881
    -0.23737
    -0.15643
    -0.21713
    -0.07549
    -0.12001
    -0.01074
     0.02164
    -0.16857
    -0.10787
     0.11472
    -0.02693
    -0.02693
    -0.07144
    -0.19690
    -0.16452
    -0.08358
    -0.12810
    -0.12810
     0.00545
    -0.06740
     0.09043
     0.04592
     0.01759
     0.26445
     0.10258
     0.04592
     0.12281
     0.28469
     0.32516
     0.06615
     0.31706
     0.32516
     0.51132
     0.34135
     0.26850
     0.18756
     0.33730
     0.52751
     0.45061
     0.28874
     0.35753
     0.44657
     0.30088
     0.34944
     0.40610
     0.24827
     0.02973
    -0.09977
     0.08639
     0.16328
     0.21184
     0.37777
     0.62868
     1.14264
     1.72945
     2.22723
     2.27984
     2.02488
     0.89173
     0.15923
     0.72581
     1.43402
     1.58376
     1.54734
     1.20740
     0.60035
     0.15923
    -0.45995
    -1.15198
    -1.44336
    -1.94519
    -2.06255
    -1.89662
    -1.88853
    -1.73474
    -1.77926
    -1.80354
    -1.75498
    -1.79140
    -1.86020
    -1.52025
    -1.25316
    -1.03867
    -0.95773
    -1.09128
    -1.02248
    -1.05890
    -1.18031
    -0.89702
    -1.05485
    -0.84037
    -0.36687
    -0.60969
    -0.68253
    -0.71896
    -0.27379
    -0.31426
    -0.33045
     0.04592
     0.22398
     0.41419
     0.45466
     0.51941
     0.69343
     0.77437
     0.60845
     0.63677
     0.80675
     0.78246
     0.81484
     0.55583
     0.38991
     0.55988
     0.71771
     0.68129
     0.55583
     0.36563
     0.38586
     0.41014
     0.31706
     0.30897
     0.39800
     0.35753
     0.41824
     0.47085
     0.55988
     0.39800
     0.43443
     0.43443
     0.43443
     0.48704
     0.41419
     0.29683
     0.14709
     0.13495
     0.03782
    -0.03907
    -0.05121
     0.02973
     0.10258
     0.11067
     0.37372
     0.43443
    -0.01883
    -0.14834
     0.00545
     0.24422
     0.37372
     0.51537
     0.53155
     0.57202
     0.63273
     0.68534
     0.74199
     0.51132
     0.48704
     0.54774
     0.60845
     0.68938
     0.57202
     0.55583
     0.59226
     0.69343
     0.71771
     0.78246
     0.82698
     0.98077
     1.16693
     1.18311
     1.34904
     1.33285
     1.09408
     1.21954
     1.81849
     2.77762
     2.80190
     2.15843
     2.34054
     1.67280
     0.62463
     0.61654
     0.97267
     1.15074
     0.86340
     0.36158
     0.13495
    -0.08358
    -0.52066
    -0.84037
    -1.26125
    -1.35838
    -1.42313
    -1.41908
    -0.98201
    -0.57327
    -0.66230
    -0.69063
    -0.57327
    -0.50852
    -0.39115
    -0.19285
    -0.14834
    -0.15643
    -0.11596
    -0.31426
    -0.26974
    -0.10787
    -0.09977
    -0.26974
    -0.34259
    -0.48828
    -0.35068
    -0.25356
    -0.28593
    -0.15238
    -0.17262
    -0.12810
    -0.09573
     0.00140
     0.03782
    -0.09977
    -0.33045
     0.16733
     0.51941
     0.24422
     0.24827
     0.23613
     0.17947
     0.07829
    -0.00265
     0.11472
     0.15519
     0.54774
     0.51132
     0.40205
     0.46680
     0.26850
     0.15923
     0.26445
     0.39800
     0.41419
     0.25636
    -0.22118
    -0.35878
    -0.59350
    -0.45590
     0.06615
     0.24827
    -0.02693
    -0.33045
    -0.37092
    -0.54898
    -0.58136
    -0.57327
    -0.55303
    -0.39925
    -0.34664
    -0.33854
    -0.31021
    -0.27784
    -0.41544
    -0.23737
    -0.27784
    -0.19690
    -0.28593
    -0.22523
     0.12281
     0.08639
     0.01759
     0.21589
     0.26041
     0.22803
     0.59226
     0.49918
     0.48704
     0.49108
     0.59630
     0.55988
     0.49108
     0.62059
     0.69343
     0.65296
     0.48299
     0.47894
     0.60035
     0.63677
     0.71367
     0.60845
     0.69748
     0.70962
     0.58012
     0.49513
     0.97267
     1.66065
     1.49878
     1.40974
     1.56353
     1.86300
     1.02124
     0.11472
    -0.35473
    -0.09977
    -0.30212
    -0.25356
    -0.18881
    -0.00265
    -0.20095
    -0.98201
    -1.30172
    -1.73474
    -1.74688
    -1.63357
    -1.58905
    -1.26125
    -0.84846
    -0.66230
    -0.45995
    -0.10787
    -0.10787
     0.06211
     0.40610
     0.32111
     0.26041
     0.27659
     0.45466
     0.47490
     0.39396
     0.32111
     0.25231
     0.17947
     0.18756
     0.15114
     0.25636
     0.15519
    -0.05526
    -0.00669
     0.02568
     0.06615
    -0.02693
    -0.04716
     0.07425
     0.21184
     0.17137
     0.12686
     0.03378
    -0.03907
     0.04997
    -0.08358
    -0.04716
     0.01354
    -0.04716
     0.09448
     0.24422
     0.19161
     0.22398
     0.15923
     0.23208
     0.40610
     0.44657
     0.48704
     0.54369
     0.52346
     0.62059
     0.83103
     0.77437
     0.88769
     0.83912
     0.66106
     0.60440
     0.64082
     0.53155
     0.57607
     0.49918
     0.29683
     0.06211
    -0.09977
    -0.15238
    -0.27379
    -0.17666
    -0.07549
     0.03782
    -0.07954
    -0.07954
    -0.36282
    -0.50042
    -0.37497
    -0.12405
     0.03782
     0.19970
     0.30088
     0.35349
     0.41419
     0.32111
     0.60845
     0.66106
     0.55179
     0.68938
     0.95244
     1.24382
     1.21144
     1.29643
     1.88324
     2.06535
     1.66065
     1.11432
     1.23168
     1.46235
     2.03297
     2.09368
     1.98441
     2.02893
     1.62019
     1.44212
     1.06980
     0.72985
     0.28064
    -0.07144
    -0.17262
    -0.17262
     0.02568
     0.06211
     0.12281
    -0.14024
    -0.55303
    -0.86465
    -0.56517
    -0.78776
    -1.30981
    -0.67039
    -0.25760
    -0.18881
    -0.15238
    -0.11596
    -0.37497
    -0.15643
    -0.01074
     0.13495
     0.38182
     0.34135
     0.38991
     0.26850
     0.32921
     0.51132
     0.62463
     0.70153
     0.89578
     1.19121
     1.19930
     0.94030
     0.52751
     0.68129
     0.77032
     0.61249
     0.49513
     0.26850
     0.14305
     0.26041
     0.26041
     0.26041
     0.22398
    -0.03907
    -0.17262
    -0.38306
    -0.57731
    -0.57327
    -0.67444
    -0.73919
    -0.62183
    -0.48423
    -0.53684
    -0.65016
    -0.90107
    -0.72300
    -0.82823
    -0.80799
    -0.66635
    -0.45995
    -0.62588
    -0.56517
    -0.30617
     0.03782
     0.38991
     0.44252
     0.32111
     0.11876
     0.13495
    -0.00669
     0.00140
    -0.22523
    -0.04312
    -0.24142
    -0.47209
    -0.46400
    -0.55303
    -0.71086
    -0.75943
    -0.79585
    -0.96177
    -1.11151
    -0.87274
    -0.71896
    -0.46400
    -0.37497
    -0.26570
     0.14709
     0.40610
     0.32516
    -0.29807
    -0.62588
    -0.45995
    -0.54089
    -0.28998
    -0.48828
    -0.24951
    -0.25356
    -0.63802
    -0.41139
    -0.20904
    -0.30212
    -0.28593
     0.11067
    -0.19285
    -0.10787
     0.21589
     0.83103
     0.89578
     1.17907
     1.19121
     1.33285
     1.48664
     1.83063
     1.94394
     2.58336
     2.80999
     2.49838
     2.10582
     1.31666
     0.75818
     0.25231
     0.36158
     0.96053
     1.34904
     1.14669
     1.00100
     0.84722
    -0.00669
    -1.03057
    -1.19650
    -0.88893
    -0.71896
    -0.51256
    -0.36282
    -0.25760
    -0.05526
     0.20780
     0.36967
     0.31706
     0.39800
     0.58012
     0.89983
     0.92411
     0.80270
     0.82293
     0.83103
     0.82698
     0.66915
     0.45466
     0.48704
     0.66106
     0.56798
     0.52346
     0.19970
     0.11876
     0.18756
     0.24827
     0.00140
     0.07829
     0.08234
     0.05401
     0.13495
     0.27659
     0.28874
     0.22398
     0.37372
     0.39396
     0.30897
     0.42633
     0.51132
     0.52751
     0.29683
     0.00950
     0.10662
     0.30088
     0.35753
     0.36967
     0.34539
     0.34135
     0.52346
     0.32111
     0.23208
     0.39396
    -0.07954
    -0.40734
    -0.61778
    -0.29807
    -0.04716
     0.00140
    -0.03907
    -0.41139
    -0.37901
    -0.73919
    -0.75538
    -0.82418
    -0.71086
    -0.56113
    -0.62992
    -0.35878
    -0.39925
    -0.38711
    -0.60564
    -0.78776
    -0.61374
    -0.32640
    -0.05930
    -0.33045
    -0.47209
    -0.67039
    -0.37901
     0.09853
     0.30088
    -0.05930
    -0.30212
     0.04187
     0.57202
     1.00100
     0.81889
     0.56798
     1.00909
     1.17907
     1.19930
     1.27619
     1.53115
     1.49068
     1.41784
     0.93625
     0.82293
     1.07789
     0.83912
     0.93625
     0.83508
     0.56393
     0.36563
     0.11067
     0.15923
     0.31302
     0.34944
     0.56798
     0.53155
     0.96458
     0.79865
     0.42229
     0.70557
     0.72985
     0.92411
     0.62463
     0.51941
     0.78246
     0.89578
     0.78246
     0.21184
    -0.45590
    -0.69063
    -0.44781
    -0.28998
    -0.50852
    -0.43972
    -0.37497
    -0.49233
    -0.55708
    -0.64206
    -0.50852
    -0.18881
    -0.05526
     0.09853
     0.04592
     0.13900
     0.72176
     1.06575
     1.10622
     0.66915
    -0.60564
     0.07425
     0.44657
     0.35349
     0.36563
     0.34944
     0.30492
     0.06211
     0.10258
     0.41419
     0.84317
     0.86340
     0.60440
     1.42593
     1.51496
     1.13860
     0.34539
     0.20375
     0.24422
     0.34539
     1.06170
     1.04147
     0.68129
     0.83912
     1.18716
     0.82698
     0.00545
    -1.66999
    -3.34543
    -2.71411
    -0.33854
    -0.24546
    -0.51661
    -0.39520
    -0.63397
    -1.19650
    -1.55668
    -1.39885
    -1.18031
    -1.02653
    -0.98606
    -0.65825
    -0.29807
    -0.48423
    -0.57731
    -0.42758
    -0.38306
    -0.12810
     0.09853
    -0.07144
    -0.24546
    -0.18476
    -0.14834
    -0.03907
     0.02973
     0.03378
    -0.21309
    -0.54089
    -0.85655
    -0.72300
    -0.56517
    -0.40734
    -0.46805
    -0.45995
    -0.50042
    -0.60160
    -0.72705
    -0.94963
    -1.05485
    -1.04676
    -0.65825
    -0.67039
    -0.58136
    -0.58541
    -0.66230
     0.00140
     1.11027
     1.03338
     0.36967
     0.23613
     0.16328
     0.27659
     0.43443
     0.51537
     0.70962
     0.96862
     1.00505
     0.64487
     0.34944
     0.17542
     0.23208
     0.30492
     0.23613
     0.04187
     0.00950
     0.18756
     0.11876
     0.36563
     0.23613
     0.22803
     0.02164
    -0.23737
     0.10258
     0.31302
     0.28469
     0.26041
     0.25636
     0.36563
     0.35349
     0.19161
    -0.00265
     0.12686
     0.29683
     0.28469
     0.41014
     0.81484
     0.95648
     0.78651
     0.75009
     0.94839
     1.04147
     1.01314
     1.00100
     1.12241
     1.20740
     1.04147
     1.05766
     1.26405
     1.19930
     0.95244
     0.94434
     0.84722
     0.62868
     0.38991
     0.11472
    -0.01479
    -0.05526
    -0.20095
    -0.48423
    -0.60969
    -0.77157
    -0.67444
    -0.35473
    -0.33450
    -0.59755
    -0.74729
    -1.23292
    -1.28553
    -1.23292
    -1.13984
    -0.82013
    -0.25356
     1.09003
     0.97267
    -2.11111
    -2.41463
    -1.60524
    -1.17222
    -0.50042
    -0.27379
    -0.73919
    -0.71491
    -0.61374
    -1.02248
    -1.11556
    -0.80799
    -0.55708
    -0.25356
    -0.06335
     0.00950
     0.15519
     0.21184
     0.26445
     0.46275
     0.18351
    -0.09168
    -0.04716
     0.07829
     0.17542
     0.11067
    -0.15238
    -0.47614
    -0.54494
    -0.61374
    -0.61374
    -0.75538
    -0.71086
    -0.59350
    -0.36282
    -0.31831
    -0.22523
    -0.15238
    -0.29807
    -0.35068
    -0.27784
    -0.22118
    -0.20095
    -0.21309
    -0.20904
    -0.45186
    -0.12405
    -0.11596
    -0.19285
    -0.29403
    -0.48019
    -0.69063
    -0.58541
    -0.05526
     1.30048
    -0.04716
    -0.87679
    -0.68253
    -0.21309
     0.07829
     0.79056
     2.49838
     4.20214
     2.00060
    -0.45995
    -0.08358
     0.45061
     1.13860
     1.33285
     1.21954
     0.88769
     0.92816
     0.33325
    -0.22118
    -0.31831
    -0.58136
    -0.72705
    -0.96987
    -1.07509
    -1.32600
    -1.38671
    -1.03867
    -1.00629
    -0.95368
    -0.68658
    -0.48423
    -0.24951
    -0.28593
    -0.05526
     0.30492
     0.40610
     0.48704
     0.58821
     0.32111
     0.52346
     0.62059
     0.53560
     0.48704
     0.26850
     0.30492
     0.09448
     0.14709
    -0.12001
    -0.25356
    -0.21309
    -0.20499
    -0.26165
    -0.61778
    -0.62992
    -0.50852
    -0.45995
    -0.25356
    -0.03907
    -0.07144
     0.14305
     0.16328
     0.40205
     0.53560
     0.60440
     0.68129
     0.31302
     0.02164
    -0.17666
    -0.17262
     0.00140
    -0.41948
    -0.76752
    -1.47574
    -1.57287
    -0.95368
    -1.28553
    -1.10342
     0.27659
    -0.16452
    -0.86869
    -0.72300
    -1.15198
    -0.91726
    -0.61374
    -0.11191
     0.78246
     1.39760
     0.36967
     0.23208
     1.86300
     2.26770
     0.86745
    -0.52470
    -0.17666
     0.13090
     0.41014
     0.76628
     0.53965
     0.40610
     0.38182
     0.36967
     0.21184
     0.12281
    -0.03502
     0.07020
     0.00545
    -0.14429
    -0.11596
     0.07425
     0.14305
    -0.03907
    -0.14024
    -0.06740
    -0.05121
    -0.15238
    -0.27784
    -0.29807
    -0.35068
    -0.27784
    -0.16452
    -0.10787
    -0.10787
    -0.28593
    -0.24951
    -0.09168
     0.04592
     0.28064
     0.19161
     0.08234
    -0.30617
    -0.26974
     0.06211
     0.20375
     0.22803
     0.29683
     0.38182
     0.46680
     0.49513
     0.55988
     0.44657
     0.38991
     0.26445
     0.02164
    -0.02693
     0.19970
     0.32921
     0.45466
     0.28874
    -0.09573
    -0.50447
    -0.62992
    -0.67444
    -0.94154
    -0.89298
    -0.62992
     0.35753
     0.75414
     0.43443
     0.25636
     0.42229
     0.94030
     1.14669
     1.47854
     1.17097
     0.84317
     0.72581
     0.77437
     1.47854
     1.65256
     1.61614
     1.44617
     0.91197
     0.46680
     0.06615
    -0.06335
     0.07020
     0.09853
     0.07020
    -0.24142
    -0.03907
    -0.05121
    -0.03097
    -0.24951
    -0.45995
    -0.58945
    -0.65825
    -0.64206
    -0.87274
    -0.94559
    -0.90107
    -0.89298
    -1.07914
    -1.20459
    -1.08318
    -0.94963
    -0.92940
    -0.77561
    -0.65825
    -0.69872
    -0.78371
    -0.58136
    -0.44376
    -0.52875
    -1.03462
    -1.25316
    -1.15198
    -1.12770
    -0.80394
    -0.18881
     0.04187
    -0.79585
    -1.13984
    -0.93749
    -0.58541
    -0.46400
    -0.50447
    -0.80799
    -0.39115
     0.01759
     0.07020
    -0.20095
     0.25636
     0.73795
     1.34094
     1.18716
     0.80675
     0.74199
     1.07789
     0.71771
     0.36563
     0.51537
     0.82698
     1.13860
     1.21954
     1.03338
     0.96862
     0.65296
     0.36563
     0.28469
     0.03378
    -0.09977
    -0.22928
    -0.27784
    -0.01479
     0.11876
     0.02568
    -0.03907
    -0.05930
     0.00545
    -0.01883
    -0.02693
     0.22398
     0.18756
     0.13090
     0.27255
     0.47894
     0.55988
     0.55988
     0.68534
     0.55988
     0.30088
     0.41014
     0.56798
     0.46680
     0.38586
     0.43847
     0.11067
    -0.14024
    -0.03502
     0.26445
     0.37777
     0.51941
     0.55988
     1.24786
     1.13455
     0.96862
     1.04552
     0.81889
     0.56393
     0.72985
     1.03338
     1.35713
     1.41784
     1.23168
     1.55543
     1.47045
     1.44617
     0.98886
     1.20335
     0.63677
     1.05361
     0.94434
     0.82293
     0.63273
     1.21549
     1.48259
     0.96053
     0.82698
     0.62463
     0.51537
     0.59226
     0.32921
     0.44657
     0.30897
    -0.22118
    -0.23332
    -0.20499
    -0.20904
    -0.09977
    -0.28593
    -0.66230
    -0.62992
    -0.68658
    -0.64206
    -0.63397
    -0.76347
    -0.84846
    -0.92535
    -0.98201
    -0.92535
    -1.04271
    -1.02248
    -1.16008
    -1.18031
    -1.24911
    -1.16412
    -1.09532
    -1.03057
    -1.14793
    -1.18436
    -0.98606
    -0.88488
    -0.81204
    -0.70682
    -0.69468
    -0.64206
    -0.51256
    -0.44781
    -0.51256
    -0.50447
    -0.65421
    -0.89702
    -0.69468
    -0.10787
     1.25596
     1.88324
     0.76223
     0.15519
     1.09408
     1.41379
     2.10582
     2.98401
     2.36078
     2.25151
     1.72541
     2.25960
     2.49838
     0.99695
     0.28064
     1.32476
     2.32436
     1.88324
     0.72581
     0.20375
    -0.37901
    -0.38306
    -0.41948
    -0.54089
     0.12686
     0.13495
    -0.27784
    -0.14429
    -0.05526
     0.29683
    -0.48019
     0.04592
    -0.10382
    -1.04676
    -1.81568
    -1.64166
    -1.32195
    -0.99415
    -1.16008
    -1.43122
    -1.72665
    -1.98970
    -2.07064
    -2.51985
    -2.54009
    -1.71046
    -1.54049
    -1.20864
    -0.91321
    -1.07104
    -0.94963
    -1.05890
    -0.87274
    -0.39520
    -0.35878
    -0.82418
    -0.62992
    -0.03907
     0.36158
     0.26041
    -0.12001
    -0.35878
    -0.24142
    -0.35473
     0.04997
    -0.46805
    -0.62183
    -0.76752
    -0.95368
    -0.72705
     0.49513
     1.40570
    -0.28593
    -1.25720
    -1.00224
    -1.14793
    -1.03867
    -0.79180
    -0.22118
     0.43847
     0.68938
     0.22803
     0.21184
    -0.26165
    -0.50447
    -0.39520
    -0.03097
    -0.03097
     0.14709
    -0.42353
    -0.80799
    -0.52875
    -0.42353
    -0.58136
    -0.67849
    -0.84441
    -0.96582
    -1.04271
    -1.11556
    -1.16817
    -1.02653
    -0.83632
    -0.48019
    -0.01479
     0.03378
    -0.06740
    -0.20095
    -0.16452
     0.03378
     0.07020
     0.21994
     0.29683
     0.29278
     0.19970
     0.33730
     0.26445
     0.29683
    -0.02288
    -0.15238
    -0.17262
    -0.13215
    -0.05930
     0.08234
     0.07425
    -0.05526
    -0.01479
     0.02568
     0.20780
     0.14305
     0.04997
     0.12686
     0.25636
     0.20780
     0.17137
     0.16328
     0.21589
     0.15519
     0.15519
     0.26850
    -0.06335
    -0.43162
    -0.87679
    -1.63357
    -1.59715
    -0.91321
    -0.99010
    -0.62992
    -0.78371
    -0.73919
    -0.53280
    -1.77926
    -2.36202
    -1.59715
    -1.22887
    -1.08723
    -0.86465
    -0.60969
    -0.27784
    -0.30212
    -1.62548
    -1.93304
    -1.29767
    -1.14793
    -1.26934
    -1.61334
    -1.98970
    -2.26490
    -2.73434
    -2.44701
    -2.22443
    -2.44296
    -2.75053
    -2.82338
    -2.58865
    -2.47129
    -2.51985
    -2.20014
    -2.17586
    -2.20014
    -2.28513
    -2.36202
    -2.57651
    -2.74648
    -2.77886
    -2.66150
    -2.82338
    -3.02572
    -3.04596
    -2.92455
    -3.32520
    -3.56397
    -3.69347
    -4.10626
    -3.58016
    -3.78250
    -4.53524
    -4.75378
    -4.32884
    -3.73799
    -3.26045
    -3.50731
    -3.75822
    -3.78250
    -3.37376
    -3.62872
    -3.63277
    -3.37376
    -3.28878
    -3.23617
    -3.14713
    -2.91241
    -2.90431
    -2.79909
    -2.79505
    -2.71411
    -2.69792
    -2.64531
    -2.70601
    -2.68983
    -2.32965
    -2.26490
    -2.19610
    -1.92900
    -1.77117
    -1.45550
    -1.56882
    -1.91686
    -1.96947
    -1.74688
    -1.51216
    -1.43527
    -1.47979
    -1.35028
    -1.26125
    -1.38671
    -1.33005
    -1.41099
    -1.50811
    -1.72260
    -1.76712
    -1.83187
    -1.83996
    -1.64976
    -1.35838
    -1.30981
    -1.44336
    -1.34624
    -1.40289
    -1.51621
    -1.49193
    -1.46764
    -1.45550
    -1.44741
    -1.45146
    -1.35838
    -1.25316
    -1.12770
    -1.16008
    -1.23697
    -1.29363
    -1.24506
    -1.26934
    -1.14793
    -1.12365
    -1.25316
    -1.27339
    -1.25720
    -1.22887
    -1.35838
    -1.11961
    -1.28553
    -1.22078
    -1.14793
    -1.07104
    -0.98606
    -0.96177
    -1.01843
    -1.04676
    -0.75943
    -0.65016
    -0.65825
    -0.85251
    -0.84441
    -0.93749
    -0.64611
    -0.40329
    -0.39520
    -0.27379
    -0.75943
    -1.33409
    -1.72665
    -1.70642
    -1.55668
     0.85126
     2.65216
     1.50687
    -1.18031
    -2.45106
    -1.92900
    -1.31791
    -0.42758
    -0.26974
     0.40205
    -0.30212
    -1.01439
    -0.83227
    -1.20864
    -1.24911
    -0.88488
    -0.58136
    -0.44781
    -0.41544
    -0.64206
    -0.18071
    -0.12405
     0.10662
     0.07425
     0.01759
    -0.09573
     0.43038
     0.57202
     0.56393
     0.10662
    -0.14834
    -0.13620
    -0.28593
    -0.64611
    -0.82823
    -0.65421
    -0.74324
    -0.69468
    -0.29807
    -0.37497
    -0.31831
    -0.64206
    -1.05081
    -0.85251
    -0.82013
    -0.67039
    -0.62588
    -0.55303
    -0.61374
    -0.62992
    -0.65421
    -0.65825
    -0.60564
    -0.44376
    -0.44376
    -0.45995
    -0.42758
    -0.50852
    -0.45186
    -0.52470
    -0.40329
    -0.40329
    -0.37092
    -0.18071
    -0.33045
    -0.55708
    -0.66635
    -0.73919
    -0.66635
    -0.62588
    -0.62992
    -0.62183
    -0.87274
    -0.86869
    -0.76752
    -0.74729
    -0.70277
    -0.74324
    -0.37092
    -0.14429
    -0.18476
    -0.21309
    -0.23737
    -0.22523
    -0.21713
    -0.09977
     0.20375
     0.10662
     0.11067
     0.23208
     0.29683
     0.38182
     0.36158
     0.28874
     0.25231
     0.28469
     0.32516
     0.24017
     0.10662
     0.25231
     0.14305
     0.02973
     0.26850
     0.27659
     0.19970
     0.39800
     0.10662
    -0.06335
    -0.14429
    -0.22523
    -0.26974
    -0.21309
    -0.29403
    -0.22928
    -0.20095
    -0.32236
    -0.26570
    -0.39520
    -0.28189
    -0.19690
    -0.26974
    -0.33045
    -0.28998
     0.02973
     0.10662
    -0.08763
     0.00140
     0.04187
     0.03782
     0.01354
    -0.17262
    -0.12810
    -0.26165
    -0.31831
    -0.42758
    -0.32640
    -0.46400
    -0.35068
     0.11067
     0.08639
    -0.23737
    -0.27379
    -0.04312
    -0.08358
    -0.09168
    -0.07549
    -0.07549
    -0.13620
    -0.08358
    -0.26165
    -0.23737
    -0.12810
    -0.63802
    -0.65421
    -0.75538
    -0.79585
    -0.72705
    -0.84037
    -1.14389
    -1.28148
    -0.97392
    -0.59350
    -0.33450
    -0.16048
    -0.30212
    -0.18476
    -0.50447
    -0.19285
    -0.10787
    -0.63802
    -0.34259
     0.27659
     0.32111
     0.29278
     0.27255
     0.15923
     0.11876
    -0.01883
    -0.10787
    -0.10787
    -0.13620
    -0.29403
    -0.39925
    -0.17262
     0.02973
    -0.03097
    -0.11191
    -0.28593
    -0.32236
    -0.16452
    -0.06335
    -0.08358
    -0.08358
    -0.03502
    -0.15238
     0.04187
     0.10662
     0.25636
     0.33325
     0.41014
     0.50322
     0.32516
     0.16733
     0.15519
     0.26445
     0.32111
     0.29683
     0.34135
     0.27659
     0.49918
     0.62463
     0.75818
     1.00505
     1.32880
     1.42593
     1.66470
     1.72136
     1.49473
     1.42593
     1.40165
     1.17907
     0.90387
     0.80675
     0.84722
     0.92006
     0.84722
     0.57607
     0.30897
    -0.00265
    -0.41544
    -0.50447
    -0.62992
    -0.65825
    -0.48423
    -0.50042
    -0.36687
    -0.27784
    -0.12405
    -0.07549
     0.00950
    -0.01074
     0.13495
     0.19970
     0.26041
     0.30492
     0.25231
     0.16733
    -0.14024
    -0.27784
    -0.14834
    -0.19690
    -0.37497
    -0.34664
    -0.26165
    -0.49637
    -0.88084
    -1.09128
    -1.07509
    -1.15603
    -1.16008
    -1.12770
    -0.87274
    -0.45590
     0.20375
    -0.18071
    -0.57731
    -0.48828
    -0.45995
    -0.07549
     0.16328
     0.31706
     0.23208
     0.29278
     0.42633
     0.62059
     0.53965
     0.53155
     0.46680
     0.28469
     0.04997
    -0.17666
     0.07020
    -0.04716
    -0.23332
    -0.27784
    -0.18071
    -0.20095
    -0.24951
    -0.14834
    -0.35068
    -0.28593
    -0.28593
    -0.33450
    -0.35473
    -0.37092
    -0.19285
    -0.01074
    -0.00265
     0.02568
    -0.01479
    -0.01074
    -0.07954
     0.04997
     0.26445
     0.10258
    -0.35068
    -0.99010
    -1.64166
    -1.33005
    -0.84846
    -0.16857
    -0.71491
    -1.47574
    -3.03382
    -3.83916
    -3.37781
    -3.32520
    -2.88003
    -3.01358
    -3.13904
    -3.44661
    -4.50691
    -5.05730
    -5.03706
    -4.52310
    -4.11840
    -3.71371
    -3.21998
    -4.04151
    -5.22727
    -5.37701
    -5.24750
    -4.89137
    -4.66879
    -4.49477
    -4.33694
    -4.50691
    -4.51500
    -4.91970
    -5.48223
    -5.68053
    -5.55103
    -5.87478
    -5.68053
    -5.48627
    -5.41748
    -5.38915
    -5.31226
    -5.19894
    -5.07348
    -5.19085
    -5.17061
    -5.10181
    -5.23941
    -5.22322
    -4.86709
    -4.75782
    -4.57166
    -4.54738
    -4.40978
    -4.33694
    -4.22362
    -4.13459
    -4.06579
    -4.10626
    -3.83916
    -3.70157
    -3.40209
    -3.12690
    -3.01763
    -2.87599
    -2.65340
    -2.47938
    -2.56437
    -2.47534
    -2.38226
    -2.24466
    -1.98566
    -2.10302
    -2.29322
    -2.38630
    -2.40654
    -2.22443
    -2.39844
    -2.46724
    -2.51581
    -2.54009
    -2.51985
    -2.37012
    -2.47129
    -2.45915
    -2.47534
    -2.12325
    -1.64976
    -1.62548
    -1.28148
    -1.14389
    -1.37052
    -1.41908
    -1.78735
    -1.62143
    -1.43527
    -1.26125
    -1.24506
    -1.31791
    -1.36647
    -1.59715
    -1.48788
    -1.56882
    -1.66999
    -1.69427
    -1.55668
    -1.30981
    -1.23697
    -1.00629
    -0.90107
    -0.92131
    -0.59755
    -0.15238
     0.08234
     0.41419
     0.52346
     0.94030
     1.31666
     1.25596
     0.83103
     0.15923
    -0.35473
    -1.00629
    -1.96542
    -1.40289
     0.15923
     1.52710
     1.40974
     0.67724
    -0.03907
    -1.80354
    -2.32560
    -1.66190
    -0.80799
     0.20780
     0.56798
     0.90792
     0.76223
     0.39396
     0.38182
    -0.51661
    -0.82013
    -0.69872
    -0.56113
    -0.48828
    -0.39520
    -0.72300
    -0.96177
    -1.14793
    -1.30981
    -2.05850
    -2.21633
    -1.91686
    -1.64571
    -1.48383
    -1.69427
    -1.85615
    -2.08683
    -2.28513
    -2.00994
    -1.54049
    -0.88488
    -0.91726
    -1.10342
    -1.33409
    -1.29363
    -0.88488
    -0.33045
     0.11067
     0.11472
     0.16328
     0.23613
     0.24827
     0.44252
     0.66510
     0.60845
     0.63677
     0.64891
     0.56393
     0.66915
     0.64082
     0.69748
     0.64891
     0.70962
     0.98077
     0.95648
     0.94434
     1.04552
     1.08194
     1.02528
     0.92006
     1.28429
     1.60400
     1.73350
     1.59186
     1.45021
     1.36118
     1.42593
     1.31666
     1.16288
     1.08194
     1.16693
     1.06170
     1.16288
     1.22763
     1.13455
     1.17907
     1.01314
     0.83912
     0.61249
     0.47085
     0.58416
     0.75818
     0.63273
     0.62868
     0.27659
     0.16328
     0.13090
     0.04592
     0.11876
     0.45871
     0.34944
     0.29278
     0.43847
     0.40610
     0.59226
     0.52751
     0.36158
     0.23208
     0.87959
     0.99291
     0.62868
     0.34944
     0.20780
     0.37372
     0.29278
     0.09448
     0.11067
     0.19566
    -0.09977
    -0.31831
    -0.45590
    -0.88893
    -1.24506
    -1.73474
    -1.24101
    -0.91726
    -1.28148
    -1.21673
     1.45021
     4.60684
     4.42877
     2.21913
    -1.03867
    -3.13094
    -3.30901
    -0.98606
     2.19081
     3.86625
     2.60360
     1.05361
     0.32516
    -0.46805
    -0.45995
    -0.41948
    -1.29767
    -2.00184
    -2.73030
    -3.03382
    -2.71411
    -2.60889
    -2.01803
    -1.52835
    -1.71451
    -2.36202
    -3.13904
    -3.47494
    -3.04191
    -2.67364
    -2.22038
    -1.88853
    -1.48788
    -1.38671
    -1.31386
    -0.87679
     0.03782
     0.47085
     0.81889
     0.95244
     1.00100
     1.03742
     1.11836
     1.10622
     1.09003
     1.16288
     1.16288
     1.16288
     1.22763
     1.12646
     1.04956
     0.87150
     0.88769
     0.83103
     0.94434
     0.76628
     0.79461
     1.01719
     1.15478
     1.20740
     1.23977
     1.35309
     1.32071
     1.40165
     1.49068
     1.41379
     1.70922
     1.71327
     1.80230
     1.81849
     1.81039
     1.77397
     1.65661
     1.85896
     1.98036
     1.93989
     1.71327
     1.69303
     1.65661
     1.62828
     1.62423
     1.37737
     1.29643
     1.17907
     1.15883
     1.21954
     1.15074
     1.13860
     1.05361
     0.89173
     0.79461
     0.62463
     0.62059
     0.53965
     0.58416
     0.69748
     0.93625
     0.95648
     0.97267
     0.81484
     0.79865
     0.82293
     0.85126
     0.88769
     1.47449
     2.33650
     2.65621
     2.54694
     2.93140
     3.60319
     3.76912
     3.87839
     3.32395
     3.27539
     2.56717
     2.00060
     2.72905
     3.87839
     3.24302
     2.25556
     1.08599
     0.40610
     0.12686
    -0.75943
    -1.79140
    -1.44741
    -1.01439
    -1.24101
    -1.22078
    -1.22887
    -1.11151
    -0.86869
    -0.79180
    -0.41544
    -0.29807
    -0.62588
    -1.29363
    -1.84401
    -1.99780
    -1.09128
    -0.76347
    -0.19690
     0.13900
    -0.60160
    -1.36647
    -1.79140
    -2.24466
    -2.23252
    -2.19205
    -1.70237
    -0.86869
    -0.44376
    -0.15238
     0.29278
     0.66915
     0.54369
     0.70153
     0.97672
     1.22763
     1.34094
     1.29643
     1.31262
     1.36118
     1.30857
     1.06170
     1.28833
     1.55543
     1.34904
     0.85126
     0.43847
     0.57202
     0.51132
     0.48299
     0.62059
     0.48704
     0.33325
     0.32921
     0.58821
     0.68534
     0.79056
     0.94030
     1.03742
     1.18716
     1.15883
     1.14669
     1.17097
     1.11027
     1.23572
     1.07385
     1.21549
     1.12646
     1.23168
     1.23572
     1.23572
     1.42188
     1.35309
     1.35309
     1.21954
     1.21144
     1.23977
     1.26001
     1.29643
     1.38546
     1.36118
     1.49473
     1.55543
     1.59186
     1.58376
     1.48259
     1.43807
     1.42188
     1.39760
     1.41784
     1.50282
     1.64042
     1.61209
     1.48259
     1.33690
     0.87150
     0.38991
     0.15923
    -0.04312
     0.16328
     0.90792
     2.88284
     4.39235
     4.57042
     4.67564
     4.27904
     2.35268
     1.62828
     2.74119
     3.65985
     4.43687
     4.84561
     4.35998
     3.80959
     3.24302
     2.70882
     2.06940
     0.98481
     0.66510
    -0.18071
    -1.15603
    -1.21269
    -1.01439
    -0.62992
    -0.63802
    -1.17222
    -1.74688
    -1.54454
    -1.46360
    -1.30981
    -1.05890
    -0.62183
    -0.14024
    -0.10382
    -0.46805
    -0.76752
    -0.88488
    -1.31791
    -1.43932
    -1.02248
    -0.22118
    -0.16048
    -0.40734
    -0.42353
    -0.64206
    -0.99415
    -1.54858
    -1.81973
    -1.57691
    -1.24506
    -1.03057
    -0.89298
    -0.90916
    -0.56517
    -0.21309
    -0.47614
    -0.41948
    -0.04716
     0.01759
     0.19161
     0.17137
     0.39800
     0.83508
     0.92411
     0.84722
     0.88364
     0.83103
     0.98481
     0.89173
     0.65296
     0.55988
     0.74604
     0.83103
     0.80270
     0.62059
     0.71771
     0.71771
     0.95648
     0.95244
     1.05766
     1.12241
     1.00100
     1.12646
     1.00100
     1.09813
     1.14264
     1.28833
     1.27215
     1.50282
     1.62019
     1.54734
     1.48664
     1.42188
     1.32071
     1.38951
     1.43807
     1.33285
     1.31262
     1.34499
     1.35309
     1.23572
     1.35309
     1.46640
     1.33285
     1.16693
     1.13860
     1.30452
     1.41784
     1.45426
     1.32071
     1.19121
     1.15883
     1.17502
     1.33690
     1.24786
     1.33690
     1.68898
     1.90752
     2.01679
     2.75333
     3.01234
     2.92735
     3.34419
     2.95568
     2.30817
     1.13050
    -1.32600
    -1.22483
     0.41419
     1.98036
     2.78976
     1.95608
     1.11027
     0.02164
    -0.28593
    -0.51661
    -0.86869
    -0.55303
    -0.13620
     0.24827
     0.92411
     1.22358
     1.29238
     1.44617
     1.03742
     0.61654
     0.49108
     0.38991
     0.30088
    -0.16452
    -0.79180
    -0.74324
    -0.69468
    -0.91726
    -1.50811
    -1.51621
    -1.19245
    -0.83227
    -0.79180
    -0.94963
    -1.22887
    -1.30577
    -1.15198
    -0.89298
    -0.67849
    -0.61778
    -0.31426
    -0.15238
    -0.14024
    -0.21309
    -0.06335
    -0.03502
     0.01354
     0.15923
     0.13495
     0.36563
     0.41824
     0.21589
     0.30088
     0.24017
     0.01354
    -0.15238
    -0.02693
     0.25231
     0.44657
     0.45466
     0.47085
     0.46275
     0.08639
     0.11472
     0.24017
     0.14305
     0.07020
    -0.03097
    -0.01883
     0.23208
     0.47085
     0.24017
     0.07829
     0.10258
     0.23208
     0.16733
     0.25231
     0.48299
     0.70153
     0.69343
     0.84722
     1.34094
     1.45426
     1.68898
     1.62423
     1.59590
     1.70922
     1.80635
     1.85086
     1.79825
     1.78206
     1.71327
     1.49068
     1.43402
     1.36927
     1.07385
     0.96862
     0.89173
     0.98886
     0.96458
     0.85126
     0.89983
     0.83912
     0.88364
     0.95648
     0.91197
     0.95244
     1.00505
     1.12646
     1.27215
     1.21954
     1.01314
     1.21144
     1.46640
     1.65256
     2.64407
     3.70032
     4.49757
     4.10097
     3.22278
     1.24786
    -2.27704
    -2.26894
    -0.32640
     1.81039
     2.42553
     2.40530
     1.54329
     0.13090
    -0.78371
    -1.64571
    -2.34583
    -2.42273
    -2.03827
    -1.44336
    -0.62588
    -0.51661
    -0.57327
    -0.65825
    -1.08318
    -1.45550
    -1.76307
    -1.74688
    -1.82782
    -1.95328
    -1.99375
    -1.81568
    -2.09492
    -2.66554
    -2.79909
    -2.85980
    -2.84766
    -2.57651
    -2.66554
    -2.68578
    -2.60889
    -2.52795
    -2.56032
    -2.43891
    -2.49962
    -2.67364
    -2.84766
    -2.75053
    -2.58056
    -2.61698
    -2.54414
    -2.47534
    -2.39035
    -2.13539
    -2.07064
    -2.06255
    -2.03827
    -1.93709
    -1.66595
    -1.15198
    -0.83632
    -0.79180
    -0.70682
    -0.77966
    -0.92535
    -0.92535
    -0.84037
    -0.58945
    -0.54898
    -0.45590
    -0.65016
    -0.98606
    -1.27339
    -1.34219
    -1.54454
    -1.84401
    -1.72665
    -1.60119
    -1.54454
    -1.30981
    -1.20459
    -0.91321
    -0.66230
    -0.68658
    -0.65825
    -0.59350
    -0.49233
    -0.17666
     0.03782
     0.09853
     0.02973
    -0.05526
    -0.10382
    -0.36687
    -0.72705
    -0.99820
    -1.18031
    -0.99820
    -0.98201
    -1.03057
    -1.03462
    -0.87679
    -0.76752
    -0.73515
    -0.62992
    -0.57731
    -0.31426
    -0.09168
     0.36967
     0.46680
     0.56393
     0.61654
     0.85126
     0.82293
     0.78651
     0.79056
     0.86340
     0.89983
     1.01719
     1.07789
     1.01719
     1.20335
     1.40165
     1.68898
     2.36078
     2.72905
     3.21873
     3.46965
     2.21509
    -0.05526
    -1.90876
    -1.41908
    -0.52066
    -0.00669
     0.19566
    -0.26570
     0.54774
     0.42229
    -0.97392
    -2.06659
    -3.15927
    -3.09452
    -2.64126
    -1.99780
    -1.30172
    -1.28958
    -0.71896
    -0.74729
    -0.64206
    -1.43122
    -2.06255
    -2.42273
    -2.77481
    -2.50771
    -1.94519
    -1.89258
    -2.14753
    -2.38226
    -2.40654
    -1.97756
    -1.85615
    -1.64571
    -1.37456
    -0.93749
    -0.65016
    -0.46805
    -0.08763
     0.13495
     0.27255
     0.36158
     0.44657
     0.26850
     0.17542
     0.06615
     0.09853
     0.12686
     0.49918
     1.23572
     1.30048
     1.04956
     0.72581
     0.38991
     0.49918
     0.92816
     1.17502
     1.13050
     1.30048
     1.23168
     0.97672
     0.67724
     0.38182
     0.29683
     0.20375
     0.09448
    -0.10787
    -0.09977
    -0.29403
    -0.03907
     0.44252
     0.56393
     0.39396
     0.64891
     0.93625
     1.05766
     1.01719
     1.07789
     1.34094
     1.40165
     1.40570
     1.37737
     1.23572
     1.29238
     0.98886
     0.75009
     0.55988
     0.42633
     0.13495
    -0.10787
    -0.16857
    -0.15643
    -0.08763
     0.03378
     0.19970
     0.39396
     0.53155
     0.54774
     0.70153
     0.72985
     0.79865
     0.82698
     0.90792
     0.84722
     0.92006
     1.02528
     1.02124
     1.05766
     1.06170
     0.75009
     0.68534
     0.83103
     1.09003
     1.15478
     1.25191
     1.61614
     1.87110
     1.90752
     2.01679
     2.35268
     2.47005
     1.87110
     1.45831
     1.64042
     1.52710
    -0.08763
    -0.99415
    -1.22887
    -0.50447
     0.78651
     2.24746
     1.86705
     0.62868
    -0.67444
    -1.05081
    -0.58136
     0.30897
     1.03338
     1.28024
     1.27619
     0.94839
     1.11027
     0.76628
     1.11027
     0.73390
     0.45871
    -0.03502
    -0.42758
    -0.42758
    -0.96177
    -1.12770
    -1.08723
    -0.85251
    -0.65016
    -1.02248
    -1.04271
    -0.69468
    -0.26165
    -0.25760
    -0.01479
     0.17542
     0.19161
     0.36158
     0.29278
     0.08234
     0.07829
    -0.08358
     0.02164
     0.03782
     0.21184
     0.81889
     1.52710
     1.46640
     1.07789
     0.77437
     1.08194
     1.19525
     1.16288
     1.41784
     1.61209
     1.53115
     1.41784
     1.25191
     1.12241
     0.89578
     0.81889
     0.62059
     0.47085
     0.38991
     0.04592
    -0.27784
    -0.28189
    -0.16857
    -0.20499
    -0.17262
     0.31302
     0.91197
     1.21954
     1.23977
     1.21549
     1.11836
     1.29238
     1.38951
     1.66065
     1.85896
     2.08963
     2.13820
     2.23128
     2.07749
     1.85086
     1.53520
     1.32476
     1.16288
     0.83103
     0.63273
     0.45061
     0.18756
     0.07829
    -0.00265
    -0.19285
    -0.17666
    -0.45590
    -0.71491
    -1.31791
    -1.79950
    -1.85615
    -1.71046
    -1.66595
    -1.74284
    -2.07064
    -1.94519
    -2.55223
    -2.93669
    -2.78695
    -2.71411
    -2.58460
    -1.83592
    -1.50407
    -1.49193
    -1.43932
    -1.47169
    -1.23292
    -1.06295
    -0.73919
    -0.50042
    -0.06740
     0.26850
     0.44657
     0.37372
     0.45466
     0.28469
     0.32111
     0.26041
     0.10258
     0.04592
     0.32111
     0.51941
     0.39396
     0.30088
     0.15923
     0.24827
     0.11067
    -0.03907
    -0.01479
     0.17542
     0.12686
     0.13090
     0.03378
     0.11067
     0.28874
     0.01354
    -0.03907
    -0.01479
     0.41014
     0.92006
     0.62463
    -0.07549
    -0.17262
     0.14305
     0.00950
     0.34539
     0.85531
     1.25191
     1.42998
     1.11432
     0.46275
     0.64082
     0.64891
     0.60035
     0.86340
     0.92816
     0.90792
     0.81079
     0.65296
     0.49108
     0.30088
     0.17947
     0.00950
    -0.14024
    -0.23737
    -0.44376
    -0.60969
    -0.63802
    -0.57327
    -0.43567
    -0.54898
    -0.46400
    -0.45186
    -0.47614
    -0.37497
    -0.33045
    -0.20095
    -0.14024
     0.02164
     0.03782
     0.10662
     0.08639
     0.13900
     0.16328
     0.17947
     0.42633
     0.78246
     1.13455
     1.33690
     1.43402
     1.36118
     1.20740
     1.03742
     1.09813
     1.23168
     1.40974
     1.62828
     1.65256
     1.53925
     1.32476
     1.01719
     0.89578
     0.76223
     0.51941
     0.26041
     0.13090
    -0.07144
    -0.02288
    -0.04716
    -0.18881
    -0.24546
    -0.36687
    -0.29807
    -0.07954
     0.05401
    -0.08358
    -0.18071
    -0.21713
    -0.07549
     0.11876
     0.24422
     0.24827
     0.20375
     0.35753
     0.36563
     0.44657
     0.48299
     0.51941
     0.71367
     0.93625
     0.94434
     1.00100
     0.96862
     1.00909
     0.94839
     0.75818
     0.87150
     0.70153
     0.45466
    -0.04312
    -0.12405
     0.30897
     0.40610
     0.05401
    -0.28189
    -0.26570
    -0.47209
    -1.34624
    -1.19650
    -1.39885
    -1.50811
    -1.52835
    -0.48423
    -0.59755
    -1.41099
    -0.98606
    -0.97392
    -0.73110
    -0.69468
    -0.63802
    -0.37901
    -0.62183
    -0.89298
    -0.83632
    -0.71086
    -0.48019
    -0.14429
     0.04592
     0.24422
     0.12686
    -0.43567
    -0.46805
    -0.20904
    -0.15643
    -0.19690
    -0.23332
     0.00545
     0.22398
     0.30088
     0.43443
     0.54774
     0.32921
     0.51941
     0.22803
     0.09043
     0.07425
     0.28469
     0.30492
     0.33730
     0.51537
     0.51132
     0.24017
     0.19566
     0.19970
     0.24017
     0.29278
     0.21994
     0.37777
     0.55179
     0.86745
     1.19525
     1.54329
     1.47045
     1.41784
     1.49473
     1.46235
     1.77802
     1.65256
     1.72945
     1.82658
     2.17057
     2.52266
     2.41744
     2.32031
     2.19890
     1.92371
     1.61614
     1.64042
     1.75373
     1.63233
     1.72136
     1.75373
     1.60804
     1.44617
     1.39760
     1.36118
     1.40570
     1.37332
     1.33690
     1.17907
     1.15478
     1.06575
     1.00909
     1.02933
     1.22358
     1.12241
     1.06980
     1.09003
     1.14264
     1.11027
     1.12646
     1.11432
     1.17907
     1.24786
     1.14669
     1.13860
     1.25596
     1.33690
     1.37332
     1.44212
     1.55139
     1.66470
     1.53520
     1.62423
     1.53520
     1.51496
     1.41379
     1.39760
     1.26405
     0.86745
     0.74604
     0.72581
     0.66106
     0.45466
     0.28874
    -0.00669
    -0.01074
    -0.15238
    -0.33450
    -0.38711
    -0.33045
    -0.16857
    -0.14429
    -0.19285
    -0.16452
    -0.19690
    -0.02288
    -0.01479
     0.15923
     0.38991
     0.37372
     0.45061
     0.58821
     0.52346
     0.33325
     0.36967
     0.64891
     1.12646
     1.26001
     0.97672
     0.51132
     0.21589
     0.14305
     0.97672
     1.53925
     1.59590
     1.09003
     0.41824
     0.43443
     0.58012
     0.03782
    -0.71491
    -0.09977
     0.39800
     0.36158
    -0.20904
    -0.48423
    -0.88084
    -1.02248
    -0.96177
    -0.26165
    -0.09977
    -0.20499
    -0.56922
    -0.61778
    -0.15238
     0.27255
     0.51941
     0.56798
     0.80270
     0.90387
     0.88364
     0.89173
     1.21954
     1.47854
     1.52710
     1.50282
     1.41379
     1.32476
     1.28024
     1.06980
     1.19930
     1.19930
     1.23572
     1.21549
     1.21954
     0.98481
     0.87150
     0.89578
     1.00505
     1.03338
     1.00909
     0.72176
     0.70557
     0.70557
     0.71771
     0.43847
     0.72985
     0.77437
     0.83508
     0.78651
     0.79056
     0.58012
     0.49918
     0.52346
     0.57607
     0.73390
     0.80675
     0.82698
     0.83508
     0.82293
     0.87959
     0.86340
     0.84722
     1.03742
     1.02933
     1.17502
     1.09408
     1.27215
     1.39356
     1.50687
     1.55543
     1.40974
     1.57567
     1.62423
     1.53520
     1.62423
     1.57972
     1.36927
     0.80675
     0.27255
     0.08639
     0.17542
     0.10662
     0.08234
    -0.06335
    -0.56113
    -0.94963
    -1.16008
    -1.18031
    -1.07104
    -1.03057
    -1.08318
    -0.65421
    -0.49637
    -0.34259
    -0.03502
     0.03782
     0.19161
     0.24422
     0.56393
     0.66915
     0.79865
     0.83103
     1.12646
     1.15478
     1.02528
     0.95648
     0.87150
     1.00505
     1.11027
     1.23572
     1.59590
     1.95204
     1.77802
     1.60400
     1.46235
     1.57567
     1.70922
     1.79016
     1.65661
     1.46640
     1.56353
     1.62423
     1.49068
     1.28024
     0.94434
     0.64891
     0.21994
     0.11472
    -0.26974
    -0.44376
    -0.80799
    -0.53684
    -0.26165
    -0.17262
    -0.49233
    -0.33450
    -0.58136
    -0.86060
    -0.37497
    -0.16048
    -0.11596
    -0.14834
    -0.23737
     0.03782
     0.27659
     0.53965
     0.67320
     0.71771
     0.61249
     0.42633
     0.32921
     0.49918
     0.62868
     0.75818
     0.84317
     0.95648
     1.03742
     1.24786
     1.18311
     0.87959
     0.91197
     0.92006
     1.14669
     1.17907
     1.22358
     1.30452
     1.11027
     1.10217
     0.99695
     1.05361
     0.96458
     0.91601
     0.92816
     0.95244
     0.97672
     1.00100
     1.11836
     0.98481
     0.93220
     0.96862
     0.96458
     1.11027
     1.21954
     1.37737
     1.51092
     1.68089
     1.50687
     1.38951
     1.41379
     1.44212
     1.32880
     1.13860
     1.12241
     1.15478
     0.97672
     1.00505
     0.96458
     0.72176
     0.49108
     0.14305
    -0.01883
     0.00140
    -0.05121
    -0.07549
    -0.11191
    -0.07954
    -0.21713
    -0.38306
    -0.32640
    -0.33854
    -0.33045
    -0.55708
    -0.48828
    -0.31831
    -0.19285
    -0.13215
    -0.00669
     0.09853
     0.24017
     0.11067
     0.11876
     0.11876
     0.43847
     0.49108
     0.64487
     0.82293
     0.79461
     0.77437
     0.77437
     0.87150
     0.66915
     0.76223
     0.77032
     0.89578
     1.12646
     1.26001
     1.58376
     1.44212
     0.96458
     0.33325
     0.58821
     1.11432
     1.61614
     1.39356
     1.12646
     1.49473
     1.18311
     0.84722
     0.88364
     0.53560
     0.51941
     0.37777
     0.21589
    -0.01883
    -0.14429
    -0.19285
     0.15519
     0.38991
     0.30492
     0.29278
     0.05806
    -0.27379
    -0.14024
     0.15114
     0.13900
     0.30492
     0.24827
     0.37372
     0.89578
     1.02933
     0.81484
     0.49918
     0.46275
     0.72985
     0.83103
     0.84317
     0.99695
     0.87959
     0.91197
     0.98481
     0.98077
     1.05766
     1.12241
     1.22358
     1.27215
     1.23572
     1.26001
     1.25596
     1.27215
     1.24382
     1.28833
     1.05361
     1.03742
     1.06980
     0.96458
     0.98886
     1.06170
     0.94030
     0.92411
     0.90792
     0.86340
     0.69343
     0.70962
     0.73390
     0.65701
     0.50727
     0.55988
     0.36967
     0.27659
     0.24017
     0.21994
     0.25231
     0.31302
     0.32111
     0.27255
     0.21994
    -0.01883
    -0.22523
    -0.14024
    -0.02693
     0.10662
     0.22398
     0.14709
    -0.05930
     0.06615
    -0.02693
     0.12686
     0.41014
     0.68129
     0.59226
     0.28874
     0.28469
    -0.14429
    -0.03907
     0.19566
     0.37777
     0.39396
     0.46275
     0.33325
     0.38586
     0.11067
    -0.12405
    -0.22118
    -0.38306
    -0.01883
     0.04592
    -0.15238
    -0.09573
     0.00140
    -0.05526
    -0.19690
    -0.26570
    -0.18476
    -0.23737
    -0.23332
    -0.25760
    -0.40329
    -0.35878
    -0.14024
    -0.12001
    -0.21713
    -0.24546
    -0.43972
    -0.58541
    -0.71896
    -0.66635
    -0.55303
    -0.58945
    -0.52066
    -0.37497
    -0.33450
    -0.12405
     0.01759
    -0.07549
     1.27215
     3.17017
     3.89458
     2.23128
     0.62463
     0.81079
     1.98441
     3.05686
     3.02853
     3.15803
     3.34014
     3.66795
     3.40894
     3.70437
     3.25920
     2.98401
     4.14549
     4.21429
     3.40894
     2.45386
     2.56717
     2.87474
     3.14184
     3.26325
     3.44941
     3.15398
     2.95163
     2.39315
     1.84277
     1.62828
     1.38546
     1.11432
     0.93220
     0.79056
     0.60440
     0.56393
     0.63273
     0.64487
     0.62059
     0.48704
     0.47490
     0.32921
     0.07020
    -0.12001
    -0.12001
    -0.24546
    -0.27379
    -0.55708
    -0.78371
    -0.90916
    -1.00224
    -0.98201
    -1.16008
    -1.26530
    -1.39075
    -1.41503
    -1.28958
    -1.15603
    -1.07914
    -1.03867
    -1.02248
    -0.89702
    -0.52066
    -0.27784
    -0.11191
     0.19161
     0.36158
     0.44252
     0.56393
     0.57202
     0.47490
     0.57202
     0.79461
     0.89578
     0.89578
     0.84317
     0.83103
     0.67320
     0.52346
     0.36158
     0.21589
     0.04997
     0.07020
    -0.06740
    -0.30617
    -0.34664
    -0.71086
    -0.79180
    -0.67444
    -0.78371
    -0.96582
    -1.13175
    -1.30577
    -1.06700
    -0.68658
    -0.53280
    -0.58136
    -0.77966
    -0.82823
    -0.80799
    -0.54898
    -0.31831
    -0.28998
     0.24017
     0.48299
     0.32516
     0.18756
     0.17542
     0.14305
     0.07425
     0.04187
     0.02973
     0.10662
     0.00545
    -0.06335
    -0.04716
    -0.14024
    -0.23332
    -0.26165
    -0.20095
    -0.03502
     0.16733
     0.29278
     0.43443
     0.44252
     0.41419
     0.40205
     0.69748
     0.98077
     0.90387
     1.02933
     1.15074
     1.29238
     1.47854
     1.56353
     1.46235
     1.40570
     1.37332
     1.38141
     1.49068
     1.37737
     1.21954
     1.26405
     1.30857
     1.51901
     1.42998
     1.33690
     1.42188
     1.11836
     1.11836
     0.90792
     0.83912
     0.89983
     1.06170
     1.27215
     1.51496
     1.80230
     1.56353
     1.46640
     1.27619
     1.79420
     1.69708
     1.94799
     2.25151
     1.79420
     1.47854
     1.15478
     0.75009
     0.29683
     1.02124
     3.25111
     3.94314
     2.34459
     1.38141
     1.01314
     0.55583
     0.86340
     1.28024
     1.56757
     2.00465
     1.76992
     1.93989
     1.78206
     1.51496
     1.11836
     0.79461
     0.61654
     0.36158
     0.29278
     0.26850
     0.14709
     0.17137
     0.16733
     0.18756
     0.05806
     0.01354
    -0.21713
    -0.16857
    -0.17262
    -0.12810
    -0.16857
    -0.12001
    -0.06740
    -0.15238
    -0.20904
    -0.23737
    -0.18881
    -0.24142
    -0.20499
     0.01354
    -0.07954
    -0.15238
    -0.24546
    -0.26974
    -0.24546
    -0.43972
    -0.33045
    -0.23737
    -0.21309
    -0.38306
    -0.54898
    -0.62992
    -0.56517
    -0.62992
    -0.52066
    -0.56113
    -0.52875
    -0.58136
    -0.62588
    -0.52875
    -0.23332
    -0.09168
    -0.22523
    -0.20095
    -0.07549
    -0.24546
    -0.15238
    -0.16857
    -0.14834
    -0.16048
    -0.24546
    -0.14429
    -0.29403
    -0.35068
    -0.14024
    -0.07549
    -0.04716
     0.00545
    -0.05121
     0.16328
     0.24422
     0.19161
     0.39396
     0.50727
     0.78651
     1.02528
     1.15074
     1.23168
     1.18311
     1.24786
     1.46640
     1.52710
     1.44212
     1.40974
     1.47449
     1.68089
     1.59995
     1.59995
     1.70112
     1.55948
     1.35713
     1.19525
     1.23572
     1.06575
     1.00909
     0.88769
     0.90387
     0.76223
     0.65296
     0.42229
     0.18756
     0.18756
     0.12686
     0.18351
     0.18351
     0.22803
     0.21994
     0.33730
     0.30897
     0.33730
     0.38991
     0.47894
     0.61249
     0.89578
     0.98481
     0.78246
     0.92816
     1.02124
     0.99291
     0.92006
     0.75009
     0.65296
     0.91197
     1.05361
     1.06575
     0.99695
     1.10217
     0.71771
     0.26445
     0.27255
     0.31706
     0.29683
     0.36158
     0.22803
    -0.12001
    -0.11191
    -0.11191
    -0.20904
    -0.38711
    -0.30212
    -0.33854
    -0.37092
    -0.52875
    -0.18881
    -0.20095
    -0.31831
    -0.21713
    -0.01479
     0.09043
     0.06615
    -0.12001
    -0.25760
     0.00545
     0.10258
     0.04187
     0.02568
    -0.04312
    -0.07954
    -0.18071
    -0.23332
    -0.34664
    -0.35473
    -0.33045
    -0.33450
    -0.45590
    -0.53280
    -0.55708
    -0.43972
    -0.34664
    -0.32640
    -0.45186
    -0.51256
    -0.50042
    -0.40734
    -0.42758
    -0.36687
    -0.43567
    -0.45186
    -0.34664
    -0.48423
    -0.45995
    -0.54089
    -0.63802
    -0.61374
    -0.76752
    -0.66635
    -0.64206
    -0.87274
    -0.80394
    -0.65016
    -0.78371
    -0.64611
    -0.69872
    -0.90107
    -0.94963
    -0.63802
    -0.32236
    -0.05930
    -0.03502
     0.14305
     0.42633
     0.59226
     0.70557
     0.72581
     0.89983
     1.12646
     1.26810
     1.36523
     1.34904
     1.29238
     1.32071
     1.17907
     1.09003
     1.02124
     0.94839
     1.09408
     0.94434
     0.90792
     0.90387
     0.87554
     0.62059
     0.37777
     0.03782
     0.17542
     0.30897
     0.52751
     0.41824
     0.44252
     0.35753
     0.11067
    -0.21713
    -0.39925
    -0.13620
     0.15519
     0.16733
     0.21184
     0.17947
     0.01354
     0.19566
     0.14305
     0.40610
     0.80675
     1.01719
     1.04552
     0.96458
     0.78651
     0.57607
     0.25231
     0.30088
     0.47085
     0.36158
     0.42633
     0.14709
    -0.22118
    -0.11191
    -0.47614
    -0.73515
    -0.99820
    -0.92940
    -0.91726
    -0.91321
    -0.75133
    -0.65421
    -0.64206
    -0.46400
    -0.12810
    -0.07144
     0.02973
    -0.00669
    -0.04312
     0.12281
     0.12686
     0.32516
     0.44657
     0.27255
     0.03782
    -0.03907
     0.09043
     0.15923
    -0.08358
    -0.19285
     0.19970
     0.58012
     0.89173
     0.13090
    -0.60564
    -0.53280
     0.04997
     0.13495
     0.16733
     0.48299
     0.54774
     0.38991
     0.36158
     0.33325
     0.12686
     0.23613
     0.09853
    -0.12001
    -0.06335
    -0.24546
    -0.05526
     0.03782
     0.03782
    -0.11191
    -0.06335
    -0.21713
    -0.17262
    -0.26974
    -0.55303
    -0.35878
    -0.30212
    -0.18071
    -0.14024
    -0.04716
    -0.01883
     0.07020
    -0.16452
    -0.12001
     0.19970
     0.06211
     0.32516
    -0.05121
    -0.16048
    -0.03097
    -0.03097
     0.12281
    -0.05121
     0.02164
     0.27255
     0.46275
     0.22398
     0.05806
     0.15519
     0.01759
     0.10258
     0.05401
     0.15923
     0.33730
     0.28469
     0.18351
     0.21184
     0.21184
     0.21184
     0.16733
     0.11472
     0.09853
    -0.06740
    -0.07144
    -0.07549
    -0.24546
    -0.36282
    -0.34664
    -0.65825
     0.02568
     1.40974
     1.31262
     0.51132
     0.92006
     0.66915
    -0.16857
     0.01354
     0.64891
     1.53925
     1.85086
     1.75778
     1.62828
     1.44212
     1.39760
     1.33690
     1.41784
     1.45426
     1.33690
     1.51092
     1.64042
     1.72541
     1.98036
     1.72136
     1.51901
     1.38951
     1.23572
     1.20740
     1.19930
     1.13860
     0.96862
     0.78246
     0.45061
     0.45061
     0.17137
     0.01759
    -0.14834
    -0.20095
    -0.39115
    -0.49637
    -0.44781
    -0.41139
    -0.60564
    -0.75538
    -0.72300
    -0.68253
    -0.55303
    -0.44781
    -0.40734
    -0.41544
    -0.43972
    -0.41948
    -0.47209
    -0.44376
    -0.44781
    -0.47614
    -0.64206
    -0.67849
    -0.63802
    -0.64206
    -0.70277
    -0.66230
    -0.82823
    -0.94154
    -0.93345
    -0.98606
    -0.99010
    -0.90107
    -0.28189
     0.30088
     0.45871
     0.29278
     0.09448
     0.00545
     0.07425
     0.43038
     0.56798
     0.66106
     0.66106
     0.62059
     0.42229
     0.25231
     0.44252
     0.36967
     0.17137
    -0.13215
     0.01354
    -0.19690
    -0.50852
    -0.52470
    -0.37901
    -0.33450
    -0.18881
    -0.06740
    -0.05930
    -0.04312
    -0.20499
    -0.22523
    -0.14834
    -0.22118
    -0.39520
    -0.39520
    -0.20904
    -0.14834
    -0.08358
    -0.13215
    -0.22118
    -0.26570
    -0.10787
    -0.08358
     0.07829
     0.04187
     0.11876
     0.19566
     0.44657
     0.52346
     0.60845
     0.74199
     0.79865
     0.93220
     0.90792
     0.98077
     0.84722
     0.62463
     0.53560
     0.56798
     0.44252
     0.53155
     0.53155
     0.45871
     0.57202
     0.57607
     0.64487
     0.52346
     0.66106
     0.70153
     0.47490
     0.43038
     0.46275
     0.94839
     1.31262
     1.86705
     1.79016
     1.10622
     0.70962
     0.58416
     0.92816
     1.38546
     1.57972
     1.57972
     1.64042
     1.13860
     0.77842
     0.77032
     0.58416
     0.62868
     0.64891
     0.81484
     0.84317
     0.69343
     0.57607
     0.36158
     0.39800
     0.27659
     0.23208
     0.12281
     0.02164
     0.07020
     0.09043
    -0.14834
    -0.11596
    -0.26570
    -0.24951
    -0.33450
    -0.54494
    -0.76752
    -0.74324
    -0.82418
    -0.88488
    -0.84846
    -0.90916
    -1.01439
    -1.10342
    -1.10747
    -1.01034
    -0.98606
    -0.90107
    -0.79585
    -0.74324
    -0.69063
    -0.68253
    -0.67849
    -0.62992
    -0.27379
    -0.03907
     0.50727
     0.70962
     0.56393
     0.47085
     0.57202
     0.54369
     0.57607
     0.81889
     0.95648
     1.22763
     1.27619
     0.72985
     0.78246
     0.70557
     0.45466
     0.22803
     0.52751
     0.77842
     0.18351
     0.04592
    -0.24951
    -0.39925
    -0.67039
    -0.50447
    -0.43972
    -0.33045
    -0.38306
    -0.50852
    -0.52875
    -0.37092
    -0.37092
    -0.39925
    -0.37901
     0.02973
    -0.06740
     0.17947
     0.19970
     0.30088
     0.24827
     0.33730
     0.34944
     0.61249
     0.64891
     0.56393
     0.49108
     0.51537
     0.34539
     0.24827
     0.27255
     0.20780
     0.21994
     0.28469
     0.12686
     0.09043
     0.13495
    -0.02288
    -0.16452
     0.00545
     0.11472
     0.11472
     0.22398
     0.21994
     0.49108
     0.83912
     1.16288
     1.13860
     0.96862
     0.63677
     0.84317
     1.00909
     1.26405
     1.28024
     1.39760
     1.78206
     1.81039
     1.87514
     1.82658
     1.61614
     1.26001
     0.83508
     0.91601
     0.98886
     1.27215
     1.38141
     1.29238
     1.17907
     0.99291
     0.73390
     0.62463
     0.58012
     0.59226
     0.69343
     0.65296
     0.62868
     0.75009
     0.51941
     0.53155
     0.34944
     0.26850
     0.13495
     0.03782
    -0.03097
    -0.27379
    -0.39925
    -0.49637
    -0.58136
    -0.36282
    -0.52066
    -0.83632
    -0.91321
    -1.05485
    -1.11556
    -0.96177
    -0.99820
    -0.92535
    -0.93749
    -0.81204
    -0.74729
    -0.71491
    -0.82823
    -0.82823
    -0.74324
    -0.63397
    -0.58945
    -0.48019
    -0.35068
    -0.41948
    -0.35068
    -0.29403
    -0.29403
    -0.16048
    -0.18476
    -0.15643
    -0.07954
     0.15519
     0.25636
     0.24827
    -0.01883
    -0.04716
     0.07425
     0.12281
     0.10258
     0.07829
     0.12281
     0.13900
     0.02973
    -0.09573
    -0.02288
    -0.12810
    -0.20499
    -0.04716
    -0.14024
     0.00545
    -0.06335
    -0.14429
    -0.04716
    -0.10787
    -0.11596
    -0.26165
    -0.22928
    -0.31021
    -0.26165
    -0.14429
     0.08234
     0.01354
    -0.01883
    -0.04716
     0.13495
     0.21184
     0.22803
     0.24017
     0.39396
     0.62463
     0.81484
     0.79865
     0.84722
     0.70153
     0.80675
     0.94434
     0.90387
     1.06575
     0.94434
     0.81889
     0.92006
     0.88364
     0.85531
     0.79461
     0.78246
     0.72176
     0.70962
     0.64082
     0.63677
     0.54369
     0.51132
     0.42633
     0.48704
     0.55179
     0.37777
     0.52346
     0.68534
     0.35349
     0.22803
     0.15114
     0.10662
     0.15519
     0.19566
     0.14305
     0.19161
     0.23613
     0.22803
     0.07020
     0.07020
     0.07020
    -0.09977
    -0.09573
     0.03378
     0.02164
     0.00950
     0.00950
     0.01354
    -0.01074
    -0.02288
    -0.02693
     0.04187
    -0.03097
     0.01354
    -0.05121
    -0.07549
    -0.03502
    -0.07549
    -0.18881
    -0.21309
    -0.29403
    -0.27379
    -0.42758
    -0.52470
    -0.58945
    -0.81204
    -0.90107
    -1.11151
    -1.16008
    -1.34219
    -1.54858
    -1.92495
    -1.98970
    -2.15967
    -2.32560
    -2.59675
    -2.72625
    -2.85575
    -2.96907
    -3.11071
    -3.18355
    -3.39400
    -3.59230
    -3.54373
    -3.60444
    -3.59634
    -3.64491
    -3.81488
    -3.80274
    -3.79060
    -3.77441
    -3.88368
    -3.72180
    -3.40614
    -3.06619
    -3.35757
    -4.08603
    -4.28837
    -3.95248
    -3.96866
    -3.87558
    -4.02532
    -4.47858
    -4.52310
    -4.80639
    -4.60808
    -4.42597
    -4.59190
    -4.71331
    -4.91565
    -4.85495
    -4.65260
    -4.69307
    -4.62023
    -4.09007
    -3.76632
    -3.62872
    -3.38995
    -3.35353
    -3.20379
    -3.36971
    -3.30901
    -2.86789
     4.03622
     4.42473
    -6.42922
    -5.46199
    -4.68093
    -2.76267
    -1.97756
    -1.55263
    -1.98566
    -2.67769
    -3.41018
    -4.19934
    -4.66070
    -5.15847
    -5.17061
    -4.95612
    -4.80234
    -4.83876
    -4.66474
    -4.24386
    -4.02937
    -3.94843
    -3.59634
    -3.48708
    -3.28068
    -3.29687
    -3.18760
    -3.11880
    -3.05810
    -2.98525
    -2.86789
    -2.77481
    -2.83956
    -3.02977
    -3.11476
    -3.03786
    -2.96502
    -3.08643
    -3.04596
    -2.90431
    -2.81528
    -2.83552
    -2.85980
    -2.79100
    -2.73434
    -2.68983
    -2.65745
    -2.47534
    -2.35393
    -2.23657
    -2.13135
    -2.00994
    -1.94114
    -1.87234
    -1.93304
    -1.87639
    -1.81164
    -1.69427
    -1.63357
    -1.63357
    -1.64571
    -1.61738
    -1.64976
    -1.58501
    -1.60929
    -1.72665
    -1.82782
    -1.96947
    -2.05445
    -1.95733
    -1.89662
    -1.88448
    -1.88043
    -1.87639
    -1.80354
    -1.79950
    -1.62952
    -1.52835
    -1.45550
    -1.24911
    -1.22887
    -1.31386
    -1.07914
    -0.65825
    -0.86465
    -1.05890
    -0.98201
    -0.92131
    -0.88084
    -0.80799
    -0.82418
    -0.96177
    -1.04271
    -1.11151
    -1.21673
    -1.29363
    -1.01034
    -1.15198
    -1.29363
    -1.29363
    -1.16008
    -1.22887
    -1.12770
    -1.23292
    -1.09532
    -0.86869
    -0.69063
    -0.65825
    -0.69063
    -0.50447
    -0.45186
    -0.64206
    -0.41948
    -0.42758
    -0.62183
    -0.48828
    -0.39925
    -0.58136
    -0.87679
    -0.88488
    -0.20904
    -0.12810
    -0.35878
    -0.67849
    -0.91321
    -0.75943
    -0.68658
    -0.64611
    -0.47209
    -0.49637
    -0.66635
    -0.69468
    -0.59350
    -0.28593
     0.25636
     0.26041
     0.23208
     0.07020
    -0.16048
    -0.07549
     0.03378
     0.11067
     0.11472
     0.01354
     0.13495
     0.21589
     0.08234
    -0.00669
    -0.13215
    -0.16857
    -0.26974
    -0.44376
    -0.41544
    -0.43162
    -0.50852
    -0.57327
    -0.65825
    -0.73110
    -0.78371
    -0.85655
    -0.78371
    -0.67039
    -0.90107
    -0.78776
    -0.66635
    -0.48828
    -0.65421
    -0.52066
    -0.61374
    -0.63397
    -0.53684
    -0.72300
    -0.94963
    -0.92131
    -0.99820
    -0.93345
    -1.07104
    -0.94154
    -0.93749
    -1.02653
    -1.11961
    -1.19650
    -1.39075
    -1.34219
    -1.39885
    -1.33005
    -1.32195
    -1.21673
    -1.33005
    -1.18840
    -1.12770
    -1.14793
    -1.23292
    -1.19245
    -1.20864
    -1.24506
    -1.25720
    -1.34219
    -1.44336
    -1.45955
    -1.35028
    -1.47169
    -1.40694
    -1.32600
    -1.25316
    -1.20055
    -1.24911
    -1.19245
    -1.21269
    -1.10747
    -0.99415
    -1.12770
    -1.01843
    -0.82418
    -0.42758
     0.15519
     0.39396
    -0.19690
    -0.38711
    -0.07549
     0.60440
     0.81484
     0.49108
     0.40205
     0.35753
     0.46680
     0.71771
     0.78246
     0.82293
     0.36158
     0.30088
     0.58012
     0.74604
     0.98481
     1.18716
     0.97267
     0.69748
     0.66106
     1.39760
     1.91561
     1.73350
     1.43807
     0.99291
     0.89578
     0.99695
     1.40974
     1.10622
     0.44252
     0.09448
    -0.08763
     1.39760
     2.61978
     0.82293
    -0.46805
    -0.61374
     0.67320
     1.76992
     0.41824
     0.03782
     0.33730
     0.87959
     1.02124
     0.94839
     1.08599
     0.78651
     0.92816
     1.14669
     0.24017
    -0.46805
    -0.72705
    -0.54898
    -0.37497
    -0.05121
    -0.03907
    -0.25356
    -0.33045
    -0.75133
    -0.94154
    -1.04676
    -1.18031
    -1.36242
    -1.39885
    -1.31791
    -1.26125
    -1.17222
    -1.20459
    -1.19650
    -1.43932
    -1.57287
    -1.50002
    -1.55263
    -1.48383
    -1.37052
    -1.41503
    -1.31386
    -1.22483
    -1.24506
    -1.41503
    -1.52430
    -1.54049
    -1.37861
    -1.38671
    -1.36647
    -1.46764
    -1.35838
    -1.51216
    -1.58096
    -1.58905
    -1.54454
    -1.57287
    -1.48383
    -1.50002
    -1.42717
    -1.52835
    -1.52025
    -1.49597
    -1.56072
    -1.55668
    -1.77117
    -1.90472
    -1.78331
    -1.31386
    -0.53684
    -0.33450
    -1.11151
    -1.77521
    -1.81973
    -1.24911
    -0.96177
    -0.77561
    -0.78776
    -0.97392
    -1.29363
    -1.29767
    -1.37052
    -1.38266
    -1.52430
    -1.62548
    -1.38266
    -1.50002
    -1.52025
    -1.58096
    -1.65785
    -1.60119
    -1.34219
    -1.15603
    -1.13175
    -1.21269
    -1.24506
    -1.18031
    -0.96582
    -0.62588
    -0.33045
    -0.22928
    -0.45590
    -0.64206
    -0.74729
    -0.70682
    -0.75538
    -0.57731
    -0.62588
    -0.03502
     0.21994
     0.63273
     0.26850
    -0.37092
    -0.15238
     0.20780
     0.46275
     0.65296
     0.92411
     0.71771
     0.99695
     0.93625
     0.49108
     0.38991
     0.64891
     0.89983
     1.16288
     0.67724
     0.21994
     0.61654
     0.24422
     0.53155
     0.80675
     0.31302
    -0.37497
    -0.22928
     0.38991
     0.22803
    -0.31021
    -0.50447
    -0.34664
    -0.12405
    -0.32640
    -0.52470
    -0.59755
    -0.67039
    -0.60564
    -0.57731
    -0.65421
    -0.80799
    -0.98201
    -0.88893
    -0.70682
    -0.66635
    -0.74324
    -0.94154
    -0.88893
    -0.68658
    -0.65016
    -0.64611
    -0.69872
    -0.54494
    -0.34664
    -0.27784
    -0.31021
    -0.31021
    -0.16857
    -0.01479
    -0.05526
     0.02973
     0.08639
    -0.05121
    -0.08763
     0.03782
    -0.05121
    -0.11596
    -0.17666
    -0.25356
    -0.26570
    -0.33854
    -0.35473
    -0.43972
    -0.51661
    -0.45995
    -0.49233
    -0.41139
    -0.30617
    -0.40734
    -0.56517
    -0.51256
    -0.59755
    -0.54494
    -0.48828
    -0.53280
    -0.48423
    -0.48423
    -0.43972
    -0.48019
    -0.48423
    -0.39925
    -0.41139
    -0.44781
    -0.44376
    -0.48828
    -0.61778
    -0.70277
    -0.69063
    -0.58541
    -0.47209
    -0.46805
    -0.35878
    -0.22928
    -0.05526
     0.17947
     0.21184
     0.09043
    -0.23737
    -0.54494
    -0.17262
     0.20375
     0.35753
     0.39800
     0.26850
     0.29278
     0.30492
     0.41824
     0.36563
     0.24017
     0.11472
    -0.01074
    -0.21309
    -0.35878
    -0.00669
     0.79056
     1.45426
     1.37737
     0.83912
     0.89983
     0.90792
     1.19121
     1.23572
     0.93220
     1.05361
     1.28429
     1.12646
     1.12241
     1.46640
     1.24382
     0.77437
     0.50727
     0.62868
     0.67724
     0.53155
     0.26850
     0.22398
     0.12281
    -0.22523
    -0.10787
     0.04592
    -0.09573
     0.18351
     0.18351
     0.00545
    -0.19285
    -0.25760
    -0.30212
    -0.08358
     0.04592
    -0.15643
    -0.40329
    -0.50447
    -0.27784
    -0.14429
    -0.40734
    -0.34664
    -0.47614
    -0.41139
    -0.61778
    -0.63802
    -1.03462
    -0.65825
    -0.53684
    -0.73919
    -0.64206
    -0.58541
    -0.41948
    -0.20904
    -0.21713
    -0.03502
     0.08639
     0.28064
     0.34539
     0.43847
     0.60440
     0.72176
     0.87959
     1.19121
     1.26810
     1.20740
     1.42593
     1.56353
     1.55948
     1.63233
     1.69303
     1.52710
     1.51092
     1.34499
     1.26810
     1.18311
     0.98886
     0.83912
     0.66915
     0.45466
     0.37777
     0.02568
    -0.10787
    -0.18071
    -0.34664
    -0.38711
    -0.40734
    -0.42758
    -0.47209
    -0.42353
    -0.52470
    -0.48019
    -0.48423
    -0.41139
    -0.46400
    -0.42758
    -0.34664
    -0.34259
    -0.39925
    -0.19690
    -0.38306
    -0.81608
    -0.77157
    -0.26974
     0.60845
     1.33285
     1.67684
     1.46640
     1.14669
     0.92411
     0.98481
     1.29238
     1.62423
     1.53925
     1.60400
     2.02083
     1.96013
     1.59590
     1.25191
     0.91197
     0.34944
    -0.06740
    -0.23737
    -0.51256
    -0.53280
    -0.57327
    -0.62588
    -0.64206
    -0.62992
    -0.71491
    -1.04271
    -1.15603
    -0.56113
    -0.43162
    -0.26570
    -0.18881
    -0.37092
    -0.42353
    -0.41139
    -0.21309
    -0.07954
     0.14709
     0.21589
     0.36158
     0.37372
     0.15519
    -0.00669
    -0.04716
     0.38182
     0.58416
     0.38991
     0.41419
     0.45466
     0.04592
     0.07425
    -0.18071
    -0.30617
    -0.39520
     0.10662
     0.53965
     0.42633
     0.35349
     0.14709
    -0.35068
     0.12686
     0.25231
     0.35753
     0.57202
     0.97672
     1.06170
     1.01314
     1.00505
     0.89983
     0.84722
     1.31262
     1.00100
     0.24017
     0.23208
     0.84722
     0.82293
     0.49513
     0.22803
     0.16733
     0.03378
    -0.02693
    -0.07144
    -0.01883
    -0.02693
     0.04187
     0.06211
     0.13090
     0.17137
     0.08639
     0.24017
     0.11067
     0.02973
     0.03782
     0.02973
    -0.09168
    -0.09573
    -0.19690
    -0.35473
    -0.46805
    -0.49233
    -0.61374
    -0.56922
    -0.52066
    -0.53280
    -0.50447
    -0.55708
    -0.40734
    -0.50042
    -0.66635
    -0.62183
    -0.73515
    -0.65421
    -0.73919
    -0.92535
    -0.99010
    -1.10342
    -1.19650
    -1.16008
    -1.03057
    -1.22887
    -1.52025
    -1.69832
    -1.28148
    -0.64611
    -0.18881
     0.41824
     0.05806
    -0.27784
    -0.24546
    -0.01883
     0.46680
     0.89578
     1.12646
     1.17502
     1.40570
     1.40165
     1.01314
     0.77437
     0.67724
     0.65296
     0.65296
     0.48704
     0.39800
     0.22803
     0.07425
    -0.01479
    -0.24951
    -0.18476
    -0.21713
    -0.14429
     0.07425
    -0.04312
    -0.13215
    -0.61374
    -1.08723
    -1.11961
     0.75009
     1.47854
     1.42188
     2.15438
     2.13415
     1.37737
     0.73390
     0.99291
     2.01679
     2.85046
     2.38506
     2.19485
     2.51052
     2.81404
     2.89902
     1.97227
     1.39760
     1.48259
     1.76992
     1.30048
     0.70557
     1.25596
     1.70517
     0.97672
    -0.26165
    -0.74729
    -0.78776
    -0.45186
    -0.10382
     0.08639
     0.28064
     0.05401
    -1.01843
    -0.62992
    -0.32236
    -0.72300
    -0.92940
    -0.84846
    -0.51256
    -0.27379
     0.04997
     0.24017
     0.42229
     0.37777
    -0.25760
    -1.07914
    -1.00224
    -1.11961
    -0.86060
    -0.78776
    -1.65785
    -1.84401
    -1.58501
    -1.54454
    -1.67809
    -1.80354
    -1.78735
    -1.83187
    -1.87639
    -1.81973
    -1.65785
    -1.41908
    -1.24101
    -0.92535
    -0.77157
    -0.60564
    -0.55303
    -0.39925
    -0.40329
    -0.35473
    -0.26974
    -0.27379
    -0.23737
    -0.17262
    -0.28189
    -0.13620
    -0.16857
    -0.06740
    -0.12810
    -0.08358
    -0.13215
    -0.18881
    -0.14024
    -0.12001
    -0.12405
    -0.14024
     0.11472
     0.15519
     0.24827
     0.28064
     0.39396
     0.65296
     0.59630
     0.86340
     1.36927
     2.27579
     2.11796
     1.69303
     1.64851
     1.45021
     1.86300
     1.70112
     1.49068
     1.45426
     1.24382
     1.32880
     1.10622
     0.82698
     0.39396
     0.41419
     0.28874
    -0.23332
    -0.60564
    -0.58136
    -0.56922
    -0.44376
    -0.23332
    -0.29403
    -0.29807
    -0.27784
    -0.28189
    -0.34259
    -0.39115
    -0.36282
    -0.16048
    -0.01479
    -0.14429
    -0.10382
    -0.09977
    -0.20499
    -0.15643
    -0.11596
    -0.12810
    -0.13215
    -0.29403
     0.13900
     0.28469
     0.28469
     0.19566
     0.02973
    -0.14834
     0.06615
     0.07425
     0.17542
     0.27659
     0.45061
     0.53965
     0.38586
     0.17542
     0.11067
    -0.01883
     0.08639
     0.19161
    -0.03097
     0.34135
     1.45021
     1.68089
    -0.10787
    -1.85211
    -1.72260
    -0.53280
     0.22803
    -0.05526
    -0.08763
    -0.53280
    -0.82418
    -0.80394
    -1.06700
    -1.09937
    -1.45955
    -1.19650
    -0.87274
    -0.94154
    -0.60564
    -0.49233
    -0.67849
    -1.06295
    -1.42717
    -1.37861
    -1.39075
    -1.48788
    -1.94519
    -1.54049
    -1.36647
    -1.20055
    -1.58501
    -1.77926
    -1.89258
    -1.81973
    -1.73879
    -1.60524
    -1.33409
    -1.13579
    -0.92940
    -0.54089
    -0.39520
    -0.26974
    -0.21713
    -0.13620
    -0.08763
     0.11876
     0.21184
     0.44657
     0.49513
     0.53560
     0.68534
     0.67724
     0.49918
     0.64082
     0.81484
     0.72985
     0.67724
     0.42229
     0.54774
     0.38586
     0.50727
     0.88364
     1.11836
     0.93625
     0.80675
     0.90387
     0.81889
     0.69748
     0.52346
     0.48704
     0.67724
     0.75818
     1.08194
     0.87959
     0.41419
     0.31302
     0.08639
    -0.01074
     0.04187
    -0.32236
    -0.45590
    -0.58945
    -0.70682
    -0.66635
    -0.38711
    -0.19690
    -0.27379
    -0.29403
    -0.43972
    -0.58945
    -0.69063
    -0.68253
    -0.68658
    -0.77966
    -0.77157
    -0.43162
    -0.45590
    -0.81204
    -0.84037
    -1.00629
    -0.90107
    -0.93749
    -0.92131
    -0.83632
    -0.52066
    -0.29403
    -0.18071
    -0.01883
     0.07425
     0.19970
     0.49108
     0.63273
     0.79865
     0.66510
     0.56393
     0.66106
     0.70153
     0.64082
     0.43443
     0.41014
     0.32516
     0.29278
     0.12686
     0.01759
    -0.32236
    -0.44781
    -0.38306
    -0.37901
    -0.39925
    -0.62992
    -0.79990
    -0.86465
    -0.65421
    -0.52875
    -0.41139
    -0.53280
    -0.52875
    -0.65825
    -0.81608
    -0.80799
    -0.75133
    -0.71491
    -0.50042
    -0.49637
    -0.69468
    -0.82013
    -0.54494
    -0.45186
    -0.79180
    -0.90107
    -0.78776
    -0.61374
    -0.83227
    -1.18436
    -1.69427
    -1.61334
    -1.89258
    -1.83996
    -1.70237
    -1.32600
    -1.22078
    -1.74284
    -2.09492
    -1.83592
    -1.44741
    -1.65380
    -1.74688
    -1.39075
    -1.26934
    -0.73919
    -0.82013
    -0.57731
    -0.42353
    -0.18071
    -0.07954
     0.04187
     0.09448
     0.09448
     0.15114
     0.17947
     0.31302
     0.33730
     0.24422
     0.18351
     0.23208
     0.34539
     0.24827
     0.01759
    -0.19690
    -0.44376
    -0.47209
    -0.32236
     0.13090
     0.06615
    -0.07144
    -0.19690
    -0.27784
    -0.18071
    -0.12001
     0.21184
     0.35349
     0.34135
     0.41419
     0.32516
     0.61249
     0.77437
     0.63273
     0.48704
     0.64082
     0.51132
     0.21994
     0.13495
     0.05806
     0.20375
     0.09448
     0.07020
    -0.03097
     0.15923
     0.00140
    -0.12405
     0.02973
     0.14305
     0.38586
     0.40205
     0.62059
     0.92816
     1.00100
     1.18716
     1.27619
     1.22763
     1.23572
     1.40570
     1.40974
     1.45021
     1.49473
     1.40165
     1.27619
     1.30048
     1.17502
     1.11432
     1.05766
     0.89173
     0.79056
     0.49513
     0.30897
     0.30492
     0.37372
     0.49108
     0.53965
     0.31706
     0.20375
     0.13495
     0.04592
    -0.13215
    -0.08763
    -0.15238
    -0.15643
    -0.35878
    -0.24951
    -0.37092
    -0.48828
    -0.50447
    -0.50042
    -0.58945
    -0.63397
    -0.63802
    -0.64206
    -0.56113
    -0.56113
    -0.57731
    -0.59350
    -0.66635
    -0.89298
    -0.90512
    -0.93345
    -0.81608
    -0.94963
    -1.18840
    -1.13175
    -0.78776
    -1.22483
    -2.00994
    -1.84806
    -1.57287
    -1.59310
    -1.64571
    -1.33814
    -1.25316
    -0.97392
    -0.80799
    -0.77561
    -0.73515
    -0.66635
    -0.54089
    -0.22118
     0.11067
     0.36563
     0.53965
     0.63677
     0.63273
     0.60440
     0.46680
     0.62868
     0.79056
     0.57607
     0.67320
     0.81889
     0.79865
     0.67724
     0.49513
     0.36967
     0.23208
     0.12686
     0.05806
     0.15923
    -0.02288
    -0.09977
    -0.19690
    -0.22523
    -0.62588
    -0.86060
    -0.86060
    -0.54494
    -0.36687
    -0.53280
    -0.62588
    -0.72705
    -0.70682
    -0.58541
    -0.32640
    -0.32640
    -0.28593
    -0.20095
    -0.38306
    -0.45590
    -0.35878
    -0.05526
     0.37372
     0.76628
     1.04552
     0.94434
     1.12646
     1.31262
     0.97672
     1.51496
     1.65256
     1.74159
     1.55139
     1.76588
     1.93180
     2.15843
     2.28389
     2.23532
     2.08559
     1.77802
     1.48259
     1.24786
     1.21954
     1.27619
     1.26001
     1.15478
     1.01314
     0.94434
     0.99291
     0.94839
     1.14669
     1.24786
     1.05766
     1.03338
     0.69343
     0.59226
     0.48704
     0.27255
     0.22803
     0.19970
     0.29683
     0.19970
     0.03782
    -0.01074
    -0.21309
    -0.17666
    -0.41544
    -0.48019
    -0.53684
    -0.40329
    -0.62992
    -0.52470
    -0.49637
    -0.51256
    -0.47209
    -0.53684
    -0.68658
    -0.79990
    -0.67849
    -0.61778
    -0.50852
    -0.52875
    -0.43162
    -0.31426
    -0.39115
    -0.20904
    -0.18476
    -0.09573
     0.25636
     0.14709
    -0.04716
     0.12686
    -0.09977
    -0.74324
    -0.01479
    -0.14429
    -0.43162
    -0.46805
    -0.38306
    -0.25760
    -0.29807
    -0.63397
    -0.68658
    -0.81608
    -0.65421
    -0.43162
    -0.19690
     0.00545
     0.12686
     0.19566
     0.24422
     0.29683
     0.28064
     0.24827
     0.22398
     0.15923
     0.26041
     0.27255
     0.33730
     0.38586
     0.30088
     0.36563
     0.35349
     0.47085
     0.47085
     0.67320
     0.89578
     0.89173
     0.92411
     0.99695
     1.09003
     0.91197
     0.83508
     0.89173
     1.02933
     1.09003
     1.42188
     1.47854
     1.31666
     1.00505
     0.36158
     0.11876
     0.41014
     0.75009
     0.84317
     0.66106
     0.51941
     0.36967
     0.27255
     0.15114
     0.59226
     1.19121
     0.87150
    -0.03097
     0.68129
     1.21144
     1.15883
     1.52710
     2.08559
     2.51052
     2.38101
     1.12241
     1.19930
     2.02488
     2.25151
     2.34459
     2.35673
     2.11796
     1.83872
     1.55543
     1.45426
     1.42998
     1.27619
     1.04552
     0.87554
     0.74604
     0.51537
     0.61654
     0.62868
     0.48704
     0.38586
     0.16328
     0.06615
     0.54369
     0.46275
     0.21589
    -0.24546
    -0.46400
    -0.18476
    -0.41139
    -0.51661
    -0.58136
    -0.46400
    -0.62992
    -0.58945
    -0.68253
    -0.90512
    -0.98201
    -1.10747
    -1.13175
    -1.12770
    -1.39885
    -0.88084
    -0.69872
    -0.41948
    -0.08763
    -0.37497
    -0.68658
    -0.56922
    -0.20499
    -0.23332
    -0.15238
    -0.34664
    -0.48828
    -0.44376
     0.02973
     0.11876
    -0.30212
    -0.13620
     0.13090
     0.34135
     0.16328
     0.10258
    -0.22523
    -0.39520
     0.13900
     0.86745
     0.30492
     0.08639
     0.34135
     0.56798
     0.79865
     0.48704
     0.36967
     0.10258
     0.05806
     0.02568
    -0.11191
    -0.09573
    -0.03097
     0.07020
     0.08234
     0.02164
    -0.08763
     0.13900
     0.10662
     0.02164
     0.04592
     0.02164
    -0.01074
     0.09043
     0.14709
     0.41824
     0.34944
     0.41419
     0.46275
     0.63677
     0.49108
     0.30492
     0.77437
     0.83508
     0.85126
     0.97672
     1.11836
     1.34499
     1.33690
     1.09813
     0.79461
     0.49108
     0.05401
    -0.12405
     0.21184
     0.41419
     0.37372
     0.16328
     0.07829
     0.19161
     0.28469
     0.32111
     1.01719
     1.76183
     2.75333
     2.36078
     1.51901
     1.86705
     2.01679
     2.49838
     2.68454
     2.32031
     2.42958
     3.00829
     2.84237
     2.17462
     1.71327
     0.83103
    -0.55708
    -0.76347
    -0.65016
    -0.46805
    -0.47209
    -0.45590
    -0.44781
    -0.33450
    -0.52066
    -0.81608
    -1.02653
    -0.88893
    -0.62183
    -0.24142
    -0.79990
    -0.97796
    -0.55303
     0.10662
     0.31706
    -0.37092
    -0.57731
    -0.78776
    -0.75538
    -0.67039
    -0.61778
    -0.66635
    -0.68253
    -0.71086
    -0.66635
    -0.48423
    -0.49233
    -0.56517
    -0.39520
    -0.20499
     0.03378
     0.02568
    -0.07144
     0.21994
     0.55179
     0.72176
     0.48299
     0.93220
     1.50687
     0.69343
    -0.19690
     0.03378
    -0.14834
    -0.45590
    -0.54898
     0.00140
     0.12686
    -0.10787
    -0.81204
    -1.18031
    -1.37456
    -1.37861
    -1.09128
    -0.93345
    -1.00629
    -0.88488
    -0.69872
    -0.62183
    -0.39115
    -0.22928
    -0.41948
    -0.60969
    -0.62588
    -0.65421
    -0.60564
    -0.59755
    -0.50042
    -0.58136
    -0.75943
    -0.75943
    -0.82013
    -0.96582
    -0.90916
    -0.85251
    -0.71086
    -0.41544
    -0.20499
    -0.10787
    -0.30617
    -0.34664
    -0.26570
    -0.02288
     0.28064
     0.50322
     0.63273
     0.66510
     0.43038
     0.31302
     0.20375
    -0.14834
     0.29683
     1.46235
     2.34459
     2.57931
     2.10177
     1.66065
     1.50687
     1.39760
     1.76992
     1.86705
     2.05321
     2.13415
     2.18676
     2.10987
     1.99251
     1.54734
     1.15883
     0.85936
     0.57202
     0.49918
     0.30897
     0.22398
     0.09853
    -0.09168
    -0.13620
     0.05401
    -0.01479
    -0.26570
    -0.30212
    -0.18881
    -0.04716
    -0.21713
    -0.27379
    -0.26570
    -0.43567
    -0.36687
    -0.97796
    -1.43122
    -0.88488
    -0.73919
    -0.86869
    -1.30981
    -1.45146
    -1.17626
    -1.38671
    -1.56477
    -1.63357
    -1.57691
    -1.30981
    -0.87274
    -0.77157
    -0.49637
    -0.45186
    -0.43162
    -0.22523
    -0.33854
    -0.26165
     0.18351
     0.40205
     0.42229
     0.47085
     0.42633
     0.43038
     0.34539
     0.26445
     0.04187
    -0.07144
     0.02164
    -0.00265
     0.11472
     0.34135
     0.52346
     0.23613
    -0.22928
    -1.22483
    -1.70237
    -1.32195
    -1.68618
    -1.84806
    -1.55668
    -0.86465
    -0.99415
    -1.45955
    -1.71451
    -1.96947
    -2.09088
    -1.81973
    -1.55263
    -1.26125
    -0.93749
    -0.63802
    -0.48019
    -0.34664
    -0.28189
    -0.19285
    -0.09573
    -0.14024
    -0.12001
    -0.14429
    -0.10787
    -0.07954
    -0.25356
    -0.36282
    -0.38306
    -0.21713
    -0.10382
     0.00950
     0.11876
     0.28064
     0.41419
     0.44657
     0.46275
     0.52751
     0.51132
     0.52346
     0.49108
     0.68534
     0.72176
     0.75009
     0.77842
     0.55988
     0.78651
     1.61209
     2.27579
     2.30412
     1.74564
     1.60804
     1.52710
     1.48259
     1.58781
     1.67280
     1.57162
     1.54734
     1.62828
     1.77802
     1.62019
     1.25191
     0.84722
     0.51132
     0.32921
     0.26445
    -0.03502
    -0.02288
    -0.02693
    -0.21713
    -0.43972
    -0.18071
    -0.07549
    -0.03907
    -0.06335
    -0.10382
    -0.08763
    -0.28593
    -0.31831
    -0.25356
    -0.08763
    -0.16452
    -0.07954
     0.03378
     0.21994
     0.38182
     0.27255
     0.15923
    -0.12001
    -0.33450
    -0.29807
    -0.08358
     0.38586
     0.32516
    -0.04716
    -0.27379
     0.00140
    -0.18071
    -0.50042
    -0.39520
    -0.38711
    -0.46400
    -0.35878
    -0.54898
    -0.41544
    -0.45995
    -0.28593
    -0.00669
    -0.11596
    -0.39925
    -0.71896
    -0.73515
    -0.28593
    -0.07954
    -0.14834
    -0.16857
    -0.25356
    -0.33450
    -0.34259
    -0.44781
    -0.77157
    -0.79585
    -0.85655
    -1.10747
    -0.78776
    -0.81204
    -0.83227
    -0.93749
    -1.08318
    -1.07509
    -1.09532
    -1.42313
    -1.50002
    -1.16817
    -0.88488
    -0.69063
    -0.40329
    -0.38711
    -0.35473
    -0.36687
    -0.36687
    -0.24546
    -0.05930
     0.04997
     0.10258
     0.28874
     0.52346
     0.55988
     0.36158
     0.40205
     0.31706
     0.52751
     0.64891
     0.61249
     0.37777
     0.51537
     0.50727
     0.54369
     0.54774
     0.36967
     0.55583
     1.04552
     1.33690
     1.18311
     1.15074
     1.62019
     2.00465
     2.08963
     1.93989
     1.90752
     2.10177
     2.20699
     2.20699
     2.27175
     2.08963
     1.88728
     1.46640
     1.18716
     1.00505
     0.95244
     0.64082
     0.36158
     0.18756
    -0.03502
    -0.13620
    -0.14429
    -0.18476
    -0.22523
    -0.24142
    -0.28593
    -0.23737
    -0.13620
    -0.03907
     0.02973
     0.00950
     0.07020
    -0.01074
     0.02164
     0.00140
     0.08234
     0.25636
     0.27255
     0.24017
     0.19970
     0.19161
     0.34539
     0.27255
     0.37372
     0.44252
     0.49513
     0.48299
     0.51941
     0.53965
     0.53560
     0.53965
     0.64891
     0.75414
     0.87150
     0.75818
     0.62868
     0.79056
     0.75414
     0.83103
     0.95648
     1.12241
     1.06170
     0.94030
     0.83912
     0.74604
    -0.10382
    -1.04676
    -0.50447
    -0.01074
     0.03782
    -0.61778
    -1.10747
    -0.88893
    -1.48788
    -2.08278
    -2.06659
    -1.59715
    -2.17991
    -2.83552
    -2.66959
    -2.69792
    -2.44701
    -1.99375
    -1.74688
    -1.58905
    -1.63762
    -1.77117
    -1.81164
    -1.32600
    -0.99820
    -0.70682
    -0.62588
    -0.35473
     0.12686
     0.52346
     0.83508
     1.03742
     0.89578
     1.05361
     1.06170
     1.00505
     0.99291
     1.11027
     1.23977
     1.06170
     0.92006
     0.89578
     0.96053
     0.83912
     0.56798
     0.50322
     0.53155
     0.57607
     0.42229
     0.19566
     0.26445
     0.45061
     0.81889
     1.20740
     1.83872
     1.95608
     1.88324
     1.76992
     1.74564
     2.14224
     2.32436
     2.35673
     2.38506
     2.23532
     2.66835
     2.88284
     2.54289
     1.92371
     1.42188
     1.24382
     1.13860
     0.99695
     0.60035
     0.45466
     0.40610
     0.26445
     0.19566
     0.19566
     0.07020
    -0.03907
     0.01759
    -0.05526
    -0.16452
    -0.20904
    -0.19690
    -0.14429
     0.14709
     0.02164
    -0.08358
    -0.03097
    -0.15238
    -0.30212
    -0.26974
    -0.21713
    -0.22118
    -0.14834
    -0.14024
    -0.08358
    -0.08358
    -0.12810
     0.00950
     0.12686
     0.12281
     0.11067
     0.27659
     0.50322
     0.38182
     0.23208
     0.27255
     0.34135
     0.32111
     0.38991
     0.68938
     0.73795
     0.62868
     0.61249
     0.61249
    -0.23737
    -1.73474
    -1.49597
    -0.41139
    -0.44376
    -0.63802
    -1.03462
    -1.43122
    -1.21269
    -1.16008
    -1.29767
    -1.29767
    -1.02248
    -0.37497
    -0.57731
    -1.49193
    -0.72705
     0.60440
     1.75373
     2.05726
     1.22358
     1.52710
     2.29603
     2.58741
     4.40449
     3.66390
     2.27175
     2.29198
     2.86260
     3.21469
     3.22683
     2.94759
     2.67644
     2.41744
     2.74119
     2.25151
     1.44212
     0.88769
     0.48704
     0.24017
     0.35753
     0.11067
    -0.12001
    -0.20095
    -0.50852
    -0.74324
    -0.48019
    -0.41544
    -0.52875
    -0.60969
    -0.71491
    -0.95368
    -0.88893
    -0.93345
    -0.62588
    -0.41544
    -0.08358
     0.10258
     0.19161
     0.21589
     0.13495
     0.40205
     0.61249
     0.79865
     1.05361
     1.40570
     1.30452
     1.27619
     1.32071
     1.30048
     1.61209
     1.70112
     1.75373
     1.53520
     1.39760
     1.38951
     1.23977
     1.27619
     1.09003
     0.83508
     0.73795
     0.83912
     0.87150
     0.76628
     0.27255
     0.04997
    -0.00669
    -0.35878
    -0.33045
     0.19566
     0.04997
    -0.42758
    -0.54898
    -0.61778
    -0.70277
    -0.50447
    -0.11191
    -0.23332
    -0.25760
    -0.57731
    -0.64611
    -0.41948
    -0.45186
    -0.43567
    -0.35068
    -0.10787
    -0.18071
    -0.39925
    -0.37092
    -0.35473
    -0.28593
    -0.34259
    -0.25760
    -0.19285
    -0.08763
     0.04997
     0.02164
     0.10662
     0.21994
     0.37372
     0.36563
     0.58821
     0.44252
     0.38586
     0.64891
     0.75414
     0.85531
     0.76628
     0.73390
     0.65296
     0.41014
     0.24017
    -0.05526
    -0.09977
    -0.41139
    -0.58136
    -0.66635
    -0.39115
    -0.29403
    -0.15643
     0.08639
    -0.52875
    -1.35433
    -2.15158
    -1.79950
    -0.09573
    -0.02288
     0.49918
     0.32111
    -0.88084
    -1.06295
    -0.47614
    -0.42758
    -0.47209
     1.01719
     1.98846
     0.27255
     0.13900
    -0.27379
    -0.12001
    -0.12405
     1.69708
     4.32355
     2.93140
     1.55948
     1.83063
     1.51496
     2.12605
     1.70112
     1.98441
     1.91157
     2.13820
     1.97227
     1.74564
     1.51092
     1.35309
     1.32071
     1.54329
     1.15478
     0.98077
     1.25191
     1.31262
     1.38951
     1.18311
     1.16288
     1.45426
     1.22358
     1.20335
     1.89133
     1.85896
     1.39760
     1.20740
     0.85126
     0.68534
     0.59226
     0.33325
     0.15923
     0.30492
     0.42633
     0.33730
     0.49108
     0.19161
    -0.26570
    -0.33045
    -0.12001
    -0.03907
     0.02164
     0.19566
     0.19161
     0.19566
     0.28469
     0.20375
     0.16733
     0.10662
     0.08234
     0.10258
     0.14709
     0.21184
     0.17542
     0.00140
    -0.10382
    -0.22118
    -0.20499
    -0.03097
    -0.09977
     0.03782
    -0.17262
    -0.26165
    -0.12810
    -0.00669
    -0.13215
    -0.30617
    -0.29807
     0.07829
     0.19566
     0.41014
     0.42229
     0.48704
     0.51132
     0.63273
     0.74199
     0.83508
     0.85126
     0.74604
     1.02528
     1.13455
     1.17097
     0.98886
     0.48704
    -0.17666
    -0.62183
    -0.13620
    -0.26974
    -0.29403
    -0.21309
    -0.41544
    -0.67444
    -1.03057
    -1.09128
    -1.14389
    -1.19650
    -1.28148
    -1.08318
    -0.38711
    -0.13620
    -0.02693
     0.03782
     0.21994
     0.60440
     0.76628
     0.49918
     0.50322
     0.70153
     0.89173
     1.00100
     0.84722
     1.05766
     0.97267
     0.53965
     0.81484
     0.74604
     0.49918
     0.32921
     0.33325
     0.59630
     0.66510
     0.45871
     0.39396
     0.41419
     0.31302
     0.25231
     0.61654
     0.60440
     0.66510
     0.72985
     0.85126
     0.62463
     0.63677
     0.52346
     0.70962
     0.97672
     0.79056
     0.92411
     1.06170
     1.38951
     1.30857
     1.03742
     0.77032
     0.65701
     0.75009
     0.57607
     0.71771
     0.58821
     0.13495
    -0.18476
    -0.80394
     0.94839
     1.38951
     0.42633
    -0.31831
     0.02164
     0.75414
     0.32921
     0.81484
     1.01719
     0.82293
     1.40974
     2.00060
     1.87919
     1.43807
     0.93625
     1.34904
     1.19525
     1.04147
     1.07789
     0.90792
     0.72581
     0.51537
     0.32111
     0.04997
    -0.18476
    -0.09168
    -0.06740
     0.06615
     0.09853
    -0.01883
    -0.09977
    -0.16857
    -0.00669
     0.25636
     0.43038
     0.63677
     0.51132
     0.39396
     0.27255
     0.26445
     0.20375
     0.28874
     0.38586
     0.48704
     0.38991
     0.40205
     0.39800
     0.43038
     0.29278
     0.36563
     0.38991
     0.34944
     0.41014
     0.48704
     0.50322
     0.28064
     0.36563
     0.39396
     0.28064
     0.22803
    -0.11191
    -0.39520
    -0.68253
    -0.67444
    -0.67849
    -0.58945
    -0.50852
    -0.72705
    -0.65825
    -0.62588
    -0.56113
    -0.52470
    -0.50447
    -0.41139
    -0.12810
     0.07020
     0.30492
     0.37777
     0.44657
     0.66915
     0.77032
     0.78246
     0.82698
     0.87554
     0.70153
     0.73795
     0.79865
     0.63273
     0.53560
     0.39800
     0.28874
     0.03782
     0.27255
     0.38182
     0.49108
     0.75414
     0.77437
     0.68534
     0.44252
     0.34539
     0.48704
     0.69748
     0.75818
     0.80270
     0.82698
     0.71771
     0.62059
     0.76628
     0.65296
     0.55988
     0.70557
     0.78651
     0.79865
     0.48704
     0.62463
     0.70557
     0.81079
     0.83912
     0.61654
     0.51941
     0.64082
     0.67320
     0.67724
     0.75009
     0.46680
     0.43847
     0.27255
     0.59226
     1.28833
     0.97672
     0.47085
     0.26041
     0.44252
     0.37372
     0.82293
     1.29238
     0.92411
     0.72985
     0.52751
     0.71367
     0.97672
     0.99695
     1.10622
     0.97267
     0.93220
     0.73390
     0.58821
     0.75009
     0.50322
     0.47490
     0.65296
     1.07385
     0.87959
     0.61249
     0.69748
     0.59226
     0.64891
     0.63273
     0.69343
     0.72581
     0.72581
     0.64487
     0.63677
     0.84722
     0.85126
     0.72176
     0.66106
     0.74604
     0.72985
     0.70153
     0.72176
     0.74604
     0.70153
     0.55583
     0.56393
     0.48704
     0.30492
     0.08234
    -0.17666
    -0.00669
    -0.05121
    -0.16452
    -0.12810
    -0.24951
    -0.28998
    -0.24546
    -0.19690
    -0.09168
    -0.09168
     0.00950
     0.04997
     0.19161
     0.47085
     0.68534
     0.77032
     0.64487
     0.65296
     0.71367
     0.78246
     0.73795
     0.54774
     0.56798
     0.65701
     0.58012
     0.52751
     0.51132
     0.41824
     0.23613
     0.33325
     0.25636
     0.00950
    -0.00265
     0.21994
     0.23208
     0.13495
     0.48299
     0.86340
     1.05766
     1.04147
     1.08599
     0.99291
     0.71771
     0.86745
     1.06575
     1.44212
     1.78611
     1.86705
     1.57567
     1.34094
     1.12646
     1.06575
     0.84317
     0.73390
     0.89983
     0.93625
     0.89983
     0.73795
     0.50727
     0.67320
     0.83912
     0.53965
     0.27255
     0.34135
     0.39800
     0.68534
     0.89173
     1.10217
     1.14264
     0.89173
     0.84722
     0.98886
     1.03338
     0.83912
     0.69343
     0.53155
     0.38586
     0.29278
     0.43443
     0.58416
     0.27659
     0.05806
     0.13090
    -0.34664
    -1.20864
    -0.86465
     0.38586
     1.56353
     0.21994
    -0.43567
    -0.48019
    -0.23332
    -0.09168
     0.30088
     0.28469
     0.62059
     1.49473
     1.49473
     1.06980
     0.10662
    -0.24142
     0.26850
     0.55988
     0.74199
     0.60845
     0.55988
     0.42229
     0.35349
     0.27659
     0.21589
     0.08234
     0.17947
     0.21589
     0.07425
    -0.03097
    -0.37092
    -0.59350
    -0.58945
    -0.62992
    -0.75943
    -0.74729
    -0.89702
    -0.94154
    -0.95773
    -0.99415
    -1.16008
    -1.30577
    -1.31791
    -1.24101
    -1.05081
    -0.82418
    -0.44781
    -0.12001
    -0.14834
    -0.28189
    -0.24546
    -0.04716
     0.08234
     0.11876
     0.09043
     0.17542
     0.14305
     0.18756
     0.40205
     0.38586
     0.12686
     0.06615
     0.24827
     0.24422
     0.24827
     0.25231
     0.19566
     0.17947
     0.22398
     0.36563
     0.42633
     0.25636
     0.17542
     0.32516
     0.38991
     0.62463
     0.63273
     0.57202
     0.96053
     1.11027
     0.99695
     1.19525
     1.30857
     0.86340
     1.14264
     1.53520
     1.84681
     1.65661
     1.48664
     1.21549
     0.89173
     0.85936
     0.89578
     0.96053
     1.22358
     1.30857
     1.34904
     0.98481
     0.74199
     0.60440
     0.22398
     0.06211
     0.94434
     1.29643
     0.92006
     0.53560
     0.46275
     0.42633
     0.60440
     0.50727
     0.31302
    -0.01074
    -0.36687
    -0.46400
    -0.48423
    -0.39925
    -0.33450
    -0.54898
    -0.52875
    -0.62588
    -0.76347
    -0.89702
    -0.87679
    -1.11556
    -1.13579
    -0.91726
    -0.54898
    -0.32640
    -0.53684
    -0.54898
    -0.60969
    -0.53684
    -0.40734
    -0.33045
    -0.21309
    -0.20499
    -0.14024
    -0.26165
    -0.21309
     0.03782
     0.23208
     0.14709
     0.15923
     0.30492
     0.11472
    -0.68658
    -1.01843
    -1.08723
    -0.92535
    -0.20904
     0.33325
    -0.30212
    -0.52875
    -0.67444
    -0.99820
    -0.88488
    -0.53280
    -0.28998
    -0.25760
    -0.25760
    -0.13620
    -0.03502
     0.03378
     0.10258
     0.15923
     0.20375
     0.32516
     0.23613
     0.24017
     0.31302
     0.26850
     0.14305
     0.10258
     0.12281
     0.09448
     0.16733
     0.16733
     0.17542
     0.11472
     0.23208
     0.40205
     0.39396
     0.25636
     0.17137
     0.38586
     0.52751
     0.71771
     0.72581
     0.71771
     0.76628
     0.79056
     0.72985
     0.88769
     0.98886
     0.77842
     0.82293
     0.85936
     0.81484
     0.83508
     0.80270
     0.92006
     1.34094
     1.58376
     1.34904
     1.17502
     0.88364
     0.81889
     0.99291
     1.09408
     1.04552
     0.87554
     0.98886
     1.08599
     1.19121
     0.99291
     0.66510
     0.60440
     0.64891
     0.83103
     0.92411
     0.97672
     1.01719
     1.08194
     0.92411
     0.67724
     0.79056
     0.77437
     1.06170
     1.23572
     0.95244
     0.57607
     0.18756
     0.26445
     0.38182
     0.49108
     0.42633
    -0.18071
    -0.35473
    -0.40329
    -0.17666
    -0.24951
    -0.28593
    -0.36282
    -0.50447
    -0.43972
    -0.49233
    -0.51256
    -0.58541
    -0.52066
    -0.48828
    -0.27379
    -0.32640
    -0.42758
    -0.56517
    -0.51661
    -0.53280
    -0.49637
    -0.38711
    -0.28593
    -0.37092
    -0.35878
    -0.33450
    -0.24546
    -0.37092
    -0.57731
    -0.73919
    -0.76752
    -0.78371
    -0.86060
    -0.91321
    -0.84037
    -0.56922
    -0.35068
    -0.01074
    -0.27784
    -0.75538
    -0.82013
    -0.56113
    -0.39925
    -0.50042
    -0.03502
     0.44252
     0.29278
     0.21994
     0.18756
     0.17947
     0.04592
     0.02973
     0.00545
     0.03782
     0.17947
     0.26041
     0.41419
     0.21589
     0.20375
     0.20780
     0.25231
     0.22398
     0.28469
     0.29683
     0.26041
     0.41824
     0.41014
     0.51537
     0.65296
     0.72985
     0.79056
     0.73390
     0.82698
     0.93625
     1.06170
     1.16288
     1.28429
     1.16693
     1.07789
     1.04147
     1.06980
     1.13860
     1.09408
     1.30857
     1.26810
     1.37737
     1.45021
     1.77802
     1.66875
     1.18716
     1.06170
     1.17097
     1.50687
     1.75373
     1.87110
     2.29198
     1.86300
     1.28833
     1.35713
     1.49878
     1.25596
     1.17907
     1.11027
     1.42188
     1.37737
     1.04956
     0.67724
     0.53965
     0.63677
     0.37372
     0.16328
     0.60845
     0.74604
     0.56798
     0.26041
     0.03782
    -0.10382
     0.02568
     0.11067
     0.09043
    -0.05121
    -0.03502
    -0.05121
    -0.26974
    -0.25356
    -0.36282
    -0.34664
    -0.39925
    -0.43567
    -0.31426
    -0.12405
    -0.03097
     0.00545
    -0.03907
    -0.25356
    -0.22118
    -0.16857
    -0.02693
     0.00950
    -0.07549
    -0.26165
    -0.34664
    -0.26974
    -0.29807
    -0.27379
    -0.45995
    -0.57731
    -0.55303
    -0.65421
    -0.67849
    -0.88084
    -0.91321
    -0.81204
    -0.64611
    -0.67444
    -0.56922
    -0.48423
    -0.67039
    -0.61374
    -0.58945
    -0.52470
    -0.48019
    -0.65016
    -0.84846
    -0.86465
    -0.88488
    -0.76347
    -0.80394
    -1.07509
    -1.58905
    -1.61334
    -0.75538
     0.43443
    -0.05526
    -1.06700
    -1.65380
    -1.53644
    -0.96582
    -0.11191
     1.02124
     0.50322
     0.52346
     0.16328
     0.22398
     0.34135
     0.57202
     0.69748
     0.81484
     0.85531
     0.93625
     0.94434
     0.83103
     0.90792
     1.00505
     1.15883
     1.17502
     0.90792
     0.94839
     0.89983
     0.86745
     1.21144
     1.35309
     1.36523
     1.32071
     1.13050
     1.09813
     0.99291
     1.14264
     1.21954
     1.13455
     1.04147
     1.04956
     1.61614
     2.17057
     1.87110
     1.31666
     0.97672
     0.87150
     1.19930
     1.65256
     1.60400
     1.05361
     0.91197
     0.89983
     0.85936
     0.79056
     0.85531
     0.80675
     0.80270
     0.77842
     0.61249
     0.28064
    -0.02693
    -0.12810
     0.07020
     0.54369
     0.71771
     0.66915
     0.48704
     0.30492
    -0.24142
    -0.31021
    -0.29403
    -0.25760
    -0.18071
    -0.08763
    -0.22118
    -0.28998
    -0.27379
    -0.37901
    -0.42353
    -0.59350
    -0.61778
    -0.16857
    -0.00265
     0.00950
    -0.10787
    -0.18071
    -0.20904
    -0.10787
    -0.07549
    -0.09573
    -0.05930
    -0.11191
    -0.27784
    -0.11191
    -0.01074
    -0.21309
    -0.38711
    -0.33854
    -0.26974
    -0.22928
    -0.24546
    -0.23332
    -0.24142
    -0.24142
    -0.14024
    -0.23332
    -0.45186
    -0.46400
    -0.52470
    -0.48423
    -0.16857
    -0.02288
    -0.22928
    -0.22118
    -0.31831
    -0.43162
    -0.37092
    -0.34259
    -0.25356
    -0.07144
     0.03378
     0.28469
     0.28469
     0.32516
     0.22398
     0.24017
     0.57202
     0.70557
     0.77842
     1.00909
     1.02933
     0.94839
     0.97672
     0.96458
     1.21144
     1.22358
     1.08599
     0.96053
     1.02933
     0.94030
     1.06980
     1.06575
     0.98886
     0.91601
     1.24382
     1.57972
     1.46640
     1.16288
     1.17097
     1.09408
     1.09813
     1.21144
     1.13455
     0.98886
     0.83103
     0.96458
     1.02124
     0.82698
     0.68129
     0.77032
     0.68534
     0.72581
     0.85936
     1.01719
     0.72985
     0.55988
     0.51941
     0.41419
     0.72176
     1.13455
     1.43807
     1.42998
     1.15074
     1.06575
     1.34094
     1.21954
     0.98481
     0.79461
     0.94030
     0.76628
     0.67724
     0.65296
     0.66510
     0.51537
     0.46275
     0.41014
     0.11472
    -0.03097
    -0.07549
    -0.04312
    -0.27379
    -0.14429
    -0.20095
    -0.18881
    -0.14429
     0.03378
    -0.14024
    -0.34259
    -0.24546
    -0.18476
    -0.08763
     0.02568
     0.12686
     0.12686
     0.08639
     0.05401
    -0.11191
    -0.05121
    -0.11596
    -0.07954
    -0.05526
    -0.06740
    -0.08358
    -0.09977
    -0.27784
    -0.30617
    -0.24546
    -0.30212
    -0.22118
    -0.25760
    -0.30212
    -0.26974
    -0.30617
    -0.21713
    -0.14834
    -0.17262
    -0.08763
    -0.05930
     0.03782
    -0.10787
    -0.22523
    -0.26165
    -0.14429
    -0.00265
    -0.08763
    -0.15643
    -0.35068
    -0.20499
    -0.34259
    -0.19690
    -0.01883
    -0.12001
    -0.08358
     0.05806
     0.22803
     0.35753
     0.47085
     0.41824
     0.62059
     0.82293
     0.90792
     1.00505
     0.97672
     0.89173
     0.89983
     0.91601
     0.96053
     0.89578
     0.79056
     0.70557
     0.61249
     0.56393
     0.56393
     0.54774
     0.50727
     0.53560
     0.40205
     0.44657
     0.45061
     0.53560
     0.85936
     0.97267
     1.34094
     1.59995
     1.54329
     1.51496
     1.53115
     1.42998
     1.21954
     0.98077
     1.02528
     1.19121
     0.98077
     0.63273
     0.25231
    -0.06740
    -0.50447
    -0.63802
    -0.74324
    -0.72705
    -1.15603
    -1.36242
    -1.37052
    -1.44741
    -1.34624
    -1.39480
    -1.24506
    -1.03057
    -0.83632
    -0.71491
    -0.41139
    -0.55303
    -0.81608
    -0.90916
    -0.77561
    -0.43567
    -0.50447
    -0.60160
    -0.59755
    -0.77966
    -0.65825
    -0.54089
    -0.58945
    -0.78776
    -0.88084
    -0.77561
    -0.59350
    -0.39925
    -0.39520
    -0.41544
    -0.26570
    -0.09168
    -0.02288
    -0.04716
    -0.04312
     0.02164
     0.11876
     0.25231
     0.45466
     0.90387
     1.11027
     1.01314
     0.86745
     0.74199
     0.92816
     0.98481
     0.98077
     1.13455
     1.26810
     1.24786
     1.18311
     1.11027
     1.13455
     0.94030
     0.85126
     0.72176
     0.76628
     0.72176
     0.58012
     0.47894
     0.57202
     0.37372
     0.19970
     0.14709
     0.12686
    -0.03502
    -0.21309
    -0.36282
    -0.50447
    -0.63802
    -0.63397
    -0.49637
    -0.36687
    -0.29807
    -0.13215
    -0.01883
     0.16328
     0.16328
     0.34135
     0.30492
     0.50322
     0.67724
     0.77032
     0.96458
     1.00100
     1.09408
     1.13050
     1.13860
     1.14264
     0.76628
     0.79865
     0.62059
     0.64082
     0.59630
     0.51537
     0.47894
     0.59226
     0.56393
     0.58012
     0.52346
     0.50727
     0.53155
     0.61249
     0.76223
     0.71771
     0.72985
     0.55988
     0.64891
     0.47894
     0.24422
     0.04997
     0.17947
     0.38182
     0.43038
     0.44657
     0.64487
     0.65296
     0.45466
    -0.23332
    -0.35878
     0.37777
     0.04592
    -0.03502
     0.39396
     0.39396
     0.17137
    -0.01883
    -0.39520
    -0.44376
     0.36967
     1.20740
     1.59995
     1.60400
     1.25596
     0.89173
     0.99291
     1.06575
     1.65256
     1.71731
     1.73755
     2.04916
     1.92371
     1.97227
     1.83063
     1.34499
     0.94434
     0.71771
     0.54369
     0.47894
     0.31706
     0.24827
    -0.20904
    -0.33045
    -0.17262
    -0.28998
    -0.21713
    -0.23737
    -0.32236
    -0.34664
    -0.33854
    -0.47614
    -0.54898
    -0.51661
    -0.52066
    -0.67444
    -0.55708
    -0.31831
    -0.41544
    -0.64611
    -0.79180
    -0.73110
    -0.66230
    -0.65016
    -0.54089
    -0.48828
    -0.60160
    -0.71491
    -0.46400
    -0.38306
    -0.37497
    -0.49637
    -0.31021
    -0.25760
    -0.11191
    -0.12405
    -0.12810
    -0.08763
    -0.09168
    -0.01074
     0.04592
     0.08234
    -0.00265
    -0.27784
    -0.47209
    -0.52066
    -0.85251
    -1.38671
    -1.59715
    -1.71046
    -1.87639
    -1.96947
    -1.95328
    -2.09897
    -2.16777
    -2.28108
    -2.05041
    -1.59310
    -1.41099
    -1.22887
    -1.20055
    -0.81608
    -0.93749
    -0.90512
    -1.49193
    -1.29363
    -0.37901
     0.61249
     0.99695
     0.77032
     0.39396
    -0.18881
    -0.77966
    -0.87274
    -0.68658
    -0.25356
    -0.05526
     0.13495
     0.12281
     0.09448
    -0.13620
    -0.59755
    -1.26125
    -1.28553
    -1.01843
    -1.22078
    -1.62143
    -2.05445
    -2.13135
    -1.35433
     0.14709
     0.83508
    -0.71896
    -1.00224
    -1.60119
    -1.63357
    -0.92535
    -0.35878
     0.34135
     0.46680
     0.31302
    -0.14834
    -0.14024
    -0.23332
    -0.48423
    -0.90107
    -0.94559
    -0.91726
    -1.03057
    -1.43932
    -1.45955
    -1.52835
    -1.54454
    -1.88043
    -1.85615
    -1.92090
    -1.83187
    -1.95328
    -2.14753
    -2.19205
    -2.22443
    -2.11516
    -2.25275
    -2.22038
    -2.48343
    -2.32560
    -2.14753
    -2.20014
    -2.28108
    -1.11961
     0.26850
     0.25231
    -0.79990
    -1.45550
    -1.18840
    -0.12001
     0.15519
     0.06211
     0.37372
     0.27255
    -0.08763
    -0.10787
     0.20780
     1.16288
     1.01719
    -0.69872
    -0.81204
    -0.83632
    -0.67039
    -0.38306
    -0.01074
     0.02568
    -0.41139
    -0.74729
    -0.80394
    -0.83227
    -0.73110
    -0.87679
    -0.94559
    -0.92940
    -1.12365
    -1.20459
    -1.40694
    -1.02653
    -1.13579
    -1.03462
    -0.96177
    -0.82418
    -0.84441
    -1.00629
    -1.26934
    -1.40289
    -1.09128
    -0.86465
    -0.79990
    -0.62588
    -0.50447
    -0.54089
    -0.52875
    -0.47614
    -0.52875
    -0.60160
    -0.54494
    -0.45590
    -0.41139
    -0.38711
    -0.38711
    -0.18071
     0.01354
     0.40610
     0.55988
     0.68938
     0.48299
     0.08234
    -0.03907
    -0.10787
     0.17542
     0.47085
     0.57202
     0.68938
     0.51941
     0.26041
    -0.11596
    -0.41544
    -0.40329
    -0.57731
    -0.73515
    -0.92131
    -0.89298
    -1.20864
    -1.31386
    -1.36242
    -1.50407
    -1.69427
    -1.71856
    -1.71856
    -1.70237
    -1.79545
    -1.62952
    -1.64571
    -1.63762
    -1.41908
    -1.34219
    -1.26530
    -1.09532
    -0.96987
    -0.59755
    -0.23737
    -0.39925
    -0.69468
    -1.03057
    -1.11151
    -0.59755
    -0.22118
    -0.31021
    -0.52470
    -0.73110
    -1.28553
    -1.46764
    -1.41099
    -1.00629
    -0.83632
    -0.67039
    -0.54089
    -0.21713
    -0.38306
    -0.66635
    -1.12365
    -1.24101
    -0.68253
     0.04997
     0.02568
    -0.67444
    -0.50042
    -0.96987
    -1.98970
    -0.95773
    -0.57327
    -0.46400
    -1.05890
    -1.38266
    -1.41099
    -1.45146
    -1.32195
    -1.13984
    -0.94559
    -0.90107
    -0.66230
    -0.48828
    -0.38711
    -0.31426
    -0.33450
    -0.22523
    -0.02693
    -0.09168
    -0.09573
    -0.10787
    -0.04312
    -0.19285
    -0.24546
    -0.26974
    -0.46400
    -0.26974
     0.04187
     0.22803
    -0.11596
    -0.60969
    -0.61778
    -0.68253
    -0.56113
    -0.54494
    -0.64611
    -0.60564
    -0.46805
    -0.37092
    -0.36687
    -0.40329
    -0.35068
    -0.24142
    -0.07549
    -0.18476
    -0.17666
    -0.20499
    -0.12810
    -0.04312
     0.07425
     0.09448
    -0.04312
    -0.13215
    -0.19285
    -0.18881
    -0.16857
    -0.16452
     0.17137
     0.55179
     0.50322
     0.34539
     0.17947
     0.20375
     0.34135
     0.45466
     0.54774
     0.68129
     0.71367
     0.54369
     0.64487
     0.63677
     0.45871
    -0.01074
    -0.14024
    -0.26974
    -0.30617
    -0.30212
    -0.66635
    -0.66230
    -0.62183
    -0.73515
    -0.80394
    -0.75943
    -0.92535
    -1.38671
    -1.71856
    -1.54454
    -1.30577
    -1.07914
    -0.89298
    -0.86060
    -0.83632
    -1.03462
    -0.94559
    -0.82823
    -0.56922
    -0.54898
    -0.58541
    -0.31426
    -0.31426
    -0.30212
    -0.21309
    -0.30617
    -0.27784
    -0.13620
    -0.13215
     0.03378
    -0.01883
    -0.08358
    -0.12405
    -0.19690
    -0.30212
    -0.39925
    -0.00265
     0.18351
     0.21184
     0.18351
     0.23208
     0.31302
     0.20780
     0.00545
     0.08234
     0.11472
     0.32516
     0.30492
     0.17947
    -0.07549
     0.01759
     0.04187
     0.04997
     0.17542
     0.15519
    -0.39925
    -0.79180
    -0.40329
     0.23208
     0.55179
     0.27659
    -0.07954
    -0.18071
    -0.01883
     0.03378
     0.37777
     0.59226
     0.59226
     0.49918
     0.38991
     0.58012
     0.41824
     0.23208
     0.30492
     0.26041
     0.18756
     0.32921
     0.26850
    -0.18071
    -0.34664
    -0.34664
    -0.23332
    -0.39520
    -0.67444
    -0.76347
    -0.77966
    -0.63397
    -0.73919
    -0.69063
    -0.58541
    -0.62992
    -0.50042
    -0.48423
    -0.55708
    -0.32236
    -0.16452
    -0.01883
     0.21589
     0.40205
     0.72176
     0.81889
     0.87959
     0.80675
     0.84722
     0.89173
     0.98077
     1.22358
     1.48259
     1.64042
     1.51901
     1.39356
     1.42998
     1.38141
     1.23977
     1.06575
     0.92816
     0.76628
     0.67320
     0.53965
     0.68938
     0.49918
     0.27659
     0.07829
    -0.07954
    -0.19285
    -0.44781
    -0.64206
    -0.73110
    -0.71896
    -0.83632
    -0.92131
    -0.88488
    -0.85251
    -0.80799
    -0.80394
    -0.75943
    -0.65825
    -0.63397
    -0.53684
    -0.34664
    -0.10382
     0.24827
     0.42229
     0.58012
     0.65701
     0.88364
     0.77842
     0.52346
     0.49108
     0.43443
     0.58012
     0.69748
     0.69343
     0.62463
     0.60440
     0.31706
     0.22803
     0.01759
    -0.03907
    -0.18881
    -0.23737
    -0.28998
    -0.18881
    -0.01479
     0.00545
     0.04997
    -0.11596
    -0.01074
     0.24827
     0.29278
     0.24827
     0.13495
     0.18351
     0.19970
     0.18351
     0.41014
     0.37372
     0.40205
     0.39800
     0.41014
     0.46680
     0.39396
     0.30897
     0.16328
     0.23208
     0.18756
     0.24827
     0.24017
     0.27659
     0.22398
     0.14709
     0.06211
     0.23613
     0.49108
     0.60440
     0.31302
    -0.24142
    -0.14429
    -0.01074
     0.14709
     0.17542
     0.39396
     0.40205
     0.34944
     0.06211
    -0.36687
    -0.58541
    -0.72300
    -0.78371
    -0.82823
    -1.06295
    -1.43527
    -1.45550
    -1.11556
    -0.21309
     0.83508
     1.09003
     0.19161
    -0.48828
    -0.83227
    -0.65421
    -0.04716
     0.66106
     1.37332
     1.50687
     1.58781
     1.46235
     1.33690
     1.14669
     1.06980
     1.06170
     1.18311
     1.24382
     1.11432
     0.89578
     0.91601
     0.92816
     0.81484
     0.75818
     0.49918
     0.47085
     0.45871
     0.23208
     0.14709
     0.12281
    -0.11596
    -0.26165
    -0.51256
    -0.65421
    -0.58541
    -0.57327
    -0.37901
    -0.26165
    -0.45995
    -0.55303
    -0.71086
    -0.55708
    -0.50447
    -0.25356
     0.19566
     0.34539
     0.50727
     0.69748
     0.64487
     0.56798
     0.51537
     0.70153
     0.89173
     1.23572
     1.30048
     1.43402
     1.11027
     0.76223
     0.59630
     0.34539
     0.24827
     0.15114
    -0.03907
    -0.25356
    -0.54089
    -0.66230
    -0.78371
    -1.12770
    -1.40694
    -1.40694
    -1.75903
    -1.42313
    -0.74729
    -0.90512
    -0.76752
    -0.73515
    -0.65825
    -0.43162
    -0.30212
    -0.15643
    -0.02693
     0.02568
     0.25231
     0.48704
     0.56393
     0.51537
     0.50727
     0.41824
     0.24017
     0.19566
     0.24422
     0.19566
     0.24017
     0.14709
    -0.04716
    -0.09168
    -0.08358
     0.15519
     0.54774
     1.25191
     1.37332
     0.85936
     0.50322
     0.39396
     0.72581
     0.97672
     1.08194
     1.18716
     1.12241
     0.98077
     0.73390
     0.60035
     0.43038
     0.70962
     0.76628
     0.85126
     0.66510
     0.36967
     0.04592
    -0.06335
     0.09853
     0.26850
     0.63677
     0.83912
     1.23572
     1.40974
     1.13050
     0.85531
     0.87150
     0.99695
     0.90792
     1.05361
     1.04552
     0.95244
     0.66915
     0.76628
     0.41014
     0.32921
     0.60035
     0.70153
     0.23613
     0.35349
     0.35753
    -0.16857
    -0.33045
    -0.52066
    -0.67039
    -0.46400
    -0.29403
    -0.33450
    -0.44376
    -0.50447
    -0.65016
    -0.86465
    -0.86869
    -1.04676
    -1.01034
    -1.08318
    -0.99010
    -1.10747
    -1.02248
    -0.68253
    -0.58136
    -0.79585
    -0.82418
    -0.74729
    -0.65421
    -0.31021
    -0.12001
     0.07425
     0.19566
     0.30492
     0.36967
     0.43847
     0.40610
     0.26445
     0.42229
     0.42633
     0.41014
     0.51132
     0.46275
     0.49513
     0.23208
     0.04187
    -0.06740
    -0.09168
    -0.14834
    -0.18476
    -0.16452
    -0.04312
    -0.12405
    -0.24142
    -0.25760
    -0.24142
    -0.23332
    -0.24142
    -0.03097
     0.04997
     0.02973
     0.05806
     0.09043
     0.10662
     0.03782
     0.05401
     0.08234
     0.16733
     0.19970
     0.10258
    -0.01883
    -0.00265
     0.00950
     0.07020
     0.17137
     0.22398
     0.21994
     0.17137
     0.37777
     0.36563
     0.29683
    -0.23737
    -0.33450
     0.02164
    -0.12810
    -0.14834
    -0.18071
    -0.12810
    -0.16048
    -0.67444
    -1.01843
    -1.10747
    -1.22483
    -1.24506
    -1.24911
    -1.31386
    -1.08723
    -0.35473
     0.46680
     0.77437
     0.18351
    -0.39520
    -0.59755
    -0.56113
    -0.09977
     0.60035
     1.19930
     1.59186
     1.32071
     0.80270
     0.75009
     0.49108
     0.56393
     0.49108
     0.26445
     0.27255
     0.24827
     0.38991
     0.53155
     0.36563
     0.13900
     0.11067
     0.09043
     0.09853
     0.16733
     0.24017
     0.34135
     0.39396
     0.29683
     0.16328
     0.25231
     0.26445
     0.26850
     0.44657
     0.64082
     0.93625
     0.79056
     0.66915
     0.56393
     0.28874
     0.17542
     0.11876
     0.36158
     0.14709
    -0.18071
    -0.48019
    -0.58136
    -0.64206
    -1.20459
    -1.63762
    -1.41503
    -1.32600
    -1.23697
    -1.26125
    -1.23292
    -1.12770
    -1.19650
    -1.05890
    -0.94559
    -0.62588
    -0.33045
    -0.07954
     0.13090
     0.28469
     0.44252
     0.50322
     0.46275
     0.43847
     0.26445
     0.32516
     0.28064
     0.21994
     0.19970
     0.20780
    -0.05930
    -0.15238
    -0.16048
    -0.12810
    -0.19690
    -0.28593
    -0.33045
    -0.28998
    -0.19285
    -0.26570
    -0.15643
    -0.00265
    -0.03907
     0.05806
     0.11067
     0.25636
     0.16733
     0.18756
     0.21184
     0.30897
     0.37777
     0.61249
     0.63677
     0.13495
     0.00140
     0.05806
     0.19566
     0.30492
     0.22398
    -0.03097
    -0.39520
    -0.54089
    -0.63802
    -0.80799
    -1.10342
    -1.13579
    -0.71491
     0.51132
     1.06170
     0.67320
    -0.18881
    -0.66230
    -0.64206
    -0.28189
    -0.02288
     0.26850
     0.36563
     0.34944
     0.46680
     0.49513
     0.58821
     0.67320
     0.51537
     0.37372
    -0.03502
    -0.12405
    -0.27379
    -0.30617
    -0.11191
     0.31302
     0.50322
     0.35349
     0.25636
     0.26850
    -0.00669
    -0.05930
    -0.21309
    -0.33854
    -0.33045
    -0.32236
    -0.32236
    -0.20095
    -0.18476
    -0.05526
    -0.05930
    -0.08358
    -0.00669
     0.09853
     0.09043
     0.17947
     0.45061
     0.32921
     0.46680
     0.66106
     0.72581
     0.83103
     0.81484
     0.59630
     0.40205
     0.31706
     0.02164
     0.00140
     0.00545
    -0.31021
    -0.70277
    -0.74324
    -0.60564
    -0.89298
    -1.20055
    -1.25316
    -1.39885
    -1.42717
    -1.56072
    -1.60524
    -1.64571
    -1.87639
    -1.22887
    -0.78371
    -0.62183
    -0.69872
    -0.79180
    -0.77561
    -0.55303
    -0.08763
    -0.20095
    -0.55303
    -0.31021
    -0.15643
    -0.04312
     0.04187
     0.13090
     0.17542
     0.14305
     0.13090
     0.08639
     0.15923
     0.17947
     0.30088
     0.41419
     0.31706
     0.29278
     0.30088
     0.26850
     0.41824
     0.43443
     0.64082
     0.59630
     0.71771
     0.79056
     0.82698
     0.83103
     0.68938
     0.69748
     0.54369
     0.51537
     0.80270
     0.80270
     0.69343
     0.66510
     0.48704
     0.49108
     0.42229
     0.22398
     0.20375
     0.29278
     0.49918
     0.85126
     0.91197
     0.86745
     0.61249
     0.30088
     0.34135
     0.66915
     0.87959
     0.96862
     0.96458
     0.94030
     0.92411
     0.77437
     0.73795
     0.67724
     0.63273
     0.43847
     0.42229
     0.55988
     0.84722
     0.97267
     0.90792
     0.71771
     0.42229
     0.51941
     0.49918
     0.48299
     0.55179
     0.42633
     0.40205
     0.28064
     0.17947
    -0.13620
    -0.24951
    -0.24546
    -0.47614
    -0.65825
    -0.45186
    -0.29403
    -0.36687
    -0.30617
    -0.07144
    -0.07144
    -0.13215
    -0.25356
    -0.18476
    -0.15238
    -0.53684
    -0.55708
    -0.39115
    -0.55708
    -0.41139
    -0.26165
    -0.71086
    -0.93345
    -0.70682
    -0.43162
    -0.71086
    -0.92940
    -0.99820
    -0.53684
    -0.43162
    -1.00629
    -1.32195
    -0.67039
     0.21184
    -0.21713
    -1.02248
    -0.90916
    -0.84441
    -0.80394
    -0.52066
    -0.39925
    -0.50852
    -0.43972
    -0.33854
    -0.33045
    -0.50852
    -0.44781
    -0.48019
    -0.03502
     0.16328
     0.26445
    -0.13620
     0.11067
     0.33325
     0.11876
     0.03782
    -0.05526
     0.11876
     0.04997
    -0.24951
    -0.03907
     0.00950
    -0.05526
     0.03782
    -0.16857
    -0.14429
    -0.16048
    -0.14024
     0.13495
    -0.12001
    -0.42353
    -0.42353
    -0.61778
    -0.64206
    -0.44376
    -0.01883
     0.64082
     0.87150
     0.25231
    -0.42353
     0.00950
     0.68938
     0.70153
     0.75009
     0.65296
     0.71367
     0.66915
     0.75009
     0.60845
     0.28064
     0.59630
     0.81079
     0.90792
     0.82293
     0.79865
     0.65701
     0.72985
     0.89578
     0.81484
     0.88769
     1.06980
     1.11836
     1.06980
     1.17907
     1.15074
     1.07385
     1.18716
     1.05361
     0.92411
     0.70153
     0.62868
     0.35753
     0.30897
     0.24017
     0.32516
     0.22803
     0.11472
    -0.05121
    -0.04312
    -0.09977
     0.00950
     0.07425
     0.07425
     0.17947
     0.02973
    -0.22118
    -0.17262
    -0.13215
     0.06211
     0.17137
     0.25636
     0.14709
     0.18351
     0.31302
     0.36967
     0.35753
     0.44657
     0.40610
     0.36967
     0.39396
     0.49108
     0.48299
     0.43443
     0.36563
     0.36967
     0.34539
     0.23613
     0.13900
     0.05806
    -0.00669
    -0.03502
    -0.53280
    -0.71491
    -0.62588
    -0.99820
    -0.95773
    -1.01439
    -1.08723
    -1.25720
    -1.34624
    -1.31386
    -1.28958
    -1.24101
    -1.31791
    -1.43932
    -1.13579
    -0.93345
    -0.75133
    -0.75538
    -0.85251
    -1.32600
    -1.31386
    -1.41908
    -1.15603
    -1.12365
    -1.24101
    -1.62143
    -1.64571
    -1.60119
    -2.15563
    -2.86385
    -2.68578
    -1.94923
    -1.83187
    -2.17586
    -2.45915
    -2.67364
    -2.60484
    -3.03382
    -1.23292
    -0.04312
     0.13090
     0.09448
    -0.65016
    -0.58945
     0.05401
     0.30088
     0.41419
     0.66915
     1.00505
     1.10217
     1.12241
     0.99291
     0.70153
     0.57607
     0.43847
     0.33325
     0.21994
     0.13900
     0.40610
     0.81889
     1.21144
     1.22763
     0.77437
     0.69343
     0.83508
     1.19525
     1.62423
     1.80635
     1.74159
     1.79825
     1.63637
     1.80230
     1.56353
     1.55948
     1.36927
     1.25596
     1.00100
     0.79056
     0.57607
     0.44252
     0.46680
     0.38182
     0.36158
     0.31706
     0.10662
     0.07020
     0.06211
     0.14709
     0.07829
    -0.04312
    -0.05121
    -0.06335
     0.13900
     0.18756
     0.13090
     0.02568
     0.06615
     0.24827
     0.14709
     0.37777
     0.30897
     0.32111
     0.47490
     0.43443
     0.37777
     0.39396
     0.43443
     0.57202
     0.58416
     0.63677
     0.54774
     0.40205
     0.31302
     0.10258
    -0.01479
    -0.08763
    -0.18071
    -0.33045
    -0.31021
    -0.30212
    -0.54494
    -0.78371
    -1.07914
    -1.20864
    -1.31791
    -1.12770
    -1.04676
    -0.77561
    -0.86060
    -0.89298
    -0.74729
    -0.19690
     0.58821
     0.85126
     1.42188
     2.09368
     3.88244
     5.75618
     6.16087
     5.88163
     6.04351
     6.58176
     7.28593
     7.80394
     8.41503
     8.42717
     8.42717
     8.42717
     8.42717
     8.42717
     8.03866
     7.16857
     6.35108
     5.68738
     5.44456
     5.20579
     4.81324
     4.38830
     4.02408
     3.45750
     3.19041
     2.99210
     2.67239
     2.46600
     2.38911
     2.12201
     1.81039
     1.40974
     1.38546
     1.41784
     1.35309
     1.63233
     1.80635
     1.75778
     1.92775
     1.43402
     0.93625
     0.90387
     0.79461
     0.45466
     0.79056
     0.71771
    -0.22523
     0.19566
     0.63677
     0.43847
    -0.51256
    -1.47574
    -1.37456
    -0.65016
    -0.36687
    -0.84846
    -0.81608
    -0.24951
     0.17947
     0.23613
     0.19161
     0.09043
     0.05401
     0.47894
     0.64487
     0.64891
     0.72176
     0.83103
     0.75818
     0.75414
     0.83103
     0.74199
     0.41824
     0.36563
     0.36563
     0.34135
     0.45466
     0.77437
     0.98886
     1.23977
     1.07385
     0.87150
     0.65296
     0.77032
     0.87959
     0.89173
     1.04552
     1.15074
     1.00505
     0.87150
     0.88769
     0.81889
     0.55583
     0.56393
     0.17137
    -0.04716
    -0.16452
    -0.12810
    -0.16452
    -0.28998
    -0.41139
    -0.37497
    -0.37901
    -0.40734
    -0.61778
    -0.62588
    -0.61778
    -0.65825
    -0.86060
    -0.58541
    -0.60160
    -0.88084
    -1.05890
    -1.03867
    -0.68658
    -0.32236
    -0.26570
    -0.05930
     0.09853
     0.38586
     0.50727
     0.55583
     0.58416
     0.68534
     0.78246
     0.60440
     0.82293
     0.93625
     0.90792
     0.87959
     0.70153
     0.60845
     0.24017
    -0.33045
    -0.48828
    -0.66635
    -1.41503
    -1.35433
    -0.96582
    -0.61778
    -1.11961
    -1.98161
    -1.79950
    -1.00629
    -1.41099
    -1.54454
    -1.11556
    -0.92535
    -0.78776
    -0.58541
    -0.43162
    -0.22928
    -0.21309
    -0.03502
     0.09448
     0.11067
     0.11472
     0.36158
     0.55583
     0.77032
     0.69748
     0.67320
     0.66106
     0.56393
     0.47085
     0.48704
     0.33730
     0.28874
     0.21994
     0.14709
     0.05806
    -0.03097
    -0.33854
    -0.39520
    -0.35068
    -0.22928
    -0.39925
    -0.66230
    -0.84846
    -0.58136
    -0.55303
    -0.51256
    -0.45186
    -0.21713
     0.40610
     0.71771
     0.91601
     0.72985
     0.52751
     0.54774
     0.59226
     0.56798
     0.49918
     0.68534
     0.79865
     1.23168
     1.49878
     1.05766
     0.67320
     0.40205
     0.20780
     0.19970
     0.18351
     0.13495
     0.13090
     0.22398
     0.27255
     0.38182
     0.44252
     0.38586
     0.21589
    -0.03907
    -0.08763
    -0.21713
    -0.20499
    -0.48423
    -0.63802
    -0.65825
    -0.73110
    -0.76347
    -0.86060
    -1.20864
    -1.47169
    -1.63357
    -1.79140
    -1.88853
    -1.92495
    -1.16817
    -0.90512
    -1.19245
    -1.48788
    -1.66190
    -1.47979
    -1.35433
    -1.23697
    -0.92940
    -0.63802
    -0.34259
    -0.30617
    -0.09573
    -0.05121
     0.05806
     0.13090
     0.21994
     0.40610
     0.35349
     0.26850
     0.30897
     0.28469
     0.38182
     0.49108
     0.45061
     0.58416
     1.02528
     0.78651
     0.46275
     0.37372
     0.22398
     0.26850
     0.24827
     0.41419
     0.44657
    -0.05121
    -0.72300
    -0.41139
     0.01759
     0.00140
    -0.62183
    -0.74729
    -0.82418
    -0.91726
    -1.09937
    -0.86060
    -1.02248
    -1.28148
    -0.91321
    -0.76347
    -0.54898
    -0.60969
    -0.52875
    -0.17262
     0.02973
     0.10258
     0.10258
     0.37777
     0.33730
     0.30897
     0.34539
     0.58012
     0.70962
     0.69748
     0.73390
     0.60440
     0.15114
     0.03782
    -0.01074
     0.13900
     0.13900
     0.18351
     0.24827
     0.32921
     0.36563
     0.09043
     0.02164
     0.13900
     0.82698
     1.87919
     1.52306
     1.12241
     1.34499
     1.17502
     1.04956
     0.96458
     1.28833
     1.63637
     1.71327
     1.60400
     1.07385
     0.78246
     0.45871
    -0.05526
     0.76628
     0.51941
     0.22803
     0.80270
     0.66510
     0.34135
     0.05401
     0.28469
     0.12686
    -0.06740
     0.47894
     0.19566
     0.04592
     0.11472
     0.24827
    -0.00669
    -0.14024
    -0.13620
    -0.65016
    -0.89298
    -0.83227
    -0.36687
    -0.34664
    -0.53684
    -0.57731
    -0.85655
    -1.18436
    -1.31791
    -1.35433
    -1.31386
    -1.14793
    -1.11151
    -1.18840
    -1.24506
    -1.37052
    -1.51216
    -1.42313
    -1.48788
    -1.47169
    -1.52835
    -1.44741
    -1.28958
    -1.26125
    -1.41908
    -1.42313
    -1.33409
    -1.33005
    -1.39885
    -1.37052
    -1.39075
    -1.52025
    -1.69427
    -1.74688
    -1.90067
    -2.08683
    -2.30941
    -2.79909
    -3.63277
    -2.90836
    -0.10382
     1.48664
    -0.24142
    -1.21673
    -1.51216
    -0.18071
    -0.04716
    -0.50447
    -0.09977
     0.61249
     0.57202
     0.36563
     0.22398
     0.59630
     1.11836
     1.28024
     0.59226
    -0.17262
    -0.44781
    -0.25356
     0.10258
     0.10258
     0.19566
     0.24422
     0.32516
     0.21184
     0.27255
     0.52751
     0.51941
     0.36563
     0.14305
     0.17542
     0.07829
    -0.32640
    -0.55708
    -0.53684
    -0.40329
    -0.49637
    -0.48423
    -0.64611
    -0.82013
    -0.67039
    -0.64611
    -0.49233
    -0.63397
    -0.63802
    -0.17262
     0.19970
     0.58012
     0.37777
     0.13495
     0.04997
     0.28064
     0.37777
     0.69748
     0.75414
     0.79865
     0.81484
     0.75818
     0.83912
     0.57202
     0.07020
    -0.10787
    -0.43567
    -0.39520
    -0.09977
    -0.13215
    -0.57731
    -1.05485
    -1.24506
    -1.27339
    -0.98606
    -0.60160
    -0.94154
    -1.39885
    -1.38266
    -1.27744
    -1.34219
    -1.15603
    -0.93345
    -0.70682
    -0.75943
    -0.90512
    -0.81608
    -0.61374
    -0.60969
    -0.50852
    -0.38711
    -0.32640
    -0.53280
    -0.25760
    -0.08358
    -0.30617
    -0.52066
    -0.58541
    -0.19285
     0.56393
     0.61249
    -0.09573
    -0.79585
    -0.57731
    -0.38306
    -0.18881
    -0.11596
     0.21184
    -0.12810
    -0.33450
    -0.53280
    -1.01034
    -1.11556
    -0.77966
    -0.72300
    -0.60564
    -0.58136
    -0.91726
    -1.09532
    -1.26934
    -1.25720
    -1.23292
    -1.25720
    -1.18031
    -1.18840
    -1.31386
    -1.33409
    -1.60929
    -1.72665
    -0.82823
     0.33730
     0.24017
    -0.37497
    -0.10787
     0.62463
     1.03742
    -0.34664
    -0.12810
     0.87554
     1.27619
     1.19525
     1.55139
     1.80230
     1.40165
     0.92006
     0.57607
     0.38991
     0.20375
     0.47085
     0.51132
     0.32111
     0.17137
     0.06615
    -0.04312
     0.07425
    -0.11191
    -0.03907
    -0.22928
    -0.16452
    -0.19690
    -0.08358
    -0.08763
     0.07829
     0.07829
    -0.12001
    -0.20904
    -0.28593
    -0.34664
    -0.33854
    -0.39115
    -0.48423
    -0.50042
    -0.43567
    -0.74729
    -0.99820
    -1.15603
    -1.01439
    -1.13175
    -1.05485
    -1.03057
    -1.11961
    -0.98201
    -0.91321
    -0.99820
    -0.86465
    -0.64206
    -0.45995
    -0.30617
    -0.31021
    -0.01479
     0.03378
     0.16733
     0.28064
     0.27659
     0.34944
     0.47490
     0.20780
    -0.02288
    -0.05526
    -0.20904
    -0.21309
    -0.46400
    -0.44376
    -0.80799
    -0.74729
    -0.55708
    -0.58136
    -0.73515
    -0.88488
    -0.92535
    -0.92131
    -0.68253
    -0.70277
    -0.43162
    -0.36282
    -0.14024
    -0.26570
    -0.10787
    -0.21713
    -0.20904
    -0.20499
    -0.07144
    -0.26165
    -0.27379
    -0.18071
    -0.12810
     0.07829
     0.02164
     0.08234
    -0.05930
    -0.09977
    -0.41544
    -0.52470
    -0.41948
    -0.34259
    -0.19690
    -0.45590
    -0.47209
    -0.59755
    -0.77561
    -0.69063
    -0.94559
    -1.01034
    -1.13984
    -1.22887
    -1.00629
    -1.09532
    -1.51621
    -1.50002
    -1.15603
    -0.99010
    -0.43567
     0.04997
    -0.26165
    -0.24546
    -0.43162
    -0.35473
     0.06615
     0.56393
     0.77842
     0.98886
     0.84722
     0.60035
     0.93625
     1.02528
     0.93220
     0.92816
     0.89173
     0.47085
     0.55179
     0.67320
     0.58012
     0.58821
     0.42633
     0.47490
     0.32921
     0.27255
     0.21184
     0.23208
     0.24827
     0.20375
     0.26445
     0.33730
     0.38991
     0.24827
     0.38991
     0.26041
     0.27255
     0.21994
     0.12686
     0.06615
     0.07425
     0.12686
     0.21994
     0.22803
     0.15519
     0.02568
    -0.21309
    -0.22523
    -0.16452
    -0.35473
    -0.40329
    -0.33045
    -0.37092
    -0.52875
    -0.58945
    -0.61778
    -0.59350
    -0.46400
    -0.32640
    -0.51256
    -0.54089
    -0.60160
    -0.78371
    -0.62183
    -0.37497
    -0.32640
    -0.09168
     0.09448
    -0.16452
    -0.31021
    -0.23737
    -0.28189
    -0.29807
    -0.39520
    -0.32236
    -0.35068
    -0.45186
    -0.72300
    -0.74729
    -0.68253
    -0.59350
    -0.66635
    -0.59755
    -0.48423
    -0.54089
    -0.65421
    -0.64611
    -0.68658
    -0.64611
    -0.59755
    -0.42353
    -0.26165
    -0.11191
    -0.12001
    -0.12810
    -0.26974
    -0.15238
    -0.07144
    -0.10382
     0.02164
     0.18351
     0.01354
    -0.28998
    -0.33854
    -0.30617
    -0.28189
    -0.32640
    -0.34259
    -0.48019
    -0.58945
    -0.72705
    -0.86869
    -0.86869
    -1.16817
    -1.30577
    -1.05890
    -0.57731
    -0.52875
    -0.65825
    -0.78371
    -0.76347
    -0.82013
    -0.96987
    -0.78776
    -0.58136
    -0.18881
    -0.05121
    -0.05121
    -0.26570
    -0.35473
    -0.39520
    -0.47614
    -0.48828
    -0.63802
    -0.49233
    -0.23737
    -0.00669
    -0.29403
    -0.77561
    -0.63802
    -0.74324
    -0.69872
    -0.47614
    -0.27784
    -0.12001
     0.39396
     0.47894
    -0.26974
    -0.41544
     0.28064
     1.08194
     0.44657
     0.51537
     0.62059
     0.90792
     0.93220
     0.89578
     0.84317
     0.74604
     0.86745
     0.73795
     0.66510
     0.53965
     0.27659
     0.14709
     0.09853
    -0.05121
    -0.07549
    -0.14024
    -0.27784
    -0.34259
    -0.33450
    -0.36687
    -0.52066
    -0.41544
    -0.28189
    -0.25760
    -0.20095
    -0.14429
    -0.16857
     0.02973
     0.32921
     0.36158
     0.53155
     0.90792
     0.92411
     0.87554
     0.75414
     0.53560
     0.48704
     0.60440
     0.59630
     0.38586
     0.01759
    -0.06740
    -0.29807
    -0.84441
    -1.03867
    -0.95773
    -1.30172
    -1.46764
    -1.40694
    -1.60119
    -2.14349
    -2.35798
    -2.16777
    -1.89662
    -1.49597
    -1.77117
    -2.18800
    -1.41503
    -0.80394
    -1.10342
    -1.29767
    -1.30172
    -1.07914
    -1.07104
    -1.05890
    -0.51661
    -0.27379
    -0.58945
    -0.61778
    -0.79180
    -0.58945
    -0.54089
    -0.47614
    -0.54494
    -0.77966
    -0.74729
    -0.80799
    -0.64206
    -0.65421
    -0.71896
    -0.72300
    -0.61374
    -0.63802
    -0.74324
    -0.78776
    -0.64611
    -0.76752
    -0.62992
    -0.52470
    -0.64611
    -0.44376
    -0.02288
    -0.06335
     0.24422
     1.05766
     1.60804
     2.25960
     0.72985
     0.75009
     0.95648
     1.31262
     1.56757
     1.83063
     1.89538
     1.79420
     1.46235
     1.17502
     0.84722
     0.50727
     0.19566
    -0.05121
    -0.08358
    -0.13620
     0.01759
     0.26445
     0.11067
    -0.04716
    -0.06740
    -0.35473
    -0.36282
    -0.24951
    -0.07549
    -0.06335
    -0.03097
    -0.26570
    -0.36687
    -0.45995
    -0.54494
     0.04592
     0.23613
    -0.01074
    -0.65825
    -1.24911
     0.46275
     1.75373
     1.27619
    -0.81204
    -0.95773
    -0.27379
     0.25231
