# Supplementary material for: Software algorithm and hardware design for real-time implementation of new spectral estimator
Source: Biomed Eng Online. 2014 May 9;13:61. doi: 10.1186/1475-925X-13-61 (PMC4057578; doi:10.1186/1475-925X-13-61)
Supplement: Additional file 2 — txtfiles.zip. [file 1475-925X-13-61-S2.zip › FILE141.TXT]

     0.52878
     0.39948
     0.18937
    -0.10693
    -0.05844
    -0.15542
    -0.28471
    -0.33320
    -0.29549
    -0.33859
    -0.43556
    -0.40862
    -0.40862
    -0.32242
     0.13550
     0.32944
     0.20015
    -1.04972
    -2.31574
    -1.63694
    -0.81806
    -0.98507
    -0.69415
    -0.11232
    -0.23084
    -0.55408
    -0.74264
    -0.84500
    -0.96352
    -0.90426
    -0.75880
    -0.17697
     0.02237
     0.54494
     0.73350
     0.63114
     0.80892
     0.55033
     0.02775
     0.00082
    -0.18235
    -0.15542
    -0.19313
    -0.07999
     0.12473
     0.13550
     0.08701
    -0.32242
    -0.46788
    -0.50021
    -0.03151
     0.48029
     0.52339
     0.77121
     0.62036
     0.94360
     1.46618
     1.74093
     1.72477
     1.61702
     1.66012
     1.53621
     1.58470
     1.69783
     1.85945
     1.59547
     1.12677
     1.11600
     0.90589
     0.77121
     0.87357
     0.88434
     0.66346
     0.56649
     0.00620
    -0.30088
    -0.08538
    -0.09616
    -0.04228
     0.23247
     0.25402
    -0.12309
    -0.34936
    -0.32242
     0.11934
    -0.27394
    -1.32447
    -1.41067
    -1.07665
    -1.07127
    -0.98507
    -0.41401
    -0.35475
    -0.34936
    -0.66183
    -0.83422
    -0.82884
    -0.87732
    -1.10898
    -0.86116
    -0.31165
    -0.16619
    -0.11232
    -0.17158
    -0.34397
    -0.36014
    -0.45711
    -0.59179
    -0.57024
    -0.68338
    -0.66721
    -0.68876
    -0.47327
    -0.53253
    -0.16080
    -0.02073
    -0.04228
     0.06008
     0.09240
     0.25941
     0.44258
     0.48568
     0.71733
     0.76582
     0.62036
     0.79814
     0.87895
     0.87895
     0.98131
     0.80892
     0.96515
     1.13216
     0.79276
     0.76582
     0.77121
     0.65269
     0.48568
     0.49645
     0.60959
     0.57726
     0.45335
     0.30251
     0.25402
    -0.04767
    -0.20390
    -0.21468
    -0.21468
    -0.35475
    -0.45172
    -0.45711
    -0.37091
    -0.28471
    -0.17158
    -0.31704
    -0.28471
    -0.10154
    -0.22545
     0.03314
     0.16244
     0.17860
     0.24325
     0.66346
     0.97054
     0.90589
     0.82508
     0.60959
     0.72811
     0.87357
     1.08367
     1.13216
     1.15371
     0.86818
     0.55033
     0.83586
     1.06751
     1.05135
     0.85202
     0.24863
     0.51261
     1.04057
     0.79276
    -0.13925
    -0.48404
    -0.30626
    -0.03689
     0.32406
     0.38332
     0.36177
     0.48029
     0.39409
     0.01698
     0.37793
     0.65807
     1.07290
     0.94899
     0.34561
    -0.10693
    -0.11771
    -0.09077
    -0.65105
    -0.79112
    -0.94736
    -0.94736
    -0.71031
    -1.04972
    -1.45915
    -1.92247
    -2.15951
    -2.04099
    -1.44299
    -0.95274
    -0.73725
    -0.68338
    -0.47327
     0.00082
     0.27557
     0.66346
     0.92744
     0.97054
     1.09445
     1.08367
     1.29378
     1.59547
     1.57392
     1.35843
     1.26146
     0.93821
     0.88434
     1.13755
     1.54160
     1.33688
     1.48234
     1.37459
     1.11600
     0.97054
     0.84663
     0.81431
     0.67423
     0.72272
     0.86818
     0.77659
     0.58265
     0.52878
     0.42103
     0.35099
     0.58265
     0.50723
     0.49107
     0.40487
     0.23786
     0.31328
     0.15166
    -0.05306
    -0.23623
    -0.35475
    -0.26316
    -0.13387
    -0.42478
    -0.52714
    -0.96891
    -1.30292
    -1.26521
    -1.17901
    -1.31908
    -1.33525
    -1.34063
    -1.23827
    -1.04433
    -0.92042
    -0.92042
    -1.10898
    -1.12514
    -0.95813
    -0.65105
    -0.43017
    -0.52714
    -0.75880
    -0.66721
    -0.27394
    -0.01535
     0.21092
     0.06008
     0.05469
     0.12473
     0.36716
     0.35638
     0.48029
     0.58804
     0.58804
     0.70117
     0.83586
     0.87895
     0.82508
     0.86818
     0.73888
     0.57726
     0.43180
     0.20554
     0.30790
     0.14627
     0.17860
     0.14627
     0.03853
     0.10856
     0.35638
     0.30790
     0.27557
     0.19476
     0.48029
     0.65807
     0.72272
     0.73350
     0.86279
     1.05135
     1.37459
     1.41769
     1.32610
     1.03519
     0.84124
     0.85740
     0.76043
     0.80892
     0.75505
     0.52878
     0.22170
     0.32944
     0.17860
    -0.11771
    -0.09077
    -0.32242
    -0.06383
    -0.29549
    -0.18235
    -0.10154
    -0.23084
    -0.41940
    -0.03689
     0.32406
     0.22709
     0.28635
     0.30251
     0.07085
    -0.37091
    -1.01739
    -1.66387
    -1.06588
    -0.53792
    -0.40323
    -0.45711
    -0.41940
    -0.63489
    -0.18774
    -0.44633
    -0.65644
    -0.84500
    -0.73186
    -0.74264
    -0.89348
    -1.05510
    -0.48943
     0.11395
     0.36716
     0.12473
     0.02237
    -0.45172
    -0.70493
    -1.16824
    -0.71570
    -0.15003
    -0.06922
    -0.09616
    -0.13925
     0.12473
     0.27557
     0.12473
     0.06546
    -0.03151
     0.07624
     0.22709
     0.17860
     0.23786
     0.08701
     0.02237
    -0.25778
    -0.12309
    -0.23084
    -0.28471
    -0.55408
    -0.56486
    -0.40323
    -0.30626
    -0.26316
    -0.30088
    -0.18235
    -0.20929
    -0.05844
     0.02237
    -0.14464
    -0.28471
    -0.42478
    -0.41940
    -0.25239
    -0.02073
    -0.12309
    -0.02073
    -0.02612
    -0.13925
    -0.22006
    -0.11771
    -0.08538
    -0.26316
    -0.31704
    -0.24700
    -0.23623
    -0.12309
     0.00620
    -0.00996
     0.03853
     0.04930
    -0.12309
    -0.11771
     0.00082
    -0.11771
     0.08163
     0.15705
     0.48568
     0.54494
     0.66346
     0.80353
     0.93283
     0.17321
    -0.07999
     0.63652
     0.69578
     0.98670
     0.96515
     0.72811
     0.70117
     0.59342
     0.51261
     0.24863
     0.36716
     0.24325
     0.22709
     0.15166
     0.07085
     0.05469
     0.03853
    -0.11232
    -0.17158
     0.15705
     0.16782
    -0.03689
    -0.09077
    -0.02073
     0.03314
    -0.22545
    -0.20390
    -0.15542
    -0.12309
    -0.31165
    -0.37630
    -0.16080
     0.06008
     0.09240
     0.34561
     0.03853
    -0.06922
    -0.12309
     0.07624
     0.48568
     0.82508
     0.88434
     0.82508
     0.73888
     0.95438
     1.52005
     2.11266
     2.43051
     2.02107
     1.43385
     1.14832
     1.16448
     1.33688
     1.53621
     1.95104
     1.54160
     1.29917
     1.33149
     1.39614
     1.09445
     0.42103
     0.15166
     0.18399
     0.68501
     1.01903
     1.30455
     1.32072
     1.03519
     0.43180
    -0.03151
     0.10318
     0.21631
     0.74427
     0.56649
     0.43719
     0.27557
     0.34022
     0.28096
     0.02775
    -0.39246
    -0.65105
    -0.46788
    -0.21468
    -0.17158
    -0.29010
    -0.27394
    -0.47866
    -0.60257
    -0.38707
    -0.34397
    -0.28471
    -0.51098
    -0.56486
    -0.39785
    -0.25239
    -0.43017
    -0.62950
    -0.66183
    -0.58640
    -0.60795
    -0.62412
    -0.40862
    -0.62412
    -0.68338
    -0.56486
    -0.41940
    -0.38707
    -0.54869
    -0.67799
    -0.54869
    -0.34397
    -0.20390
     0.00620
     0.28635
     0.32944
     0.55033
     0.87357
     1.23991
     1.06212
     0.98670
     1.05674
     1.12138
     1.24529
     0.70117
     0.54494
     0.60420
     0.56649
     0.68501
    -0.26316
    -1.05510
    -1.45915
    -1.85782
    -2.66592
    -1.71775
    -1.44299
    -1.97095
    -2.32652
    -2.54201
    -2.82215
    -2.50969
    -2.19183
    -1.91708
    -1.66926
    -1.61000
    -1.21134
    -1.05510
    -0.90965
    -0.76957
    -0.66721
    -0.57024
    -0.41940
    -0.14464
     0.06546
     0.02775
     0.03314
     0.07085
     0.13550
    -0.12309
    -0.76957
    -0.64028
    -0.51098
    -0.51098
    -0.53253
    -0.25239
    -0.90965
    -0.67260
    -0.64567
    -0.78574
    -0.83961
    -0.74264
    -0.48943
    -0.32781
    -0.15003
    -0.02612
     0.76043
     1.38536
     1.27223
     1.16448
     1.01364
     1.08367
     1.47156
     1.41230
     1.61163
     1.53621
     1.27223
     1.44463
     1.59008
     1.56853
     1.37459
     1.37998
     1.36382
     1.43924
     1.52005
     1.77864
     1.59008
     1.27223
     1.20758
     1.22374
     1.16987
     1.37998
     1.18065
     1.05135
     0.47490
     0.46413
     0.46952
     0.21631
    -0.05844
    -0.13387
    -0.41401
    -0.52176
    -0.47327
    -0.15542
     0.10856
     0.09779
     0.11395
     0.44797
     0.78198
     0.70117
     0.56649
     0.43180
     0.60420
     0.81969
     0.90050
     0.85202
     0.86279
     0.70117
     0.64730
     0.48029
     0.48568
     0.53416
     0.32406
     0.23247
    -0.13925
    -0.57563
    -0.41940
    -0.44633
    -0.44095
    -0.75880
    -0.83422
    -0.90426
    -0.98507
    -1.06588
    -1.02817
    -1.24366
    -1.26521
    -1.21134
    -1.14669
    -0.90426
    -0.76957
    -0.69954
    -0.82884
    -0.83961
    -0.85577
    -0.71570
    -0.63489
    -0.52176
    -0.57563
    -0.53253
    -0.55947
    -0.45172
    -0.61873
    -0.67260
    -0.92042
    -0.82345
    -0.71570
    -0.62950
    -0.75341
    -0.72109
    -0.69415
    -0.41940
    -0.42478
    -0.50021
    -0.53253
    -0.73725
    -0.57024
    -0.37091
    -0.11771
    -0.11771
    -0.34936
    -0.23623
     0.04930
     0.29712
     0.37254
     0.38332
     0.18937
     0.41025
     0.62036
     0.79276
     1.13216
     1.15910
     0.94360
     0.87895
     0.95976
     1.14832
     1.05674
     1.27223
     1.89716
     2.03185
     1.55776
     1.77325
     1.83790
     1.64396
     1.70322
     2.25812
     2.61368
     2.83456
     2.87766
     2.70527
     2.72143
     2.66755
     2.62445
     2.55981
     2.77530
     2.81840
     2.55442
     2.51671
     2.34970
     1.98875
     1.94565
     1.64396
     1.56315
     1.52005
     1.36382
     1.30994
     1.20758
     1.02441
     0.82508
     0.66346
     0.60959
     0.67962
     0.48029
     0.17321
     0.19476
    -0.06383
    -0.07999
    -0.01535
    -0.20390
    -0.69954
    -0.73725
    -1.30831
    -1.68542
    -1.86859
    -2.13796
    -2.14335
    -2.26726
    -2.27264
    -2.56356
    -2.71441
    -3.01610
    -3.05920
    -2.82754
    -2.56895
    -2.48814
    -2.67131
    -2.73057
    -2.47736
    -2.26726
    -1.85243
    -1.48609
    -1.41067
    -1.34602
    -1.17901
    -0.95813
    -0.85577
    -0.72648
    -0.62412
    -0.59179
    -0.38707
    -0.18774
     0.01698
     0.25402
     0.29712
     0.49107
     0.81969
     1.18603
     0.89512
    -0.02073
    -0.59179
    -0.33320
    -0.36014
    -0.09616
    -0.04228
    -0.57024
    -1.53458
    -1.44299
    -1.53458
    -2.31574
    -3.04303
    -2.84909
    -2.60666
    -2.36962
    -1.93324
    -2.03021
    -1.92247
    -1.75546
    -1.61000
    -1.44838
    -0.94736
    -0.71570
    -0.58640
    -0.61873
    -0.71570
    -0.43556
    -0.53253
    -0.21468
     0.08163
     0.11395
    -0.07999
    -0.24161
    -0.19313
    -0.30626
    -0.64567
    -0.85038
    -0.35475
     0.30251
     0.49645
     0.81969
     0.80892
     0.98131
     1.00286
     1.05135
     1.49311
     1.27223
     1.40691
     1.05135
     0.65269
     0.60959
     0.81969
     1.14832
     1.34227
     0.95976
     1.06751
     1.00286
     1.14832
     1.40153
     1.52005
     1.57931
     1.72477
     1.65473
     1.61702
     1.62241
     1.59547
     1.40691
     1.73015
     1.92410
     1.99414
     1.67628
     1.26146
     0.70656
     0.51261
     0.51800
     0.51261
     0.60959
     0.57188
     0.47490
     0.41025
     0.60959
     0.53416
     0.31328
     0.18399
     0.09779
     0.36177
     0.49107
     0.32406
    -0.07999
    -0.45711
    -0.58102
    -0.63489
    -0.70493
    -0.77496
    -1.03355
    -1.34602
    -1.18979
    -1.15208
    -1.15746
    -0.90426
    -1.20056
    -1.18440
    -0.97968
    -0.86116
    -0.73186
    -0.89348
    -0.76957
    -0.70493
    -0.38169
    -0.45711
    -0.45172
    -0.28471
    -0.34397
    -0.24161
    -0.19313
     0.00620
     0.04392
    -0.03689
    -0.31165
    -0.36552
    -0.45711
    -0.44633
    -0.22006
    -0.14464
    -0.09616
    -0.22545
    -0.23084
    -0.10693
    -0.30626
    -0.30626
    -0.19313
    -0.11232
     0.07624
     0.21631
     0.30251
     0.10318
    -0.14464
     0.22170
     0.52878
     0.80892
     1.04057
     0.87357
     0.12473
    -0.26316
     0.18937
     0.25402
     0.44258
     0.48029
     0.20015
     0.08163
     0.03853
    -0.05306
    -0.29010
    -0.45711
    -0.16080
     0.05469
     0.20554
     0.17860
    -0.28471
    -0.61334
    -0.82884
    -0.54331
     0.14089
     0.14089
     0.15705
     0.45874
     0.49107
     0.36177
     0.48029
     0.54494
     0.66885
     1.04057
     1.35843
     1.62241
     1.73554
     1.63857
     1.59547
     1.53082
     1.72477
     1.60086
     1.59547
     1.39075
     1.32610
     1.38536
     1.20758
     1.16987
     1.09445
     0.87357
     0.66885
     0.59342
     0.68501
     0.62036
     0.66885
     0.81969
     0.81431
     0.83047
     0.79814
     1.04057
     0.75505
     0.82508
     0.70117
     0.84124
     0.89512
     0.75505
     0.60959
     0.56110
     0.36716
     0.24863
     0.03853
     0.46952
     0.35099
     0.02237
    -0.19313
    -0.38169
    -0.31704
    -0.48943
    -0.57563
    -0.57563
    -0.70493
    -0.80190
    -0.76419
    -0.60257
    -0.59718
    -0.53792
    -0.73186
    -0.84500
    -0.80190
    -0.55947
    -0.52176
    -0.50021
    -0.36014
    -0.29549
    -0.05306
     0.11395
     0.07624
     0.10318
     0.27557
     0.45874
     0.66346
     0.99748
     0.94899
     0.59881
    -0.00457
    -0.06383
    -0.11771
     0.12473
     0.06008
     0.14627
    -0.11771
    -0.19313
    -0.30088
    -0.55408
    -0.74264
    -0.97968
    -1.23827
    -1.34602
    -1.27598
    -1.18440
    -1.44838
    -1.38373
    -1.67465
    -1.24366
    -0.91503
    -0.91503
    -0.93658
    -1.28137
    -1.20056
    -1.01200
    -1.04972
    -0.91503
    -0.74264
    -0.62950
    -0.21468
    -0.02612
     0.15166
     0.23786
     0.13550
     0.13011
     0.25402
     0.21631
     0.26480
    -0.04767
     0.00620
     0.17321
     0.41025
     0.48568
     0.64191
     0.41564
     0.35638
     0.64191
     0.85202
     1.11600
     0.71195
     0.39948
     0.21631
     0.12473
    -0.18774
    -0.35475
    -0.32781
    -0.36552
    -0.77496
    -0.93119
    -1.14669
    -1.40528
    -1.72852
    -1.89014
    -2.23493
    -2.12719
    -2.19183
    -2.09486
    -1.79856
    -1.61000
    -1.43222
    -1.28137
    -0.96891
    -0.96891
    -0.86655
    -0.87732
    -0.59718
    -0.31165
    -0.10693
     0.08163
     0.07624
     0.09779
     0.13550
     0.43719
     0.46413
     0.70117
     0.58265
     0.73350
     0.78737
     0.98131
     1.05674
     0.90589
     0.84663
     0.81969
     0.84124
     0.81431
     0.66885
     0.57726
     0.40487
     0.65269
     0.34561
     0.79276
     0.98670
     0.77659
     0.40487
     0.39409
     0.58265
     0.98670
     1.00825
     1.16448
     1.08906
     1.00286
     1.01903
     1.17526
     1.13216
     1.08367
     0.97054
     0.89512
     0.83047
     0.63652
     0.25941
     0.25941
     0.01159
    -0.03689
    -0.00996
     0.03314
    -0.20390
    -0.48943
    -0.45711
    -0.08538
     0.30251
    -0.07999
    -0.76419
    -0.79112
    -0.51637
    -0.23623
     0.24325
     0.08163
    -0.43017
    -0.34397
    -0.75341
    -1.31908
    -1.91169
    -1.40528
    -0.94197
    -0.72109
    -0.90426
    -1.31908
    -1.40528
    -1.41067
    -1.35141
    -1.17901
    -1.03355
    -0.83422
    -0.52176
    -0.51637
    -0.29010
    -0.25239
    -0.18774
     0.04392
     0.18937
     0.52339
     0.69040
     0.64191
     0.50184
     0.85740
     1.12677
     1.42308
     1.38536
     1.14293
     1.20758
     1.56315
     1.68167
     1.88100
     1.94026
     1.96720
     2.30121
     2.40357
     2.49516
     2.08572
     1.83790
     1.76787
     1.69783
     1.72477
     1.57392
     1.13755
     0.83586
     0.21631
    -0.09077
    -0.09616
    -0.25239
    -0.44095
    -0.82345
    -0.90965
    -1.09282
    -1.31908
    -1.46454
    -1.61539
    -1.79856
    -1.73391
    -1.38912
    -1.16285
    -1.01200
    -1.09820
    -1.00662
    -0.87193
    -0.64028
    -0.47327
    -0.29549
    -0.20390
     0.06546
     0.43719
     0.66885
     0.10856
    -0.46788
    -0.34397
     0.46952
     0.82508
     0.83586
     0.92744
     0.71733
     0.69040
     0.69578
     0.37254
     0.41564
     0.46952
     0.73888
     0.90050
     1.03519
     1.02980
     0.83586
     0.72272
     0.80353
     0.74427
     0.79276
     0.83047
     0.86818
     0.95976
     0.79276
     0.78198
     0.77659
     0.80892
     0.89512
     0.97054
     0.85740
     1.04057
     0.97593
     1.22913
     1.11600
     0.76043
     0.10856
    -0.58102
    -1.06049
    -1.33525
    -1.16824
    -0.66183
    -0.77496
    -1.14669
    -1.53996
    -2.26187
    -3.23698
    -3.61948
    -3.52790
    -2.66592
    -1.85782
    -1.44838
    -1.42683
    -1.28676
    -1.27598
    -1.37834
    -1.53996
    -1.40528
    -0.82884
    -0.74264
    -0.59179
    -0.46250
    -0.03689
     0.48568
     0.75505
     0.36177
     0.06546
     0.05469
     0.05469
     0.14089
     0.30790
     0.39948
     0.46413
     0.80353
     1.12677
     1.14293
     0.58265
     0.25402
     0.26480
     0.50723
     0.63114
     0.47490
     0.23247
    -0.10693
    -0.19313
    -0.37630
    -0.39246
    -0.31704
    -0.11232
    -0.32781
    -0.45711
    -0.58102
    -0.41940
    -0.55408
    -0.62412
    -0.68338
    -0.68876
    -0.83422
    -0.78035
    -0.74264
    -0.73186
    -0.64028
    -0.74264
    -0.63489
    -0.71570
    -0.72648
    -0.90965
    -0.99046
    -0.88810
    -1.06588
    -1.41067
    -1.00662
    -1.04433
    -1.00662
    -1.00123
    -0.98507
    -0.85577
    -0.87732
    -1.01739
    -0.82884
    -0.73186
    -0.64028
    -0.62950
    -0.40862
    -0.30626
    -0.25239
    -0.02073
    -0.01535
     0.15705
     0.05469
    -0.11771
     0.04392
     0.14627
     0.14089
     0.15705
     0.02237
    -0.02073
    -0.03151
     0.03314
     0.15166
     0.18399
     0.03853
    -0.07999
    -0.17158
    -0.04767
     0.00082
     0.00082
    -0.12309
    -0.05844
    -0.00996
     0.14627
     0.36177
     0.31867
     0.14089
     0.31328
     0.57188
     0.52339
     0.51800
     0.67962
     0.69578
     0.67962
     1.01903
     1.15910
     1.05135
     0.88434
     0.59342
     0.55571
     0.80353
     1.04596
     1.01903
     0.71733
     0.58804
     0.64730
     0.79276
     0.69578
     0.49107
     0.45874
     0.40487
     0.51261
     0.80353
     0.84663
     0.94899
     0.96515
     1.20758
     1.30455
     0.98670
     0.56110
     0.28635
     0.15166
     0.79814
     1.04057
     0.79814
     0.58265
     0.99209
     1.01903
     0.54494
     0.98670
     1.45001
     1.28839
     0.78737
     0.78198
     1.05674
     0.68501
     1.26146
     1.64934
     1.89716
     1.66012
     1.13216
     0.90050
     0.87895
     0.78737
     0.40487
     0.38332
     0.08701
     0.23786
     0.07085
    -0.19313
    -0.44633
    -0.43017
    -0.67799
    -0.71031
    -0.58102
    -0.55947
    -0.63489
    -0.78035
    -0.82345
    -0.84500
    -0.73725
    -0.76957
    -0.71570
    -0.61873
    -0.75880
    -0.64028
    -0.50021
    -0.55947
    -0.77496
    -0.77496
    -0.76419
    -0.66721
    -0.68338
    -0.73725
    -0.85038
    -0.99046
    -0.81267
    -0.90965
    -0.96352
    -1.04972
    -1.05510
    -1.08743
    -0.95813
    -0.87732
    -1.09282
    -1.11975
    -1.00123
    -0.99046
    -0.93119
    -0.68876
    -0.83422
    -0.86116
    -0.77496
    -0.88271
    -0.61873
    -0.52176
    -0.50559
    -0.54331
    -0.52176
    -0.55947
    -0.47327
    -0.40323
    -0.44633
    -0.52176
    -0.40323
    -0.35475
    -0.43017
    -0.38169
    -0.32242
    -0.21468
    -0.05306
     0.16244
     0.20554
     0.07085
    -0.31165
    -0.53253
    -0.60795
    -0.39246
    -0.17697
    -0.31704
    -0.11232
    -0.12309
    -0.14464
    -0.17158
     0.04930
     0.18399
     0.13011
     0.33483
     0.67962
     0.93821
     1.20219
     1.46618
     1.37459
     1.46618
     1.82174
     2.04801
     2.25812
     2.28505
     1.81635
     1.09445
     0.65269
     0.99748
     1.41230
     1.21836
     0.94360
     0.83586
     0.59342
     0.34561
     0.39948
    -0.20390
    -0.78574
    -0.66183
    -0.08538
     0.39409
     0.48568
     0.38332
     0.16782
    -0.10154
    -0.19852
    -0.17697
    -0.28471
     0.03853
     0.25941
     0.45335
     0.90050
     1.02980
     0.85740
     0.48029
     0.45874
     0.62575
     0.94360
     1.01903
     1.10522
     1.20758
     1.05674
     0.92744
     0.76582
     0.53416
     0.58265
     0.69578
     0.71195
     0.66346
     0.36177
     0.45874
     0.54494
     0.58265
     0.74966
     0.78198
     0.46413
    -0.24700
    -0.35475
    -0.16080
    -0.19852
    -0.16080
     0.20015
    -0.13387
    -0.44095
    -0.71031
    -1.06049
    -1.11436
    -1.25982
    -1.28676
    -1.30831
    -1.29215
    -1.27598
    -1.24905
    -1.10898
    -1.21672
    -1.09820
    -0.98507
    -1.00123
    -0.95813
    -0.80190
    -0.80729
    -0.85038
    -0.86116
    -0.74802
    -0.66721
    -0.64567
    -0.61334
    -0.97968
    -1.11436
    -1.05510
    -0.96352
    -0.88810
    -0.92581
    -1.07127
    -1.09282
    -1.13053
    -0.92581
    -0.99584
    -1.13591
    -1.16824
    -1.14669
    -1.06049
    -0.62950
    -0.67260
    -0.68876
    -0.74802
    -0.72648
    -0.71570
    -0.47866
    -0.43556
    -0.48404
    -0.63489
    -0.41940
    -0.41940
    -0.38169
    -0.27394
    -0.45172
    -0.36014
    -0.07461
     0.15705
     0.20015
     0.21092
     0.21631
     0.10318
     0.34022
     0.30790
     0.22709
     0.10318
     0.20015
     0.20015
     0.45874
     0.55571
     0.55033
    -0.04767
    -0.43017
    -0.09616
     0.40487
     0.39948
     0.37254
     0.20554
     0.11395
     0.43180
     0.63114
     0.80892
     0.89512
     1.12677
     1.45540
     1.62780
     1.80558
     1.95642
     2.36047
     2.50593
     2.79146
     2.80224
     3.12548
     3.32481
     3.47566
     3.47027
     3.46488
     3.42178
     3.60495
     3.62650
     3.49721
     3.41639
     3.15241
     2.92076
     2.65678
     2.05340
     1.55776
     0.94360
     0.41025
    -0.41940
    -0.80729
    -0.41940
    -0.69954
    -0.83961
    -1.06049
    -1.28137
    -1.73391
    -2.70902
    -2.41272
    -2.03560
    -1.73930
    -1.49148
    -0.99046
    -0.90965
    -0.87193
    -0.73186
    -0.59718
    -0.56486
    -0.33320
    -0.30626
    -0.40323
    -0.45711
    -0.16080
     0.05469
     0.02237
    -0.11232
    -0.37091
    -0.40323
    -0.57563
    -0.55408
    -0.60257
    -0.50559
    -0.63489
    -0.64567
    -0.48943
    -0.39785
    -0.61873
    -0.70493
    -0.89887
    -0.75880
    -0.69415
    -0.66183
    -0.76419
    -0.86655
    -0.79112
    -0.75880
    -1.07665
    -1.46993
    -1.58845
    -1.73930
    -1.68542
    -1.68004
    -1.59384
    -1.59923
    -1.82011
    -1.98711
    -2.19722
    -2.02483
    -2.00328
    -1.99250
    -1.82549
    -1.77162
    -1.59384
    -1.35680
    -1.08204
    -0.99046
    -0.85038
    -0.73725
    -0.81267
    -1.16285
    -1.40528
    -0.95813
    -0.46788
    -0.09616
     0.18399
    -0.11232
    -0.41940
    -0.60795
    -0.82884
    -0.33859
    -0.13387
    -0.00457
    -0.01535
    -0.08538
    -0.15003
    -0.14464
    -0.19852
    -0.36552
    -0.12309
    -0.22006
    -0.41940
    -0.45172
    -0.37630
    -0.05306
     0.05469
     0.09240
     0.13550
     0.16244
     0.25402
     0.66346
     0.70117
     0.87357
     1.37998
     1.55776
     1.54699
     1.69783
     1.50927
     1.42308
     1.64934
     1.82174
     1.95642
     1.82174
     1.91332
     2.20424
     2.09649
     2.08033
     2.05340
     1.97797
     1.57931
     1.66551
     1.57931
     1.46618
     1.87023
     1.90794
     2.10188
     1.91871
     1.51466
     1.21297
     1.20219
     1.09445
     1.11061
     0.99209
     1.20219
     1.32610
     1.08367
     1.03519
     0.70117
     0.46413
     0.39948
     0.29712
     0.11395
     0.15705
    -0.03689
    -0.18774
    -0.38169
    -0.49482
    -0.64567
    -0.93119
    -0.90965
    -1.08204
    -1.48070
    -1.61539
    -1.44299
    -1.43222
    -1.32986
    -1.41606
    -1.20056
    -0.89887
    -0.74264
    -0.66183
    -0.68338
    -0.61873
    -0.34397
     0.28096
     0.70656
     0.06008
    -0.67799
    -0.50559
    -0.67799
    -0.26316
    -0.11232
     0.16244
    -0.06922
    -0.48404
    -0.77496
    -0.99046
    -1.07127
    -1.29753
    -1.20056
    -1.27060
    -1.03355
    -0.92042
    -0.96352
    -0.80729
    -0.73186
    -0.80190
    -0.85577
    -0.67799
    -0.64567
    -0.50559
    -0.51637
    -0.53792
    -0.62412
    -0.59718
    -0.54869
    -1.20595
    -1.87937
    -1.66387
    -0.92581
    -0.93119
    -0.92581
    -0.99584
    -1.45377
    -1.73391
    -1.83627
    -1.42683
    -1.11975
    -1.34602
    -1.38373
    -1.13053
    -0.92581
    -0.59718
    -0.55947
    -0.47866
    -0.49482
    -0.37091
    -0.07999
    -0.03151
     0.02775
    -0.09077
    -0.00996
    -0.07461
    -0.02073
     0.07624
     0.05469
     0.06008
     0.04930
     0.15166
     0.25941
     0.14627
     0.06008
     0.23247
     0.20554
     0.33483
     0.45874
     0.48568
     0.48029
    -0.00996
     0.22709
     0.27557
     0.25941
     0.21631
     0.15705
     0.14089
     0.02237
     0.13011
     0.00082
     0.00082
     0.04392
     0.34561
     0.27557
     0.56110
     0.72272
     0.66346
     0.77659
     1.02441
     0.87357
     1.11061
     1.52005
     1.81097
     2.13421
     2.29583
     2.16114
     2.04801
     2.08033
     2.06417
     2.42512
     2.14498
     2.13421
     1.83790
     1.83251
     1.75170
     1.54160
     1.09445
     0.88434
     1.07829
     0.25941
    -0.34936
    -0.28471
    -0.40862
    -0.63489
    -0.75341
    -0.99584
    -1.24366
    -1.32447
    -1.26521
    -1.32447
    -1.49148
    -1.20595
    -1.42144
    -1.34063
    -1.17363
    -1.02278
    -1.03894
    -0.95274
    -0.83422
    -0.95274
    -0.80190
    -0.73725
    -0.54869
    -0.62950
    -0.68876
    -0.76419
    -0.59179
    -0.42478
    -0.41401
    -0.47327
    -0.41940
    -0.32781
    -0.10693
     0.12473
     0.21092
    -0.06383
    -0.29549
    -0.00996
    -0.10693
    -0.36014
    -0.79651
    -0.67260
    -0.30088
    -0.06922
     0.08163
    -0.19852
    -0.33320
    -0.54869
    -0.82884
    -1.07665
    -0.80190
    -0.32242
    -0.15003
    -0.17158
     0.00620
     0.04930
     0.02237
     0.00082
    -0.04767
    -0.00996
     0.01698
     0.18399
     0.20015
     0.18399
     0.18937
    -0.03151
     0.03314
     0.15166
     0.20554
     0.04392
    -0.01535
    -0.10154
    -0.41940
    -0.59718
    -0.36014
    -0.33320
    -0.35475
    -0.59179
    -0.56486
    -0.44633
    -0.43017
    -0.50021
    -0.48404
    -0.54331
    -0.71031
    -0.64567
    -0.53253
    -0.43017
    -0.23623
    -0.43017
    -0.43556
    -0.33320
    -0.40862
    -0.17697
    -0.18235
    -0.23623
    -0.19313
    -0.26316
    -0.16080
    -0.14464
    -0.24700
    -0.10154
    -0.13387
    -0.04767
     0.04392
     0.05469
     0.02775
     0.00620
     0.10318
     0.19476
     0.38871
     0.42642
     0.31867
     0.43719
     0.39948
     0.60420
     0.62036
     1.05135
     1.45001
     1.66012
     1.81097
     1.96181
     2.01568
     1.96181
     2.24195
     2.76991
     2.99618
     2.87766
     2.62445
     2.53287
     2.23657
     1.85406
     1.95642
     1.76248
     1.43385
     1.30994
     1.31533
     1.00286
     0.65807
     0.55571
     0.65269
     0.24863
    -0.34936
    -0.44633
    -0.51098
    -0.48404
    -0.55408
    -0.57024
    -0.87732
    -1.27598
    -1.70159
    -1.86859
    -2.29419
    -2.27264
    -2.36423
    -2.45581
    -2.59589
    -2.84909
    -2.68208
    -2.58511
    -2.64437
    -2.52046
    -2.22416
    -1.82549
    -1.48609
    -1.13591
    -0.83422
    -0.62412
    -0.25239
     0.04392
    -0.06922
     0.04392
     0.20015
     0.44258
     0.48029
     0.49645
     0.38871
     0.36177
     0.24325
     0.28096
     0.43180
     0.35099
     0.32406
     0.30790
     0.45874
     0.22170
    -0.11771
    -0.22006
    -0.41401
    -0.16619
    -0.06383
     0.00082
    -0.13387
    -0.11232
    -0.30626
    -0.62412
    -0.58640
    -0.46250
    -0.55947
    -0.58640
    -0.59718
    -0.51637
    -0.33320
    -0.31704
    -0.37630
    -0.58102
    -0.54869
    -0.36552
    -0.31704
    -0.30626
    -0.40862
    -0.74802
    -0.69954
    -0.42478
    -0.31704
    -0.46250
    -0.59718
    -0.64567
    -0.72648
    -0.57563
    -0.65644
    -0.54869
    -0.52714
    -0.44095
    -0.50559
    -0.32781
    -0.28471
    -0.44633
    -0.31704
    -0.15003
    -0.23623
    -0.26855
    -0.24161
    -0.24700
    -0.30088
    -0.21468
    -0.22006
    -0.32242
    -0.22545
    -0.13387
    -0.26855
    -0.20390
    -0.12309
    -0.15542
    -0.21468
    -0.08538
     0.01159
    -0.03689
     0.09779
     0.21092
     0.38871
     0.55033
     0.63114
     0.87357
     1.35304
     1.69244
     1.74632
     1.27223
     1.16987
     1.54160
     1.87023
     1.95642
     2.33893
     2.86689
     2.78069
     1.67089
     1.07829
     1.52544
     1.83790
     2.15037
     1.88100
     1.67089
     1.53082
     1.45001
     1.28301
     1.23991
     0.92744
     1.01903
     0.33483
    -0.02612
     0.63114
     0.91667
     0.69578
     0.48568
    -0.18235
    -0.25239
    -0.69415
    -0.98507
    -1.04972
    -0.81267
    -0.67799
    -0.81267
    -1.32986
    -1.36757
    -1.26521
    -1.35680
    -1.30831
    -1.22211
    -1.21134
    -1.21672
    -1.39989
    -1.22211
    -1.07127
    -0.89348
    -0.62950
    -0.59179
    -0.48404
    -0.47866
    -0.23623
    -0.33859
    -0.13925
     0.07624
     0.11934
     0.30251
     0.23247
     0.38332
     0.28635
     0.50184
     0.65807
     0.68501
     0.53955
     0.27557
     0.00620
     0.30251
     0.32944
     0.18399
     0.04930
     0.01698
    -0.34936
    -0.32781
    -0.36552
    -0.45711
    -0.59718
    -0.55408
    -0.57024
    -0.59718
    -0.60257
    -0.62950
    -0.70493
    -0.68876
    -0.54869
    -0.68876
    -0.72109
    -0.64567
    -0.65644
    -0.72109
    -0.52176
    -0.66183
    -0.69954
    -0.73186
    -0.67260
    -0.72109
    -0.73186
    -0.72648
    -0.71570
    -0.83961
    -0.68876
    -0.61873
    -0.68876
    -0.55408
    -0.51637
    -0.39246
    -0.47866
    -0.49482
    -0.47866
    -0.50021
    -0.53253
    -0.32242
    -0.30626
    -0.31165
    -0.36014
    -0.30626
    -0.22545
    -0.04767
     0.23786
     0.51261
     0.55571
    -0.02073
    -0.46788
    -0.51098
    -0.37091
    -0.24161
    -0.26316
     0.24863
     0.32944
     0.25402
    -0.02612
    -0.24700
    -0.23084
    -0.19852
    -0.16619
     0.55571
     0.72811
     0.58265
     0.94360
     1.10522
     1.48772
     1.79480
     2.11804
     2.41974
     2.66755
     2.82379
     2.87227
     2.42512
     2.22579
     1.93487
     1.62241
     1.90255
     1.81635
     1.52544
     1.81097
     2.12882
     1.84868
     0.95438
     0.33483
     0.25941
     0.38871
     0.41025
     0.51261
     0.34022
     0.35638
     0.38871
     0.71733
     0.62036
     0.60959
     0.35638
    -0.18235
    -0.44095
    -0.27394
    -0.55408
    -0.82345
    -0.86655
    -1.22750
    -1.55074
    -1.72852
    -1.45377
    -1.57229
    -1.64232
    -1.85782
    -1.72313
    -1.89553
    -1.72852
    -1.63155
    -1.42144
    -1.23827
    -1.08743
    -0.90426
    -0.71570
    -0.53792
    -0.31165
    -0.02612
     0.00620
     0.08701
     0.22709
     0.55571
     0.59881
     0.15705
    -0.54331
    -1.04433
    -0.48943
    -0.00457
    -0.13387
    -0.65644
    -0.96352
    -0.83961
    -1.00662
    -1.31908
    -1.21134
    -1.35141
    -1.43222
    -1.51842
    -1.64232
    -1.94402
    -1.51842
    -1.24905
    -1.28676
    -1.14130
    -1.07127
    -1.04972
    -1.17363
    -1.21672
    -0.96352
    -0.92042
    -0.83422
    -0.77496
    -0.73725
    -0.87193
    -0.60795
    -0.61334
    -0.44095
    -0.51098
    -0.61334
    -0.62412
    -0.48943
    -0.42478
    -0.45172
    -0.61334
    -0.58102
    -0.61334
    -0.42478
    -0.42478
    -0.37630
    -0.43017
    -0.40862
    -0.23084
    -0.01535
    -0.04228
     0.00082
     0.18399
     0.38332
     0.37254
     0.10856
     0.36177
     0.71195
     0.77659
     0.22709
     0.03853
    -0.41940
    -0.33859
    -0.02073
     0.20015
     0.16782
     0.16782
     0.22170
     0.39409
     0.42103
     0.46952
     0.97593
     1.06751
     1.43924
     1.70322
     2.17730
     2.56519
     2.61907
     2.68910
     2.39819
     2.25812
     2.36586
     2.46822
     2.37664
     1.97797
     1.52544
     1.09445
     0.83047
     0.42642
     0.36716
     0.24325
     0.07624
    -0.10154
    -0.29549
    -0.55408
    -0.47866
    -0.36552
    -0.23623
    -0.17158
     0.03853
     0.00620
     0.04392
     0.05469
     0.18937
     0.40487
     0.60420
     0.66885
     0.78737
     0.79276
     1.04596
     0.96515
     0.67423
     0.44258
     0.40487
     0.42642
     0.11395
    -0.29549
    -0.88271
    -1.10359
    -1.20056
    -0.92581
    -0.89887
    -0.83961
    -0.85038
    -0.92042
    -0.82345
    -0.92581
    -0.98507
    -0.68876
    -0.48404
    -0.14464
     0.34022
     0.62575
     0.84124
     0.83586
     0.87357
     0.82508
     0.84663
     0.73350
     0.56649
     0.49107
     0.43180
     0.26480
     0.11934
     0.10856
     0.01698
     0.03314
    -0.13387
    -0.27394
    -0.38169
    -0.74802
    -1.13053
    -1.21672
    -0.81267
    -0.73186
    -1.18440
    -1.25444
    -1.15746
    -1.20595
    -1.17363
    -1.24366
    -1.11436
    -0.97429
    -0.72648
    -0.58640
    -0.84500
    -1.25444
    -1.20056
    -0.86116
    -0.60257
    -0.48404
    -0.47327
    -0.58640
    -0.80729
    -0.88810
    -0.95813
    -0.92581
    -0.96891
    -0.85577
    -0.79112
    -0.59718
    -0.56486
    -0.55408
    -0.55947
    -0.48943
    -0.39246
    -0.43017
    -0.30626
    -0.10154
     0.09779
     0.08163
     0.18399
     0.39409
     0.63652
     0.88434
     1.19681
     1.87023
     1.98875
     1.50389
     1.54699
     1.58470
     2.09649
     2.27428
     2.05340
     1.77325
     0.93821
     0.49107
     0.77659
     0.95438
     0.81969
     0.64730
     0.15166
    -0.19313
     0.09240
     0.22709
    -0.07999
    -0.01535
    -0.14464
    -0.39785
     0.00620
     0.39948
     0.67962
     1.12138
     1.22374
     1.37998
     1.18065
     0.82508
     0.60420
     0.71195
     1.05135
     1.10522
     1.04596
     0.85202
     0.88973
     0.74427
     0.77659
     0.60420
     0.70656
     0.62036
     0.45874
     0.38332
     0.24863
     0.11934
     0.10318
     0.06008
    -0.17158
    -0.26316
    -0.31165
    -0.46788
    -0.74802
    -0.95274
    -1.22750
    -1.30292
    -1.26521
    -1.25444
    -1.18440
    -1.26521
    -1.71775
    -2.26726
    -2.62282
    -2.84370
    -2.38039
    -1.71236
    -1.39989
    -1.43761
    -1.60461
    -1.57768
    -1.85782
    -1.61000
    -1.32447
    -1.05510
    -0.76957
    -0.62412
    -0.59179
    -0.41940
    -0.38707
    -0.39785
    -0.22006
    -0.22006
    -0.13387
    -0.19313
    -0.39246
    -0.49482
    -0.55408
    -0.42478
    -0.44633
    -0.43556
    -0.57563
    -0.60257
    -0.41940
    -0.47866
    -0.43556
    -0.57024
    -0.65644
    -0.68338
    -0.76419
    -0.64028
    -0.64567
    -0.69954
    -0.67260
    -0.65644
    -0.64028
    -0.53253
    -0.61334
    -0.52176
    -0.47866
    -0.47866
    -0.33859
    -0.38169
    -0.61334
    -0.52176
    -0.46788
    -0.38169
    -0.22545
    -0.24161
    -0.03689
    -0.11232
    -0.03151
     0.24863
     0.34561
     0.28635
     0.47490
     0.78737
     0.86818
     0.64730
     0.02775
     0.48029
     1.04057
     0.63652
     0.64191
     0.31328
     0.33483
     0.43719
     0.37254
     0.20015
     0.24325
    -0.08538
    -0.62950
    -0.54331
    -0.31165
     0.09779
     0.57726
     0.68501
     0.72272
     0.54494
     0.57726
     0.54494
     0.45335
     0.53416
     0.32944
     0.54494
     0.81431
     0.95976
     0.77121
     0.66885
     0.63652
     0.35099
    -0.01535
    -0.15003
    -0.06922
    -0.07999
    -0.02612
     0.03853
    -0.02073
    -0.15003
    -0.11771
    -0.21468
    -0.07999
    -0.00457
     0.06546
    -0.06383
    -0.00996
    -0.02612
    -0.06922
    -0.09616
     0.08163
     0.31867
     0.27018
     0.51261
     0.33483
     0.40487
     0.18937
     0.13011
     0.32406
     0.51800
     0.28096
    -0.05844
    -0.07999
     0.17321
     0.12473
     0.01159
    -0.11232
    -0.37630
    -0.36014
    -0.68338
    -0.68338
    -0.45172
    -0.51637
    -0.94197
    -1.14130
    -1.16285
    -1.06049
    -1.05510
    -0.96891
    -1.02817
    -0.93658
    -0.90965
    -0.93658
    -0.93658
    -0.94197
    -0.80190
    -0.62950
    -0.69954
    -0.70493
    -0.65644
    -0.56486
    -0.45172
    -0.39785
    -0.31165
    -0.49482
    -0.57024
    -0.51637
    -0.60257
    -0.60257
    -0.57024
    -0.53792
    -0.63489
    -0.51637
    -0.50559
    -0.42478
    -0.53253
    -0.68338
    -0.65644
    -0.52714
    -0.42478
    -0.50021
    -0.39246
    -0.42478
    -0.38169
    -0.38169
    -0.22545
    -0.11771
    -0.05306
    -0.10154
     0.26480
     0.26480
     0.39409
     0.68501
     1.02980
     1.34227
     1.89178
     2.67294
     3.33020
     2.83995
     1.99952
     0.67962
     0.12473
     0.12473
     0.80353
     1.45540
     1.66012
     1.45001
     0.72811
    -0.16080
    -1.11436
    -1.28676
    -1.22750
    -1.06588
    -0.92581
    -0.56486
    -0.26316
     0.04392
     0.10318
     0.18937
     0.16244
     0.15166
     0.18399
     0.42103
     0.45874
     0.28635
     0.37793
     0.37793
     0.45335
     0.21092
     0.18399
     0.05469
     0.23786
     0.25941
     0.17321
     0.17860
     0.04930
     0.01159
     0.07624
     0.26480
     0.30251
     0.36177
     0.33483
     0.28635
     0.42103
     0.36177
     0.27018
     0.32944
     0.35099
     0.28635
     0.46413
     0.42642
     0.62036
     0.59881
     0.67962
     0.77659
     0.77659
     0.85202
     0.94899
     0.90050
     0.67962
     0.90050
     0.90589
     0.66346
     0.52878
     0.28096
     0.08701
     0.00620
    -0.11232
    -0.24161
    -0.33859
    -0.61334
    -1.36218
    -1.72313
    -2.35884
    -2.62282
    -2.64976
    -2.78444
    -3.02149
    -3.85114
    -4.07741
    -4.03969
    -3.91040
    -3.82420
    -3.53867
    -3.53328
    -3.30163
    -3.23159
    -3.10768
    -2.87064
    -2.57434
    -2.25648
    -1.70159
    -1.35680
    -1.09282
    -1.09820
    -1.01739
    -0.81806
    -0.66721
    -0.47327
    -0.39785
    -0.28471
    -0.44095
    -0.37630
    -0.32781
    -0.23084
    -0.25778
    -0.13925
    -0.06383
     0.07085
     0.19476
     0.29712
     0.45335
     0.38332
     0.38332
     0.56110
     0.79276
     0.83586
     0.73350
     0.91667
     1.08367
     0.91128
     0.94899
     1.05135
     1.35304
     1.44463
     1.30994
     0.94899
     1.03519
     1.32610
     1.29378
     1.41769
     1.33149
     1.45540
     1.35304
     1.28839
     1.35304
     1.84329
     2.52209
     2.17192
     1.84868
     1.73554
     1.64934
     1.29378
     1.12677
     0.99209
     0.96515
     0.93283
     1.07829
     0.90050
     0.09240
     0.02775
    -0.14464
    -0.54869
    -0.87193
    -0.82884
    -0.96352
    -0.79112
    -0.48943
    -0.39246
    -0.69415
    -0.72648
    -0.53253
    -0.24700
     0.02237
     0.16782
     0.14089
     0.14627
     0.26480
     0.37254
     0.41025
     0.44797
     0.42642
     0.50184
     0.63114
     0.75505
     0.78198
     0.67423
     0.62575
     0.50723
     0.47490
     0.64191
     0.53416
     0.46952
     0.29173
     0.28635
     0.25941
     0.33483
     0.21092
     0.10856
     0.06546
     0.17860
     0.07085
    -0.09077
    -0.17158
    -0.05306
    -0.05844
    -0.13925
    -0.26316
     0.01698
     0.03853
     0.08701
     0.05469
    -0.07999
    -0.12309
    -0.06922
    -0.06922
     0.02775
    -0.10693
    -0.00457
    -0.02073
    -0.07461
     0.00082
     0.03314
     0.02775
     0.18937
     0.17860
     0.13550
     0.18399
     0.30790
     0.32406
     0.01698
    -0.26855
    -0.33859
    -0.60795
    -0.88810
    -0.87193
    -1.13053
    -1.49148
    -1.78778
    -2.23493
    -2.06793
    -2.14874
    -2.38578
    -2.33191
    -2.41272
    -2.38578
    -2.23493
    -2.04099
    -1.88476
    -1.43761
    -0.96352
    -0.57024
     0.08163
     0.71733
     0.86279
     0.89512
     0.96515
     0.74966
     0.67423
     0.49645
     0.47490
     0.72811
     0.70117
     0.49107
     0.17860
     0.17321
     0.13550
    -0.07999
    -0.53792
    -0.95813
    -1.00662
    -0.67260
    -0.46788
    -0.18774
     0.32944
     0.37793
     0.62036
     1.04596
     1.15910
     1.38536
     1.54160
     1.32072
     1.26684
     1.39614
     1.44463
     1.49311
     1.47156
     0.71733
     0.63652
     0.39409
     0.17860
     0.16782
    -0.24700
    -0.10693
    -0.37091
    -0.50559
    -0.85577
    -1.25982
    -1.21134
    -0.75341
    -0.42478
    -0.46788
    -0.53792
    -0.58102
    -0.66183
    -0.36014
    -0.22006
    -0.09616
    -0.03689
    -0.12309
    -0.09616
     0.04392
    -0.02612
     0.02237
     0.21092
     0.34561
     0.29712
     0.28096
     0.32944
     0.21631
     0.22709
     0.34022
     0.29173
     0.35638
     0.29173
     0.30251
     0.34561
     0.29173
     0.35099
     0.45874
     0.65269
     0.54494
     0.36177
     0.15705
     0.08701
     0.08701
     0.17860
     0.27557
     0.28096
     0.10856
     0.06546
    -0.00996
    -0.23084
    -0.40862
    -0.43017
    -0.48404
    -0.52176
    -0.47327
    -0.52714
    -0.47327
    -0.44633
    -0.41940
    -0.53792
    -0.45711
    -0.39785
    -0.24700
    -0.41940
    -0.36552
    -0.38707
    -0.31704
    -0.27394
    -0.25239
    -0.12848
    -0.17697
    -0.20390
    -0.32242
    -0.19313
    -0.30626
    -0.20929
    -0.08538
    -0.01535
     0.01159
     0.13550
     0.23786
     0.44797
     0.53955
     0.79814
     0.95976
     0.48568
     0.08701
     0.45335
     0.91667
     1.05674
     1.02441
     0.50723
     0.10318
     0.11934
     0.19476
     0.26480
     0.38332
     0.18399
     0.09779
     0.06546
    -0.01535
    -0.13925
    -0.10693
    -0.49482
    -1.25982
    -1.71236
    -1.37834
    -1.91169
    -2.71979
    -3.58177
    -3.81881
    -3.75416
    -3.18311
    -2.84370
    -2.90296
    -3.49557
    -3.85114
    -3.25853
    -2.65515
    -2.17028
    -1.42683
    -1.15746
    -0.67260
    -0.19313
     0.23247
     0.59881
     0.57188
     0.92205
     1.08367
     1.40691
     0.97593
     0.41025
     0.08163
     0.51800
     0.44258
     0.15166
     0.04392
    -0.11232
    -0.17697
     0.01698
     0.00620
    -0.00996
     0.15166
     0.10318
     0.10856
     0.18399
     0.28096
     0.23786
     0.21092
     0.17860
     0.39409
     0.25402
     0.35099
     0.34022
     0.41025
     0.38332
     0.43180
     0.34022
     0.40487
     0.36177
     0.32944
     0.36177
     0.32944
     0.12473
     0.17860
     0.08701
     0.18399
     0.08163
     0.10318
     0.08701
     0.00082
    -0.11771
    -0.13387
    -0.24700
    -0.07461
    -0.22545
    -0.25239
    -0.32242
    -0.19852
    -0.31704
    -0.27933
    -0.33859
    -0.31165
    -0.18774
    -0.19852
    -0.19852
    -0.19313
    -0.18774
     0.08163
     0.10856
     0.44258
     0.48568
     0.61497
     0.99748
     1.09445
     0.45335
     0.15166
     0.42642
     0.84124
     1.14832
     1.30455
     1.01903
     0.60959
     0.56110
     0.72272
     0.39948
     0.30251
     0.11395
    -0.11771
    -0.19313
     0.03314
     0.02237
     0.22709
    -0.03689
    -0.42478
    -0.52176
    -0.36552
    -0.24161
    -0.32781
    -0.35475
    -0.13387
     0.10318
     0.15705
     0.10318
     0.01698
     0.11395
     0.25402
     0.40487
     0.79276
     0.87895
     1.04596
     0.97593
     0.58265
     0.47490
     0.28635
     0.55033
     0.35638
     0.31328
     0.42103
     0.37254
     0.23247
     0.09779
    -0.22545
    -0.08538
    -0.03689
     0.01698
     0.16244
     0.07085
     0.28635
     0.63652
     0.80892
     0.62575
     0.66346
     0.51800
     0.64730
     0.78198
     0.94360
     0.96515
     0.80892
     0.55571
     0.11934
    -0.18774
    -0.43556
    -0.27933
    -0.19313
    -0.50021
    -1.20595
    -1.29215
    -1.83088
    -2.33191
    -2.51507
    -2.69824
    -2.21877
    -1.98711
    -1.92785
    -1.78778
    -1.78240
    -1.93324
    -1.91169
    -1.65310
    -1.28676
    -0.82345
    -0.45172
    -0.14464
    -0.05844
     0.15166
     0.56110
     0.71733
     0.85740
     0.91667
     0.74966
     0.70656
     0.63114
     0.49645
     0.37793
     0.12473
     0.15166
     0.11395
    -0.06922
    -0.11771
    -0.51098
    -0.76957
    -0.74264
    -0.55947
    -0.65644
    -0.77496
    -0.87193
    -0.95813
    -0.86116
    -0.92042
    -0.80729
    -0.68338
    -0.68876
    -0.64028
    -0.47327
    -0.30088
    -0.39785
    -0.28471
    -0.19852
    -0.16619
    -0.13387
     0.01159
    -0.02073
    -0.00996
     0.17860
     0.18937
     0.21631
     0.13550
     0.23247
     0.18937
     0.39409
     0.34561
     0.32944
     0.30251
     0.29173
     0.41564
     0.52339
     0.73888
     0.42103
     0.29712
     0.43180
     0.74427
     0.90589
     0.96515
     0.83586
     0.70117
     0.62036
     0.66346
     0.60959
     0.59342
     0.51800
     0.58265
     0.62036
     0.57188
     0.56649
     0.50723
     0.75505
     0.56110
     0.34022
     0.19476
     0.07624
     0.01159
    -0.26855
    -0.42478
    -0.31165
     0.37793
     0.96515
     0.86279
     0.52878
     0.45874
     0.29712
     0.50184
     0.30790
     0.25941
     0.52339
     0.64730
     0.84663
     1.06212
     1.02441
     1.06212
     1.03519
     0.78737
     0.69578
     0.63652
     0.70656
     0.67962
     0.41025
     0.48029
     0.64730
     0.64191
     0.53416
     0.64730
     0.52339
     0.74966
     0.69578
     0.84663
     0.62036
     0.02237
    -0.27394
     0.18937
     0.28096
    -0.04228
    -0.23084
    -0.10693
    -0.30626
    -0.53792
    -1.14130
    -1.28137
    -1.73930
    -1.70159
    -1.56151
    -1.46454
    -1.71236
    -2.14335
    -2.54201
    -2.46659
    -2.18645
    -2.36962
    -2.03560
    -2.11102
    -2.04638
    -1.96018
    -1.63155
    -1.50225
    -1.39451
    -1.13053
    -0.87732
    -0.71031
    -0.58102
    -0.37630
    -0.25778
    -0.26855
     0.01159
     0.00620
     0.01698
     0.17860
     0.10856
    -0.10693
     0.02775
    -0.00996
    -0.05844
    -0.15542
    -0.25239
    -0.45172
    -0.41940
    -0.46250
    -0.43017
    -0.52176
    -0.40323
    -0.53792
    -0.52714
    -0.46788
    -0.34397
    -0.33320
    -0.31704
    -0.40323
    -0.38707
    -0.21468
    -0.16619
     0.00620
     0.04930
     0.18399
     0.18937
     0.41564
     0.42103
     0.68501
     0.90589
     1.37998
     1.51466
     0.89512
     0.58804
     0.40487
     0.12473
     0.14089
     0.28096
     0.64191
     0.27018
    -0.53253
    -0.80729
    -0.37630
    -0.65105
    -0.94197
    -1.39451
    -1.49687
    -1.51303
    -1.41606
    -1.21134
    -0.80190
    -0.41401
    -0.16619
    -0.18235
    -0.26855
     0.11934
     0.23786
     0.37793
     0.65807
     0.92205
     0.94360
     1.13755
     1.36382
     1.39614
     1.39614
     1.33688
     1.53082
     1.37998
     1.37459
     1.35843
     1.13755
     0.87895
     0.90050
     0.63652
     0.68501
     0.62036
     0.79814
     0.58804
     0.36716
     0.25402
     0.34561
     0.27557
     0.14089
     0.11395
    -0.13925
     0.23786
     0.46413
     0.29173
     0.38332
     0.43180
     0.61497
     0.66885
     0.67423
     0.38332
    -0.15003
    -0.71570
    -0.51098
    -0.41401
    -0.32781
    -0.17158
    -1.25444
    -1.34063
    -1.32986
    -1.30292
    -1.49687
    -1.75546
    -1.93324
    -1.80933
    -1.80933
    -1.68004
    -1.72313
    -1.40528
    -1.14130
    -0.88810
    -0.83961
    -0.78035
    -0.53792
    -0.22545
     0.07624
     0.13011
     0.33483
     0.47490
     0.50723
     0.50184
     0.51261
     0.43719
     0.44258
     0.36716
     0.51800
     0.36177
     0.23247
     0.15705
     0.05469
    -0.07461
    -0.25778
    -0.24700
    -0.37630
    -0.37091
    -0.47327
    -0.41940
    -0.52176
    -0.45172
    -0.46788
    -0.46250
    -0.30088
    -0.38169
    -0.34936
    -0.38169
    -0.43556
    -0.48404
    -0.31704
    -0.50559
    -0.53253
    -0.58102
    -0.66183
    -0.59718
    -0.50559
    -0.57563
    -0.51098
    -0.72648
    -0.59718
    -0.61873
    -0.61334
    -0.45711
    -0.32781
    -0.39785
    -0.26855
    -0.37091
    -0.12848
     0.06008
     0.11934
     0.17860
     0.27018
     0.45335
     0.56110
     0.51800
     0.48568
     0.65269
     0.61497
     0.70117
     0.72272
     0.81431
     0.87895
     0.79814
     0.92744
     1.05135
     1.22374
     1.61702
     1.74632
     2.12882
     2.26889
     2.75914
     3.30865
     3.01234
     2.59213
     2.39819
     1.29378
     0.74427
     1.36382
     1.64396
     1.21836
     0.60959
     0.35099
    -0.17158
    -0.82884
    -1.16285
    -1.50764
    -1.64771
    -1.89553
    -1.97095
    -1.66387
    -1.38912
    -1.27060
    -0.99046
    -0.68876
    -0.55947
    -0.69415
    -0.78574
    -0.65644
    -0.64028
    -0.35475
    -0.23084
    -0.28471
    -0.55947
    -0.65644
    -0.70493
    -1.18440
    -1.31370
    -1.04972
    -0.71031
    -1.07665
    -1.29753
    -1.23289
    -1.17901
    -1.33525
    -1.50764
    -1.86859
    -1.99250
    -1.23289
    -0.87732
    -0.94736
    -0.96891
    -0.98507
    -0.98507
    -0.74264
    -0.54869
    -0.25239
     0.04392
     0.21092
     0.36177
     0.59342
     0.69578
     0.83586
     0.80892
     0.89512
     1.01364
     1.05135
     1.11061
     1.01903
     1.01903
     0.86279
     0.93283
     0.83047
     0.87357
     0.75505
     0.59881
     0.70656
     0.63652
     0.67423
     0.44797
     0.05469
     0.17321
     0.23247
     0.18937
     0.26480
     0.03853
    -0.13387
    -0.21468
    -0.21468
    -0.16080
    -0.27394
    -0.34397
    -0.43017
    -0.31704
    -0.31704
    -0.15003
    -0.17158
    -0.07999
     0.09240
     0.08163
     0.23786
     0.22709
     0.31328
     0.17321
     0.31328
     0.23247
     0.15705
     0.28635
     0.25402
     0.27557
     0.26480
     0.14627
     0.17321
    -0.09616
    -0.06922
    -0.11232
    -0.05306
    -0.11771
    -0.11232
     0.04392
    -0.19852
    -0.17697
    -0.19313
    -0.11232
     0.07085
     0.24863
     0.36177
     0.46952
     0.46952
     0.41564
     0.43180
     0.65269
     0.62036
     0.72272
     0.79814
     0.76582
     0.49107
     0.23786
     0.64191
     0.77659
     0.85740
     1.14832
     1.35843
     1.54699
     1.15371
     1.08367
     1.45540
     1.50389
     1.42846
     1.34227
     1.45001
     2.01568
     1.69783
     1.45540
     0.95976
     0.66885
     0.38871
     0.11395
    -0.12309
    -0.30088
    -0.81806
    -1.46454
    -1.72852
    -1.95479
    -2.21338
    -2.21877
    -2.32113
    -2.46659
    -2.49353
    -2.35884
    -2.05715
    -1.87398
    -1.75007
    -1.64771
    -1.46454
    -1.65310
    -1.09282
    -0.89887
    -0.37630
    -0.50021
    -0.46250
    -0.25239
    -0.16080
    -0.25239
    -0.71031
    -0.19852
     0.09779
     0.39409
    -0.04228
    -0.50021
    -0.34397
    -0.16080
     0.02775
     0.00620
     0.16782
     0.13011
     0.04392
    -0.00457
     0.11395
     0.21631
     0.14627
     0.30790
     0.41025
     0.48029
     0.49645
     0.34022
     0.28096
     0.38332
     0.45874
     0.57188
     0.59342
     0.48029
     0.45335
     0.36716
     0.27018
     0.28635
     0.22709
     0.21631
     0.27018
     0.16782
     0.11934
    -0.00996
     0.11934
     0.53416
     0.80353
     0.57188
     0.01159
    -0.15542
     0.01159
     0.10318
    -0.01535
     0.20015
     0.34022
     0.64191
     1.25607
     1.97259
     1.46618
     0.11934
    -0.44633
    -0.51098
    -0.32781
     0.17321
     0.17321
     0.25402
     0.00620
    -0.24700
    -0.59179
    -0.60257
    -1.00123
    -1.13053
    -1.14669
    -1.05510
    -1.08743
    -1.05510
    -0.92581
    -0.89348
    -0.47327
    -0.28471
     0.00082
     0.22709
     0.25402
     0.23786
     0.21631
     0.09779
     0.20554
     0.63114
     1.18603
     1.55237
     1.88639
     2.78069
     3.43256
     3.15780
     1.57931
     0.43180
     0.00082
    -0.19852
     0.32944
     0.63114
     0.80353
     0.55571
     0.16782
    -0.43556
    -1.11436
    -1.37834
    -1.69081
    -1.63155
    -1.29215
    -0.81806
    -0.89348
    -1.32447
    -0.95813
    -0.65105
    -0.01535
     0.01698
    -0.05306
    -0.31165
    -0.31165
    -0.13925
    -0.24700
    -0.59179
    -0.98507
    -1.24366
    -1.37834
    -1.17901
    -1.14130
    -0.84500
    -0.72109
    -0.92042
    -1.21134
    -1.13591
    -1.02817
    -0.93658
    -1.08743
    -0.94736
    -0.62412
    -0.68876
    -0.38169
    -0.41401
    -0.52176
    -0.52714
    -0.41940
    -0.41401
    -0.32242
    -0.15542
    -0.06383
     0.24863
     0.31867
     0.01159
     0.13550
     0.31328
     0.24863
     0.37254
     0.50723
     0.46952
     0.52339
     0.59881
     0.64191
     0.64730
     0.70117
     0.64191
     0.48568
     0.61497
     0.73888
     0.66885
     0.75505
     0.77121
     0.64730
     0.53955
     0.59342
     0.64191
     0.64191
     0.60959
     0.53955
     0.45874
     0.23247
     0.26480
     0.19476
     0.18399
     0.17321
     0.01159
    -0.10154
     0.02775
    -0.15003
    -0.15003
    -0.40862
    -0.47327
    -0.41401
    -0.40323
    -0.47327
    -0.44095
    -0.58102
    -0.58102
    -0.54869
    -0.52714
    -0.53253
    -0.34397
    -0.46250
    -0.32242
    -0.38707
    -0.35475
    -0.32242
    -0.36014
    -0.35475
    -0.23084
     0.04392
     0.10856
     0.16244
     0.19476
     0.29712
     0.35099
     0.60420
     0.70117
     0.23786
     0.09240
    -0.15003
    -0.13925
    -0.06922
     0.07624
    -0.10154
     0.05469
     0.36177
     0.31328
    -0.47866
    -0.99584
    -1.10359
    -1.05510
    -1.03894
    -0.65644
    -0.74264
    -0.45172
    -0.05306
    -0.27394
    -0.55947
    -0.33320
     0.21092
     0.38871
     0.90050
     1.39075
     1.85406
     1.63318
     1.14293
     1.50389
     1.40153
     1.49311
     1.42308
     1.62241
     1.72477
     1.36382
     1.04596
     0.79276
     0.66346
     0.34022
    -0.15003
    -0.70493
    -0.90965
    -0.84500
    -1.20595
    -1.29215
    -1.61539
    -1.30831
    -1.14669
    -1.26521
    -1.19517
    -1.08204
    -1.25444
    -1.26521
    -1.11436
    -1.08743
    -0.92581
    -0.78035
    -0.57563
    -0.45711
    -0.29010
    -0.10693
    -0.12309
    -0.04228
    -0.00996
    -0.01535
     0.07624
     0.04392
     0.06008
    -0.05306
     0.00082
     0.17860
     0.06546
     0.14089
     0.04930
     0.02775
     0.18399
     0.15166
     0.29712
     0.19476
     0.31328
     0.35099
     0.27557
     0.39409
     0.28635
     0.32406
     0.51261
     0.45335
     0.55571
     0.42642
     0.55033
     0.48029
     0.14089
     0.02237
     0.01698
     0.14089
     0.15705
     0.14627
    -0.11232
    -0.26316
    -0.22545
    -0.43017
    -0.60795
    -0.72109
    -0.82884
    -0.85038
    -0.71031
    -0.48943
    -0.57024
    -0.34936
    -0.41401
    -0.49482
    -0.85577
    -0.72109
    -0.63489
    -0.12848
     0.09779
     0.11934
    -0.09616
    -0.15003
     0.11934
     0.19476
    -0.14464
    -0.34397
    -0.40862
    -0.40323
    -0.22545
    -0.12848
     0.10318
    -0.32242
    -0.19852
    -0.48943
    -0.33859
    -0.40323
    -0.32242
    -0.06922
    -0.19313
    -0.16080
    -0.06922
     0.23786
     0.46413
     0.49645
     0.51261
     0.64730
     0.71195
     0.06008
     0.32944
     0.99748
     0.84663
     1.09445
     1.24529
     1.20758
     1.14293
     1.11600
     1.32610
     1.23452
     1.14832
     0.82508
     1.22374
     1.59547
     1.60086
     1.34765
     1.54699
     1.26684
     1.26684
     1.39075
     1.38536
     1.46079
     1.59008
     1.62780
     1.49311
     1.20219
     1.15910
     0.93821
     0.45874
     0.17321
    -0.02073
    -0.22006
    -0.52176
    -0.48943
    -0.47327
    -0.59179
    -0.76957
    -0.96352
    -1.08204
    -1.66387
    -1.74468
    -1.48609
    -1.06049
    -0.78574
    -0.46788
    -0.23084
    -0.07461
    -0.04767
    -0.10693
     0.01159
     0.07085
     0.16782
     0.23786
     0.19476
     0.36177
     0.30790
     0.16782
     0.09240
    -0.05844
    -0.11232
     0.02775
    -0.07461
    -0.07461
    -0.13925
    -0.03689
    -0.12848
    -0.09616
    -0.14464
    -0.10693
    -0.11771
     0.01159
    -0.00996
     0.04392
    -0.07461
    -0.08538
    -0.00996
     0.07085
     0.05469
     0.08701
     0.03314
     0.08701
     0.12473
     0.03853
     0.19476
     0.09240
    -0.23623
     0.00082
    -0.04767
    -0.27394
    -0.18774
    -0.23084
    -0.27933
    -0.24700
    -0.31165
    -0.13387
    -0.20929
    -0.35475
    -0.62412
    -0.47327
    -0.41401
    -0.69954
    -0.69954
    -0.58102
    -0.19313
     0.00620
     0.23786
     0.31328
    -0.02612
    -0.29010
    -0.06383
     0.33483
     0.50184
     0.32944
    -0.00996
    -0.11232
    -0.80190
    -0.72648
    -0.06922
    -0.56486
    -0.60795
    -0.70493
    -0.68338
    -0.69415
    -0.99584
    -1.15208
    -1.26521
    -1.11436
    -0.84500
    -0.41940
     0.08163
    -0.09616
    -0.86116
    -0.69954
    -0.11232
     0.06008
     0.21092
     0.15166
     0.24325
     0.35099
     0.33483
     0.22170
     0.31867
     0.43719
     0.59881
     0.80353
     0.62036
     0.50184
     0.64730
     0.68501
     0.65807
     0.77659
     0.65269
     0.66346
     0.69040
     0.71195
     0.64191
     0.48029
     0.38871
     0.48568
     0.44258
     0.44258
     0.53955
     0.56649
     0.60420
     0.60959
     0.66885
     0.72272
     0.58804
     0.64191
     0.59881
     0.34022
     0.23786
     0.36177
     0.47490
     0.45335
     0.25402
     0.20015
     0.04930
    -0.08538
    -0.02612
    -0.13387
     0.15705
     0.08701
    -0.21468
    -0.26855
    -0.00996
    -0.10154
     0.16782
     0.22709
     0.13011
     0.19476
     0.20015
     0.16782
     0.18937
     0.23247
     0.21092
     0.31328
     0.44258
     0.62575
     0.50723
     0.37254
     0.43719
     0.50723
     0.46413
     0.28096
     0.13550
     0.12473
     0.05469
     0.08701
     0.06008
     0.08163
     0.13011
     0.02775
     0.03314
     0.00620
    -0.32242
    -0.27394
    -0.43556
    -0.25778
    -0.27933
    -0.10154
    -0.23084
    -0.18774
     0.03853
     0.04930
    -0.00996
    -0.12309
     0.16782
     0.32406
     0.59881
     0.88434
     0.97054
     0.84663
     0.86818
     0.92205
     1.14293
     1.48772
     1.59008
     1.05674
     0.41564
     0.43180
     0.55033
     0.51261
    -0.20390
    -0.31704
    -0.20390
    -0.24161
    -0.25239
    -1.24366
    -2.70902
    -2.62821
    -1.68004
    -1.61539
    -1.30831
    -1.36218
    -1.48609
    -1.37296
    -1.61000
    -2.05715
    -2.46120
    -2.04099
    -1.28676
    -0.80729
    -0.50559
    -0.68338
    -0.67260
    -0.69415
    -0.60795
    -0.46250
    -0.38707
    -0.28471
    -0.18774
    -0.07461
     0.15705
     0.30251
     0.35638
     0.35099
     0.36716
     0.38871
     0.59881
     0.62036
     0.65807
     0.72811
     0.71733
     0.68501
     0.70656
     0.77121
     0.73350
     0.79814
     0.73888
     0.74427
     0.69578
     0.81431
     0.81431
     0.66346
     0.77659
     0.71195
     0.67962
     0.72811
     0.78198
     0.78737
     0.73888
     0.63114
     0.60420
     0.68501
     0.77659
     0.80353
     0.84124
     0.90589
     0.77659
     0.77659
     0.88434
     1.10522
     0.68501
     0.24863
     0.48568
     0.84663
     0.85202
     0.95438
     0.95438
     0.83047
     0.67962
     0.53955
     0.46413
     0.58265
     0.33483
     0.32406
     0.29173
     0.01698
    -0.02612
    -0.17158
    -0.31165
    -0.42478
    -0.52176
    -0.57024
    -0.43017
    -0.42478
    -0.47866
    -0.43556
    -0.39785
    -0.47866
    -0.57563
    -0.72648
    -0.43017
    -0.38707
    -0.19852
     0.24863
     0.59881
     0.65807
     0.62036
     0.88434
     0.43180
     0.15705
     0.20554
     0.15166
     0.26480
     0.77659
     1.33149
     0.69578
    -0.45172
    -0.90965
    -1.27060
    -1.25982
    -0.94736
    -1.03894
    -1.98711
    -2.31574
    -2.29419
    -2.58511
    -2.80060
    -2.84370
    -2.73596
    -2.74673
    -2.40733
    -2.06793
    -1.77162
    -1.89014
    -1.86321
    -1.73930
    -1.27598
    -0.74802
    -0.11232
    -0.13925
    -0.40862
    -0.30088
     0.03314
     0.69040
     0.72272
    -0.34397
    -1.30831
    -0.73725
    -0.51098
    -0.38707
    -0.91503
    -0.43017
    -0.44095
    -0.58640
    -0.58640
    -0.52714
    -0.24700
    -0.32242
    -0.61334
    -0.65105
    -0.26316
    -0.18235
     0.64730
     0.77121
     0.79276
     0.88973
     0.87357
     0.67423
     0.53955
     0.71195
     0.80892
     0.58804
     0.56649
     0.64191
     0.51800
     0.59342
     0.51261
     0.50723
     0.48568
     0.43180
     0.49107
     0.48029
     0.38871
     0.41025
     0.35099
     0.41025
     0.18399
     0.04930
     0.36177
     0.22709
     0.37793
     0.43180
     0.44258
     0.31328
     0.27018
     0.22709
     0.38871
     0.30790
     0.34022
     0.47490
     0.63652
     0.55033
     0.63652
     0.62036
     0.61497
     0.66885
     0.74427
     0.81969
     0.79814
     0.77659
     0.69040
     0.67423
     0.78198
     0.68501
     0.87895
     0.95976
     1.05135
     0.99748
     1.11061
     1.20219
     1.25068
     0.95976
     1.10522
     1.27223
     1.41769
     1.44463
     1.33688
     1.36382
     1.40153
     1.63857
     1.43924
     1.25607
     0.94899
     0.78198
     0.73888
     0.50184
     0.16782
     0.03853
    -0.17158
    -0.23084
    -0.33859
    -0.38169
    -0.71031
    -1.10359
    -1.69620
    -1.85243
    -1.58306
    -1.16824
    -1.51303
    -1.97634
    -1.89553
    -1.65849
    -1.70159
    -2.01405
    -2.34268
    -2.08409
    -1.15208
    -0.62412
    -0.35475
    -0.55408
    -0.53792
    -0.30626
     0.24325
     0.28635
     0.23247
     0.16782
     0.66346
     0.68501
     0.06546
    -0.39246
    -0.37630
    -0.36552
    -0.40862
    -0.72648
    -0.37091
    -0.65105
    -2.04099
    -2.45581
    -2.42349
    -2.70902
    -2.90835
    -1.85782
    -1.73391
    -1.36757
    -1.18979
    -1.28137
    -1.31908
    -1.04433
    -0.50559
    -0.16080
     0.07085
     0.29712
     0.46952
     0.77659
     0.86279
     0.85740
     1.34765
     1.33688
     1.37459
     1.35304
     1.37998
     1.28301
     1.21836
     1.14293
     0.92205
     1.05135
     1.06212
     1.04057
     1.00286
     0.97054
     0.95976
     0.93821
     0.96515
     1.00825
     1.04596
     0.84663
     0.86279
     0.95976
     0.82508
     0.78198
     0.73888
     0.80892
     0.85202
     0.69040
     0.70117
     0.66885
     0.72811
     0.55571
     0.69040
     0.71733
     0.48029
     0.56649
     0.56110
     0.60420
     0.57188
     0.52339
     0.31867
     0.56110
     0.67962
     0.67962
     0.62575
     0.67423
     0.72272
     0.74427
     0.80353
     1.00825
     1.09445
     1.13216
     1.27762
     1.25068
     1.16448
     1.19142
     0.99209
     0.77121
     1.00825
     1.16448
     1.14293
     0.88434
     0.83586
     0.79276
     0.77659
     0.68501
     0.43180
     0.47490
     0.55033
     0.66346
     0.60959
     0.60959
     0.59881
     0.61497
     0.85202
     0.86279
     0.98670
     0.98131
     1.08367
     1.09984
     1.03519
     1.13755
     1.04057
     0.91667
     0.49107
    -0.03151
    -0.58102
    -0.66721
    -0.09616
    -0.02612
    -0.75341
    -1.55074
    -2.28342
    -2.70902
    -3.01071
    -3.16694
    -2.86525
    -2.66592
    -3.46325
    -4.21748
    -4.33600
    -3.88885
    -3.67874
    -3.18311
    -3.46325
    -3.94272
    -4.23903
    -3.57100
    -2.57434
    -2.56895
    -2.44504
    -2.21338
    -2.35884
    -2.22955
    -2.06254
    -1.66387
    -1.54535
    -1.55074
    -0.88271
    -0.52176
    -0.39785
    -0.45711
    -0.49482
    -0.30088
    -0.09077
    -0.00457
     0.20015
     0.32944
     0.48568
     0.64191
     0.65269
     0.92205
     0.92205
     1.19681
     1.20758
     1.43924
     1.28301
     1.65473
     1.63857
     1.60086
     1.60625
     1.68706
     1.70322
     1.57931
     1.64934
     1.61702
     1.67089
     1.78942
     1.63857
     1.61163
     1.50927
     1.29917
     1.32072
     1.14832
     1.02441
     1.01903
     0.94360
     1.02980
     0.92744
     0.86818
     0.80353
     0.60959
     0.56110
     0.72272
     0.53416
     0.61497
     0.54494
     0.68501
     0.65269
     0.78737
     0.79276
     0.85202
     1.03519
     1.00825
     1.00825
     0.90050
     1.02980
     1.16987
     1.11061
     1.16448
     1.11600
     1.07829
     0.95976
     0.93821
     0.80892
     0.77659
     0.71195
     0.67423
     0.56110
     0.56110
     0.62575
     0.56649
     0.38871
     0.31867
     0.11395
    -0.16080
    -0.19852
    -0.13387
    -0.15542
     0.03314
     0.11934
     0.07624
    -0.09616
    -0.10693
    -0.19852
     0.00620
     0.10318
     0.11934
     0.36177
     0.33483
     0.23786
     0.46952
     0.33483
     0.39409
     0.41564
     0.35638
     0.21092
     0.05469
    -0.18235
    -0.44095
    -0.93658
    -1.07127
    -1.54535
    -2.00328
    -1.83088
    -1.31908
    -1.77701
    -2.16490
    -2.07870
    -1.95479
    -1.58306
    -2.29419
    -2.40194
    -1.57229
    -0.48943
    -0.67799
    -0.23084
    -1.07665
    -1.43761
    -0.96352
    -0.59179
    -0.46788
    -0.76419
    -0.90426
    -0.72109
    -0.83961
    -1.11975
    -1.01739
    -0.88810
    -0.83422
    -0.99584
    -1.14669
    -1.06588
    -0.84500
    -0.68876
    -0.62412
    -0.54331
    -0.10693
     0.16244
     0.21092
     0.22709
     0.29173
     0.39948
     0.53955
     0.56649
     0.90050
     1.35304
     1.23452
     0.48029
     0.62575
     0.86279
     0.20554
    -0.03151
     0.23786
     0.75505
     0.81431
     0.32406
     0.22709
     0.00620
    -0.29549
    -0.22006
    -0.62950
    -0.79112
    -0.47327
    -0.53792
    -0.43556
    -0.16619
    -0.18774
    -0.02073
     0.18399
     0.41025
     0.52339
     0.54494
     0.65807
     0.87357
     0.87895
     1.12138
     1.22913
     1.57392
     1.99952
     2.01030
     2.19885
     2.17730
     2.27966
     2.52748
     2.41435
     2.52748
     2.26889
     2.13959
     2.37125
     2.21502
     2.16653
     1.99414
     1.64396
     1.33149
     0.98131
     0.73350
     0.55571
     0.24325
     0.37254
     0.17860
    -0.04228
    -0.22006
    -0.33320
    -0.39246
    -0.66721
    -0.72648
    -0.88810
    -0.76957
    -0.61334
    -0.18774
     0.07085
     0.25402
    -0.67260
    -1.20595
    -0.93658
    -0.52714
    -0.23623
    -0.33859
    -0.50021
    -0.78035
    -0.88810
    -0.75880
    -0.87732
    -0.90426
    -1.14669
    -1.55074
    -1.61000
    -1.57229
    -1.73930
    -1.77701
    -1.75007
    -1.37296
    -1.03894
    -0.97429
    -0.68338
    -0.71570
    -0.78574
    -0.73186
    -0.20390
     0.13550
     0.57188
     0.95438
     1.15371
     1.30994
     1.40153
     1.74632
     1.59547
     1.85406
     2.34970
     2.46283
     2.78608
     3.02851
     2.89921
     1.32610
     0.58804
     1.07290
     0.59342
    -0.51098
    -0.73186
    -0.72648
    -0.83422
    -0.96891
    -1.70697
    -2.39117
    -2.97300
    -3.64642
    -3.80804
    -3.37705
    -3.25314
    -3.45786
    -3.01610
    -2.67131
    -2.07870
    -1.72313
    -1.42144
    -1.18440
    -0.99584
    -0.66721
    -0.53253
    -0.14464
    -0.03689
     0.24863
     0.30790
     0.41564
     0.56649
     0.48029
     0.63652
     0.53955
     0.50184
     0.48029
     0.58265
     0.57188
     0.69578
     0.52878
     0.23247
     0.42103
     0.44258
     0.43180
     0.48568
     0.64730
     1.02441
     1.39614
     1.94026
     1.94026
     1.69244
     1.09445
     1.01364
     1.14293
     1.27223
     1.72477
     1.73015
     1.89716
     1.85945
     1.61702
     1.08367
     0.72272
     0.65269
     0.30790
     0.26480
     0.31867
     0.46952
     0.39948
     0.25941
     0.15705
     0.06546
     0.10318
     0.02775
     0.24325
     0.49645
     0.54494
     0.51261
     0.56110
     0.47490
     0.86279
     0.98131
     0.78198
     0.97593
     0.95438
     0.96515
     1.07290
     0.95438
     0.67423
     0.62036
     0.37254
     0.01698
    -0.65105
    -0.82884
    -0.72109
    -0.86655
    -1.28137
    -1.48609
    -1.52380
    -1.43761
    -1.58845
    -1.87398
    -1.92247
    -1.80933
    -1.85243
    -1.70159
    -1.32986
    -1.03894
    -0.79112
    -0.54331
    -0.48943
    -0.32242
    -0.36014
    -0.20390
     0.20554
     0.34561
     0.52878
     0.70656
     0.78198
     0.79276
     0.88973
     0.63652
     0.70117
     0.88434
     0.99209
     0.97593
     1.06212
     0.74966
     0.39948
     0.38871
    -0.06383
     0.02237
    -0.43017
    -0.03689
     0.52339
     0.15705
    -0.21468
    -0.53792
    -0.31704
    -0.32781
    -0.31704
    -0.18235
     0.04930
    -0.06922
    -0.11232
     0.30251
     0.29712
     0.52339
     0.52878
     0.27557
     0.43180
     0.69578
     0.69040
     0.56649
     0.60959
     0.69578
     0.68501
     0.51261
     0.40487
     0.25941
     0.16782
     0.04930
     0.00082
     0.13011
     0.36716
     0.80353
     0.95976
     0.55571
    -0.73186
    -1.47532
    -1.17901
    -1.15746
    -0.16619
     0.10856
     0.30790
     0.23786
    -0.24161
    -0.16080
     0.04392
     0.39948
     0.24325
     0.11395
     0.22170
     0.75505
     1.04057
     0.92205
     1.20219
     1.27762
     1.27762
     1.18603
     1.22913
     0.93821
     0.99209
     0.99748
     0.87357
     0.71195
     0.92205
     0.88434
     0.76582
     0.86818
     0.92744
     0.78737
     0.76582
     0.86818
     0.71195
     0.57188
     0.41025
     0.47490
     0.25402
     0.25402
     0.08163
     0.04392
     0.03314
    -0.04767
    -0.34936
    -0.38707
    -0.38707
    -0.45172
    -0.40323
    -0.46250
    -0.45172
    -0.39785
    -0.38169
    -0.36552
    -0.34397
    -0.32242
    -0.28471
    -0.22545
    -0.10154
    -0.11771
    -0.16080
    -0.05844
     0.11395
     0.08701
    -0.12309
    -0.05844
    -0.06922
    -0.13925
     0.04930
     0.09779
     0.20554
    -0.05844
    -0.03151
    -0.19313
    -0.57024
    -0.68876
    -0.59718
    -1.07127
    -1.28137
    -1.50225
    -1.70159
    -1.57768
    -1.56690
    -1.52919
    -1.25444
    -1.36218
    -1.73930
    -2.06793
    -2.36423
    -2.05176
    -1.51303
    -1.02817
    -0.96891
    -1.11436
    -1.10359
    -1.13591
    -1.02278
    -0.85577
    -0.74802
    -0.61334
    -0.65105
    -0.60795
    -0.53253
    -0.39246
    -0.26316
    -0.19313
    -0.14464
     0.06546
     0.09240
     0.28635
     0.33483
     0.37254
     0.40487
     0.30251
     0.53955
     0.67423
     1.13755
     1.06212
     1.12677
     0.75505
     0.50723
     0.40487
     0.73350
     0.98670
     1.04057
     0.96515
     0.87357
     0.85740
     0.83047
     0.80353
     0.84663
     0.84124
     1.09445
     1.29378
     1.39075
     1.15910
     0.95976
     0.79814
     1.01903
     1.35304
     1.56853
     1.38536
     1.08906
     0.89512
     0.64730
     0.44258
     0.32406
     0.06546
    -0.12309
     0.10318
     0.03314
    -0.04767
    -0.00457
     0.02237
     0.06546
     0.07624
     0.23786
     0.42103
     0.56649
     0.63114
     0.76582
     0.83586
     1.31533
     1.13755
     1.20758
     1.18065
     1.49311
     1.59008
     1.37459
     1.25068
     1.01364
     0.84663
     0.73350
     0.97054
     0.86279
     0.80892
     0.83586
     0.59881
     0.49107
     0.31867
     0.29712
     0.42103
     0.51800
     0.55033
     0.36177
     0.04930
    -0.12848
    -0.08538
    -0.25239
    -0.03151
    -0.18235
    -0.31704
    -0.09616
    -0.03151
     0.05469
    -0.41940
    -0.86655
    -0.53253
    -0.19313
    -0.17697
    -0.15003
     0.00620
     0.01698
    -0.03151
    -0.12848
     0.04392
    -0.02612
    -0.32781
    -0.37630
    -0.23623
    -0.00996
     0.13011
     0.23786
     0.24325
     0.08701
    -0.09077
     0.06546
    -0.25239
    -0.28471
    -0.34397
    -0.22545
    -0.09077
     0.06546
     0.00620
    -0.59718
    -0.32781
    -0.17158
    -0.29010
    -0.25239
    -0.30626
    -0.54331
    -0.52176
    -0.42478
    -0.87732
    -1.34063
    -1.36218
    -1.01200
    -1.27598
    -1.59384
    -1.89553
    -1.68004
    -1.63155
    -1.55613
    -1.62078
    -1.43222
    -1.79856
    -1.71775
    -1.63694
    -1.57768
    -1.59923
    -1.11975
    -0.90426
    -0.88810
    -1.08743
    -0.99584
    -0.95813
    -0.68876
    -0.68876
    -0.61334
    -0.57563
    -0.27933
    -0.07461
     0.08163
     0.21631
     0.30790
     0.50723
     0.64191
     0.65807
     0.79276
     0.90050
     1.16448
     1.41769
     1.62241
     1.64934
     1.70861
     1.65473
     1.16448
     0.94899
     0.93283
     0.84124
     0.83586
     0.58265
     0.56110
     0.50723
     0.39409
     0.01159
    -0.39246
    -0.58640
    -0.72109
    -0.75341
    -0.69415
    -0.82345
    -1.03355
    -0.95813
    -1.06049
    -0.96352
    -0.99046
    -1.06588
    -1.14130
    -0.87732
    -0.69954
    -0.44633
    -0.27394
    -0.05306
     0.02237
    -0.11771
     0.13550
     0.33483
     0.09240
    -0.09616
     0.30251
     0.64191
     1.09445
     1.13755
     1.07290
     0.93283
     0.76043
     0.63652
     0.55571
     0.74427
     0.91667
     0.70656
     0.72272
     0.74966
     0.52339
    -0.04228
    -0.16080
    -0.02073
    -0.03151
     0.02237
    -0.01535
    -0.04767
    -0.29549
    -0.53792
    -0.58102
    -0.58640
    -0.81267
    -0.72109
    -0.45711
    -0.23084
    -0.19313
    -0.27933
    -0.17158
    -0.12848
    -0.03689
    -0.15003
    -0.07461
     0.00082
     0.25402
     0.40487
     0.49107
     0.39948
     0.69040
     0.66885
     0.84124
     1.13755
     1.19681
     1.02980
     0.97593
     0.97593
     0.97593
     0.92205
     0.56649
     0.20554
     0.30790
     0.92744
     0.72811
     0.27557
    -0.29010
    -0.66721
    -0.32242
     0.08163
     0.13550
     0.10318
    -0.13387
    -0.19852
    -0.28471
    -0.00457
     0.10318
     0.08163
     0.11395
     0.17860
     0.32406
     0.27018
     0.46952
     0.39409
     0.22170
     0.35099
     0.22170
     0.09779
     0.03314
    -0.19852
    -0.15542
    -0.02073
    -0.08538
    -0.15003
    -0.29549
    -0.26316
    -0.29549
    -0.30626
    -0.12848
    -0.05306
    -0.11232
    -0.07999
     0.16244
     0.17321
     0.22709
     0.31328
     0.30790
     0.38871
     0.32944
     0.27018
     0.04392
     0.27018
     0.34022
     0.35099
     0.31328
     0.05469
    -0.23623
    -0.32781
    -0.30626
    -0.23623
    -0.36014
    -0.03689
     0.13011
     0.17860
     0.07624
     0.30251
     0.32944
     0.30790
     0.31328
     0.32944
     0.36177
     0.77659
     1.30455
     1.23452
     1.31533
     1.53621
     1.32072
     1.21836
     1.12138
     1.20758
     1.47695
     1.52005
     1.36382
     1.37459
     1.27223
     1.23991
     1.09984
     1.01364
     0.79276
     0.52339
     0.45874
     0.35099
     0.30251
     0.00082
    -0.15542
    -0.51637
    -0.48404
    -0.31704
    -0.44095
    -0.47866
    -0.48404
    -0.47866
    -0.47327
    -0.55947
    -0.33859
    -0.36014
    -0.44095
    -0.44633
    -0.61334
    -0.44633
    -0.24161
    -0.25778
    -0.08538
     0.04930
    -0.05844
    -0.10693
    -0.12309
    -0.16619
    -0.17697
    -0.20390
    -0.31704
    -0.24700
    -0.22006
    -0.66721
    -1.16285
    -1.16824
    -1.09282
    -1.08204
    -1.59923
    -1.99789
    -1.85782
    -1.46454
    -1.04433
    -0.96891
    -1.58845
    -1.56151
    -1.57229
    -1.79856
    -1.53458
    -1.15208
    -0.64567
    -0.69415
    -0.47866
    -0.99584
    -1.00123
    -0.80190
    -0.60257
    -0.62950
    -0.77496
    -1.01200
    -0.81806
    -0.59179
    -0.19852
    -0.26855
    -0.37091
    -0.20929
    -0.02073
     0.13550
     0.29712
     0.27557
     0.31867
     0.42103
     0.51261
     0.61497
     0.58804
     0.47490
     0.43180
     0.25941
     0.21092
     0.50184
     0.17860
     0.04930
     0.05469
     0.28096
     0.24863
     0.39948
     0.22170
     0.06008
     0.00620
     0.09240
    -0.05844
     0.03314
     0.15705
     0.42642
     0.81969
     1.02441
     0.80353
     1.17526
     1.18065
     0.95976
     0.76582
     0.83586
     1.46079
     1.41769
     1.49311
     1.82713
     1.19681
     0.67423
     0.53416
     0.53955
     0.38871
     0.23786
     0.07085
     0.10856
     0.00082
    -0.47866
    -0.43556
    -0.14464
    -0.26316
    -0.40862
    -0.55947
    -0.37630
    -0.41401
    -0.41940
    -0.09616
    -0.04228
    -0.30088
    -0.51098
    -1.16824
    -1.39451
    -1.67465
    -1.48070
    -1.12514
    -1.31370
    -1.30292
    -1.38912
    -1.17901
    -1.07127
    -1.08743
    -1.23289
    -1.39989
    -1.03894
    -0.49482
     0.01159
     0.27018
     0.57726
     0.51800
     0.91667
     1.03519
     1.20758
     1.25607
     1.01903
     0.99748
     1.04596
     1.06212
     0.91667
     0.83047
     0.82508
     0.29712
     0.55033
     1.02980
     0.83586
     0.80892
     0.53416
     0.50184
     0.41564
     0.23786
     0.14627
     0.36177
     0.22170
    -0.09616
    -0.54331
    -0.72648
    -0.47327
    -0.39785
    -0.39246
    -0.48943
    -0.72109
    -0.94736
    -1.01739
    -0.95274
    -0.91503
    -0.71031
    -0.32781
    -0.40862
    -0.93658
    -0.91503
    -0.80190
    -0.38169
    -0.10693
    -0.03689
    -0.01535
    -0.12848
    -0.22006
    -0.29010
    -0.03689
     0.02775
    -0.01535
    -0.18774
    -0.03151
     0.09240
     0.38332
     0.44797
     0.68501
     0.65807
     0.56110
     0.64191
     0.58265
     0.70656
     0.87357
     0.84124
     0.76582
     0.80892
     0.66346
     0.65269
     0.79814
     0.17860
     0.22709
     0.42642
     0.52878
     0.44258
     0.40487
     0.28635
     0.36177
     0.46952
     0.90589
     0.99748
     1.27762
     1.83790
     2.18808
     2.08572
     2.43051
     1.97259
     1.76248
     2.11266
     2.46283
     2.55981
     2.51671
     2.44667
     2.29583
     2.26350
     2.15037
     1.76787
     1.10522
     0.49645
     0.43719
     0.52339
     0.59342
     0.48568
     0.37254
     0.44258
     0.09779
    -0.21468
    -0.27933
    -0.07461
    -0.06922
    -0.16619
    -0.26316
    -0.28471
    -0.16080
    -0.12309
    -0.11771
    -0.15003
    -0.18774
    -0.03689
     0.08701
     0.25941
     0.32944
     0.18937
     0.31328
     0.45335
     0.44797
     0.43719
     0.39948
     0.44797
     0.24325
     0.27557
     0.57726
     0.59881
     0.51261
     0.45335
     0.46413
     0.54494
     0.63652
     0.71195
     0.98131
     1.01364
     0.44258
    -0.21468
    -0.85577
    -0.67260
    -1.14669
    -1.30831
    -0.55408
    -0.68876
    -1.36757
    -1.82011
    -2.77367
    -3.53328
    -4.56227
    -6.00608
    -6.07611
    -4.93399
    -4.32522
    -3.55483
    -3.08613
    -3.30701
    -3.47941
    -3.42015
    -3.28008
    -2.82754
    -2.02483
    -0.98507
     0.02237
     0.65269
     1.10522
     1.68167
     1.89716
     2.09111
     2.23118
     2.33354
     2.10727
     2.16653
     2.53287
     2.45206
     2.44128
     1.80019
     1.46618
     1.30994
     1.60086
     1.58470
     1.62780
     1.37998
     1.14832
     0.86818
     0.86818
     0.97054
     0.89512
     0.50184
     0.52878
     0.49107
     0.45874
     0.53416
     0.56649
     0.40487
     0.32406
     0.36716
     0.46413
     0.37793
     0.26480
     0.14089
     0.24863
     0.65269
     0.78737
     0.97054
     0.92744
     0.51261
     0.23247
     0.07085
     0.59342
     1.07290
     0.83586
     0.51261
     0.09240
     0.36716
     0.49107
     0.78737
     0.80892
     0.69578
     0.37793
    -0.06922
    -0.20929
    -0.19852
    -0.30626
    -0.19313
    -0.20390
    -0.05844
    -0.12309
    -0.47866
    -0.60257
    -0.69415
    -0.86116
    -0.86655
    -0.71570
    -0.71570
    -0.82345
    -0.78574
    -0.78574
    -0.65105
    -0.66721
    -0.43017
    -0.57563
    -0.52714
    -0.64567
    -0.38707
    -0.29549
    -0.19313
    -0.17697
     0.01698
     0.37793
     0.75505
     0.43719
     0.24863
    -0.52714
    -0.11232
     0.56649
     0.71195
     1.00825
     1.15371
     0.90050
     0.67423
     0.28096
     0.27557
     0.06008
    -0.00996
     0.08163
     0.16244
     0.25941
     0.38332
     0.38332
     0.28635
     0.32406
     0.31328
     0.33483
     0.34561
     0.62036
     0.65269
     0.39409
     0.36716
     0.37254
     0.43180
     0.58265
     0.53955
     0.35099
     0.37254
     0.44797
     0.21092
     0.13550
    -0.05844
    -0.23084
    -0.29010
    -0.10154
    -0.09616
    -0.13925
    -0.16080
    -0.18235
    -0.12309
    -0.13387
    -0.19313
    -0.18235
    -0.21468
    -0.27933
    -0.18774
    -0.15003
    -0.22006
    -0.27394
    -0.23623
    -0.25778
    -0.06383
    -0.25239
    -0.07461
    -0.04767
    -0.09616
     0.03853
     0.13011
     0.37254
     0.46413
     0.46413
     0.55033
     0.70656
     0.83586
     1.05674
     1.40153
     1.60086
     1.77864
     1.93487
     1.97259
     2.16653
     1.91871
     1.42846
     0.32406
    -0.69415
    -0.80190
    -0.38169
    -0.32781
    -0.16080
    -0.21468
    -0.09077
    -0.00996
    -0.47866
    -1.06588
    -1.52380
    -1.37834
    -0.42478
     0.54494
     1.26146
     1.79480
     2.17192
     1.92949
     2.02107
     2.25273
     2.62445
     2.32815
     2.13421
     2.11804
     1.94565
     1.76248
     1.54160
     0.96515
     0.49107
     0.44258
     0.37793
     0.11934
    -0.17697
    -0.36552
    -0.64567
    -0.73725
    -1.04433
    -1.02817
    -1.23289
    -1.35680
    -1.38912
    -1.29753
    -1.20595
    -1.27060
    -1.28137
    -1.22750
    -1.13053
    -1.25982
    -1.92785
    -1.75546
    -1.56690
    -1.95479
    -2.19722
    -2.38039
    -1.73930
    -1.17363
    -1.68542
    -2.20800
    -2.33729
    -2.24571
    -1.83088
    -1.06049
    -1.01200
    -1.10359
    -1.36218
    -1.07665
    -0.59718
    -0.44633
    -0.31704
    -0.26316
    -0.54331
    -0.61873
    -0.52176
    -0.34397
    -0.05844
    -0.21468
    -0.39785
    -0.55408
    -0.81806
    -0.78035
    -0.67260
    -0.57563
    -0.44633
    -0.17697
    -0.19852
    -0.32242
    -0.26855
    -0.05844
     0.08701
     0.15166
     0.10856
     0.04392
     0.10318
     0.38332
     0.66346
     0.59342
     0.29173
     0.22170
     0.41564
     0.72811
     1.10522
     0.92205
     1.23991
     1.50389
     1.19142
     1.37459
     1.63318
     1.90794
     2.13959
     2.15576
     2.03723
     2.27428
     2.20424
     2.17192
     1.74632
     1.49850
     1.29378
     1.42846
     1.53621
     1.37459
     0.95438
     0.88434
     0.41025
     0.23786
     0.35638
     0.10318
     0.12473
    -0.12309
    -0.05844
    -0.06383
    -0.00996
     0.02237
    -0.03151
    -0.33859
    -0.23084
    -0.07999
    -0.20390
    -0.25239
    -0.31704
    -0.26316
    -0.23623
    -0.32781
    -0.44095
    -0.40862
    -0.28471
    -0.26855
    -0.04767
     0.07085
    -0.02073
    -0.17158
    -0.37630
    -0.43017
    -0.38707
    -0.55947
    -0.92042
    -1.17901
    -1.41067
    -1.78240
    -1.99789
    -2.10025
    -2.26187
    -2.36962
    -2.52046
    -2.70902
    -2.87603
    -2.70902
    -2.55279
    -2.27803
    -2.04099
    -2.00866
    -1.45377
    -1.14669
    -0.70493
    -0.21468
     0.08701
     0.30790
     0.46952
     0.74427
     0.98131
     1.00825
     1.11600
     1.26146
     1.37459
     1.60625
     1.59547
     1.25068
     0.95438
     0.94899
     1.11600
     1.05135
     0.91667
     0.67962
     0.73350
     0.90050
     0.95438
     0.95976
     0.62036
     0.39409
     0.30251
     0.38871
     0.74966
     0.69040
     0.38871
     0.34561
     0.07624
     0.16244
     0.07624
     0.03314
    -0.36014
    -0.17697
    -0.10693
    -0.17697
    -0.38169
    -0.53253
    -0.67260
    -0.95274
    -0.98507
    -0.52176
    -0.29010
    -0.19313
    -0.31704
    -0.14464
    -0.30626
    -0.33320
    -0.23623
    -0.06922
     0.07085
     0.18937
     0.45335
     0.74427
     0.76043
     0.70656
     0.81431
     1.20758
     1.34227
     1.20758
     1.14832
     1.42308
     1.90255
     2.08572
     2.47361
     2.55981
     2.24734
     1.93487
     2.10188
     2.31738
     2.25812
     2.40357
     2.30121
     1.82174
     1.50389
     1.70861
     1.68167
     1.56853
     1.37998
     1.11061
     0.81431
     0.45874
     0.20554
     0.18937
     0.20015
     0.14627
    -0.04767
    -0.10154
    -0.24700
    -0.28471
    -0.44095
    -0.54331
    -0.52176
    -0.67260
    -0.72109
    -0.64028
    -0.43556
    -0.39246
    -0.20390
    -0.30626
    -0.46788
    -0.43017
    -0.60795
    -0.57024
    -0.55408
    -0.62950
    -0.28471
    -0.56486
    -0.68876
    -0.89348
    -1.21672
    -1.24366
    -1.46993
    -1.33525
    -1.24366
    -1.62616
    -1.75546
    -2.28342
    -2.73057
    -2.52046
    -3.08075
    -2.28881
    -1.87937
    -1.99250
    -2.39117
    -2.50969
    -2.66053
    -2.50430
    -2.36423
    -2.07331
    -1.90630
    -1.53458
    -1.42683
    -0.98507
    -0.34936
     0.02237
    -0.04228
    -0.32242
    -0.12848
    -0.36014
    -0.17158
     0.18937
     0.45874
     0.35099
     0.48029
     0.42103
     0.42642
     0.40487
     0.16782
     0.04930
     0.19476
     0.19476
     0.23247
     0.15166
    -0.04228
    -0.20390
    -0.05306
     0.30251
     0.30790
     0.06546
    -0.03151
    -0.20390
    -0.20390
    -0.14464
    -0.00457
     0.02775
    -0.23623
    -0.45172
    -0.30626
    -0.18774
    -0.03151
    -0.06922
    -0.13925
    -0.16080
    -0.16619
    -0.17697
    -0.24700
    -0.07999
     0.02237
     0.07085
     0.10318
     0.35099
     0.53416
     0.88434
     1.15910
     1.01364
     1.04596
     1.00825
     1.13755
     1.41230
     2.00491
     2.17730
     2.29044
     2.51132
     2.16653
     1.48234
     1.17526
     1.06751
     0.91667
     1.70322
     1.67089
     1.30455
     0.95976
     1.05674
     1.12138
     1.31533
     1.42846
     1.20758
     0.93821
     1.30994
     1.62780
     1.73015
     1.90255
     1.88639
     1.77325
     1.99952
     2.02646
     1.88100
     1.47156
     1.35304
     1.14293
     1.16448
     1.00286
     0.90050
     0.78737
     0.76043
     0.59342
     0.47490
     0.46952
     0.56110
     0.31867
     0.02237
    -0.00457
     0.00082
     0.18937
     0.15705
    -0.11771
    -0.32242
    -0.14464
    -0.18774
    -0.25778
    -0.56486
    -0.72648
    -1.13053
    -1.10898
    -1.01200
    -0.87193
    -0.86116
    -0.97429
    -0.99584
    -1.13053
    -1.28676
    -1.51303
    -1.75546
    -1.82011
    -1.80394
    -1.82011
    -1.65849
    -1.73391
    -1.80394
    -1.71775
    -1.94402
    -2.01405
    -1.80394
    -1.70159
    -1.61539
    -1.69620
    -1.48070
    -1.14669
    -1.04972
    -0.86116
    -0.72648
    -0.70493
    -0.60795
    -0.40323
    -0.18774
    -0.07999
    -0.01535
    -0.18235
    -0.44095
    -0.13387
     0.25402
     0.38871
     0.44797
     0.27557
     0.20015
     0.38871
     0.63114
     0.70656
     0.59342
     0.52878
     0.40487
     0.56110
     0.64730
     0.80353
     0.52339
     0.41025
     0.36716
     0.49645
     0.35099
     0.22709
     0.08701
     0.07624
     0.04930
     0.11934
     0.21631
     0.30251
     0.26480
     0.23247
     0.14089
     0.08163
    -0.17697
    -0.30626
    -0.04228
    -0.12848
    -0.45711
    -0.34936
    -0.16080
     0.08701
     0.08701
     0.08163
     0.29173
     0.56110
     1.09445
     1.32610
     1.34227
     0.75505
     0.04930
     0.53955
     1.14832
     1.90794
     2.21502
     2.36586
     2.54364
     2.17192
     1.71938
     1.71399
     1.81635
     1.89178
     1.69244
     0.99748
     1.45001
     1.06751
     1.45001
     1.61702
     1.76248
     1.70861
     1.06212
     0.32944
     0.05469
     0.16244
     0.07085
    -0.02073
    -0.39785
    -0.88810
    -1.31370
    -1.09820
    -0.42478
    -0.45172
    -0.72109
    -0.94736
    -1.33525
    -1.46454
    -1.29215
    -1.15208
    -1.37296
    -1.29215
    -1.32986
    -1.03894
    -1.12514
    -1.13591
    -1.17363
    -1.34602
    -1.32986
    -1.52919
    -1.29215
    -1.22211
    -1.38912
    -1.55613
    -1.38912
    -1.44838
    -1.39451
    -1.32447
    -1.49687
    -1.56690
    -1.38373
    -1.14669
    -1.20056
    -1.18440
    -1.13591
    -1.10359
    -0.94736
    -0.86116
    -0.85038
    -0.81267
    -0.90965
    -0.84500
    -0.69415
    -0.54869
    -0.56486
    -0.47866
    -0.47327
    -0.40862
    -0.23084
    -0.18774
    -0.40323
    -0.38169
    -0.30088
    -0.13925
    -0.12309
    -0.12848
    -0.14464
    -0.12309
    -0.10154
     0.00082
     0.09779
     0.15166
     0.06546
     0.04930
     0.09240
     0.09240
     0.22709
     0.17860
     0.15705
     0.47490
     0.57188
     0.60420
     0.43180
     0.41025
     0.11934
     0.27018
     0.57726
     0.53955
     0.40487
     0.68501
     0.82508
     0.79814
     0.59342
     0.67423
     0.78198
     0.74427
     0.56649
     0.52878
     0.04930
    -0.23084
     0.03314
     0.50184
     0.79276
     0.87895
     1.01364
     1.04057
     0.78737
     0.55033
     0.53416
     0.87895
     1.11600
     1.49311
     1.90794
     2.30121
     2.64600
     2.58674
     2.45745
     2.39819
     2.59213
     2.83995
     2.79146
     2.86150
     2.97463
     3.13087
     3.00157
     2.58136
     2.11266
     1.93487
     1.77864
     1.16987
     0.11934
    -0.11232
     0.06008
    -0.16080
    -0.50021
    -1.07127
    -1.64771
    -1.92247
    -2.12719
    -1.92247
    -1.78778
    -1.49148
    -1.00662
    -1.18979
    -1.91169
    -2.31574
    -2.06254
    -1.51303
    -0.84500
    -0.75341
    -0.81267
    -0.77496
    -0.99046
    -1.21134
    -1.36218
    -1.38373
    -1.28137
    -0.97968
    -0.89348
    -0.66721
    -0.37630
    -0.41940
    -0.64028
    -0.76957
    -0.44095
    -0.32781
    -0.13925
     0.27557
     0.07085
    -0.38169
    -0.53253
    -1.11975
    -1.30831
    -0.97429
    -0.75880
    -0.66721
    -0.83961
    -0.81267
    -1.17363
    -1.36757
    -1.25444
    -1.21672
    -1.09282
    -0.85577
    -0.73186
    -0.85577
    -0.75341
    -0.43017
    -0.41401
    -0.36552
    -0.42478
    -0.53792
    -0.31704
    -0.28471
    -0.23084
    -0.19852
    -0.30088
    -0.21468
    -0.17158
    -0.03689
     0.07624
    -0.01535
    -0.11232
     0.02237
     0.04392
     0.03853
     0.08701
     0.21631
     0.43180
     0.69040
     1.00286
     1.14832
     1.33149
     1.45001
     1.26684
     1.16448
     1.28301
     1.10522
     0.93283
     0.88434
     0.84124
     0.67423
     0.38871
     0.21092
    -0.08538
    -0.23623
    -0.46788
    -0.65644
    -0.78574
    -0.82345
    -0.80190
    -0.67799
    -0.44633
    -0.26316
    -0.18235
     0.21631
     0.43180
     0.52878
     0.98131
     1.45001
     1.59547
     1.48234
     1.58470
     1.56853
     1.80019
     1.78942
     1.74632
     1.46618
     1.40691
     1.29378
     1.13755
     1.32072
     1.37998
     1.31533
     0.98131
     0.47490
     0.50723
     0.85202
     1.10522
     0.90589
     0.12473
    -0.87732
    -1.20056
    -1.50225
    -1.77162
    -1.63694
    -1.70159
    -1.79856
    -1.73930
    -1.68004
    -2.19722
    -2.68747
    -2.95684
    -2.87603
    -2.64976
    -2.17567
    -1.75546
    -1.42144
    -1.14130
    -0.85577
    -0.64567
    -0.44633
    -0.25778
    -0.20390
    -0.17697
    -0.18774
    -0.23084
    -0.16080
    -0.05844
    -0.07999
    -0.24161
    -0.25239
    -0.31704
    -0.28471
    -0.36552
    -0.52176
    -0.66183
    -0.40862
    -0.46788
    -0.44633
    -0.43556
    -0.36014
    -0.24161
    -0.16619
    -0.32781
    -0.22006
    -0.03151
     0.11395
     0.04930
     0.29173
     0.63652
     0.60959
     0.49107
     0.67423
     0.82508
     0.54494
     0.60420
     0.36716
     0.37793
     0.35099
     0.08163
     0.09779
     0.22709
     0.39409
     0.15166
    -0.09616
    -0.19313
    -0.26316
    -0.41940
    -0.31165
    -0.11232
     0.02237
    -0.09616
    -0.03689
     0.03853
     0.07085
     0.16244
     0.23786
     0.40487
     0.45874
     0.62036
     0.54494
     0.44258
     0.55571
     0.55033
     0.61497
     0.75505
     0.83047
     0.70117
     0.81969
     1.02441
     0.65807
     0.69040
     0.51261
     0.43180
     0.42103
     0.36177
     0.41025
     0.50184
     0.63652
     0.64730
     0.80892
     1.16987
     1.53082
     1.76248
     1.36920
     0.80353
     0.28096
     0.09240
     0.37793
     1.32072
     2.19885
     2.05878
     1.30455
     0.84124
     0.72272
     0.56110
     0.57188
     0.50184
     0.70117
     0.50184
     0.42642
     0.52339
     0.67423
     0.46413
     0.04392
    -0.05306
    -0.19313
    -0.34397
    -0.98507
    -1.17363
    -1.11436
    -1.07665
    -1.26521
    -1.41067
    -1.71775
    -1.86321
    -1.64771
    -1.38912
    -1.34063
    -1.33525
    -1.16824
    -1.10359
    -0.80190
    -0.54869
    -0.46788
    -0.33859
    -0.32781
    -0.09616
    -0.11232
    -0.20929
    -0.08538
    -0.22545
    -0.29010
    -0.31704
    -0.26316
    -0.50021
    -0.57024
    -0.71570
    -0.77496
    -0.65644
    -0.60795
    -0.58102
    -0.77496
    -0.80190
    -0.76957
    -0.87193
    -0.82345
    -0.69954
    -0.80729
    -0.70493
    -0.69954
    -0.53253
    -0.44633
    -0.60795
    -0.46250
    -0.53792
    -0.26855
    -0.25778
    -0.26316
    -0.56486
    -0.79651
    -0.73186
    -0.41401
    -0.20390
    -0.05844
     0.01159
    -0.02073
    -0.15003
    -0.19313
    -0.25778
    -0.24161
     0.01159
     0.16244
     0.48029
     0.53416
     0.70117
     0.69040
     0.72272
     0.58804
     0.46413
     0.38871
     0.49645
     0.86818
     0.91128
     0.94360
     0.72272
     0.45335
     0.42642
     0.58804
     0.50184
     0.06546
     0.20015
     0.28635
     0.32944
     0.40487
     0.36177
     0.30790
     0.03853
     0.20554
     0.29712
     0.37254
     0.34022
     0.33483
     0.24325
     0.25402
     0.30251
     0.37254
     0.36177
     0.22709
     0.53955
     1.29917
     1.27762
     1.12138
     0.63114
     0.90589
     1.26684
     1.46079
     1.63857
     1.84329
     1.95642
     2.05878
     2.33354
     2.84534
     2.86150
     1.89178
     0.49645
     0.10856
     0.28096
    -0.06922
     0.03314
     0.77659
     1.07829
     1.30994
     0.51261
    -0.39246
    -0.92042
    -0.87732
    -0.27933
    -0.13925
     0.01159
     0.30790
     0.68501
     0.87357
     0.38871
     0.66346
     0.70656
     0.56110
     0.31328
     0.20554
    -0.00996
    -0.28471
    -0.43556
    -0.23084
    -0.42478
    -0.79112
    -1.09282
    -1.18440
    -1.28137
    -1.83627
    -2.25109
    -2.25648
    -2.38039
    -2.56356
    -2.69824
    -2.69286
    -2.85987
    -2.88680
    -3.10230
    -2.91913
    -2.73057
    -2.61743
    -2.46120
    -2.24571
    -1.83088
    -1.55613
    -1.35680
    -1.10898
    -0.86655
    -0.69415
    -0.61873
    -0.21468
    -0.12848
     0.02237
    -0.15003
    -0.11771
    -0.08538
    -0.02073
    -0.04228
     0.03314
    -0.08538
     0.04930
     0.29173
     0.35638
     0.39948
     0.22709
    -0.19852
    -0.33859
    -0.13387
    -0.00457
     0.07085
     0.11934
     0.14089
    -0.25239
    -0.57024
    -0.64028
    -0.58640
    -0.48943
    -0.50021
    -0.65644
    -0.55947
    -0.67799
    -0.43017
    -0.28471
    -0.15003
     0.07624
     0.17321
     0.38332
     0.62036
     0.69578
     0.77659
     1.13216
     1.45001
     1.64934
     1.70861
     1.84329
     2.01030
     1.95104
     2.10188
     2.20424
     2.37125
     2.37664
     2.13959
     2.10727
     2.06956
     2.11266
     2.07495
     1.82174
     1.67089
     1.44463
     1.58470
     1.54699
     1.75170
     1.70322
     1.58470
     1.60625
     1.68706
     1.52544
     1.37998
     1.08906
     0.64730
     0.90050
     1.80019
     2.28505
     1.88100
     0.90050
     0.05469
    -0.16080
    -0.02612
    -0.08538
     0.04392
    -0.02612
    -0.50021
    -0.88271
    -1.17901
    -1.30831
    -1.50225
    -1.45377
    -1.38912
    -1.37296
    -1.30831
    -1.52919
    -1.31370
    -1.14130
    -1.10359
    -0.79112
    -0.67799
    -0.67799
    -0.94736
    -0.69954
    -0.57563
    -0.50559
    -0.43556
    -0.45711
    -0.58102
    -0.51098
    -0.47866
    -0.49482
    -0.73186
    -0.64567
    -1.04972
    -1.47532
    -1.90630
    -2.10025
    -1.69081
    -1.39989
    -1.34602
    -1.35680
    -1.22750
    -1.08743
    -1.07665
    -1.59923
    -1.70697
    -1.62078
    -1.19517
    -0.89348
    -0.77496
    -0.80729
    -0.71570
    -0.54869
    -0.69415
    -0.61873
    -0.71031
    -0.87193
    -0.92042
    -0.97968
    -0.83422
    -0.88810
    -1.06049
    -0.87732
    -0.96891
    -1.06049
    -1.06049
    -0.92042
    -0.85577
    -0.80729
    -0.80190
    -0.95274
    -1.08204
    -1.04972
    -1.08743
    -1.06588
    -0.94736
    -0.81267
    -0.83422
    -0.71031
    -0.78574
    -0.71031
    -0.69415
    -0.62412
    -0.54331
    -0.44095
    -0.34936
    -0.25239
    -0.20929
    -0.17697
    -0.04228
     0.02237
     0.03314
     0.16782
     0.29712
     0.27557
     0.04930
     0.05469
     0.31328
     0.34022
     0.67423
     0.86818
     0.71195
     0.77659
     0.65807
     0.80892
     1.05135
     1.23991
     1.34765
     1.29917
     1.26684
     1.56853
     1.74093
     2.01568
     2.16114
     2.26889
     2.10727
     2.34970
     2.61907
     2.70527
     2.75375
     2.76991
     2.62445
     2.64600
     2.61368
     2.62984
     3.26016
     3.82045
     4.07904
     3.73964
     3.12009
     2.32815
     2.13421
     2.79685
     3.45411
     4.14369
     4.82788
     4.40228
     1.65473
    -0.39246
     0.36716
     1.57931
     1.57392
     0.82508
     0.43719
     0.00082
    -0.43556
    -0.99584
    -1.57768
    -1.85243
    -2.04099
    -2.20800
    -2.18645
    -2.19183
    -2.03560
    -1.88476
    -1.87937
    -1.92247
    -1.81472
    -1.82549
    -1.63155
    -1.66387
    -1.61000
    -1.54535
    -1.55074
    -1.59923
    -1.50225
    -1.32986
    -1.36757
    -1.38912
    -1.19517
    -1.16285
    -1.12514
    -1.10898
    -1.06049
    -1.10898
    -0.96352
    -0.96891
    -0.81267
    -1.04433
    -1.07665
    -0.97429
    -1.10359
    -1.09282
    -1.32447
    -1.51303
    -1.59384
    -1.77162
    -1.93863
    -2.29419
    -2.45581
    -2.64437
    -2.43965
    -2.59589
    -2.99994
    -2.95684
    -2.83832
    -2.90296
    -2.84370
    -2.57434
    -2.33191
    -1.93863
    -1.72313
    -1.43222
    -1.34602
    -1.24905
    -1.00662
    -0.71031
    -0.54869
    -0.25778
     0.10318
     0.22170
     0.02775
    -0.07999
    -0.07999
    -0.07461
    -0.20390
    -0.05306
    -0.03689
    -0.09077
    -0.09616
    -0.08538
    -0.09616
     0.01159
     0.01698
    -0.07999
    -0.20929
    -0.03151
     0.20554
     0.54494
     0.67423
     0.79814
     0.74966
     0.67423
     0.49645
     0.53416
     0.45874
     0.36177
     0.31328
     0.59881
     0.87895
     0.94899
     0.72811
     0.59881
     0.46952
     0.55033
     0.65269
     0.88973
     1.21297
     1.30994
     1.53621
     1.61163
     1.68706
     1.60625
     1.57931
     1.53082
     1.68167
     2.02107
     1.84329
     1.76248
     1.52544
     1.31533
     1.28301
     1.63318
     1.77864
     1.77325
     1.64396
     1.35304
     1.06751
     1.11600
     1.38536
     1.69783
     1.77864
     1.91332
     1.49850
     1.39075
     1.68167
     1.66012
     1.45540
     1.45001
     1.07829
     1.02441
     0.30790
     0.32944
     0.59342
     0.44258
     0.29712
     0.19476
     0.18937
    -0.06383
    -0.29010
    -0.52176
    -0.36552
    -0.42478
    -0.38169
    -0.40323
    -0.32242
    -0.48404
    -0.52176
    -0.33859
    -0.23623
    -0.45172
    -0.45711
    -0.55947
    -0.43556
    -0.37630
    -0.41940
    -0.40862
    -0.52714
    -0.73725
    -0.81267
    -0.74802
    -0.59718
    -0.78574
    -0.92581
    -1.21672
    -1.32986
    -1.22211
    -1.15208
    -1.07127
    -1.04972
    -1.04433
    -0.96352
    -1.22211
    -1.29215
    -1.38912
    -1.07127
    -1.07127
    -1.06049
    -0.97968
    -0.92581
    -0.97968
    -1.13053
    -1.15208
    -1.21672
    -1.06588
    -1.22750
    -1.15208
    -1.15208
    -1.18440
    -1.16285
    -1.13053
    -1.08743
    -0.95274
    -0.95813
    -0.85038
    -0.82884
    -0.67260
    -0.60257
    -0.45711
    -0.48943
    -0.41940
    -0.32242
    -0.22545
     0.01159
     0.12473
    -0.03151
    -0.25239
     0.00082
     0.09240
    -0.05844
    -0.08538
    -0.02612
    -0.10693
     0.12473
     0.22170
     0.00082
    -0.31704
    -0.09616
     0.28635
     0.17860
     0.00620
    -0.25778
    -0.53792
    -0.37630
    -0.18774
    -0.08538
    -0.44095
    -0.09077
     0.91667
     0.34022
    -0.44095
    -0.36014
     0.35638
     0.53955
     0.71195
     0.92205
     1.12677
     1.16987
     1.21297
     1.14293
     1.06212
     1.23991
     1.63857
     1.98875
     1.90794
     1.84868
     1.57931
     1.55237
     1.27762
     1.42846
     1.35304
     1.40691
     1.31533
     1.23452
     1.17526
     1.18603
     0.93821
     0.89512
     0.84124
     0.74427
     0.63652
     0.54494
     0.59342
     0.63652
     0.61497
     0.62036
     0.63652
     0.63114
     0.37793
     0.27018
     0.19476
     0.19476
     0.35099
     0.12473
     0.02775
    -0.00996
    -0.17697
    -0.03151
    -0.23084
    -0.37091
    -0.48404
    -0.61334
    -0.76419
    -0.91503
    -0.96891
    -1.16824
    -1.24905
    -1.27598
    -1.36218
    -1.42144
    -1.59384
    -1.56690
    -1.61000
    -1.84704
    -1.82549
    -1.80933
    -1.85243
    -1.66926
    -1.73930
    -1.59384
    -1.36218
    -1.32447
    -1.33525
    -1.35141
    -1.21672
    -1.06049
    -0.84500
    -0.75880
    -0.47327
    -0.59718
    -0.60257
    -0.53792
    -0.43556
    -0.45172
    -0.38169
    -0.46250
    -0.44095
    -0.30088
    -0.33859
    -0.38707
    -0.51637
    -0.40323
    -0.52176
    -0.59179
    -0.46788
    -0.39246
    -0.52176
    -0.62412
    -0.62950
    -0.54331
    -0.61873
    -0.62412
    -0.61873
    -0.46788
    -0.43017
    -0.26855
    -0.00996
    -0.08538
    -0.13925
    -0.15542
     0.14089
     0.34561
     0.41025
     0.56649
     0.69578
     0.87895
     0.93821
     1.01364
     1.13216
     1.11061
     1.25068
     1.43924
     1.72477
     1.69244
     2.01030
     2.27966
     2.27966
     2.13959
     2.26350
     2.55981
     2.55442
     2.30660
     1.97797
     1.39075
     1.38536
     1.86484
     2.29044
     1.68706
     0.83586
     0.87357
     0.88434
     1.04596
     0.66346
     0.20554
     0.08701
    -0.16080
    -0.45172
    -0.25778
     0.07085
     0.08701
     0.17321
     0.23786
     0.14627
     0.16782
     0.02237
    -0.17158
    -0.33320
    -0.20929
    -0.46250
    -0.25239
    -0.15003
    -0.51098
    -0.48943
    -0.46788
    -0.43017
    -0.37630
    -0.40323
    -0.46250
    -0.37091
    -0.34397
    -0.15542
    -0.25778
    -0.37091
    -0.16619
     0.04930
     0.28096
     0.50184
     0.47490
     0.43180
     0.45335
     0.56649
     0.64730
     0.49107
     0.45335
     0.35638
     0.30251
     0.21631
     0.04930
    -0.25778
    -0.36552
    -0.71570
    -1.23289
    -1.13053
    -1.45377
    -1.53996
    -1.76085
    -1.78240
    -1.82011
    -1.96557
    -2.01944
    -2.16490
    -2.13796
    -2.46659
    -2.45581
    -2.41810
    -2.08947
    -1.84704
    -1.76085
    -1.59923
    -1.45377
    -1.38912
    -1.33525
    -1.42683
    -1.43222
    -1.28137
    -1.20056
    -1.13591
    -1.04433
    -0.94197
    -0.91503
    -0.78035
    -0.92581
    -0.75341
    -0.90426
    -0.76957
    -0.71031
    -0.84500
    -0.79651
    -0.76957
    -0.81267
    -0.67260
    -0.74264
    -0.67260
    -0.65105
    -0.71570
    -0.62412
    -0.54869
    -0.48943
    -0.42478
    -0.65105
    -0.33320
     0.03853
     0.23786
     0.22170
     0.46952
     0.77121
     1.28839
     1.73015
     1.16448
    -0.87193
    -1.88476
    -0.67260
    -0.20929
    -0.30626
    -0.17158
    -1.04433
    -0.85577
    -0.59179
    -1.00123
    -1.34602
    -1.33525
    -0.99584
    -0.29549
     0.09779
     0.91667
     1.48234
     1.92410
     2.25812
     2.85072
     3.29249
     3.62650
     4.06826
     4.16524
     4.03594
     3.98207
     3.59956
     3.85816
     3.55647
     3.42717
     3.18474
     2.64600
     2.03185
     1.70861
     1.42846
     1.09445
     0.66346
     0.46952
     0.42642
     0.14089
    -0.14464
    -0.37091
    -0.67260
    -0.76419
    -0.76419
    -0.93658
    -0.97968
    -0.85038
    -0.89348
    -0.88271
    -0.87732
    -0.81267
    -0.69954
    -0.40862
    -0.46788
    -0.40323
    -0.15542
    -0.04767
     0.22170
     0.52878
     0.93821
     1.12677
     1.37998
     1.32072
     0.93283
    -0.23623
    -0.72109
     0.04930
     0.98131
     1.81635
     1.53082
     0.89512
     0.41025
     0.02237
    -0.10154
    -0.09616
     0.02775
     0.20015
     0.51800
     0.52339
     0.65269
     0.90050
     0.84663
     0.90050
     0.66885
     0.62575
     0.38871
     0.31328
     0.15705
    -0.13387
    -0.25778
    -0.46788
    -0.82884
    -1.37296
    -1.76623
    -2.11641
    -2.45581
    -2.81138
    -2.64437
    -2.21877
    -2.43426
    -2.49891
    -2.36423
    -2.47736
    -2.34807
    -2.12719
    -2.07331
    -1.75546
    -1.25982
    -0.95274
    -0.68876
    -0.49482
    -0.26855
     0.01159
     0.13011
     0.15166
     0.04392
     0.00620
    -0.03151
    -0.10154
     0.17860
     0.06546
     0.21092
     0.13550
     0.13011
     0.25402
     0.32406
     0.34561
     0.24863
     0.08701
     0.27557
     0.45874
     0.59881
     0.53955
     0.44258
     0.50184
     0.51800
     0.54494
     0.72811
     0.91667
     1.01903
     1.21836
     1.26684
     1.29917
     1.10522
     0.79814
     0.53416
     0.70656
     0.91128
     0.82508
     0.95438
     0.80892
     0.32406
     0.03314
     0.00082
    -0.10693
    -0.31165
    -0.32242
    -0.29010
    -0.40862
    -0.33859
    -0.40323
    -0.41401
    -0.30626
    -0.07999
     0.06008
     0.24863
     0.49645
     0.83586
     0.80892
     1.02980
     1.30455
     1.11061
     1.01903
     0.75505
     0.21092
     0.01159
    -0.00996
     0.44797
     0.65269
     0.37254
    -0.14464
    -0.63489
    -0.62412
    -0.66183
    -0.95274
    -1.03894
    -0.95274
    -0.89887
    -0.75341
    -0.73725
    -0.52714
    -0.55408
    -0.55408
    -0.55947
    -0.45711
    -0.45172
    -0.43017
    -0.52714
    -0.41401
    -0.60795
    -0.64567
    -0.83422
    -0.72648
    -0.71570
    -0.82345
    -0.80729
    -0.74264
    -0.73725
    -0.97429
    -1.03355
    -0.94736
    -1.04433
    -0.88810
    -0.63489
    -0.87732
    -0.75880
    -0.41401
    -0.46788
    -0.68338
    -0.57563
    -0.10693
     0.03853
    -0.61873
    -1.16824
    -0.87732
    -0.14464
     0.18399
     0.35099
     0.29173
     0.15705
     0.17321
    -0.03151
     0.14089
     0.22170
     0.65269
     0.87357
     0.65269
     0.86818
     0.77121
     0.41564
    -0.12848
    -0.81267
    -0.94736
     0.10856
     0.62575
     0.93283
     0.45874
    -0.47866
    -1.11975
    -1.50764
    -1.42683
    -0.96891
    -0.63489
    -0.17158
    -0.09616
    -0.10154
    -0.17158
    -0.33320
    -0.31704
    -0.20929
     0.06008
     0.32944
     0.46413
     0.50184
     0.58265
     0.53416
     0.74966
     0.73350
     0.92744
     0.98670
     1.18603
     1.25607
     1.14832
     0.90589
     0.79814
     0.83047
     1.02441
     0.91128
     0.74427
     0.63114
     0.53416
     0.46952
     0.27018
     0.36716
     0.26480
     0.05469
     0.15166
     0.04392
     0.00082
    -0.05306
    -0.11771
    -0.29549
    -0.38169
    -0.23084
    -0.22545
    -0.33859
    -0.41940
    -0.51098
    -0.43556
    -0.26855
    -0.25239
    -0.38707
    -0.41940
    -0.40323
    -0.14464
    -0.11232
    -0.08538
    -0.04228
    -0.01535
     0.13011
     0.23247
     0.45874
     0.74427
     0.71733
     0.66885
     0.63114
     0.76043
     0.69040
     0.31867
     0.34561
     0.36716
     0.62575
     0.57726
     0.56649
     0.55033
     0.59342
     0.59342
     0.42103
     0.45335
     0.56649
     0.51261
     0.67962
     0.65807
     0.89512
     0.78198
     0.66346
     0.28635
    -0.20929
    -0.93658
    -1.31370
    -1.22211
    -0.97429
    -0.84500
    -1.18440
    -1.82549
    -2.21338
    -2.08947
    -2.63360
    -2.96761
    -2.84370
    -2.54201
    -2.15951
    -1.84166
    -1.52919
    -1.31370
    -1.46454
    -1.17901
    -1.07665
    -0.78035
    -0.53792
    -0.32781
    -0.35475
    -0.14464
     0.03853
    -0.17697
    -0.20390
    -0.22545
    -0.07461
     0.29712
     0.67962
     0.75505
     0.66885
     0.76043
     1.21297
     1.35304
     1.56853
     1.55776
     1.39075
     1.63857
     1.49311
     1.16987
     0.61497
     0.09779
     1.09984
     1.24529
     1.18603
     0.71733
     0.11395
    -0.11232
    -0.48404
    -0.68338
    -0.77496
    -0.62950
    -0.45711
    -0.23623
    -0.26855
    -0.32242
    -0.19313
    -0.13387
    -0.24700
    -0.30626
    -0.14464
    -0.26316
    -0.27394
    -0.34397
    -0.40323
    -0.29010
    -0.48404
    -0.40862
    -0.58102
    -0.79651
    -0.82345
    -0.90426
    -0.86655
    -0.78035
    -0.91503
    -0.87732
    -0.77496
    -0.84500
    -0.96352
    -0.87193
    -0.86116
    -0.81806
    -0.74802
    -0.76957
    -0.80729
    -0.91503
    -0.78035
    -0.72109
    -0.43017
    -0.35475
    -0.53253
    -0.58102
    -0.82884
    -1.03894
    -0.87193
    -0.59718
    -0.58640
    -0.46788
    -0.57024
    -0.63489
    -0.68338
    -0.64028
    -0.61873
    -0.60795
    -0.58102
    -0.37630
    -0.37630
    -0.29010
    -0.36552
    -0.16080
    -0.22006
    -0.07461
    -0.09077
     0.06546
     0.07624
    -0.01535
    -0.04228
     0.11395
     0.19476
     0.22170
     0.23247
     0.45335
     0.53416
     0.53416
     0.57726
     0.67423
     0.84124
     1.01903
     0.77659
     0.64730
     0.91667
     1.15910
     1.14832
     1.14832
     0.88973
     1.34765
     1.44463
     1.55776
     1.39614
     1.09984
     0.72811
     0.16244
    -0.83961
    -0.70493
     0.36177
     0.47490
     0.19476
    -0.50021
    -0.33320
    -0.15003
    -0.58640
    -0.70493
    -0.61873
    -0.48404
    -0.30088
     0.15166
     1.31533
     1.88639
     1.98336
     1.96181
     1.08906
    -0.10154
     0.55571
     1.78403
     2.05340
     2.03185
     1.62241
     1.73015
     1.28839
     0.96515
     0.52339
     0.46952
     0.32944
     0.22170
     0.27557
     0.49107
     0.60959
     0.34561
    -0.02073
    -0.17158
    -0.05306
     0.03314
    -0.04767
    -0.22545
    -0.21468
    -0.44633
    -0.62950
    -0.66721
    -0.66183
    -0.60795
    -0.47327
    -0.52714
    -0.75341
    -0.83961
    -0.93658
    -0.89887
    -0.91503
    -0.95274
    -0.98507
    -0.95813
    -0.97429
    -0.99046
    -0.95813
    -0.86116
    -0.93119
    -0.78574
    -0.89887
    -0.94736
    -0.88810
    -0.98507
    -0.80190
    -0.70493
    -0.75880
    -0.74802
    -0.74264
    -0.69415
    -0.62412
    -0.64028
    -0.74802
    -0.60257
    -0.68338
    -0.56486
    -0.48404
    -0.45172
    -0.40323
    -0.46788
    -0.30088
    -0.22006
    -0.12309
    -0.07461
     0.02237
     0.05469
     0.00620
    -0.05844
    -0.09616
     0.03853
     0.16782
     0.36716
     0.40487
     0.28635
     0.18937
     0.05469
    -0.26855
    -0.05844
     0.07624
     0.15166
     0.06546
    -0.03151
     0.00082
    -0.00996
    -0.13387
    -0.15542
    -0.07461
    -0.33320
     0.01159
    -0.07999
     0.08701
     0.07085
    -0.00996
    -0.44095
    -0.36014
    -0.27394
     0.02237
     0.10856
    -0.00457
     0.09779
    -0.09616
     0.21631
     0.44797
     0.67423
     1.07829
     1.16448
     1.34227
     1.78942
     1.52544
     1.73015
     1.52544
     1.36920
     1.93487
     2.60829
     2.88843
     3.02312
     2.58674
     2.22040
     2.28505
     2.23118
     1.94565
     1.45001
     1.08367
     0.54494
    -0.23623
    -1.30292
    -1.20056
    -0.71031
    -0.87193
    -1.40528
    -1.84166
    -2.13796
    -2.28881
    -2.28342
    -2.37500
    -2.41810
    -2.23493
    -1.91708
    -1.27598
    -0.81267
    -0.47327
    -0.36552
     0.11934
     0.32406
     0.45335
     0.42103
     0.42642
     0.29173
     0.51261
     0.49107
     0.60420
     0.45874
     0.22709
     0.01159
     0.14627
     0.12473
     0.18399
     0.29173
     0.46413
     0.17321
    -0.04228
    -0.26316
    -0.55408
    -0.60257
    -0.46250
    -0.33320
    -0.23623
    -0.44095
    -0.46788
    -0.75341
    -0.74264
    -0.80729
    -1.02278
    -1.01739
    -1.07665
    -1.05510
    -1.03894
    -0.99046
    -1.01739
    -1.03894
    -1.00662
    -1.00123
    -0.97968
    -0.95274
    -0.96352
    -0.99584
    -0.89887
    -0.84500
    -0.64567
    -0.70493
    -0.64028
    -0.47866
    -0.53792
    -0.58102
    -0.31704
    -0.15542
    -0.16619
    -0.24161
    -0.38707
    -0.19852
    -0.05844
    -0.12848
     0.06008
     0.13011
     0.24863
     0.22170
     0.11395
    -0.25778
    -0.19852
     0.01159
    -0.03689
    -0.15003
     0.02237
     0.28096
     0.15705
    -0.01535
     0.13011
     0.09779
     0.23247
     0.06008
    -0.48404
    -0.85577
    -0.84500
    -0.70493
    -0.33320
    -0.26316
     0.03853
    -0.14464
    -0.29010
    -0.27394
    -0.29549
    -0.23623
     0.12473
     0.02775
    -0.07999
     0.00082
     0.43180
     0.74966
     0.81969
     0.64730
     0.87357
     1.13755
     1.27223
     0.91667
     0.85202
     0.73888
     0.84663
     1.16987
     1.23452
     1.39614
     1.53082
     1.75709
     1.79480
     1.85406
     1.83251
     1.87561
     1.97259
     1.73554
     1.65473
     1.89716
     1.74093
     1.86484
     1.54160
     1.16987
     1.07290
     0.94899
     0.44797
    -0.23084
    -0.67260
    -0.93119
    -0.98507
    -1.20056
    -1.70697
    -1.85243
    -1.91169
    -1.88476
    -1.74468
    -1.62616
    -1.51842
    -1.88476
    -2.05715
    -1.79317
    -1.46454
    -1.13053
    -0.79112
    -0.40323
    -0.27394
    -0.17697
    -0.02073
     0.04930
     0.13550
     0.26480
     0.34022
     0.29712
     0.27557
     0.46413
     0.36716
     0.53416
     0.46413
     0.25402
     0.34022
     0.27557
     0.38332
     0.25941
     0.17321
     0.16244
     0.13011
     0.18937
     0.20554
    -0.10693
    -0.22545
    -0.24161
    -0.35475
    -0.17158
    -0.08538
    -0.23623
    -0.36014
    -0.39785
    -0.14464
    -0.12309
     0.00620
    -0.10154
     0.01698
    -0.28471
    -0.12848
    -0.37091
    -0.09616
     0.09240
     0.28096
     0.34561
     0.49645
     0.39948
     0.45335
     0.53955
     0.59881
     0.61497
     0.31867
     0.43180
     0.66885
     0.71195
     0.62575
     0.72811
     0.60420
     0.53955
     0.66346
     0.52339
     0.51261
     0.56110
     0.59342
     0.56649
     0.20015
     0.28635
     0.44258
     0.43180
     0.16244
     0.06546
     0.18937
     0.48568
     0.59342
     0.77121
     0.54494
     0.55033
     0.42642
     0.61497
     0.70117
     0.73350
     0.73888
     0.37793
     0.02237
     0.32944
     0.38871
     0.35099
     0.52878
     0.18937
    -0.13387
    -0.20929
    -0.23623
    -0.27933
    -0.35475
    -0.32781
    -0.47327
    -0.47327
    -0.26316
    -0.16619
     0.00620
    -0.10693
    -0.19852
    -0.13387
     0.00082
    -0.02612
     0.00620
    -0.29549
    -0.27933
    -0.26316
    -0.18774
    -0.35475
    -0.58640
    -0.94736
    -1.20595
    -1.15746
    -1.27060
    -1.33525
    -1.37834
    -1.55074
    -1.46993
    -1.52380
    -1.61539
    -1.62616
    -1.67465
    -1.62078
    -1.50764
    -1.30831
    -1.32447
    -1.34602
    -1.21672
    -0.82345
    -0.55408
    -0.51098
    -0.74264
    -0.62950
    -0.33859
    -0.04767
     0.04930
     0.13550
     0.42642
     0.42642
     0.52339
     0.66885
     1.21297
     1.13755
    -0.17158
    -1.06049
    -0.19852
    -0.13925
    -0.25778
    -0.42478
    -1.18979
    -1.65310
    -1.31908
    -1.13053
    -1.07127
    -1.16824
    -1.73930
    -1.92247
    -1.56690
    -1.09282
    -0.32781
     0.38871
     0.57188
     0.69578
     0.64730
     0.76582
     0.99748
     1.48772
     1.60625
     1.61702
     1.39614
     1.24529
     1.07290
     0.60420
     0.69578
     0.45874
     0.34561
     0.05469
    -0.06922
    -0.12309
    -0.41940
    -0.78035
    -0.53253
    -0.62412
    -0.48943
    -0.47327
    -0.25778
    -0.08538
     0.12473
     0.29712
     0.65807
     0.60420
     0.85740
     0.81969
     0.88973
     1.32072
     1.56315
     1.39614
     1.87023
     1.89178
     1.66551
     1.39075
     1.57931
     1.49311
     1.74632
     1.65473
     1.72477
     1.81097
     1.66551
     1.75709
     1.63318
     1.32610
     1.32610
     1.46618
     1.55237
     1.56853
     1.26146
     1.37459
     1.22913
     1.28839
     1.32610
     1.25068
     1.22913
     1.29917
     1.37459
     1.55776
     1.61702
     1.72477
     1.39075
     1.08367
     0.45335
     0.09240
    -0.03151
     0.18399
     0.26480
    -0.11771
    -0.62950
    -1.04972
    -1.22750
    -1.43761
    -1.69620
    -1.89553
    -2.07870
    -2.18106
    -2.14335
    -2.04638
    -2.11102
    -1.78778
    -1.61539
    -1.52380
    -1.39989
    -1.50764
    -1.42683
    -1.25982
    -1.29753
    -1.22211
    -1.11975
    -0.97429
    -0.91503
    -0.93119
    -0.87732
    -0.83422
    -0.86116
    -0.49482
    -0.24161
     0.06546
     0.09240
     0.32944
     0.57726
     0.79814
     0.96515
     0.82508
     0.80353
     0.97593
     0.57726
     0.86279
     0.80892
     0.92205
     0.54494
     0.14089
    -0.33859
    -0.39785
    -0.16619
    -0.05844
     0.14627
     0.35638
     0.58804
     0.53416
    -0.11232
    -0.78035
    -0.94197
    -0.72109
    -0.48404
    -0.39246
    -0.47327
    -0.36014
    -0.12848
    -0.21468
    -0.73186
    -1.20595
    -1.07127
    -1.04972
    -1.10359
    -1.24366
    -0.96352
    -0.77496
    -0.40323
     0.06008
     0.50723
     0.63114
     0.88973
     0.99209
     0.78737
     0.67962
     0.60420
     0.60959
     0.52339
     0.59342
     0.53955
     0.64730
     0.65807
     0.41564
     0.05469
    -0.25778
    -0.36552
    -0.30626
    -0.17158
     0.00082
     0.33483
     0.29712
     0.23786
     0.30790
     0.42642
     0.46952
     0.73350
     0.79814
     0.75505
     0.72272
     0.62036
     0.54494
     0.34022
     0.29173
     0.40487
     0.16244
     0.02237
    -0.15542
    -0.38169
    -0.20929
    -0.29549
    -0.51637
    -0.57563
    -0.52714
    -0.58102
    -0.49482
    -0.48404
    -0.48943
    -0.38707
    -0.36014
    -0.20929
    -0.20929
    -0.27394
    -0.22006
    -0.13925
    -0.06922
    -0.16080
    -0.29549
    -0.36552
    -0.19852
    -0.31165
    -0.37091
    -0.35475
    -0.68338
    -0.97429
    -1.17901
    -1.25444
    -1.31908
    -1.24366
    -1.22750
    -1.16824
    -1.28137
    -1.46454
    -1.65849
    -1.90092
    -1.97634
    -1.93863
    -1.87937
    -1.72852
    -1.34602
    -1.24366
    -1.09282
    -1.14669
    -1.27598
    -1.32447
    -1.26521
    -0.97429
    -0.54331
    -0.26855
    -0.26855
    -0.15542
     0.12473
     0.47490
     1.06751
     1.29917
     1.01903
     0.96515
     0.37254
    -0.25778
    -0.97968
    -1.38912
     0.18399
     1.29917
     0.84663
    -0.38169
    -1.66387
    -2.11641
    -1.82549
    -1.39451
    -1.44299
    -1.17901
    -0.96891
    -1.00662
    -0.61873
    -0.48404
    -0.32781
    -0.17158
    -0.06383
     0.38332
     0.81969
     1.21297
     1.47156
     1.74632
     1.91332
     1.85945
     1.84868
     1.81635
     2.04262
     2.43051
     2.25273
     2.31199
     2.09111
     1.68706
     1.61163
     1.40153
     1.25607
     1.38536
     1.45001
     1.33149
     1.47695
     1.12138
     0.88434
     0.77659
     0.92205
     1.43924
     1.47156
     1.08367
     0.60959
     0.62575
     1.04596
     1.18603
     1.30455
     1.21836
     1.05135
     0.71733
     0.45874
     0.10318
    -0.06922
     0.06546
     0.14089
    -0.10154
    -0.07999
    -0.19852
    -0.33320
    -0.47327
    -0.51637
    -0.62950
    -0.61334
    -0.56486
    -0.54869
    -0.61873
    -0.69415
    -0.74802
    -0.57024
    -0.57563
    -0.42478
    -0.50021
    -0.54869
    -0.57024
    -0.22006
    -0.19852
    -0.15003
    -0.13925
    -0.13925
     0.04392
     0.02237
     0.22170
     0.23786
     0.30251
     0.18937
     0.08163
     0.16782
     0.25402
     0.06008
    -0.08538
     0.00082
     0.02775
     0.07624
    -0.11232
    -0.18774
    -0.25239
    -0.39785
    -0.38169
    -0.36014
    -0.53253
    -0.52714
    -0.65105
    -0.61873
    -0.71031
    -0.86116
    -1.00123
    -1.18979
    -1.61000
    -2.00866
    -1.93324
    -1.74468
    -1.87398
    -1.66926
    -1.34063
    -0.90426
    -0.87193
    -0.86116
    -0.89887
    -0.42478
     0.39948
     0.87895
     1.00825
     0.92205
     1.02980
     1.03519
     1.16448
     0.93283
     0.94899
     1.15910
     1.59547
     0.98131
     0.19476
    -0.87193
    -1.52919
    -1.45377
    -1.28676
    -1.22211
    -1.34063
    -1.18440
    -1.07665
    -1.11436
    -1.13591
    -0.95813
    -0.85577
    -0.66183
    -0.36552
    -0.19852
     0.06008
     0.20015
     0.17860
     0.26480
     0.45874
     0.46952
     0.43180
     0.35099
     0.41025
     0.34561
     0.34022
     0.30251
    -0.02073
     0.05469
     0.20554
     0.25941
     0.15705
     0.16244
     0.13011
     0.09240
     0.30251
     0.56110
     0.54494
     0.58265
     0.60420
     0.59881
     0.60420
     0.53955
     0.36716
     0.18399
     0.23786
     0.47490
     0.45874
     0.49645
     0.22170
    -0.03689
     0.04392
     0.11395
     0.10856
     0.07085
    -0.29549
    -0.37091
    -0.24161
    -0.25239
    -0.12309
    -0.26316
    -0.25239
    -0.04228
     0.16244
     0.18399
    -0.11232
    -0.19852
    -0.27394
    -0.09077
    -0.11232
    -0.17158
    -0.18235
    -0.19313
    -0.17158
    -0.16619
    -0.33859
    -0.44633
    -0.43017
    -0.25239
    -0.33320
    -0.55408
    -0.44633
    -0.35475
    -0.31704
    -0.39246
    -0.20390
    -0.10693
    -0.11232
    -0.27394
    -0.30088
    -0.32242
    -0.12848
    -0.06383
    -0.00457
    -0.06922
     0.10856
     0.05469
    -0.00457
    -0.01535
    -0.07461
    -0.24700
    -0.10154
    -0.00457
    -0.02073
    -0.20390
    -0.20929
     0.10318
     0.04392
    -0.00996
     0.17321
    -0.19313
    -0.07999
    -0.06922
    -0.04228
    -0.36014
    -0.43556
    -0.62412
    -0.22006
     0.32944
     0.67423
     0.43180
    -1.56690
    -3.31240
    -1.80933
    -0.58102
    -0.83422
    -1.29215
    -1.96018
    -2.27803
    -2.21877
    -2.26726
    -1.84704
    -1.62078
    -1.22750
    -0.84500
    -0.57024
    -0.47866
    -0.78035
    -0.36014
     0.01698
     0.40487
     0.80353
     1.52544
     1.99414
     1.80558
     1.67628
     1.89178
     1.80558
     2.26350
     2.05878
     2.10188
     1.87023
     2.09649
     1.98336
     1.10522
     0.92744
     0.69040
     0.65807
     0.60420
     0.50184
     0.42642
     0.00620
    -0.29010
    -0.55408
    -0.72109
    -1.03355
    -0.97968
    -0.94197
    -0.70493
    -0.40323
    -0.43017
    -0.54869
    -0.51637
    -0.38169
    -0.47866
    -0.43017
    -0.37091
    -0.34936
    -0.22006
    -0.26316
    -0.23623
    -0.48404
    -0.47866
    -0.39785
    -0.37630
    -0.40323
    -0.43017
    -0.37630
    -0.38707
    -0.41401
    -0.52714
    -0.59179
    -0.81267
    -0.92581
    -0.56486
    -0.30626
    -0.48404
    -0.39785
    -0.62412
    -0.61334
    -0.78574
    -0.81267
    -0.34936
    -0.14464
     0.08701
     0.29173
     0.82508
     0.95976
     1.24529
     1.21836
     0.81431
     0.68501
     0.71195
     0.95976
     1.22913
     1.41769
     1.29378
     1.12138
     1.07829
     0.96515
     0.77121
     0.33483
     0.33483
     0.18399
     0.12473
     0.20015
     0.22170
     0.24325
     0.36177
     0.30251
     0.09779
    -0.24700
    -0.05844
     0.00620
     0.16244
     0.16782
    -0.00457
    -0.11232
    -0.13925
    -0.19313
     0.06008
    -0.06922
    -0.09616
     0.19476
    -0.00457
     0.52878
     0.80353
     0.80353
     0.68501
     0.76043
     0.74427
     0.94360
     0.83047
     0.86818
     0.88973
     0.48568
    -0.05306
    -0.55947
    -0.46788
    -0.58640
    -0.56486
    -1.00662
    -1.50764
    -1.91169
    -2.20800
    -2.39117
    -2.39117
    -2.43965
    -2.38578
    -2.42888
    -2.06254
    -1.83627
    -1.55613
    -1.28676
    -1.13053
    -0.93119
    -0.79112
    -0.59718
    -0.17158
    -0.00457
     0.29173
     0.44797
     0.59342
     0.98131
     1.07829
     1.15910
     1.16987
     1.32072
     1.57392
     1.77325
     1.94565
     2.15576
     2.48438
     2.61907
     2.76991
     2.53826
     3.08238
     3.27632
     3.01234
     2.60829
     1.95104
     1.03519
     1.41230
     1.63857
     1.37998
     0.92744
     0.29173
    -0.10693
    -0.44095
    -0.96891
    -1.25444
    -1.47532
    -1.36218
    -1.37296
    -1.50764
    -1.86321
    -1.68004
    -1.70697
    -1.52380
    -1.22750
    -1.10359
    -0.97968
    -1.10898
    -1.16824
    -1.17901
    -0.95813
    -0.98507
    -1.00123
    -1.07127
    -0.95813
    -0.86655
    -0.66183
    -0.62950
    -0.45172
    -0.58102
    -0.67799
    -0.42478
    -0.33320
    -0.12309
    -0.00996
    -0.12309
    -0.09616
     0.05469
     0.09779
    -0.02612
     0.06546
    -0.31704
    -0.50559
    -0.36014
    -0.08538
    -0.32781
    -0.36552
    -0.43017
    -0.54869
    -0.67260
    -0.48943
    -0.35475
    -0.17158
     0.00082
     0.41025
     0.64730
     0.88434
     0.90589
     0.83586
     0.75505
     0.58265
    -0.12848
    -0.83422
    -0.22545
     0.88434
     1.61163
     1.73015
     1.48234
    -0.03689
    -1.07127
    -0.59179
     0.14089
     0.32944
     0.01159
     0.12473
     0.08163
     0.25941
     0.12473
    -0.41401
    -0.61873
    -1.04433
    -1.25982
    -1.33525
    -1.76623
    -2.08409
    -1.73391
    -1.44838
    -0.78035
    -0.85577
    -1.45915
    -1.97095
    -2.13257
    -1.67465
    -1.01200
    -0.51098
     0.06546
     1.13216
     0.54494
    -0.10693
    -0.43017
    -0.25239
    -0.29549
    -0.19852
    -0.06383
    -0.10154
     0.11395
     0.20015
     0.04930
    -0.01535
    -0.12309
    -0.16080
    -0.13387
     0.06008
     0.16244
     0.58804
     1.22913
     1.74632
     1.48772
     1.80558
     2.02107
     2.21502
     2.43051
     1.78403
     1.52544
     1.69783
     2.01568
     1.98875
     1.83251
     1.64934
     1.27762
     0.83047
     0.42103
     0.46952
    -0.03151
    -0.55947
    -0.82345
    -1.15208
    -1.15208
    -0.95813
    -1.11975
    -1.33525
    -1.20056
    -1.16285
    -1.36757
    -1.49148
    -1.39989
    -1.25444
    -1.04972
    -0.92581
    -0.87732
    -0.82884
    -0.61334
    -0.55947
    -0.83422
    -1.08204
    -1.09282
    -0.91503
    -0.80729
    -0.72648
    -0.63489
    -0.90426
    -1.17901
    -1.29753
    -1.10359
    -0.93658
    -1.03894
    -1.09282
    -1.03894
    -0.87193
    -0.78035
    -0.61873
    -0.42478
    -0.04767
    -0.31704
    -0.30088
    -0.33320
    -0.16080
     0.13550
     0.36716
     0.51800
     0.59342
     0.70656
     0.71195
     0.65807
     0.43719
     0.77121
     1.19681
     1.36920
     1.73554
     1.99952
     2.23118
     2.47361
     2.03723
     1.90794
     1.71938
     1.84329
     1.83251
     2.29583
     2.36586
     2.24734
     1.70322
     1.37459
     1.23452
     1.14832
     0.93283
     0.87895
     0.51800
     0.39948
     0.23786
     0.09779
     0.09779
     0.01159
    -0.05306
     0.03314
     0.04392
    -0.01535
    -0.12848
    -0.31165
    -0.34397
     0.06546
     0.25941
     0.28096
     0.56649
     0.72811
     0.74966
     0.67423
     0.12473
    -0.53253
    -0.90965
    -1.33525
    -1.08743
    -0.66183
    -0.39246
    -0.58640
    -1.10359
    -1.06049
    -1.08743
    -1.25982
    -1.26521
    -1.09820
    -0.60795
    -0.26855
     0.00082
     0.76582
     1.42308
     1.75170
     2.11266
     2.15576
     2.63523
     2.94770
     2.22579
     1.62780
     1.56315
     1.68167
     1.66551
     1.54160
     1.34765
     0.71195
     0.11395
    -0.25778
    -0.59179
    -1.17363
    -1.22750
    -1.59923
    -1.93863
    -1.99789
    -1.94402
    -2.08947
    -2.08409
    -1.98173
    -2.28881
    -2.27803
    -2.28342
    -2.12719
    -2.08947
    -2.04638
    -1.96557
    -1.86321
    -1.63155
    -1.56690
    -1.51303
    -1.46454
    -1.40528
    -1.47532
    -1.34063
    -1.20595
    -1.26521
    -1.12514
    -1.14130
    -1.07127
    -1.27060
    -1.28676
    -1.27060
    -1.00123
    -1.04433
    -1.21134
    -1.42683
    -1.28676
    -1.13591
    -1.50764
    -1.28676
    -1.20056
    -1.58306
    -1.26521
    -1.45915
    -1.49148
    -1.10359
    -0.99046
    -1.18979
    -1.55074
    -1.76085
    -0.89887
     0.46952
     0.51261
    -0.04767
    -0.50021
    -0.74802
    -0.47327
    -0.02073
     0.27557
     0.48568
     0.67962
     0.65807
     0.77121
     0.80353
     0.73350
     0.50184
     0.55571
     0.48029
     0.42642
     0.65269
     0.78737
     0.53416
     0.43180
     0.16782
     0.29712
     0.25402
     0.07624
     0.17860
     0.30790
     0.55571
     0.42103
     0.09240
     0.22709
     0.28096
     0.42642
     0.43719
     0.49645
     0.39409
     0.58265
     0.81969
     0.73350
     0.86818
     0.87895
     0.85740
     0.79814
     0.72272
     0.57726
     0.53416
     0.65807
     0.59881
     0.66346
     0.57188
     0.62036
     0.60959
     0.51800
     0.63652
     0.71195
     0.69578
     0.64730
     0.79814
     0.74966
     0.71195
     0.78737
     0.77659
     0.50723
    -0.04767
    -0.43017
    -0.43017
     0.17321
     0.18937
    -0.45172
    -0.02612
     0.23247
     0.51261
     0.49107
     0.29712
     0.14089
     0.32944
     0.39409
     0.79276
     0.98670
     1.24529
     1.41230
     1.49850
     1.27223
     0.98131
     0.85202
     0.93821
     0.89512
     0.60420
     0.42642
     0.00082
    -0.10693
    -0.20929
    -0.30626
    -0.39785
    -0.42478
    -0.44633
    -0.55947
    -0.60257
    -0.62950
    -0.57024
    -0.64567
    -0.55947
    -0.58640
    -0.53253
    -0.74802
    -0.57563
    -0.57024
    -0.46250
    -0.24161
    -0.38169
    -0.40323
    -0.55947
    -0.59718
    -0.57563
    -0.46788
    -0.34397
    -0.39246
    -0.44633
    -0.19852
    -0.48404
    -0.65105
    -0.26316
    -0.15542
     0.01698
     0.77121
     1.01364
     0.97054
     0.81969
     0.76043
     1.02441
     1.91871
     1.94565
     1.85945
     1.61702
     1.20758
     1.09445
     1.06212
     1.01903
     0.99748
     0.60959
     0.23786
     0.13550
    -0.04767
    -0.03151
    -0.33859
    -0.62950
    -0.71031
    -0.82884
    -0.81806
    -0.69415
    -0.72109
    -0.57024
    -0.64028
    -0.47866
    -0.48943
    -0.66721
    -0.56486
    -0.46250
    -0.47866
    -0.49482
    -0.81267
    -0.73725
    -0.64567
    -0.46250
    -0.43556
    -0.47866
    -0.38707
    -0.39785
    -0.45172
    -0.36552
    -0.09616
    -0.06922
     0.05469
     0.17321
     0.16782
     0.30790
     0.41025
     0.56649
     0.67423
     0.91667
     0.86279
     0.85740
     0.86818
     1.30455
     1.40691
     1.47156
     1.61163
     1.51466
     1.67089
     1.55776
     1.60625
     1.62780
     1.74093
     1.42846
     0.84663
     0.80892
     1.04596
     1.49850
     2.07495
     2.13421
     1.79480
     1.46618
     1.22374
     0.94899
     1.19142
     0.62036
    -0.09616
    -0.38169
    -0.19852
    -0.00457
    -0.12309
    -0.61873
    -1.03894
    -1.64771
    -2.31036
    -2.56895
    -2.68747
    -2.90296
    -2.78983
    -2.56895
    -2.63360
    -2.88141
    -2.78983
    -2.67131
    -2.52585
    -2.34268
    -2.24571
    -2.06254
    -1.94940
    -1.83627
    -1.59923
    -1.64771
    -1.64232
    -2.02483
    -2.08409
    -1.77162
    -1.39451
    -1.23289
    -1.37834
    -1.39989
    -1.13591
    -1.25982
    -1.25982
    -1.38373
    -1.25982
    -1.03894
    -1.00123
    -1.04972
    -0.66183
    -0.53792
    -0.31165
    -0.23084
    -0.09616
     0.08163
     0.48568
     0.96515
     1.56315
     2.24195
     1.21836
    -0.64028
    -1.03894
    -0.36014
     0.78198
     1.25068
     0.25402
    -0.24161
    -0.51098
    -0.54331
    -0.92042
    -1.56151
    -1.65310
    -1.45915
    -1.68004
    -1.69081
    -1.38373
    -1.22211
    -1.08743
    -1.00123
    -0.90426
    -0.72109
    -0.66183
    -0.59718
    -0.61873
    -0.58102
    -0.45172
    -0.53792
    -0.57024
    -0.73186
    -0.66721
    -0.67260
    -0.70493
    -0.86655
    -0.83422
    -0.89887
    -0.93658
    -1.00662
    -1.00662
    -0.79112
    -0.76419
    -0.89887
    -0.80729
    -0.65105
    -0.60257
    -0.54869
    -0.55947
    -0.43017
    -0.33320
    -0.07999
     0.08163
     0.01159
     0.06546
     0.11934
     0.21631
     0.23247
     0.18937
     0.21631
     0.35638
     0.48029
     0.49107
     0.53955
     0.61497
     0.73350
     0.87895
     1.13755
     1.32610
     1.52544
     1.84329
     1.91332
     2.13421
     2.81301
     3.16858
     3.00157
     2.93692
     3.15780
     3.33020
     2.92076
     3.00696
     3.08238
     2.98541
     2.67294
     2.27966
     1.87561
     1.11600
     0.55033
     0.43180
     0.20015
     0.22170
    -0.27394
    -0.71570
    -0.96891
    -1.44299
    -1.87398
    -1.89553
    -1.88476
    -1.61000
    -1.68004
    -1.74468
    -1.80394
    -1.79856
    -1.69081
    -1.69620
    -1.58306
    -1.27598
    -1.27598
    -1.23289
    -1.11975
    -1.04972
    -0.83422
    -0.89348
    -0.73725
    -0.66183
    -0.54331
    -0.37091
    -0.25778
    -0.22545
    -0.42478
    -0.37630
    -0.27933
     0.08701
     0.08701
     0.03314
    -0.04767
     0.06546
     0.00082
     0.01159
     0.08163
     0.32944
     0.59342
     0.92205
     1.29378
     1.21297
     1.28301
     1.04057
     1.21836
     1.68167
     1.42308
     1.48772
     1.71938
     1.63857
     1.57392
     1.35304
     1.42308
     1.20219
     1.19142
     0.81969
     0.39409
     0.25402
     0.32944
     0.41564
     0.14089
    -0.12309
    -0.11771
    -0.50021
    -0.70493
    -0.86116
    -0.81267
    -0.60795
    -0.47866
    -0.46788
    -0.72648
    -0.90965
    -0.92042
    -0.90965
    -0.97429
    -1.04972
    -0.99046
    -0.93119
    -0.78035
    -0.65644
    -0.68876
    -0.76419
    -0.70493
    -0.58640
    -0.65644
    -0.73186
    -0.61334
    -0.63489
    -0.55947
    -0.54331
    -0.43017
    -0.62950
    -0.60795
    -0.64567
    -0.48404
    -0.43017
    -0.71031
    -0.53253
    -0.51637
    -0.65105
    -0.74802
    -0.75880
    -0.31704
    -0.04228
     0.15166
     0.18399
     0.36177
     0.39948
     0.59881
     0.83047
     1.43924
     2.26889
     2.73220
     2.41974
     2.20963
     2.21502
     1.78942
     1.82174
     1.28839
     1.05135
     1.14293
     1.07829
     0.81431
     0.35638
     0.09779
    -0.50559
    -0.99046
    -1.54535
    -1.98173
    -2.21338
    -2.33729
    -2.56895
    -2.72518
    -2.83832
    -2.66592
    -2.54740
    -2.45581
    -2.44504
    -2.36962
    -2.51507
    -2.67131
    -2.50430
    -2.47198
    -2.24571
    -2.06793
    -1.89553
    -1.70697
    -1.62616
    -1.36757
    -1.21672
    -0.87193
    -0.59179
    -0.45172
    -0.44633
    -0.72648
    -0.73725
    -0.80190
    -0.83422
    -0.72109
    -0.73725
    -0.10693
     0.73350
     1.08367
     0.59342
    -1.23289
    -1.69081
    -0.93658
     0.05469
     0.50184
     0.17860
     0.01698
    -0.37630
    -0.60257
    -0.83961
    -0.78574
    -0.93119
    -0.94736
    -0.86655
    -0.92042
    -0.80190
    -0.80729
    -0.84500
    -0.97429
    -0.78574
    -0.70493
    -0.82345
    -0.58640
    -0.41940
    -0.46788
    -0.33859
    -0.19852
    -0.19852
     0.10856
     0.10318
     0.14089
     0.29712
     0.19476
     0.29173
     0.28635
     0.25941
     0.33483
     0.19476
     0.36177
     0.36716
     0.22170
     0.39948
     0.25941
     0.11395
     0.20554
     0.24863
     0.22170
     0.24325
     0.04930
    -0.02073
     0.00082
    -0.02073
     0.16244
     0.06546
     0.11395
     0.07085
     0.13550
     0.03853
    -0.00996
     0.04392
     0.05469
     0.14089
     0.06546
     0.13550
     0.11395
     0.17321
     0.19476
     0.35099
     0.59342
     0.77121
     0.95976
     0.77659
     0.76043
     0.84124
     1.01903
     1.13755
     1.43385
     1.72477
     1.92410
     1.80558
     1.92410
     1.61702
     1.62241
     1.80558
     1.88639
     1.96181
     2.01568
     1.78403
     1.71938
     1.93487
     1.96181
     2.07495
     2.13959
     2.37125
     2.31199
     1.87023
     1.81097
     1.88100
     2.04801
     2.23657
     2.18269
     2.11266
     1.92949
     1.62241
     1.13216
     0.86818
     0.51800
     0.21631
    -0.00996
    -0.58640
    -0.76419
    -0.68338
    -0.58102
    -0.88810
    -1.06049
    -1.14669
    -1.53996
    -1.53458
    -1.17363
    -0.87193
    -0.83422
    -0.82884
    -0.57024
    -0.57563
    -0.20390
    -0.00457
     0.15705
     0.11934
     0.13550
     0.17321
     0.37793
     0.46952
     0.44797
     0.18937
     0.25402
     0.74966
     0.77121
     1.01903
     0.91667
     0.61497
     0.93283
     0.98670
     0.97054
     0.66885
     0.04930
    -0.28471
     0.00620
     0.45335
     0.29173
     0.01159
    -0.21468
    -0.40862
    -0.58102
    -0.60257
    -0.69415
    -0.62412
    -0.62950
    -0.65105
    -0.61334
    -0.51098
    -0.36014
    -0.26316
    -0.10154
    -0.06383
    -0.04228
    -0.06383
    -0.07999
    -0.11771
    -0.19852
     0.06008
    -0.10154
    -0.04228
    -0.05844
    -0.07461
    -0.02073
    -0.10154
    -0.15003
    -0.13925
    -0.10154
     0.00620
    -0.11232
    -0.10693
    -0.10693
     0.15705
     0.22170
     0.28096
    -0.07999
    -0.21468
    -0.22545
    -0.03151
     0.09779
    -0.27394
    -0.55408
    -0.21468
     0.21631
     0.19476
    -0.20929
    -0.99584
    -0.90965
    -0.46788
    -0.41940
    -0.10154
    -0.04228
     0.06546
     0.00082
    -0.27933
    -0.82345
    -0.67260
    -0.68338
    -0.30088
    -0.14464
    -0.36552
    -0.39785
    -0.33320
    -0.38169
    -0.63489
    -0.74264
    -0.70493
    -0.88810
    -0.62950
    -0.51098
     0.09779
     0.29712
     0.74966
     0.81969
     1.02980
     1.06212
     0.43719
    -0.53792
    -0.28471
     0.41025
     0.36177
     0.17321
    -0.14464
     0.15166
    -0.09616
    -0.79651
    -0.94736
    -1.42683
    -1.25982
    -1.04972
    -1.36218
    -1.42144
    -1.16824
    -1.06049
    -1.04433
    -0.76957
    -0.62412
    -0.54869
    -0.76957
    -0.62950
    -0.64028
    -0.68876
    -0.47327
    -0.39785
    -0.37630
    -0.40323
    -0.36552
    -0.25778
    -0.20390
    -0.11232
    -0.09616
    -0.36014
    -0.25778
    -0.07999
    -0.00457
     0.32406
     0.69578
     0.66885
     0.59342
     0.27557
     0.05469
     0.01159
    -0.14464
    -0.10154
     0.03853
     0.04930
     0.05469
    -0.11771
    -0.45172
    -0.62412
    -0.84500
    -1.03355
    -1.23289
    -0.98507
    -1.19517
    -1.21672
    -1.22211
    -1.00123
    -0.97968
    -1.21672
    -1.08204
    -0.89348
    -0.74264
    -0.53253
    -0.48943
    -0.41940
    -0.59179
    -0.34936
    -0.12848
    -0.06383
     0.06546
     0.07085
     0.16782
     0.22709
     0.20554
     0.17321
     0.14089
     0.10856
     0.10856
     0.07624
     0.16782
     0.12473
     0.26480
     0.31867
     0.32944
     0.39409
     0.43180
     0.67423
     0.91128
     0.93821
     1.02980
     1.29378
     1.05135
     1.27762
     1.46618
     1.66012
     1.70861
     1.92410
     1.71938
     1.71399
     2.13421
     2.22579
     2.05878
     1.78403
     1.52005
     1.46618
     1.33149
     1.56853
     1.30455
     1.29378
     1.23452
     0.84663
     0.61497
     0.56110
     0.53955
     0.66885
     0.78198
     0.88973
     0.95438
     0.76582
     0.71195
     0.72272
     0.91667
     1.15910
     1.41230
     1.34227
     1.25607
     1.12138
     0.88973
     0.90050
     1.25068
     1.27762
     1.33688
     1.39075
     1.14293
     1.06212
     0.99748
     0.81969
     0.72811
     0.85740
     0.80353
     0.79814
     0.99748
     0.68501
     0.77121
     0.56110
     0.42642
     0.20015
    -0.39785
    -0.53253
    -1.08204
    -1.31370
    -1.36757
    -1.37296
    -1.49687
    -1.52380
    -1.57229
    -1.66387
    -1.65310
    -1.64771
    -1.82549
    -1.25982
    -1.00123
    -1.01200
    -0.77496
    -0.89348
    -1.52380
    -1.61000
    -0.69415
     0.48568
     0.71733
     0.66885
     0.55571
     0.28096
     0.14627
     0.08701
    -0.01535
    -0.21468
    -0.27933
     0.10318
     0.22709
     0.15705
     0.23786
    -0.02612
    -0.35475
    -0.41940
    -0.68338
    -0.69954
    -0.88271
    -1.16285
    -1.04433
    -0.94197
    -0.85577
    -0.71031
    -0.73186
    -0.79112
    -0.64028
    -0.46250
    -0.41940
    -0.33859
    -0.09616
     0.10856
     0.20554
     0.28635
     0.31867
     0.22709
     0.15166
     0.42642
     0.44797
     0.42103
     0.46413
     0.49107
     0.39948
     0.27018
     0.28635
     0.35638
     0.53955
     0.76582
     0.61497
     0.57188
     0.74966
     0.95438
     0.91667
     0.46952
     0.71195
     1.33688
     1.69244
     1.91332
     1.95642
     1.63318
     1.33149
     1.14832
     1.34227
     1.50389
     1.43924
     1.18065
     1.11061
     0.98131
     0.66346
     0.30790
     0.16782
    -0.12848
    -0.47327
    -0.72109
    -0.89348
    -0.93658
    -1.24905
    -1.31908
    -1.35680
    -1.23289
    -1.26521
    -1.43222
    -1.18440
    -1.01200
    -0.80190
    -0.45711
    -0.05844
    -0.02612
     0.24863
     0.49107
     0.86818
     0.98131
     1.21836
     1.31533
     1.55237
     1.69244
     1.80558
     1.92949
     1.71399
     1.46618
     1.60086
     1.60625
     1.48234
     1.35304
     1.24529
     1.37459
     1.09984
     0.57726
     0.00620
    -0.02073
    -0.38169
    -0.43556
    -0.48943
    -0.26316
    -0.59179
    -0.68338
    -0.76419
    -0.95813
    -1.07665
    -1.17901
    -1.22750
    -1.36757
    -1.20056
    -0.81806
    -0.39246
    -0.20929
    -0.26316
    -0.22545
    -0.36014
    -0.49482
    -0.38707
    -0.43556
    -0.46250
    -0.99584
    -1.38373
    -1.02278
    -0.32242
    -0.38707
    -0.85577
    -0.95813
    -1.05510
    -1.39989
    -1.75546
    -1.93863
    -2.17028
    -2.40733
    -2.26187
    -2.20261
    -2.06254
    -2.10025
    -2.01944
    -2.15412
    -2.24032
    -2.21877
    -2.15951
    -1.75546
    -1.57768
    -1.36218
    -1.21672
    -0.90426
    -0.73725
    -0.44095
    -0.21468
    -0.12848
     0.09240
     0.24325
     0.32944
     0.44258
     0.48568
     0.45874
     0.53416
     0.49645
     0.58265
     0.71733
     0.83047
     0.83586
     0.79276
     0.96515
     1.19142
     1.13216
     1.25607
     1.37998
     1.42308
     1.39075
     1.34765
     1.18603
     1.38536
     1.83251
     1.81635
     1.90794
     1.80019
     1.64934
     1.50927
     1.66012
     1.56315
     1.54160
     1.36382
     1.43924
     1.41230
     1.34227
     1.32610
     1.41769
     1.44463
     1.49311
     1.12677
     0.66346
     0.87895
     1.05674
     1.19681
     1.19681
     1.15910
     0.96515
     1.11061
     0.98131
     0.86818
     0.70656
     0.83047
     0.88973
     0.94899
     0.79276
     0.66346
     0.57188
     0.58804
     0.63652
     0.74427
     0.78198
     0.81431
     0.76582
     0.64191
     0.59881
     0.46413
     0.58265
     0.67423
     0.63652
     0.49107
     0.55033
     0.44797
     0.27557
     0.25941
     0.30251
     0.18937
     0.03853
     0.13550
     0.23247
     0.23247
     0.37793
     0.71195
     0.74427
     0.89512
     1.20758
     1.46079
     1.43924
     1.62780
     1.71399
     1.17526
     0.93283
     0.60959
     0.28635
     0.21631
     0.82508
     0.78737
     0.63114
     0.11934
    -0.59718
    -0.79651
    -0.94197
    -1.02817
    -0.96352
    -1.10898
    -1.24366
    -1.25982
    -1.04972
    -0.99046
    -0.94197
    -0.96352
    -1.04433
    -1.03894
    -0.95274
    -0.97429
    -1.34602
    -1.31370
    -1.26521
    -1.24905
    -1.30831
    -1.38912
    -1.52380
    -1.49148
    -1.53458
    -1.39989
    -1.44299
    -1.62078
    -1.75546
    -1.60461
    -1.62078
    -1.43222
    -1.12514
    -1.22211
    -1.14130
    -1.00662
    -0.81267
    -0.74802
    -0.67799
    -0.41401
    -0.19313
     0.17321
     0.44258
     0.44258
     0.69040
     0.92744
     1.13216
     1.60086
     1.28839
     1.39614
     1.28839
     1.15910
     0.91667
     0.84663
     0.77659
     0.97054
     1.18603
     1.21836
     1.20219
     0.64730
     0.41025
     0.45874
     0.73350
     0.72272
     0.84663
     0.77659
     0.58804
     0.83586
     1.04057
     1.10522
     0.93283
     0.87895
     0.59881
     0.47490
     0.67423
     0.73888
     0.73888
     0.60420
     0.62575
     0.51261
     0.44258
     0.29173
     0.19476
     0.38332
     0.52339
     0.85740
     0.79276
     0.74966
     0.86818
     0.92205
     1.01903
     1.01364
     1.04057
     0.90589
     0.94360
     0.88434
     0.96515
     0.93283
     0.78198
     0.71733
     0.36177
    -0.04767
    -0.03689
    -0.05306
    -0.15003
    -0.13925
    -0.23623
    -0.53792
    -0.56486
    -0.55947
    -0.59718
    -0.59718
    -0.83961
    -0.91503
    -0.78035
    -0.83422
    -0.73725
    -1.25444
    -1.18979
    -1.04972
    -0.90965
    -0.85038
    -0.75880
    -0.94197
    -1.32447
    -1.34602
    -1.54535
    -1.44299
    -1.34602
    -1.06049
    -0.89348
    -0.84500
    -0.41940
    -0.30626
    -0.33320
    -0.38707
    -0.23084
    -0.01535
     0.09779
     0.27018
     0.20554
     0.22709
     0.29173
     0.24325
     0.18937
     0.20554
     0.14089
     0.03314
    -0.05306
    -0.12309
    -0.23084
    -0.51098
    -0.60257
    -0.72648
    -0.66721
    -0.78035
    -0.82345
    -0.94197
    -0.81267
    -0.81267
    -0.88810
    -0.83961
    -0.87193
    -0.88271
    -0.87732
    -0.73725
    -0.69954
    -0.54869
    -0.58102
    -0.53253
    -0.48943
    -0.23623
    -0.10154
    -0.00457
    -0.05306
     0.07085
     0.18937
     0.50723
     0.91128
     1.15910
     1.15910
     1.20219
     1.59547
     1.62241
     1.63857
     1.61702
     1.66551
     1.95104
     2.17192
     2.23118
     2.24734
     1.84868
     1.66012
     1.72477
     2.02646
     1.81635
     1.43924
     1.32072
     1.13216
     1.23452
     1.37459
     0.88973
     0.74966
     0.82508
     1.08367
     0.97593
     0.66885
     0.67962
     0.59881
     0.45874
     0.47490
     0.35638
     0.26480
     0.37793
     0.44797
     0.43180
     0.42642
     0.10856
    -0.08538
    -0.12848
     0.09779
     0.30790
     0.23247
     0.08701
    -0.04228
    -0.07999
    -0.20390
    -0.30088
    -0.30088
    -0.02073
     0.07085
     0.14089
     0.00082
     0.17860
     0.11934
    -0.03151
     0.07624
     0.20015
     0.08701
     0.09779
     0.25402
     0.46413
     0.64730
     0.81431
     0.85740
     0.92205
     0.79276
     0.92205
     0.90589
     0.46413
     0.03314
    -0.01535
     0.22170
     0.49645
     0.46952
     0.41564
     0.08163
    -0.24700
    -0.54869
    -0.57563
    -0.68876
    -0.80729
    -0.91503
    -1.07665
    -1.25444
    -1.32986
    -1.29753
    -1.43761
    -1.45377
    -1.69081
    -1.72313
    -1.79856
    -1.88476
    -1.71775
    -1.94402
    -1.78778
    -1.62078
    -1.55613
    -1.41606
    -1.33525
    -1.17901
    -1.03894
    -0.81806
    -0.74802
    -0.61873
    -0.40323
    -0.31165
    -0.23084
    -0.19852
    -0.10693
    -0.14464
    -0.13925
     0.02237
    -0.05306
    -0.08538
     0.03314
    -0.12848
    -0.13387
    -0.13387
    -0.04228
    -0.16619
    -0.10693
    -0.09077
    -0.12309
    -0.13925
    -0.12309
    -0.10154
    -0.13387
    -0.02612
     0.18399
     0.29712
     0.65269
     0.91667
     0.80353
     0.86279
     0.76582
     0.76582
     0.85202
     0.97054
     1.03519
     1.14293
     1.27762
     1.17526
     1.07290
     0.87357
     0.61497
     0.44258
     0.54494
     0.40487
     0.18399
     0.08163
    -0.01535
    -0.18774
     0.03853
     0.01698
     0.16244
     0.17321
     0.16244
     0.21092
     0.25941
     0.47490
     0.50723
     0.51261
     0.52339
     0.59881
     0.55033
     0.68501
     0.46952
     0.52878
     0.44258
     0.02237
     0.01159
     0.07624
     0.06546
    -0.15542
    -0.20390
    -0.41940
    -0.33859
    -0.25778
    -0.04228
     0.18399
     0.56110
     0.60420
     0.61497
     0.60420
     0.73350
     0.38871
    -0.06922
     0.55571
     0.66885
     0.71195
     0.85740
     0.89512
     0.65269
     0.39409
     0.22170
     0.06546
    -0.05844
     0.03853
     0.21092
     0.31867
     0.41564
     0.59881
     0.52339
     0.81431
     0.81431
     0.30790
     0.00620
    -0.03689
     0.08701
     0.02775
     0.27018
    -0.11771
    -0.56486
    -0.55947
    -0.63489
    -0.86116
    -0.78035
    -0.48404
    -0.86116
    -1.50764
    -1.46993
    -1.13053
    -0.98507
    -1.10359
    -1.27060
    -1.30292
    -1.47532
    -1.61539
    -1.57768
    -1.53996
    -1.41067
    -1.69081
    -2.02483
    -1.89553
    -1.55074
    -1.65310
    -1.73391
    -2.19183
    -1.89553
    -1.69081
    -1.46993
    -1.37296
    -1.30292
    -1.23827
    -1.17363
    -1.06049
    -1.06588
    -0.93658
    -0.80190
    -0.61334
    -0.60795
    -0.53792
    -0.46250
    -0.47327
    -0.30626
    -0.25778
    -0.32242
    -0.26855
    -0.19313
    -0.07461
     0.01698
     0.25941
    -0.02612
    -0.05306
     0.01159
     0.10318
     0.30790
     0.30251
     0.46952
     0.55033
     0.69578
     0.90589
     0.76582
     0.76582
     0.85740
     0.94360
     1.02980
     1.12677
     1.20219
     1.23991
     1.13755
     1.33688
     1.56315
     1.55776
     1.73015
     1.68706
     1.53621
     1.36382
     1.47695
     1.72477
     1.91871
     1.76248
     1.91332
     1.88639
     1.81097
     1.96181
     1.87561
     1.67628
     1.79480
     1.65473
     1.66012
     1.62241
     1.55237
     1.28839
     1.30994
     1.32072
     1.29917
     1.27223
     1.08367
     1.04596
     0.96515
     1.05674
     0.98131
     1.10522
     1.36920
     1.79480
     2.03185
     2.10727
     2.10188
     1.90794
     1.75170
     1.54160
     1.32610
     1.64934
     1.84329
     1.77864
     1.66551
     1.52544
     1.40153
     1.15371
     0.76043
     0.86279
     0.64191
     0.35638
     0.26480
     0.34022
     0.47490
     0.41025
     0.56649
     0.66885
     0.74427
     0.38332
     0.12473
    -0.09077
    -0.07461
     0.08701
    -0.07999
    -0.45711
    -0.71570
    -0.47327
    -0.39785
    -0.68876
    -0.90426
    -0.88271
    -0.87732
    -1.07127
    -1.03894
    -0.98507
    -0.79651
    -0.70493
    -0.73186
    -0.70493
    -0.60257
    -0.59718
    -0.34936
    -0.39785
    -0.36552
    -0.47866
    -0.65644
    -0.70493
    -0.81267
    -0.72648
    -0.71570
    -0.77496
    -0.78035
    -0.69415
    -0.94197
    -1.09820
    -1.25982
    -1.06049
    -1.10359
    -1.56690
    -1.66926
    -1.53458
    -1.51842
    -2.20800
    -2.48275
    -1.70697
    -1.07127
    -1.47532
    -1.70697
    -1.59384
    -1.45377
    -1.42683
    -1.28137
    -0.91503
    -0.51098
    -0.47866
    -0.24161
     0.09240
     0.49107
     0.73888
     0.66346
     0.69040
     0.84124
     0.79814
     0.91128
     0.84124
     0.88434
     0.90050
     0.68501
     0.68501
     0.58804
     0.24863
     0.13011
     0.16244
     0.07085
     0.18937
     0.18399
     0.35099
     0.50184
     0.47490
     0.69040
     0.31328
     0.08163
     0.08163
     0.49107
     0.52339
     0.56649
     0.58265
     0.77659
     0.76582
     0.45874
     0.46413
     0.59881
     0.53416
     0.64191
     0.59881
     0.51261
     0.52339
     0.76582
     0.98131
     1.15371
     1.40153
     1.24529
     1.33149
     1.48234
     1.49311
     1.48234
     1.21297
     0.66346
     0.42642
     0.48029
     0.57726
     0.11395
    -0.18774
     0.01698
     0.07624
    -0.44633
    -0.78035
    -1.17901
    -1.11975
    -0.89887
    -0.96352
    -0.89887
    -0.79651
    -0.57563
    -0.35475
    -0.07999
    -0.00996
    -0.03689
     0.08701
    -0.11232
    -0.12848
    -0.02073
     0.15705
     0.24325
     0.22709
    -0.02073
    -0.13387
    -0.49482
    -1.02817
    -1.57229
    -1.45377
    -1.26521
    -0.67799
    -0.93658
    -1.66387
    -1.57229
    -1.83627
    -2.01944
    -1.89553
    -1.82549
    -1.60461
    -1.43761
    -1.25982
    -1.16285
    -1.06588
    -0.96352
    -0.66721
    -0.65644
    -0.48943
    -0.37630
    -0.39246
    -0.17697
    -0.09077
     0.16244
     0.13550
     0.16782
     0.25941
     0.16244
     0.34022
     0.54494
     0.45874
     0.32944
     0.33483
     0.44797
     0.65269
     0.73888
     0.65807
     0.65807
     0.63114
     0.62036
     0.68501
     0.90050
     0.92744
     0.97054
     1.11061
     1.50389
     1.41769
     1.30994
     1.43385
     1.64396
     1.71938
     1.59547
     1.45001
     1.19681
     1.15910
     1.23452
     1.31533
     1.36920
     1.32610
     1.12677
     0.92744
     0.71195
     0.62575
     0.71195
     0.64730
     0.74966
     0.57188
     0.76582
     0.77659
     0.81969
     0.77121
     0.69040
     0.77121
     0.99209
     0.86818
     0.80892
     1.23452
     1.23991
     1.33688
     1.38536
     1.52005
     1.43924
     1.56853
     1.56853
     1.85406
     1.81097
     1.80019
     1.74093
     1.75709
     1.45540
     1.22913
     1.21297
     1.28839
     1.50389
     1.45001
     1.40691
     1.37998
     1.38536
     1.09984
     0.73888
     0.58804
     0.21092
     0.27018
     0.52339
     0.67962
     0.53955
     0.17860
     0.05469
    -0.10693
    -0.43017
    -0.46250
    -0.55947
    -0.76957
    -0.79651
    -0.66183
    -0.48404
    -0.25778
    -0.24161
    -0.14464
    -0.05844
     0.04392
     0.14627
     0.05469
     0.09240
     0.02237
    -0.09077
    -0.12848
     0.16244
     0.01698
    -0.48404
    -0.71031
    -0.93119
    -0.54869
    -0.36014
    -0.79112
    -1.08204
    -1.55074
    -1.55613
    -1.20595
    -1.15208
    -0.99046
    -0.98507
    -1.18440
    -1.67465
    -1.84704
    -2.06793
    -2.05715
    -1.92785
    -2.05715
    -1.97095
    -2.01944
    -1.99789
    -2.07870
    -2.28881
    -2.15951
    -2.20261
    -1.94940
    -1.73930
    -1.47532
    -1.36757
    -1.19517
    -0.95813
    -0.67799
    -0.46250
    -0.28471
    -0.11771
    -0.02073
     0.07624
     0.23786
     0.43180
     0.44258
     0.48029
     0.49645
     0.69040
     0.95438
     0.99209
     0.99209
     1.10522
     1.39075
     1.39614
     1.18603
     1.12138
     1.20758
     1.30994
     1.26146
     1.21836
     1.13216
     1.08906
     1.06212
     1.18065
     1.08367
     1.07290
     1.13755
     1.12138
     0.80892
     0.40487
     0.07624
     0.01159
     0.09240
     0.17860
     0.15705
     0.24863
     0.13011
    -0.07999
    -0.22006
    -0.05844
    -0.12309
    -0.00457
     0.28635
     0.51261
     0.88973
     1.26146
     1.62241
     1.90794
     1.84868
     1.90255
     1.66012
     1.54699
     1.43924
     1.57392
     1.73554
     1.73015
     1.69244
     1.41230
     1.25607
     1.02980
     1.09984
     1.06212
     1.09445
     0.72811
     0.20015
    -0.27394
    -0.33859
     0.00620
     0.67962
     0.54494
     0.22170
    -0.36552
    -0.53253
    -0.59718
    -0.69415
    -1.06049
    -1.25444
    -0.92581
    -0.83961
    -1.09282
    -1.00662
    -1.01739
    -1.02817
    -0.88810
    -0.69415
    -0.66721
    -0.62412
    -0.59179
    -0.72648
    -0.49482
    -0.28471
    -0.38707
    -0.57563
    -0.51098
    -0.45172
    -0.31704
    -0.38707
    -0.43556
    -0.67260
    -0.48943
    -0.11771
     0.29712
    -0.23623
    -0.51637
    -0.10693
    -0.27933
    -0.23084
    -0.05844
    -0.17158
    -0.07461
     0.02237
     0.03314
     0.03853
     0.15166
     0.00620
    -0.06383
     0.09779
     0.11395
     0.01159
     0.01698
     0.08163
     0.07085
     0.06008
     0.08163
     0.09779
     0.11395
     0.03314
    -0.05306
    -0.15542
    -0.11771
    -0.06383
    -0.18235
    -0.25778
    -0.19313
    -0.32781
    -0.47327
    -0.32242
    -0.15003
    -0.26855
    -0.37630
    -0.30088
    -0.17158
    -0.26855
    -0.11771
    -0.22006
     0.02775
    -0.11232
    -0.00457
     0.21092
     0.35638
     0.23786
     0.17860
     0.28635
     0.36177
     0.54494
     0.51261
     0.55033
     0.42103
     0.49107
     0.81431
     1.13755
     1.10522
     0.93283
     0.87357
     1.01903
     1.61702
     1.90255
     1.70322
     1.78942
     1.46618
     0.71733
    -0.02073
    -0.30626
    -1.07127
    -0.68338
     0.39409
     0.71195
     0.17860
    -0.45711
    -0.68876
    -1.16285
    -1.24366
    -1.06049
    -0.65105
    -0.48404
    -0.13387
     0.22170
     0.64730
     0.85740
     1.29917
     1.30994
     1.23991
     1.12138
     0.92205
     0.90050
     1.15910
     1.13216
     0.74427
     0.28096
     0.24863
     0.77659
     0.15705
    -0.17158
    -0.47866
    -0.80729
    -1.00662
    -1.02817
    -1.08204
    -0.90965
    -1.05510
    -1.45377
    -1.24366
    -1.28676
    -1.22211
    -1.06588
    -1.03355
    -0.97968
    -0.87732
    -0.83961
    -0.77496
    -0.29010
    -0.11232
    -0.45711
    -0.42478
    -0.53792
    -0.45172
    -0.59718
    -0.19313
    -0.25239
    -0.47327
    -0.40323
    -0.23084
    -0.45711
    -0.71570
    -0.81806
    -0.66721
    -0.53792
    -0.46250
    -0.61334
    -0.40862
    -0.41940
    -0.22545
    -0.26316
    -0.20390
    -0.26316
    -0.37091
    -0.33859
    -0.12309
     0.11934
    -0.04767
    -0.07999
    -0.13925
     0.16782
     0.28635
     0.38332
     0.31328
     0.21092
     0.30790
     0.21631
     0.28635
     0.27018
     0.24863
     0.13011
     0.18937
     0.28096
     0.27557
     0.32406
     0.22170
     0.15705
     0.18399
     0.32944
     0.22709
     0.45335
     0.48568
     0.29173
     0.13550
     0.25941
     0.28096
     0.32944
     0.29712
     0.45874
     0.27557
     0.44797
     0.51261
     0.52878
     0.64191
     0.42103
     0.39948
     0.50184
     0.78737
     0.95438
     1.00825
     1.04596
     1.22374
     1.25607
     1.27223
     1.46079
     1.44463
     1.45001
     1.64396
     1.94565
     1.94026
     1.96720
     2.22040
     2.55442
     2.96386
     3.20090
     3.07699
     2.71604
     2.34431
     2.20424
     2.45206
     2.74836
     2.25812
     1.59547
     1.33688
     1.46079
     1.32610
     1.23991
     0.83047
     0.71195
     0.19476
     0.49645
     0.67962
     0.49107
    -0.08538
    -0.37630
    -0.50559
    -0.33320
    -0.56486
    -0.60795
    -0.40862
    -0.60795
    -1.17901
    -1.52919
    -1.88476
    -2.14874
    -2.46659
    -2.52046
    -2.66592
    -2.79522
    -3.28008
    -2.94068
    -2.56356
    -2.84909
    -3.49557
    -2.90296
    -2.01944
    -1.88476
    -1.99250
    -1.87398
    -1.34063
    -1.07665
    -0.83422
    -0.64567
    -0.63489
    -0.30626
     0.13550
     0.44797
     0.54494
     0.65807
     0.76043
     0.80353
     0.64730
     0.62036
     0.59881
     0.46413
     0.44258
     0.42103
     0.24863
     0.13011
     0.17860
    -0.05306
    -0.13925
    -0.12848
    -0.14464
    -0.17697
    -0.12309
    -0.13387
    -0.26855
    -0.29549
    -0.16619
     0.01698
     0.01698
     0.00082
    -0.09616
     0.01698
     0.04392
     0.03314
     0.19476
     0.23247
     0.16782
     0.27557
     0.37793
     0.58804
     0.56110
     0.57188
     0.29712
     0.31328
     0.37793
     0.53955
     0.66885
     0.66885
     0.59342
     0.08701
    -0.00457
     0.21092
     0.21092
     0.11395
     0.00082
     0.02775
     0.02237
    -0.03151
     0.09779
    -0.00996
    -0.20390
    -0.12848
    -0.00457
     0.19476
     0.35638
     0.14627
     0.21092
     0.39948
     0.50723
     0.60959
     0.72811
     0.70117
     0.99209
     1.16448
     1.32072
     1.35304
     1.63318
     1.90255
     1.87561
     2.11266
     2.11804
     2.17730
     2.39819
     2.74298
     3.19551
     3.35713
     3.59956
     3.21168
     2.21502
     1.68706
     1.25607
     1.01364
     1.29917
     1.26684
     0.90589
     0.40487
    -0.05306
    -0.18235
    -0.47866
    -0.94197
    -1.43222
    -1.38912
    -1.18979
    -0.93658
    -1.02817
    -0.94197
    -0.85038
    -0.76957
    -0.87732
    -0.85577
    -0.86116
    -0.75341
    -0.72648
    -0.73186
    -1.07127
    -1.02278
    -1.05510
    -1.22750
    -1.27060
    -1.38373
    -1.30292
    -1.21672
    -1.29215
    -1.26521
    -1.25444
    -1.49687
    -1.38373
    -1.45377
    -1.49148
    -1.29753
    -1.08743
    -1.23827
    -1.03894
    -0.81806
    -0.94197
    -0.90965
    -0.78574
    -0.63489
    -0.66721
    -0.60795
    -0.45711
    -0.27394
    -0.17158
    -0.00996
     0.16782
     0.23786
     0.22170
     0.14089
     0.06546
     0.29712
     0.25402
     0.22170
     0.14627
     0.07085
     0.06008
     0.27557
     0.25941
     0.25402
     0.16782
     0.15705
     0.17321
     0.18937
     0.31328
     0.33483
     0.23247
     0.37254
     0.44258
     0.60959
     0.51261
     0.59881
     0.53416
     0.58265
     0.65807
     0.75505
     0.72811
     0.80892
     0.92744
     0.79276
     0.48029
     0.10318
    -0.12848
    -0.04767
     0.15705
     0.17860
     0.13011
     0.02775
    -0.22006
    -0.40862
    -0.48943
    -0.46788
    -0.19313
    -0.16619
    -0.10154
    -0.08538
     0.07624
     0.27557
     0.34561
     0.36716
     0.63652
     0.76043
     0.80892
     1.13755
     1.13755
     1.08367
     0.95438
     1.09445
     1.43924
     1.89178
     1.97797
     1.54160
     1.33688
     1.28301
     1.13755
     1.12677
     1.00286
     1.59008
     1.73554
     1.14832
     1.13216
     1.09984
     0.58265
     0.04930
     0.51800
     0.51261
    -0.07999
    -0.60257
    -0.37630
    -0.17697
     0.16244
    -0.28471
    -0.57024
    -1.04433
    -1.25982
    -1.36757
    -1.57768
    -0.96891
    -0.83422
    -0.91503
    -1.07665
    -1.49148
    -1.34602
    -1.10898
    -1.17363
    -1.10359
    -1.14669
    -1.04972
    -0.89887
    -1.07665
    -0.94197
    -1.05510
    -1.22750
    -1.32986
    -1.32986
    -1.06049
    -0.89887
    -0.76419
    -0.94736
    -0.83422
    -0.80190
    -0.79112
    -0.97429
    -0.67799
    -0.45711
    -0.46250
    -0.47327
    -0.28471
    -0.13387
    -0.04228
    -0.19313
    -0.16080
    -0.19852
    -0.15542
    -0.11771
     0.00082
    -0.19852
    -0.12848
    -0.12309
    -0.14464
    -0.13387
    -0.13925
    -0.25778
    -0.19852
    -0.17158
    -0.05844
     0.03314
    -0.04228
    -0.05306
    -0.05306
    -0.06922
    -0.00996
    -0.06383
     0.01698
     0.15166
     0.11395
     0.01698
     0.02237
     0.20015
     0.28635
     0.29173
     0.14627
     0.08163
     0.06546
     0.16782
     0.21092
     0.37254
     0.27018
     0.28096
     0.21631
     0.21092
     0.20554
     0.08701
     0.29712
     0.46413
     0.24863
     0.46413
     0.52878
     0.69040
     0.58804
     0.62575
     0.80353
     0.87895
     0.91128
     1.03519
     1.19142
     1.46618
     1.44463
     1.06212
     1.05674
     1.03519
     1.27762
     1.29917
     1.34227
     1.40153
     1.41769
     1.55237
     1.53082
     1.59547
     1.71938
     1.71938
     1.87023
     1.92949
     1.97797
     2.22579
     2.50055
     2.68910
     2.52209
     2.50055
     2.33354
     2.06956
     2.01568
     2.01030
     2.01030
     1.92949
     1.43385
     1.01903
     0.94899
     0.12473
    -0.30088
    -0.00457
    -0.23084
    -0.65644
    -0.62412
    -0.67260
    -0.60257
    -1.13591
    -1.32986
    -1.47532
    -1.65849
    -1.63155
    -2.00328
    -1.99250
    -1.83627
    -1.82549
    -1.84166
    -1.91169
    -2.03560
    -1.88476
    -2.18106
    -2.43965
    -2.29958
    -2.16490
    -1.96018
    -1.76623
    -1.69081
    -1.70697
    -1.47532
    -1.31370
    -1.27598
    -1.60461
    -1.63155
    -1.29753
    -1.37296
    -1.37296
    -1.35680
    -1.69620
    -1.86321
    -1.61000
    -1.22211
    -1.28137
    -1.31370
    -1.27060
    -1.30831
    -1.15208
    -1.01200
    -0.91503
    -0.65105
    -0.27394
    -0.31165
    -0.11232
    -0.05306
     0.01698
     0.03314
     0.20015
     0.39948
     0.32944
     0.25941
     0.14627
     0.18937
     0.21631
     0.13550
     0.27557
     0.22709
     0.14089
     0.17860
     0.26480
     0.38871
     0.41025
     0.27557
     0.19476
     0.35638
     0.48568
     0.57188
     0.49107
     0.36177
     0.11395
     0.41025
     0.77659
     0.49645
     0.37793
     0.44258
     0.55033
     0.69578
     0.91667
     0.87895
     0.62575
     0.72811
     0.70117
     0.73888
     1.13755
     1.20758
     1.23991
     1.12138
     1.17526
     1.20758
     1.18065
     1.17526
     1.14832
     1.07829
     1.22913
     1.14832
     1.21297
     1.49850
     1.57392
     1.64934
     1.64934
     1.74093
     1.73015
     2.11804
     2.31738
     2.68372
     2.64600
     2.67294
     2.69988
     2.52209
     2.54364
     2.75375
     2.75914
     2.33354
     1.95104
     1.25068
     1.00286
     0.77659
     0.27018
     0.34561
     0.11395
    -0.18774
    -0.74264
    -1.35141
    -1.39451
    -1.28676
    -1.11975
    -1.28676
    -1.57229
    -1.52380
    -1.77701
    -2.01405
    -2.18645
    -1.48070
    -0.87193
    -0.53792
    -0.56486
    -0.83961
    -0.67260
    -0.81267
    -1.23827
    -1.58845
    -1.50764
    -1.18979
    -0.99584
    -0.85577
    -1.28676
    -1.52380
    -1.68004
    -2.01944
    -2.04099
    -2.46120
    -2.52046
    -2.35345
    -2.21338
    -2.10564
    -2.22955
    -2.35345
    -1.87398
    -1.44299
    -1.27598
    -1.06049
    -0.82345
    -0.61334
    -0.38169
    -0.11771
     0.16244
     0.27557
     0.35099
     0.46952
     0.55033
     0.62036
     0.67423
     0.56649
     0.59881
     0.65269
     0.69578
     0.62036
     0.69578
     0.56110
     0.39948
     0.29712
     0.44258
     0.36716
     0.31867
     0.38871
     0.34561
     0.38871
     0.29712
     0.29712
     0.22709
     0.24863
     0.36716
     0.25402
     0.22709
     0.34561
     0.36177
     0.39948
     0.38332
     0.41564
     0.59342
     0.65807
     0.86818
     0.73350
     0.61497
     0.71733
     0.74966
     0.87357
     0.98670
     0.95976
     0.94360
     1.05135
     1.11061
     1.18603
     1.28301
     1.19681
     1.26684
     1.43924
     1.36920
     1.40153
     1.18065
     1.11600
     1.07290
     1.23991
     1.42308
     1.28301
     0.85202
     0.90589
     1.14832
     1.30994
     1.45001
     1.04057
     0.78198
     0.85740
     1.01364
     0.99748
     1.00825
     1.17526
     0.96515
     0.63114
     0.58265
     0.63114
     0.45874
     0.17860
    -0.06922
    -0.27933
    -0.44633
    -0.51637
    -0.65105
    -0.73186
    -0.82884
    -0.96352
    -1.19517
    -1.44838
    -1.76623
    -1.75546
    -1.56690
    -1.29215
    -0.99046
    -1.04972
    -1.10359
    -1.14130
    -1.04433
    -1.03894
    -1.15208
    -1.15208
    -1.28676
    -0.94197
    -0.89887
    -0.80729
    -0.62950
    -0.70493
    -0.65105
    -0.33320
    -0.11771
    -0.25778
    -0.21468
    -0.20929
    -0.05306
     0.03314
     0.09779
     0.26480
     0.23247
     0.37254
     0.62036
     0.60959
     0.44797
     0.44797
     0.51261
     0.41564
     0.20554
    -0.22006
    -0.45172
    -0.34397
    -0.33859
     0.09240
     0.01698
    -0.09616
     0.24325
    -0.15542
    -0.25778
     0.03314
    -0.00996
    -0.24700
    -0.11232
     0.07624
     0.39409
     0.46952
     0.52339
     0.46952
     0.36177
     0.31328
     0.14627
     0.27018
     0.13011
    -0.00996
    -0.09616
     0.06008
     0.07085
     0.08163
    -0.06383
    -0.07461
    -0.10693
    -0.10154
    -0.01535
    -0.06383
    -0.04228
    -0.02612
    -0.07461
     0.02237
     0.17860
     0.13550
     0.25402
     0.28635
     0.29712
     0.51261
     0.49107
     0.52878
     0.78737
     0.83586
     0.83586
     0.94899
     1.09445
     1.51466
     1.69783
     1.92949
     2.05878
     1.78403
     0.91667
     0.42103
     0.74966
     1.16987
     0.95438
     0.80353
     0.81969
    -0.17697
    -0.45711
    -0.62950
    -0.78574
    -0.86116
    -0.95813
    -0.88271
    -0.92042
    -0.74264
    -0.45711
    -0.16619
     0.07624
     0.10856
    -0.35475
    -0.41401
    -0.25239
    -0.17697
     0.19476
     0.78737
     0.78198
     0.24325
    -0.22006
    -0.17697
    -0.18774
    -0.29549
    -0.39785
    -0.41401
    -0.61334
    -0.59718
    -0.51637
    -0.48943
    -0.65644
    -0.61334
    -0.56486
    -0.68338
    -1.14130
    -1.44299
    -1.27060
    -1.18440
    -0.77496
    -0.61873
    -0.95274
    -1.61539
    -1.77162
    -1.36218
    -0.78574
    -0.58640
    -0.72648
    -0.54331
    -0.27394
    -0.13925
     0.18399
     0.23247
     0.02775
    -0.05844
    -0.07999
     0.06546
     0.20015
     0.63114
     0.38871
     0.10318
     0.01159
     0.05469
    -0.06922
     0.11395
    -0.08538
     0.01159
     0.10318
     0.28635
     0.38871
     0.21092
     0.14089
     0.31867
     0.52339
     0.58804
     0.52339
     0.48029
     0.50723
     0.43180
     0.46952
     0.38332
     0.42103
     0.27557
     0.13011
     0.41025
     0.28635
    -0.36014
    -0.47327
    -0.49482
    -0.34397
     0.43180
     0.82508
     0.58265
     0.31328
    -0.27394
    -0.46788
    -0.24161
     0.43180
     0.66346
     0.63114
     0.70117
     0.78198
     0.83586
     0.74427
     0.68501
     0.65807
     0.64730
     0.73888
     0.87895
     0.77121
     0.93821
     1.03519
     0.98670
     1.01903
     0.76582
     0.93283
     0.97593
     0.76043
     0.59342
     0.60420
     0.41025
     0.65269
     0.77659
     0.73350
     0.49645
     0.43180
     0.31867
     0.43180
     0.22709
     0.36716
     0.21631
     0.21631
     0.53416
     0.66885
     0.51261
     0.52878
     0.56649
     0.72272
     0.90589
     0.81431
     0.65269
     0.56649
     0.71733
     0.94899
     0.76043
     0.56649
     0.54494
     0.42642
     0.39948
     0.46952
     0.63114
     0.37793
    -0.13925
    -0.04228
     0.04392
     0.05469
     0.12473
     0.01698
     0.01698
    -0.02073
    -0.06922
    -0.04228
     0.13011
     0.13011
     0.14627
     0.15705
     0.16782
     0.31867
     0.16244
     0.06008
     0.15166
     0.18399
     0.09779
     0.19476
    -0.00457
    -0.01535
    -0.05306
    -0.34397
    -0.45172
    -0.46788
    -0.44633
    -0.52176
    -0.53792
    -0.59718
    -0.64567
    -1.08743
    -1.50225
    -1.37834
    -1.42144
    -1.13053
    -1.12514
    -1.50225
    -1.83627
    -2.00328
    -1.99789
    -1.92785
    -1.73930
    -1.54535
    -1.59923
    -1.68004
    -1.67465
    -1.59384
    -1.49687
    -1.63155
    -1.49687
    -1.31908
    -1.42144
    -1.20056
    -1.10898
    -0.97429
    -0.97429
    -1.01200
    -1.13591
    -1.03355
    -0.86116
    -0.75880
    -0.68338
    -0.89348
    -0.54869
    -0.32242
    -0.75341
    -0.22006
    -0.31165
    -0.41940
    -0.73725
    -0.60257
    -0.17697
     0.47490
     0.71733
     0.20554
     0.14627
     0.43719
     0.80353
     0.91128
     0.98670
     1.03519
     0.93283
     0.76043
     0.97593
     1.12138
     1.57392
     1.78403
     1.54699
     1.32610
     0.67423
     0.23786
     0.35099
     0.39948
     0.45874
     0.34022
     0.19476
     0.27018
     0.20554
     0.13011
    -0.02073
    -0.31165
    -0.18774
    -0.38169
    -0.20929
     0.29712
     0.44258
     0.23786
     0.33483
     0.53416
     0.43719
     0.03314
     0.09779
     0.19476
     0.11395
     0.00620
     0.41564
     0.72272
     0.48568
     0.25941
     0.35099
     0.29173
     0.33483
     0.28635
     0.35099
     0.45874
     0.57726
     0.66346
     0.70117
     0.91128
     0.88434
     0.90050
     0.93283
     0.88973
     0.82508
     0.72811
     0.69040
     0.70117
     0.77121
     0.95976
     0.77121
     0.74427
     0.50723
     0.56649
     0.49107
     0.53955
     0.42103
     0.36716
     0.42642
     0.43719
     0.38871
     0.21092
     0.15705
     0.04392
     0.03853
     0.06546
     0.12473
     0.00082
    -0.01535
     0.03853
     0.07085
    -0.15003
    -0.40323
    -0.27933
    -0.38169
    -0.58102
    -0.34397
    -0.36014
    -0.57024
    -0.14464
     0.02237
     0.11395
    -0.05306
    -0.54869
    -0.93119
    -1.30831
    -1.35141
    -1.28137
    -1.09820
    -1.23827
    -1.57768
    -1.90092
    -2.13257
    -2.28881
    -2.39655
    -2.56895
    -2.83832
    -2.73057
    -2.62282
    -2.35884
    -2.13796
    -1.94940
    -1.63694
    -1.33525
    -0.75880
    -0.33320
     0.05469
     0.00082
     0.19476
     0.52878
     0.73888
     0.92205
     1.08367
     1.28839
     1.34765
     1.64934
     1.68706
     1.52005
     1.30455
     1.15371
     0.64730
     0.01159
     0.03853
     0.23786
     0.57188
     0.69040
     0.74966
     0.18937
    -0.20929
    -0.29010
    -0.61334
    -0.59179
    -0.64028
     0.03314
     0.71195
     0.63652
     0.44258
     0.50184
     0.52339
     0.86818
     1.12138
     1.41230
     1.66012
     1.76248
     1.75170
     1.88100
     1.99952
     1.74632
     1.81635
     1.83790
     1.90255
     1.93487
     2.03723
     2.10188
     1.82713
     1.19681
     0.82508
     0.62036
     0.51800
     0.57188
     0.30251
    -0.05844
    -0.08538
     0.13011
    -0.13925
    -0.61873
    -1.01739
    -0.87193
    -0.85577
    -0.81267
    -0.77496
    -0.66721
    -0.76957
    -0.73725
    -0.55947
    -0.36014
    -0.36552
    -0.31165
    -0.15003
     0.03314
     0.19476
     0.18399
     0.28635
     0.39409
     0.34561
     0.30790
    -0.01535
    -0.17697
    -0.30626
    -0.45172
    -0.53792
    -0.44633
    -0.37091
    -0.59718
    -0.92042
    -1.07127
    -1.21672
    -1.36218
    -1.24905
    -1.22211
    -1.03355
    -1.00123
    -1.08204
    -0.86655
    -0.69415
    -0.45172
    -0.50559
    -0.54331
    -0.62412
    -0.55947
    -0.51098
    -0.23623
    -0.44633
    -0.58102
    -0.64567
    -0.55947
    -0.49482
    -0.53253
    -0.78574
    -0.85038
    -0.95274
    -0.90426
    -0.99046
    -0.71031
    -0.79651
    -0.75880
    -0.53253
    -0.39246
    -0.48404
    -0.58102
    -0.38169
    -0.10154
    -0.20929
    -0.16080
    -0.26316
    -0.00996
    -0.15003
    -0.32242
    -0.37091
    -0.22545
    -0.15003
    -0.18774
    -0.18774
    -0.30088
    -0.32242
    -0.39246
    -0.46788
    -0.43017
    -0.46788
    -0.26316
    -0.16080
    -0.13387
     0.06546
    -0.17697
    -0.31704
     0.06008
     0.49107
     0.49645
     0.50184
     0.55033
     0.53955
     0.66346
     0.77659
     0.92744
     0.88434
     1.04596
     1.24529
     1.09984
     1.22374
     1.31533
     1.03519
     0.77121
     0.70117
     0.87895
     0.71733
    -0.03151
     0.06008
    -0.37091
    -0.53253
    -0.38169
    -0.42478
    -0.27394
    -0.38707
    -0.59179
    -0.68876
    -0.44633
    -0.43017
    -0.54331
    -0.48404
    -0.38707
    -0.34936
    -0.03151
     0.30251
     0.22709
     0.17860
     0.08701
     0.10856
    -0.01535
     0.05469
    -0.04228
     0.01159
     0.04392
     0.07085
     0.14089
     0.14089
     0.09779
     0.20015
     0.17860
     0.09240
     0.17321
     0.14089
     0.08163
     0.08701
     0.16782
     0.07085
     0.13011
     0.11395
    -0.03689
    -0.07999
    -0.26855
    -0.22006
    -0.36014
    -0.22545
    -0.33859
    -0.52714
    -0.58102
    -0.65644
    -0.95274
    -0.98507
    -1.03894
    -0.86655
    -0.86655
    -0.87732
    -0.95274
    -0.82345
    -0.74802
    -0.93119
    -1.24366
    -1.13053
    -0.85038
    -0.76957
    -0.45711
    -0.44633
    -0.39246
    -0.45711
    -0.59179
    -0.76957
    -0.79651
    -0.90965
    -0.81806
    -0.92581
    -0.96891
    -1.16285
    -1.29753
    -1.41067
    -1.08743
    -1.13591
    -1.26521
    -1.48609
    -1.85782
    -1.93863
    -1.64771
    -0.90426
    -0.78574
    -0.76957
    -0.71570
    -0.56486
    -0.29549
    -0.35475
    -0.43556
    -0.55947
    -0.40862
    -0.14464
     0.00082
     0.23247
     0.34022
     0.17860
     0.18937
     0.22709
     0.23786
     0.14089
     0.06546
     0.09779
     0.18399
     0.45874
     0.57726
     0.58265
     0.07085
     0.36716
     0.85202
     0.89512
     0.94360
     1.21836
     1.42846
     1.57931
     1.33149
     1.20219
     1.60086
     1.63318
     1.68167
     1.97797
     2.15037
     2.38202
     2.52209
     2.26350
     2.09649
     2.42512
     2.26350
     1.47695
     0.91667
     1.04057
     0.83047
     0.94899
     0.32944
     0.31328
     0.25941
     0.00620
    -0.21468
    -0.66183
    -0.80190
    -0.76957
    -0.92042
    -0.86655
    -0.77496
    -0.87732
    -0.65105
    -0.52714
    -0.36014
    -0.43017
    -0.26855
    -0.38169
    -0.33320
    -0.14464
    -0.18235
    -0.10154
    -0.24161
    -0.08538
    -0.13387
    -0.07461
     0.02237
     0.07624
    -0.04228
     0.08163
     0.20554
     0.13550
     0.20015
     0.21092
     0.18937
     0.29173
     0.59342
     0.51800
     0.51261
     0.34561
     0.17321
     0.38871
     0.74966
     0.76043
     0.75505
     1.07829
     1.28839
     0.58265
    -0.04767
     0.17860
     0.48029
     0.48568
     0.34561
    -0.10154
    -0.57563
    -0.85577
    -0.97968
    -0.93658
    -0.92042
    -1.10359
    -1.22211
    -1.61000
    -1.87398
    -2.03021
    -1.99789
    -2.01405
    -2.05715
    -2.06254
    -1.89553
    -1.38373
    -1.40528
    -1.52919
    -1.48070
    -1.42144
    -1.25444
    -0.95813
    -1.19517
    -1.17901
    -1.13591
    -0.88810
    -0.80190
    -0.66183
    -0.62950
    -0.48943
    -0.26855
    -0.16619
    -0.27933
    -0.33859
    -0.26316
    -0.25778
    -0.10693
    -0.03151
     0.13011
     0.18399
     0.24325
     0.26480
     0.31867
     0.41564
     0.48568
     0.37793
     0.39948
     0.54494
     0.60420
     0.65807
     0.69040
     0.88434
     0.81431
     1.15910
     1.17526
     1.10522
     1.15371
     1.13755
     1.21297
     1.32610
     1.63318
     1.61163
     1.80558
     1.99414
     2.11804
     1.96181
     2.06417
     1.87561
     1.57931
     1.30994
     1.19142
     1.00825
     0.06546
     0.31328
     0.44797
     0.39409
     0.00082
    -0.38169
    -0.50559
    -1.31908
    -1.58845
    -1.40528
    -1.34602
    -1.25444
    -1.30831
    -1.28137
    -1.03894
    -0.95813
    -0.68876
    -0.71570
    -0.68338
    -0.53253
    -0.45172
    -0.33320
    -0.25778
    -0.30088
    -0.18774
    -0.16080
    -0.06383
    -0.15003
    -0.22006
    -0.26855
    -0.14464
    -0.26855
    -0.53792
    -0.38707
    -0.41401
    -0.50559
    -0.38707
    -0.50559
    -0.46250
    -0.46250
    -0.60257
    -0.69415
    -0.66721
    -0.81267
    -0.65105
    -0.96891
    -1.00662
    -0.83422
    -0.89887
    -0.87193
    -0.81806
    -0.90426
    -0.87732
    -0.82345
    -0.97429
    -0.95274
    -0.71570
    -0.57024
    -0.46250
    -0.24700
    -0.41940
    -0.54869
    -0.36552
    -0.43017
    -0.50021
    -0.81806
    -0.71031
    -0.69415
    -1.01739
    -0.67260
    -0.65644
    -0.72109
    -0.79651
    -1.20595
    -1.59923
    -1.76085
    -1.73930
    -1.56690
    -1.44299
    -1.11975
    -0.92042
    -0.92581
    -0.81267
    -0.91503
    -0.75880
    -0.68876
    -0.58640
    -0.40862
    -0.32781
    -0.09616
     0.16244
     0.39409
     0.48029
     0.59342
     0.59881
     0.77659
     0.71195
     0.73350
     0.76043
     0.64730
     0.48029
     0.46952
     0.39409
     0.25402
     0.35638
     0.18937
    -0.31165
    -0.38707
    -0.24161
    -0.04228
    -0.31704
    -0.51098
    -0.37630
    -0.23623
     0.59342
     0.75505
     0.07624
    -0.09616
    -0.02612
     0.02775
     0.45874
     0.63114
     1.00825
     1.43385
     1.62780
     1.64934
     1.29378
     1.33149
     1.84868
     1.33149
     0.63114
     1.02441
     1.08906
     1.04057
     1.06212
     0.56649
     0.18399
     0.18937
     0.22709
     0.30790
     0.36716
     0.10318
    -0.59179
    -0.92581
    -0.93119
    -1.15208
    -0.84500
    -0.62412
    -0.45711
    -0.48943
    -0.47327
    -0.45172
    -0.40862
    -0.40323
    -0.43017
    -0.51637
    -0.38707
    -0.29549
    -0.19852
    -0.18235
    -0.23084
    -0.02612
    -0.12848
     0.13550
     0.05469
     0.00082
    -0.01535
     0.02237
    -0.04228
     0.02237
     0.06008
    -0.04767
     0.01159
    -0.06922
    -0.03151
     0.09779
     0.02775
     0.08163
    -0.00457
    -0.00996
    -0.00457
     0.10318
     0.09240
     0.05469
     0.14089
     0.16244
     0.13550
     0.04930
    -0.03151
     0.04930
     0.07085
     0.00620
     0.09240
     0.16244
     0.14627
     0.23786
     0.46413
     0.48029
     0.24863
     0.34561
     0.13550
     0.42103
     0.53416
     0.47490
     0.26480
     0.03314
     0.10318
    -0.09077
    -0.45172
    -0.69415
    -0.66721
    -0.64567
    -0.80190
    -1.11436
    -1.24366
    -1.25982
    -1.40528
    -1.43222
    -1.41067
    -0.94736
    -0.85577
    -0.87732
    -0.55947
    -0.41401
    -0.57563
    -0.58640
    -0.45172
    -0.34936
    -0.06383
     0.24863
     0.60959
     0.60420
     0.52878
     0.25402
     0.30251
    -0.04767
    -0.49482
    -0.54331
    -0.45172
     0.12473
     0.50184
     0.52878
     0.34561
     0.20015
     0.24863
    -0.17158
    -0.36552
    -0.27933
    -0.41940
    -1.00662
    -0.57563
    -0.12309
    -0.11232
    -0.51637
    -0.60257
    -0.54331
    -1.21672
    -2.14874
    -2.06254
    -1.76085
    -2.18645
    -1.84166
    -0.90426
    -1.16824
    -1.15208
    -1.24366
    -0.95274
    -0.85038
    -0.90965
    -0.88271
    -0.73186
    -0.32781
    -0.14464
    -0.07999
     0.02237
    -0.04228
     0.04930
     0.17321
     0.03853
     0.15705
     0.01698
    -0.15003
    -0.06922
    -0.06383
    -0.08538
    -0.13387
    -0.00996
     0.24325
     0.39948
     0.35638
     0.38871
     0.41025
     0.20554
     0.21631
     0.38332
     0.39948
     0.22709
     0.34022
     0.23247
     0.17321
     0.25402
     0.16244
     0.02775
    -0.03151
    -0.10693
    -0.13925
     0.07624
    -0.01535
     0.04930
     0.01159
     0.07085
     0.05469
     0.16782
     0.25941
     0.13550
     0.16782
     0.27018
     0.28635
     0.25941
     0.24863
     0.25941
     0.18937
     0.18937
     0.25402
     0.18937
     0.27018
     0.24325
     0.26480
     0.26480
     0.27557
     0.10318
     0.18399
     0.15705
     0.20015
     0.09240
     0.15705
     0.09240
     0.22170
     0.05469
     0.15705
     0.07085
     0.05469
    -0.05306
     0.02775
     0.03314
    -0.05306
    -0.10154
    -0.00996
    -0.00457
     0.23786
     0.18937
     0.03853
     0.13550
     0.13550
     0.17321
     0.20015
     0.29173
     0.19476
     0.18399
     0.24863
     0.34022
     0.44258
     0.35638
     0.33483
     0.25941
     0.39409
     0.55571
     0.53416
     0.46413
     0.73350
     0.82508
     1.06212
     1.20219
     1.46618
     1.76248
     2.08572
     1.68167
     1.43385
     1.00825
     0.82508
     1.12138
     1.28839
     0.89512
     0.26480
    -0.60795
    -0.99584
    -1.61539
    -1.93863
    -1.97634
    -1.96018
    -1.76623
    -2.03021
    -2.97300
    -2.94606
    -2.72518
    -3.16694
    -2.62821
    -1.62616
    -1.46993
    -1.23827
    -1.03894
    -1.15208
    -1.16824
    -0.73186
    -0.57563
    -0.17697
    -0.15542
    -0.17697
     0.00620
     0.00082
    -0.05306
    -0.13387
    -0.11771
     0.08701
     0.04930
     0.18937
     0.15166
     0.27018
     0.34022
     0.28096
     0.41025
     0.44258
     0.53416
     0.44797
     0.43719
     0.58804
     0.52339
     0.42103
     0.31867
     0.31867
     0.40487
     0.28635
     0.22170
     0.28635
     0.27557
    -0.00457
    -0.02073
     0.01698
    -0.07461
    -0.22545
    -0.29010
    -0.19313
    -0.11232
    -0.00457
    -0.25778
    -0.28471
    -0.25778
    -0.33320
    -0.23084
    -0.16080
    -0.22545
    -0.11232
    -0.02612
     0.11395
     0.33483
     0.16782
    -0.01535
    -0.10154
    -0.00457
     0.19476
     0.32944
     0.23786
     0.22709
     0.27018
     0.29173
     0.27557
     0.30251
     0.23247
     0.13011
     0.27557
     0.20015
    -0.04228
     0.00620
     0.00620
     0.03853
     0.10856
     0.12473
     0.04930
    -0.12848
    -0.16080
    -0.04767
    -0.03689
    -0.12309
    -0.05306
    -0.12848
    -0.19313
     0.02237
    -0.01535
    -0.00457
     0.00082
     0.06008
     0.11934
     0.15166
     0.24325
     0.23247
     0.44797
     0.35638
     0.37254
     0.42103
     0.78198
     0.96515
     1.05674
     1.41230
     1.41769
     1.05674
     0.46413
     0.09779
     0.36716
    -0.75341
    -1.68542
    -1.35141
    -1.09820
    -1.28676
    -1.89014
    -1.90630
    -1.92247
    -1.87398
    -1.93863
    -2.49891
    -2.67131
    -2.14335
    -1.75546
    -1.65310
    -0.76957
    -0.17158
    -0.40862
    -0.09616
     0.03853
    -0.01535
     0.06008
     0.09779
     0.18937
    -0.19313
    -0.43017
    -0.54331
    -0.34397
    -0.28471
    -0.29549
    -0.38169
    -0.46788
    -0.47327
    -0.45711
    -0.49482
    -0.45711
    -0.34397
    -0.33320
    -0.36014
    -0.16080
    -0.03689
    -0.13925
    -0.19313
    -0.15003
    -0.22545
    -0.03689
    -0.10154
     0.09779
     0.11934
     0.15705
     0.27018
     0.16244
     0.30790
     0.31328
     0.37793
     0.25941
     0.25941
     0.39409
     0.28635
     0.37793
     0.51261
     0.46952
     0.33483
     0.16782
     0.10856
     0.00620
    -0.02612
    -0.02612
     0.04930
     0.17860
     0.08701
     0.00620
    -0.05844
    -0.02073
    -0.12309
     0.06008
     0.13550
     0.10318
     0.07085
     0.01159
     0.02775
     0.06546
    -0.00457
    -0.04767
     0.01159
     0.04392
     0.02237
     0.02237
    -0.03689
     0.00082
    -0.09616
    -0.00457
     0.11395
     0.08163
     0.09240
     0.23786
     0.19476
     0.22709
     0.26480
     0.52878
     0.51261
     0.59342
     0.78737
     0.69040
     0.95976
     0.95976
     0.95438
     0.87357
     1.07290
     0.99209
     0.87895
     0.95438
     0.98131
     0.88973
     1.07829
     1.21297
     1.60086
     1.42308
     0.80353
     0.37254
     0.53955
     0.51800
     0.53416
     0.38871
     0.05469
    -0.17158
    -0.52176
    -0.72109
    -0.72109
    -1.06588
    -1.16285
    -1.59384
    -1.96557
    -2.07870
    -2.40733
    -2.23493
    -1.83088
    -1.61000
    -1.60461
    -2.08409
    -2.11641
    -1.94940
    -1.34602
    -0.83961
    -0.69415
    -0.54869
    -0.33320
    -0.14464
    -0.18235
    -0.00457
    -0.01535
     0.02775
    -0.01535
     0.09779
     0.15166
     0.20015
     0.33483
     0.25941
     0.18937
     0.15166
     0.01159
    -0.09616
    -0.33859
    -0.33320
    -0.49482
    -0.50021
    -0.39785
    -0.36552
    -0.27394
    -0.21468
    -0.19313
    -0.10154
    -0.06922
     0.07085
     0.14089
     0.18937
     0.41564
     0.54494
     0.58804
     0.70117
     0.78198
     0.80353
     0.84663
     0.91667
     0.75505
     1.08906
     1.01903
     0.90050
     0.64730
     0.56649
     0.53955
     0.39948
     0.48568
     0.45874
     0.21092
     0.07624
     0.24325
     0.23786
     0.43719
     0.24863
     0.18937
     0.23786
     0.20015
     0.10856
     0.11395
     0.13011
     0.19476
     0.17321
     0.04392
     0.17321
     0.08163
    -0.06383
    -0.05844
    -0.03689
     0.03853
     0.02775
    -0.07999
    -0.07999
    -0.07999
    -0.06383
    -0.12309
    -0.04228
     0.01698
     0.03853
    -0.08538
     0.21631
     0.09240
     0.18937
     0.10318
     0.31867
     0.31328
     0.43180
     0.51800
     0.60959
     0.66346
     0.75505
     0.93283
     0.98670
     1.15910
     1.06751
     0.79814
     0.87895
     0.87895
     0.96515
     0.87895
     0.91667
     0.49645
    -0.67260
    -1.32986
    -2.24032
    -2.19722
    -1.25982
    -0.58102
    -0.70493
    -1.59384
    -1.80394
    -2.29419
    -2.30497
    -1.96018
    -1.95479
    -2.20261
    -2.08409
    -2.00866
    -2.14874
    -1.78240
    -1.82011
    -1.53458
    -1.45377
    -1.63155
    -2.01405
    -2.40733
    -2.67670
    -2.89758
    -2.20800
    -1.39451
    -0.90965
    -1.18440
    -1.14130
    -1.16824
    -0.85577
    -0.46788
     0.08701
     0.51261
     0.77659
     0.91667
     0.71195
     0.62036
     0.91667
     1.17526
     1.21836
     1.14832
     1.14293
     1.05674
     0.88973
     0.88434
     1.09445
     1.11600
     1.07829
     1.06751
     1.08906
     0.78198
     0.82508
     0.69578
     0.76582
     0.88973
     0.78198
     0.71733
     0.55033
     0.38332
     0.18937
    -0.02612
    -0.03151
    -0.15542
    -0.16619
    -0.19852
    -0.27394
    -0.54869
    -0.72109
    -0.85577
    -0.73186
    -0.61873
    -0.78035
    -0.72648
    -0.70493
    -0.53253
    -0.62412
    -0.44095
    -0.38707
    -0.34397
    -0.27394
    -0.11771
    -0.07999
    -0.02612
    -0.02073
    -0.01535
     0.11395
     0.21631
     0.10856
     0.20015
     0.17321
     0.30251
     0.17321
     0.24325
     0.07624
     0.07624
     0.17860
     0.10318
     0.09779
     0.02237
     0.01698
     0.04392
     0.04392
     0.22709
     0.27018
     0.26480
     0.60420
     0.96515
     1.04596
     1.20758
     1.29917
     1.23991
     0.69040
     0.66346
     1.06751
     0.84663
     0.95438
     0.90589
     1.02980
     0.65807
     0.64191
     0.94899
     0.56649
    -0.00457
    -0.59718
    -0.52714
    -0.17697
    -0.03151
     0.11395
     0.57726
     0.90050
     1.14832
     1.41230
     1.00286
     0.33483
     0.11395
     0.89512
     1.76248
     2.34431
     2.26350
     1.76787
     1.04596
     0.56110
     0.37793
     0.39948
     0.32944
     0.29712
    -0.15542
    -0.78035
    -1.45377
    -2.08947
    -2.10564
    -1.84704
    -1.93863
    -2.01405
    -2.06254
    -2.06793
    -2.27264
    -2.08409
    -2.41810
    -1.91708
    -1.50764
    -1.15208
    -1.09820
    -0.83961
    -0.65644
    -0.28471
    -0.16619
     0.07085
     0.06546
     0.06546
     0.38332
     0.39409
     0.24863
     0.20554
     0.45335
     0.45874
     0.52878
     0.51800
     0.66885
     0.50184
     0.62036
     0.52878
     0.35099
     0.49107
     0.55033
     0.33483
     0.24325
     0.13011
     0.05469
    -0.08538
    -0.07999
     0.36716
     0.51800
     0.22170
    -0.16080
    -0.30088
    -0.51098
    -0.68338
    -0.70493
    -0.50559
    -0.33859
    -0.57024
    -0.76419
    -0.97968
    -1.00662
    -1.13591
    -1.21134
    -1.15208
    -1.06049
    -0.92042
    -1.04972
    -1.08204
    -1.04433
    -0.89887
    -0.85577
    -0.98507
    -0.72109
    -0.66183
    -0.52714
    -0.39785
    -0.22545
    -0.01535
     0.23247
     0.36177
     0.45335
     0.28096
    -0.12309
    -0.74264
    -0.82884
    -0.15003
     0.48029
     0.31867
     0.88434
     0.83047
     0.17321
    -0.58640
    -0.94197
    -0.62950
    -0.45711
    -0.46250
    -0.72109
    -0.88271
    -0.75341
    -0.88810
    -1.14669
    -0.79651
    -0.49482
    -0.79651
    -0.96352
    -0.89348
    -0.58640
    -0.24161
    -0.05306
     0.19476
     0.59342
     0.75505
     0.87357
     0.69040
     0.62036
     0.98131
     1.39075
     1.49850
     1.34765
     1.16448
     1.06751
     0.84124
     0.68501
     0.52339
     0.55571
     0.45335
     0.52339
     0.69040
     0.64191
     0.63114
     1.03519
     1.51466
     1.69783
     0.73888
     0.44258
     0.28635
     0.56110
     1.06751
     1.26684
     1.44463
     1.13216
     0.50184
     0.37254
    -0.16619
    -0.11232
     0.17321
    -0.06383
     0.14089
     0.10856
    -0.59179
    -0.95274
    -1.16824
    -0.55947
    -0.05844
    -0.01535
    -0.36014
    -0.79651
    -0.58640
    -0.51098
    -0.27933
     0.08701
     0.34561
     0.24325
     0.13011
     0.12473
     0.11934
     0.61497
     0.66346
     0.54494
     0.65269
     0.73350
     0.73888
     0.57726
     0.39409
     0.38871
     0.44797
     0.26480
     0.09240
     0.04392
    -0.16080
    -0.06383
     0.01159
    -0.00996
    -0.20390
    -0.46788
    -0.71031
    -0.86116
    -0.41401
    -0.44633
    -0.51637
    -0.52714
    -0.57024
    -0.53792
    -0.34397
    -0.18774
    -0.07999
     0.03853
    -0.54331
    -0.88271
    -0.53792
    -0.20929
    -0.16080
    -0.10693
    -0.16619
    -0.45711
    -0.58640
    -0.63489
    -0.69954
    -0.82345
    -0.74802
    -0.59718
    -0.55947
    -0.44095
    -0.45711
    -0.35475
    -0.28471
     0.14627
     0.50184
     0.74966
     0.92744
     0.50184
    -0.06383
     0.07085
     0.24325
     0.45335
     0.28635
    -0.00996
    -0.07999
     0.10856
     0.11934
     0.00082
    -0.15542
    -0.33859
    -0.55408
    -0.64567
    -0.51098
    -1.54535
    -1.66926
    -0.37091
    -0.07461
    -0.26855
    -0.04228
    -0.30088
    -0.07999
     0.11934
     0.27557
     0.20015
     0.31328
     0.38871
     0.55033
     0.71733
     0.88973
     1.17526
     1.26146
     1.07829
     0.65269
     0.45335
     0.43719
     0.61497
     0.91128
     1.00825
     1.16987
     0.64730
     0.05469
     0.05469
     0.02775
    -0.11771
    -0.24700
    -0.01535
     0.15166
     0.14627
    -0.12848
    -0.15003
     0.07085
     0.04930
    -0.17697
    -0.07461
    -0.04767
    -0.16619
    -0.44095
    -0.69415
    -0.50021
    -0.55408
    -0.37091
    -0.12848
    -0.08538
    -0.39246
    -0.52714
    -0.58640
    -0.73725
    -0.37630
    -0.24161
    -0.13925
     0.08163
     0.00620
    -0.08538
    -0.07999
    -0.32781
    -0.23623
     0.29712
     0.69578
     0.53416
     0.38332
     0.43180
     0.52339
     0.30251
     0.27557
     0.29712
     0.17321
     0.17860
     0.34561
     0.16244
     0.62575
     0.95976
     0.81969
     0.57726
    -0.19852
    -0.42478
    -0.16080
     0.50723
     0.58265
     0.41025
     0.14089
    -0.17697
    -0.23623
    -0.47327
    -0.58640
    -0.68876
    -0.76419
    -0.73186
    -0.86116
    -0.82345
    -0.75341
    -0.97968
    -1.08204
    -0.99584
    -0.98507
    -0.81806
    -0.92042
    -0.95813
    -1.01200
    -1.09282
    -1.21672
    -0.69954
    -0.61873
    -0.65105
    -0.65105
    -0.67260
    -0.61334
    -0.26855
    -0.26855
    -0.11771
    -0.03151
     0.01159
    -0.15542
    -0.21468
    -0.25239
    -0.02612
    -0.09616
    -0.18774
    -0.19852
     0.29712
     0.10856
    -0.01535
     0.16244
    -0.16619
    -0.38707
    -0.07999
    -0.11232
    -0.19313
     0.04930
     0.02775
    -0.00457
     0.05469
     0.48568
     0.75505
     0.48029
     0.36177
     0.18937
     0.29712
     0.39409
     0.55033
     0.58804
     0.62036
     0.80892
     0.94360
     0.71733
     0.55571
     0.44797
     0.61497
     0.34022
     0.14627
    -0.17158
     0.21092
     0.58265
     0.41025
     0.03314
     0.03314
    -0.17697
    -0.45172
    -0.53253
    -0.37091
    -0.12848
     0.19476
     0.11395
    -0.00996
    -0.09077
    -0.04767
    -0.11232
    -0.00457
     0.20015
     0.06546
     0.21092
     0.27018
     0.31867
     0.30251
     0.44258
     0.48568
     0.45335
     0.36716
     0.43180
     0.43719
     0.43180
     0.56649
     0.44797
     0.50723
     0.48029
     0.55033
     0.80353
     1.00286
     1.20219
     0.85740
     0.02237
    -0.97429
    -1.80394
    -0.77496
    -0.03689
    -0.06383
    -0.31704
    -0.61334
    -0.59179
    -0.69415
    -1.24905
    -1.64771
    -2.06793
    -2.13257
    -1.75546
    -1.07665
    -0.82884
    -0.79651
    -0.68338
    -0.47866
    -0.71031
    -0.65644
    -0.74802
    -0.45172
    -0.22545
    -0.04767
    -0.01535
     0.00620
     0.28635
     0.44797
     0.64730
     0.66885
     0.23247
     0.02237
    -0.07999
     0.02775
     0.00082
     0.04930
     0.02775
    -0.16080
    -0.18774
    -0.20929
    -0.31704
    -0.11232
    -0.17158
     0.09240
     0.25941
     0.42103
     0.65269
     0.67423
     0.54494
     0.34022
     0.31867
     0.32944
     0.23786
     0.26480
     0.13550
    -0.06383
    -0.24161
    -0.23084
    -0.61873
    -0.76419
    -0.90965
    -1.04972
    -1.11436
    -1.18979
    -1.04433
    -0.97429
    -0.82345
    -0.96891
    -0.91503
    -0.86116
    -0.67799
    -0.42478
     0.00082
     0.14627
     0.19476
     0.31328
     0.24863
     0.23786
    -0.18774
     0.06546
     0.15166
     0.45874
     1.30455
     1.53082
     1.42846
     0.62036
     0.51261
     0.29712
     0.40487
     0.38332
     0.32944
     0.34561
     0.52878
     0.43180
     0.50184
     0.34022
     0.28096
     0.05469
     0.15166
    -0.11232
    -0.53792
    -0.62950
    -0.78035
    -0.58640
    -0.64028
    -0.51637
    -0.54331
    -0.46250
    -0.31704
    -0.19852
    -0.09616
     0.14627
     0.03314
     0.00620
     0.32406
     0.34022
     0.27018
     0.63114
     0.84124
     1.16987
     1.34765
     1.30455
     1.26684
     1.04057
     0.87357
     0.90050
     0.84663
     0.90589
     0.63114
     0.67962
     0.60420
     0.61497
     0.55571
     0.34561
     0.43719
     0.60420
     0.89512
     1.05135
     1.06751
     0.62036
     0.08163
     0.02775
    -0.29549
    -0.47327
    -0.18235
     0.07624
    -0.05306
    -0.04228
    -0.24700
    -0.79112
    -0.97429
    -1.02817
    -1.15208
    -1.05510
    -0.96352
    -0.74802
    -0.73725
    -0.73725
    -0.49482
    -0.30626
    -0.25239
    -0.06383
    -0.06922
    -0.02612
     0.24863
     0.36716
     0.45335
     0.48568
     0.49645
     0.55571
     0.47490
     0.45874
     0.42642
     0.36177
    -0.06922
     0.11934
     0.08701
    -0.13387
    -0.27933
    -0.28471
    -0.26316
    -0.40862
    -0.62950
    -0.79112
    -0.81267
    -0.75880
    -0.73186
    -0.81267
    -0.68338
    -0.74802
    -0.77496
    -0.65105
    -0.60257
    -0.63489
    -0.46788
    -0.55408
    -0.66183
    -0.68338
    -0.58102
    -0.61334
    -0.38169
    -0.27394
    -0.09616
     0.05469
    -0.00457
    -0.08538
    -0.04228
     0.00620
     0.35099
     0.54494
     0.56110
     0.63114
     0.45874
    -0.29549
    -0.11232
     0.27557
     0.55571
     0.50184
     0.41564
    -0.02073
    -0.61873
    -0.99046
    -0.74264
    -0.90426
    -0.79651
    -0.38169
    -0.70493
    -0.62950
    -0.76957
    -0.97968
    -1.10359
    -1.27598
    -1.06588
    -0.82884
    -0.64028
    -0.62412
    -0.45172
    -0.43017
    -0.25239
    -0.12848
    -0.08538
     0.18399
     0.13550
     0.23247
     0.17860
     0.37254
     0.49107
     0.95976
     0.96515
     0.98131
     1.02441
     0.79276
     0.72811
     1.02441
     1.08906
     0.82508
     0.68501
     0.24863
    -0.00457
    -0.33859
    -0.57024
    -0.69954
    -0.71570
    -0.62950
    -0.67799
    -0.70493
    -0.72109
    -0.64567
    -0.69954
    -0.66183
    -0.51637
    -0.69415
    -0.45711
    -0.00996
     0.17860
     0.62575
     0.89512
     1.02441
     0.98670
     0.85740
     0.47490
     0.50184
     0.71195
     0.53955
     0.42642
     0.46413
     0.40487
     0.28635
     0.03853
     0.04930
    -0.06922
    -0.46250
    -0.42478
    -0.27933
    -0.26316
    -0.29549
    -0.31165
    -0.30088
    -0.31704
    -0.18774
    -0.36014
    -0.30626
    -0.32781
    -0.26855
    -0.32781
    -0.32781
    -0.17158
    -0.20929
    -0.14464
    -0.09077
    -0.17158
    -0.23084
    -0.12848
    -0.04228
     0.02775
     0.11395
     0.09240
     0.07624
     0.13550
     0.23247
     0.11395
     0.12473
     0.25941
     0.32406
     0.57188
     0.60959
     0.78198
     0.60420
     0.36716
     0.47490
     0.45335
     0.32944
     0.13011
     0.33483
     0.45335
     0.57188
     0.70656
     0.48029
     0.55571
     0.72272
     0.62036
     0.67962
     0.77121
     0.97593
     0.92205
     0.91128
     1.10522
     1.02980
     1.13755
     1.13755
     0.87357
     0.95976
     1.22913
     0.80892
     0.52339
     0.29173
     0.31867
     0.34022
     0.42103
    -0.00457
    -0.46788
    -0.39785
    -0.31704
    -0.37630
    -0.57024
    -0.53253
    -0.06922
     0.20015
     0.00082
     0.07085
    -0.26855
    -0.74802
    -1.02278
    -0.65644
     0.02237
     0.17860
     0.25402
     0.11934
    -0.10693
    -0.11771
    -0.12309
    -0.29010
    -0.45711
    -0.24700
    -0.19313
    -0.21468
    -0.16080
    -0.13387
    -0.21468
    -0.24700
    -0.05306
    -0.12848
    -0.09616
    -0.17158
    -0.12309
    -0.23623
     0.04392
     0.28096
     0.27018
     0.48568
     0.56649
     0.53955
     0.74427
     0.98131
     1.04596
     0.97593
     1.01903
     0.73350
     0.31867
    -0.23623
    -0.58102
    -0.47866
    -0.92042
    -1.43222
     3.31942
     9.33709
    -3.24237
    -4.24441
    -3.81343
    -1.56690
    -0.59179
    -0.05844
    -0.12309
    -0.02612
    -0.12848
    -0.55408
    -1.02817
    -1.40528
    -1.29215
    -1.22750
    -1.22750
    -1.14669
    -0.92581
    -0.57024
    -0.45172
    -0.15542
     0.17860
     0.46413
     0.18937
     0.22709
     0.48029
     0.23247
     0.23786
     0.59342
     0.79814
     1.15910
     1.52005
     1.50389
     1.16448
     0.65807
     0.72272
     0.58804
     0.84124
     0.71195
     0.70117
     1.04057
     0.53416
     0.25941
     0.00082
     0.00082
    -0.04767
    -0.15542
    -0.17697
    -0.53253
    -1.16824
    -0.83422
    -0.64028
    -0.74802
    -0.95274
    -1.27060
    -1.17363
    -0.86655
    -0.88271
    -1.07127
    -1.03894
    -1.10359
    -1.26521
    -1.55613
    -1.31908
    -1.22211
    -1.02817
    -1.04433
    -1.07127
    -0.90965
    -0.68338
    -0.52176
     0.04392
     0.41564
     0.34561
     0.10318
     0.05469
    -0.22545
     0.16782
     0.76043
     0.88973
     0.60959
     0.18937
     0.20554
     0.32944
     0.07085
    -0.16080
    -0.06383
    -0.03689
    -0.30626
    -0.43017
    -0.56486
    -0.46250
    -0.27933
    -0.26316
    -0.23084
     0.07624
     0.15705
     0.22170
     0.39948
     0.50723
     0.39409
     0.43180
     0.48568
     0.34022
     0.32944
     0.34022
     0.42103
     0.29712
     0.43180
     0.30251
     0.17321
     0.20554
     0.38332
     0.34022
     0.25941
     0.30251
     0.34561
     0.45335
     0.60420
     0.93283
     1.01903
     1.16987
     1.28301
     1.33149
     1.34765
     1.20219
     1.25607
     1.31533
     1.32610
     1.08367
     0.81969
     0.62575
     0.69578
     0.94899
     0.78198
     0.76043
     0.44258
     0.29712
     0.25402
     0.19476
     0.58265
     0.60959
     0.88973
     0.93283
     0.98670
     0.89512
     0.24863
    -0.07461
    -0.06922
    -0.24700
     0.25941
     0.40487
     0.12473
    -0.40323
    -0.45711
    -0.13387
    -0.32781
    -0.52176
    -0.76957
    -0.68338
    -0.57024
    -0.07461
     0.21092
     0.46952
     0.55033
     0.18399
     0.27557
     0.75505
     0.68501
    -0.00457
    -0.75880
    -0.92042
    -0.94736
    -0.85577
    -0.47866
    -0.33320
    -1.36218
    -1.85782
    -1.91708
    -1.96557
    -1.70697
    -1.28137
    -1.03894
    -0.89887
    -0.93119
    -1.13053
    -0.93119
    -0.50559
    -0.12848
     0.32406
     0.20554
    -0.12309
    -0.40323
    -0.31704
     0.04392
     0.19476
     0.10318
     0.09240
    -0.32242
    -0.62950
    -0.66721
    -0.55408
    -0.61873
    -0.72648
    -0.69954
    -0.98507
    -1.18979
    -1.29215
    -1.26521
    -1.13053
    -1.02817
    -1.10898
    -1.04433
    -1.20056
    -1.36218
    -1.22750
    -0.87732
    -0.82345
    -0.91503
    -0.80190
    -0.70493
    -0.69954
    -0.54331
    -0.43017
    -0.48943
    -0.46250
    -0.57024
    -0.78574
    -0.89348
    -0.54331
    -0.58640
    -0.69415
    -0.60257
    -0.48404
    -0.46788
    -0.60795
    -0.56486
    -0.41401
    -0.49482
    -0.32781
    -0.16080
     0.09779
     0.28096
     0.59342
     0.60959
     0.24863
     0.24325
     0.60959
     0.92744
     1.11600
     1.06212
     1.05135
     0.85740
     0.95976
     1.32610
     1.38536
     1.35304
     1.70322
     1.95642
     1.57931
     1.18065
     1.36382
     1.66551
     1.79480
     2.06956
     1.98875
     1.33149
     1.33149
     1.44463
     1.18065
     0.71733
     0.90050
     1.36382
     1.48234
     1.38536
     1.40691
     1.37998
     1.27762
     1.38536
     1.09984
     0.94899
     1.26684
     1.33688
     1.55237
     1.40691
     0.85740
     0.43719
     0.19476
    -0.18774
    -1.02278
    -1.89014
    -2.12719
    -2.09486
    -1.49148
    -1.59384
    -2.03560
    -2.72518
    -2.96761
    -2.85448
    -2.73057
    -2.38039
    -2.01944
    -1.65310
    -1.23827
    -0.49482
    -0.06383
     0.41025
     0.46952
     0.10856
     0.30251
     0.35638
     0.60420
     0.79814
     1.00286
     1.06212
     1.07290
     0.95976
     0.91128
     0.84124
     0.92744
     0.69040
     0.42642
     0.27557
     0.06008
     0.07624
    -0.05844
    -0.04767
    -0.05844
    -0.26855
    -0.58640
    -0.56486
    -0.72648
    -0.59179
    -0.79651
    -0.93658
    -1.04972
    -1.06588
    -0.93119
    -0.92042
    -0.75341
    -0.72648
    -0.48404
    -0.53253
    -0.48404
    -0.25239
    -0.32242
    -0.36552
    -0.60257
    -0.50559
    -0.40323
    -0.18774
    -0.16080
    -0.16619
    -0.41401
    -0.46788
    -0.30626
    -0.40862
    -0.32781
    -0.17697
    -0.05844
     0.17321
     0.19476
     0.43180
     0.77121
     0.79814
     0.85740
     0.53416
     0.63114
     0.77121
     0.68501
     0.89512
     1.03519
     0.74966
     0.78737
     0.67423
     0.55571
     0.36177
     0.30251
     0.53955
     0.57726
     0.63114
     0.43719
     0.18937
     0.25941
     0.64730
     0.88434
     0.94899
     0.87895
     0.86818
     0.94899
     0.89512
     0.87895
     0.70656
     0.69578
     0.69040
     0.55571
     0.77121
     0.76043
     0.63114
     0.59342
     0.47490
     0.54494
     0.45874
     0.56110
     0.69578
     0.70656
     0.66346
     0.44797
     0.48029
     0.58804
     0.61497
     0.77121
     0.71195
     0.65269
     0.48568
     0.52878
     0.31867
     0.19476
     0.20015
     0.27018
     0.43180
     0.59342
     0.52339
     0.55033
     0.49107
     0.71733
     0.73350
     0.73888
     0.04392
    -1.12514
    -1.79317
    -1.86859
    -1.69081
    -1.59923
    -1.48609
    -1.49687
    -1.86859
    -2.18106
    -2.17028
    -2.24032
    -2.09486
    -1.87937
    -1.72852
    -1.32986
    -0.69415
    -0.43556
    -0.29010
    -0.20390
     0.30251
     0.54494
     0.60959
     1.25068
     1.07290
     0.81431
     0.48029
     0.31867
     0.15166
     0.66346
     0.57188
     0.45335
     0.11934
     0.01159
    -0.05844
    -0.13387
     0.08701
    -0.04767
    -0.12848
    -0.32781
    -0.51637
    -0.56486
    -0.44633
    -0.45172
    -0.53792
    -0.61873
    -0.68876
    -0.75341
    -0.76957
    -0.80190
    -0.69954
    -0.50021
    -0.42478
    -0.48404
    -0.73186
    -0.67260
    -0.97429
    -1.01200
    -0.81806
    -0.73725
    -0.64567
    -0.71570
    -0.54869
    -0.35475
    -0.18774
    -0.28471
    -0.30626
    -0.57024
    -0.53792
    -0.38169
    -0.28471
    -0.23084
    -0.10693
     0.01698
    -0.05306
    -0.13387
    -0.11771
    -0.34397
    -0.26316
    -0.51637
    -0.41940
    -0.33859
    -0.40862
    -0.46788
    -0.24161
    -0.25239
    -0.21468
    -0.20390
    -0.24700
    -0.15003
    -0.03689
     0.14089
     0.15166
     0.21092
     0.06008
     0.09779
     0.10856
     0.48029
     0.69040
     0.73888
     1.05135
     1.22374
     1.31533
     1.05674
     1.05135
     1.61702
     1.57931
     1.43924
     1.47695
     1.51466
     1.83251
     1.80019
     1.73554
     1.66551
     1.43924
     0.91667
     1.18603
     1.18065
     1.09984
     0.67962
     0.83586
     1.13755
     1.52544
     1.33688
     0.79814
     0.45874
     0.35099
     0.39409
     0.51261
     0.58804
     0.51800
     0.43180
     0.23786
    -0.06383
    -0.34397
    -0.54331
    -0.92581
    -1.39451
    -1.07665
    -1.12514
    -1.14130
    -1.29753
    -1.42683
    -1.53996
    -1.37834
    -1.28676
    -1.13591
    -1.17363
    -1.16285
    -0.96352
    -0.70493
    -0.61334
    -0.68338
    -0.85038
    -0.59179
    -0.52714
    -0.43017
    -0.30088
    -0.48943
    -0.59718
    -0.54869
    -0.39785
    -0.45172
    -0.44095
    -0.45711
    -0.47327
    -0.29549
    -0.20390
    -0.30088
    -0.39246
    -0.40862
    -0.25239
    -0.16080
    -0.37091
    -0.49482
    -0.33320
    -0.26316
    -0.27933
    -0.29549
    -0.36014
    -0.52176
    -0.58102
    -0.37630
    -0.17158
    -0.05306
     0.04930
     0.07624
    -0.04228
    -0.16080
    -0.03689
     0.14089
     0.19476
     0.11934
     0.06008
    -0.13387
    -0.16080
    -0.14464
    -0.33859
    -0.43556
    -0.52714
    -0.45711
    -0.21468
    -0.40323
    -0.65105
    -0.40323
     0.02237
     0.29712
     0.53416
     0.56649
     0.65269
