# Supplementary material for: Software algorithm and hardware design for real-time implementation of new spectral estimator
Source: Biomed Eng Online. 2014 May 9;13:61. doi: 10.1186/1475-925X-13-61 (PMC4057578; doi:10.1186/1475-925X-13-61)
Supplement: Additional file 2 — txtfiles.zip. [file 1475-925X-13-61-S2.zip › FILE142.TXT]

    -0.08649
    -0.03285
    -0.01944
    -0.08649
    -0.11778
    -0.01050
    -0.01497
    -0.04626
    -0.11778
    -0.03732
    -0.12672
     0.02526
    -0.12672
    -0.14907
    -0.15801
    -0.07755
    -0.04626
    -0.03285
    -0.15801
    -0.08202
    -0.15354
    -0.06861
    -0.04179
    -0.05073
    -0.04626
    -0.10437
    -0.06861
    -0.12225
    -0.00603
    -0.08649
    -0.14013
    -0.05520
     0.02526
     0.01185
    -0.07755
    -0.05520
    -0.07755
    -0.06861
    -0.02838
    -0.02838
     0.02973
    -0.02838
    -0.03732
     0.00291
     0.01185
     0.01185
    -0.03285
     0.02973
    -0.00603
    -0.05073
     0.03420
     0.04761
    -0.01944
     0.07443
     0.03420
     0.02079
     0.04314
     0.00738
    -0.03732
     0.04314
     0.04761
     0.06996
     0.00738
     0.02079
     0.05208
     0.11467
     0.10126
     0.04314
     0.02526
    -0.19378
    -0.20272
    -0.05967
     0.51698
     1.13834
     2.71631
     3.48518
     2.92641
     1.75969
     1.96085
     2.84147
     3.31084
     3.12756
     1.56747
     0.55274
    -0.96265
     0.10126
     0.32029
     0.08785
    -0.44858
    -1.72258
    -2.50039
    -2.45121
    -3.02787
    -3.50171
    -3.46594
    -3.14856
    -2.51827
    -1.95055
    -1.39625
    -0.83301
    -0.38599
    -0.25636
     0.14149
     0.34265
     0.53486
     0.69132
     0.57509
     0.54380
     0.40076
     0.45440
     0.46781
     0.30241
     0.29347
     0.12361
     0.14149
     0.04314
     0.06549
     0.02079
    -0.03285
    -0.09096
    -0.01050
    -0.01497
    -0.01497
    -0.10437
    -0.06861
    -0.17590
    -0.13566
    -0.20272
    -0.11778
    -0.15354
    -0.27871
    -0.14907
    -0.14460
    -0.08202
    -0.23848
    -0.26977
    -0.26977
    -0.18484
    -0.13566
    -0.24742
    -0.31447
    -0.19825
    -0.10884
    -0.31447
    -0.19378
    -0.22060
    -0.29659
    -0.26530
    -0.20719
    -0.12672
    -0.26083
    -0.23848
    -0.27871
    -0.15354
    -0.11778
    -0.15801
    -0.18484
    -0.26083
    -0.21166
    -0.18484
    -0.17142
    -0.13119
    -0.27424
    -0.23401
    -0.14013
    -0.26530
    -0.24295
    -0.39046
    -0.30553
    -0.26530
    -0.14013
    -0.30106
    -0.24295
    -0.34129
    -0.33682
    -0.21613
    -0.15801
    -0.18484
    -0.26083
    -0.28318
    -0.43964
    -0.22060
    -0.05967
    -0.17142
    -0.11778
    -0.19378
    -0.13119
    -0.07308
    -0.07755
    -0.13566
    -0.10437
    -0.06861
    -0.07308
     0.06102
    -0.00603
     0.01632
     0.01185
     0.06102
     0.09232
     0.05655
    -0.02391
     0.06102
     0.14596
     0.17725
     0.10126
     0.03420
     0.00291
    -0.03285
     0.02973
    -0.04179
    -0.19378
    -0.36364
    -0.60950
    -0.66314
    -0.93135
    -1.16827
    -1.31132
    -1.24874
    -1.02970
    -0.84642
    -0.56480
    -0.17142
     0.27112
     1.06234
     1.85356
     2.27823
     2.32740
     2.50174
     3.39577
     3.75786
     1.82227
    -0.09543
    -0.65867
     1.38867
     2.62243
     2.55985
     1.50936
     0.69579
    -0.21613
    -1.13251
    -1.57059
    -1.81198
    -1.67340
    -1.36943
    -1.11910
    -0.66761
    -0.19378
     0.05655
     0.28453
     0.30241
     0.46334
     0.55274
     0.53486
     0.45440
     0.29794
     0.27559
     0.06996
     0.10573
     0.18619
     0.04761
     0.00291
    -0.09096
     0.08785
     0.08785
     0.06549
    -0.06861
     0.05208
     0.04761
     0.17278
     0.08785
     0.03420
     0.16384
     0.14596
     0.10573
     0.11020
     0.20854
     0.11914
     0.15043
     0.07443
     0.15043
     0.11020
     0.13702
     0.00291
     0.04314
     0.18172
     0.09679
     0.06549
     0.08338
    -0.07755
    -0.01497
     0.02973
     0.07890
     0.03420
    -0.05520
    -0.05967
    -0.01944
     0.00738
     0.00291
    -0.09096
    -0.02838
    -0.01497
     0.07890
     0.02079
     0.03867
     0.05208
    -0.06414
    -0.08649
     0.13702
     0.05208
    -0.04179
     0.06102
     0.10126
     0.01632
     0.01632
    -0.10437
    -0.02838
     0.00738
    -0.05520
     0.00738
    -0.00603
    -0.01944
    -0.12672
    -0.14907
    -0.02838
    -0.00603
    -0.14460
    -0.09543
    -0.09543
    -0.06861
    -0.15354
    -0.16695
    -0.13119
    -0.21613
    -0.11778
    -0.08649
    -0.08202
    -0.14460
    -0.21166
    -0.24742
    -0.10437
    -0.13119
    -0.08649
    -0.13566
    -0.15354
    -0.16248
    -0.20719
    -0.12672
    -0.19825
    -0.15354
    -0.15354
    -0.18037
    -0.18037
    -0.15801
    -0.20719
    -0.23848
    -0.20272
    -0.18484
    -0.12225
    -0.16248
    -0.20719
    -0.08202
    -0.08202
    -0.05520
    -0.02838
     0.09232
     0.71367
     2.39893
     3.33766
     3.27508
     2.25588
     1.60323
     1.97873
     2.91300
     3.23932
     0.86566
    -0.33235
    -0.18931
     0.27559
     0.86119
    -0.21166
    -1.23980
    -1.78069
    -2.79542
    -2.95187
    -2.20982
    -2.50486
    -2.64343
    -2.61661
    -2.16512
    -1.53483
    -0.96265
    -0.38599
     0.14596
     0.53486
     0.92377
     1.08916
     1.18304
     1.28138
     1.26350
     1.11599
     0.99529
     0.91930
     0.64662
     0.62874
     0.44546
     0.39182
     0.24430
     0.10126
     0.02973
    -0.02838
    -0.14907
    -0.24295
    -0.37705
    -0.46199
    -0.54245
    -0.45752
    -0.53351
    -0.48434
    -0.63185
    -0.72126
    -0.73467
    -0.65867
    -0.66761
    -0.68102
    -0.69891
    -0.68102
    -0.67208
    -0.65420
    -0.64079
    -0.74361
    -0.72573
    -0.71679
    -0.70785
    -0.68550
    -0.71232
    -0.73467
    -0.90006
    -0.80172
    -0.81960
    -0.83748
    -0.87771
    -0.91794
    -0.92688
    -0.99394
    -0.99841
    -0.98947
    -0.97159
    -0.99841
    -1.04758
    -0.96712
    -0.90006
    -0.89559
    -0.94477
    -0.87771
    -0.82407
    -0.88218
    -0.87324
    -0.73914
    -0.76596
    -0.78831
    -0.64526
    -0.60503
    -0.57374
    -0.49328
    -0.52010
    -0.44858
    -0.42622
    -0.44411
    -0.47540
    -0.49328
    -0.38599
    -0.31894
    -0.33235
    -0.35023
    -0.36811
    -0.38599
    -0.37705
    -0.33235
    -0.30106
    -0.35917
    -0.40387
    -0.42175
    -0.32788
    -0.34129
    -0.39493
    -0.37258
    -0.30553
    -0.30553
    -0.25636
    -0.17590
    -0.29212
    -0.26977
    -0.29212
    -0.20272
    -0.23401
    -0.18931
    -0.18484
    -0.16695
    -0.16695
    -0.16248
    -0.11778
    -0.14013
    -0.13566
    -0.27424
    -0.56927
    -0.46199
    -0.30553
     1.00423
     2.96664
     3.62375
     2.23353
     1.27244
     1.51830
     2.33634
     3.06945
     3.07392
     2.54197
     0.53039
    -1.65999
    -0.57821
    -0.35917
    -0.08649
    -0.64079
    -1.48119
    -2.19194
    -2.66131
    -3.20220
    -3.63134
    -3.46594
    -3.09939
    -2.59426
    -2.08019
    -1.51695
    -0.94477
    -0.37705
     0.05208
     0.41417
     0.58850
     0.72261
     0.74496
     0.65109
     0.55274
     0.58403
     0.46781
     0.41417
     0.34712
     0.21748
     0.14149
     0.16384
     0.06549
    -0.16248
    -0.04179
    -0.07308
    -0.09990
    -0.12672
    -0.09096
    -0.24295
    -0.13566
    -0.19378
    -0.14460
    -0.12225
    -0.14460
    -0.11331
    -0.21613
    -0.05073
     0.02079
    -0.15354
    -0.16248
    -0.12225
    -0.12672
    -0.01497
     0.03420
    -0.07755
    -0.12225
    -0.12225
    -0.15354
     0.01632
    -0.10437
    -0.01944
    -0.15801
    -0.01944
    -0.07308
    -0.12225
    -0.14907
    -0.12672
    -0.18037
    -0.17142
    -0.01497
    -0.13566
    -0.22954
    -0.31000
    -0.26530
    -0.18484
    -0.10437
    -0.19378
    -0.20272
    -0.28318
    -0.22507
    -0.16248
    -0.16695
    -0.17142
    -0.19378
    -0.21613
    -0.14460
     0.00291
    -0.05073
    -0.08202
    -0.16248
    -0.03732
     0.01632
    -0.02391
    -0.08649
    -0.03732
    -0.01050
     0.06102
     0.00291
     0.02079
    -0.01944
    -0.04179
     0.01632
    -0.01050
    -0.01497
    -0.03732
    -0.08202
    -0.11331
    -0.01944
    -0.09543
    -0.14907
    -0.15354
    -0.23848
    -0.10884
    -0.24295
    -0.28765
    -0.28318
    -0.20719
    -0.23848
    -0.18037
    -0.13119
    -0.25189
    -0.26530
    -0.20272
    -0.06861
    -0.06861
    -0.06861
    -0.14013
    -0.03285
     0.01632
    -0.17590
     0.04314
     0.22642
     0.41864
     1.29479
     2.12625
     2.17989
     1.68370
     1.48701
     1.91168
     2.88171
     2.96664
     0.72708
    -1.18168
    -0.85089
    -0.10437
     1.36185
     0.74049
    -0.44858
    -1.05205
    -1.97738
    -2.62108
    -1.73599
    -1.53483
    -2.09360
    -2.09807
    -1.73152
    -1.24874
    -0.81513
    -0.32341
     0.03867
     0.45440
     0.64662
     0.80307
     0.89695
     0.97741
     0.95506
     0.87907
     0.80754
     0.62874
     0.63768
     0.45440
     0.33818
     0.29794
     0.32029
     0.25771
     0.19066
     0.04761
    -0.03285
     0.01185
    -0.03732
    -0.01944
    -0.12672
    -0.07308
    -0.01497
     0.03420
    -0.04626
     0.03867
    -0.11778
    -0.03732
     0.06549
     0.02973
     0.07890
    -0.03285
     0.03420
     0.06549
     0.02973
     0.06549
     0.02079
    -0.03285
     0.03867
     0.08785
     0.00291
    -0.05520
    -0.08202
    -0.05967
     0.01185
    -0.02391
    -0.02838
    -0.08202
    -0.09990
    -0.03285
    -0.12225
    -0.06861
    -0.11331
    -0.09543
    -0.06414
    -0.14013
     0.04761
    -0.06414
    -0.05073
    -0.04626
    -0.08649
    -0.06861
     0.08338
    -0.07308
    -0.02838
    -0.02838
    -0.02391
    -0.03732
     0.08785
     0.00738
    -0.14907
    -0.05073
    -0.02391
    -0.02391
    -0.08649
    -0.13119
    -0.14460
     0.02973
    -0.01944
    -0.02391
    -0.06861
    -0.14013
    -0.04626
    -0.04626
     0.03867
    -0.01497
    -0.10884
     0.04314
     0.01632
     0.08785
     0.04314
     0.06102
     0.09679
     0.15937
     0.19960
     0.19066
     0.12361
     0.09232
     0.10573
     0.20407
     0.37841
     0.31135
     0.15043
     0.07890
    -0.08202
     0.04761
    -0.38599
    -0.17142
    -0.06414
    -0.41281
    -0.28318
     0.26218
     1.08469
     1.86250
     1.43337
     1.43784
     1.84015
     1.96979
     0.79413
    -1.05205
    -1.47672
    -0.26977
     1.38867
     1.82674
     0.41417
    -0.75255
    -1.45884
    -1.49013
    -1.01182
    -1.00288
    -1.61082
    -1.92820
    -1.67340
    -1.22639
    -0.78831
    -0.57374
    -0.28765
     0.14596
     0.28453
     0.52592
     0.53039
     0.49910
     0.44993
     0.43205
     0.38735
     0.33818
     0.21748
     0.14596
     0.01185
     0.10126
    -0.01944
    -0.05520
    -0.28765
    -0.24295
    -0.24742
    -0.30106
    -0.37258
    -0.34129
    -0.36811
    -0.31894
    -0.35023
    -0.29212
    -0.33682
    -0.40387
    -0.38152
    -0.26530
    -0.21166
    -0.39493
    -0.26083
    -0.36811
    -0.26530
    -0.22060
    -0.18484
    -0.16248
    -0.16695
    -0.18037
    -0.14013
    -0.15354
    -0.24742
    -0.17142
    -0.20272
    -0.22954
    -0.06414
    -0.10437
    -0.12225
    -0.14460
    -0.14013
    -0.16695
    -0.16248
    -0.18931
    -0.05073
    -0.10437
    -0.06414
    -0.12225
    -0.10437
    -0.06414
    -0.18037
    -0.09543
    -0.01944
    -0.07755
    -0.13566
    -0.09990
    -0.18931
    -0.08202
    -0.17142
    -0.22954
    -0.33682
    -0.27424
    -0.25636
    -0.31447
    -0.38152
    -0.51563
    -0.56480
    -0.58715
    -0.56033
    -0.63632
    -0.68102
    -0.82407
    -0.85983
    -0.89112
    -0.90900
    -0.95371
    -0.92688
    -1.04758
    -1.05652
    -1.05652
    -1.15486
    -1.17721
    -1.17274
    -1.26662
    -1.19510
    -1.15039
    -1.14145
    -1.18168
    -1.15486
    -1.15933
    -1.25768
    -1.11016
    -1.11463
    -1.14145
    -1.16380
    -1.05652
    -0.95818
    -0.93135
    -0.86877
    -1.01629
    -1.10122
    -1.05205
    -0.62738
     0.66897
     1.41996
     1.41996
     0.74496
     0.54827
     0.81648
     1.53171
     2.10836
     1.87592
     1.42890
    -0.68102
    -2.48698
    -1.58400
    -0.98500
    -0.19825
    -0.62738
    -1.53036
    -2.55850
    -3.06810
    -3.34972
    -3.26479
    -3.24691
    -2.75519
    -2.46015
    -2.16065
    -1.68681
    -1.22639
    -0.86877
    -0.52010
    -0.31000
    -0.09543
    -0.13119
    -0.07755
    -0.09990
    -0.01497
    -0.18931
    -0.25636
    -0.33235
    -0.29212
    -0.35023
    -0.50222
    -0.47093
    -0.52904
    -0.45752
    -0.55586
    -0.56927
    -0.57374
    -0.48434
    -0.46646
    -0.54245
    -0.47540
    -0.52010
    -0.54692
    -0.58268
    -0.41728
    -0.43517
    -0.42175
    -0.42175
    -0.39046
    -0.32788
    -0.39046
    -0.39940
    -0.33235
    -0.31447
    -0.31894
    -0.22954
    -0.24295
    -0.23848
    -0.28318
    -0.26977
    -0.21613
    -0.15801
    -0.14460
    -0.14460
    -0.21166
    -0.14460
    -0.11331
    -0.10437
    -0.19378
    -0.08202
    -0.04179
    -0.01050
    -0.05520
    -0.06414
    -0.02838
    -0.14013
    -0.04626
    -0.03285
    -0.02391
    -0.00603
    -0.02838
    -0.10884
    -0.03732
    -0.05967
    -0.08202
    -0.08202
    -0.06414
    -0.04179
    -0.00603
    -0.06414
    -0.06414
    -0.05073
    -0.07755
    -0.02391
     0.02079
    -0.03732
    -0.05520
     0.00291
     0.04314
     0.02526
    -0.05520
     0.03867
     0.07890
     0.04314
     0.05208
     0.11020
     0.06996
     0.13702
     0.09679
     0.03420
     0.22642
     0.06549
     0.00291
     0.06102
     0.12808
     0.29347
     0.11914
     0.30688
     0.38735
     0.30688
     0.30241
     0.19066
     0.36947
     1.37973
     2.51068
     2.97111
     2.67161
     1.81333
     1.75522
     2.32293
     3.26167
     3.33319
     3.16333
     2.42128
     0.90589
    -1.44095
    -1.45884
    -0.79725
    -0.37705
    -0.90006
    -1.96397
    -2.23665
    -2.78201
    -3.18879
    -3.56429
    -3.68051
    -3.25585
    -2.63002
    -2.01314
    -1.58400
    -0.85089
    -0.45305
     0.04314
     0.45887
     0.79413
     0.93271
     0.99976
     0.98188
     0.89695
     0.98188
     0.85672
     0.81648
     0.61980
     0.53486
     0.46781
     0.44546
     0.45440
     0.32476
     0.18619
     0.12808
     0.19066
     0.15937
     0.03867
     0.01632
    -0.00603
     0.06549
     0.12808
     0.09679
    -0.02838
     0.02526
     0.02079
     0.01632
     0.03867
    -0.00603
    -0.09990
    -0.09096
    -0.05073
     0.01632
     0.03420
     0.02973
    -0.02391
     0.03867
     0.05208
     0.04761
     0.04314
    -0.08202
    -0.00156
     0.04314
     0.09232
     0.24430
     0.14596
     0.08338
     0.09679
     0.16384
     0.16384
     0.06102
     0.03420
     0.04761
     0.11914
     0.06102
    -0.05967
    -0.05520
    -0.12672
    -0.12672
    -0.07308
     0.00291
    -0.04179
    -0.06414
     0.01185
    -0.04179
     0.05655
    -0.09096
     0.00738
     0.01185
     0.09232
     0.21748
     0.22195
     0.16831
     0.15937
     0.28900
     0.28900
     0.16384
     0.37841
     0.11020
     0.22642
     0.25324
     0.30241
     0.27112
     0.19066
     0.23536
     0.20854
     0.26218
     0.31582
     0.33370
     0.25771
     0.18172
     0.30241
     0.32476
     0.36947
     0.31582
     0.25771
     0.24877
     0.26218
     0.35159
     0.24430
     0.27559
     0.27559
     0.42311
     0.92377
     1.20092
     1.73287
     2.74760
     3.70869
     3.30637
     3.04710
     3.18568
     3.68187
     3.84279
     2.57326
     0.14596
    -0.17142
     0.54827
     1.67476
     1.26350
    -0.47540
    -1.47672
    -1.82539
    -2.59426
    -3.08598
    -3.14856
    -3.08151
    -2.86694
    -2.71048
    -2.13383
    -1.16380
    -0.80172
    -0.28765
     0.14149
     0.49463
     0.84778
     1.15175
     1.39761
     1.46019
     1.43784
     1.32608
     1.21880
     1.20539
     1.20539
     0.87013
     0.79413
     0.75390
     0.67791
     0.62874
     0.34712
     0.23536
     0.28006
     0.26665
     0.25324
     0.18619
     0.11467
     0.03867
     0.04761
    -0.05073
     0.13255
    -0.01497
    -0.06861
     0.05208
     0.07890
     0.05208
     0.00738
     0.15937
     0.03420
     0.12361
     0.11020
     0.18619
     0.19513
     0.09679
     0.04314
     0.15043
     0.25771
     0.28006
     0.23089
     0.14596
     0.18619
     0.10126
     0.14596
     0.23536
     0.16384
     0.05208
     0.12361
     0.23089
     0.14149
     0.12361
     0.03420
     0.02079
     0.09679
     0.11914
     0.02973
     0.02079
    -0.13566
     0.01632
    -0.01944
     0.01185
    -0.01050
    -0.03285
     0.05208
    -0.08202
    -0.01050
    -0.02391
    -0.08649
    -0.12225
    -0.05967
     0.05208
    -0.01497
    -0.00156
    -0.00603
     0.11467
     0.02079
     0.01185
     0.06102
     0.02973
    -0.02391
     0.10126
     0.05208
     0.03420
     0.05655
     0.11020
    -0.02838
     0.16831
     0.10126
    -0.01497
     0.05655
     0.05655
     0.11020
     0.11020
     0.08785
     0.11914
     0.12808
     0.23536
     0.14596
     0.30241
     0.19960
     0.29794
     0.32476
     0.64662
     0.91930
     1.05340
     1.37526
     1.84909
     2.38105
     2.71184
     3.02028
     3.14097
     3.36001
     3.14992
     2.38552
     0.80307
     0.06996
     0.33370
     0.87460
    -0.18484
    -2.06678
    -3.36760
    -3.95319
    -3.91296
    -3.85038
    -4.19458
    -4.39574
    -4.55667
    -4.28399
    -3.88167
    -3.14856
    -2.67472
    -2.04890
    -1.10122
    -0.16695
     0.58850
     1.20986
     1.62559
     2.08154
     2.26035
     2.16648
     2.01002
     1.96532
     1.77310
     1.56300
     1.41996
     1.22327
     0.99082
     0.87460
     0.79860
     0.69132
     0.52145
     0.54827
     0.51698
     0.40076
     0.51251
     0.42311
     0.43205
     0.35606
     0.37394
     0.33818
     0.35159
     0.29347
     0.35159
     0.32923
     0.39182
     0.31135
     0.27112
     0.30688
     0.36500
     0.29794
     0.22195
     0.28453
     0.32923
     0.23089
     0.26218
     0.23536
     0.23089
     0.34712
     0.22642
     0.24430
     0.29794
     0.19960
     0.08338
     0.15043
     0.32029
     0.25771
     0.18172
     0.06102
     0.16831
     0.15490
     0.15490
     0.20854
     0.16384
     0.10126
     0.14596
     0.14149
     0.20407
     0.13702
     0.07443
     0.12808
     0.19066
     0.23983
     0.18619
     0.19513
     0.14149
     0.12361
     0.18172
     0.26218
     0.20854
     0.18619
     0.17278
     0.17278
     0.28006
     0.29347
     0.18619
     0.16831
     0.20854
     0.28453
     0.20407
     0.16831
     0.19513
     0.12361
     0.19960
     0.19960
     0.23089
     0.19513
     0.21301
     0.16384
     0.19960
     0.12361
     0.13255
     0.12808
     0.17725
     0.22642
     0.17278
     0.29347
     0.18619
     0.29794
     0.48122
     0.68685
     0.71814
     0.92377
     1.15175
     1.50936
     1.80439
     1.96532
     2.47045
     2.41681
     2.45704
     2.29611
     1.94297
     1.57641
     1.08469
     0.64662
    -0.08202
    -0.74361
    -0.90453
    -0.70338
    -0.87324
    -1.53483
    -1.51695
    -1.85221
    -2.02655
    -2.13830
    -1.93714
    -1.55718
    -1.20404
    -0.90900
    -0.38599
     0.09679
     0.74049
     0.85672
     1.20092
     1.39314
     1.43337
     1.28138
     1.08916
     1.14728
     1.04893
     0.89695
     0.69579
     0.76284
     0.64662
     0.53933
     0.31135
     0.32923
     0.20854
     0.19513
     0.20854
     0.21748
     0.29347
     0.24430
     0.17278
     0.22195
     0.10126
     0.28900
     0.05655
     0.15490
     0.14596
     0.15490
     0.09679
     0.19960
     0.28453
     0.08338
     0.13255
     0.16831
     0.23536
     0.18172
     0.18172
     0.16384
     0.15937
     0.15937
     0.16831
     0.26218
     0.21301
     0.13702
     0.13702
     0.31135
     0.31582
     0.10573
     0.19513
     0.19513
     0.15043
     0.25324
     0.23983
     0.10573
     0.12361
     0.13255
     0.24430
     0.22642
     0.15490
     0.07890
     0.12808
     0.18619
     0.23089
     0.11914
     0.20407
     0.14596
     0.12361
     0.14596
     0.19066
     0.16831
     0.15043
     0.13702
     0.13702
     0.04314
     0.11914
     0.00738
     0.02973
     0.12361
     0.06102
     0.07443
     0.06549
     0.10573
     0.08785
     0.04314
     0.02526
     0.05655
    -0.03732
    -0.03285
     0.07443
     0.12361
    -0.03285
     0.00291
     0.07443
     0.15937
     0.26665
     0.32029
     0.44546
     0.54380
     0.64662
     0.91930
     1.16516
     1.51830
     1.63006
     1.79545
     2.13519
     2.16201
     1.72840
     1.75969
     1.83568
     1.35291
     0.45887
    -2.29923
    -3.62240
    -3.42124
    -3.09045
    -2.40651
    -1.74046
    -2.53615
    -3.53300
    -4.13200
    -4.33316
    -4.44938
    -4.27058
    -3.36313
    -2.34840
    -1.65105
    -0.85536
    -0.14013
     0.46334
     0.70026
     1.08469
     1.25009
     1.30820
     1.32161
     1.29926
     1.25456
     1.03999
     0.89695
     0.81201
     0.98188
     0.98635
     0.60639
     0.59298
     0.56168
     0.67791
     0.62874
     0.47675
     0.52145
     0.46781
     0.40970
     0.39629
     0.43205
     0.42311
     0.37841
     0.28453
     0.34712
     0.40523
     0.27559
     0.29347
     0.45440
     0.30688
     0.20407
     0.26218
     0.30241
     0.32923
     0.33370
     0.23089
     0.24877
     0.20854
     0.21748
     0.34712
     0.32476
     0.10573
    -0.48881
     0.28006
     0.58850
     0.48569
     0.21748
     0.10573
     0.09679
     0.10573
     0.25771
     0.28900
     0.28900
     0.21748
     0.17278
     0.41417
     0.42311
     0.41864
     0.32476
     0.23536
     0.28006
     0.25771
     0.29794
     0.32476
     0.20407
     0.07890
     0.17278
     0.31135
     0.28900
     0.21301
     0.16384
     0.18172
     0.23983
     0.39629
     0.35159
     0.30688
     0.23089
     0.31135
     0.44099
     0.46334
     0.44993
     0.29347
     0.28006
     0.36947
     0.23983
     0.19960
     0.19513
     0.05655
    -0.08202
     0.04761
     0.19066
    -0.21613
    -0.32788
    -0.40834
    -0.41728
    -0.38152
    -0.56033
    -0.67208
    -0.89112
    -0.84642
    -0.52010
    -0.22507
     0.08338
     0.64215
     1.08916
     0.90589
     0.64215
     0.57062
     1.09810
     1.52724
     2.18883
     2.85488
     2.98452
     2.51515
    -0.01497
    -0.92241
    -0.43517
     0.36500
     1.47807
     0.79860
    -0.20272
    -1.04311
    -1.60188
    -1.95949
    -2.08913
    -2.03102
    -1.82539
    -1.62870
    -1.44542
    -1.34708
    -1.24874
    -1.01629
    -0.85536
    -0.58268
    -0.58715
    -0.60950
    -0.49775
    -0.42622
    -0.27424
    -0.23401
    -0.38152
    -0.42622
    -0.47093
    -0.36811
    -0.37258
    -0.37705
    -0.38599
    -0.41728
    -0.35470
    -0.26083
    -0.44858
    -0.39493
    -0.54692
    -0.48434
    -0.53798
    -0.46199
    -0.52904
    -0.66761
    -0.58715
    -0.66314
    -0.54692
    -0.60503
    -0.67208
    -0.81513
    -0.80172
    -0.80172
    -0.77937
    -0.84642
    -0.76596
    -0.95371
    -1.06993
    -0.94477
    -0.82854
    -0.82407
    -1.06099
    -1.06993
    -1.06546
    -1.02970
    -1.11463
    -1.00735
    -1.10569
    -1.03417
    -1.05652
    -0.98500
    -0.94924
    -0.95818
    -1.01182
    -0.94924
    -0.91794
    -0.86430
    -0.91347
    -0.79725
    -0.85089
    -0.83748
    -0.84195
    -0.76149
    -0.70785
    -0.68997
    -0.70338
    -0.72126
    -0.73467
    -0.66761
    -0.76596
    -0.67208
    -0.71232
    -0.60950
    -0.62738
    -0.61844
    -0.49775
    -0.64973
    -0.63185
    -0.50222
    -0.68102
    -0.54245
    -0.49775
    -0.39940
    -0.55586
    -0.65420
    -0.47540
    -0.42622
    -0.31894
    -0.42175
    -0.43964
    -0.48881
    -0.48434
    -0.43070
    -0.38152
    -0.35023
    -0.38152
    -0.43964
    -0.37705
    -0.23848
    -0.29659
    -0.32788
    -0.38152
    -0.41728
    -0.39046
    -0.22507
    -0.15354
    -0.31447
    -0.30553
    -0.35917
    -0.20272
    -0.02391
    -0.19378
    -0.30553
    -0.24295
    -0.20272
    -0.17142
    -0.12225
    -0.02838
    -0.26530
    -0.35470
    -0.08649
    -0.09990
    -0.11778
    -0.17142
    -0.18037
    -0.12672
    -0.15801
    -0.09096
    -0.11331
    -0.10437
    -0.25189
    -0.38152
    -0.30106
    -0.26977
    -0.47987
    -0.47540
    -0.71232
    -0.91347
    -0.88665
    -0.82854
    -0.82854
    -0.72573
    -0.52904
    -0.29659
    -0.08649
     0.16831
     0.51251
     0.69579
     0.49463
     0.65556
     1.43337
     2.64479
     3.27061
     1.84909
    -0.39046
    -0.25636
     0.36947
     1.43337
     1.41549
     0.94612
     0.28900
    -0.29212
    -0.84642
    -1.25768
    -1.47225
    -1.56165
    -1.47225
    -1.45437
    -1.23980
    -1.05652
    -1.00288
    -0.93582
    -0.72126
    -0.71232
    -0.55586
    -0.45305
    -0.39940
    -0.46199
    -0.26530
    -0.11331
    -0.20719
    -0.13566
    -0.23848
    -0.24295
    -0.18931
    -0.14013
    -0.13566
    -0.06861
    -0.07755
    -0.22507
    -0.17590
    -0.09990
    -0.01497
    -0.02838
    -0.13566
    -0.11331
    -0.07755
    -0.11778
    -0.02391
    -0.04626
    -0.15801
    -0.13566
     0.02526
     0.02973
     0.09232
    -0.05073
    -0.05520
    -0.14013
    -0.04626
     0.02079
     0.03867
     0.01632
    -0.09543
    -0.05073
     0.06102
     0.03420
    -0.01497
    -0.04626
    -0.05520
    -0.03732
    -0.01944
    -0.01497
     0.01632
    -0.12225
    -0.10437
    -0.04179
     0.11020
     0.06549
    -0.04179
    -0.15801
    -0.16248
    -0.04626
    -0.08649
    -0.08649
     0.00738
    -0.09990
    -0.08202
    -0.05520
     0.07443
    -0.02838
    -0.14907
    -0.11778
    -0.01497
     0.01632
    -0.00156
    -0.02391
     0.03420
    -0.00603
    -0.02391
     0.06102
     0.19513
     0.03420
     0.06102
     0.05655
     0.05655
     0.11467
     0.09679
     0.11020
     0.03420
     0.10573
     0.08785
     0.17725
     0.16384
     0.11467
     0.14149
     0.06549
     0.11914
     0.12808
     0.02526
     0.08785
     0.00738
    -0.20719
    -0.15801
    -0.16248
    -0.20272
    -0.43517
    -0.52457
    -0.55586
    -0.59609
    -0.61844
    -0.53798
    -0.48434
    -0.46199
    -0.44858
    -0.40834
    -0.18931
     0.01632
     0.19513
     0.26218
     0.57062
     1.11152
     1.53618
     1.92062
     2.07707
     2.12625
     2.07707
     2.00108
     1.78651
     1.53171
     1.08916
     0.71367
     0.95506
     1.37079
     1.05340
     0.24877
    -0.23848
    -0.50222
    -0.68997
    -0.91347
    -1.32026
    -1.65105
    -1.46331
    -1.49013
    -0.89559
    -0.81513
    -0.70338
    -0.87324
    -0.94029
    -0.79725
    -0.49775
    -0.31447
    -0.37705
    -0.38152
    -0.46646
    -0.20719
    -0.11331
    -0.14013
    -0.14907
    -0.05073
    -0.00603
     0.02526
     0.25324
     0.11020
     0.16384
     0.15937
     0.16384
     0.29794
     0.25324
     0.36053
     0.38735
     0.43205
     0.34712
     0.31135
     0.40076
     0.37841
     0.35159
     0.23089
     0.25771
     0.25324
     0.23983
     0.20854
     0.18619
     0.16831
     0.19513
     0.17278
     0.30241
     0.26218
     0.28006
     0.23536
     0.23983
     0.23983
     0.28006
     0.26218
     0.36947
     0.29347
     0.26218
     0.24430
     0.50804
     0.42311
     0.30688
     0.31582
     0.23089
     0.32923
     0.44993
     0.49463
     0.36500
     0.32029
     0.31582
     0.45887
     0.44099
     0.43652
     0.33818
     0.24430
     0.36500
     0.37394
     0.31135
     0.38735
     0.15043
     0.26218
     0.25771
     0.39182
     0.36500
     0.20854
     0.02973
     0.11467
     0.12808
     0.06102
    -0.15354
    -0.47987
    -0.58268
    -0.49328
    -0.56480
    -1.16827
    -1.75387
    -1.79857
    -1.65999
    -1.49907
    -1.06546
    -0.89112
    -0.74361
    -0.77937
    -0.77490
    -0.47987
    -0.02838
     0.41417
     0.91483
     1.37079
     2.01449
     2.21565
     2.26482
     2.63585
     3.10968
     3.48518
     3.48965
     3.00240
     2.19330
     0.79413
     0.18619
     0.53039
     1.37079
     1.37079
     0.43205
    -0.22060
    -0.62291
    -0.97159
    -1.25768
    -1.38284
    -1.25768
    -1.28003
    -1.13251
    -1.11910
    -0.87324
    -0.77043
    -0.55139
    -0.37705
    -0.17142
    -0.18037
    -0.15801
    -0.06861
     0.09232
     0.10126
     0.02973
    -0.07308
     0.04314
     0.02079
     0.10126
     0.12808
     0.09232
    -0.09990
     0.06102
     0.08338
     0.14596
     0.11914
    -0.01944
    -0.00603
     0.04761
     0.14149
     0.07443
     0.10126
    -0.07308
     0.02973
     0.18619
     0.21748
     0.10573
     0.04761
     0.02973
    -0.04626
     0.10126
     0.10573
     0.04761
     0.05655
    -0.05073
     0.11914
     0.06102
     0.12808
    -0.00156
     0.05208
     0.00738
     0.02079
     0.05655
     0.04761
     0.04761
    -0.02391
    -0.01497
     0.15937
     0.21748
     0.06549
    -0.00156
     0.02973
     0.04761
     0.08785
     0.07890
     0.00291
     0.00738
     0.11467
     0.11020
     0.04761
     0.11914
     0.19960
     0.01632
     0.09679
     0.14149
     0.11914
     0.05208
     0.10573
     0.11914
     0.10573
     0.05655
     0.11467
     0.15490
     0.17725
     0.12808
     0.08785
    -0.02391
     0.11914
     0.06102
     0.16831
     0.15043
     0.09679
     0.13702
     0.35606
     0.17725
     0.07890
    -0.30553
    -0.21613
    -0.04626
    -0.35470
    -0.27871
    -0.20272
    -0.53798
    -0.74361
    -0.88218
    -0.80619
    -0.79725
    -0.62291
    -0.45752
    -0.32341
    -0.05967
     0.07443
     0.18172
     0.44993
     0.76731
     1.31267
     1.88486
     2.21565
     2.75207
     3.14992
     3.39577
     3.16333
     2.64926
     1.02658
     0.70473
     1.53171
     1.32608
     2.38999
     2.04131
     1.03999
     0.13702
    -0.39493
    -0.78831
    -0.81513
    -0.86877
    -0.89559
    -0.78384
    -0.88665
    -0.70785
    -0.39940
    -0.27424
    -0.26977
    -0.20272
    -0.24742
    -0.16248
    -0.15354
    -0.18931
    -0.19378
    -0.20272
    -0.27424
    -0.24742
    -0.20272
    -0.31894
    -0.38599
    -0.42175
    -0.49775
    -0.48434
    -0.50222
    -0.57821
    -0.54245
    -0.64079
    -0.79278
    -1.02523
    -0.94477
    -0.70785
    -0.80172
    -0.83301
    -0.90900
    -1.05205
    -0.99394
    -1.04758
    -0.90453
    -1.08334
    -1.00735
    -0.93582
    -0.95818
    -0.82854
    -0.95371
    -0.87771
    -0.94477
    -0.87324
    -0.92241
    -0.94477
    -0.87771
    -0.89112
    -0.98500
    -0.95818
    -0.88218
    -0.74361
    -0.91794
    -0.95818
    -0.97606
    -0.90900
    -0.91347
    -0.80172
    -0.91347
    -0.94477
    -0.90453
    -0.78384
    -0.70785
    -0.70338
    -0.89559
    -0.90453
    -0.86877
    -0.64973
    -0.72573
    -0.71232
    -0.73914
    -0.79725
    -0.69891
    -0.69891
    -0.51563
    -0.61397
    -0.74808
    -0.70785
    -0.58715
    -0.61844
    -0.56927
    -0.63185
    -0.66761
    -0.59609
    -0.51563
    -0.43070
    -0.47540
    -0.47987
    -0.67208
    -0.53351
    -0.54692
    -0.47093
    -0.47540
    -0.48434
    -0.53351
    -0.50222
    -0.41728
    -0.35023
    -0.36364
    -0.41728
    -0.48434
    -0.46199
    -0.38599
    -0.34576
    -0.39940
    -0.41281
    -0.36811
    -0.31447
    -0.21166
    -0.28765
    -0.30553
    -0.33235
    -0.31447
    -0.27871
    -0.37258
    -0.26530
    -0.19378
    -0.27424
    -0.26530
    -0.23401
    -0.14013
    -0.35023
    -0.28765
    -0.24295
    -0.26530
    -0.19825
    -0.35917
    -0.36364
    -0.45305
    -0.55586
    -0.67208
    -0.60056
    -0.63632
    -0.98947
    -1.20851
    -1.12357
    -1.09228
    -1.12357
    -0.85536
    -0.69891
    -0.50222
    -0.21166
     0.13255
     0.65109
     1.31267
     1.50936
     1.50042
     1.39314
     0.95953
     1.78204
     1.51383
     0.58850
     1.02211
     0.56168
     1.15622
     1.03105
     0.63768
    -0.15354
    -0.70785
    -1.20851
    -1.36049
    -1.44989
    -1.48119
    -1.40966
    -1.20404
    -1.14592
    -0.97159
    -0.76596
    -0.60950
    -0.63632
    -0.66761
    -0.53351
    -0.44858
    -0.32788
    -0.27424
    -0.38152
    -0.38599
    -0.36364
    -0.10884
    -0.25189
    -0.23848
    -0.37258
    -0.27424
    -0.26530
    -0.15354
    -0.15801
    -0.22060
    -0.23848
    -0.29212
    -0.04626
    -0.04179
     0.05655
    -0.12225
    -0.11331
    -0.05073
    -0.13566
    -0.03285
     0.04314
    -0.01497
    -0.01050
    -0.06414
     0.02973
     0.01185
    -0.00156
    -0.02391
     0.01185
     0.09232
     0.05655
     0.02526
    -0.00156
     0.06996
     0.02079
     0.02526
     0.11467
     0.11914
     0.07890
     0.11467
    -0.00156
     0.06549
     0.01632
     0.04761
     0.10573
     0.24430
     0.16384
     0.08338
     0.15490
     0.16384
     0.11914
     0.19960
     0.11914
     0.20854
     0.15490
     0.25324
     0.23089
     0.12361
     0.16831
     0.11467
     0.28900
     0.31135
     0.23089
     0.19066
     0.14596
     0.15043
     0.22642
     0.14596
     0.16384
     0.11020
     0.08338
     0.18619
     0.20407
     0.22642
     0.15490
     0.09232
     0.00738
     0.11020
     0.23536
     0.14149
     0.06102
     0.07890
     0.09232
     0.13702
     0.25324
     0.21301
     0.07890
     0.06549
     0.07890
     0.18619
     0.15043
     0.23089
     0.07443
     0.10573
     0.19513
     0.29347
     0.24877
     0.11914
     0.14596
     0.19513
     0.26218
     0.25771
     0.19513
     0.26665
     0.22642
     0.41417
     0.32923
     0.30688
     0.17278
     0.31135
     0.28453
     0.39629
     0.35159
     0.39629
     0.31582
     0.22195
     0.35606
     0.21748
     0.17278
     0.00738
     0.18619
     0.04761
    -0.14907
    -0.47093
    -0.89559
    -0.84195
    -1.01182
    -0.85089
    -0.35917
    -0.18484
    -0.15801
    -0.30553
    -0.65867
    -0.50669
    -0.39046
     0.11914
     0.44993
     0.69132
     1.06681
     0.74049
     0.37841
    -0.85536
    -0.72126
     0.35159
     1.16516
     0.74496
     0.31582
     0.06996
    -0.10437
    -0.34576
    -0.32788
    -0.50669
    -0.30553
    -0.00156
     0.19960
     0.36053
     0.32476
     0.34712
     0.42758
     0.57509
     0.63768
     0.61980
     0.49016
     0.50804
     0.45440
     0.57062
     0.55721
     0.53486
     0.34265
     0.36947
     0.44099
     0.43652
     0.37394
     0.35159
     0.26218
     0.36053
     0.34712
     0.38735
     0.42758
     0.31135
     0.21301
     0.23536
     0.40970
     0.32029
     0.27112
     0.27559
     0.30241
     0.31135
     0.32476
     0.29794
     0.30688
     0.25324
     0.22195
     0.31135
     0.21748
     0.28900
     0.28900
     0.23089
     0.22195
     0.41864
     0.27112
     0.23983
     0.23983
     0.25324
     0.20854
     0.22642
     0.24430
     0.17725
     0.19513
     0.27112
     0.21301
     0.26218
     0.20407
     0.15490
     0.12808
     0.23089
     0.17725
     0.13702
     0.13702
     0.19960
     0.18619
     0.09679
     0.07443
     0.10126
     0.19960
     0.24430
     0.17725
     0.01632
     0.04761
     0.05655
     0.13255
     0.19513
     0.14149
     0.02079
     0.05655
     0.14149
     0.17278
     0.21301
    -0.02391
     0.14596
     0.04761
     0.16384
     0.18619
     0.23089
     0.13255
     0.06996
     0.14596
     0.26665
     0.28900
     0.25771
     0.12361
     0.19513
     0.20854
     0.30241
     0.17278
     0.32923
     0.22642
     0.28900
     0.44993
     0.50357
     0.53486
     0.52592
     0.61533
     0.72708
     0.78519
     0.75390
     0.60192
     0.63768
     0.62874
     0.68685
     0.92824
     1.20986
     1.03552
     0.58850
     0.54380
     0.46334
     0.49910
     0.02526
    -0.76596
    -0.80172
    -0.62291
     0.41417
     0.69132
    -1.07440
    -1.54377
    -1.50801
    -1.56165
    -1.43648
    -1.11016
    -0.98053
    -1.12357
    -0.99841
    -0.89559
    -0.73914
    -0.59609
    -0.69444
    -0.64526
    -0.44858
    -0.37258
    -0.14907
    -0.07755
    -0.05967
    -0.01497
     0.06102
     0.13702
     0.13702
    -0.00156
     0.13255
     0.05208
     0.10126
     0.09679
     0.06102
     0.09679
     0.20854
     0.25771
     0.21748
     0.31135
     0.36053
     0.31582
     0.43205
     0.31582
     0.32476
     0.28453
     0.26665
     0.37841
     0.40523
     0.28900
     0.22642
     0.25771
     0.39182
     0.38735
     0.29794
     0.24877
     0.23536
     0.34712
     0.27559
     0.34265
     0.23536
     0.30688
     0.29347
     0.37394
     0.28900
     0.27559
     0.25324
     0.25324
     0.28006
     0.31135
     0.29794
     0.35159
     0.25324
     0.23089
     0.31582
     0.33818
     0.44546
     0.30688
     0.28006
     0.31135
     0.26665
     0.36500
     0.33370
     0.32476
     0.30241
     0.34265
     0.34712
     0.42758
     0.42758
     0.36500
     0.30688
     0.25771
     0.28453
     0.34265
     0.29347
     0.36053
     0.22195
     0.28453
     0.40523
     0.23089
     0.19513
     0.27112
     0.22642
     0.22642
     0.23089
     0.20407
     0.20854
     0.19066
     0.17278
     0.21748
     0.25771
     0.28453
     0.27112
     0.29347
     0.14149
     0.21748
     0.19066
     0.33370
     0.29794
     0.35606
     0.23983
     0.37841
     0.39629
     0.46781
     0.35606
     0.28453
     0.18172
     0.11467
     0.15937
    -0.07755
    -0.09990
     0.00738
    -0.09096
     0.06102
     0.19513
     0.20854
    -0.08649
    -0.09990
     0.12361
     0.63321
     0.67791
     0.68685
     1.22327
     1.14281
     1.11152
     1.48254
     2.38999
     2.55091
     1.03105
    -1.42307
    -1.39625
    -1.08334
    -0.07308
     1.28138
     0.91930
    -0.14013
    -0.78384
    -1.28450
    -1.43201
    -1.71811
    -1.57506
    -1.24874
    -0.79278
    -0.42175
    -0.07755
     0.16831
     0.32476
     0.30241
     0.38288
     0.53933
     0.48122
     0.35606
     0.38288
     0.42758
     0.51251
     0.52145
     0.46781
     0.32923
     0.35606
     0.41417
     0.45440
     0.39182
     0.42758
     0.38735
     0.38288
     0.42758
     0.44993
     0.41864
     0.36947
     0.37394
     0.43652
     0.44546
     0.50804
     0.42758
     0.43205
     0.37394
     0.38735
     0.32476
     0.41864
     0.40970
     0.35159
     0.36053
     0.33818
     0.38735
     0.42311
     0.32476
     0.34712
     0.29794
     0.22195
     0.27112
     0.27559
     0.30688
     0.33370
     0.23089
     0.24430
     0.32029
     0.28006
     0.28900
     0.30688
     0.25324
     0.10126
     0.17278
     0.25771
     0.32029
     0.28900
     0.20407
     0.14149
     0.29347
     0.25771
     0.26665
     0.22642
     0.18172
     0.23089
     0.23089
     0.32476
     0.28006
     0.26665
     0.15490
     0.29347
     0.30688
     0.35159
     0.29794
     0.20854
     0.27112
     0.24430
     0.36500
     0.23983
     0.28453
     0.20407
     0.20407
     0.33818
     0.37394
     0.31582
     0.20854
     0.15490
     0.27112
     0.43205
     0.54380
     0.41864
     0.35606
     0.36947
     0.50357
     0.54827
     0.58850
     0.46334
     0.39629
     0.49016
     0.29347
     0.36500
     0.23536
     0.19066
    -0.01497
    -0.06861
    -0.05073
    -0.05073
    -0.06414
    -0.05967
    -0.01497
     0.06996
     0.22195
     0.24430
     0.34712
     0.75837
     1.21880
     1.62112
     1.97426
     2.27823
     2.99793
     3.52094
     3.38683
     2.23800
     0.89695
     0.74943
     0.74049
     1.33949
     2.21565
     1.63453
     0.83883
     0.23089
    -0.26530
    -0.65867
    -1.02970
    -1.28897
    -1.26662
    -1.12804
    -0.90900
    -0.82407
    -0.60950
    -0.35023
    -0.24742
    -0.04626
    -0.00156
     0.06549
    -0.00156
    -0.03732
     0.06102
     0.05655
     0.06549
    -0.02838
    -0.13566
    -0.09990
    -0.04179
     0.00291
    -0.08202
    -0.18484
    -0.21166
    -0.09990
    -0.07755
    -0.01050
     0.70473
    -0.11778
    -0.29212
    -0.08202
     0.00291
     0.08338
     0.00738
    -0.02838
     0.09232
     0.06102
    -0.00156
    -0.13119
    -0.12225
    -0.14907
    -0.09096
    -0.07308
     0.01632
    -0.16695
    -0.21166
    -0.14013
    -0.05967
    -0.04626
    -0.08202
    -0.15354
    -0.05967
    -0.00156
    -0.03285
     0.00738
    -0.11331
    -0.08649
    -0.10884
    -0.14013
    -0.03732
    -0.09990
    -0.10884
    -0.00156
    -0.04179
    -0.05073
    -0.10884
    -0.11331
    -0.08202
    -0.09096
    -0.04626
    -0.12672
    -0.12672
    -0.05520
    -0.14013
    -0.11778
    -0.11778
    -0.06414
    -0.15354
    -0.13566
    -0.04179
    -0.05967
    -0.07755
    -0.21166
    -0.11331
    -0.10437
    -0.03732
    -0.04179
    -0.09543
    -0.11331
    -0.00156
    -0.09543
     0.04314
    -0.01944
    -0.07755
    -0.02391
    -0.01497
     0.02079
     0.07443
    -0.05073
    -0.05967
     0.03867
     0.20854
     0.20407
    -0.01050
    -0.02838
    -0.07308
    -0.09543
    -0.22507
    -0.13566
    -0.19825
    -0.41281
    -0.66761
    -0.71679
    -0.57374
    -0.68102
    -0.69891
    -0.58268
    -0.52010
    -0.36811
    -0.22954
    -0.09096
     0.21301
     0.76731
     1.20092
     1.69711
     1.94297
     1.83121
     2.34975
     2.01896
     0.05208
    -0.63632
    -0.02391
     0.26665
     1.63453
     1.85803
     1.04893
     0.09232
    -0.78831
    -1.28450
    -1.57953
    -1.43201
    -1.18615
    -0.94924
    -0.64526
    -0.51563
    -0.29659
    -0.14907
    -0.07755
    -0.06414
    -0.02391
     0.02973
     0.02973
     0.04761
    -0.03285
     0.03420
    -0.02838
     0.04761
     0.10126
     0.05655
     0.11020
    -0.06861
     0.11020
     0.06549
     0.01185
    -0.04626
    -0.00156
     0.06996
     0.08338
    -0.02391
     0.02526
    -0.04626
    -0.00156
     0.04314
     0.02079
    -0.05073
    -0.10437
    -0.01050
    -0.02838
     0.03867
    -0.08202
    -0.02838
    -0.06861
    -0.11331
     0.04761
    -0.00603
     0.02526
    -0.15354
    -0.11331
    -0.23848
    -0.06414
     0.02526
    -0.09543
    -0.17590
    -0.10884
    -0.03285
    -0.07755
    -0.09990
    -0.12225
    -0.17590
    -0.18484
    -0.01050
    -0.12225
    -0.15801
    -0.19825
    -0.14907
    -0.07308
     0.02973
    -0.09543
    -0.05967
    -0.19378
    -0.10884
    -0.09990
    -0.02391
    -0.08649
    -0.10437
    -0.11778
    -0.06861
     0.05208
     0.03420
    -0.07755
    -0.13119
    -0.07755
    -0.04626
    -0.08202
    -0.04626
    -0.01944
    -0.09096
    -0.06414
    -0.04179
    -0.03285
    -0.13119
    -0.10437
    -0.06861
    -0.06861
    -0.10437
    -0.11331
    -0.18484
    -0.13119
    -0.00156
    -0.08649
    -0.12672
    -0.06861
    -0.07755
    -0.12672
    -0.12672
    -0.16695
    -0.16695
    -0.11331
    -0.12225
    -0.11331
    -0.14460
    -0.05967
    -0.08202
    -0.14907
    -0.08202
    -0.02838
    -0.10884
    -0.12672
    -0.05967
    -0.09543
    -0.04626
     0.01185
     0.20407
     0.16831
     0.02526
    -0.17142
    -0.02391
     0.30688
     1.15622
     1.46913
     1.10258
     0.83883
     0.69132
     1.07128
     1.87145
     2.27376
     2.39446
     1.87145
    -0.49775
    -2.30817
    -1.33814
    -0.51563
     0.29347
     0.17278
    -0.21166
    -0.70338
    -1.25321
    -1.87903
    -2.06231
    -1.91032
    -1.73152
    -1.37390
    -0.90900
    -0.54245
    -0.20272
     0.02079
     0.19513
     0.23536
     0.30241
     0.31135
     0.31582
     0.26665
     0.02973
     0.01185
    -0.05073
    -0.04179
     0.02526
    -0.09990
    -0.10884
    -0.20719
    -0.12225
    -0.11778
    -0.06861
    -0.12672
    -0.12672
    -0.18484
    -0.03285
     0.02079
    -0.09990
    -0.03732
     0.02079
    -0.02838
     0.06549
     0.04314
     0.09232
    -0.01050
     0.04314
     0.06549
     0.15937
     0.03867
     0.11020
     0.10126
     0.17278
     0.11914
     0.08785
     0.15043
     0.18172
     0.11914
     0.20854
     0.20854
     0.16384
     0.19066
     0.27112
     0.25771
     0.26665
     0.30241
     0.34712
     0.40970
     0.37394
     0.38288
     0.45440
     0.38735
     0.47228
     0.50804
     0.57956
     0.61533
     0.59298
     0.56168
     0.66897
     0.67791
     0.70473
     0.66897
     0.69132
     0.61533
     0.72261
     0.70920
     0.74943
     0.65109
     0.66003
     0.68685
     0.71814
     0.78519
     0.68685
     0.56168
     0.53039
     0.62874
     0.65109
     0.64662
     0.63768
     0.67791
     0.58850
     0.61533
     0.65556
     0.54827
     0.50804
     0.64662
     0.60192
     0.56168
     0.68685
     0.56168
     0.55721
     0.50357
     0.51698
     0.65109
     0.59298
     0.47675
     0.43205
     0.44099
     0.49910
     0.45887
     0.46334
     0.41417
     0.39629
     0.28900
     0.36947
     0.35606
     0.30241
     0.19066
     0.10573
     0.26665
     0.19066
     0.22195
     0.07890
     0.03420
     0.02079
    -0.03732
    -0.25189
    -0.36811
    -0.64526
    -0.81066
    -0.80172
    -0.77937
    -0.54245
    -0.00156
     0.87013
     1.67476
     1.41549
     0.94612
     1.02658
     1.71499
     2.80571
     3.23038
     1.23221
    -1.03864
    -0.95818
     0.14149
     0.95506
     1.75522
     1.63900
     0.58850
    -0.46199
    -1.52589
    -1.94608
    -2.08913
    -1.80304
    -1.52589
    -1.09228
    -0.71679
    -0.57374
    -0.31894
    -0.02838
     0.00291
     0.12808
     0.24430
     0.19513
     0.07890
    -0.01944
     0.07443
     0.06549
     0.06549
    -0.05073
    -0.10884
    -0.13566
    -0.05073
    -0.04179
    -0.03732
    -0.01497
    -0.10884
    -0.04626
    -0.05073
     0.02973
    -0.03732
    -0.10437
    -0.13119
    -0.01497
     0.03867
     0.09232
    -0.15801
    -0.18484
    -0.05520
    -0.01944
    -0.12225
    -0.05520
    -0.08202
    -0.19825
    -0.05967
    -0.06414
    -0.00603
    -0.10437
    -0.18484
    -0.12225
    -0.07755
    -0.11331
    -0.05520
    -0.10437
    -0.13566
    -0.12225
    -0.14013
    -0.09990
    -0.02391
    -0.13566
    -0.13566
    -0.05073
    -0.07755
    -0.15354
    -0.09990
    -0.16248
    -0.10437
    -0.02391
    -0.06414
    -0.06861
    -0.11331
    -0.10437
    -0.07755
    -0.12672
    -0.08202
    -0.13119
    -0.05967
    -0.01050
    -0.03285
    -0.09543
    -0.09096
    -0.15354
    -0.13566
    -0.07755
    -0.03285
    -0.22507
    -0.12225
    -0.09096
    -0.13566
    -0.13119
    -0.09543
    -0.18931
    -0.10884
    -0.14460
    -0.01050
    -0.04626
    -0.13119
    -0.25189
    -0.09543
    -0.07755
     0.01632
    -0.02838
    -0.16248
    -0.11331
    -0.09990
    -0.02391
    -0.01050
    -0.01944
    -0.09990
    -0.07755
     0.04314
     0.05208
    -0.05520
     0.03867
    -0.07308
    -0.01050
     0.08785
    -0.00156
    -0.16695
    -0.17590
    -0.27424
    -0.24295
    -0.33235
    -0.19378
    -0.19378
    -0.20272
    -0.14907
    -0.07755
     0.11914
     0.07443
    -0.02391
    -0.05967
     0.35159
     0.89695
     1.66135
     3.15886
     3.48071
     2.85488
     2.62243
     1.85356
     0.38288
    -0.18931
     0.18619
     0.92824
     1.71946
     1.71946
     1.25009
     0.23983
    -0.70785
    -1.33814
    -1.65552
    -1.70022
    -1.68234
    -1.57506
    -1.32920
    -0.99394
    -0.71679
    -0.61397
    -0.44411
    -0.34576
    -0.20719
    -0.13566
    -0.10884
    -0.19378
    -0.11778
    -0.04179
    -0.05073
    -0.12225
    -0.13566
    -0.20272
    -0.17590
    -0.13119
    -0.07308
    -0.15801
    -0.22507
    -0.06861
    -0.14013
    -0.09990
    -0.15801
    -0.12672
    -0.09096
    -0.22954
    -0.01497
    -0.13119
    -0.09096
    -0.17590
    -0.09543
    -0.12225
    -0.05073
    -0.04626
    -0.22060
    -0.18484
    -0.11778
    -0.07308
    -0.10437
    -0.12225
    -0.15354
    -0.12225
    -0.04179
    -0.03285
    -0.11331
    -0.13566
    -0.14460
    -0.15801
    -0.01050
    -0.04626
    -0.09096
    -0.22507
    -0.11778
    -0.06861
    -0.02391
    -0.09543
    -0.21166
    -0.11778
    -0.19378
    -0.01944
    -0.02391
    -0.18931
    -0.08202
    -0.10437
    -0.11778
    -0.05520
    -0.08649
    -0.09096
    -0.08649
    -0.06414
    -0.02391
    -0.09990
    -0.07755
    -0.13566
    -0.08202
    -0.06861
    -0.07755
    -0.03732
    -0.10437
    -0.06861
    -0.05520
     0.01632
    -0.12225
    -0.10884
    -0.05967
    -0.09990
     0.02973
    -0.01050
    -0.00156
    -0.00603
     0.02973
     0.02079
     0.06996
     0.02079
     0.01632
    -0.06414
     0.14596
     0.15490
     0.06549
     0.12361
     0.13255
     0.16384
     0.16831
     0.05208
     0.16831
     0.09232
    -0.00156
    -0.08649
    -0.03732
    -0.16695
    -0.32341
    -0.43517
    -0.49328
    -0.27424
    -0.24295
    -0.16695
    -0.25189
    -0.01050
     0.14149
     0.11914
     0.59298
     1.09363
     1.56747
     1.87592
     2.55985
     3.21250
     3.57011
     3.11415
     1.14281
    -1.12804
    -0.15801
     0.54827
     1.90721
     2.77889
     1.85356
     0.61086
    -0.40387
    -1.13698
    -1.52589
    -1.53483
    -1.39625
    -1.23980
    -0.91347
    -0.58268
    -0.47987
    -0.23848
    -0.04179
    -0.08202
     0.09679
     0.05208
     0.06102
     0.10573
     0.10126
     0.13255
     0.08338
     0.08338
     0.12808
     0.15490
     0.17725
     0.09679
     0.15043
     0.05208
     0.13255
     0.26218
     0.14596
     0.12361
     0.11467
     0.06996
     0.11020
     0.17278
     0.15043
     0.17725
     0.18619
     0.14596
     0.21748
     0.08785
     0.08785
     0.05655
     0.09232
     0.10573
     0.17725
     0.17725
     0.06102
     0.06996
     0.07890
     0.02526
     0.07890
     0.14149
     0.07890
     0.00738
     0.08338
     0.06549
     0.13255
     0.05655
     0.08338
     0.13255
     0.13702
     0.11020
     0.12808
     0.07443
     0.15043
     0.18619
     0.14596
     0.18619
     0.15490
     0.23089
     0.21301
     0.23983
     0.18619
     0.17725
     0.16831
     0.21748
     0.24877
     0.19513
     0.38735
     0.40076
     0.22642
     0.21301
     0.29347
     0.34712
     0.23089
     0.26218
     0.24430
     0.33818
     0.23983
     0.24430
     0.13702
     0.16831
     0.23089
     0.20407
     0.15937
     0.16384
     0.08338
     0.01632
     0.16831
     0.18172
     0.11467
     0.13702
     0.06996
     0.18172
     0.19960
     0.14596
     0.13702
     0.06996
     0.13255
     0.02526
     0.02526
     0.11467
    -0.08202
    -0.27424
    -0.14013
    -0.27871
    -0.29659
    -0.31894
    -0.48434
    -0.31000
    -0.18484
    -0.07308
    -0.17142
     0.00738
     0.14149
     0.31135
     0.35606
     0.63768
     0.93271
     1.15175
     1.54065
     2.01449
     2.93982
     3.78021
     4.02607
     2.09495
     0.08785
    -0.49328
    -0.00156
     0.87907
     1.92509
     1.54512
     1.17410
     0.24430
    -0.60950
    -1.36496
    -1.65552
    -1.72705
    -1.54377
    -1.48566
    -1.32026
    -1.05205
    -0.90453
    -0.72573
    -0.54692
    -0.51116
    -0.48881
    -0.47540
    -0.42175
    -0.31894
    -0.34576
    -0.33682
    -0.39940
    -0.35470
    -0.36811
    -0.33682
    -0.27871
    -0.34576
    -0.26530
    -0.20272
    -0.24295
    -0.17590
    -0.21613
    -0.10437
    -0.21613
    -0.16248
     0.00291
    -0.15801
    -0.18037
    -0.21613
    -0.05520
    -0.11331
    -0.10437
    -0.12672
    -0.11331
    -0.08202
    -0.08649
    -0.03285
    -0.09543
    -0.11778
    -0.15354
    -0.04626
    -0.00156
     0.02526
    -0.03285
    -0.04626
    -0.04179
     0.04761
     0.07443
     0.11020
     0.01185
     0.00291
     0.02973
     0.00291
     0.13702
     0.06102
    -0.00156
     0.03420
     0.09679
     0.09679
     0.07443
    -0.02838
    -0.06414
    -0.00603
     0.09679
    -0.01497
    -0.03285
    -0.02838
    -0.06414
     0.03867
    -0.02391
    -0.05520
    -0.05520
    -0.09096
    -0.03285
    -0.02391
     0.01185
     0.01185
    -0.04626
    -0.01050
     0.04314
     0.07890
     0.02526
     0.09679
     0.02973
     0.10126
     0.05208
     0.13702
     0.19066
     0.12361
     0.11020
     0.14596
     0.17725
     0.20854
     0.18172
     0.15490
     0.24877
     0.23536
     0.28453
     0.13702
     0.18172
     0.21748
     0.22195
     0.27112
     0.26218
     0.14596
     0.12808
     0.18619
     0.11020
    -0.06414
    -0.20272
    -0.17142
    -0.25636
    -0.38599
    -0.39046
    -0.23401
    -0.35917
    -0.23848
    -0.17142
    -0.14907
    -0.09543
    -0.20719
    -0.03285
     0.50804
     0.91036
     1.36632
     2.62690
     3.85173
     3.73104
     2.21565
     0.13702
    -1.74940
    -0.44411
     0.64215
     2.51068
     3.15439
     2.05472
     0.74049
    -0.36364
    -1.00288
    -1.14592
    -1.23086
    -1.21298
    -0.97606
    -0.67208
    -0.40387
    -0.26083
    -0.09096
    -0.14907
    -0.10437
    -0.01944
     0.01185
     0.06102
     0.06996
    -0.04179
    -0.11331
     0.02079
     0.02079
     0.05655
     0.07443
    -0.04626
    -0.03285
     0.06549
     0.08785
     0.11914
     0.03420
     0.03867
    -0.01050
     0.06549
     0.10126
     0.10126
    -0.04626
    -0.00603
     0.02973
     0.02526
    -0.01944
    -0.02391
    -0.01050
     0.00291
     0.04761
    -0.02391
    -0.06414
    -0.08202
    -0.11331
    -0.05520
     0.02526
    -0.03285
     0.02973
    -0.06414
    -0.01944
    -0.01497
     0.02973
    -0.06861
    -0.07755
     0.03420
    -0.03732
     0.07443
     0.00291
    -0.03732
     0.04761
     0.00738
     0.02973
     0.10573
    -0.01497
    -0.06861
     0.06102
     0.05208
    -0.00603
    -0.05520
    -0.00603
     0.01632
     0.14149
     0.00738
     0.01185
    -0.02838
    -0.04626
    -0.09543
    -0.05073
     0.06102
    -0.01944
    -0.14013
    -0.01050
    -0.05967
    -0.03732
    -0.05967
    -0.08202
    -0.11331
    -0.07755
    -0.07308
    -0.07755
    -0.07755
    -0.10437
    -0.14460
    -0.05967
     0.03867
    -0.04626
    -0.18931
    -0.11778
    -0.09543
    -0.01497
    -0.08202
    -0.11778
    -0.06414
    -0.14460
     0.01185
    -0.01497
    -0.05520
    -0.07308
    -0.13119
    -0.07755
     0.02973
     0.05655
     0.01185
    -0.00603
    -0.04626
     0.09232
    -0.17590
    -0.24742
    -0.16695
    -0.09990
     0.99529
     1.66135
     1.76863
     1.41549
     0.78519
     0.83436
     1.58535
     2.47492
     2.46151
     2.22906
     1.32161
    -0.49328
    -1.15486
    -0.27871
     0.24430
     0.45440
    -0.01497
    -0.61844
    -1.13698
    -1.28897
    -1.74046
    -2.08019
    -1.81198
    -1.54377
    -1.17274
    -0.87324
    -0.52457
    -0.17590
     0.05655
     0.32476
     0.25771
     0.40076
     0.47228
     0.53039
     0.48122
     0.40523
     0.26218
     0.15490
     0.09679
     0.12808
     0.17725
     0.03867
     0.00291
    -0.02391
    -0.03732
    -0.02838
    -0.03285
    -0.07755
    -0.19825
    -0.05073
    -0.03285
    -0.12225
    -0.12672
    -0.09543
    -0.14013
    -0.06414
    -0.00156
    -0.04626
    -0.08649
    -0.14460
    -0.08649
    -0.07755
    -0.14907
    -0.06414
    -0.11331
    -0.09096
    -0.04179
    -0.04179
     0.00738
    -0.00603
    -0.14907
    -0.04179
     0.00738
    -0.03285
    -0.05967
    -0.06861
     0.01185
    -0.03285
     0.11914
     0.03867
    -0.03285
     0.08338
    -0.04179
     0.02079
    -0.01050
     0.02079
    -0.03732
    -0.05967
     0.07443
     0.07890
     0.08785
     0.06102
    -0.01050
     0.05655
     0.05208
    -0.01497
     0.07890
     0.07890
     0.04761
     0.00291
     0.07890
     0.09679
     0.08785
     0.02526
     0.18172
     0.13255
     0.09232
     0.08785
     0.07890
     0.13255
     0.15043
     0.12361
     0.14149
     0.14149
     0.14596
     0.09232
     0.20854
     0.29794
     0.28453
     0.27112
     0.35159
     0.41864
     0.40970
     0.37394
     0.97294
     2.43916
     2.89959
     2.78783
     2.06366
     1.79098
     2.09942
     2.59561
     3.25720
     2.81018
     2.37657
     1.15622
    -0.84195
    -0.58715
    -0.35917
    -0.23401
    -0.22954
    -1.13251
    -2.16065
    -2.91164
    -3.21561
    -3.37654
    -3.32737
    -2.77754
    -2.33946
    -1.89244
    -1.53036
    -1.17274
    -0.80619
    -0.35023
    -0.10884
     0.31582
     0.53933
     0.80754
     0.81201
     0.95506
     1.00423
     1.09363
     0.96847
     0.96847
     0.72708
     0.68685
     0.74943
     0.65556
     0.55274
     0.40970
     0.38735
     0.29347
     0.26218
     0.26665
     0.21748
     0.16384
     0.08785
     0.03867
     0.02526
    -0.01050
    -0.08202
    -0.01050
    -0.09543
    -0.09543
    -0.19378
    -0.11778
    -0.06861
    -0.14460
    -0.20719
    -0.09990
    -0.16248
    -0.18931
    -0.16695
    -0.20719
    -0.12225
    -0.13566
    -0.20272
    -0.18931
    -0.14013
    -0.13119
    -0.27424
    -0.22954
    -0.18484
    -0.23848
    -0.17142
    -0.16248
    -0.22954
    -0.22060
    -0.31000
    -0.18931
    -0.17590
    -0.23401
    -0.22507
    -0.24742
    -0.22060
    -0.16695
    -0.21166
    -0.26083
    -0.22060
    -0.14013
    -0.15354
    -0.14013
    -0.06414
    -0.17142
    -0.22954
    -0.18484
    -0.05967
    -0.10437
    -0.08202
    -0.08202
    -0.09543
    -0.10437
    -0.01944
    -0.03732
    -0.10884
    -0.05967
    -0.06861
    -0.14013
    -0.00156
    -0.05520
    -0.13119
    -0.01497
     0.10573
     0.11020
     0.14149
     0.11020
    -0.05520
    -0.02838
    -0.00156
     0.23089
     1.03999
     1.84909
     1.79098
     1.71946
     1.43784
     1.49595
     1.80886
     2.54644
     2.87276
     3.00687
     2.48833
     1.12046
    -1.27556
    -0.89559
     0.00291
     0.78519
     0.51251
    -0.22507
    -1.18168
    -1.85221
    -2.15618
    -2.45568
    -2.36628
    -2.25900
    -1.82092
    -1.40072
    -1.11910
    -0.91794
    -0.58715
    -0.36811
    -0.12672
     0.12361
     0.14149
     0.30688
     0.38735
     0.32029
     0.33818
     0.28006
     0.26218
     0.26665
     0.19960
     0.23089
     0.21301
     0.21748
     0.15937
     0.09679
     0.11914
     0.17278
     0.11020
     0.15937
     0.19960
     0.15937
     0.10126
     0.15043
     0.15490
     0.11467
     0.06996
     0.03420
     0.04761
     0.07890
    -0.08202
    -0.19378
     0.02079
     0.07443
    -0.02838
     0.00291
    -0.00156
    -0.10884
    -0.18484
    -0.00156
    -0.01497
    -0.03732
    -0.11331
     0.01185
     0.07890
     0.08785
     0.08338
    -0.00156
    -0.04626
     0.02973
     0.04314
     0.00291
    -0.00156
     0.04761
    -0.04626
     0.06996
     0.15043
     0.01632
     0.05208
    -0.02838
     0.09679
     0.09679
     0.09232
     0.06996
     0.03420
     0.13255
     0.08785
     0.12361
     0.23089
     0.15937
     0.11914
     0.21301
     0.19066
     0.16384
     0.14149
     0.16384
     0.11914
     0.17278
     0.31135
     0.14596
     0.16831
     0.21748
     0.17278
     0.16831
     0.16831
     0.30688
     0.19513
     0.28006
     0.29347
     0.38288
     0.28453
     0.25771
     0.00738
     0.23089
     0.95506
     1.80886
     1.96979
     2.10389
     1.64347
     1.50042
     1.68817
     2.34528
     2.59114
     2.61349
     2.25141
     0.69132
    -1.62423
    -1.22639
    -0.81960
    -0.12672
    -0.43070
    -1.36049
    -2.01761
    -2.26794
    -2.68813
    -2.95187
    -3.15750
    -2.77754
    -2.38416
    -1.86562
    -1.27109
    -0.81960
    -0.42175
    -0.10884
     0.23983
     0.48569
     0.64215
     0.82542
     0.86566
     0.77178
     0.66897
     0.72708
     0.66450
     0.56168
     0.52592
     0.35159
     0.25771
     0.34265
     0.26665
     0.35606
     0.16831
     0.07443
     0.09232
     0.13702
     0.11914
     0.07443
     0.06549
    -0.00603
    -0.08649
     0.02973
     0.00291
    -0.03732
    -0.09990
    -0.04179
    -0.03732
    -0.12225
    -0.11331
    -0.09096
    -0.16248
    -0.11331
    -0.05967
    -0.01497
    -0.09990
    -0.19825
    -0.11778
    -0.12672
    -0.02838
    -0.09096
    -0.13566
    -0.14013
    -0.06414
    -0.12225
    -0.09990
    -0.16695
    -0.11778
    -0.09096
    -0.08649
     0.02079
    -0.07755
    -0.10437
    -0.10437
    -0.06414
     0.02973
     0.06549
     0.01632
    -0.02391
     0.01632
     0.12361
     0.02973
     0.04314
     0.10126
     0.02079
     0.04761
     0.21301
     0.18172
     0.08785
     0.02079
     0.08338
     0.16384
     0.16384
     0.11914
     0.00291
     0.12361
     0.15043
     0.08338
     0.12808
     0.03420
     0.09232
     0.10573
     0.15490
     0.06102
     0.12808
     0.09679
     0.12808
     0.19513
     0.15937
     0.07890
     0.10126
     0.32029
     1.29032
     2.13966
     2.09048
     1.78651
     1.27244
     1.47360
     1.91615
     2.55091
     2.53303
     2.52856
     1.88039
     0.95506
    -0.86877
    -0.92241
    -0.44411
    -0.06861
     0.02079
    -0.48881
    -1.44542
    -1.81645
    -2.38416
    -2.53615
    -2.43333
    -2.01314
    -1.70917
    -1.14592
    -0.95371
    -0.50222
    -0.11778
     0.18619
     0.38735
     0.41417
     0.61533
     0.74496
     0.76284
     0.73602
     0.82542
     0.77178
     0.75390
     0.70026
     0.69579
     0.60639
     0.48569
     0.41864
     0.49463
     0.57956
     0.40076
     0.35606
     0.40970
     0.40076
     0.36500
     0.31582
     0.36053
     0.23536
     0.28453
     0.29794
     0.28900
     0.19066
     0.13702
     0.09232
     0.09679
     0.20407
     0.06549
     0.00738
     0.06549
    -0.05073
    -0.06414
    -0.03732
    -0.04626
    -0.16695
    -0.10884
    -0.05073
    -0.08202
     0.01632
    -0.07755
    -0.15801
    -0.20272
    -0.08202
    -0.02391
    -0.11778
    -0.18484
    -0.16248
    -0.13566
    -0.05967
    -0.13119
    -0.07755
    -0.17142
    -0.16695
    -0.20719
    -0.02391
    -0.09096
    -0.09543
    -0.22060
    -0.16248
    -0.08202
    -0.11778
    -0.15801
    -0.06414
    -0.15354
    -0.09543
    -0.07755
    -0.09543
    -0.06414
    -0.13566
    -0.07755
    -0.12225
    -0.16695
    -0.17590
    -0.27871
    -0.23401
    -0.23848
    -0.34576
    -0.28765
    -0.33235
    -0.46646
    -0.59162
    -0.58268
    -0.45305
    -0.21613
    -0.32788
    -0.45752
    -0.34129
    -0.08649
     0.05208
     0.74049
     1.12493
     1.74181
     2.25141
     2.78336
     2.77442
     2.01002
     1.58982
     1.03105
    -0.05520
    -0.17590
     0.61980
     0.91036
     0.79860
     0.81648
    -0.01050
    -0.95371
    -1.61976
    -1.70469
    -1.73152
    -1.89691
    -1.60188
    -1.29791
    -0.81960
    -0.45752
    -0.25189
     0.06102
     0.24430
     0.39182
     0.46334
     0.46334
     0.56615
     0.44546
     0.35606
     0.28006
     0.29347
     0.29794
     0.17725
     0.18619
     0.09232
     0.03420
    -0.03732
     0.02526
     0.05655
    -0.00156
    -0.07755
    -0.00156
    -0.06414
    -0.00603
    -0.15354
    -0.09543
    -0.07308
    -0.11331
    -0.00156
    -0.01944
    -0.12225
    -0.10437
    -0.16248
    -0.05967
    -0.10884
    -0.06414
    -0.07308
    -0.06414
    -0.09990
    -0.08202
     0.02079
    -0.04626
    -0.04179
    -0.05967
    -0.02838
     0.00291
    -0.02838
     0.00291
    -0.02391
     0.02526
     0.02526
     0.05208
     0.01632
    -0.04179
    -0.09543
    -0.05967
    -0.04179
    -0.19378
    -0.11331
    -0.08649
    -0.18931
    -0.12225
    -0.17590
    -0.11331
    -0.28318
    -0.27424
    -0.23848
    -0.25189
    -0.19825
    -0.29212
    -0.27424
    -0.21166
    -0.17590
    -0.30553
    -0.21613
    -0.17590
    -0.29659
    -0.16695
    -0.19825
    -0.23848
    -0.36364
    -0.28765
    -0.30106
    -0.33235
    -0.29212
    -0.31000
    -0.31447
    -0.34576
    -0.38599
    -0.41281
    -0.44411
    -0.17142
     0.35159
     1.15622
     1.71499
     1.96085
     1.86250
     1.54959
     1.72840
     2.33187
     2.77889
     2.74313
     1.29479
     0.49016
    -0.14460
    -0.17142
    -0.16695
     0.15490
    -0.04626
    -0.85983
    -1.67787
    -2.17406
    -2.50933
    -2.89823
    -2.79989
    -2.51380
    -2.17853
    -1.69575
    -1.40072
    -0.95818
    -0.56033
    -0.20719
    -0.14013
    -0.08649
     0.06996
     0.00738
    -0.10437
    -0.12225
    -0.00603
     0.06996
    -0.14013
    -0.33235
    -0.29659
    -0.40834
    -0.38599
    -0.60503
    -0.60503
    -0.60056
    -0.61397
    -0.59162
    -0.56480
    -0.54692
    -0.53351
    -0.41728
    -0.37258
    -0.46646
    -0.47987
    -0.52457
    -0.56927
    -0.44858
    -0.31894
    -0.46646
    -0.52010
    -0.50222
    -0.40387
    -0.40387
    -0.43517
    -0.40387
    -0.43517
    -0.34576
    -0.35917
    -0.34576
    -0.37705
    -0.35917
    -0.39046
    -0.22060
    -0.29212
    -0.27871
    -0.25636
    -0.23848
    -0.18931
    -0.27424
    -0.26977
    -0.19825
    -0.22507
    -0.19378
    -0.14460
    -0.18037
    -0.18037
    -0.25189
    -0.19825
    -0.22507
    -0.11331
    -0.13566
    -0.23848
    -0.19378
    -0.10884
    -0.17590
    -0.15354
    -0.18931
    -0.15801
    -0.17590
    -0.05073
    -0.10437
    -0.16248
    -0.14013
    -0.16248
    -0.05967
    -0.05520
    -0.04626
    -0.13119
    -0.09990
    -0.11778
    -0.05073
    -0.01497
     0.06102
    -0.11331
    -0.14013
    -0.20272
    -0.18484
    -0.15801
     0.20854
     0.76731
     1.71499
     1.73734
     1.30373
     1.02658
     1.27691
     1.83568
     2.79230
     3.34660
     3.00240
     1.22774
    -1.06993
    -0.12672
     0.59298
     1.68370
     1.35291
     0.60639
    -0.21613
    -0.68550
    -1.08781
    -1.45884
    -1.49907
    -1.56612
    -1.36496
    -1.02970
    -0.64973
    -0.44411
    -0.35917
    -0.22954
    -0.02838
     0.04314
     0.12808
     0.13255
     0.14596
     0.26665
     0.18172
     0.23983
     0.20854
     0.27559
     0.21301
     0.13702
     0.18619
     0.24430
     0.15490
     0.08338
     0.18172
     0.13702
     0.16384
     0.17278
     0.16384
     0.16831
     0.07443
     0.15043
     0.19960
     0.00291
     0.07443
     0.06996
     0.02526
     0.16831
     0.02079
    -0.03732
    -0.05073
     0.06549
     0.05208
    -0.01944
    -0.13566
    -0.09990
    -0.11778
    -0.04626
    -0.08202
    -0.15354
    -0.17142
    -0.13119
    -0.14013
    -0.09096
    -0.08649
    -0.15354
    -0.21166
    -0.14013
    -0.11778
    -0.06414
    -0.13566
    -0.22507
    -0.12225
    -0.08202
     0.01632
    -0.05967
    -0.12225
    -0.15354
    -0.13119
    -0.13566
    -0.01050
    -0.13566
    -0.10437
    -0.05967
    -0.10437
    -0.03285
    -0.10884
    -0.17142
    -0.14907
    -0.05967
    -0.03285
    -0.11778
    -0.11331
    -0.14013
    -0.20719
    -0.10884
    -0.03285
    -0.07755
    -0.20719
    -0.20719
    -0.04626
    -0.09990
    -0.11331
    -0.23848
    -0.17142
    -0.15354
    -0.08649
    -0.07755
    -0.06861
    -0.22507
    -0.16248
    -0.17142
    -0.00156
    -0.03732
    -0.18931
    -0.15801
    -0.07308
    -0.09096
    -0.04626
    -0.12225
    -0.11778
    -0.12672
     0.01632
    -0.02838
    -0.08649
    -0.03285
    -0.00603
    -0.10437
     0.04314
     0.05208
    -0.07755
    -0.06861
    -0.05073
    -0.28318
    -0.60056
    -0.50669
    -0.22507
     0.36053
     1.63006
     2.11283
     1.94297
     1.48254
     1.47807
     2.05919
     3.01134
     3.65505
     3.79809
     1.50489
    -0.98947
    -1.07887
    -0.49775
     0.14149
     0.66897
     0.75390
     0.50357
    -0.86430
    -2.28135
    -3.16644
    -3.31843
    -3.09045
    -2.43333
    -1.80304
    -1.34708
    -0.94477
    -0.57821
    -0.21166
    -0.09096
     0.17725
     0.19513
     0.23536
     0.22642
     0.23089
     0.27112
     0.18619
     0.12361
     0.15937
     0.09679
     0.16831
     0.21301
     0.06549
     0.07890
     0.09679
     0.06549
     0.00291
     0.11914
    -0.05073
    -0.02838
    -0.15801
    -0.08202
    -0.05967
    -0.03732
    -0.10884
    -0.16248
    -0.20272
    -0.13119
    -0.14907
    -0.19378
    -0.21613
    -0.22954
    -0.18484
    -0.13119
    -0.16248
    -0.11331
    -0.13119
    -0.12225
    -0.14013
    -0.10437
    -0.11778
    -0.15354
    -0.10437
    -0.01944
    -0.02391
    -0.15354
    -0.04179
    -0.03732
    -0.06414
    -0.04626
    -0.10437
    -0.00603
    -0.14907
     0.02973
    -0.07308
    -0.05967
    -0.07308
    -0.08649
    -0.12672
    -0.10437
     0.02526
    -0.06414
    -0.15354
    -0.11778
    -0.06414
    -0.15801
    -0.13119
    -0.07755
    -0.12225
    -0.16248
    -0.09543
    -0.08649
    -0.15801
    -0.12672
    -0.22060
    -0.17590
    -0.14013
    -0.11778
    -0.12225
    -0.14460
    -0.22954
    -0.13566
    -0.11331
    -0.12225
    -0.10884
    -0.13119
    -0.11778
    -0.06414
    -0.08649
    -0.05073
    -0.13566
    -0.09543
    -0.00156
     0.05208
     0.06996
     0.02079
     0.03420
     0.05655
    -0.01497
     0.05655
     0.12361
     0.05208
    -0.03285
    -0.00156
    -0.04626
    -0.15354
    -0.22507
    -0.42622
    -0.46199
    -0.40387
    -0.47093
    -0.18931
     0.44546
     1.37079
     1.91168
     1.56747
     1.18304
     1.17410
     1.79545
     2.38552
     3.28402
     3.73551
     3.18121
     1.09363
    -0.19378
     0.63321
     0.80754
     1.78651
     1.56300
     0.45440
    -0.38152
    -0.86877
    -1.34708
    -1.61082
    -1.65105
    -1.48566
    -1.39625
    -1.19510
    -0.88218
    -0.70785
    -0.40387
    -0.17142
    -0.06414
     0.14149
     0.04314
     0.01632
     0.06549
     0.15043
     0.16384
     0.10573
     0.05655
     0.00738
     0.01632
     0.07443
     0.02973
     0.05208
    -0.02838
    -0.08649
    -0.10437
    -0.20272
    -0.08202
    -0.20272
    -0.20719
    -0.16248
    -0.16695
    -0.17142
    -0.24742
    -0.31447
    -0.29212
    -0.31447
    -0.24742
    -0.39046
    -0.35470
    -0.35023
    -0.35470
    -0.33235
    -0.20719
    -0.25636
    -0.31000
    -0.43517
    -0.33682
    -0.27424
    -0.19825
    -0.31447
    -0.32788
    -0.26083
    -0.21166
    -0.18484
    -0.24295
    -0.23401
    -0.15354
    -0.23401
    -0.10437
    -0.14907
    -0.25636
    -0.18037
    -0.27871
    -0.07308
     0.03867
     2.48833
     3.81597
    -0.20272
    -1.15933
    -0.79725
    -0.08649
     0.46334
     0.86119
     0.69132
     0.61086
     0.17278
    -0.13119
    -0.51563
    -0.76149
    -0.89559
    -0.93582
    -0.94924
    -1.00735
    -0.98500
    -0.76149
    -0.68997
    -0.72126
    -0.60950
    -0.48881
    -0.49775
    -0.46646
    -0.24742
    -0.22507
    -0.35023
    -0.26083
    -0.28765
    -0.09990
    -0.17142
    -0.13566
    -0.18037
    -0.21166
    -0.04179
    -0.01944
    -0.07755
    -0.12672
    -0.34129
    -0.47093
    -0.60056
    -0.63632
    -0.56033
    -0.40387
    -0.52010
     0.03420
     1.54959
     2.45704
     2.43916
     1.27244
     1.00423
     1.70158
     2.10836
     2.72078
     2.91747
     2.96664
     2.12178
     0.82989
    -0.31894
    -0.27424
    -0.42175
    -0.74361
    -1.42307
    -1.73152
    -1.48566
    -2.10254
    -3.05022
    -3.25138
    -3.18879
    -2.90717
    -2.42439
    -1.85221
    -1.31132
    -0.82407
    -0.36811
    -0.16695
     0.05208
     0.31582
     0.39629
     0.57956
     0.53486
     0.44993
     0.41864
     0.37394
     0.28453
     0.24430
     0.30688
     0.03420
     0.11020
     0.06996
     0.03867
     0.02526
    -0.14013
    -0.09990
    -0.08202
    -0.07308
    -0.05520
    -0.21613
    -0.27871
    -0.31000
    -0.23401
    -0.34129
    -0.26530
    -0.37705
    -0.58268
    -0.46199
    -0.45305
    -0.54692
    -0.65420
    -0.77490
    -0.76596
    -0.77937
    -0.79278
    -0.83301
    -0.92688
    -0.99841
    -0.98500
    -1.15039
    -1.02076
    -1.07887
    -1.19957
    -1.16827
    -1.11463
    -1.22639
    -1.18168
    -1.33814
    -1.32473
    -1.29344
    -1.20404
    -1.20404
    -1.34708
    -1.30238
    -1.35155
    -1.39178
    -1.33367
    -1.32026
    -1.40519
    -1.43648
    -1.43201
    -1.40966
    -1.44095
    -1.51248
    -1.51695
    -1.59741
    -1.41413
    -1.52589
    -1.48119
    -1.61529
    -1.57059
    -1.57506
    -1.59294
    -1.44989
    -1.56612
    -1.58847
    -1.55271
    -1.49907
    -1.44989
    -1.55718
    -1.52589
    -1.50801
    -1.38731
    -1.33367
    -1.33814
    -1.44989
    -1.31132
    -1.38284
    -1.28003
    -1.15933
    -1.19062
    -1.16827
    -1.15933
    -1.10122
    -1.07440
    -1.04311
    -0.94924
    -0.99394
    -0.96712
    -0.71679
    -0.67655
    -0.61397
    -0.53798
    -0.39940
     0.00738
     1.00870
     2.09942
     2.39893
     2.46151
     2.62690
     2.61796
     3.40472
     3.44495
     1.99214
    -0.36811
    -0.85983
     0.57956
     1.54065
     1.09363
    -0.55139
    -2.17853
    -2.63896
    -3.01446
    -3.60452
    -4.06048
    -4.12753
    -4.04260
    -3.77439
    -3.31843
    -2.68366
    -2.10701
    -1.74493
    -1.33367
    -0.91794
    -0.45305
    -0.13566
     0.30241
     0.38288
     0.72261
     0.79413
     0.61980
     0.50804
     0.64215
     0.63768
     0.52592
     0.46334
     0.36053
     0.18619
     0.07890
    -0.02838
    -0.09990
    -0.14907
    -0.28765
    -0.39046
    -0.31894
    -0.44411
    -1.03864
    -0.96712
    -0.61844
    -0.29212
    -0.60056
    -0.89112
    -0.95371
    -1.02523
    -0.81513
    -0.74361
    -0.79278
    -0.76149
    -0.70785
    -0.72573
    -0.76596
    -0.62738
    -0.68997
    -0.67655
    -0.75702
    -0.71232
    -0.64973
    -0.64526
    -0.74808
    -0.68997
    -0.75702
    -0.61844
    -0.66314
    -0.71679
    -0.66314
    -0.77490
    -0.74808
    -0.57374
    -0.64526
    -0.72126
    -0.70338
    -0.65867
    -0.64526
    -0.68102
    -0.74808
    -0.68997
    -0.70338
    -0.68997
    -0.70338
    -0.59162
    -0.64526
    -0.75255
    -0.80172
    -0.61844
    -0.64526
    -0.65867
    -0.68102
    -0.66761
    -0.57374
    -0.62291
    -0.66314
    -0.61397
    -0.75255
    -0.72573
    -0.77937
    -0.81960
    -0.85983
    -0.90006
    -0.97606
    -0.99841
    -0.90006
    -0.91794
    -1.02076
    -1.17274
    -1.24874
    -1.20404
    -1.23533
    -1.18615
    -1.20851
    -1.17274
    -1.33367
    -1.14145
    -1.19062
    -1.29791
    -1.32473
    -1.49460
    -1.47672
    -1.28450
    -0.42622
     0.77625
     0.51698
     0.12361
    -0.19378
    -0.02391
     0.64662
     1.25456
     1.60770
     1.20539
    -0.07755
    -3.00552
    -3.81462
    -2.95187
    -1.97291
    -1.65999
    -2.15171
    -3.00105
    -3.89955
    -4.73547
    -5.08415
    -4.99921
    -4.62819
    -4.18564
    -3.58217
    -3.16644
    -2.54956
    -1.99526
    -1.50354
    -1.19957
    -0.78384
    -0.54692
    -0.49775
    -0.33682
    -0.31000
    -0.39940
    -0.49328
    -0.44411
    -0.51563
    -0.56927
    -0.59162
    -0.70338
    -0.63632
    -0.59162
    -0.72126
    -0.73914
    -0.68997
    -0.69444
    -0.65867
    -0.73914
    -0.63185
    -0.70785
    -0.68997
    -0.66314
    -0.63185
    -0.63632
    -0.67208
    -0.66314
    -0.63632
    -0.62291
    -0.73914
    -0.74361
    -0.81513
    -0.72573
    -0.74361
    -0.71679
    -0.76596
    -0.76149
    -0.76596
    -0.73020
    -0.80619
    -0.74808
    -0.84195
    -0.65867
    -0.76149
    -0.69891
    -0.72573
    -0.74361
    -0.74361
    -0.65420
    -0.67208
    -0.64973
    -0.62291
    -0.64526
    -0.73914
    -0.74361
    -0.68550
    -0.60503
    -0.64973
    -0.61844
    -0.66761
    -0.70338
    -0.59609
    -0.55586
    -0.71679
    -0.64526
    -0.68102
    -0.53351
    -0.60503
    -0.66761
    -0.65867
    -0.63632
    -0.63632
    -0.63185
    -0.53351
    -0.58268
    -0.59609
    -0.51116
    -0.52904
    -0.54245
    -0.61844
    -0.58268
    -0.51563
    -0.49328
    -0.49328
    -0.41728
    -0.42175
    -0.46199
    -0.39046
    -0.43070
    -0.43964
    -0.33235
    -0.39493
    -0.37705
    -0.34129
    -0.27424
    -0.29212
    -0.29659
    -0.28318
    -0.25189
    -0.14460
    -0.21166
    -0.39046
    -0.60950
    -0.56480
    -0.19825
     1.26797
     2.63585
     2.74760
     1.67476
     1.38867
     2.26929
     2.64479
     3.26614
     2.29164
     0.38288
    -1.16380
    -0.37258
     0.21748
     0.92377
     0.82989
    -0.18931
    -1.27556
    -2.09360
    -2.96081
    -3.38101
    -3.26479
    -2.83565
    -2.26794
    -1.95502
    -1.53036
    -1.15039
    -0.91794
    -0.55139
    -0.31447
    -0.03732
     0.11467
     0.15937
     0.32476
     0.35606
     0.29347
     0.30688
     0.15937
     0.18172
     0.16831
     0.10573
     0.03420
     0.00738
    -0.09096
    -0.13566
    -0.07308
    -0.22060
    -0.24742
    -0.32341
    -0.25189
    -0.27424
    -0.26530
    -0.25636
    -0.35917
    -0.43517
    -0.38599
    -0.41281
    -0.39493
    -0.38599
    -0.41728
    -0.46646
    -0.39046
    -0.35023
    -0.30553
    -0.40387
    -0.48434
    -0.37705
    -0.45305
    -0.36364
    -0.34576
    -0.45305
    -0.37705
    -0.34129
    -0.43964
    -0.36364
    -0.37258
    -0.36811
    -0.27871
    -0.41728
    -0.35023
    -0.46199
    -0.46646
    -0.46199
    -0.29212
    -0.32788
    -0.45305
    -0.39493
    -0.46199
    -0.37258
    -0.41728
    -0.43964
    -0.38599
    -0.49328
    -0.46199
    -0.31447
    -0.40387
    -0.42622
    -0.48881
    -0.43517
    -0.35917
    -0.30106
    -0.35023
    -0.45305
    -0.46199
    -0.35023
    -0.38152
    -0.39046
    -0.32788
    -0.47540
    -0.33682
    -0.34576
    -0.30553
    -0.41281
    -0.42175
    -0.39046
    -0.31894
    -0.31894
    -0.21166
    -0.34129
    -0.33682
    -0.32788
    -0.21166
    -0.21613
    -0.18484
    -0.30106
    -0.32341
    -0.27424
    -0.15354
    -0.19378
    -0.09990
    -0.16248
    -0.04179
    -0.01944
     0.12361
     0.36947
     1.09363
     2.76101
     3.13650
     2.40340
     1.64794
     1.35738
     2.04578
     2.86829
     3.39577
     2.72972
     1.93850
     0.36947
    -1.65552
    -1.40519
    -1.38284
    -1.42754
    -1.79410
    -2.38863
    -2.78648
    -3.19326
    -3.83697
    -4.10518
    -4.01131
    -3.55088
    -2.83118
    -2.22771
    -1.62423
    -1.09675
    -0.40834
    -0.11778
     0.28900
     0.57062
     0.74943
     0.79860
     0.71367
     0.76731
     0.70026
     0.59745
     0.43205
     0.26665
     0.11914
     0.00738
    -0.00156
    -0.07755
    -0.18931
    -0.17590
    -0.17590
    -0.20719
    -0.15801
    -0.25636
    -0.16695
    -0.12225
    -0.16695
    -0.04626
    -0.09096
    -0.11778
    -0.09990
     0.04314
     0.03867
    -0.03732
    -0.14013
    -0.11331
    -0.10884
    -0.05073
    -0.10884
    -0.17590
    -0.31894
    -0.18484
    -0.30553
    -0.24295
    -0.14460
    -0.33682
    -0.36811
    -0.28318
    -0.26977
    -0.31447
    -0.41281
    -0.43964
    -0.35023
    -0.34129
    -0.27424
    -0.38152
    -0.36364
    -0.43070
    -0.35023
    -0.43964
    -0.29212
    -0.43517
    -0.35917
    -0.42622
    -0.40834
    -0.31447
    -0.37258
    -0.42622
    -0.37705
    -0.27871
    -0.36811
    -0.39493
    -0.41728
    -0.37258
    -0.39046
    -0.29659
    -0.22954
    -0.25189
    -0.31447
    -0.25189
    -0.21613
    -0.17142
    -0.15354
    -0.21613
    -0.22060
    -0.12672
    -0.08649
    -0.07755
    -0.05520
    -0.04179
    -0.08649
    -0.11778
     0.06102
     0.02526
    -0.09990
     0.06996
     0.11914
     0.23536
     0.30688
     0.48122
     0.64215
     0.65556
     1.09810
     1.66135
     2.25588
     2.81465
     2.68055
     2.42575
     2.81465
     3.00240
     3.10968
     2.27376
     0.59745
    -0.22954
    -0.01050
     0.80307
     1.05340
    -0.23401
    -1.07440
    -1.66446
    -2.30370
    -2.97422
    -2.94293
    -2.82671
    -2.67919
    -2.45568
    -2.15618
    -1.77622
    -1.25321
    -0.86877
    -0.43070
    -0.05073
     0.23983
     0.52592
     0.78072
     0.87907
     0.95506
     1.09363
     1.14281
     1.00870
     1.03105
     0.98635
     0.99529
     0.85672
     0.74049
     0.64215
     0.57956
     0.55721
     0.22642
     0.19960
     0.02973
    -0.01497
    -0.37705
    -0.50222
    -0.37258
    -0.20719
    -0.47093
    -0.50222
    -0.56480
    -0.64526
    -0.66314
    -0.81066
    -0.57374
    -0.65867
    -0.54692
    -0.45752
    -0.46646
    -0.38152
    -0.34576
    -0.32341
    -0.24742
    -0.30553
    -0.31894
    -0.17590
    -0.14013
    -0.19825
    -0.17590
    -0.23401
    -0.21166
    -0.23848
    -0.20719
    -0.21613
    -0.25636
    -0.26530
    -0.34576
    -0.23848
    -0.35470
    -0.43070
    -0.47540
    -0.45752
    -0.40387
    -0.39046
    -0.49328
    -0.51563
    -0.50669
    -0.52457
    -0.47540
    -0.53351
    -0.56927
    -0.51116
    -0.52457
    -0.46646
    -0.39493
    -0.37705
    -0.40387
    -0.49328
    -0.33682
    -0.33682
    -0.31894
    -0.39940
    -0.42175
    -0.29659
    -0.36811
    -0.35470
    -0.42175
    -0.44411
    -0.36364
    -0.35023
    -0.36364
    -0.35917
    -0.39940
    -0.61844
    -0.43964
    -0.47093
    -0.42175
    -0.47540
    -0.54692
    -0.60503
    -0.46646
     0.19960
     1.24115
     1.56300
     0.90142
     0.57956
     0.86566
     1.35291
     2.14413
     2.48833
     2.11283
     1.41996
    -0.46646
    -2.54509
    -1.91479
    -1.13251
    -0.43070
    -0.64526
    -1.29791
    -2.24112
    -3.07704
    -3.59558
    -3.81462
    -3.70286
    -3.26032
    -2.69707
    -2.37075
    -1.90138
    -1.40966
    -1.02970
    -0.79278
    -0.51563
    -0.34576
    -0.19825
    -0.16695
    -0.12672
    -0.06414
    -0.22507
    -0.22507
    -0.32341
    -0.34129
    -0.32341
    -0.34576
    -0.45305
    -0.32341
    -0.44858
    -0.47987
    -0.45305
    -0.48434
    -0.47987
    -0.47093
    -0.42175
    -0.47540
    -0.42175
    -0.40834
    -0.46199
    -0.47987
    -0.42175
    -0.49775
    -0.53798
    -0.47987
    -0.47987
    -0.52904
    -0.54245
    -0.55586
    -0.54692
    -0.58268
    -0.57821
    -0.60056
    -0.52904
    -0.64079
    -0.51563
    -0.55139
    -0.57821
    -0.56480
    -0.48434
    -0.47093
    -0.47093
    -0.41728
    -0.41728
    -0.33235
    -0.40387
    -0.34129
    -0.27424
    -0.21613
    -0.13119
    -0.13119
    -0.28318
    -0.23848
    -0.08649
    -0.15801
    -0.11778
    -0.13566
    -0.03285
    -0.05520
     0.04761
    -0.01050
    -0.05073
    -0.07755
     0.01632
    -0.00603
     0.07890
     0.02079
    -0.04626
     0.02079
     0.02079
     0.05208
    -0.07755
     0.03867
    -0.00603
    -0.03732
    -0.08202
    -0.02838
    -0.09096
    -0.09096
    -0.15354
    -0.08202
    -0.09543
    -0.03732
    -0.04179
    -0.15354
    -0.11778
    -0.06861
    -0.04626
    -0.10884
    -0.05967
    -0.01944
    -0.01497
     0.09232
     0.14149
     0.19960
     0.05655
     0.15490
     0.20854
     0.51698
     1.48701
     2.12625
     1.82227
     1.64794
     1.18751
     1.47360
     2.12178
     2.92641
     2.91747
     2.73866
     1.90274
    -0.68102
    -1.47672
    -0.92241
    -0.41728
     0.00738
    -0.79278
    -1.22192
    -1.62870
    -2.16512
    -2.57191
    -2.91611
    -2.83118
    -2.43333
    -1.94608
    -1.48566
    -0.94477
    -0.57374
    -0.23848
     0.07890
     0.43205
     0.53039
     0.65556
     0.73155
     0.68238
     0.65556
     0.66003
     0.63768
     0.40523
     0.46334
     0.34712
     0.28453
     0.24430
     0.19513
     0.22195
     0.00738
    -0.01050
     0.03867
     0.03420
     0.00291
     0.06102
    -0.13566
    -0.00603
    -0.06414
    -0.01497
     0.02526
    -0.02391
    -0.02838
     0.02526
     0.00291
    -0.00156
    -0.01497
     0.00738
     0.09232
     0.09232
     0.07890
     0.04761
     0.07443
     0.11020
     0.19513
     0.13255
     0.22195
     0.10573
     0.11467
     0.18619
     0.23089
     0.22642
     0.23536
     0.19513
     0.14149
     0.26665
     0.33370
     0.26218
     0.17278
     0.21301
     0.25324
     0.22195
     0.24877
     0.26218
     0.20407
     0.23089
     0.22195
     0.32476
     0.24877
     0.24430
     0.15937
     0.23089
     0.28006
     0.28453
     0.16831
     0.28453
     0.21748
     0.28900
     0.32923
     0.33370
     0.19513
     0.19513
     0.22642
     0.34712
     0.28900
     0.14149
     0.16384
     0.17278
     0.24877
     0.23536
     0.19960
     0.20854
     0.22195
     0.21748
     0.21301
     0.27112
     0.07443
     0.19066
     0.33818
     0.43205
     0.48569
     0.40076
     0.48122
     0.55721
     0.94165
     1.76863
     2.30058
     2.06366
     1.79098
     1.46019
     1.64347
     2.30505
     2.91747
     2.86382
     2.46598
     1.91168
     0.99976
    -0.86877
    -1.44095
    -1.04758
    -0.68550
    -0.45305
    -0.91347
    -1.60635
    -1.99526
    -2.52274
    -2.86694
    -2.68366
    -2.08019
    -1.62423
    -1.28450
    -0.94477
    -0.44411
     0.01632
     0.30688
     0.63321
     0.91930
     1.09363
     1.13834
     1.16516
     1.09363
     1.04446
     0.93718
     0.81648
     0.80307
     0.56615
     0.56615
     0.44993
     0.40076
     0.34712
     0.19513
     0.17278
     0.15043
     0.14149
     0.19066
     0.04761
     0.02526
    -0.03732
     0.08338
     0.03867
     0.06996
     0.01632
    -0.08202
    -0.00603
     0.07890
    -0.03732
     0.07890
    -0.02391
    -0.05073
     0.02079
     0.02973
     0.04314
     0.03867
    -0.01050
    -0.03732
    -0.05967
     0.06102
     0.02526
     0.04314
    -0.00603
    -0.00603
     0.01632
     0.06996
    -0.00156
    -0.01944
     0.01632
     0.09232
     0.11467
     0.04314
     0.13255
     0.00291
     0.10573
     0.12361
     0.21748
     0.16831
     0.09232
     0.11914
     0.21301
     0.26218
     0.25324
     0.22642
     0.22195
     0.27559
     0.31135
     0.30241
     0.23536
     0.30241
     0.25324
     0.28900
     0.44993
     0.36947
     0.22195
     0.22642
     0.33818
     0.24877
     0.28453
     0.21301
     0.20407
     0.18172
     0.28900
     0.24430
     0.24877
     0.05208
     0.13255
     0.14596
     0.19513
     0.13702
     0.11467
     0.11020
     0.15937
     0.13702
     0.14596
     0.11914
     0.13255
     0.19066
     0.27112
     0.35159
     0.28900
     0.33818
     0.26218
     0.40076
     0.45440
     0.36947
     0.30241
     0.42758
     0.50357
     0.49910
     0.51698
     0.47675
     0.47675
     0.52592
     0.70920
     0.82095
     0.89695
     1.03552
     1.24115
     1.16516
     1.54065
     1.63900
     1.89380
     2.19330
     2.47939
     2.78783
     3.09627
     2.72972
     2.21565
     2.81018
     3.42260
     2.81912
     0.68238
    -0.28318
    -1.69128
    -2.03102
    -0.89112
    -1.19062
    -1.95502
    -2.10254
    -3.00552
    -3.86826
    -4.10965
    -4.03366
    -4.08730
    -3.64922
    -3.17538
    -2.62108
    -2.03996
    -1.53930
    -0.96712
    -0.52010
    -0.21613
     0.14596
     0.36053
     0.53039
     0.50804
     0.57509
     0.78072
     0.67344
     0.77625
     0.62874
     0.67344
     0.57956
     0.53486
     0.53933
     0.54380
     0.50357
     0.39629
     0.43205
     0.49016
     0.40523
     0.50357
     0.37841
     0.40076
     0.32029
     0.36053
     0.35159
     0.39629
     0.31582
     0.36500
     0.36053
     0.33370
     0.39182
     0.27559
     0.25324
     0.36500
     0.33818
     0.27112
     0.32476
     0.26218
     0.24877
     0.19960
     0.32476
     0.24430
     0.22642
     0.19513
     0.19513
     0.18619
     0.18619
     0.13702
     0.12361
     0.18619
     0.17278
     0.15937
     0.15490
     0.07890
     0.16384
     0.11020
     0.19960
     0.05655
     0.11914
     0.08785
     0.11467
     0.10573
     0.12808
     0.07443
     0.00738
     0.11467
     0.12361
     0.00291
     0.04761
    -0.02391
    -0.10884
    -0.17590
    -0.24742
    -0.31894
    -0.39493
    -0.52457
    -0.60056
    -0.60056
    -0.76149
    -0.90006
    -1.01182
    -1.14145
    -1.13251
    -1.24874
    -1.29791
    -1.32026
    -1.40072
    -1.47672
    -1.45884
    -1.46778
    -1.61082
    -1.66893
    -1.65552
    -1.67787
    -1.40072
    -1.18615
    -1.32026
    -1.14592
    -0.46199
    -0.41728
    -0.66761
    -0.82407
    -0.71679
    -0.61397
    -0.09096
     0.18172
     0.13255
     0.31135
    -0.40834
    -0.92241
    -2.42886
    -3.48829
    -2.93399
    -1.89691
    -1.36049
    -1.91032
    -2.43333
    -3.17985
    -3.73415
    -4.08283
    -3.83697
    -3.44806
    -3.12174
    -2.75519
    -2.54509
    -2.35287
    -2.28582
    -2.02208
    -1.86562
    -1.95949
    -1.86562
    -1.80304
    -1.83880
    -1.82092
    -1.79410
    -1.95949
    -1.91479
    -2.07572
    -2.02655
    -2.06231
    -2.22324
    -2.29476
    -2.35287
    -2.31264
    -2.34840
    -2.46015
    -2.54956
    -2.52721
    -2.49592
    -2.66578
    -2.60767
    -2.58532
    -2.73284
    -2.84906
    -2.91611
    -2.92952
    -2.83565
    -2.67919
    -2.72389
    -2.75519
    -2.78201
    -2.79095
    -2.87588
    -2.76413
    -2.67025
    -2.64343
    -2.55403
    -2.48698
    -2.46015
    -2.45121
    -2.33052
    -2.19194
    -2.19194
    -2.14724
    -2.13383
    -2.07125
    -2.02208
    -1.88797
    -1.93267
    -1.86115
    -1.81198
    -1.70917
    -1.65105
    -1.66893
    -1.65552
    -1.71364
    -1.68234
    -1.51695
    -1.39625
    -1.42307
    -1.49907
    -1.46778
    -1.44542
    -1.24874
    -1.28003
    -1.33814
    -1.28450
    -1.25321
    -1.23086
    -1.10122
    -1.10122
    -1.12357
    -1.18615
    -1.02970
    -0.93582
    -0.98500
    -0.95818
    -1.07440
    -0.93135
    -0.83748
    -0.78831
    -0.76149
    -0.67208
    -0.74361
    -0.72126
    -0.48881
    -0.37258
     0.17725
     0.70920
     0.58850
     0.44546
     0.23536
     0.34712
     0.64662
     1.12046
     1.49595
     1.59876
     1.54959
     0.49016
    -1.83433
    -2.49145
    -2.40204
    -1.54377
    -0.94029
    -1.48119
    -2.02655
    -2.54956
    -2.83565
    -3.13515
    -3.29608
    -3.15303
    -2.72836
    -2.07125
    -1.57506
    -1.16827
    -0.80172
    -0.41281
    -0.06861
     0.26665
     0.42758
     0.53486
     0.61533
     0.62427
     0.70920
     0.64215
     0.53933
     0.38288
     0.30241
     0.18619
     0.11467
    -0.00156
    -0.00156
    -0.14013
    -0.17590
    -0.12672
    -0.20272
    -0.23848
    -0.35470
    -0.36364
    -0.32341
    -0.26083
    -0.27871
    -0.31894
    -0.31894
    -0.33682
    -0.34129
    -0.28765
    -0.33682
    -0.31000
    -0.31894
    -0.26977
    -0.24295
    -0.26530
    -0.33682
    -0.30106
    -0.26083
    -0.18037
    -0.19825
    -0.20272
    -0.20272
    -0.30106
    -0.20719
    -0.20719
    -0.07308
    -0.13566
    -0.26977
    -0.17142
    -0.09096
    -0.02391
    -0.03732
    -0.01497
    -0.08202
    -0.04626
     0.03867
     0.06102
     0.01185
    -0.05073
     0.09232
     0.04761
     0.11914
     0.15043
     0.05655
     0.10126
     0.03867
     0.10573
     0.09679
     0.08338
    -0.01944
     0.00291
     0.06996
     0.08785
    -0.00156
     0.00738
     0.00291
     0.03420
    -0.00156
    -0.05967
     0.00291
    -0.08202
    -0.04626
    -0.09990
    -0.07308
    -0.03732
    -0.14013
    -0.12672
    -0.03732
    -0.04626
    -0.08202
    -0.08649
    -0.08649
     0.01185
    -0.09096
     0.00738
     0.03420
    -0.01050
     0.11914
     0.12808
     0.06996
     0.10573
     0.02079
     0.02526
     0.18619
     0.12361
     0.09232
     0.06549
     0.05208
     0.09232
     0.01632
     0.07443
    -0.03732
    -0.23401
    -0.28765
    -0.33682
    -0.26083
    -0.36811
    -0.40387
    -0.47093
    -0.35470
    -0.16248
    -0.20272
    -0.28318
    -0.25189
     0.01632
     0.55274
     0.95059
     1.17410
     1.40208
     1.83121
     2.42128
     3.05604
     3.11862
     2.37657
     0.89695
     0.06996
    -0.19378
    -0.25636
     0.61533
     1.15175
     1.71946
     0.53486
    -0.52457
    -1.44095
    -1.77622
    -1.95055
    -1.67787
    -1.34261
    -1.10569
    -0.77043
    -0.46199
    -0.12225
    -0.02838
     0.23536
     0.31135
     0.31135
     0.33370
     0.33370
     0.29794
     0.36053
     0.28006
     0.21748
     0.19513
     0.24877
     0.13255
     0.17278
     0.20407
     0.18619
     0.19960
     0.18619
     0.14149
     0.11020
     0.13702
     0.15043
     0.08785
     0.17278
     0.24877
     0.17725
     0.16831
     0.22642
     0.14149
     0.28453
     0.17725
     0.17278
     0.20407
     0.27112
     0.29347
     0.30688
     0.23536
     0.22642
     0.22195
     0.31582
     0.35606
     0.31135
     0.23089
     0.24430
     0.33370
     0.29794
     0.36053
     0.23089
     0.24430
     0.38735
     0.35606
     0.40076
     0.40970
     0.34265
     0.27559
     0.32923
     0.41417
     0.39182
     0.27559
     0.23536
     0.30241
     0.32923
     0.28900
     0.29347
     0.24877
     0.23089
     0.19066
     0.19513
     0.23536
     0.24430
     0.12361
     0.11020
     0.29794
     0.22195
     0.27112
     0.19960
     0.21301
     0.22195
     0.25324
     0.29347
     0.24430
     0.22642
     0.24877
     0.27559
     0.31135
     0.33370
     0.29347
     0.25771
     0.22195
     0.30241
     0.30241
     0.32029
     0.28453
     0.22642
     0.28900
     0.33370
     0.35159
     0.34265
     0.28006
     0.34265
     0.44546
     0.36053
     0.28453
     0.28453
     0.33818
     0.40523
     0.32923
     0.41417
     0.33370
     0.36947
     0.46781
     0.35159
     0.37841
     0.31135
     0.34712
     0.40970
     0.40076
     0.43205
     0.40970
     0.34265
     0.42758
     0.45440
     0.43205
     0.49463
     0.44099
     0.40523
     0.32923
     0.48122
     0.41864
     0.36053
     0.36053
     0.40076
     0.29347
     0.22195
     0.14596
     0.03867
    -0.22507
    -0.17590
    -0.05520
    -0.30106
    -0.47987
    -0.42175
    -0.36364
    -0.50669
    -0.44411
    -0.11331
     0.32029
     0.70026
     1.23221
     1.41996
     1.27691
     1.46466
     1.50042
     1.75522
     2.46598
     2.09942
     1.25456
     0.02079
     0.74049
     1.62559
     1.62559
     1.06681
     0.55274
     0.01185
    -0.37705
    -0.70338
    -0.81960
    -0.69891
    -0.75702
    -0.64079
    -0.45752
    -0.27871
    -0.09990
     0.01185
     0.15937
     0.14149
     0.11467
     0.24877
     0.39629
     0.40523
     0.41864
     0.32476
     0.37841
     0.36500
     0.37841
     0.29347
     0.47675
     0.41864
     0.43205
     0.51251
     0.54380
     0.51698
     0.45440
     0.50804
     0.51698
     0.51251
     0.52145
     0.55721
     0.54827
     0.49016
     0.49463
     0.46781
     0.54827
     0.45887
     0.47675
     0.53039
     0.40523
     0.32923
     0.35606
     0.43652
     0.40970
     0.35606
     0.37394
     0.39182
     0.34265
     0.37394
     0.29347
     0.24877
     0.20407
     0.19513
     0.18172
     0.23536
     0.22195
     0.16831
     0.00291
     0.10126
     0.04761
     0.02973
    -0.02838
    -0.05073
    -0.18484
    -0.16695
    -0.13566
    -0.22060
    -0.31447
    -0.35023
    -0.25636
    -0.22507
    -0.30106
    -0.35917
    -0.36811
    -0.51116
    -0.45752
    -0.44411
    -0.37705
    -0.48434
    -0.58715
    -0.53351
    -0.38152
    -0.32788
    -0.55139
    -0.53351
    -0.46646
    -0.57821
    -0.47987
    -0.43070
    -0.47540
    -0.46199
    -0.60056
    -0.45752
    -0.40834
    -0.35023
    -0.52457
    -0.49775
    -0.48434
    -0.51116
    -0.52904
    -0.51563
    -0.53351
    -0.54692
    -0.65420
    -0.54692
    -0.56033
    -0.58715
    -0.67655
    -0.73914
    -0.74808
    -0.79725
    -0.82407
    -0.88665
    -1.06546
    -1.18615
    -1.45437
    -1.55718
    -1.57506
    -1.65999
    -1.56165
    -1.39625
    -1.26215
    -1.20851
    -1.28450
    -1.22192
    -1.02076
    -0.81960
    -0.43070
     0.08338
     0.49463
     0.64662
     0.78966
     0.96400
     1.57194
     2.28270
     1.92956
     1.07128
     0.82989
    -0.05520
    -0.30106
    -0.06414
     0.67791
     0.63768
    -0.22507
    -1.02076
    -1.32026
    -1.71811
    -1.82539
    -1.77622
    -1.94161
    -1.84774
    -1.86562
    -1.48566
    -1.17721
    -0.98500
    -0.98500
    -0.84642
    -0.59609
    -0.38599
    -0.22507
    -0.06861
    -0.15801
    -0.01944
     0.11914
     0.17278
     0.32476
     0.25324
     0.20854
     0.22642
     0.32923
     0.32476
     0.35159
     0.26665
     0.09679
     0.15937
     0.31582
     0.31135
     0.17278
     0.20407
     0.16384
     0.17278
     0.20407
     0.23536
     0.22195
     0.12808
     0.02526
     0.13255
     0.28453
     0.21748
     0.10573
     0.13255
     0.10126
     0.21748
     0.13255
     0.09679
     0.17725
     0.05208
    -0.00603
     0.19513
     0.17725
     0.14149
     0.17725
     0.14596
     0.17278
     0.12808
     0.04314
     0.15490
     0.17725
     0.16831
     0.11020
     0.17725
     0.21301
     0.18619
     0.18619
     0.15043
     0.19960
     0.16831
     0.22642
     0.28006
     0.20854
     0.10573
     0.20854
     0.28453
     0.02526
     0.37841
     0.36947
     0.29347
     0.29794
     0.19960
     0.29347
     0.34265
     0.25324
     0.31135
     0.24877
     0.34265
     0.28900
     0.15937
     0.15490
    -0.35917
    -0.18037
    -0.14907
    -0.18931
    -0.46646
    -0.82854
    -1.29344
    -1.23086
    -0.93582
    -0.63185
    -0.74361
    -0.68550
    -0.49775
    -0.42622
    -0.33682
    -0.01944
     0.26665
     0.49016
     0.90589
     1.43337
     1.92956
     2.05025
     2.47939
     2.73419
     3.46730
     3.99925
     3.76680
     3.09180
     2.15307
     1.92509
     1.05340
     1.16963
     1.72840
     1.10705
     0.55274
     0.15043
    -0.03732
    -0.65867
    -1.27109
    -1.61976
    -1.77175
    -1.64211
    -1.37837
    -1.17721
    -1.01629
    -0.77043
    -0.51116
    -0.26083
    -0.14460
     0.09232
     0.28453
     0.48569
     0.47228
     0.60192
     0.55721
     0.76731
     0.64662
     0.67791
     0.73602
     0.74943
     0.61086
     0.57956
     0.71367
     0.66897
     0.70026
     0.77625
     0.79413
     0.90142
     0.83883
     0.86119
     0.84778
     0.80754
     0.78519
     0.88801
     0.93718
     0.84330
     0.74049
     0.78966
     0.91483
     0.89695
     0.86566
     0.66003
     0.74943
     0.71367
     0.87013
     0.80307
     0.82095
     0.63768
     0.65109
     0.74049
     0.83436
     0.79860
     0.63768
     0.54380
     0.61533
     0.66897
     0.74049
     0.76284
     0.57509
     0.56168
     0.66003
     0.70920
     0.71814
     0.69132
     0.52592
     0.55274
     0.63321
     0.74496
     0.70473
     0.58403
     0.61533
     0.58850
     0.62874
     0.71814
     0.70473
     0.61533
     0.61086
     0.64215
     0.72708
     0.62427
     0.65109
     0.64215
     0.57509
     0.66897
     0.70026
     0.74496
     0.70920
     0.65109
     0.57956
     0.59298
     0.71367
     0.59298
     0.66897
     0.64215
     0.61980
     0.65556
     0.68685
     0.68238
     0.65109
     0.62874
     0.68238
     0.64662
     0.50804
     0.57062
     0.65109
     0.61533
     0.54380
     0.48569
     0.48569
     0.41417
     0.20407
    -0.18931
    -0.10437
    -0.25636
    -0.39493
    -0.47540
    -0.66314
    -0.81066
    -0.63185
    -0.27424
    -0.33235
    -0.46646
    -0.17142
     0.05208
     0.32923
     0.38735
     0.94165
     1.28585
     2.07707
     1.84015
     0.79860
     1.81780
     2.89959
     2.96664
     2.09048
     0.80754
    -0.07755
     0.96847
     1.90274
     1.50936
     0.95953
     0.40970
     0.02526
    -0.20719
    -0.22060
    -0.35917
    -0.40387
    -0.31447
    -0.01050
     0.10126
     0.23983
     0.27559
     0.28453
     0.35159
     0.50804
     0.64662
     0.73155
     0.66003
     0.68238
     0.75390
     0.71814
     0.81648
     0.86119
     0.67344
     0.73602
     0.76731
     0.78072
     0.91930
     0.78966
     0.75390
     0.72708
     0.75837
     0.68685
     0.77178
     0.75390
     0.67344
     0.67791
     0.73155
     0.80307
     0.62874
     0.63768
     0.65556
     0.72708
     0.58850
     0.62874
     0.58403
     0.66450
     0.56168
     0.66003
     0.63321
     0.64215
     0.64662
     0.62427
     0.67791
     0.63321
     0.53486
     0.56615
     0.66450
     0.61086
     0.57956
     0.56615
     0.61533
     0.65109
     0.70026
     0.58850
     0.53933
     0.47228
     0.51698
     0.58403
     0.56168
     0.52145
     0.47675
     0.46781
     0.52592
     0.52145
     0.48122
     0.47228
     0.44993
     0.36947
     0.37841
     0.42311
     0.44546
     0.36947
     0.38735
     0.40076
     0.53039
     0.47675
     0.44546
     0.36053
     0.35606
     0.49910
     0.44993
     0.51251
     0.49910
     0.44546
     0.46781
     0.51251
     0.61980
     0.62427
     0.56168
     0.48569
     0.53039
     0.59745
     0.58403
     0.60639
     0.55274
     0.55274
     0.59745
     0.62874
     0.70473
     0.67791
     0.51251
     0.58850
     0.61086
     0.70473
     0.70920
     0.69132
     0.55721
     0.52145
     0.53486
     0.55274
     0.43205
     0.19513
     0.05208
     0.18619
     0.12808
    -0.13119
    -0.49328
    -0.78384
    -0.88665
    -0.57374
    -0.31000
    -0.35917
    -0.15801
    -0.00156
     0.25771
     0.52145
     0.72708
     1.27244
     1.47807
     1.77757
     2.18436
     2.87723
     3.08286
     3.26614
     3.95008
     3.36448
     1.21433
     0.73602
     0.23089
     0.77625
     1.88486
     1.81333
     0.97294
     0.10126
    -0.53351
    -1.05652
    -1.35155
    -1.33814
    -1.38284
    -1.10122
    -0.94924
    -0.53351
    -0.21613
    -0.12225
     0.02973
     0.12361
     0.17725
     0.43652
     0.30688
     0.37394
     0.41417
     0.46334
     0.57062
     0.68238
     0.67344
     0.58850
     0.55274
     0.73602
     0.84330
     0.80307
     0.67791
     0.57956
     0.53486
     0.67344
     0.77625
     0.65109
     0.59745
     0.60639
     0.57062
     0.65109
     0.70026
     0.51698
     0.47228
     0.44546
     0.54380
     0.63321
     0.53486
     0.44546
     0.37841
     0.42311
     0.51251
     0.53039
     0.56168
     0.44099
     0.33370
     0.41864
     0.44099
     0.39629
     0.44546
     0.38735
     0.36500
     0.37394
     0.51251
     0.58403
     0.34712
     0.35606
     0.39182
     0.43205
     0.44993
     0.46334
     0.43652
     0.37394
     0.44546
     0.52145
     0.46781
     0.45440
     0.34265
     0.41417
     0.42311
     0.53039
     0.36053
     0.48569
     0.39629
     0.28453
     0.50357
     0.48122
     0.44993
     0.44546
     0.40970
     0.46334
     0.39629
     0.36053
     0.36500
     0.46334
     0.45887
     0.40523
     0.33370
     0.41864
     0.46781
     0.56168
     0.37394
     0.43652
     0.44546
     0.48122
     0.53039
     0.57509
     0.46781
     0.36053
     0.30688
     0.33818
     0.29794
     0.13255
    -0.02838
    -0.01944
    -0.14907
    -0.24295
    -0.46199
    -0.45752
    -0.65867
    -0.58268
    -0.40387
    -0.16248
    -0.04626
    -0.09990
    -0.18037
     0.04314
     0.70026
     1.21880
     1.69264
     1.92509
     2.27823
     2.74313
     3.32425
     2.86382
     1.65688
     1.04893
     0.95506
     0.96847
     1.34843
     2.02790
     1.77310
     0.90589
     0.16831
    -0.40387
    -0.53798
    -0.80619
    -0.93135
    -0.95818
    -0.68550
    -0.51563
    -0.18037
    -0.09543
     0.10573
     0.18172
     0.40970
     0.42311
     0.50357
     0.48122
     0.49016
     0.58403
     0.56615
     0.53486
     0.53933
     0.56168
     0.45440
     0.45887
     0.47228
     0.61980
     0.53933
     0.54380
     0.42758
     0.53039
     0.52145
     0.38288
     0.39182
     0.51251
     0.57509
     0.46334
     0.48122
     0.43652
     0.47675
     0.43652
     0.40076
     0.54827
     0.37394
     0.35606
     0.46781
     0.40970
     0.42311
     0.28453
     0.28453
     0.34712
     0.53933
     0.44546
     0.28900
     0.28900
     0.27559
     0.29794
     0.38288
     0.33818
     0.34265
     0.32029
     0.28006
     0.44099
     0.40076
     0.33818
     0.26218
     0.33370
     0.44099
     0.43205
     0.41864
     0.39182
     0.27112
     0.32476
     0.38288
     0.51251
     0.43205
     0.40076
     0.33370
     0.37394
     0.44546
     0.40523
     0.44099
     0.25771
     0.36500
     0.39182
     0.52592
     0.49016
     0.44099
     0.32476
     0.39182
     0.37394
     0.44993
     0.35159
     0.43205
     0.45440
     0.47675
     0.43205
     0.49463
     0.43652
     0.50357
     0.40076
     0.53039
     0.51698
     0.54827
     0.49016
     0.40970
     0.45887
     0.55721
     0.52145
     0.55721
     0.57509
     0.47675
     0.37841
     0.36053
     0.23536
     0.06102
     0.04761
     0.06996
    -0.15354
    -0.39493
    -0.49328
    -0.61397
    -0.66761
    -0.49328
    -0.43517
    -0.33235
    -0.16248
    -0.04179
     0.07443
     0.38735
     0.91483
     1.43337
     2.01896
     2.55538
     2.97558
     2.96664
     2.31846
     0.81648
     0.23536
     1.59429
     1.71499
     1.79098
     2.06813
     1.53171
     0.86119
     0.11914
    -0.47987
    -0.96265
    -1.03864
    -0.83301
    -0.71679
    -0.49328
    -0.51116
    -0.29212
    -0.25189
     0.07443
     0.16384
     0.09679
     0.12808
     0.08338
     0.21748
     0.21301
     0.28006
     0.10126
     0.15937
     0.19513
     0.23089
     0.36500
     0.33370
     0.37394
     0.19960
     0.19513
     0.33370
     0.34265
     0.35159
     0.26665
     0.27559
     0.25771
     0.33370
     0.37394
     0.31135
     0.24877
     0.24430
     0.19513
     0.25771
     0.23983
     0.26665
     0.16384
     0.18619
     0.18172
     0.28900
     0.27559
     0.15490
     0.18172
     0.14596
     0.11020
     0.25324
     0.11020
     0.15043
     0.12808
     0.13255
     0.12808
     0.15490
     0.16831
     0.19066
     0.07890
     0.06549
     0.09679
     0.22642
     0.19066
     0.19960
     0.07890
     0.10126
     0.16831
     0.29347
     0.31582
     0.18619
     0.11020
     0.16831
     0.09232
     0.14596
     0.23983
     0.20407
     0.15490
     0.16384
     0.22195
     0.26665
     0.26218
     0.20407
     0.23089
     0.31582
     0.49016
     0.55274
     0.40523
     0.37841
     0.35159
     0.48569
     0.65109
     0.71814
     0.70473
     0.65109
     0.54827
     0.54827
     0.62874
     0.59298
     0.68238
     0.56168
     0.56615
     0.62874
     0.69579
     0.66897
     0.49910
     0.51251
     0.54827
     0.66450
     0.70026
     0.63321
     0.52145
     0.42758
     0.46334
     0.48122
     0.35159
     0.35159
     0.24430
     0.11020
     0.12808
     0.04761
     0.16384
     0.15937
     0.13255
     0.31135
     0.32476
     0.57062
     0.55721
     0.60192
     0.86566
     1.21433
     1.58982
     2.12178
     2.58667
     3.08733
     3.69081
     3.45836
     1.57641
    -0.24742
    -0.29212
    -0.06861
     1.62112
     2.64479
     2.03684
     0.78072
    -0.18931
    -0.98500
    -1.19062
    -1.26662
    -1.23980
    -1.13251
    -0.96712
    -0.68102
    -0.49775
    -0.36811
    -0.37258
    -0.13566
    -0.05520
    -0.13566
    -0.12672
    -0.07308
     0.02079
     0.03420
    -0.08649
    -0.05967
    -0.14460
    -0.03285
    -0.07755
    -0.00603
    -0.01944
    -0.00603
    -0.09096
     0.10126
     0.19066
     0.19066
     0.11020
     0.05208
     0.13702
     0.06996
     0.16831
     0.19513
     0.21748
     0.19066
     0.09679
     0.22642
     0.33370
     0.32476
     0.03420
     0.08338
     0.22642
     0.15043
     0.20407
     0.29347
     0.22195
     0.20854
     0.17725
     0.32923
     0.36947
     0.28006
     0.35606
     0.28453
     0.35159
     0.46781
     0.39629
     0.41417
     0.35606
     0.37841
     0.53039
     0.61086
     0.62427
     0.48122
     0.40970
     0.46781
     0.45887
     0.57956
     0.51698
     0.46334
     0.41864
     0.52145
     0.54380
     0.46334
     0.52592
     0.49463
     0.45887
     0.50804
     0.44993
     0.51698
     0.41864
     0.32476
     0.38735
     0.46334
     0.45887
     0.52145
     0.39629
     0.32476
     0.31135
     0.29347
     0.39629
     0.37394
     0.43652
     0.30241
     0.34265
     0.32923
     0.34265
     0.21301
     0.20407
     0.04314
     0.13255
     0.06996
    -0.03285
    -0.10884
    -0.04626
     0.00291
    -0.01497
     0.02973
     0.10573
     0.05655
     0.33370
     0.35159
     0.25771
     0.37394
     0.76284
     1.09810
     1.21880
     1.33055
     1.62112
     2.30058
     3.09627
     3.33319
     2.50174
     1.03105
     0.07890
     0.17278
     0.36053
     1.05340
     1.42890
     1.21880
     0.51698
    -0.24295
    -0.60950
    -0.99394
    -1.27109
    -1.32920
    -1.18615
    -0.90006
    -0.64973
    -0.50669
    -0.35917
    -0.14460
     0.04761
     0.34712
     0.27112
     0.29794
     0.23536
     0.32476
     0.35159
     0.47228
     0.36500
     0.31135
     0.32923
     0.30241
     0.35159
     0.42758
     0.35606
     0.19960
     0.22195
     0.29347
     0.36053
     0.29347
     0.24877
     0.26665
     0.31135
     0.36053
     0.37841
     0.32923
     0.35606
     0.23983
     0.27112
     0.28006
     0.21748
     0.25324
     0.25324
     0.23536
     0.23983
     0.32923
     0.23536
     0.24430
     0.29794
     0.22195
     0.20407
     0.24877
     0.18619
     0.25324
     0.30241
     0.28006
     0.36053
     0.30241
     0.24877
     0.30241
     0.29347
     0.31582
     0.26218
     0.18619
     0.26665
     0.38735
     0.31135
     0.30241
     0.23536
     0.23536
     0.37394
     0.30241
     0.31135
     0.24430
     0.24430
     0.16384
     0.37841
     0.39629
     0.18172
     0.24430
     0.19960
     0.36500
     0.43205
     0.25771
     0.25324
     0.20854
     0.24877
     0.33818
     0.26665
     0.36500
     0.12361
     0.21301
     0.32476
     0.28900
     0.30241
     0.17725
     0.09232
     0.23089
     0.28453
     0.30241
     0.19960
     0.14149
     0.17725
     0.16384
     0.29794
     0.33818
     0.21301
     0.16384
     0.19513
     0.16384
     0.24430
     0.27559
     0.21748
     0.13255
     0.20854
     0.27559
     0.27112
     0.17725
     0.30688
     0.24430
     0.35606
     0.35159
     0.30688
     0.02973
     0.17725
     1.10258
     2.13519
     2.09495
     1.72393
     1.25456
     1.35738
     1.80886
     2.62690
     2.72525
     2.63138
     1.16963
    -1.53930
    -1.58400
    -0.99841
    -0.37258
    -0.33682
    -0.25189
    -0.34129
    -1.14592
    -2.22771
    -2.64790
    -2.56297
    -2.18747
    -1.80304
    -1.36943
    -0.84195
    -0.27424
     0.19960
     0.47675
     0.56615
     0.61086
     0.66897
     0.66897
     0.60639
     0.57956
     0.47675
     0.30241
     0.25324
     0.26218
     0.24877
     0.06549
     0.02079
    -0.04179
    -0.08649
    -0.04179
    -0.02391
    -0.05967
    -0.12225
    -0.17590
    -0.02838
    -0.02391
    -0.09543
    -0.01944
    -0.12225
    -0.07308
    -0.04626
     0.07890
     0.02526
     0.04761
     0.15937
     0.19066
     0.28006
     0.33370
     0.21301
     0.26218
     0.24430
     0.35159
     0.44993
     0.37394
     0.38735
     0.31135
     0.43652
     0.40076
     0.36947
     0.35159
     0.31582
     0.18619
     0.23536
     0.31582
     0.23536
     0.21301
     0.13255
     0.24430
     0.24430
     0.20854
     0.23536
     0.22195
     0.15043
     0.22642
     0.20854
     0.15937
     0.22195
     0.16831
     0.28006
     0.18172
     0.18172
     0.34712
     0.31135
     0.24877
     0.23536
     0.25771
     0.14596
     0.20854
     0.23089
     0.34265
     0.26665
     0.24877
     0.27559
     0.27559
     0.35606
     0.31582
     0.30688
     0.19066
     0.36500
     0.31582
     0.32476
     0.31582
     0.31135
     0.27112
     0.38288
     0.39182
     0.36053
     0.32029
     0.31135
     0.33818
     0.36947
     0.42311
     0.57509
     0.58403
     0.41417
     0.34712
     0.34712
     0.48569
     1.20539
     1.96979
     2.23800
     2.43022
     1.74181
     1.62559
     1.99214
     2.43022
     2.96217
     2.89065
     2.81018
     1.51383
    -0.63185
    -0.49775
    -0.01497
     0.24877
     0.64215
    -0.12672
    -1.09675
    -1.78963
    -1.95502
    -2.20535
    -2.16065
    -2.00867
    -1.90138
    -1.44542
    -0.91347
    -0.43517
    -0.01944
     0.03420
     0.24877
     0.51251
     0.77178
     0.86119
     0.93271
     1.08916
     1.03999
     0.99529
     1.03999
     0.92824
     0.88354
     0.72261
     0.72261
     0.63768
     0.60192
     0.54380
     0.42758
     0.14149
    -0.14013
    -0.12225
    -0.14460
     0.10126
     0.02526
    -0.10437
    -0.25636
    -0.29659
    -0.31894
    -0.35470
    -0.29212
    -0.19825
    -0.21613
    -0.10884
    -0.15801
    -0.11778
    -0.09543
     0.05655
    -0.01944
     0.07443
     0.07443
     0.20407
     0.09679
     0.16384
     0.04761
    -0.01050
     0.05655
     0.07890
     0.16384
     0.16384
     0.15490
     0.08338
     0.09232
     0.17725
     0.14596
     0.06549
     0.09232
     0.11467
     0.11914
     0.15937
     0.11467
     0.03867
     0.09679
     0.04314
     0.24430
     0.13702
     0.13255
     0.06549
    -0.01944
     0.10573
     0.08338
     0.15490
     0.07443
     0.08785
     0.04761
     0.05208
     0.05655
     0.08785
     0.04314
    -0.01497
     0.03867
     0.10573
     0.10573
     0.02526
     0.00291
     0.00291
     0.05208
     0.14149
     0.17278
     0.18619
     0.03867
    -0.19378
    -0.28765
    -0.28318
     0.31582
     1.59876
     2.01896
     1.81780
     1.32608
     1.30373
     1.56300
     2.15754
     2.85041
     3.07392
     3.19462
     2.25141
     0.13255
    -1.93714
    -0.79725
     0.02079
     0.61980
     0.23983
    -0.58268
    -1.32026
    -2.04443
    -2.54062
    -2.76860
    -2.67472
    -2.17853
    -1.58847
    -1.28450
    -0.85983
    -0.43517
    -0.18484
     0.12361
     0.35159
     0.51251
     0.49463
     0.64215
     0.59298
     0.58403
     0.45887
     0.40970
     0.23536
     0.20407
     0.12808
     0.08338
     0.12361
     0.02973
    -0.07308
    -0.05967
    -0.06414
    -0.05073
    -0.09543
    -0.09543
     0.04761
     0.02526
     0.11914
     0.01632
    -0.00603
    -0.05073
     0.00291
     0.06549
     0.09679
     0.18619
    -0.02838
     0.03420
     0.07443
     0.13702
     0.12361
     0.12361
     0.05208
    -0.16248
    -0.13119
     0.12808
     0.06102
     0.10126
    -0.02391
     0.09232
     0.08785
     0.17278
     0.05208
     0.06996
     0.09232
     0.22195
     0.28900
     0.24877
     0.18619
     0.24430
     0.28900
     0.28900
     0.33370
     0.34712
     0.19960
     0.24877
     0.29347
     0.29347
     0.34712
     0.28900
     0.27112
     0.26218
     0.33818
     0.25771
     0.34265
     0.31582
     0.23089
     0.30688
     0.24430
     0.27559
     0.32476
     0.17278
     0.28453
     0.15490
     0.36947
     0.32029
     0.28453
     0.23536
     0.31582
     0.30688
     0.28453
     0.40076
     0.28453
     0.39182
     0.35606
     0.41417
     0.32476
     0.46781
     0.47675
     0.46781
     0.44546
     0.48569
     0.45440
     0.43205
     0.57509
     0.55274
     0.48569
     0.43652
     0.35606
     0.25771
     0.48122
     0.96400
     2.08154
     2.23800
     2.30505
     1.82227
     1.82227
     2.20671
     2.82806
     3.18568
     3.32425
     2.59561
     0.01632
    -1.33814
    -0.28318
     0.48122
     1.04893
     0.36500
    -0.48881
    -1.06546
    -1.74493
    -2.24559
    -2.30370
    -2.14724
    -1.84774
    -1.55271
    -1.36496
    -0.78384
    -0.38599
    -0.00603
     0.18172
     0.30241
     0.56168
     0.69132
     0.74496
     0.65556
     0.60192
     0.55274
     0.52592
     0.52145
     0.40076
     0.38735
     0.25324
     0.28900
     0.13702
     0.32923
     0.25324
     0.18619
     0.06996
     0.12361
     0.09679
     0.06549
    -0.04179
     0.00291
     0.03867
     0.06996
     0.03420
    -0.04626
     0.02526
    -0.01050
     0.00291
     0.02079
     0.06102
     0.02973
    -0.02838
     0.06996
     0.09232
     0.06549
     0.04761
     0.07443
     0.14596
     0.15937
     0.11467
     0.08785
     0.07890
     0.12361
     0.18172
     0.24430
     0.14149
     0.16831
     0.14596
     0.12808
     0.30688
     0.25771
     0.20854
     0.11914
     0.23536
     0.27112
     0.32029
     0.26665
     0.19066
     0.22195
     0.28006
     0.40076
     0.38288
     0.36500
     0.24430
     0.26218
     0.34712
     0.40523
     0.35606
     0.28453
     0.37394
     0.26218
     0.35606
     0.38735
     0.31582
     0.19960
     0.23983
     0.15043
     0.29347
     0.24430
     0.13255
     0.09679
     0.16831
     0.14596
     0.14149
     0.15937
     0.09232
    -0.01497
     0.10126
     0.18619
     0.11914
     0.15490
     0.12361
     0.06996
     0.22642
     0.31582
     0.15043
     0.13702
     0.21748
     0.32923
     0.44099
     0.44993
     0.28900
     0.24430
     0.14149
     0.37394
     1.44231
     2.27376
     2.25141
     2.04578
     1.61665
     1.96979
     2.57326
     3.22144
     3.16780
     3.10968
     2.07707
    -0.56033
    -1.35602
    -0.55586
     0.48122
     1.03552
     0.50357
    -0.66761
    -1.56612
    -2.40651
    -2.84906
    -2.86694
    -2.49145
    -2.16512
    -1.83880
    -1.55718
    -1.15933
    -0.70785
    -0.47540
    -0.28318
    -0.15354
     0.07890
     0.14149
     0.17725
     0.21748
     0.22195
     0.20407
     0.27112
     0.33818
     0.19066
     0.20854
     0.12361
     0.22642
     0.19960
     0.16831
     0.21301
     0.11020
     0.23536
     0.26218
     0.22642
     0.23089
     0.17725
     0.17725
     0.20854
     0.34712
     0.25771
     0.32029
     0.25324
     0.25324
     0.34712
     0.42758
     0.38288
     0.30688
     0.36947
     0.40076
     0.39629
     0.40076
     0.46334
     0.36500
     0.28453
     0.46334
     0.59298
     0.47228
     0.45887
     0.36500
     0.43652
     0.36500
     0.43652
     0.40523
     0.38288
     0.42311
     0.32923
     0.36053
     0.34712
     0.38288
     0.28006
     0.27559
     0.32476
     0.32476
     0.20854
     0.28006
     0.24430
     0.26665
     0.34265
     0.27112
     0.32923
     0.29794
     0.21748
     0.25771
     0.27112
     0.16831
     0.26218
     0.19960
     0.25324
     0.25771
     0.20407
     0.19513
     0.20854
     0.19960
     0.15043
     0.22195
     0.18172
     0.18619
     0.15937
     0.22195
     0.22642
     0.16831
     0.11467
     0.16831
     0.22642
     0.33818
     0.16384
     0.22642
     0.17725
     0.19960
     0.20407
     0.26218
     0.24430
     0.16831
     0.23983
     0.28006
     0.19960
     0.27559
     0.25771
     0.21748
     0.33370
     0.47675
     1.39761
     2.85935
     2.89065
     2.51962
     1.79992
     1.96085
     2.53750
     3.40919
     3.48965
     3.16333
     2.39893
     0.08338
    -0.46646
     0.19960
     0.44546
     0.76731
     0.02526
    -1.04758
    -1.50354
    -1.73599
    -2.32158
    -2.39310
    -2.28135
    -1.99079
    -1.53036
    -1.22192
    -0.70338
    -0.35023
     0.09679
     0.23536
     0.32029
     0.69132
     0.63768
     0.70026
     0.66003
     0.68685
     0.55721
     0.51251
     0.48569
     0.45440
     0.36947
     0.32476
     0.23536
     0.23536
     0.19960
     0.15490
     0.07443
     0.05208
     0.04761
     0.01185
     0.03867
     0.03420
     0.04761
    -0.03285
    -0.00603
     0.00738
     0.02079
     0.00738
     0.03867
     0.02079
    -0.00156
     0.05208
     0.02526
     0.01632
     0.09679
     0.04761
     0.02079
     0.13255
     0.03420
     0.02079
    -0.02838
     0.05655
     0.02973
     0.14596
     0.06996
     0.00291
    -0.02391
     0.04761
    -0.04626
    -0.09096
    -0.08649
    -0.00156
    -0.05520
    -0.04626
    -0.11778
    -0.20272
    -0.11331
    -0.05520
    -0.12672
    -0.10437
    -0.13566
    -0.12225
    -0.19378
    -0.11778
    -0.11778
    -0.22954
    -0.08202
    -0.12672
    -0.16695
    -0.13119
    -0.15354
    -0.25636
    -0.16248
    -0.25189
    -0.15801
    -0.13566
    -0.12672
    -0.18484
    -0.22507
    -0.19825
    -0.18037
    -0.10884
    -0.14460
    -0.10437
    -0.15801
    -0.20719
    -0.18484
    -0.15801
    -0.24742
    -0.18484
    -0.11778
    -0.09990
    -0.07755
    -0.11778
    -0.26530
    -0.16695
    -0.05520
    -0.14013
    -0.00156
    -0.11331
    -0.36364
    -0.39493
    -0.32788
     0.15490
     1.23221
     1.61218
     1.56747
     1.18304
     1.06681
     1.39761
     1.92956
     2.63138
     2.87723
     2.59114
     1.05340
    -1.74493
    -1.97291
    -0.71679
     0.35159
     0.11467
    -0.60503
    -1.47672
    -2.02655
    -2.39310
    -2.70154
    -2.83565
    -2.63896
    -2.44674
    -1.85221
    -1.34708
    -0.95371
    -0.51116
    -0.12672
     0.15490
     0.32923
     0.49016
     0.46334
     0.53486
     0.49910
     0.55274
     0.50804
     0.39182
     0.32923
     0.21301
     0.20407
     0.23089
     0.18619
     0.26665
     0.19066
     0.06549
     0.10126
     0.19066
     0.11020
     0.01632
     0.00291
     0.01632
     0.16384
     0.15490
     0.11914
     0.04314
     0.05655
     0.14149
     0.09232
     0.11914
     0.11467
     0.00738
     0.12361
     0.15490
     0.26218
     0.11020
     0.04761
     0.10573
     0.17725
     0.15043
     0.09679
     0.11914
     0.05655
     0.10126
     0.08338
     0.06549
     0.14149
     0.06549
    -0.00603
     0.11467
     0.15043
     0.06996
     0.02526
     0.02079
     0.11020
     0.09232
     0.14149
     0.09679
     0.01185
     0.06996
     0.11020
     0.00291
     0.18172
     0.15490
     0.12808
     0.11914
     0.10573
     0.13255
     0.08785
     0.06102
     0.15490
     0.16384
     0.17278
     0.15043
     0.20854
     0.09232
     0.14596
     0.18619
     0.18619
     0.19513
     0.16831
     0.10573
     0.21301
     0.26218
     0.15043
     0.19066
     0.17725
     0.30688
     0.34712
     0.26218
     0.23536
     0.27112
     0.32029
     0.26665
     0.35159
     0.35606
     0.27559
     0.30241
     0.34712
     0.42311
     0.31135
     0.20854
     0.22195
     0.22195
     0.24877
     0.18619
    -0.08202
    -0.26530
    -0.33682
    -0.19378
    -0.06414
     0.07443
     0.46334
     1.05787
     1.42443
     1.16516
     0.85225
     1.02211
     1.43337
     1.77310
     2.54644
     3.45389
     3.29296
     1.73734
    -0.96265
    -0.66761
    -0.30106
     0.99529
     0.98635
    -0.06414
    -0.64526
    -0.81513
    -0.91347
    -1.66446
    -2.03549
    -1.88350
    -1.68681
    -1.32920
    -0.89559
    -0.57821
    -0.19825
     0.02079
     0.30241
     0.40523
     0.54380
     0.47228
     0.46334
     0.37394
     0.44546
     0.48569
     0.33370
     0.22195
     0.15937
     0.27559
     0.23089
     0.15043
     0.06549
     0.04761
     0.07443
     0.14596
     0.20407
     0.07890
    -0.02391
     0.02526
     0.24430
     0.11467
     0.14149
     0.01632
     0.07890
     0.13702
     0.15043
     0.12808
     0.11020
     0.06996
     0.09232
     0.04761
     0.17725
     0.10573
     0.06549
     0.10573
     0.13702
     0.10573
     0.12361
     0.09679
     0.00738
     0.00738
     0.05208
     0.07890
     0.07443
    -0.03285
     0.02973
    -0.02391
     0.07443
     0.08338
     0.04761
    -0.05520
     0.03867
    -0.01497
     0.03867
     0.05655
    -0.06861
    -0.02838
     0.02079
     0.09232
    -0.00156
     0.04314
     0.03867
    -0.10884
     0.02526
     0.04314
     0.01632
    -0.06414
     0.01632
     0.01185
     0.06102
    -0.07308
    -0.01050
    -0.05073
    -0.05073
     0.03867
    -0.04179
    -0.05520
    -0.09096
    -0.09543
    -0.01050
     0.00738
     0.01632
    -0.05073
    -0.12225
    -0.07755
    -0.04626
    -0.09096
    -0.18037
    -0.22507
    -0.26977
    -0.39046
    -0.45752
    -0.46199
    -0.40387
    -0.40387
    -0.18931
     0.33818
     0.96847
     1.22774
     0.87460
     0.70473
     0.94165
     1.38867
     1.75969
     2.22012
     2.58667
     2.91300
     2.67608
     1.48701
    -0.25636
    -0.61397
    -0.35470
     0.53486
     0.61980
    -0.02838
    -0.81513
    -1.19957
    -1.56165
    -1.90585
    -2.04890
    -2.04890
    -1.66446
    -1.39178
    -1.02523
    -0.68997
    -0.43964
    -0.25189
    -0.07308
     0.06996
     0.36053
     0.40076
     0.39629
     0.36947
     0.39182
     0.36053
     0.39629
     0.37394
     0.28006
     0.22642
     0.29794
     0.20407
     0.20854
     0.17725
     0.09232
     0.09232
     0.13255
     0.20407
     0.08785
     0.13255
     0.05208
     0.10126
     0.15043
     0.17278
     0.17278
     0.02079
     0.12361
     0.14149
     0.17725
     0.12808
     0.17278
    -0.00156
     0.15043
     0.17278
     0.23983
     0.19066
     0.04761
     0.11914
     0.11467
     0.11914
     0.12361
     0.14149
     0.07890
     0.15937
     0.11467
     0.15043
     0.15490
    -0.01050
     0.00738
     0.15937
     0.10573
     0.09679
     0.11914
     0.05655
     0.02526
     0.04761
     0.01185
     0.02526
     0.04314
     0.03867
    -0.00156
     0.10126
    -0.04626
    -0.03285
    -0.14460
     0.05655
    -0.01497
    -0.04179
     0.02973
    -0.03732
    -0.14460
    -0.07308
    -0.07755
    -0.00156
    -0.11778
    -0.14907
    -0.05520
    -0.26530
    -0.17590
    -0.20719
    -0.36364
    -0.39940
    -0.54692
    -0.61397
    -0.49328
    -0.67655
    -0.53351
     0.30241
     1.27691
     1.93403
     1.71499
     0.94612
     0.89695
     1.54065
     2.05025
     2.75207
     3.23038
     3.20356
     2.85935
     0.51698
    -0.37705
     0.23536
     0.19066
     0.66450
     0.07443
    -1.00735
    -1.37390
    -1.55718
    -1.94608
    -2.20982
    -2.32605
    -2.23665
    -1.96397
    -1.57953
    -1.13251
    -0.79278
    -0.50669
    -0.15801
    -0.03285
     0.22642
     0.29794
     0.45440
     0.42758
     0.47675
     0.44993
     0.39629
     0.39629
     0.36947
     0.18619
     0.18619
     0.22642
     0.16831
     0.05655
     0.06549
     0.03867
     0.11020
     0.04761
    -0.04626
     0.01185
    -0.04626
     0.02079
    -0.09990
    -0.14013
    -0.06414
    -0.02391
    -0.12672
    -0.09096
    -0.09990
    -0.04179
    -0.00156
    -0.00603
    -0.05073
    -0.04626
    -0.03285
    -0.00603
     0.05655
    -0.00156
    -0.01497
     0.09232
     0.09232
     0.15043
     0.03867
     0.08338
     0.09232
     0.11020
     0.14149
     0.14596
     0.11020
     0.02526
     0.10573
     0.11020
     0.14149
     0.15043
     0.01632
     0.04761
     0.03420
     0.02526
    -0.00156
    -0.04179
    -0.01944
    -0.08649
    -0.00156
    -0.01050
    -0.02838
    -0.01944
    -0.04626
    -0.01497
     0.03867
     0.05208
     0.10126
    -0.00156
     0.09679
     0.02973
     0.17725
     0.09232
     0.15043
     0.12808
     0.11020
     0.05655
     0.10573
     0.15043
    -0.02838
     0.04314
     0.03420
     0.05655
    -0.03732
    -0.09096
    -0.14907
    -0.26083
    -0.37258
    -0.68102
    -0.94477
    -1.14592
    -1.39178
    -1.48119
    -1.54377
    -1.55718
    -1.86562
    -1.05652
    -0.00603
     0.66897
     1.17410
     0.43652
     0.25324
     1.02211
     1.76416
     2.30058
     2.43022
     1.11152
     0.01632
     0.22195
     1.46019
     2.26929
     1.33949
     0.53039
    -0.16695
    -0.59609
    -0.99394
    -1.24427
    -1.66893
    -1.76728
    -1.61976
    -1.33814
    -0.92688
    -0.58268
    -0.49328
    -0.20272
    -0.12225
     0.04314
     0.01632
     0.15937
     0.16384
     0.18619
     0.23983
     0.27559
     0.32029
     0.23536
     0.25771
     0.22642
     0.17725
     0.17278
     0.15937
     0.09679
     0.16831
     0.14149
     0.14149
     0.02079
    -0.05520
     0.05208
     0.01632
     0.04314
     0.02079
    -0.06861
    -0.14460
     0.05655
    -0.01944
     0.02079
    -0.01944
    -0.05073
    -0.00156
     0.11467
     0.02079
    -0.03285
    -0.07308
    -0.01944
    -0.00156
     0.12808
     0.02079
    -0.01944
     0.00738
     0.01632
    -0.02838
     0.06549
     0.04314
    -0.04626
    -0.04626
    -0.01050
    -0.01497
    -0.10437
    -0.00603
    -0.10884
    -0.05520
    -0.02391
     0.10573
     0.05655
     0.03420
    -0.09543
    -0.20719
    -0.19378
    -0.05967
    -0.21166
    -0.22060
    -0.20272
    -0.13119
    -0.26530
    -0.37258
    -0.51116
    -0.58715
    -0.55586
    -0.54692
    -0.76149
    -0.74361
    -0.86430
    -0.83748
    -0.82854
    -0.89559
    -0.97606
    -1.07887
    -1.06993
    -1.09228
    -1.05652
    -1.17274
    -1.25768
    -1.39625
    -1.30238
    -1.28897
    -1.31132
    -1.47672
    -1.50801
    -1.52589
    -1.70917
    -1.72258
    -1.76281
    -1.79410
    -1.82539
    -1.82539
    -1.90138
    -1.95949
    -2.03549
    -2.01314
    -1.85221
    -1.46331
    -0.83301
    -0.01050
     0.43205
     0.34712
     0.12808
     0.44546
     1.20539
     1.73734
     2.45704
     3.05157
     2.01002
    -0.25189
    -1.53036
    -1.54377
    -1.18615
     0.58850
     0.98635
    -0.36364
    -1.71811
    -2.68813
    -3.12621
    -3.31396
    -3.17091
    -2.91611
    -2.72836
    -2.23218
    -1.96844
    -1.54824
    -1.23980
    -1.03864
    -0.84642
    -0.64079
    -0.46199
    -0.39046
    -0.39046
    -0.44858
    -0.44411
    -0.34129
    -0.28765
    -0.27871
    -0.39493
    -0.34129
    -0.33682
    -0.24295
    -0.20272
    -0.22060
    -0.26977
    -0.34129
    -0.24742
    -0.22060
    -0.14460
    -0.30106
    -0.23848
    -0.33682
    -0.22060
    -0.15354
    -0.18037
    -0.26977
    -0.22060
    -0.18037
    -0.14013
    -0.18037
    -0.21613
    -0.19825
    -0.18484
    -0.05967
    -0.08649
    -0.06414
    -0.20272
    -0.11331
    -0.18931
    -0.05073
    -0.11331
    -0.18037
    -0.17590
    -0.08202
    -0.06414
    -0.07308
    -0.14907
    -0.15801
    -0.09096
    -0.04179
    -0.08649
    -0.07308
    -0.17142
    -0.15801
    -0.14907
    -0.08202
    -0.02391
    -0.08649
    -0.04626
    -0.14907
    -0.01944
    -0.16695
    -0.10437
    -0.13566
    -0.14460
    -0.19378
    -0.05520
    -0.17590
    -0.22507
    -0.13566
    -0.15354
    -0.05520
    -0.03285
    -0.12672
    -0.11331
    -0.16248
    -0.03285
    -0.04626
    -0.11778
    -0.04179
    -0.05967
    -0.00156
     0.08785
    -0.01497
    -0.09543
    -0.20272
    -0.33682
    -0.43964
    -0.40387
    -0.45752
    -0.64973
    -0.72573
    -0.74361
    -0.16695
     0.70026
     1.40655
     1.18751
     0.83436
     0.78966
     1.12940
     1.62112
     1.97426
     2.56879
     2.95323
     2.85935
     2.14413
     0.07443
    -0.67655
    -0.14013
     0.26665
     0.65109
     0.13255
    -0.51563
    -1.26215
    -1.58847
    -1.84774
    -2.16512
    -2.05337
    -1.72705
    -1.46331
    -1.00735
    -0.66314
    -0.39940
    -0.19825
     0.07443
     0.29794
     0.39182
     0.46781
     0.49910
     0.39182
     0.47675
     0.41417
     0.32923
     0.29794
     0.20407
     0.19960
     0.02526
     0.11020
     0.04314
    -0.04179
     0.03420
    -0.00603
    -0.11778
    -0.14013
    -0.16695
    -0.17142
    -0.18037
    -0.11331
    -0.23848
    -0.20272
    -0.17590
    -0.24742
    -0.24742
    -0.13566
    -0.12672
    -0.22507
    -0.18484
    -0.22507
    -0.18037
    -0.18484
    -0.19825
    -0.18931
    -0.13566
    -0.15354
    -0.14907
    -0.10884
    -0.06414
    -0.21166
    -0.23848
    -0.18484
    -0.14013
    -0.15801
    -0.13119
    -0.18484
    -0.15354
    -0.14460
    -0.16695
    -0.17142
    -0.19378
    -0.13566
    -0.29212
    -0.11331
    -0.13119
    -0.17590
    -0.22060
    -0.19825
    -0.08202
    -0.04626
    -0.07755
    -0.14907
    -0.17142
    -0.19378
    -0.09096
    -0.12225
    -0.05967
    -0.07755
    -0.14013
    -0.13566
    -0.02838
    -0.09543
    -0.11331
    -0.12672
    -0.09990
    -0.05073
    -0.05073
    -0.06861
    -0.16248
    -0.29212
    -0.18484
    -0.09096
    -0.14460
    -0.25636
    -0.30106
    -0.30553
     0.02973
     0.97294
     1.96085
     2.18883
     1.37079
     0.82095
     1.07128
     1.69711
     2.42128
     2.63585
     2.32740
     1.92509
     0.46781
    -1.11016
    -0.54692
    -0.66761
    -0.69891
    -0.81960
    -1.11016
    -1.65105
    -2.32158
    -2.67919
    -2.94293
    -3.01893
    -2.82671
    -2.46909
    -2.01314
    -1.44989
    -1.02076
    -0.70785
    -0.41281
    -0.11331
     0.11020
     0.27559
     0.22195
     0.21748
     0.30688
     0.36053
     0.31582
     0.36053
     0.22195
     0.32029
     0.21748
     0.23536
     0.19960
     0.13702
     0.11467
     0.04761
     0.02973
     0.11467
     0.16831
    -0.03285
     0.03420
     0.14149
     0.14149
     0.15043
     0.19513
     0.17278
     0.08785
     0.03867
     0.14149
     0.12808
     0.16831
     0.12808
     0.08785
    -0.00603
     0.09232
     0.15937
    -0.02838
     0.09232
    -0.05520
     0.00738
    -0.01497
    -0.04626
    -0.07755
    -0.14460
    -0.12672
    -0.06861
    -0.04179
    -0.16695
    -0.15354
    -0.19825
    -0.12225
    -0.18931
    -0.25636
    -0.16695
    -0.12672
    -0.05073
    -0.02391
    -0.00156
     0.01185
     0.06102
     0.07890
     0.11020
     0.19960
     0.26665
     0.24430
     0.30241
     0.36500
     0.39629
     0.36500
     0.44546
     0.45887
     0.36500
     0.42758
     0.56615
     0.46781
     0.35159
     0.39182
     0.38735
     0.50357
     0.45440
     0.37841
     0.41864
     0.34712
     0.43652
     0.32923
     0.28900
     0.37394
     0.31135
     0.23536
     0.30688
     0.33818
     0.23089
     0.15043
     0.16384
     0.18172
     0.27112
     0.22642
     0.13255
     0.06102
     0.13255
     0.10126
     0.08785
     0.11914
    -0.01050
     0.03867
     0.11914
     0.13255
     0.06102
    -0.02838
    -0.08202
    -0.01497
     0.04761
     0.05208
    -0.02838
    -0.07755
     0.04761
     0.66897
     1.94297
     3.38236
     3.84726
     3.33319
     2.93088
     3.02028
     4.14676
     4.26299
     1.83121
    -0.06861
     0.38288
     0.86566
     1.33949
     0.25324
    -1.49460
    -2.22771
    -3.28714
    -3.98001
    -3.81015
    -4.23481
    -4.85617
    -4.65501
    -4.10965
    -3.40336
    -2.58979
    -2.11148
    -1.30238
    -0.73467
    -0.13119
     0.49910
     0.84330
     1.11152
     1.32161
     1.33502
     1.41102
     1.31714
     1.20092
     1.10705
     0.92377
     0.70473
     0.58850
     0.44546
     0.38288
     0.37394
     0.24430
     0.21301
     0.09232
     0.08338
     0.04314
     0.02973
     0.02526
     0.02079
    -0.00603
    -0.03285
    -0.00603
     0.06102
     0.02079
     0.05655
     0.15937
     0.23089
     0.34712
     0.20854
     0.05655
     0.06996
     0.19960
     0.18172
     0.29794
     0.28006
     0.24430
     0.22642
     0.22195
     0.24430
     0.19066
     0.09679
     0.06549
     0.10126
     0.06102
     0.06102
     0.03420
    -0.02391
    -0.05967
    -0.08649
     0.02079
     0.06996
    -0.07755
    -0.09990
    -0.17142
    -0.01944
    -0.05073
    -0.09990
    -0.07308
    -0.14013
     0.00291
     0.01632
    -0.07308
    -0.05520
    -0.19825
    -0.13566
    -0.09096
    -0.07308
    -0.10884
    -0.22507
    -0.20272
    -0.11778
    -0.15354
    -0.21166
    -0.23401
    -0.22954
    -0.33682
    -0.18931
    -0.26530
    -0.30553
    -0.31000
    -0.41728
    -0.33682
    -0.22507
    -0.14907
    -0.26530
    -0.31894
    -0.28318
    -0.25636
    -0.23401
    -0.26083
    -0.23401
    -0.24295
    -0.12225
    -0.16248
    -0.14907
    -0.08649
    -0.16695
    -0.14460
    -0.15354
    -0.03732
    -0.12672
    -0.09990
    -0.11331
    -0.02391
    -0.00603
    -0.01497
    -0.02838
    -0.08649
     0.00291
     0.10573
     0.17725
     0.15043
     0.22195
     0.06102
     0.00738
     0.40523
     1.68370
     3.44495
     3.86067
     2.82359
     1.71499
     1.81780
     2.84594
     3.49412
     2.95770
     2.25588
     0.87907
    -0.30553
     0.21301
     0.30241
    -0.29659
    -0.71679
    -1.86115
    -2.52274
    -2.61661
    -3.02787
    -3.41230
    -3.39889
    -3.22008
    -2.79989
    -2.16959
    -1.72258
    -1.18615
    -0.81960
    -0.44858
    -0.13119
     0.08338
     0.41864
     0.59298
     0.61533
     0.67344
     0.64215
     0.55721
     0.64215
     0.47675
     0.49910
     0.45440
     0.40076
     0.38288
     0.28006
     0.25771
     0.17725
     0.12808
     0.15043
     0.22642
     0.15937
     0.03420
     0.02973
     0.04314
    -0.03285
    -0.06861
    -0.14460
    -0.21166
    -0.35023
    -0.28765
    -0.19378
    -0.13566
    -0.18931
    -0.25189
    -0.23848
    -0.18037
    -0.15354
    -0.23401
    -0.22507
    -0.15354
    -0.02838
    -0.03732
    -0.02838
     0.15043
     0.09232
     0.19066
     0.13702
     0.09679
     0.18619
     0.10126
    -0.01050
     0.12361
     0.17725
     0.02973
     0.02973
     0.08785
     0.11914
     0.00291
     0.06996
     0.02079
     0.05655
    -0.00156
    -0.00156
     0.05208
    -0.04179
     0.01632
    -0.03732
    -0.01944
     0.06102
     0.08338
    -0.00603
     0.01185
    -0.09990
     0.05655
     0.04761
    -0.04179
     0.04761
    -0.05967
    -0.03285
     0.08785
     0.07890
    -0.04626
    -0.03732
    -0.08202
     0.00291
     0.05655
    -0.02391
    -0.00156
    -0.10884
     0.05655
    -0.01050
     0.00291
     0.03867
     0.03420
     0.11467
     0.10573
     0.19960
     0.45440
     0.60192
     1.38420
     2.24694
     2.46598
     2.39446
     2.43916
     2.75207
     3.06945
     3.30190
     2.90406
     1.20092
     0.08785
     0.29347
     0.55274
     0.96400
     0.17278
    -1.29791
    -1.97738
    -2.18747
    -3.06810
    -3.64475
    -3.90849
    -3.83250
    -3.53300
    -3.29608
    -2.94293
    -2.41098
    -2.02208
    -1.54377
    -0.99841
    -0.54245
    -0.17142
     0.17278
     0.29794
     0.58403
     0.80307
     0.97294
     1.08469
     1.22327
     1.12046
     1.10705
     1.01764
     1.03552
     1.02658
     0.88354
     0.84778
     0.67791
     0.57509
     0.61086
     0.58403
     0.45440
     0.46781
     0.44993
     0.37841
     0.39182
     0.20854
     0.19066
     0.18619
     0.16384
     0.27559
     0.26665
     0.15490
     0.24430
     0.19960
     0.20407
     0.15937
     0.07443
     0.11020
     0.15937
     0.17725
     0.15043
     0.13255
     0.06549
     0.00291
     0.08785
     0.10573
     0.03867
     0.07443
    -0.02391
     0.00738
     0.03420
     0.02526
    -0.04179
    -0.02838
    -0.02391
    -0.01944
    -0.02391
     0.06996
    -0.02838
    -0.05073
     0.00291
    -0.00156
     0.05208
     0.01185
     0.05208
    -0.09096
     0.04314
     0.05208
     0.01632
    -0.09543
     0.06996
    -0.00603
     0.06996
    -0.01944
     0.06996
    -0.01944
    -0.04179
     0.00291
    -0.05520
     0.07890
    -0.02391
    -0.09543
     0.00291
    -0.04179
    -0.08202
    -0.06861
    -0.05073
    -0.05520
    -0.10884
    -0.08202
    -0.04626
     0.00738
    -0.04179
    -0.14460
    -0.07308
    -0.05520
    -0.04626
    -0.08649
    -0.06414
    -0.03285
     0.05208
    -0.14907
    -0.02838
     0.02526
    -0.02838
     0.04314
     0.02079
    -0.06414
    -0.07308
    -0.06414
    -0.06861
     0.01185
     0.02079
    -0.00156
    -0.02391
     0.09232
     0.15937
     0.18619
     0.32029
     0.86566
     1.71946
     2.67608
     3.12756
     3.48965
     3.47624
     3.93220
     4.50885
     3.45836
     0.92377
    -0.23848
     0.63321
     1.41996
     0.74943
    -1.35155
    -3.22902
    -4.07389
    -4.07389
    -4.07836
    -4.38680
    -5.33895
    -5.88878
    -5.96924
    -5.55352
    -4.84723
    -3.86379
    -3.01893
    -2.17406
    -1.15933
    -0.40387
     0.25324
     0.78966
     1.10258
     1.50489
     1.50936
     1.56747
     1.58535
     1.53618
     1.27691
     1.21880
     1.03105
     1.05340
     0.94165
     0.69132
     0.57062
     0.53486
     0.51698
     0.38288
     0.35159
     0.24877
     0.22642
     0.24430
     0.37841
     0.25771
     0.13255
     0.22195
     0.11914
     0.22642
     0.15043
     0.17278
     0.11914
     0.14149
     0.15043
     0.13702
     0.18619
     0.09232
     0.11020
     0.19066
     0.13255
     0.15043
     0.06549
     0.01185
    -0.04179
    -0.02391
    -0.02838
    -0.02391
    -0.20272
    -0.17590
    -0.23401
    -0.20719
    -0.34129
    -0.26083
    -0.38599
    -0.50222
    -0.42175
    -0.46199
    -0.64973
    -0.69891
    -0.68550
    -0.64079
    -0.65420
    -0.59609
    -0.71232
    -0.80619
    -0.90453
    -0.84195
    -0.87324
    -0.87324
    -0.92241
    -0.97606
    -0.99394
    -0.97606
    -0.99394
    -1.12804
    -1.13251
    -1.12804
    -1.11463
    -1.05205
    -1.20404
    -1.24874
    -1.35155
    -1.20851
    -1.19957
    -1.22192
    -1.19957
    -1.28450
    -1.24427
    -1.19957
    -1.20851
    -1.18168
    -1.30238
    -1.23086
    -1.23086
    -1.11463
    -1.01182
    -1.14145
    -1.11016
    -1.18168
    -1.10569
    -1.03864
    -0.95818
    -1.01629
    -0.92688
    -0.96712
    -0.93582
    -0.87324
    -0.75702
    -0.84642
    -0.85089
    -0.80172
    -0.76596
    -0.76596
    -0.89112
    -0.86877
    -0.85983
    -0.59162
     0.29794
     1.89827
     2.39893
     1.83568
     1.03552
     0.95506
     1.58535
     2.46151
     3.09180
     2.80124
     2.24694
    -0.12672
    -1.39625
    -0.35023
    -0.39940
    -0.04626
    -0.34576
    -1.16380
    -2.12489
    -2.79989
    -3.40336
    -3.37654
    -3.26926
    -2.74178
    -2.36628
    -1.85221
    -1.50801
    -0.97606
    -0.65420
    -0.35023
    -0.08202
     0.09679
     0.35606
     0.43205
     0.48569
     0.53039
     0.57956
     0.53486
     0.43652
     0.39629
     0.28453
     0.30688
     0.23089
     0.22195
     0.15490
     0.03867
    -0.00156
    -0.02838
    -0.05520
     0.02973
     0.02079
    -0.11778
    -0.12225
    -0.14460
    -0.10437
    -0.16248
    -0.20719
    -0.14907
    -0.09096
    -0.05967
    -0.14013
    -0.09543
    -0.21613
    -0.19825
    -0.14907
    -0.07755
    -0.13119
    -0.22060
    -0.21613
    -0.26530
    -0.09096
    -0.13119
    -0.22060
    -0.27424
    -0.23848
    -0.19378
    -0.17590
    -0.20719
    -0.29212
    -0.31447
    -0.31894
    -0.17590
    -0.22507
    -0.22060
    -0.17142
    -0.27871
    -0.28318
    -0.52904
    -0.32788
    -0.27424
    -0.24295
    -0.22954
    -0.27424
    -0.26083
    -0.29212
    -0.24295
    -0.29659
    -0.26530
    -0.17590
    -0.12225
    -0.22060
    -0.17142
    -0.14907
    -0.13119
    -0.15801
    -0.13119
    -0.09990
    -0.19378
    -0.09990
    -0.09543
    -0.21166
    -0.17590
    -0.32341
    -0.21166
    -0.25189
    -0.21166
    -0.31000
    -0.27424
    -0.29212
    -0.25189
    -0.26530
    -0.28318
    -0.31000
    -0.35917
    -0.27424
    -0.21166
    -0.18931
    -0.27424
    -0.29212
    -0.22954
    -0.18931
    -0.08202
    -0.16695
    -0.13119
    -0.05967
     0.02079
     0.12361
     0.20854
     0.32029
     0.64662
     1.09363
     1.81780
     2.37657
     2.60008
     2.42575
     2.35422
     2.85488
     3.47177
     3.67293
     2.26482
    -0.14460
    -0.74361
    -0.30553
     0.74943
     0.18619
    -1.62423
    -2.91164
    -3.66263
    -3.57770
    -3.55535
    -3.67604
    -4.19458
    -4.27058
    -3.85932
    -3.16197
    -2.52721
    -1.95055
    -1.50801
    -0.76596
    -0.05073
     0.51698
     0.86566
     1.09810
     1.31267
     1.36632
     1.50489
     1.46913
     1.20092
     1.02658
     1.13387
     0.96400
     0.79413
     0.69132
     0.60639
     0.54827
     0.48122
     0.45887
     0.37841
     0.34712
     0.30241
     0.29347
     0.31135
     0.23089
     0.27559
     0.18172
     0.24430
     0.30241
     0.21748
     0.16831
     0.20854
     0.15937
     0.14149
     0.16384
     0.11467
     0.08338
     0.10573
     0.13255
     0.09679
     0.04761
     0.09232
     0.04761
     0.03867
     0.15043
     0.10573
     0.14149
     0.06549
     0.00738
     0.12361
     0.11914
     0.09679
     0.16384
     0.21748
     0.13255
     0.18619
     0.17725
     0.22642
     0.17725
     0.11467
     0.22195
     0.21748
     0.18619
     0.19960
     0.22642
     0.15490
     0.17725
     0.18619
     0.21301
     0.18172
     0.17725
     0.11467
     0.15490
     0.16384
     0.15043
     0.07443
     0.19066
     0.13255
     0.22642
     0.13702
     0.17278
     0.19513
     0.12361
     0.16384
     0.17278
     0.16831
     0.19066
     0.22195
     0.19960
     0.13702
     0.20407
     0.17725
     0.18619
     0.14596
     0.16384
     0.14149
     0.14149
     0.11020
     0.12808
     0.11467
     0.16831
     0.21301
     0.20407
     0.25324
     0.20854
     0.27559
     0.49463
     0.71367
     0.89248
     1.20986
     1.35738
     1.44231
     1.87592
     2.17542
     2.32740
     2.52409
     2.68055
     2.49280
     1.94744
     1.15622
     0.86119
     1.10705
     1.08469
    -0.14907
    -1.35155
    -1.32920
    -1.07440
    -1.35602
    -1.49013
    -1.87009
    -2.21877
    -2.41098
    -2.19641
    -1.80751
    -1.08781
    -0.92688
     1.92062
     7.41446
    -0.45305
    -1.24874
    -0.19825
     1.36632
     2.38552
     2.98899
     2.75654
     2.21565
     1.60323
     1.01764
     0.53039
     0.10573
    -0.19825
    -0.51116
    -0.73467
    -0.81513
    -0.75702
    -0.80172
    -1.37837
    -1.13698
    -0.64079
    -0.18037
    -0.46646
    -0.62291
    -0.70785
    -0.72573
    -0.65420
    -0.51563
    -0.48434
    -0.37705
    -0.28318
    -0.28765
    -0.30106
    -0.08202
    -0.18037
    -0.23848
    -0.18484
    -0.14460
    -0.09990
    -0.09096
    -0.01050
    -0.17142
    -0.14013
    -0.19825
    -0.08649
    -0.04626
    -0.07755
    -0.04179
    -0.05520
     0.03420
    -0.10437
    -0.05967
    -0.09096
    -0.09990
    -0.10884
    -0.05520
    -0.05967
    -0.07308
    -0.15354
    -0.18484
    -0.15354
    -0.18931
    -0.13119
    -0.26083
    -0.26083
    -0.22507
    -0.29659
    -0.31894
    -0.39940
    -0.35023
    -0.38152
    -0.38599
    -0.26977
    -0.39940
    -0.46646
    -0.46646
    -0.53351
    -0.51116
    -0.58268
    -0.60056
    -0.63185
    -0.73914
    -0.76596
    -0.88218
    -0.91794
    -0.98500
    -1.19957
    -1.34708
    -1.38731
    -1.44095
    -1.65999
    -1.81198
    -1.99079
    -2.06678
    -2.25006
    -2.39757
    -2.61661
    -2.76413
    -2.88035
    -2.92058
    -3.08598
    -3.09492
    -3.17538
    -3.19326
    -3.35419
    -3.28714
    -3.33184
    -3.24691
    -2.41992
    -1.50354
    -1.47225
    -1.75387
    -1.92373
    -1.70022
    -1.01629
    -0.19378
    -0.24742
    -0.22507
    -1.58400
    -4.63713
    -5.16014
    -4.54326
    -3.60899
    -3.43018
    -3.77886
    -4.34657
    -5.02603
    -5.69209
    -6.24639
    -6.29557
    -6.16593
    -5.49540
    -5.00815
    -4.48067
    -3.78333
    -3.20220
    -2.80883
    -2.32158
    -2.02655
    -1.91479
    -1.84774
    -1.82092
    -1.78516
    -1.77175
    -1.80304
    -1.90138
    -2.00867
    -2.08913
    -2.12936
    -2.15618
    -2.09360
    -2.12042
    -2.13830
    -2.08913
    -2.06678
    -2.03549
    -2.03102
    -2.08466
    -2.05784
    -1.92373
    -1.89691
    -1.78069
    -1.91479
    -1.82539
    -1.81645
    -1.73599
    -1.63764
    -1.69128
    -1.64211
    -1.57059
    -1.60635
    -1.52589
    -1.57059
    -1.64211
    -1.57506
    -1.50801
    -1.36496
    -1.47225
    -1.56165
    -1.56612
    -1.52142
    -1.49013
    -1.45437
    -1.44989
    -1.49013
    -1.65999
    -1.38731
    -1.44989
    -1.51248
    -1.45884
    -1.57506
    -1.47225
    -1.38284
    -1.50354
    -1.36943
    -1.48566
    -1.40072
    -1.37837
    -1.34708
    -1.27109
    -1.29344
    -1.38284
    -1.34261
    -1.18615
    -1.18615
    -1.22639
    -1.25321
    -1.22192
    -1.13698
    -1.11910
    -1.06099
    -1.12357
    -1.09675
    -1.12804
    -1.02076
    -1.02970
    -1.03417
    -1.18168
    -1.08334
    -1.02523
    -1.05652
    -1.11016
    -1.05652
    -1.14145
    -1.13698
    -1.03864
    -0.98500
    -1.12357
    -1.17721
    -1.15039
    -1.14145
    -0.98947
    -1.06546
    -1.09228
    -1.02970
    -0.87324
    -0.94029
    -0.79278
    -0.76596
    -0.78831
    -0.81066
    -0.76149
    -0.57374
     0.00291
     0.79860
     0.78072
     0.67791
     0.31582
     0.44993
     0.65556
     1.13387
     1.56300
     1.42890
     1.27244
     0.39629
    -1.56165
    -2.21877
    -1.65105
    -0.97159
    -0.30553
    -0.68997
    -1.45884
    -2.03102
    -2.40204
    -2.41545
    -2.48251
    -2.20088
    -1.71811
    -1.26662
    -0.94924
    -0.63632
    -0.40834
    -0.03732
     0.12361
     0.31135
     0.35606
     0.47228
     0.34265
     0.35606
     0.19960
     0.21748
     0.15937
    -0.09096
    -0.09096
    -0.09990
    -0.14013
    -0.19378
    -0.23848
    -0.39046
    -0.36811
    -0.63632
    -0.65867
    -0.75702
    -0.52457
    -0.39046
    -0.52457
    -0.58715
    -0.56927
    -0.69891
    -0.64526
    -0.62291
    -0.56033
    -0.46646
    -0.45305
    -0.43964
    -0.31894
    -0.23401
    -0.29659
    -0.24742
    -0.26530
    -0.27424
    -0.19825
    -0.25189
    -0.14013
    -0.19378
    -0.18484
    -0.17590
    -0.09990
    -0.15801
    -0.18484
    -0.15354
    -0.18484
    -0.11331
    -0.11331
    -0.05967
    -0.20719
    -0.04626
    -0.15801
    -0.09096
     0.00291
    -0.02838
    -0.06861
    -0.12225
    -0.07308
    -0.06861
    -0.05073
    -0.11778
    -0.05967
    -0.09990
    -0.02391
    -0.07755
    -0.03732
    -0.09096
    -0.17590
    -0.15354
    -0.02391
    -0.07308
    -0.12225
    -0.09990
    -0.10884
    -0.08202
    -0.01050
    -0.06861
     0.00291
    -0.05073
    -0.03285
    -0.03732
    -0.01497
    -0.08202
    -0.02838
    -0.09990
    -0.00603
     0.02526
    -0.00603
    -0.09543
    -0.01944
    -0.08202
    -0.17142
    -0.19378
    -0.16248
    -0.20719
    -0.10884
    -0.07308
    -0.06861
    -0.11331
    -0.17590
    -0.01050
     0.25771
     0.99082
     1.45125
     0.94165
     0.80754
     0.74049
     1.21433
     1.82227
     2.38999
     2.13519
     1.90274
     1.01317
    -0.86430
    -1.07440
    -0.80619
    -0.79725
    -0.34576
    -0.46646
    -0.58715
    -0.89112
    -1.55271
    -2.22324
    -2.35287
    -2.07125
    -1.74493
    -1.40072
    -0.94924
    -0.57374
    -0.22954
     0.10126
     0.46334
     0.43205
     0.43205
     0.54380
     0.58850
     0.53039
     0.35606
     0.41417
     0.37841
     0.28900
     0.28900
     0.29794
     0.27112
     0.21301
     0.16831
     0.11914
     0.16384
     0.15043
     0.03420
     0.07443
     0.09232
     0.15043
     0.09232
     0.09232
     0.05655
     0.03420
     0.15043
     0.05655
     0.11467
     0.00738
     0.09679
     0.11467
     0.11467
     0.11467
     0.05208
     0.06996
     0.11914
     0.21748
     0.15490
     0.16831
     0.11467
    -0.00603
     0.14596
     0.11467
     0.18619
     0.14149
    -0.00156
     0.14149
     0.14596
     0.15490
     0.09232
    -0.02391
     0.05655
     0.11467
     0.12808
     0.09232
     0.09679
    -0.02391
     0.00291
     0.02526
     0.07890
     0.02973
     0.07443
    -0.02838
     0.07443
     0.02526
     0.00291
    -0.11331
    -0.05520
     0.02526
     0.02079
    -0.01050
     0.01632
    -0.01944
    -0.05520
     0.01632
    -0.11331
     0.04314
     0.00738
    -0.00156
     0.04761
    -0.01050
     0.00738
    -0.01050
    -0.07308
     0.09679
    -0.05967
    -0.09543
    -0.06414
    -0.01944
    -0.18931
    -0.15354
    -0.23848
    -0.08202
     0.00738
     0.03867
     0.20854
     0.34712
     0.69132
     0.91483
     0.77625
     0.85225
     1.03105
     0.92824
     1.23668
     1.50936
     1.80439
     1.94297
     1.83568
     1.83568
     1.63453
     1.70158
     1.88933
     2.23353
     1.92062
     0.96400
     0.46334
     0.78966
     0.64662
     0.97294
     1.32608
     0.57956
     0.21301
    -0.18037
    -0.04626
    -0.04626
    -0.12225
    -0.03732
    -0.21166
    -0.22507
    -0.20719
    -0.11778
    -0.26977
    -0.38599
    -0.35917
    -0.39940
    -0.33235
    -0.28318
    -0.26977
    -0.46646
    -0.41728
    -0.38599
    -0.39046
    -0.38599
    -0.44411
    -0.45752
    -0.47093
    -0.33682
    -0.32788
    -0.31447
    -0.20719
    -0.17142
    -0.14460
    -0.09543
    -0.03285
    -0.01050
    -0.04626
    -0.00603
     0.15490
     0.02973
     0.05655
     0.01632
     0.08785
     0.13255
     0.07443
     0.16384
     0.14596
     0.10573
     0.13702
     0.19066
     0.21301
     0.14596
     0.05655
     0.08338
     0.22642
     0.07443
     0.21748
     0.11914
     0.13702
     0.10126
     0.19960
     0.03420
     0.10126
     0.10573
     0.04314
     0.04314
     0.10573
     0.11020
    -0.06414
     0.04761
    -0.02838
     0.02526
     0.03420
     0.00738
    -0.07755
    -0.03285
     0.03867
    -0.04626
    -0.02391
     0.01185
    -0.07755
    -0.05520
    -0.02391
     0.06996
    -0.01497
    -0.06414
    -0.09990
     0.02973
     0.10573
    -0.01497
    -0.06861
    -0.15801
    -0.02838
    -0.04626
    -0.00603
     0.00291
    -0.04179
    -0.13119
    -0.03285
    -0.02391
    -0.02391
    -0.05073
    -0.03285
    -0.00603
     0.06996
     0.07890
     0.11467
     0.19960
     0.41417
     0.78519
     0.90589
     0.79860
     0.91930
     0.99082
     1.29926
     1.69711
     1.87145
     1.86698
     1.46466
     1.41996
     2.06813
     2.02790
     0.42311
    -1.70022
    -3.44359
    -5.20931
    -3.49276
    -1.32920
    -1.60635
    -2.75072
    -3.24691
    -3.29608
    -3.54641
    -4.01131
    -3.92190
    -3.51065
    -2.56297
    -1.42754
    -0.55586
     0.14149
     0.71367
     1.09363
     1.31267
     1.51830
     1.49148
     1.31714
     1.27244
     1.20092
     1.06234
     0.84778
     0.70473
     0.59745
     0.64662
     0.59745
     0.41864
     0.25771
     0.17725
     0.21301
     0.13702
     0.03867
    -0.00156
    -0.22060
    -0.24295
    -0.32788
    -0.43070
    -0.56480
    -0.75702
    -0.97606
    -1.11910
    -1.11016
    -1.28897
    -1.41413
    -1.76281
    -1.88797
    -1.87903
    -2.03102
    -2.13830
    -2.26794
    -2.40651
    -2.50933
    -2.52721
    -2.60320
    -2.71048
    -2.79989
    -2.82671
    -2.89376
    -2.93399
    -2.93846
    -2.98317
    -3.04575
    -3.13962
    -3.07704
    -3.08598
    -3.03681
    -3.13068
    -3.23797
    -3.22455
    -3.13068
    -3.15750
    -3.22902
    -3.27373
    -3.13068
    -3.21561
    -3.14856
    -3.10386
    -3.21561
    -3.33631
    -3.21561
    -3.17538
    -3.09045
    -3.18879
    -3.25138
    -3.22902
    -3.14409
    -3.17091
    -3.20220
    -3.25585
    -3.24244
    -3.11280
    -3.13962
    -3.13962
    -3.14856
    -3.13962
    -3.07257
    -3.12174
    -2.98317
    -2.92505
    -2.93846
    -2.90270
    -2.85353
    -2.75519
    -2.80436
    -2.63896
    -2.66578
    -2.55403
    -2.47357
    -2.40651
    -2.36181
    -2.46015
    -2.36628
    -2.41098
    -2.29476
    -2.17406
    -2.23218
    -2.18747
    -2.15618
    -2.06231
    -2.15171
    -2.08019
    -2.04443
    -1.95949
    -1.90585
    -1.69128
    -1.52589
    -1.25768
    -0.87771
    -0.62738
    -0.67655
    -0.92241
    -0.77490
    -0.50669
     0.11914
     0.45887
     0.49016
     0.46334
    -0.48434
    -2.52721
    -2.96528
    -2.89376
    -1.90585
    -1.53036
    -1.86562
    -2.48251
    -3.04128
    -3.40783
    -3.54641
    -3.42124
    -3.32737
    -2.94293
    -2.79542
    -2.43780
    -1.96844
    -1.52142
    -1.07440
    -0.81066
    -0.61397
    -0.38599
    -0.40834
    -0.37258
    -0.41728
    -0.35023
    -0.27424
    -0.40387
    -0.42622
    -0.56033
    -0.45752
    -0.63185
    -0.65420
    -0.77937
    -0.76596
    -0.77937
    -0.75255
    -0.74808
    -0.86877
    -0.85089
    -0.94029
    -0.90453
    -0.87771
    -0.86877
    -0.90006
    -0.90006
    -0.88218
    -0.82407
    -0.81513
    -0.84195
    -0.80172
    -0.82407
    -0.82854
    -0.69891
    -0.72126
    -0.70785
    -0.79725
    -0.72573
    -0.65867
    -0.66314
    -0.60056
    -0.72126
    -0.62291
    -0.51116
    -0.67208
    -0.56480
    -0.59609
    -0.58715
    -0.58268
    -0.52904
    -0.52010
    -0.52457
    -0.62291
    -0.65420
    -0.51116
    -0.51116
    -0.52010
    -0.55586
    -0.59609
    -0.56480
    -0.52010
    -0.59162
    -0.60503
    -0.52010
    -0.62738
    -0.42622
    -0.45752
    -0.51116
    -0.51563
    -0.54692
    -0.46646
    -0.38599
    -0.49328
    -0.47093
    -0.43517
    -0.43517
    -0.47540
    -0.38599
    -0.43070
    -0.31447
    -0.37705
    -0.34576
    -0.44411
    -0.30553
    -0.30553
    -0.45305
    -0.32341
    -0.29659
    -0.31894
    -0.32341
    -0.24295
    -0.31000
    -0.31000
    -0.30553
    -0.26530
    -0.33235
    -0.26977
    -0.20272
    -0.26530
    -0.29212
    -0.26977
    -0.26530
    -0.26977
    -0.24742
    -0.17590
    -0.22507
    -0.29212
    -0.21166
    -0.24295
    -0.21166
    -0.18931
    -0.04179
     0.03420
     0.15937
     0.11020
     0.35606
     0.42758
     0.86566
     1.48701
     1.29926
     0.99976
     0.91483
     1.12046
     1.50936
     1.98767
     2.30952
     1.84015
     1.49148
     0.42758
    -1.36496
    -1.38284
    -1.71811
    -1.70022
    -1.85668
    -2.11148
    -1.68681
    -1.70469
    -2.37522
    -2.86247
    -3.03234
    -2.75966
    -2.44674
    -2.02655
    -1.44542
    -0.88665
    -0.31000
     0.12361
     0.41864
     0.61086
     0.84330
     0.83436
     0.84778
     0.82095
     0.78966
     0.70026
     0.60192
     0.42311
     0.31582
     0.28006
     0.27112
     0.19066
     0.23089
     0.19513
    -0.01050
     0.14149
     0.04314
     0.06549
     0.02526
     0.08785
     0.08785
     0.04761
     0.12361
     0.06102
     0.00738
     0.11020
    -0.01944
     0.11020
     0.12808
     0.21301
    -0.03732
     0.08338
     0.11914
     0.10126
     0.07890
     0.02526
     0.05655
     0.05208
     0.12361
     0.11020
    -0.02838
     0.00291
    -0.03285
    -0.00603
     0.02973
     0.02973
    -0.01050
    -0.04179
     0.04314
     0.01185
    -0.05520
    -0.02838
     0.02079
    -0.03285
     0.02973
     0.10126
    -0.03732
    -0.09096
     0.02973
     0.03420
     0.05655
     0.07443
     0.06102
     0.02526
     0.06996
     0.12808
     0.04761
    -0.01944
     0.09232
    -0.01497
    -0.00156
     0.08338
     0.19960
     0.03420
    -0.00603
     0.11467
     0.10573
     0.08338
     0.11914
     0.04314
     0.07443
     0.09679
     0.07890
     0.09232
     0.14596
     0.08338
     0.11914
     0.15937
     0.16831
     0.15043
     0.08338
     0.05655
     0.10126
     0.23983
     0.16384
     0.25324
     0.20407
     0.32476
     0.42758
     0.49016
     0.59745
     0.71367
     1.07575
     1.25903
     1.67923
     1.49148
     0.90589
     0.99976
     1.15622
     1.39761
     1.63006
     1.64794
     1.57641
     1.33055
     1.21433
     1.07128
     1.51830
     1.67029
     1.41549
     0.40523
    -0.33682
    -0.77937
    -1.18615
    -0.38152
    -0.05520
    -0.35470
    -0.80619
    -1.28897
    -1.22192
    -0.80172
    -0.88218
    -1.13251
    -1.34708
    -1.27109
    -1.28450
    -1.11016
    -0.86877
    -0.42175
    -0.12672
    -0.14013
    -0.07755
    -0.44411
    -0.31000
    -0.27424
    -0.32341
    -0.47093
    -0.47540
    -0.39940
    -0.31447
    -0.33235
    -0.26530
    -0.22060
    -0.16248
    -0.11778
     0.08785
     0.18619
     0.11467
    -0.00603
    -0.41281
     0.32029
     0.36053
     0.29347
     0.24877
     0.25324
     0.13702
     0.10573
     0.07890
     0.05655
     0.11467
     0.10573
     0.08338
     0.08338
     0.07443
     0.06996
     0.22195
     0.24877
     0.22642
     0.18172
     0.21301
     0.12808
     0.22195
     0.28006
     0.22195
     0.20854
     0.23536
     0.25324
     0.22642
     0.26665
     0.21301
     0.15043
     0.19066
     0.18619
     0.27559
     0.20854
     0.21748
     0.23536
     0.19513
     0.21748
     0.27559
     0.20854
     0.19960
     0.28006
     0.22195
     0.24877
     0.22642
     0.21748
     0.12808
     0.27559
     0.32476
     0.26665
     0.23536
     0.14149
     0.26218
     0.22642
     0.29347
     0.25771
     0.21301
     0.19066
     0.18172
     0.27112
     0.19960
     0.19960
     0.15937
     0.25324
     0.28900
     0.32923
     0.21748
     0.29794
     0.28006
     0.37394
     0.53039
     0.64215
     0.66450
     0.78519
     0.89695
     0.95506
     1.03105
     1.02211
     1.16516
     1.37526
     1.68370
     1.87592
     1.78651
     1.89827
     2.17989
     2.68055
     2.20224
     1.10258
    -0.28765
    -0.68102
    -1.70917
    -2.99211
    -2.30370
    -1.69128
    -2.77754
    -3.09939
    -2.83118
    -2.83118
    -3.10386
    -3.32290
    -3.52406
    -3.38995
    -2.80883
    -2.12936
    -1.19062
    -0.42175
     0.26218
     0.87460
     1.30820
     1.48701
     1.46466
     1.40208
     1.25903
     1.13387
     1.18304
     1.06234
     0.94165
     0.78519
     0.59745
     0.67344
     0.61533
     0.51251
     0.47228
     0.40076
     0.44099
     0.46334
     0.47675
     0.32029
     0.40523
     0.44546
     0.40523
     0.47675
     0.41864
     0.37841
     0.28006
     0.33370
     0.38288
     0.34265
     0.18172
     0.23983
     0.26665
     0.25771
     0.21748
     0.19960
     0.16384
     0.16384
     0.16831
     0.23536
     0.08785
     0.17278
     0.09232
     0.10573
     0.19066
     0.17725
     0.19066
     0.12361
     0.15490
     0.22642
     0.11914
     0.10126
     0.17725
     0.14149
     0.11914
     0.15043
     0.06549
     0.11914
     0.14149
     0.00738
     0.11914
     0.14149
     0.08338
     0.05208
    -0.01050
     0.01632
     0.10573
     0.08338
    -0.01497
     0.03420
    -0.04626
     0.10126
     0.12808
    -0.02838
     0.11467
    -0.00603
     0.14149
     0.14596
     0.18619
     0.14149
     0.19066
     0.12808
     0.34265
     0.32476
     0.32923
     0.45887
     0.73602
     0.65556
     0.76284
     0.63768
     0.70920
     0.81201
     0.87907
     1.04446
     1.27691
     1.23668
     1.05787
     1.09810
     1.08022
     1.19645
     1.19198
     1.32608
     1.46466
     1.64794
     1.49595
     0.91036
     0.03867
    -0.65867
    -0.77937
    -0.89559
    -0.65867
    -0.43964
    -0.90006
    -1.04311
    -0.80619
    -0.87771
    -0.97159
    -1.29791
    -1.27109
    -0.98053
    -0.63632
    -0.28765
    -0.10884
     0.13702
     0.33370
     0.64662
     0.55274
     0.40076
     0.40523
     0.30688
     0.09232
     0.11467
    -0.05967
    -0.22060
    -0.32341
    -0.53798
    -0.48434
    -0.53798
    -0.40387
    -0.31000
    -0.18484
    -0.26977
    -0.54245
    -0.27871
    -0.00156
     0.10126
     0.21748
     0.20854
     0.24877
     0.27559
     0.34712
     0.23983
     0.31135
     0.32923
     0.40076
     0.40076
     0.40523
     0.39182
     0.44993
     0.44546
     0.44099
     0.48569
     0.47228
     0.49910
     0.51251
     0.42758
     0.54380
     0.57509
     0.64215
     0.65109
     0.50804
     0.53486
     0.60192
     0.52145
     0.67344
     0.66450
     0.59745
     0.62874
     0.57062
     0.58403
     0.62427
     0.55274
     0.58850
     0.60192
     0.56615
     0.61533
     0.55721
     0.56168
     0.54380
     0.48569
     0.50804
     0.64215
     0.49016
     0.58403
     0.52145
     0.49463
     0.52592
     0.52592
     0.49463
     0.51698
     0.48122
     0.42758
     0.40076
     0.45440
     0.48569
     0.45440
     0.42311
     0.50804
     0.45887
     0.43205
     0.54827
     0.49463
     0.49910
     0.49463
     0.76731
     0.69132
     0.74049
     0.88801
     0.91930
     1.10705
     1.27244
     1.33055
     1.20539
     1.27244
     1.32608
     1.55853
     1.69264
     2.00108
     1.96532
     1.71946
     1.97873
     2.25588
     2.67608
     2.50174
     1.85803
     0.91483
     0.23536
    -0.87771
    -1.49460
    -0.47093
    -0.32788
    -1.09675
    -0.99841
    -0.56480
    -0.99841
    -2.08466
    -2.45121
    -2.44674
    -2.16065
    -1.74940
    -1.31132
    -0.80172
    -0.25636
     0.21748
     0.44099
     0.62874
     0.66450
     0.61086
     0.64215
     0.71814
     0.82095
     0.76731
     0.75837
     0.74049
     0.67791
     0.61980
     0.58403
     0.70026
     0.56615
     0.61980
     0.57062
     0.54380
     0.57509
     0.53486
     0.66450
     0.76731
     0.65109
     0.65556
     0.66897
     0.70473
     0.80307
     0.77625
     0.74496
     0.70473
     0.61533
     0.67344
     0.69132
     0.60639
     0.66450
     0.65109
     0.63321
     0.59745
     0.61980
     0.61533
     0.64215
     0.53039
     0.63321
     0.66003
     0.64215
     0.58403
     0.53039
     0.61086
     0.65556
     0.55721
     0.61533
     0.60639
     0.50357
     0.61980
     0.68685
     0.55274
     0.51698
     0.50357
     0.61533
     0.65556
     0.68238
     0.57062
     0.58850
     0.57509
     0.65556
     0.54380
     0.60639
     0.70473
     0.55274
     0.58850
     0.61980
     0.61980
     0.60639
     0.56168
     0.59298
     0.63321
     0.57509
     0.63321
     0.52145
     0.58403
     0.55274
     0.57509
     0.48569
     0.60192
     0.49910
     0.50804
     0.54380
     0.55274
     0.50357
     0.48122
     0.56168
     0.49016
     0.61086
     0.53933
     0.55721
     0.49463
     0.52592
     0.52145
     0.43652
     0.43652
     0.47228
     0.45887
     0.53039
     0.65556
     0.74496
     0.73155
     1.03552
     1.23221
     1.33502
     1.32161
     1.29926
     1.40208
     1.84015
     2.12625
     2.56879
     2.55985
     2.11730
     1.57194
     1.47807
     1.83121
     1.29032
     0.11467
    -0.09990
    -0.16248
    -1.32473
     0.09232
     0.26665
    -0.89112
    -1.11016
    -1.51695
    -1.61082
    -1.51695
    -1.22192
    -0.89112
    -0.65867
    -0.24295
     0.11020
     0.34712
     0.62427
     0.67791
     0.95506
     1.17857
     1.21433
     1.23668
     1.18304
     1.14728
     1.14728
     1.07575
     1.08916
     0.88801
     0.70920
     0.72708
     0.70473
     0.65556
     0.45887
     0.29347
     0.32476
     0.06996
     0.13255
     0.00291
    -0.14013
    -0.18931
    -0.26530
    -0.27424
    -0.35917
    -0.44411
    -0.48881
    -0.63185
    -0.51116
    -0.61397
    -0.72126
    -0.76596
    -0.89112
    -0.83301
    -0.85536
    -0.80619
    -0.81066
    -0.92241
    -0.92688
    -0.92241
    -0.89559
    -0.86877
    -1.01629
    -0.93135
    -0.95818
    -0.81066
    -1.04311
    -1.02076
    -0.92241
    -0.98053
    -0.89559
    -0.86877
    -1.07887
    -1.06099
    -1.02076
    -1.05205
    -0.95371
    -1.02076
    -1.10122
    -1.10569
    -1.04311
    -0.91794
    -0.99841
    -0.96712
    -1.12357
    -1.06993
    -0.97606
    -0.87324
    -0.97606
    -1.01629
    -1.03864
    -0.91794
    -0.93135
    -0.81066
    -0.88665
    -0.92241
    -1.00735
    -0.90453
    -0.82407
    -0.89559
    -0.99394
    -0.94477
    -0.79278
    -0.79725
    -0.82407
    -0.82407
    -0.86877
    -0.90900
    -0.92688
    -0.84195
    -0.87324
    -0.87324
    -0.98500
    -1.06993
    -0.81066
    -0.76596
    -0.44411
    -0.18484
     0.17725
     0.49016
     0.49463
     0.10126
    -0.01050
     0.28453
     0.59298
     1.19198
     1.91168
     1.88933
     1.59429
     0.36500
    -1.95502
    -1.98632
    -2.08913
    -1.45884
    -0.60503
    -1.19062
    -1.62423
    -1.96397
    -2.35734
    -2.79542
    -2.88482
    -2.70601
    -2.23665
    -1.92373
    -1.60188
    -1.12357
    -0.72126
    -0.51116
    -0.26977
    -0.01944
     0.19513
     0.19960
     0.16831
     0.10126
    -0.05520
    -0.12225
    -0.14907
    -0.21613
    -0.22507
    -0.28765
    -0.40387
    -0.36364
    -0.38152
    -0.33682
    -0.46646
    -0.47987
    -0.48434
    -0.56033
    -0.48434
    -0.47093
    -0.53798
    -0.48434
    -0.44858
    -0.52010
    -0.48881
    -0.44411
    -0.54692
    -0.46199
    -0.55586
    -0.46646
    -0.45305
    -0.44411
    -0.46646
    -0.47987
    -0.40834
    -0.34576
    -0.40834
    -0.42622
    -0.46646
    -0.46199
    -0.43517
    -0.33235
    -0.41728
    -0.39046
    -0.43070
    -0.41281
    -0.29659
    -0.31894
    -0.35023
    -0.42622
    -0.39493
    -0.27424
    -0.22060
    -0.27871
    -0.26977
    -0.33235
    -0.42622
    -0.24742
    -0.18931
    -0.26977
    -0.26083
    -0.25636
    -0.31447
    -0.36364
    -0.35917
    -0.28318
    -0.33235
    -0.30553
    -0.40387
    -0.27424
    -0.26977
    -0.39493
    -0.35023
    -0.34129
    -0.37258
    -0.29659
    -0.33682
    -0.25636
    -0.37705
    -0.32341
    -0.40387
    -0.37258
    -0.42175
    -0.38152
    -0.35023
    -0.37705
    -0.44411
    -0.41728
    -0.52457
    -0.56033
    -0.34129
    -0.18931
     0.39182
     1.18304
     1.38420
     0.88801
     0.50804
     0.68238
     0.95506
     1.62559
     2.23800
     2.15754
     2.04578
     1.43784
     0.68685
    -0.69891
    -1.89691
    -1.65105
    -1.61529
    -1.29791
    -1.29344
    -1.69575
    -2.34840
    -2.85800
    -3.28267
    -3.36760
    -3.12621
    -2.78201
    -2.16065
    -1.49013
    -1.05205
    -0.67208
    -0.36811
     0.02526
     0.29794
     0.51251
     0.53486
     0.71814
     0.82989
     0.78966
     0.80754
     0.66003
     0.60639
     0.57062
     0.41864
     0.41417
     0.41864
     0.20854
     0.09679
     0.29794
     0.21301
     0.21748
     0.05655
    -0.00156
     0.00738
     0.04761
    -0.06861
    -0.00156
     0.05655
    -0.08649
    -0.12225
     0.01632
    -0.02391
    -0.07755
    -0.12225
    -0.12225
     0.00738
     0.00291
    -0.08202
     0.01632
    -0.05967
    -0.10884
    -0.07308
    -0.00603
     0.06102
     0.05208
    -0.05967
     0.04314
     0.07443
    -0.06414
    -0.01050
     0.08338
     0.09232
    -0.03732
     0.07890
     0.09679
     0.06549
    -0.01050
     0.04761
     0.07890
    -0.01497
     0.08338
     0.01185
     0.11914
     0.01632
     0.00291
    -0.05967
     0.22642
     0.12361
     0.02526
     0.09679
     0.11467
     0.03420
     0.02526
     0.08785
     0.17278
     0.09679
     0.06549
     0.13255
     0.12361
     0.23536
     0.14149
     0.06549
     0.06996
     0.14149
     0.10573
     0.21748
     0.21301
     0.12808
     0.03420
     0.11020
     0.29347
     0.14149
    -0.13566
     0.11467
     0.16384
     0.13255
     0.09679
     0.25324
     0.11914
     0.05655
    -0.05073
     0.15937
     0.23089
     0.29794
     0.16384
     0.05655
     0.19960
     0.21748
     0.29794
     0.34712
     0.23983
     0.18172
     0.28453
     0.48569
     0.44546
     0.81201
     1.84909
     2.64926
     2.33187
     1.81780
     1.60323
     2.12178
     2.60008
     3.41366
     3.21250
     2.86382
     1.37079
    -1.06546
    -0.95371
    -0.75702
    -0.35023
    -0.36811
    -0.78831
    -1.58400
    -2.07125
    -2.60767
    -3.07704
    -3.12174
    -2.88929
    -2.38416
    -1.86115
    -1.37390
    -0.78384
    -0.28765
     0.19513
     0.49016
     0.48569
     0.86566
     1.11152
     1.21433
     1.18304
     0.99082
     0.93718
     0.83883
     0.78519
     0.80307
     0.78072
     0.60192
     0.40523
     0.48569
     0.51698
     0.53933
     0.40523
     0.28006
     0.36947
     0.38288
     0.31582
     0.51251
     0.36500
     0.20854
     0.23983
     0.31582
     0.49910
     0.44993
     0.30241
     0.28453
     0.23983
     0.32029
     0.32923
     0.40970
     0.33370
     0.28006
     0.23089
     0.37394
     0.44546
     0.36947
     0.22642
     0.16831
     0.26665
     0.33818
     0.37841
     0.36500
     0.23536
     0.08338
     0.27112
     0.28900
     0.39629
     0.33818
     0.11020
     0.15937
     0.25324
     0.31135
     0.27112
     0.18619
     0.17278
     0.14596
     0.40076
     0.36500
     0.23983
     0.20854
     0.15490
     0.24430
     0.25771
     0.22642
     0.22642
     0.13702
     0.10573
     0.26218
     0.15043
     0.12361
     0.19513
     0.09679
     0.06996
     0.11914
     0.18172
     0.05208
     0.24877
     0.06549
    -0.01050
     0.23536
     0.28453
     0.36500
     0.28006
     0.33370
     0.32029
     0.29794
     0.40076
     0.51251
     0.58403
     0.49463
     0.41864
     0.50357
     0.65556
     0.83436
     0.66897
     0.72708
     0.75390
     0.85672
     1.25903
     1.67923
     1.75969
     1.25009
     1.21433
     1.66582
     2.05919
     2.06813
     2.24247
     2.10389
     1.69711
     1.16963
    -0.40387
    -0.78384
    -0.11331
     0.38288
     0.66003
     0.21748
    -0.61844
    -1.03417
    -1.28450
    -1.17274
    -1.05652
    -0.82854
    -0.49328
    -0.07755
     0.13702
     0.35606
     0.82542
     1.20092
     1.50936
     1.48254
     1.68817
     1.81333
     1.92062
     1.91168
     1.85356
     1.91168
     1.71052
     1.67029
     1.78651
     1.70605
     1.52724
     1.38867
     1.23668
     1.25456
     1.20986
     1.16069
     1.24115
     1.07575
     0.87013
     0.98635
     1.08022
     0.99976
     0.89248
     0.78072
     0.92824
     0.73602
     0.81648
     0.77178
     0.78966
     0.69132
     0.59298
     0.78072
     0.69132
     0.68685
     0.53933
     0.61980
     0.49463
     0.46334
     0.45887
     0.54380
     0.58403
     0.50804
     0.39182
     0.43205
     0.46781
     0.46781
     0.39182
     0.39182
     0.28006
     0.27559
     0.36053
     0.38735
     0.32029
     0.19960
     0.19960
     0.29794
     0.35159
     0.37841
     0.19513
     0.16831
     0.14596
     0.21301
     0.24430
     0.40076
     0.23536
     0.11020
     0.26218
     0.46334
     0.47228
     0.40076
     0.31582
     0.22195
     0.40523
     0.51698
     0.43652
     0.48569
     0.39629
     0.27112
     0.48569
     0.53486
     0.36947
     0.15937
     0.33818
     0.76731
     1.59876
     2.28717
     1.97426
     1.37973
     1.47807
     1.91615
     2.45257
     2.62690
     2.78336
     1.94297
    -0.16695
    -1.33367
    -0.43070
    -0.10884
     0.54827
    -0.06861
    -1.01182
    -1.72705
    -1.98632
    -2.22324
    -2.42439
    -2.53168
    -2.26794
    -1.77175
    -1.35155
    -0.83301
    -0.51563
    -0.18484
     0.12361
     0.47675
     0.68238
     0.82095
     0.79860
     0.81201
     0.78519
     0.77625
     0.77178
     0.72261
     0.73602
     0.54827
     0.46334
     0.53039
     0.55721
     0.42311
     0.40523
     0.32476
     0.30241
     0.26218
     0.36053
     0.32476
     0.32923
     0.20854
     0.26665
     0.36947
     0.38735
     0.34712
     0.24430
     0.23536
     0.25771
     0.21748
     0.36947
     0.48122
     0.26665
     0.23983
     0.38735
     0.49463
     0.49016
     0.33370
     0.33818
     0.37841
     0.41864
     0.50357
     0.53039
     0.44993
     0.39182
     0.34265
     0.46334
     0.61533
     0.57956
     0.33818
     0.32029
     0.38735
     0.41864
     0.43205
     0.42311
     0.29794
     0.35606
     0.34712
     0.47675
     0.47228
     0.37394
     0.28453
     0.28900
     0.45440
     0.40076
     0.37394
     0.44099
     0.32029
     0.30688
     0.36500
     0.55274
     0.63768
     0.33370
     0.36947
     0.39629
     0.44993
     0.48122
     0.46781
     0.39629
     0.40970
     0.43205
     0.45440
     0.53486
     0.34265
     0.35606
     0.31582
     0.37394
     0.33818
     0.35159
     0.30688
     0.31582
     0.25324
     0.22642
     0.35159
     0.39182
     0.22642
     0.32029
     0.16831
     0.16831
     0.11467
     0.13702
     0.16831
     0.11020
    -0.01050
    -0.20272
    -0.07308
     0.00738
    -0.04626
     0.07890
    -0.05967
    -0.42175
    -0.24742
     0.44099
     1.53618
     1.91168
     1.61218
     1.49148
     1.61665
     2.17095
     2.98452
     3.20803
     3.27955
     2.92194
     0.28006
    -1.13698
    -0.44411
     0.59298
     2.09048
     2.11730
     0.79413
    -0.56927
    -1.36943
    -1.77622
    -1.94608
    -1.63764
    -1.30238
    -0.98500
    -0.67208
    -0.39940
    -0.04626
     0.29794
     0.50804
     0.48122
     0.38288
     0.47675
     0.65556
     0.59745
     0.66450
     0.57956
     0.48569
     0.49463
     0.57509
     0.69132
     0.69132
     0.52592
     0.46334
     0.50357
     0.52592
     0.60192
     0.57062
     0.50357
     0.51251
     0.55274
     0.62874
     0.68238
     0.65556
     0.48122
     0.53933
     0.55274
     0.55274
     0.57956
     0.71367
     0.58850
     0.57956
     0.70920
     0.62427
     0.71814
     0.69579
     0.68238
     0.59298
     0.65109
     0.66003
     0.65556
     0.71814
     0.63321
     0.69579
     0.61980
     0.72261
     0.65556
     0.62874
     0.60192
     0.55721
     0.51251
     0.55721
     0.67344
     0.62427
     0.56168
     0.57062
     0.53486
     0.52592
     0.58403
     0.57509
     0.56615
     0.44993
     0.48569
     0.57062
     0.56615
     0.44099
     0.36500
     0.38288
     0.66003
     0.50357
     0.51698
     0.42311
     0.34712
     0.30688
     0.39182
     0.46334
     0.40076
     0.36500
     0.21301
     0.24877
     0.35159
     0.29347
     0.16831
     0.13255
     0.19960
     0.22195
     0.19513
     0.35606
     0.29347
     0.09679
     0.09232
     0.21301
     0.41417
     0.38735
     0.49910
     0.44993
     0.44546
     0.53486
     0.68238
     0.78966
     0.82095
     0.97741
     1.41549
     2.16648
     2.75654
     2.60008
     2.32740
     1.84462
     2.38105
     3.23038
     3.45389
     3.19462
     3.07839
     1.60770
    -0.05073
     0.66897
     1.24562
     1.50489
     0.95953
     0.22642
    -0.43964
    -0.81066
    -1.25321
    -1.31579
    -1.38731
    -1.32920
    -1.02970
    -0.71679
    -0.58268
    -0.41728
    -0.20719
    -0.13119
     0.08338
     0.32923
     0.46334
     0.43205
     0.49463
     0.48122
     0.55274
     0.53486
     0.50804
     0.47228
     0.43205
     0.52592
     0.43205
     0.37394
     0.54380
     0.34712
     0.32476
     0.36500
     0.50357
     0.43652
     0.37841
     0.30241
     0.31135
     0.31135
     0.32029
     0.35159
     0.48569
     0.30688
     0.24430
     0.28006
     0.53486
     0.49910
     0.41864
     0.25771
     0.35159
     0.36500
     0.41864
     0.48569
     0.44099
     0.39629
     0.24430
     0.43652
     0.48569
     0.51251
     0.33818
     0.20407
     0.31582
     0.33370
     0.38288
     0.49463
     0.28453
     0.21301
     0.32029
     0.54380
     0.48569
     0.41864
     0.31582
     0.29347
     0.40970
     0.54827
     0.45440
     0.31135
     0.23983
     0.06549
     0.06102
    -0.23848
    -0.31000
    -0.08202
    -0.22507
    -0.32788
    -0.52904
    -0.47093
    -0.59162
    -0.92241
    -0.85089
    -0.67208
    -0.38152
    -0.26083
    -0.19825
    -0.21613
    -0.21166
     0.10126
     0.34265
     0.47675
     0.57062
     0.75390
     0.96847
     1.48701
     1.90274
     2.16648
     2.12625
     2.39893
     2.66267
     3.05157
     2.98899
     2.69843
     1.94744
     0.26218
    -0.75702
     0.82542
     1.55406
     1.39314
     0.68685
    -0.16695
    -0.77937
    -1.36049
    -1.53036
    -1.54377
    -1.59741
    -1.49460
    -1.34261
    -1.02076
    -0.64973
    -0.50669
    -0.31447
    -0.11778
    -0.10437
     0.07890
     0.22195
     0.29347
     0.29347
     0.26218
     0.26218
     0.39182
     0.46334
     0.39182
     0.32476
     0.23089
     0.29794
     0.23536
     0.36500
     0.46334
     0.27559
     0.28453
     0.36053
     0.50357
     0.58403
     0.37394
     0.31135
     0.40970
     0.51698
     0.49463
     0.54380
     0.50357
     0.47675
     0.44099
     0.59298
     0.71367
     0.75837
     0.47675
     0.49910
     0.50357
     0.66897
     0.64662
     0.66897
     0.54827
     0.61086
     0.66003
     0.70026
     0.58403
     0.63321
     0.54380
     0.52145
     0.62427
     0.60639
     0.53039
     0.53933
     0.53933
     0.48569
     0.48122
     0.57956
     0.56168
     0.57509
     0.47228
     0.44993
     0.50804
     0.53039
     0.57956
     0.57956
     0.50804
     0.56615
     0.61980
     0.73602
     0.72708
     0.69132
     0.66003
     0.73602
     0.64662
     0.70920
     0.71814
     0.70026
     0.64662
     0.66897
     0.67344
     0.75837
     0.74943
     0.71367
     0.66450
     0.49910
     0.64215
     0.67344
     0.68238
     0.62874
     0.56168
     0.55274
     0.68685
     0.64662
     0.70026
     0.59298
     0.56615
     0.53486
     0.54380
     0.69132
     0.71367
     0.53933
     0.59298
     0.65109
     0.83883
     0.72708
     0.73155
     0.80307
     0.92377
     1.16069
     1.43784
     1.72393
     2.08601
     1.96532
     1.62559
     1.15175
    -0.15354
    -2.47357
    -1.79857
     1.07575
     2.60902
     2.48833
     1.41102
    -0.24295
    -1.06546
    -1.07887
    -0.68102
    -0.19378
     0.20854
     0.45887
     0.65556
     0.82095
     0.93271
     0.99529
     0.92377
     0.78966
     0.65556
     0.63768
     0.66003
     0.61086
     0.61533
     0.44993
     0.54827
     0.42311
     0.53486
     0.42311
     0.44993
     0.44099
     0.56615
     0.43652
     0.57062
     0.56615
     0.62427
     0.48122
     0.43652
     0.46334
     0.40970
     0.53039
     0.54827
     0.45887
     0.40523
     0.44993
     0.49463
     0.45887
     0.48569
     0.38735
     0.29794
     0.37841
     0.36053
     0.39182
     0.38288
     0.41864
     0.27559
     0.35159
     0.44099
     0.45440
     0.42311
     0.33818
     0.26218
     0.33370
     0.35606
     0.46334
     0.38735
     0.41417
     0.32029
     0.47675
     0.47228
     0.49910
     0.44993
     0.40076
     0.42758
     0.52592
     0.56168
     0.51698
     0.49463
     0.39629
     0.41864
     0.58850
     0.63321
     0.55274
     0.47228
     0.52592
     0.43652
     0.49016
     0.51251
     0.52592
     0.46334
     0.41864
     0.41417
     0.59745
     0.52145
     0.45887
     0.28900
     0.47675
     0.52145
     0.43205
     0.51251
     0.47675
     0.45887
     0.36500
     0.52592
     0.54827
     0.61980
     0.42311
     0.49910
     0.49016
     0.59745
     0.47675
     0.51251
     0.50357
     0.49016
     0.49463
     0.54827
     0.64215
     0.56615
     0.40970
     0.48122
     0.48122
     0.48122
     0.52145
     0.54380
     0.51251
     0.59298
     0.62427
     0.62427
     0.69132
     0.63768
     0.36053
     0.18172
     0.47675
     0.99529
     1.94744
     2.04131
     2.09048
     1.66582
     1.75969
     1.95191
     2.41234
     2.83700
     2.83700
     2.82359
     2.03684
     0.19513
    -1.04311
    -0.19378
     0.47675
     0.99082
     0.49016
    -0.46646
    -1.27109
    -1.95055
    -2.23665
    -2.05784
    -1.54824
    -1.12804
    -0.93582
    -0.84642
    -0.69444
    -0.28765
     0.26218
     0.48569
     0.87460
     0.90142
     0.96400
     1.08469
     1.13834
     1.03999
     1.06234
     0.97294
     0.78519
     0.85225
     0.88354
     0.84778
     0.65109
     0.49463
     0.64215
     0.50804
     0.53486
     0.53486
     0.49016
     0.40523
     0.43205
     0.57956
     0.63321
     0.54827
     0.44099
     0.44993
     0.49463
     0.56168
     0.55274
     0.53933
     0.50357
     0.46781
     0.57956
     0.65109
     0.59745
     0.53933
     0.47228
     0.53933
     0.60192
     0.54827
     0.59298
     0.52145
     0.53486
     0.58403
     0.53486
     0.66003
     0.73155
     0.63321
     0.47228
     0.45440
     0.67344
     0.46781
     0.44993
     0.50357
     0.53039
     0.48122
     0.55274
     0.50804
     0.48122
     0.50357
     0.46781
     0.36500
     0.34712
     0.48122
     0.49910
     0.48122
     0.49016
     0.45440
     0.51251
     0.57956
     0.50804
     0.54827
     0.46334
     0.46334
     0.48569
     0.53486
     0.54827
     0.48569
     0.37394
     0.46781
     0.54380
     0.57062
     0.48122
     0.52145
     0.37394
     0.35606
     0.44546
     0.47228
     0.48569
     0.39629
     0.38288
     0.47228
     0.62427
     0.62427
     0.60639
     0.49910
     0.53039
     0.69132
     1.35291
     2.70737
     2.97111
     2.65373
     2.05025
     1.94297
     2.58667
     3.32425
     3.65505
     3.14097
     2.79230
     0.90589
    -1.00735
    -0.31447
    -0.09990
     0.36947
     0.05655
    -0.63632
    -1.66893
    -2.27688
    -2.50486
    -2.72389
    -2.71495
    -2.33499
    -1.95502
    -1.51248
    -1.02970
    -0.72573
    -0.32788
     0.15043
     0.46781
     0.52592
     0.69579
     0.88354
     0.89248
     0.87460
     0.90142
     0.79413
     0.80307
     0.72261
     0.77178
     0.66450
     0.53933
     0.59298
     0.55274
     0.45887
     0.49016
     0.43205
     0.57062
     0.50804
     0.39182
     0.44993
     0.45887
     0.39629
     0.51698
     0.53486
     0.48122
     0.37841
     0.43652
     0.49463
     0.44546
     0.38288
     0.40076
     0.42758
     0.45887
     0.43205
     0.46334
     0.33370
     0.32476
     0.32923
     0.33370
     0.43205
     0.32476
     0.32029
     0.28453
     0.36947
     0.40523
     0.47228
     0.33370
     0.32029
     0.21301
     0.34265
     0.38288
     0.37394
     0.35606
     0.21301
     0.36053
     0.44546
     0.44099
     0.44546
     0.30241
     0.26665
     0.29794
     0.34712
     0.35159
     0.35159
     0.27112
     0.25771
     0.39629
     0.33370
     0.43652
     0.19513
     0.16831
     0.17725
     0.30241
     0.21748
     0.24877
     0.20407
     0.21301
     0.15043
     0.26665
     0.29347
     0.22195
     0.08338
     0.12361
     0.16831
     0.06996
     0.07443
     0.11467
     0.13702
     0.15490
     0.23983
     0.36500
     0.23089
     0.14149
     0.05208
    -0.21613
     0.04314
     0.76731
     1.58982
     1.71499
     1.82674
     1.38867
     1.29926
     1.44231
     1.93850
     2.54644
     2.67161
     2.76995
     1.92956
     0.40076
    -1.82539
    -1.80751
    -1.03417
    -0.64079
    -0.67655
    -1.18615
    -1.48566
    -2.31264
    -3.01893
    -3.43912
    -3.34078
    -2.70601
    -2.03549
    -1.54377
    -1.24874
    -0.74808
    -0.37705
     0.10573
     0.48569
     0.77625
     0.78072
     0.86566
     0.89695
     1.01317
     0.84330
     0.73155
     0.59745
     0.60639
     0.56615
     0.55721
     0.38735
     0.21301
     0.16831
     0.19513
     0.23536
     0.19960
     0.13702
    -0.00603
     0.04314
     0.16831
     0.18172
     0.17278
    -0.02391
    -0.03285
     0.05208
     0.04314
     0.10126
     0.04761
     0.03867
    -0.07755
     0.13255
     0.07890
     0.18619
     0.01185
     0.06102
     0.00291
    -0.03732
     0.00291
     0.03420
    -0.00603
    -0.08202
     0.07890
     0.05208
     0.11467
     0.15490
     0.19960
     0.06102
     0.19960
     0.16831
     0.17725
     0.19960
     0.21301
     0.32029
     0.30241
     0.30688
     0.36500
     0.30241
     0.33818
     0.32476
     0.22642
     0.26218
     0.23983
     0.13255
     0.16831
     0.24430
     0.07443
     0.09679
     0.08338
     0.12361
     0.03420
    -0.01497
    -0.02838
    -0.09096
     0.02526
     0.02079
     0.05655
     0.02973
    -0.00603
     0.14596
     0.12808
     0.32923
     0.21748
     0.17725
     0.33370
     0.41417
     0.35159
     0.46334
     0.29347
     0.39182
     1.20539
     2.17095
     2.23800
     2.02343
     1.61218
     1.72393
     2.07260
     2.72078
     3.20803
     3.25720
     2.82806
     1.35738
    -0.79725
    -0.10437
     0.44993
     1.20986
     1.28138
     0.42758
    -0.34576
    -0.95371
    -1.22639
    -1.50801
    -1.49907
    -1.23533
    -0.81066
    -0.60056
    -0.31000
    -0.05073
     0.32029
     0.53933
     0.67344
     0.72708
     0.81648
     0.75390
     0.82542
     0.88801
     0.82989
     0.84330
     0.65109
     0.57956
     0.71367
     0.59745
     0.59745
     0.46781
     0.52145
     0.46781
     0.44546
     0.48122
     0.53486
     0.48569
     0.48122
     0.47675
     0.34265
     0.36500
     0.40076
     0.33370
     0.44546
     0.43652
     0.39182
     0.33370
     0.38735
     0.39629
     0.29794
     0.25324
     0.23536
     0.28006
     0.33818
     0.35606
     0.30241
     0.30688
     0.29794
     0.37841
     0.34712
     0.38735
     0.36053
     0.28900
     0.27559
     0.28006
     0.30688
     0.36053
     0.19960
     0.25771
     0.23536
     0.26665
     0.29347
     0.21748
     0.14596
     0.05208
     0.08338
     0.15490
     0.20854
     0.18172
     0.06996
     0.08785
     0.05655
     0.16831
     0.17278
     0.08785
     0.15937
     0.15490
     0.11020
     0.21301
     0.17725
     0.11020
     0.06102
     0.24430
     0.23089
     0.26218
     0.23089
     0.16831
    -0.00156
     0.09679
     0.07443
     0.12808
     0.21748
     0.10573
     0.11467
     0.10126
     0.13255
     0.16384
     0.05208
     0.25771
     0.13255
     0.09232
    -0.02838
     0.10126
     0.46781
     1.51830
     1.88933
     1.86698
     1.57641
     1.41996
     1.56300
     2.13072
     2.78336
     2.96664
     2.86829
     1.72840
    -0.26977
    -2.78201
    -2.15171
    -1.31579
    -0.28318
    -0.01050
    -0.84195
    -2.08913
    -2.92058
    -3.59111
    -3.54641
    -2.92058
    -2.43780
    -1.81645
    -1.31132
    -0.73914
    -0.14907
     0.30688
     0.63321
     0.91036
     1.14728
     1.27691
     1.23668
     1.27691
     1.20539
     1.06234
     1.04446
     1.03999
     0.88354
     0.76731
     0.64662
     0.51251
     0.57956
     0.52592
     0.46334
     0.49910
     0.36053
     0.31582
     0.39182
     0.41864
     0.29347
     0.35606
     0.23536
     0.23983
     0.22642
     0.34265
     0.32476
     0.15043
     0.17278
     0.23536
     0.27559
     0.29794
     0.24877
     0.15937
    -0.05073
     0.15043
     0.12361
     0.16384
     0.20854
     0.06102
     0.09232
     0.11467
     0.22195
     0.10573
     0.08338
     0.00738
     0.03420
     0.00291
     0.15490
     0.08785
     0.02973
    -0.01944
     0.02526
     0.11467
     0.17725
     0.09679
    -0.02838
    -0.02838
     0.06102
     0.04314
    -0.00603
     0.00738
     0.02079
     0.00738
     0.10573
     0.19960
     0.40523
     0.15937
     0.02973
     0.08338
     0.10126
     0.08338
     0.12808
     0.20407
     0.28006
     0.20407
     0.17278
     0.28453
     0.33370
     0.18172
     0.18172
     0.23983
     0.19960
     0.22642
     0.17278
     0.29794
     0.15490
     0.30241
     0.29794
     0.28900
     0.29347
     0.30241
     0.19960
     0.24430
     0.21301
     0.23536
     0.43652
     0.40076
     0.36053
     0.35606
     0.37394
     0.23536
     0.32923
     1.45125
     2.61349
     3.01581
     2.58667
     1.94297
     2.09942
     2.54197
     3.51200
     3.57011
     3.57905
     2.55538
     0.02973
    -0.34129
     0.57956
     0.98635
     1.59876
     0.97741
    -0.14013
    -0.98947
    -1.40966
    -1.70917
    -1.95502
    -1.74940
    -1.43201
    -1.13698
    -0.73020
    -0.31000
     0.00738
     0.07443
     0.13702
     0.30241
     0.42311
     0.63768
     0.69579
     0.52592
     0.41417
     0.32029
     0.46781
     0.38735
     0.42311
     0.35606
     0.25771
     0.28900
     0.28453
     0.28453
     0.17725
     0.12361
     0.08785
     0.11914
     0.07443
     0.07443
     0.04314
    -0.07308
    -0.04626
    -0.07755
    -0.01050
    -0.00603
    -0.16695
    -0.07308
    -0.17142
    -0.24295
    -0.35917
    -0.42622
    -0.38152
    -0.07308
    -0.12225
    -0.13566
    -0.35470
    -0.28765
    -0.32788
    -0.30106
    -0.33682
    -0.10884
    -0.21166
    -0.14460
    -0.03732
    -0.05073
    -0.09543
    -0.09990
    -0.08202
     0.11467
     0.02973
     0.05208
    -0.07755
    -0.10437
    -0.06861
     0.06549
     0.00738
    -0.00156
    -0.01497
    -0.00603
     0.02079
     0.04761
     0.01632
    -0.04179
    -0.06861
    -0.02391
     0.05208
    -0.00156
     0.11467
     0.02079
    -0.03732
     0.04314
     0.08338
     0.19960
     0.16831
     0.05655
     0.06996
     0.13702
     0.12361
     0.23983
     0.15490
     0.14149
     0.19513
     0.22642
     0.27559
     0.20854
     0.08338
     0.19066
     0.14149
     0.26218
     0.24430
     0.11020
     0.10573
     0.16384
     0.19513
     0.20854
     0.25324
     0.19960
     0.24430
     0.44546
     0.36947
     0.26665
     0.20854
     0.08785
     0.79860
     2.20224
     2.71631
     2.81912
     1.94297
     1.62112
     2.02790
     2.71631
     3.28402
     3.04710
     2.81018
     1.46019
    -1.02523
    -2.03549
    -1.02970
    -0.60950
    -0.26530
    -0.83748
    -1.44542
    -2.24112
    -2.90717
    -3.32737
    -3.23797
    -2.81777
    -2.49145
    -2.07125
    -1.36496
    -0.77490
    -0.21613
     0.02079
     0.35606
     0.51251
     0.60639
     0.68238
     0.65556
     0.68238
     0.52145
     0.39629
     0.36947
     0.30241
     0.16384
     0.09232
     0.00738
    -0.06414
     0.01632
     0.00738
    -0.06414
    -0.21613
    -0.29212
    -0.17590
    -0.13119
    -0.11778
    -0.29212
    -0.25636
    -0.31447
    -0.24295
    -0.25636
    -0.27424
    -0.32341
    -0.30106
    -0.29659
    -0.13119
    -0.11331
    -0.27871
    -0.32341
    -0.38599
    -0.28765
    -0.24742
    -0.22507
    -0.31894
    -0.24295
    -0.27424
    -0.25636
    -0.18037
    -0.28765
    -0.33235
    -0.30106
    -0.26977
    -0.16248
    -0.27871
    -0.19825
    -0.30553
    -0.29212
    -0.20272
    -0.13566
    -0.14013
    -0.29659
    -0.32341
    -0.20719
    -0.22060
    -0.28318
    -0.25189
    -0.26083
    -0.18037
    -0.26530
    -0.19378
    -0.26977
    -0.18484
    -0.31447
    -0.25189
    -0.13566
    -0.19378
    -0.17142
    -0.10884
    -0.14460
    -0.16248
    -0.14013
    -0.11778
    -0.07308
     0.00738
    -0.09543
     0.00738
    -0.03285
    -0.00156
    -0.11778
    -0.05073
     0.02526
    -0.01050
    -0.07308
     0.04314
     0.01185
    -0.04179
    -0.02838
    -0.05520
    -0.03732
    -0.00603
    -0.02838
    -0.02391
    -0.00156
    -0.03732
     0.03420
     0.09232
     0.31135
     0.16384
     0.00738
    -0.13119
    -0.13119
     0.52145
     1.84909
     2.07260
     1.84462
     1.40655
     1.46466
     2.04578
     2.77442
     3.26167
     3.34213
     2.49727
    -0.10437
    -1.38731
    -0.10437
     0.78966
     1.29032
     0.49910
    -0.20272
    -0.69891
    -1.25768
    -1.89691
    -2.21877
    -2.15171
    -1.82092
    -1.32920
    -1.01182
    -0.88218
    -0.48434
    -0.06861
     0.14596
     0.30241
     0.39182
     0.44993
     0.44546
     0.55274
     0.44099
     0.44546
     0.41417
     0.32029
     0.22642
     0.30688
     0.31135
     0.27112
     0.16831
     0.16384
     0.16831
     0.09232
     0.14596
     0.11467
     0.15043
     0.19960
     0.14596
     0.18619
     0.13702
     0.17278
     0.11467
     0.09232
     0.17278
     0.15937
     0.06102
     0.25324
     0.19513
     0.13702
     0.10126
     0.25771
     0.08785
     0.13702
     0.19513
     0.06996
     0.10573
     0.07890
     0.11914
     0.15490
     0.19066
     0.05208
     0.13255
     0.13255
     0.19066
     0.07443
     0.12808
     0.13255
     0.08338
     0.06996
     0.09679
     0.13702
     0.09232
     0.10573
     0.10573
     0.14149
     0.09679
     0.16384
     0.01185
     0.04761
     0.07890
     0.04761
     0.03420
     0.10126
     0.09232
    -0.01944
     0.05655
     0.10573
     0.11020
     0.07443
     0.03420
    -0.00156
     0.03420
     0.06102
     0.11467
     0.03867
     0.06102
     0.16384
     0.13702
     0.23089
     0.15937
     0.06996
     0.03420
     0.09679
     0.18172
     0.24430
     0.15937
     0.12361
     0.14149
     0.16831
     0.21301
     0.13255
     0.15043
     0.03420
     0.06996
     0.21748
     0.17725
     0.19066
     0.16384
     0.23536
     0.18619
     0.14596
    -0.02838
    -0.05520
     0.32476
     1.41996
     1.84462
     1.94744
     1.68817
     1.44231
     1.52277
     2.10389
     2.67161
     2.85935
     2.63585
     1.42443
    -1.22639
    -1.91479
    -0.91347
    -0.21166
    -0.06861
    -0.51116
    -1.18615
    -1.84774
    -2.42886
    -2.73731
    -2.84012
    -2.57638
    -2.28582
    -1.85221
    -1.32026
    -0.82407
    -0.29212
     0.11914
     0.38735
     0.57956
     0.66450
     0.74496
     0.61533
     0.70920
     0.44993
     0.51251
     0.38735
     0.34712
     0.36500
     0.30688
     0.14149
     0.08785
     0.15937
     0.20407
     0.23089
     0.10573
     0.09679
    -0.03732
     0.08785
     0.02973
     0.12361
     0.04314
     0.04761
     0.00291
     0.14596
     0.12361
     0.06996
     0.02973
    -0.02391
    -0.00603
     0.09232
     0.06549
     0.05655
    -0.01944
    -0.04626
     0.07443
     0.00291
     0.04314
    -0.01050
    -0.01944
    -0.00156
     0.14596
     0.06549
     0.02079
    -0.01497
    -0.01497
    -0.00603
     0.14596
     0.11467
    -0.06414
     0.02973
     0.00738
    -0.02838
     0.09232
     0.08338
    -0.05073
    -0.05520
    -0.02391
    -0.00603
     0.03867
    -0.03732
    -0.05073
    -0.05967
    -0.00603
    -0.01944
    -0.13566
    -0.11778
    -0.05967
    -0.05520
    -0.07755
    -0.08202
    -0.10884
    -0.14460
    -0.03732
    -0.05967
    -0.08202
    -0.19378
    -0.13566
    -0.10884
    -0.08202
    -0.05073
    -0.05520
    -0.16695
    -0.11331
    -0.04626
    -0.08649
    -0.03732
    -0.11778
    -0.14907
    -0.05967
     0.02079
     0.01185
    -0.14907
    -0.12672
    -0.01944
     0.09232
     0.25324
     0.11020
     0.10126
     0.07443
     0.30688
     1.04446
     2.35869
     2.42575
     2.38105
     1.67476
     1.84909
     2.43022
     3.22591
     3.30637
     3.06498
     2.26035
     0.06996
    -0.73914
     0.06102
     0.39182
     1.01764
     0.28900
    -0.70338
    -1.63764
    -2.27688
    -2.63002
    -2.67919
    -2.41545
    -2.07572
    -1.76728
    -1.39625
    -1.03417
    -0.63632
    -0.40834
    -0.19378
     0.07443
     0.20854
     0.46334
     0.52592
     0.63768
     0.67791
     0.60639
     0.65109
     0.63321
     0.56615
     0.50804
     0.48569
     0.41417
     0.36947
     0.29347
     0.19513
     0.15043
     0.12808
     0.13702
     0.09232
     0.14149
     0.14149
     0.02973
    -0.05073
     0.01632
    -0.02838
    -0.04179
    -0.09096
    -0.14907
    -0.00156
    -0.00603
    -0.09096
    -0.02391
    -0.29212
    -0.22060
    -0.02391
    -0.01944
     0.02079
    -0.13566
    -0.17142
    -0.11778
    -0.13119
    -0.13566
    -0.04179
    -0.12672
    -0.10884
    -0.01050
     0.02526
    -0.02838
    -0.02838
    -0.09990
    -0.06861
    -0.08202
     0.00291
     0.04314
    -0.11778
    -0.03732
     0.01632
    -0.04626
    -0.04179
    -0.08649
    -0.07308
    -0.10884
    -0.01497
    -0.01944
    -0.11778
    -0.13566
    -0.03732
    -0.00156
     0.03867
    -0.01497
    -0.08202
    -0.03732
    -0.01050
     0.07890
    -0.07755
    -0.02838
    -0.13566
    -0.15354
    -0.03285
    -0.11778
    -0.12225
    -0.23401
    -0.21166
    -0.26083
    -0.14460
    -0.12672
    -0.27424
    -0.23401
    -0.27871
    -0.06414
    -0.13119
    -0.05073
    -0.01050
    -0.01050
     0.08785
     0.35159
     0.38735
     0.54827
     1.06681
     1.67029
     2.09048
     2.47939
     2.01896
     1.77310
     2.05472
     2.63138
     2.58220
     1.22774
    -0.70338
    -1.30238
    -1.24427
    -1.08334
    -0.86877
    -2.35287
    -3.93084
    -4.50302
    -4.46279
    -4.22587
    -4.09177
    -4.55220
    -4.52538
    -4.16329
    -3.22902
    -2.53615
    -1.91032
    -1.28003
    -0.74361
    -0.06861
     0.59298
     0.93718
     1.19645
     1.41996
     1.41102
     1.54959
     1.48701
     1.29926
     1.04893
     0.93718
     0.86119
     0.76284
     0.55721
     0.48569
     0.40076
     0.32029
     0.27559
     0.22642
     0.14149
     0.12808
     0.06996
     0.11020
     0.13255
     0.00291
    -0.04626
    -0.06414
    -0.06861
    -0.03732
    -0.05520
    -0.12672
    -0.15354
    -0.14460
    -0.17590
    -0.09990
    -0.12672
    -0.16248
    -0.17142
    -0.19825
    -0.15354
     0.00738
    -0.14907
    -0.08649
    -0.10437
     0.02079
    -0.05073
     0.04314
    -0.08202
    -0.03285
    -0.04179
    -0.03285
     0.03867
     0.01632
    -0.07308
    -0.05520
     0.04761
     0.13255
    -0.00156
     0.00291
    -0.01497
    -0.05073
     0.02079
     0.05655
     0.04761
     0.09679
     0.03867
     0.00291
     0.02973
     0.09232
     0.10126
    -0.00156
     0.02526
     0.14596
    -0.00156
     0.08785
     0.06102
     0.04314
    -0.02838
     0.06549
     0.01185
     0.03420
    -0.00603
    -0.06414
     0.03867
    -0.08202
    -0.06414
    -0.08649
    -0.10437
    -0.12225
    -0.00603
    -0.09543
    -0.04626
    -0.14013
    -0.17142
    -0.16248
    -0.14460
    -0.13566
    -0.10884
    -0.17590
    -0.13119
    -0.19378
    -0.14460
    -0.15801
    -0.20272
    -0.14013
    -0.15354
    -0.09543
    -0.20272
    -0.15801
    -0.19825
    -0.09990
    -0.15354
    -0.12225
    -0.10884
    -0.09543
    -0.04626
    -0.03732
    -0.07308
    -0.06861
    -0.20272
    -0.04179
    -0.04179
    -0.01050
    -0.06414
     0.00291
     0.04761
     0.16384
     0.53039
     1.07575
     1.94297
     2.64926
     2.85041
     3.10521
     3.46730
     4.02160
     3.89196
     2.77442
     0.80307
     0.09232
     1.16963
     1.89827
     0.78519
    -1.48566
    -2.77754
    -3.65369
    -3.69839
    -3.81462
    -4.15435
    -5.06627
    -5.32107
    -5.17355
    -4.93663
    -4.42703
    -3.45253
    -2.66131
    -1.83433
    -1.04311
    -0.35470
     0.15937
     0.66003
     1.14281
     1.42443
     1.64794
     1.71946
     1.62559
     1.64794
     1.52724
     1.34843
     1.13387
     1.11599
     1.04893
     0.88354
     0.85672
     0.71367
     0.59298
     0.49463
     0.44099
     0.37841
     0.35159
     0.36053
     0.29794
     0.23983
     0.30688
     0.22642
     0.16831
     0.14149
     0.20407
     0.07443
     0.11914
     0.11467
     0.06102
    -0.01050
    -0.00603
     0.04314
    -0.04179
    -0.03732
    -0.05520
    -0.05520
    -0.01050
    -0.03732
    -0.09990
    -0.13566
    -0.05073
    -0.06861
    -0.12672
    -0.04179
    -0.04179
    -0.08202
    -0.08202
    -0.04626
    -0.09543
    -0.03285
    -0.09990
    -0.09543
    -0.05073
    -0.02838
    -0.02838
    -0.08202
    -0.07308
    -0.03285
    -0.12225
     0.07890
     0.00291
    -0.02838
    -0.10884
    -0.10884
    -0.01497
    -0.01050
    -0.00603
    -0.06414
    -0.03732
     0.02526
     0.00738
    -0.08649
     0.00738
    -0.08649
    -0.05073
     0.02526
    -0.01944
    -0.05073
    -0.09096
    -0.08649
    -0.04179
    -0.00603
    -0.00156
    -0.09990
    -0.05073
    -0.09543
    -0.06414
    -0.08649
    -0.07755
    -0.00156
    -0.10884
    -0.00156
     0.01185
    -0.00603
    -0.05520
    -0.08649
    -0.04179
     0.02079
     0.07890
     0.03867
    -0.01944
     0.03867
    -0.01050
     0.01185
     0.10126
     0.08785
     0.15937
     0.06996
     0.06102
     0.11914
     0.12808
     0.03867
     0.08338
     0.17278
     0.11914
     0.15043
     0.10126
     0.14149
     0.11467
     0.14149
     0.14149
     0.17278
     0.06996
     0.02079
     0.11467
     0.02526
     0.11020
    -0.02838
     0.05208
     0.07890
     0.19960
     0.41417
     0.61980
     0.77178
     1.12046
     1.63006
     2.34975
     2.84147
     3.19015
     3.33319
     3.44048
     3.54776
     2.65373
     1.17410
     0.36053
     0.70473
     1.17857
    -0.05073
    -1.18615
    -1.67787
    -2.65684
    -2.55403
    -2.19641
    -2.70601
    -3.61793
    -3.95766
    -4.00237
    -3.43018
    -2.80436
    -2.06678
    -1.40072
    -0.81066
    -0.19825
     0.24430
     0.51251
     0.62874
     0.79413
     0.82989
     0.84330
     0.81201
     0.72708
     0.42311
     0.32029
     0.34712
     0.26665
     0.27559
     0.07443
     0.01185
    -0.05520
     0.02973
    -0.02838
    -0.08649
    -0.10884
    -0.08202
    -0.10884
    -0.08649
    -0.03285
    -0.09096
    -0.03285
     0.02079
    -0.04179
    -0.00603
    -0.10437
    -0.09096
    -0.09990
    -0.06861
    -0.06414
    -0.05073
    -0.14460
    -0.16248
    -0.11778
    -0.14907
    -0.12225
    -0.22954
    -0.21166
    -0.24742
    -0.21166
    -0.31000
    -0.31447
    -0.37258
    -0.32788
    -0.33682
    -0.33682
    -0.39046
    -0.41728
    -0.43070
    -0.47540
    -0.44858
    -0.41728
    -0.35470
    -0.46646
    -0.37258
    -0.37258
    -0.29212
    -0.34576
    -0.21613
    -0.31000
    -0.23848
    -0.18037
    -0.11331
    -0.08649
    -0.13119
    -0.15801
    -0.05967
    -0.10437
     0.09679
    -0.00156
    -0.01944
    -0.05520
     0.02973
     0.01632
     0.04314
     0.00291
     0.04761
     0.02526
     0.15490
     0.15043
     0.11467
     0.07890
     0.08338
     0.08338
     0.21301
     0.22195
     0.13255
     0.11914
     0.16384
     0.19513
     0.16384
     0.13255
     0.17725
     0.07890
     0.17725
     0.13702
     0.16384
     0.12361
     0.05655
    -0.01050
     0.09679
     0.19960
     0.09232
     0.09679
     0.02973
     0.06549
     0.07890
     0.04314
     0.02079
     0.05655
     0.14596
     0.24430
     0.25771
     0.30688
     0.47228
     0.68685
     0.80307
     1.17410
     1.40655
     1.71052
     2.29164
     2.59114
     2.86382
     2.95323
     3.10521
     3.02922
     1.86250
     0.62874
     0.32923
     0.67344
     0.36053
    -1.19062
    -1.78516
    -1.52589
    -2.50933
    -3.29161
    -2.86694
    -2.81777
    -3.51512
    -3.68498
    -3.32290
    -2.95187
    -2.62108
    -2.05784
    -1.40966
    -0.68997
    -0.04179
     0.65556
     0.91930
     1.13387
     1.27691
     1.16516
     1.07575
     1.00423
     0.95059
     0.80754
     0.79413
     0.54827
     0.56615
     0.43652
     0.42311
     0.20407
     0.19066
     0.06996
    -0.09096
    -0.07755
     0.00738
    -0.05967
    -0.18484
    -0.09543
    -0.11331
    -0.00603
    -0.04626
    -0.06861
    -0.16248
    -0.10884
    -0.03285
    -0.13119
    -0.12225
    -0.15801
    -0.13119
    -0.16248
    -0.09096
    -0.09990
    -0.08649
    -0.09990
    -0.09543
    -0.15354
    -0.09990
    -0.09990
    -0.15354
    -0.08202
    -0.09543
    -0.05073
    -0.02838
     0.06102
    -0.11331
    -0.03285
    -0.05520
    -0.00156
    -0.03285
     0.00291
    -0.02391
    -0.05520
     0.06102
    -0.00603
     0.00738
     0.02079
     0.02526
     0.05208
     0.01632
     0.02973
     0.07443
    -0.07755
     0.03420
     0.11914
     0.04314
     0.10126
     0.11020
     0.10126
     0.15043
     0.08785
     0.12361
     0.03420
     0.14596
     0.12808
     0.15937
     0.14149
     0.10573
     0.08785
     0.12808
     0.16384
     0.11914
     0.06549
    -0.09543
    -0.09990
    -0.00603
    -0.01944
    -0.07308
    -0.09543
    -0.22060
    -0.11778
    -0.05520
    -0.05073
    -0.09096
    -0.18037
    -0.22507
    -0.15354
    -0.09990
    -0.17142
    -0.19825
    -0.11778
    -0.16248
     0.01185
    -0.05967
    -0.11778
    -0.12225
    -0.13119
    -0.07755
    -0.15354
    -0.03285
    -0.13119
    -0.14460
    -0.15801
    -0.03732
    -0.06414
    -0.02838
     0.00291
     0.03867
     0.13255
     0.27112
     0.47228
     0.87460
     1.44678
     1.79992
     2.05919
     2.43916
     2.74313
     2.83253
     3.37789
     2.97558
     1.65688
     1.02211
     1.75969
     2.08601
     0.70920
    -1.49460
    -2.42439
    -3.24691
    -3.41230
    -3.07257
    -3.42571
    -4.35104
    -4.43597
    -4.89193
    -4.93663
    -4.39127
    -3.92637
    -3.20667
    -2.37522
    -1.63317
    -0.79725
    -0.10884
     0.42311
     0.91930
     1.35291
     1.64347
     1.78204
     1.84909
     1.71052
     1.55853
     1.41549
     1.18304
     1.06681
     0.99529
     0.82989
     0.54380
     0.47228
     0.33818
     0.30688
     0.37841
     0.21748
     0.20407
     0.15043
     0.15043
     0.12808
     0.07890
     0.00291
     0.01185
     0.08785
    -0.00156
     0.01185
    -0.05073
    -0.07308
    -0.05073
    -0.09096
     0.02079
     0.02526
    -0.04179
    -0.09990
    -0.11778
    -0.06414
    -0.01050
    -0.02838
    -0.04626
    -0.04626
    -0.05073
    -0.00603
     0.03420
     0.02526
    -0.10437
    -0.04179
    -0.00156
     0.00291
     0.02079
    -0.04179
    -0.06414
     0.04314
     0.06549
     0.06996
     0.00291
     0.09232
     0.04314
     0.05208
     0.01632
     0.14596
     0.01632
    -0.01497
     0.00291
     0.01632
     0.07443
     0.01632
    -0.00156
    -0.09990
    -0.09543
    -0.05073
    -0.13119
    -0.09990
    -0.09990
    -0.15354
    -0.16248
    -0.16248
    -0.14907
    -0.18931
    -0.20272
    -0.10884
    -0.21613
    -0.02838
    -0.20719
    -0.17590
    -0.17142
    -0.16248
    -0.19378
    -0.17590
    -0.14907
    -0.10884
    -0.14460
    -0.10437
    -0.14460
    -0.11778
    -0.21613
    -0.13119
    -0.09990
    -0.09096
    -0.11778
    -0.14907
    -0.08649
    -0.07755
    -0.09990
    -0.10884
    -0.07755
    -0.09543
    -0.09096
    -0.05520
    -0.01497
    -0.12672
    -0.07755
    -0.09543
    -0.04179
    -0.02391
    -0.02391
    -0.09543
    -0.11778
    -0.11331
    -0.14460
    -0.08202
    -0.11331
    -0.16248
    -0.15354
    -0.08649
    -0.05967
    -0.14013
    -0.23401
    -0.25636
    -0.19378
    -0.02838
    -0.15801
    -0.14907
    -0.17142
    -0.14907
    -0.16248
    -0.20272
    -0.21166
    -0.26083
    -0.45752
    -0.37705
     0.09232
     0.59298
     1.67923
     2.72972
     2.64479
     2.29611
     2.16648
     2.72525
     3.31978
     3.26614
     1.14281
     0.28006
    -0.10437
     0.48122
     0.19066
    -0.99841
    -1.92820
    -2.30817
    -2.24559
    -2.54956
    -3.60452
    -4.00683
    -4.15882
    -4.02025
    -3.62240
    -3.21114
    -2.41098
    -1.81645
    -1.18168
    -0.54692
    -0.07308
     0.23983
     0.40970
     0.45440
     0.45887
     0.31135
     0.27112
     0.19513
     0.03867
    -0.07308
    -0.18931
    -0.28765
