# Supplementary material for: Software algorithm and hardware design for real-time implementation of new spectral estimator
Source: Biomed Eng Online. 2014 May 9;13:61. doi: 10.1186/1475-925X-13-61 (PMC4057578; doi:10.1186/1475-925X-13-61)
Supplement: Additional file 2 — txtfiles.zip. [file 1475-925X-13-61-S2.zip › FILE143.TXT]

     0.67021
     0.74402
     0.59640
     0.32720
     0.60508
     0.64850
     0.80046
     0.84388
     0.72231
     0.47917
     0.47917
     0.92638
     0.79178
     0.80046
     0.70060
     0.43141
     0.01893
    -0.20250
     0.05367
     0.33589
    -0.21553
    -0.91023
    -0.73221
    -0.91023
    -1.00141
    -1.11429
    -1.24889
    -1.32705
    -1.38349
    -1.28363
    -1.17074
    -1.61361
    -2.16502
    -2.13029
    -1.40520
    -0.88852
    -0.74958
    -0.97535
    -1.04917
    -1.24021
    -1.65703
    -1.33139
    -0.96233
    -1.22718
    -1.76991
    -1.47901
    -0.84944
    -0.91023
    -1.23152
    -1.06653
    -0.36315
    -0.65840
    -0.77129
    -1.30968
    -1.05351
    -0.81905
    -0.69313
    -0.40223
    -0.08527
    -0.08962
    -0.12869
    -0.12869
    -0.07225
    -0.31105
    -0.33276
    -0.36750
    -0.56288
    -0.68445
    -0.14606
    -0.07659
    -0.82773
    -0.98404
    -0.30237
    -0.18514
    -0.18948
    -0.23290
    -0.48907
    -0.01146
     1.14347
     0.96980
    -0.22421
    -0.22856
    -0.59327
     0.54429
     1.48648
     2.38958
     1.96842
     0.21431
    -0.42828
     1.32149
     3.22322
     2.76732
     0.94809
     1.00453
     1.33451
     1.20426
     1.79475
     2.01184
     1.62976
     1.17821
     1.11742
     1.30412
     1.46911
     1.38661
     1.13913
     0.83954
     0.80046
     0.88296
     1.02190
     1.14781
     1.06966
     1.26938
     1.28675
     1.13913
     1.13479
     1.15215
     1.20860
     1.30846
     1.62542
     1.60371
     1.38227
     1.10874
     0.72231
     0.79612
     1.16952
     1.45608
     1.48648
     1.16084
     0.97848
     1.22162
     1.34320
     1.65147
     1.68620
     1.34754
     1.27807
     1.73396
     1.90764
     2.11605
     1.92066
     1.75133
     1.92066
     1.88593
     1.82080
     1.54726
     1.23899
     0.94375
     0.43575
     0.46614
     0.37930
     0.07103
    -0.64972
    -0.32408
    -0.24158
    -0.80602
    -1.07956
    -1.42691
    -1.40954
    -1.47033
    -1.77860
    -1.54848
    -1.76991
    -2.15200
    -1.74821
    -1.43125
    -0.83642
    -0.79734
    -0.86681
    -0.95365
    -1.36612
    -1.76557
    -2.01306
    -1.67439
    -1.32705
    -1.20982
    -0.94496
    -0.58025
    -1.40954
    -1.99569
    -1.53980
    -1.77860
    -1.54848
    -1.60058
    -1.76557
    -1.48769
    -1.31402
    -1.62663
    -1.78728
    -1.32270
    -1.08390
    -0.85812
    -1.13600
    -1.29665
    -1.34441
    -1.32270
    -1.51809
    -1.20982
    -1.32705
    -1.18811
    -1.05351
    -0.94062
    -1.01877
    -1.24021
    -1.89149
    -2.09990
    -1.76557
    -1.20982
    -1.16640
    -1.24021
    -0.19816
     1.00453
     2.45037
     3.24059
     1.76436
     0.94809
    -1.37481
    -0.12001
     1.05663
     1.76870
     2.41563
     3.07560
     2.37656
     1.13479
     0.45746
     0.29681
    -0.12869
    -0.25461
    -0.51946
    -0.79734
    -0.82339
    -0.54551
    -0.37618
    -0.39355
    -0.43696
    -0.38920
    -0.31973
    -0.20685
    -0.00278
     0.12748
     0.13182
     0.06669
     0.26642
     0.50956
     0.63547
     0.67455
     0.65718
     0.57035
     0.60942
     0.56600
     0.69192
     0.67455
     0.55732
     0.56166
     0.70060
     0.77441
     0.90033
     0.78310
     0.80046
     0.80046
     0.56600
     0.93940
     1.16518
     1.29109
     0.99585
     1.14781
     1.57331
     1.73396
     1.72094
     1.25202
     1.36925
     1.90764
     2.33314
     2.34182
     2.03355
     1.96408
     1.69489
     1.89461
     2.59365
     2.13341
     2.19420
     1.99882
     1.52990
     1.58634
     1.56463
     1.19123
     0.45312
     0.19260
    -0.10698
    -0.15040
    -0.55419
    -1.46164
    -1.44862
    -1.00141
    -1.02312
    -0.80602
    -1.35744
    -1.74821
    -1.98267
    -2.51671
    -2.68170
    -1.98701
    -1.68742
    -1.63532
    -1.31836
    -1.21416
    -1.24455
    -1.40520
    -1.50072
    -1.46598
    -1.37046
    -1.27060
    -1.05785
    -0.68445
    -0.81905
    -0.86247
    -0.52380
    -0.68011
    -0.68879
    -0.57590
    -0.51078
    -0.55419
    -0.80602
    -0.82339
    -0.78431
    -0.84944
    -0.89720
    -0.72353
    -0.80602
    -1.16205
    -1.30534
    -1.41822
    -1.39217
    -1.45730
    -1.24021
    -1.16640
    -0.80602
    -0.22856
    -0.28066
    -0.53249
    -2.06516
    -1.07956
    -1.79162
    -0.91457
     0.25773
     0.44443
     0.28378
    -0.40223
    -1.06219
    -0.27197
     1.91632
     1.95540
     0.86993
     1.28675
     1.66449
     1.49516
     1.68620
     1.53858
     1.31715
     1.43003
     1.95540
     2.15512
     1.56029
     1.17821
     0.67889
     0.79178
     0.81349
     0.30983
     0.30115
     0.24471
     0.11445
     0.19260
     0.16221
     0.04064
    -0.16343
    -0.41960
    -0.51512
    -0.17211
    -0.15909
    -0.13738
    -0.14606
    -0.21119
    -0.28066
    -0.15909
    -0.01146
    -0.01580
    -0.16777
    -0.11567
     0.08406
     0.08840
     0.30115
     0.41404
     0.52693
     0.63113
     0.65284
     0.67889
     0.78310
     1.14781
     1.29109
     1.22162
     1.29978
     1.56463
     1.39964
     1.54726
     1.82514
     2.11605
     2.19420
     2.17249
     2.25064
     2.15078
     1.95540
     1.56897
     1.51253
     1.82080
     1.72962
     1.49516
     0.76573
     0.44009
     0.70494
     0.88296
     0.29681
    -0.20250
    -0.90589
    -1.20113
    -1.12298
    -0.71050
    -0.21553
    -0.38486
    -0.37184
    -0.00712
    -0.69313
    -1.01443
    -0.97535
    -0.83207
    -0.83642
    -1.20982
    -1.44862
    -1.07956
    -0.49341
    -0.50643
    -1.43993
    -1.64400
    -1.39651
    -1.56585
    -1.85241
    -2.00872
    -1.52243
    -1.45296
    -1.51375
    -1.57453
    -1.10561
    -1.12732
    -1.18376
    -1.04917
    -1.07522
    -1.20547
    -0.81905
    -0.53249
    -0.72787
    -1.17942
    -1.33573
    -1.51375
    -1.37046
    -0.59327
    -0.39789
    -1.08390
    -2.03043
    -1.80465
    -1.52243
    -0.57156
    -1.15771
    -0.71484
    -0.64103
    -0.35013
     0.14484
     0.18392
    -0.91457
    -0.86247
     1.00453
     2.82377
     2.40695
     1.26504
     1.06098
     1.13045
     1.42569
     1.64713
     1.80343
     1.43003
     1.29109
     1.39964
     1.24768
     0.91769
     0.52259
     0.28813
     0.16655
     0.10143
    -0.00712
    -0.18080
    -0.26329
    -0.49341
    -0.28066
    -0.04186
     0.01459
    -0.29803
    -0.49341
    -0.55419
    -0.50643
    -0.42394
    -0.27632
    -0.28066
    -0.37618
    -0.61932
    -0.41526
    -0.31973
    -0.24158
    -0.11567
    -0.02883
     0.10577
     0.23168
     0.38365
     0.64416
     0.66587
     0.65284
     0.81349
     1.04795
     1.14347
     0.76139
     0.44877
     0.53995
     1.00887
     1.48648
     1.49516
     1.38661
     0.97848
     0.93940
     0.80046
     1.03058
     0.87862
     0.69192
     1.10874
     1.74265
     1.76870
     1.14347
     0.98716
     1.15650
     1.15650
     1.10874
     0.76139
     0.85691
     0.75270
     0.30115
     0.06669
     0.32286
     0.02327
    -0.62366
    -0.56722
    -0.51512
    -0.67142
    -0.54117
    -0.65406
    -0.94496
    -1.47901
    -2.04779
    -1.91320
    -1.43993
    -1.90451
    -2.32567
    -1.78294
    -1.31836
    -0.65840
    -0.68445
    -1.13600
    -2.13897
    -2.49500
    -2.33001
    -1.91320
    -1.40954
    -1.24021
    -1.07522
    -1.17508
    -1.05785
    -1.14469
    -0.75826
    -1.11429
    -1.79597
    -1.64834
    -1.10127
    -0.64103
    -0.78431
    -0.92325
    -1.29665
    -1.34875
    -1.17074
    -0.34579
    -0.26329
    -1.01009
    -0.08962
     0.05801
     0.34457
     1.73396
     3.37084
     1.55161
    -0.24592
    -0.10264
     0.05801
     1.24768
     1.75133
     1.85119
     1.71660
     1.42135
     0.84822
     0.26642
    -0.02015
     0.03630
    -0.33710
    -0.77997
    -0.77563
    -0.57590
    -0.43696
    -0.48907
    -0.49341
    -0.39789
    -0.35447
    -0.50643
    -0.58025
    -0.47170
    -0.36315
    -0.21119
    -0.22856
    -0.02449
     0.01459
     0.03630
     0.10143
     0.25339
     0.33154
     0.19695
     0.14919
     0.14050
     0.10143
     0.47917
     0.76573
     0.79612
     0.92204
     0.79612
     0.62245
     0.70060
     0.59206
     0.70060
     0.79178
     0.89164
     0.85257
     0.86559
     1.00019
     1.11742
     1.30846
     1.13479
     0.99151
     1.00019
     1.13045
     1.39530
     1.46477
     1.17386
     1.29109
     1.61673
     1.91198
     1.96842
     1.88593
     1.78172
     1.67752
     1.65147
     1.72528
     1.80777
     1.83383
     1.72094
     1.66449
     1.60805
     1.68620
     1.62976
     1.44306
     1.12176
     1.07834
     1.28241
     1.08268
     0.70060
     0.70494
     0.65718
     0.65284
     0.64850
     0.46614
     0.16655
    -0.11133
     0.08406
     0.27944
     0.08406
    -0.10264
    -0.64537
    -0.94062
    -1.17508
    -1.39217
    -2.22147
    -2.08253
    -1.17074
    -1.10561
    -1.34875
    -2.02174
    -2.75552
    -2.28660
    -2.40383
    -2.38212
    -2.00437
    -1.89583
    -1.43125
    -1.02312
    -1.77426
    -1.94359
    -1.66571
    -1.33573
    -0.68445
    -0.51078
    -2.34738
    -1.86544
    -0.66708
    -0.28066
    -1.27928
    -1.43559
    -1.83070
    -2.02174
    -2.00003
    -1.34875
    -1.22718
    -0.66274
    -0.08962
    -0.12001
    -0.41526
     0.42706
     4.56051
     7.02234
     1.88159
    -0.86681
     0.19260
     2.00316
     2.51550
     2.83245
     2.53286
     1.98145
     1.95974
     1.74699
     0.64850
    -0.13738
    -0.82773
    -1.43125
    -1.34875
    -1.68742
    -1.27928
    -0.99706
    -1.11864
    -0.94062
    -0.59327
    -0.37184
    -0.20250
    -0.03751
    -0.06357
    -0.08527
     0.15787
     0.26207
     0.22734
     0.01459
    -0.24592
    -0.02883
     0.09708
     0.32720
     0.14919
     0.11445
    -0.21553
    -0.20250
    -0.11133
    -0.04620
     0.08840
    -0.00278
     0.00590
    -0.00278
    -0.05488
     0.20563
     0.15353
     0.01025
     0.18826
     0.39667
     0.63982
     0.60508
     0.71797
     0.65718
     0.96111
     1.36056
     1.36056
     1.38661
     1.51253
     1.54292
     1.79475
     2.18117
     2.12473
     2.17249
     1.97277
     1.75133
     1.69923
     1.75133
     1.71660
     1.41267
     1.11308
     1.13045
     1.19992
     0.91335
     0.76139
     0.62245
     0.54864
     0.24471
     0.11879
     0.09274
     0.13182
     0.24036
     0.00156
    -0.05054
     0.00590
    -0.24158
    -0.37184
    -0.19382
    -0.44999
    -0.67577
    -0.67142
    -0.68879
    -0.87549
    -0.90589
    -0.98838
    -1.24889
    -1.28363
    -1.35744
    -1.53545
    -1.65268
    -1.60058
    -1.18376
    -1.03180
    -0.95799
    -1.04917
    -1.22718
    -1.50072
    -1.47901
    -1.27494
    -0.97535
    -0.89286
    -1.16640
    -1.20547
    -0.44131
    -0.08527
    -0.34579
    -0.65840
    -1.01443
    -1.45730
    -1.11864
    -0.92759
    -0.84510
    -0.48473
    -0.38486
    -0.52814
    -0.43696
    -0.37618
    -0.63669
    -0.87549
    -0.87983
    -0.71484
    -0.46302
    -0.48907
    -0.37618
    -0.25026
    -0.91457
    -2.39080
    -1.55282
    -1.10127
    -0.61064
    -0.98404
    -1.47901
    -1.98267
    -1.44862
    -1.27928
     0.00156
     0.87428
     0.40101
     0.20997
     1.11308
     1.11742
     0.37062
     0.11879
     0.60942
     1.61673
     2.85416
     3.11467
     1.62976
    -0.51512
    -0.38920
     0.55298
     1.71225
     0.79178
    -0.01580
    -0.35881
    -0.23724
    -0.31973
    -0.51946
    -0.31105
    -0.15040
    -0.24158
    -0.27197
    -0.29368
    -0.13738
    -0.03751
    -0.10698
     0.05801
     0.15353
     0.09274
     0.14484
     0.05801
     0.21431
     0.44443
     0.64416
     0.94809
     0.98716
     1.07400
     1.18689
     1.11742
     1.56897
     1.83383
     2.02053
     1.92935
     2.12907
     2.11170
     2.15947
     2.39827
     2.49379
     2.33314
     2.22025
     1.77304
     2.05526
     2.37656
     2.20288
     1.86422
     1.64278
     1.43872
     1.19992
     0.95677
     0.94809
     0.74836
     0.43575
     0.23168
    -0.02883
    -0.00712
    -0.31105
    -0.55854
    -0.35447
    -0.65406
    -0.69748
    -0.83207
    -1.16205
    -1.22718
    -1.43125
    -1.53545
    -1.50940
    -1.32705
    -1.22718
    -1.43125
    -1.75255
    -1.81767
    -1.47033
    -1.19679
    -0.96667
    -0.99272
    -1.04917
    -0.90589
    -0.78431
    -0.70182
    -0.71484
    -0.79300
    -1.12732
    -1.30099
    -1.14469
    -0.65840
    -0.47604
    -0.02883
    -0.52814
    -0.81905
    -0.94930
    -1.14903
    -1.66137
    -1.67874
    -1.14903
    -0.63235
    -0.66274
    -0.83642
    -0.72787
    -1.07956
    -1.11864
    -0.61498
    -0.31105
    -0.75826
    -1.14469
    -1.24889
    -1.12732
    -0.76695
    -0.29803
    -0.70616
    -1.00141
    -1.30099
    -1.11429
    -0.49775
    -0.76260
    -0.84944
    -0.35013
    -0.29803
    -0.68879
    -0.65840
    -0.04620
    -0.17211
    -0.28066
    -0.14172
    -0.14172
    -0.28500
    -0.38486
     0.01459
     0.55732
    -0.02015
    -0.67142
    -0.84076
    -1.17942
    -0.82773
    -0.31973
    -0.65840
    -0.26329
     0.77007
     1.87290
     0.86125
     0.24036
     0.90033
     2.34617
     2.91495
     2.58931
     1.81646
     1.00887
     0.96980
     2.05092
     3.22322
     3.17112
     2.45471
     1.84685
     1.11308
     0.81349
     0.68323
     0.62245
     0.64850
     0.62679
     0.60074
     0.84388
     1.23465
     0.98282
     1.16518
     1.36056
     1.22597
     1.34320
     1.48214
     1.60371
     1.63410
     1.80343
     1.59068
     1.48648
     1.44306
     1.35188
     1.33017
     1.59068
     1.71225
     1.50819
     1.21728
     1.09571
     0.95677
     0.60942
     0.63113
     0.53127
     0.53561
     0.34891
    -0.03317
    -0.17211
    -0.15040
    -0.47170
    -0.75392
    -0.82773
    -0.64103
    -0.93628
    -1.20982
    -1.25323
    -1.24889
    -1.34007
    -1.43125
    -1.48769
    -1.58756
    -1.72215
    -1.34875
    -1.07088
    -1.08390
    -1.14035
    -1.31836
    -1.14469
    -0.92759
    -0.97970
    -1.14469
    -1.11864
    -0.91457
    -0.88418
    -1.16640
    -1.21850
    -1.21850
    -1.26192
    -1.23587
    -1.21850
    -1.16205
    -1.49204
    -1.65703
    -1.64400
    -1.69176
    -1.25758
    -1.33139
    -1.45730
    -1.43125
    -1.07522
    -0.85812
    -0.97101
    -1.21416
    -1.34441
    -1.16640
    -0.84510
    -0.42828
    -0.57590
    -0.73655
    -0.76695
    -0.31973
    -0.12001
     0.02761
     0.08840
    -0.15474
    -0.21553
    -0.11133
    -0.14172
    -0.33276
    -0.27197
    -0.49775
    -0.72787
    -0.40223
    -0.30237
    -0.42394
    -0.69748
    -0.60630
    -0.88852
    -0.94062
    -0.78431
    -1.17942
    -1.67439
    -1.56585
    -0.27197
    -0.04620
     0.00590
    -0.09396
    -0.32842
    -0.44999
     0.16655
     0.67455
     0.85257
     2.12907
     2.26367
     0.63982
     1.59937
     3.90055
     4.19580
     3.47071
     3.74424
     2.54155
     1.36056
     2.25933
     2.90192
     4.06988
     4.35210
     3.18848
     1.87724
     1.07834
     1.13913
     1.35622
     1.08703
     0.91769
     0.84388
     0.92638
     0.89599
     0.83086
     0.83954
     0.91769
     1.07400
     1.28675
     1.49516
     1.57331
     1.60371
     1.67318
     1.69489
     1.57766
     1.55595
     1.52121
     1.29109
     1.18689
     1.04361
     1.06966
     0.83954
     0.71797
     0.64850
     0.46614
     0.11879
     0.07103
    -0.10264
    -0.35881
    -0.52380
    -0.49341
    -0.42828
    -0.49775
    -0.42394
    -0.54117
    -0.57156
    -0.41526
    -0.44565
    -0.82339
    -0.92759
    -0.97101
    -1.11864
    -1.01877
    -0.56288
    -0.68879
    -0.71919
    -0.80602
    -1.01009
    -1.37046
    -1.66137
    -1.59624
    -1.53111
    -1.36612
    -1.04482
    -0.82339
    -1.06219
    -1.22284
    -1.49204
    -1.46598
    -1.22718
    -0.88852
    -0.67142
    -0.46302
    -0.61932
    -0.73655
    -0.55419
    -0.20685
     0.02761
     0.40101
     0.49653
    -0.12001
    -0.25895
    -0.82773
    -1.12298
    -0.66274
    -0.44999
    -0.45433
    -0.82773
    -0.84076
    -1.12298
    -0.68445
    -0.75826
    -0.52380
    -0.62801
    -0.49341
    -0.33276
    -0.74524
    -0.88418
    -0.41091
    -0.02449
    -0.02449
     0.03196
    -0.10264
    -0.15040
    -0.35013
    -0.35447
    -0.35881
    -0.33710
    -0.74958
    -0.96667
    -1.48769
    -1.24455
    -0.97101
    -1.12298
    -0.61498
    -0.29803
    -0.43262
    -0.28934
     0.29681
     0.19695
    -0.63669
    -0.47170
     0.43141
     1.08268
     1.79475
     1.58200
     1.49516
     1.16084
     1.06966
     0.79178
     0.60508
     1.58200
     1.98579
     2.88021
     2.24196
     0.18392
     0.71363
     0.92638
     1.00453
     1.85119
     1.13045
     0.49653
     0.16221
     0.53127
     1.18255
     1.30846
     1.46477
     1.19992
     0.81349
     0.56166
     0.82217
     1.01322
     1.35622
     1.42135
     1.65147
     1.55595
     1.57766
     1.75133
     1.71660
     1.50384
     1.17821
     1.19992
     1.09137
     1.06098
     0.66587
     0.47483
     0.54429
     0.44009
     0.13182
    -0.10264
    -0.18080
    -0.27197
    -0.23290
    -0.19816
    -0.19816
    -0.12001
    -0.06791
     0.09708
     0.05367
     0.03196
     0.20129
    -0.00712
    -0.09396
    -0.35013
    -0.70616
    -0.94930
    -0.87115
    -0.63669
    -0.56288
    -0.92325
    -1.04482
    -1.40520
    -1.93056
    -1.76557
    -1.91754
    -2.04779
    -1.77426
    -1.72215
    -1.49204
    -1.33139
    -1.57453
    -1.36612
    -1.48769
    -1.76557
    -1.72650
    -1.75255
    -1.04482
    -0.73221
    -0.59761
    -0.54985
    -0.50643
    -0.53683
    -0.90589
    -0.93628
    -0.76695
    -0.27632
     0.29681
     0.46180
     0.17958
    -0.20250
    -0.18948
    -0.18514
     0.19695
     0.14050
     0.12313
     0.16221
     0.07537
     0.14050
     0.07103
    -0.18080
    -0.44131
    -0.51078
     0.00156
     0.09708
     0.10577
     0.18392
    -0.47170
    -0.78866
    -0.97970
    -1.13600
    -1.47467
    -1.28797
    -1.21416
    -1.07522
    -0.79734
    -0.58893
    -0.26763
    -0.24158
    -0.45867
    -1.31402
    -0.52814
     0.93506
     2.43734
     1.10005
     0.04498
     0.29681
     0.20997
     0.10577
     2.17683
     1.43003
     1.16084
     1.77304
     1.63410
     2.12039
     2.91929
     1.94671
    -0.42394
    -0.44131
     0.55732
     1.63410
     2.24630
     2.53721
     2.10736
     1.43438
     1.29109
     0.79178
     0.54864
     0.63547
     0.67021
     0.48351
     0.36194
     0.50088
     0.89599
     1.49950
     1.62976
     0.73534
     0.16221
     0.52259
     0.88730
     1.18689
     1.33451
     1.28675
     1.22597
     1.06966
     0.93940
     0.59640
     0.44009
     0.47483
     0.43141
     0.04064
    -0.03317
    -0.18514
    -0.48473
    -0.62366
    -0.50209
    -0.37618
    -0.82773
    -1.03614
    -1.07088
    -0.93628
    -0.65406
    -0.56288
    -0.81471
    -0.96667
    -0.82773
    -0.66708
    -0.73655
    -0.81471
    -0.71919
    -0.51946
    -0.11567
     0.07103
    -0.20685
    -0.12435
    -0.15474
    -0.16343
    -0.00278
     0.42272
     0.82217
     0.46180
    -0.18080
    -0.36315
    -0.77997
    -0.74958
    -0.39789
     0.14484
    -0.20250
    -0.81036
    -1.26192
    -1.80465
    -2.08687
    -1.95227
    -1.74821
    -1.68308
    -1.99135
    -2.14331
    -1.55716
    -1.29231
    -1.54414
    -1.44862
    -1.27060
    -1.42691
    -1.11864
    -1.04917
    -1.11864
    -0.57156
    -0.32408
    -0.19816
    -0.18514
    -0.47170
    -0.46302
    -0.27632
    -0.01580
    -0.05054
     0.01459
     0.00590
     0.00590
     0.37496
     0.35325
     0.17958
     0.26207
     0.28813
     0.29681
     0.35325
     0.52693
     0.34457
     0.41838
     0.30983
     0.22300
     0.21866
    -0.11567
     0.30549
    -0.33710
    -0.51512
     0.44009
     1.89027
     2.61970
     0.64850
    -1.02312
    -0.69748
    -0.84510
     0.81783
     0.30549
    -0.12435
     0.28813
     1.31715
     3.28835
     2.30709
    -1.09693
    -0.80168
    -0.18514
     0.40101
     1.61239
     1.60371
     1.49082
     0.77007
     0.67455
     0.70929
     0.96111
     0.95677
     0.89164
     0.74402
     0.39667
     0.13616
    -0.00712
     0.24471
     0.31418
     0.36628
     0.29247
     0.53995
     0.61376
     0.74836
     0.80046
     0.78744
     0.92204
     0.86993
     0.97414
     1.08268
     0.94375
     0.80915
     0.77875
     0.71363
     0.69626
     0.35759
    -0.05922
    -0.15474
    -0.18514
    -0.36315
    -0.48907
    -0.83207
    -1.06653
    -1.03614
    -1.08390
    -0.86247
    -0.88418
    -0.65406
    -0.55854
    -0.80602
    -0.81036
    -0.61064
    -0.40223
    -0.21553
    -0.15040
    -0.17645
    -0.18080
    -0.01146
     0.30549
     0.17090
    -0.09830
    -0.00278
     0.12313
     0.10143
    -0.08093
    -0.23724
    -0.40223
    -0.17645
     0.12313
     0.40101
     0.33589
     0.22300
    -0.00712
    -0.06357
    -0.20250
    -0.74524
    -0.91891
    -0.66708
    -0.77129
    -0.93628
    -1.49638
    -1.78294
    -1.71781
    -1.44428
    -1.79162
    -2.35172
    -2.15200
    -2.20410
    -2.03911
    -2.07384
    -2.10858
    -1.77860
    -1.86544
    -1.67005
    -1.36178
    -1.03614
    -1.09693
    -0.74089
    -0.12869
    -0.04186
    -0.03317
     0.14484
    -0.34579
    -0.49341
    -0.15909
     0.92204
     0.95243
     0.46180
     0.21431
     0.12313
     0.28813
     0.61376
     0.08406
    -0.08962
     0.52259
     1.07400
     1.26504
     0.33154
    -0.21987
    -0.96233
    -0.87983
    -0.90589
     0.51390
     0.41404
    -0.58893
    -0.63669
    -0.00278
     0.15787
     0.88296
     2.53721
     2.16381
    -0.38052
    -0.81471
    -0.05054
     0.87428
     1.70357
     2.64141
     2.47642
     1.72528
     1.35622
     1.54726
     1.91632
     1.59068
     1.25202
     1.10439
     1.16952
     1.00887
     1.12176
     1.20860
     1.03927
     1.01322
     1.00887
     1.11742
     1.03927
     0.86125
     0.88730
     0.80046
     0.71363
     0.68323
     0.51824
     0.41404
     0.42272
     0.37496
     0.47917
     0.47048
     0.47048
     0.27944
     0.47917
     0.56166
     0.40101
     0.35759
     0.24036
     0.18392
     0.06235
    -0.15040
     0.02327
    -0.05488
    -0.35881
    -0.50643
    -0.67577
    -0.65840
    -0.56288
    -0.45867
    -0.60196
    -0.86247
    -0.89286
    -0.84510
    -0.84944
    -0.64972
    -0.51946
    -0.50209
    -0.48038
    -0.40657
    -0.41091
    -0.56722
    -0.61498
    -0.07659
     0.00156
     0.07972
     0.04064
    -0.51512
    -0.59327
    -0.25026
    -0.49775
     0.04064
     0.23168
    -0.15474
    -0.29368
    -0.35881
    -0.92759
    -0.90589
    -0.11567
    -0.02449
    -0.44999
    -0.86247
    -0.99706
    -0.69748
    -0.70616
    -0.58025
    -0.68011
    -0.82773
    -0.84944
    -0.75392
    -0.81471
    -0.99272
    -1.19679
    -1.14469
    -0.74524
    -0.48038
    -0.27632
     0.15787
    -0.32842
    -0.35447
    -0.72353
    -0.92325
    -0.76260
    -0.27632
    -0.06791
    -0.53249
    -1.52243
    -1.96964
    -1.06653
    -0.81905
    -1.14903
    -0.51078
     0.42272
    -0.44999
    -1.56151
    -2.38212
    -0.55854
     0.08406
    -0.51078
    -1.33139
    -0.04620
     2.66746
     2.84548
     0.88296
     0.51824
     0.63547
     1.05229
     1.32583
     1.34754
     1.25202
     1.25202
     1.36056
     1.17821
     1.12176
     1.32149
     1.04795
     0.78744
     0.29247
     0.29247
     0.39233
     0.69192
     0.67021
     0.62679
     0.60508
     0.53127
     0.58337
     0.59206
     0.73534
     0.70494
     0.60942
     0.61811
     0.61376
     0.60942
     0.69192
     0.70494
     0.54429
     0.67889
     0.65284
     0.63982
     0.57469
     0.58337
     0.59206
     0.53995
     0.48785
     0.42272
     0.28813
     0.09708
     0.06235
     0.10577
     0.12748
    -0.05922
    -0.08527
    -0.17645
    -0.16777
    -0.25895
    -0.31973
    -0.28066
    -0.30671
    -0.16777
    -0.12001
    -0.37618
    -0.14172
     0.08406
     0.13616
     0.06235
     0.01893
     0.08406
     0.24036
     0.16221
     0.10577
     0.10143
     0.02761
     0.01025
     0.22300
     0.24036
    -0.08962
    -0.31539
    -0.67577
    -0.57156
    -0.48473
    -0.63235
    -0.53249
    -0.67142
    -0.58025
    -0.35447
    -0.30237
    -0.59761
    -0.92325
    -0.73221
    -0.19382
    -0.45433
    -0.36750
    -0.36315
    -0.58459
    -1.09258
    -0.97970
    -0.65840
    -0.67142
    -1.15771
    -1.40954
    -1.07522
    -0.50643
    -0.86247
    -1.05351
    -0.97535
    -1.23587
    -0.55419
    -0.08093
    -0.54551
    -0.18948
    -0.21987
    -0.41526
    -0.83207
    -0.69313
    -1.27928
    -1.52677
    -1.75689
    -2.01306
    -1.73952
    -1.77860
    -2.35172
    -2.53842
    -2.69473
    -2.14766
    -1.30534
    -1.09258
    -1.85675
    -2.44724
    -2.54276
    -2.37777
    -0.76695
    -0.10264
     0.39667
     2.38524
     2.55023
     1.24768
     0.84822
     1.09571
     1.44740
     2.13776
     3.30572
     3.40124
     2.51550
     2.26367
     2.05526
     2.02921
     2.17249
     2.00316
     1.50384
     1.16518
     1.15215
     0.93940
     0.81349
     0.40970
    -0.31105
    -0.56288
    -0.54117
    -0.37618
    -0.25895
     0.08406
     0.04932
     0.12748
     0.44877
     0.39233
     0.33154
     0.31418
     0.60942
     0.54864
     0.47483
     0.44009
     0.46614
     0.27944
     0.27944
     0.37930
     0.46614
     0.27076
    -0.01580
    -0.14606
    -0.26329
    -0.25461
    -0.25461
    -0.35013
    -0.33276
    -0.38052
    -0.22856
    -0.12435
    -0.13303
    -0.17211
    -0.06791
     0.02761
     0.26642
     0.39233
     0.29247
     0.35759
     0.23168
     0.18392
     0.23602
     0.25339
     0.28813
     0.26642
     0.17090
    -0.11567
     0.10143
     0.13182
     0.06669
    -0.23724
    -0.26329
     0.17090
     0.30983
    -0.06357
     0.15353
     0.07103
     0.05367
     0.23602
    -0.02883
    -0.00278
     0.11445
     0.47917
     0.47483
     0.47048
     0.44009
     0.19695
    -0.11567
    -0.22856
    -0.25895
    -0.39355
    -0.43696
    -0.03317
    -0.18948
    -0.39355
    -0.91023
    -1.08824
    -1.21416
    -1.04917
    -1.16640
    -1.35310
    -1.18811
    -1.04048
    -0.98838
    -0.96667
    -0.86681
    -0.70182
    -1.01009
    -1.03614
    -0.38052
     0.11879
     0.16655
     0.24905
     0.09708
     0.04932
    -0.12001
     0.01893
     0.04932
    -0.41526
    -0.39355
    -0.43696
    -0.63669
    -1.02312
    -1.30534
    -0.95365
    -0.93194
    -1.05785
    -0.96667
    -1.34875
    -1.74821
    -2.13463
    -2.28225
    -1.88280
    -1.66137
    -0.52814
     1.59068
     0.79178
    -0.08962
     0.66152
     0.55732
    -0.09830
     0.57035
     1.37793
     1.86856
     2.28972
     2.06829
     1.61673
     1.15650
     1.10874
     1.11742
     1.00019
     0.71797
     0.40101
     0.25339
     0.27944
     0.43575
     0.43575
    -0.02015
    -0.45433
    -0.87983
    -0.94930
    -0.31973
     1.29978
     2.71522
     1.29109
     0.03630
    -0.21987
     0.25773
     0.44877
     0.73534
     1.18255
     1.23031
     1.05229
     0.99151
     0.67021
     0.34457
     0.29681
     0.20997
     0.19260
     0.15787
     0.26642
     0.20997
     0.23168
     0.24905
     0.06235
     0.04064
     0.02327
     0.03196
     0.03196
    -0.29803
    -0.43262
    -0.41091
    -0.28500
    -0.42828
    -0.55854
    -0.54551
    -0.74524
    -0.74524
    -0.82339
    -0.68879
    -0.72353
    -0.92325
    -0.96667
    -0.75392
    -0.51946
    -0.61498
    -0.68879
    -0.68879
    -0.50643
    -0.36750
    -0.31105
    -0.13738
    -0.37184
    -0.48038
    -0.31105
    -0.27197
    -0.27197
    -0.31539
    -0.24592
    -0.08962
     0.00590
     0.06669
    -0.36315
    -0.46302
    -0.24158
    -0.05922
     0.30115
     0.30115
     0.04932
     0.25773
     0.15787
    -0.08962
     0.15787
     0.72231
     1.07834
     1.01322
     0.80046
     0.63113
     0.07103
    -0.19816
     0.14919
     0.50956
     0.39233
     0.57035
     0.56600
     0.67455
     0.41838
    -0.18080
    -0.35447
    -0.47170
    -0.60630
     0.05801
     0.69626
     0.31852
    -0.99272
    -2.00003
    -1.63532
    -0.19816
     0.09708
     0.20129
    -0.17211
    -0.38486
    -0.67142
    -0.94062
    -0.91457
    -1.34441
    -1.58321
    -1.64400
    -0.52814
     1.73396
     1.07400
    -0.58893
    -1.22718
    -1.30968
    -0.31539
     0.37496
    -0.16343
    -0.60630
    -0.42828
     0.02327
    -0.03317
    -0.05488
     0.01459
     0.22734
     0.12748
     0.15787
     0.27510
     0.28813
     0.26642
     0.19260
     0.27944
     0.35759
     0.41404
     0.39233
     0.27510
     0.40101
     0.56166
     0.45746
     0.65284
     0.66152
     0.42272
     0.21431
     0.14919
    -0.24158
    -0.05488
     0.49653
     2.01184
     2.53721
     1.06532
    -0.18948
    -0.12435
     0.11879
     0.67021
     0.97414
     1.03058
     0.74402
     0.32720
     0.16655
    -0.03317
    -0.07225
    -0.27632
    -0.32842
    -0.46302
    -0.59327
    -0.59327
    -0.50209
    -0.40657
    -0.47170
    -0.60196
    -0.41091
    -0.49775
    -0.64103
    -0.53683
    -0.35013
    -0.31973
    -0.26329
    -0.43262
    -0.45433
    -0.51512
    -0.56722
    -0.64103
    -0.48473
    -0.51512
    -0.66274
    -0.62801
    -0.64103
    -0.48038
    -0.35013
    -0.62801
    -0.74524
    -0.52814
    -0.44131
    -0.19816
    -0.21987
    -0.35447
    -0.33276
    -0.20685
     0.01459
    -0.00712
    -0.10264
    -0.00278
    -0.00278
     0.13616
     0.18826
     0.14484
     0.29247
     0.42706
     0.53127
     0.49653
     0.69626
     0.54864
     0.38799
     0.36628
     0.51824
     0.78310
     0.46180
     0.40970
     0.44443
     0.57903
     0.16655
    -0.13738
    -0.01146
    -0.03317
    -0.04186
     0.00590
    -0.05054
     0.28813
     0.85257
     0.47048
     0.41404
     0.42272
     0.32720
    -0.40223
     0.22734
    -0.49341
    -0.68011
    -0.22856
    -0.35881
    -0.33276
     0.05367
     0.26207
    -0.44999
    -0.92759
    -0.94930
    -1.21416
    -1.95661
    -2.11726
    -2.23449
    -1.50506
     1.43438
     2.78903
     0.94809
    -1.03180
    -0.94062
    -1.02312
    -0.14172
     0.57469
     1.05663
     1.19123
     0.80046
     0.65718
     0.40536
     0.32720
     0.27944
     0.32286
     0.50956
     0.35759
     0.12748
     0.10143
     0.11879
    -0.18948
    -0.05922
     0.50522
     0.47917
     0.36194
     0.30115
     0.22300
     0.09708
     0.03196
     0.30549
     0.65284
     0.92204
     0.37930
    -0.23290
     0.12313
     0.19260
    -0.16343
    -0.46302
    -1.11864
    -0.53249
     1.09571
     1.22597
    -0.35013
    -0.97535
    -0.69313
    -0.86247
    -0.74089
    -0.37184
    -0.32408
    -0.34144
    -0.48907
    -0.58025
    -0.56722
    -0.58025
    -0.54117
    -0.65840
    -0.71484
    -0.74089
    -0.77129
    -0.91023
    -0.74524
    -0.55419
    -0.49775
    -0.42394
    -0.22856
    -0.32408
    -0.36750
    -0.26763
    -0.21119
    -0.11133
    -0.02015
     0.04064
    -0.02015
     0.06235
     0.12313
     0.12748
     0.23168
     0.27944
     0.17958
     0.20129
     0.16221
     0.12313
     0.00156
     0.00590
    -0.01580
     0.18392
     0.16221
     0.31852
     0.50522
     0.93940
     1.38661
     1.33451
     0.83954
     0.90901
     1.13913
     0.80915
     0.46180
     0.37930
     0.22300
     0.02761
     0.02761
    -0.48038
    -0.66274
    -0.45433
    -0.77563
    -1.14469
    -1.29665
    -1.43125
    -1.54848
    -1.40520
    -1.26626
    -1.15337
    -0.82773
    -0.12435
     0.68758
     0.77441
     1.03492
     1.37359
     1.43438
     1.79475
     1.08268
     0.57469
    -0.28066
    -0.44999
     0.57903
     0.85691
     0.48785
     0.44877
    -0.31105
    -1.09258
    -1.66137
    -1.13166
    -1.62663
    -1.76123
    -1.58756
    -1.68308
    -2.08687
    -1.13166
     1.61239
     0.96111
    -1.13600
    -1.10127
    -0.85812
    -0.74958
    -0.42828
    -0.18514
    -0.24158
    -0.27197
    -0.57590
     0.10143
    -0.06791
    -0.87115
    -0.83207
    -0.93628
    -0.91023
    -0.83207
    -0.56288
    -0.36315
    -0.20250
    -0.40223
    -0.44565
    -0.12435
     0.01893
    -0.11567
    -0.12869
    -0.26329
    -0.13738
     0.14484
     0.34023
     0.17090
     0.04932
    -0.04620
     0.01025
     0.23602
     0.30115
     0.25773
     0.45746
     0.52693
     0.39233
     0.47048
     0.37496
     0.78744
     1.42569
     1.49950
     1.62542
     1.82514
     1.17386
     0.87862
     1.02190
     0.63547
     0.80046
     0.69626
     0.49219
     0.62245
     0.67021
     0.40101
     0.09274
    -0.34579
    -0.78866
    -0.82339
    -0.55854
    -0.44565
    -0.37184
    -0.58025
    -0.77997
    -0.89720
    -0.64972
    -0.44131
    -0.29368
    -0.10698
    -0.01146
     0.00156
    -0.11567
    -0.12869
    -0.20250
    -0.17211
     0.04932
     0.21866
     0.10143
    -0.17211
    -0.15474
     0.03196
     0.15787
     0.09274
     0.31418
    -0.00278
    -0.26329
    -0.12435
     0.09708
     0.06235
     0.14050
    -0.01146
    -0.02449
     0.22300
     0.18392
    -0.07225
    -0.16777
    -0.10698
    -0.05488
     0.03630
    -0.05488
     0.02761
    -0.13303
    -0.16343
    -0.57590
    -0.57156
     0.24471
     0.76139
     1.52990
     1.10874
     1.10005
     0.86993
     0.21431
    -0.00712
     0.21866
     0.77441
     1.00019
     0.11445
    -1.03614
    -1.17074
    -0.59327
     0.29681
     0.18392
     0.44877
     0.22734
    -0.84944
    -1.58756
    -1.20982
    -0.64103
    -0.02449
     0.15787
    -0.09396
    -0.33710
     0.10577
     0.35759
     0.32286
     0.28378
    -0.01146
    -0.58459
    -0.69748
    -0.82773
    -1.10561
    -1.27494
    -1.04917
    -0.63235
    -0.70182
    -0.77997
    -0.61498
    -0.46736
    -0.21553
    -0.16343
    -0.31105
    -0.38920
    -0.17211
    -0.02015
     0.13616
     0.10577
     0.12313
    -0.04620
    -0.16343
     0.11879
     0.11879
     0.14919
    -0.01146
    -0.06791
    -0.09396
     0.03630
    -0.07659
     0.05367
     0.07103
     0.04932
     0.06669
     0.21866
     0.36628
     0.73534
     0.78310
     0.76573
     0.47483
     0.37930
     0.62245
     0.75705
     1.31280
     1.43003
     1.12610
     0.52693
     0.47483
     0.40536
     0.48351
     0.62679
     0.57903
     0.39667
    -0.15909
    -0.55419
    -0.23724
    -0.19816
    -0.10698
    -0.32842
    -0.53683
    -0.64537
    -1.02312
    -1.01443
    -0.73221
    -0.38486
    -0.38486
    -0.48907
    -0.06791
    -0.18948
    -0.44565
    -0.63235
    -0.55854
    -0.61498
    -0.47170
    -0.66708
    -0.66708
    -0.48907
    -0.59327
    -0.64972
    -0.59761
    -0.60196
    -0.74524
    -0.71484
    -0.96667
    -0.77563
    -0.75826
    -0.76260
    -0.55419
    -0.49341
    -0.46736
    -0.48473
    -0.36750
    -0.26763
    -0.28500
    -0.24592
    -0.20685
     0.33589
     0.51824
     0.16221
     0.34891
     0.62679
     0.54429
     0.39233
     1.29978
     1.97711
     1.16518
     0.67889
    -0.41526
    -0.65406
    -0.53249
    -0.47604
     0.06669
     0.81349
     0.66152
     0.36628
     0.54864
     0.89599
     0.61376
    -0.65406
    -1.33573
    -1.12732
    -0.05922
     0.41838
     0.58337
     0.51390
     1.11742
     1.01756
     0.67021
     0.20563
    -0.03317
    -0.84076
    -1.27494
    -1.37481
    -0.94062
    -0.38920
     0.02327
     0.01893
    -0.30237
    -0.30671
    -0.59327
    -0.94062
    -0.50643
    -0.27197
    -0.22421
    -0.28500
    -0.08093
     0.17524
     0.16221
     0.24905
     0.54864
     0.67455
     0.78310
     0.77875
     0.66152
     0.59206
     0.81349
     1.08268
     1.09571
     1.17821
     1.22597
     1.12610
     0.88296
     0.86993
     1.04361
     1.06532
     0.98716
     0.72231
     0.52693
     0.58337
     0.69626
     0.80046
     0.77875
     1.07834
     0.93072
     0.45312
     0.57035
     0.99585
     1.52121
     1.37359
     0.91769
     0.92204
     0.81349
     0.63982
     0.55298
     0.44009
     0.55298
     0.50956
     0.24905
    -0.15474
    -0.28066
    -0.34144
    -0.50643
    -0.68879
    -0.65840
    -0.82339
    -0.84510
    -0.61498
    -0.17211
     0.57903
     0.39667
    -0.87983
    -1.13166
    -0.37618
    -0.30237
    -0.40223
    -0.61498
    -0.54985
    -0.65406
    -0.61498
    -0.32842
    -0.35881
    -0.72787
    -1.54848
    -1.85241
    -1.50940
    -1.17942
    -1.24021
    -1.52243
    -1.21416
    -0.90154
    -1.01877
    -1.07522
    -0.84510
    -0.85812
    -1.26626
    -1.29231
    -1.23587
    -0.99272
    -0.96233
    -0.88418
    -0.38486
     0.27510
     0.76139
     1.06098
     0.98716
     0.93072
     0.30983
    -0.84944
    -0.52814
    -0.00712
     0.22734
     1.29978
    -0.44565
     0.03196
     0.98716
    -0.21553
    -1.38783
    -0.87115
    -0.14606
     0.25773
    -1.03180
    -0.89286
    -0.57156
     0.92638
     2.15078
     1.76436
     1.02190
     0.87428
     0.93506
     1.08703
     1.16952
     1.51253
     1.26938
     1.13479
     1.07834
     0.71797
     0.60942
     0.15353
    -0.25895
    -0.70182
    -0.49775
    -0.61498
    -0.85812
    -0.79734
    -0.84510
    -0.85378
    -0.74524
    -0.55419
    -0.28500
    -0.28934
    -0.30237
    -0.32408
    -0.31105
    -0.10698
     0.08406
     0.43575
     0.40970
     0.48351
     0.46180
     0.72665
     0.76139
     1.06532
     1.27373
     1.05229
     0.80481
     0.81349
     0.74402
     0.74402
     0.70060
     0.58337
     0.88730
     0.93940
     0.81349
     0.55298
     0.17958
    -0.19382
    -0.50643
    -0.40657
    -0.15474
    -0.32408
    -0.36750
    -0.60196
    -0.94062
    -0.97535
    -0.67577
    -0.61932
    -0.00278
    -0.17645
    -0.33276
    -0.51946
    -0.59327
    -0.54551
    -0.48907
    -0.20685
    -0.02449
     0.02327
    -0.15909
    -0.20685
    -0.05922
    -0.31973
    -0.41526
    -0.59327
    -0.73221
    -0.86681
    -0.80602
    -0.78431
    -0.63235
    -0.59761
    -0.61498
    -0.62366
    -0.83207
    -1.02312
    -1.03180
    -1.04048
    -1.05785
    -0.95799
    -0.65840
    -0.31105
    -0.23724
    -0.30237
     0.12748
     0.35759
    -0.17211
    -0.89720
    -0.71050
    -0.14172
     0.16221
    -0.03751
    -0.61498
    -0.80168
    -0.35447
    -0.59327
    -0.51512
    -0.77997
    -0.76695
    -0.75826
    -0.53683
    -0.79734
    -1.12298
    -0.94930
    -0.97970
    -0.63235
    -0.65840
     0.09274
     0.50522
    -0.58459
    -1.46164
    -0.59761
    -0.12435
     0.30115
     0.23168
     0.26207
    -0.50209
    -0.49775
    -0.34579
     1.61239
     0.95243
     0.93506
     0.49653
     1.95106
     3.22756
     1.58634
     1.13913
     1.35188
     1.49082
     2.32011
     2.24630
     1.74265
     1.55595
     0.97414
     0.63113
     0.90033
     0.56166
     0.61811
     0.41404
     0.18392
     0.10577
     0.33589
     0.19260
     0.18392
     0.59206
     0.46180
     0.55732
     0.70929
     0.79612
     0.84822
     0.89599
     1.16952
     1.19123
     1.11308
     1.02624
     1.03927
     1.02624
     0.75270
     0.52693
     0.61811
     0.63547
     0.70929
     0.79178
     0.64850
     0.37496
     0.06235
    -0.02015
     0.04932
    -0.10264
    -0.25461
    -0.55419
    -0.39355
    -0.15474
    -0.20685
    -0.58025
    -0.75826
    -0.45867
    -0.17645
    -0.23724
    -0.42828
    -0.35881
    -0.29368
    -0.48038
    -0.46302
    -0.28500
    -0.10264
     0.05801
    -0.16777
    -0.28066
    -0.26763
    -0.36750
    -0.21119
    -0.17211
     0.00156
     0.09708
     0.01459
    -0.05054
    -0.20685
    -0.15474
    -0.04186
     0.10577
     0.32286
     0.29681
     0.21431
     0.29247
     0.20129
     0.01025
    -0.10264
    -0.17645
    -0.15909
    -0.12435
    -0.25461
    -0.39355
    -0.42394
    -0.60630
    -0.60630
    -0.62801
    -0.48907
    -0.59327
    -0.61064
    -0.60630
    -0.39355
    -0.15040
     0.13182
     0.04498
     0.32286
     0.54864
    -0.23290
    -0.44131
     0.07537
     0.15787
    -0.01146
    -0.18080
     0.19260
     0.55732
     0.57035
    -0.10264
    -0.79734
    -1.45296
    -2.22581
    -1.58756
    -1.52243
    -2.33001
    -2.58618
    -2.53842
    -2.74249
    -2.80762
    -2.64697
    -2.44724
    -1.76123
    -1.44428
    -2.81630
    -2.84235
    -2.27791
    -1.88280
    -0.53683
     0.99585
     0.95243
     0.40536
     0.22300
    -0.23290
     0.70060
     0.44009
     0.67021
     1.79475
     0.86125
     2.89758
     2.63707
     1.05229
     0.82217
     0.54864
     0.72665
     1.02624
     1.29544
     2.19420
     2.14644
     1.36056
     1.34320
     1.01322
     0.77441
     0.95243
     0.95243
     1.21294
     0.80481
     0.64416
     0.64850
     0.67021
     0.36194
     0.26642
     0.07103
     0.17958
     0.11445
     0.14919
     0.05367
    -0.02449
    -0.14172
    -0.26763
    -0.28934
    -0.17211
    -0.32842
    -0.61498
    -0.62801
    -0.67577
    -0.64103
    -0.83642
    -0.93628
    -1.06653
    -0.70616
    -0.27632
    -0.22421
    -0.43262
    -0.66274
    -0.69313
    -0.47170
     0.02761
     0.54864
     0.20129
    -0.23290
    -0.08962
     0.13182
     0.26207
     0.29681
     0.66152
     0.89599
     0.55732
    -0.02449
    -0.16777
    -0.19816
    -0.36315
    -0.43696
    -0.13303
    -0.17645
    -0.06791
    -0.25461
    -0.25895
    -0.32408
    -0.43262
    -0.37184
    -0.35447
    -0.22421
    -0.10264
     0.02761
     0.14484
     0.14919
     0.29681
     0.16221
     0.30549
     0.49219
     0.36194
     0.32286
     0.27944
     0.49219
     0.52693
     0.44009
     0.45312
     0.24036
     0.24905
     0.26642
     0.41404
     0.33589
     0.05801
    -0.06357
     0.16655
     0.48785
     0.35325
     0.43575
     0.10577
    -0.28066
    -0.61498
    -0.38920
    -0.36750
    -0.45433
    -0.27632
     0.17958
     0.44877
     0.59640
     0.70060
     0.19260
    -0.25895
    -0.55854
    -0.87549
    -1.22284
    -0.87115
    -0.60196
    -0.25461
     0.11011
    -0.18514
    -1.34875
    -2.06950
    -1.47467
    -0.92325
    -1.20982
    -1.41822
    -0.81471
    -0.38920
    -0.25461
    -0.73221
    -0.68011
    -0.73221
    -0.96233
    -0.12869
     1.13913
    -0.12869
     0.24036
     2.61970
    -0.19816
    -1.68308
    -0.84510
    -0.06791
     0.53561
     0.48351
     0.04932
     0.00156
     0.40101
    -0.12001
    -0.28500
    -0.26763
    -0.23724
    -0.08093
    -0.21553
    -0.00712
     0.10577
     0.01025
    -0.29803
    -0.27197
     0.11445
    -0.10698
    -0.41526
    -0.53683
    -0.46302
    -0.39789
    -0.48038
    -0.35447
    -0.49775
    -0.67577
    -0.68011
    -0.71919
    -0.38920
    -0.35013
    -0.36315
    -0.63235
    -0.56288
    -0.57156
    -0.25461
    -0.12001
     0.06235
    -0.01580
     0.17090
     0.53127
     0.30983
     0.53995
     0.35325
     0.14484
     0.55298
     0.65284
     0.50088
     0.27510
     0.09708
     0.22734
     0.37062
     0.10143
     0.13182
     0.22300
     0.07103
     0.01459
     0.05367
     0.02761
     0.27944
     0.36194
     0.26642
     0.01459
    -0.06357
    -0.01580
     0.17090
     0.26207
     0.06669
     0.12313
     0.44443
     0.71363
     0.85257
     0.53127
     0.11445
     0.03630
     0.04932
     0.18826
     0.31418
     0.57903
     0.80481
     0.57469
     0.00590
     0.11445
     0.45746
     0.36628
     0.28378
     0.36628
     0.24905
     0.07103
    -0.07225
     0.00590
     0.29247
     0.48785
     0.29681
     0.16655
     0.16221
     0.38365
     0.37930
     0.87428
     0.83954
     0.37496
     0.15787
    -0.14606
    -0.97970
    -0.72353
    -0.12435
     0.39233
     0.42706
    -0.15474
    -0.11133
    -0.36315
    -0.87983
    -1.33573
    -1.37481
    -1.06653
    -1.43993
    -1.41822
    -1.41388
    -1.22284
    -0.84076
    -1.42257
    -2.32567
    -2.72078
    -2.18673
    -1.23587
    -1.53111
    -2.01740
    -1.60058
    -0.88852
    -1.74386
    -1.12298
    -1.26192
    -1.25323
     1.83817
     0.17958
    -0.72787
    -0.01580
     0.24036
     1.34320
     1.01756
     1.10439
     0.98282
     1.03058
     0.90033
     0.74836
     0.80915
     0.50956
     0.44443
     0.57035
     0.45746
     0.35325
     0.40101
    -0.06357
    -0.13303
     0.19260
     0.31852
     0.22734
     0.07537
    -0.08527
     0.14050
     0.34023
     0.33154
     0.25339
     0.31418
     0.36194
     0.37062
     0.13182
     0.29247
     0.32286
     0.29681
     0.26207
     0.40536
     0.00156
    -0.08962
    -0.38920
    -0.33710
    -0.01146
     0.07537
    -0.05488
    -0.42828
    -0.39355
    -0.14172
     0.01893
     0.14919
     0.53127
     0.62245
     0.96980
     1.04795
     0.56600
     0.62245
     0.52259
     0.52693
     0.51390
     0.96545
     1.32583
     0.80915
     0.44877
     0.58771
     0.15787
     0.18826
     0.49653
     0.30983
     0.02761
     0.12748
    -0.05488
    -0.27197
     0.22300
     0.48785
     0.60942
     1.39964
     1.51687
     1.16952
     0.71797
     1.01322
     1.33885
     1.41701
     1.29544
     1.26070
     1.31280
     1.03058
     1.19123
     1.13479
     0.83954
     0.67889
     0.63547
     0.23602
     0.12748
    -0.30671
    -0.55854
    -0.57590
    -0.28500
    -0.46302
    -0.84944
    -0.67142
    -0.89286
    -1.07522
    -0.91457
    -0.99706
    -0.84510
    -0.61064
    -0.76260
    -0.30237
     0.51824
     0.50088
    -0.18514
    -0.82773
    -0.77129
    -0.73655
    -0.82773
    -0.88418
    -0.84076
    -1.35310
    -2.89446
    -2.79025
    -1.39217
    -0.68879
    -2.02174
    -2.57750
    -2.14766
    -2.00872
    -1.39217
    -1.45730
    -2.75986
    -1.52677
     1.38661
     0.90901
     0.95677
     1.65147
     1.39964
     0.25773
     0.24036
     0.88296
     1.39964
     1.72528
     1.63844
     1.00019
     0.81349
     0.41404
     0.23602
    -0.07225
    -0.16777
     0.13616
     0.12313
    -0.03751
    -0.13303
    -0.02449
     0.03630
     0.01459
    -0.00712
     0.03630
    -0.05054
     0.13616
     0.06669
    -0.14172
    -0.06357
     0.04498
    -0.04186
     0.11445
    -0.18948
    -0.36315
    -0.46302
    -0.44565
    -0.42828
    -0.66274
    -0.59327
    -0.59761
    -0.54117
    -0.28066
     0.01025
    -0.21553
    -0.09830
    -0.00278
    -0.08527
     0.31852
     0.43575
     0.48785
     0.41838
     0.81349
     1.00453
     0.91335
     0.85257
     0.82217
     0.96545
     0.79178
     1.03927
     0.79178
     0.87862
     0.79612
     0.40101
     0.49219
     0.36194
     0.18826
     0.26207
     0.17090
    -0.08962
     0.16221
     0.24036
     0.12313
    -0.07659
    -0.07225
    -0.12001
     0.15787
     0.07537
     0.00156
     0.10577
    -0.05922
     0.24905
     0.23168
     0.05801
     0.75270
     1.61673
     0.76573
    -0.45867
    -0.68879
    -0.61932
     0.30549
     0.67889
     0.64416
     0.04932
    -0.75392
    -1.10561
    -0.31539
     0.25339
     0.01459
     0.26207
     0.05367
    -0.35013
    -0.23724
    -0.12001
    -0.04186
    -0.19816
    -0.37184
    -0.06357
    -0.06357
    -0.15909
    -0.15474
    -0.48038
    -1.02312
    -0.53249
    -1.09693
    -1.30534
    -0.98404
    -1.27060
    -1.32705
    -1.61361
    -1.50506
    -0.96667
    -1.18376
    -2.00437
    -1.90451
    -0.80602
    -0.58459
    -0.92325
    -1.59624
    -1.33139
    -2.05648
    -1.72650
    -0.64537
     0.87862
     1.20426
     0.31418
     0.51390
     0.07972
     0.00590
     0.18826
     0.57903
     1.48214
     1.85119
     1.72962
     1.32149
     1.48214
     1.50819
     1.01756
     0.84822
     0.81783
     0.61376
     0.52693
     0.31418
     0.17090
     0.11879
     0.10143
     0.32286
    -0.04186
    -0.12435
     0.10577
    -0.06791
    -0.42828
    -0.30237
    -0.17645
    -0.10698
    -0.00278
    -0.03317
    -0.04186
     0.23602
     0.12748
    -0.07225
    -0.07225
     0.24036
     0.41404
     0.61376
     0.69192
     0.67021
     0.78744
     1.03492
     1.13913
     0.82652
     0.61376
     0.84822
     1.43872
     1.50819
     1.22597
     1.02190
     1.11308
     0.97414
     1.07834
     1.08703
     0.96111
     0.90901
     0.65284
     0.36194
     0.46180
     0.54864
     0.49653
     0.32286
     0.07103
    -0.10698
    -0.09830
    -0.13303
    -0.38052
    -0.23290
    -0.28934
    -0.34579
    -0.04186
     0.07972
    -0.02015
    -0.13738
     0.23168
     0.27510
     0.09708
    -0.25895
    -0.29803
     0.09274
     0.28813
     0.33589
     0.33589
    -0.18080
    -0.27632
    -0.25461
    -0.41960
    -0.36315
    -0.12435
    -0.11133
    -0.19382
    -0.21119
    -0.27197
    -0.22856
    -0.43262
    -0.31539
    -0.34579
    -0.44565
    -0.39789
    -0.54551
    -0.45433
    -0.44999
    -0.55419
    -0.59327
    -0.59761
    -0.80602
    -0.64103
    -0.82773
    -0.93194
    -0.52814
    -0.40223
    -0.30671
    -0.08093
    -0.42828
    -0.85812
    -1.21416
    -1.23152
    -0.65840
     0.07103
     0.16221
    -0.37184
    -0.84944
    -0.80602
    -1.56151
    -1.55716
    -1.27928
    -1.13166
    -1.29665
    -0.94496
    -1.38783
    -1.35744
     0.53995
     0.16655
    -0.43262
     0.60074
    -0.01580
    -0.00278
     0.87862
     0.98282
     1.15215
     0.19695
     0.72231
     2.43300
     3.11467
     1.75567
     0.63982
     0.37930
     0.84388
     1.16518
     0.88730
     0.10143
    -0.06791
     0.03196
     0.17090
    -0.07659
     0.03630
    -0.11133
    -0.52814
    -0.31973
    -0.16343
    -0.15040
    -0.11567
     0.16655
     0.30983
     0.54429
     0.50956
     0.52693
     0.85257
     0.80481
     0.83086
     0.40536
     0.42272
     0.53995
     0.63113
     0.68758
     0.84388
     0.96980
     0.75705
     0.57903
     0.66587
     0.28378
     0.15787
     0.37930
     0.42272
     0.70060
     0.73968
     0.66587
     0.55732
     0.51824
     0.13616
     0.05801
     0.14484
     0.12748
    -0.04620
    -0.05922
    -0.00712
     0.29681
     0.52693
     0.70494
     0.31418
    -0.14606
    -0.54117
    -1.29665
    -1.66571
    -1.39651
     0.05801
     0.35325
    -0.09396
    -0.15909
    -0.29368
    -0.36315
    -0.18948
    -0.15474
    -0.20685
    -0.23724
     0.15353
     0.40101
     1.14347
     4.06120
     1.02624
    -0.09396
     0.26207
     0.50956
     0.96545
     0.70929
     0.57035
     0.31418
     0.03196
    -0.32408
    -0.59761
    -0.89720
    -1.00141
    -1.19679
    -1.58756
    -1.18811
    -0.90589
    -1.18811
    -1.01009
    -0.58459
    -0.67577
    -0.88852
    -1.28363
    -1.05351
    -0.76260
    -0.61498
    -0.57156
    -0.79300
    -0.81905
    -0.98838
    -0.63669
    -0.92325
    -0.64103
    -1.05785
    -0.66274
    -0.58893
     0.72665
     1.59937
     1.05663
    -0.44565
    -1.53545
    -0.62801
     0.23168
     1.36056
     1.94671
     1.99882
     2.45471
     1.40398
     1.54726
     1.59068
     1.06532
     1.02624
     1.10874
     1.35188
     1.52555
     1.37793
     1.01756
     0.94809
     0.37930
     0.15787
    -0.07225
    -0.08527
    -0.40657
    -0.31973
    -0.72353
    -1.08824
    -1.23152
    -1.04917
    -0.88418
    -0.96667
    -0.79300
    -0.65406
    -0.85378
    -0.71484
    -0.66274
    -0.46302
    -0.00278
     0.04932
    -0.17645
    -0.38052
    -0.68011
    -0.60630
     0.10577
     0.54429
     0.28813
     0.00590
    -0.52380
    -0.71919
    -0.78866
    -0.39789
    -0.06357
    -0.08962
    -0.10698
    -0.08962
    -0.05054
    -0.40223
    -0.60630
    -0.01146
     0.61811
     0.67455
     0.63982
     0.52259
     0.28813
     0.63113
     0.81783
     0.66152
     0.76573
     0.27510
    -0.01580
    -0.41091
    -0.54117
     0.00156
     0.24905
    -0.25461
    -0.41960
    -1.27494
    -1.98701
    -1.55716
    -1.17074
    -1.19679
    -0.49341
    -0.45867
    -0.92325
    -1.09693
    -0.81036
    -0.75392
    -0.58025
    -0.61064
    -0.32408
    -0.46302
    -0.29368
    -0.02449
    -0.10698
    -0.38920
    -0.41526
    -0.40223
    -0.44131
    -0.16343
    -0.41960
    -0.50643
    -0.53249
    -0.34579
    -0.47170
    -0.58893
    -0.84076
    -0.62366
    -0.39355
     0.09274
     0.31852
    -0.08527
    -0.04620
    -0.48038
    -0.48473
    -0.53249
    -0.27197
    -0.01580
     0.00590
     0.17524
     0.04932
    -1.27928
    -1.53545
    -0.46302
     0.04932
     0.22734
     0.05367
    -0.81036
    -0.87549
    -0.71484
    -0.29803
     0.97414
     3.03218
     2.62839
     0.70060
     0.45746
     1.52990
     3.07125
     1.83817
     2.06394
     2.32011
     2.83245
     2.80640
     2.24630
     2.04224
     1.93803
     1.82080
     1.43003
     1.17386
     0.73534
     0.76139
     1.12610
     0.99151
     1.08268
     0.83954
     0.73968
     0.73099
     0.90033
     0.92638
     1.20860
     1.10439
     1.00453
     0.97848
     0.90467
     0.84388
     0.81783
     0.98282
     0.42272
    -0.12435
    -0.05922
    -0.49341
    -0.81471
    -0.93194
    -0.54117
    -0.19816
    -0.25026
    -0.69313
    -1.07956
    -1.26626
    -1.42257
    -1.02312
    -0.86247
    -0.29368
    -0.14606
    -0.33276
     0.00590
    -0.04620
    -0.30671
    -0.34579
    -0.29803
    -0.05054
     0.24036
     0.20129
    -0.41526
    -0.41091
    -0.80168
    -0.86681
    -0.63235
    -0.27632
     0.01893
     0.04064
    -0.66708
    -1.05785
    -0.81905
    -0.44131
    -0.32842
    -0.05922
     0.29681
     1.00453
     1.06532
     0.06669
    -0.21987
     0.19260
     0.34891
     0.53127
     0.52693
     0.50088
     0.47048
     0.40101
     0.37496
     0.51824
     0.55732
     0.10143
     0.00156
    -0.03317
    -0.34579
    -0.91457
    -1.05785
    -0.64537
    -0.47604
    -0.54551
    -0.74524
    -0.81905
    -1.12732
    -0.75826
    -0.83642
    -1.10561
    -1.26626
    -1.23152
    -0.63235
    -0.46736
    -0.21119
    -0.94062
    -1.38783
    -1.33573
    -0.20250
     0.66587
     0.00590
    -0.63235
    -0.52814
    -0.17645
    -0.24158
     0.08406
     0.98716
     1.07400
     0.81783
     1.10874
     0.19260
     0.38365
     0.11445
     0.60074
     2.48076
     2.75430
     1.69489
     1.06532
     0.12748
     0.57469
     0.57469
     0.63982
     0.61376
     0.28813
    -0.27632
    -0.47170
    -0.54117
    -0.44565
    -0.66274
    -0.83207
    -0.82773
    -0.91891
    -1.00575
    -1.06653
    -1.22284
    -0.81471
    -0.54117
    -0.44131
    -0.46302
    -0.00712
     0.34457
     0.47917
     0.69192
     0.95677
     1.02190
     1.11742
     1.32149
     1.54292
     1.45608
     1.85119
     1.82080
     1.86422
     2.14644
     1.81212
     2.07697
     1.65581
     1.04361
     0.78744
     1.16084
     1.20860
     0.54429
     0.19260
     0.02761
    -0.16777
    -0.35447
    -0.44131
    -0.68879
    -0.08527
    -0.01146
     0.15787
    -0.27632
    -0.51512
    -0.45867
    -0.48038
    -0.55419
    -0.88852
    -1.30968
    -0.64972
     0.11011
     0.10577
    -0.40223
    -1.01443
    -1.04048
    -0.94062
    -1.10127
    -1.08390
    -0.82339
    -0.88852
    -1.08390
    -1.07522
    -0.86247
    -0.74089
    -0.68445
    -0.93628
    -0.77129
    -0.67142
    -0.69748
    -0.68445
    -0.97101
    -0.78431
    -0.71050
    -0.91891
    -0.87983
    -0.58025
    -0.23290
     0.31852
     0.56600
     0.33589
    -0.19382
    -0.32408
    -0.18080
    -0.21119
     0.38799
     0.49219
     0.44443
     0.45746
     0.22300
     0.04498
    -0.25895
    -0.45433
    -0.60196
    -0.65840
    -0.71484
    -0.64972
    -0.82773
    -1.75689
    -1.48335
    -0.77563
    -0.47170
    -0.34579
    -0.23724
    -0.07659
    -1.47033
    -1.64834
    -1.56151
    -0.42828
    -0.44999
    -0.63235
    -0.28934
    -0.40223
    -0.82773
    -1.42257
    -1.66571
    -0.60630
     0.33154
     1.78607
     1.54726
     0.66587
    -0.25895
    -0.39789
    -0.07659
     0.50522
     1.06098
     1.00019
     0.65284
     0.62245
     1.33451
     1.15215
     0.45746
     0.10143
     0.02327
    -0.31973
    -0.59761
    -0.28500
    -0.07659
    -0.41091
    -0.66274
    -0.56288
    -0.46736
    -0.23290
    -0.19382
    -0.24158
    -0.22421
    -0.32842
    -0.05488
     0.19695
     0.10143
     0.49653
     0.66152
     0.82652
     1.01322
     1.19992
     1.23465
     1.07834
     1.19992
     1.62542
     1.68620
     1.54292
     1.33017
     1.13479
     1.12610
     1.01756
     0.76139
     0.38365
     0.45312
     0.28813
     0.34891
     0.17090
     0.00590
    -0.32842
    -0.37184
    -0.55854
    -0.65406
    -0.48907
    -0.45867
    -0.20250
    -0.07225
     0.42272
     0.84388
     0.78310
     0.86559
     0.72665
     0.05801
     0.05801
     0.59640
     0.86559
     0.72231
     0.88296
     0.67889
     0.66152
     0.74402
     0.24471
    -0.15474
    -0.59761
    -0.94062
    -1.05785
    -1.03614
    -0.82339
    -0.80168
    -0.74524
    -0.78866
    -0.85378
    -0.86247
    -1.10127
    -1.10561
    -0.88852
    -0.77997
    -0.81036
    -0.76260
    -0.67577
    -0.31539
     0.09708
     0.53127
     0.52693
     0.24471
    -0.33710
    -0.33276
    -0.43262
    -0.25461
    -0.01146
     0.41404
     0.32286
     0.27076
     0.16221
    -0.08527
    -0.28500
    -0.28500
    -0.35013
    -0.28066
    -0.37184
    -0.53249
    -0.71919
    -0.63669
    -0.68445
    -0.10698
    -0.25895
    -0.58025
    -0.43262
    -0.51946
    -0.40223
    -0.01580
     0.20563
     0.02327
    -0.74524
    -0.85378
    -0.63669
    -0.72353
    -0.03751
    -0.18948
    -0.23290
    -1.01009
    -0.56288
    -0.89720
    -0.93194
     0.31852
     0.14484
     1.78172
     1.96842
     0.81783
     0.53995
    -0.08527
     0.29247
     1.02190
     1.86856
     2.33748
     1.99013
     1.32149
     1.09571
     0.98716
     0.66587
     0.36628
    -0.00278
     0.28378
     0.55298
     0.24471
     0.12748
     0.19695
     0.20129
     0.30549
     0.07537
     0.53561
     0.59640
     0.50956
     0.50956
     0.45746
     0.47483
     0.51824
     0.38365
     0.24905
    -0.03751
    -0.24158
    -0.31539
    -0.57590
    -0.28066
     0.34023
     0.38799
    -0.08962
    -0.90589
    -1.17074
    -1.10561
    -1.06219
    -1.32270
    -1.37915
    -1.50072
    -1.36178
    -0.96667
    -1.20547
    -1.91320
    -2.11726
    -2.20844
    -1.93056
    -1.66571
    -1.69176
    -1.41388
    -1.00575
    -0.64537
    -0.75826
    -0.49775
    -0.18080
     0.36628
     0.27510
     0.21431
     0.13616
     0.23168
     0.52693
     0.54864
     0.53561
     0.53561
     0.35325
     0.33154
     0.37496
     0.05367
    -0.09396
    -0.22856
    -0.24592
    -0.21987
    -0.21553
    -0.28500
    -0.25895
    -0.27197
    -0.28500
    -0.24592
    -0.21119
    -0.23724
    -0.37184
    -0.36315
    -0.42828
    -0.25026
    -0.21119
    -0.37618
    -0.37618
    -0.47604
    -0.35447
    -0.31539
    -0.28066
    -0.39355
    -0.63235
    -0.58025
    -0.49775
    -0.44565
    -0.31539
    -0.46302
    -0.46736
    -0.42394
    -0.39355
    -0.43262
    -0.47604
    -0.25895
    -0.36750
    -0.44565
    -0.36315
    -0.29368
     0.08406
     1.17821
     1.77304
     1.85988
     1.85988
     0.57035
     0.85257
     1.69054
     1.29978
    -0.09396
    -0.70616
    -0.56288
     0.05367
     1.53424
     1.34754
     0.09708
    -0.91891
    -1.32270
     0.42272
     0.47483
    -1.26626
    -1.21416
     1.02190
     1.57331
     1.53424
     0.59206
     0.87862
     1.56897
     2.01618
     2.32880
     2.42432
     1.95540
     1.33017
     0.82652
     0.87862
     0.94809
     0.66587
     0.72231
     0.29681
    -0.12869
    -0.19816
    -0.16343
     0.04498
    -0.15040
     0.00590
     0.13616
     0.18392
     0.62245
     0.34023
     0.22300
     0.38365
     0.65718
     1.07400
     1.30412
     0.88296
     0.42272
     0.32286
    -0.17211
    -0.62801
    -0.85812
    -1.14035
    -1.51809
    -1.73952
    -2.50803
    -2.74683
    -3.26785
    -2.97261
    -3.23746
    -3.22444
    -3.20273
    -3.04642
    -2.02608
    -1.26192
    -0.92759
    -1.16205
    -0.82773
    -0.54117
    -0.06791
     0.49653
     0.96980
     1.05663
     1.23899
     1.15215
     1.02624
     0.99585
     0.66152
     0.57903
     0.48785
     0.40101
     0.23602
    -0.04620
    -0.18514
    -0.04186
     0.10143
    -0.02449
     0.07103
     0.08406
     0.18392
     0.10577
     0.14050
     0.03196
    -0.01146
     0.15787
     0.23168
     0.22734
     0.31418
     0.15787
     0.12748
    -0.11133
    -0.08962
    -0.00712
     0.00590
     0.01025
     0.04932
    -0.08962
    -0.33710
    -0.35013
    -0.08527
     0.02761
     0.08406
    -0.01580
    -0.01580
    -0.01580
    -0.10264
    -0.17645
    -0.07659
     0.10577
     0.87862
     1.67752
     1.72962
     2.37222
     3.56188
     3.89621
     3.41860
     2.85850
     1.69923
     1.72528
     3.75727
     3.40124
     2.65444
     2.69786
     2.47208
     2.46339
     1.80343
     0.76139
     0.04498
     0.60508
     0.77007
     0.09274
    -0.26763
    -0.53683
    -0.93628
    -0.00712
    -0.12435
    -0.26763
    -0.11133
     0.27076
     0.01893
    -0.11567
     0.53995
     0.35759
    -0.25461
    -0.60196
    -0.35881
    -0.23724
    -0.25895
     0.02761
     0.35759
     0.27510
     0.18826
     0.19260
    -0.02883
    -0.28934
    -0.48038
    -0.44131
    -0.46736
    -0.58893
    -0.73221
    -1.07522
    -1.18376
    -1.20547
    -1.28797
    -1.47901
    -1.64834
    -1.43559
    -1.78294
    -1.96530
    -2.14331
    -2.19107
    -2.12160
    -2.37343
    -2.21278
    -2.11292
    -2.20844
    -2.25620
    -2.77288
    -2.46895
    -2.68605
    -2.58618
    -1.96530
    -1.84807
    -1.27928
    -1.43125
    -1.88280
    -2.00872
    -1.78728
    -1.30534
    -0.59327
    -0.35013
    -0.63235
    -1.25758
    -1.45296
    -1.45730
    -0.96667
    -0.57590
    -0.37618
    -0.31105
    -0.26329
    -0.92325
    -1.06219
    -0.71484
    -0.71919
    -0.33710
    -0.23290
    -0.21119
    -0.11133
     0.05367
     0.15353
     0.08840
     0.03630
     0.06235
    -0.17645
    -0.12435
    -0.05488
    -0.09396
    -0.10698
    -0.25895
    -0.36750
    -0.32408
    -0.24158
    -0.30237
    -0.41526
    -0.22856
    -0.02015
    -0.12001
    -0.03751
    -0.11133
    -0.07225
    -0.15040
    -0.14172
     0.01893
     0.00590
    -0.04620
    -0.12001
    -0.29803
    -0.12869
     1.43872
     1.14347
     2.26367
     2.89324
     2.56760
     2.98876
     1.08703
     0.80915
     1.72094
     2.19420
     1.85988
     1.63410
     2.53286
     2.94968
     2.82377
     0.94809
    -0.95365
    -0.70616
    -1.30099
    -1.44862
    -0.23724
    -0.02449
     0.50522
     0.83520
     0.38365
    -0.68879
    -0.72787
    -0.40657
     0.01459
     0.66152
     1.09137
     1.38661
     1.16952
     1.03058
     1.13479
     1.14781
     0.87862
     0.89164
     0.99151
     0.76139
     0.70494
     0.82217
     1.19557
     1.03492
     0.93940
     0.85257
     0.73968
     0.80046
     0.75270
     0.63113
     0.79178
     1.05229
     1.03492
     0.75705
     0.68323
     0.32720
     0.22300
    -0.07659
    -0.25026
    -0.41960
    -0.23290
    -0.15909
    -0.18948
    -0.44565
    -0.52380
    -0.69313
    -0.95365
    -1.26626
    -1.43993
    -1.44862
    -1.50940
    -1.45296
    -1.78728
    -1.70913
    -1.33573
    -1.20113
    -1.25758
    -1.37046
    -1.50940
    -1.27928
    -1.32270
    -1.42257
    -0.94062
    -0.60630
    -0.34579
     0.01459
     0.31852
     0.07537
    -0.45867
    -0.54117
    -0.62801
    -0.86681
    -0.28934
     0.57469
    -0.36750
    -0.70616
    -0.32408
    -0.02449
    -0.19382
    -0.60630
    -0.96233
    -0.69748
    -0.31973
    -0.62366
    -0.64972
    -0.39789
    -0.46302
    -0.30237
    -0.69748
    -0.30671
    -0.18514
     0.03630
     0.18826
    -0.17211
    -0.16777
    -0.09830
    -0.17645
    -0.05054
    -0.08093
     0.20997
     0.24036
     0.50522
     0.30549
     0.04932
     0.18826
     0.72665
     0.83954
     0.99151
     1.62976
     1.33451
     1.37793
     0.87428
     1.11308
     1.30412
     0.75705
     0.83954
     0.70494
     0.56600
     1.17386
     1.05663
     0.17090
    -0.41091
     0.48351
     1.55595
     0.26207
    -0.56722
    -0.86681
    -0.83642
    -0.94930
    -0.36315
     0.39667
     1.23031
     1.15650
     0.24471
    -0.50643
    -0.53249
    -0.04620
     0.50522
     0.59640
     0.56166
     0.54429
     0.75270
     0.77441
     0.83086
     0.99585
     1.08703
     0.81349
     0.96111
     1.03058
     1.22597
     1.55161
     1.12176
     1.05663
     0.89164
     0.87428
     0.92638
     0.69192
     0.56166
     0.42706
     0.31852
     0.15353
    -0.26763
    -0.68011
    -0.82773
    -0.68445
    -0.69313
    -0.82773
    -0.94062
    -1.05785
    -1.22718
    -1.04048
    -1.18376
    -1.38349
    -1.62229
    -1.67439
    -1.48335
    -1.48335
    -1.34875
    -1.32270
    -1.39217
    -1.14035
    -1.09258
    -1.06219
    -1.23152
    -1.42257
    -1.58756
    -1.51375
    -1.15771
    -1.16640
    -1.26192
    -1.35310
    -1.43125
    -1.32270
    -1.22284
    -0.86247
    -0.78431
    -0.92325
    -1.21416
    -1.08390
    -0.67142
    -0.81905
    -1.00141
    -0.87549
    -0.64972
    -0.71050
    -0.54551
    -0.67577
    -0.92759
    -1.06653
    -0.93628
    -0.70182
    -0.78866
    -0.66274
    -0.77129
    -0.58893
    -0.44131
    -0.22421
    -0.28066
    -0.42394
    -0.37184
     0.08840
    -0.01580
    -0.25026
    -0.30671
    -0.38486
    -0.33710
    -0.01580
     0.21431
     0.47048
     0.24905
    -0.21553
    -1.31402
    -1.41822
    -0.43262
    -0.32842
    -0.12435
     0.81783
     0.67889
     1.15650
     0.37062
    -0.61932
    -0.08962
     0.64850
     0.90901
     0.67889
     0.67889
     0.08840
     0.04932
     0.81783
     1.16518
     0.83954
    -0.07659
     1.71225
     1.82948
    -0.47170
    -0.40223
     0.74402
     1.06966
     1.06966
     1.02190
     0.83954
     1.39530
     1.84685
     1.90764
     2.18986
     1.94671
     1.86422
     1.65147
     1.68620
     1.83817
     2.05092
     2.03355
     1.98579
     1.83817
     1.99447
     1.93369
     1.89461
     1.33885
     1.24333
     1.31715
     1.34320
     0.96111
     0.85257
     0.84822
     0.76573
     0.83520
     0.88730
     0.70494
     0.51824
     0.11879
     0.21866
     0.47483
     0.47917
     0.49219
     0.21866
     0.11011
    -0.07225
     0.01893
    -0.13303
    -0.44131
    -0.55854
    -0.38052
    -0.44565
    -0.47170
    -0.62801
    -0.66708
    -0.55854
    -0.37618
    -0.54117
    -0.63235
    -0.77563
    -1.02746
    -0.93628
    -0.61064
    -0.90154
    -1.09693
    -0.95799
    -0.74524
    -0.84076
    -0.74524
    -0.64103
    -0.81905
    -1.04917
    -0.96667
    -0.87115
    -1.09258
    -1.41822
    -1.60927
    -1.28797
    -1.10561
    -0.86247
    -0.89720
    -0.84944
    -0.78431
    -0.77129
    -0.51512
    -0.47170
    -0.27632
    -0.44999
    -0.57590
    -0.50643
    -0.15474
    -0.08527
    -0.23290
    -0.23724
    -0.18514
    -0.45433
    -0.58025
    -0.52380
    -0.69313
    -0.84944
    -1.30968
    -0.96233
    -1.00141
    -1.07956
    -1.41822
    -1.29231
    -0.77997
    -0.77129
    -0.71484
    -0.12001
    -0.47604
    -1.08824
    -1.28797
    -0.92325
    -0.50643
    -0.20685
     0.53561
     1.81646
     0.71797
    -1.41822
    -0.66274
     1.20860
     1.75567
     0.63547
    -0.07225
    -0.24592
    -0.27632
     0.83954
     0.35325
     1.53424
     2.01618
     1.32583
     0.41404
     0.53127
    -0.24158
     0.48785
     0.72665
     0.74402
     1.11308
     1.85554
     2.05960
     1.77738
     1.75133
     1.98579
     2.00316
     2.22459
     1.89461
     2.05526
     2.00750
     1.87724
     2.34617
     2.18986
     2.08131
     2.41129
     1.95974
     1.72528
     1.43438
     1.27373
     0.93072
     0.96980
     0.80481
     0.60942
     0.56600
     0.52259
     0.23168
     0.41838
     0.23168
    -0.11567
     0.10577
    -0.25026
    -0.53249
    -0.61932
    -0.57156
    -0.51946
    -0.32842
    -0.64537
    -0.91891
    -0.95799
    -1.08390
    -1.41388
    -1.90451
    -1.52677
    -1.27928
    -1.13166
    -1.28363
    -1.70044
    -1.75689
    -1.74386
    -1.63098
    -1.64834
    -1.41388
    -1.03614
    -1.10127
    -1.30099
    -1.74821
    -1.67874
    -1.61795
    -2.10858
    -2.12160
    -1.23152
    -0.41960
    -1.23587
    -2.13463
    -2.06082
    -2.38646
    -2.87275
    -2.85538
    -2.78157
    -2.43856
    -1.80465
    -1.33139
    -1.41388
    -1.10995
    -0.73221
    -1.43993
    -1.57887
    -1.46164
    -1.27928
    -0.61064
    -0.03751
     0.21431
     0.20563
     0.25339
     0.43575
     0.39233
     0.20129
     0.04064
    -0.23724
    -0.28500
    -0.37184
    -0.54117
    -0.10264
     0.49219
     0.49653
    -0.16343
    -0.59327
    -0.76695
    -0.60196
     0.01893
     0.34891
     0.04498
     0.28813
     0.37930
     0.80915
     0.43575
    -0.77563
    -1.16205
    -0.17211
     3.12336
     2.73259
     0.18392
    -0.64972
     0.42272
    -0.42394
    -0.16777
     1.26938
     1.77304
     2.53286
     1.82080
     1.73396
     1.13913
     1.26504
     0.88730
     1.54292
     1.99882
     2.62839
     2.80206
     2.26367
     1.89461
     1.70791
     1.60371
     1.62976
     1.67318
     1.75133
     1.71660
     1.35622
     1.02190
     0.97414
     0.96980
     0.87862
     0.57035
     0.55298
     0.68323
     0.70929
     0.64850
     0.49653
     0.51824
     0.53127
     0.37496
     0.30983
     0.49219
     0.64850
     0.87428
     0.86125
     0.70929
     0.96111
     0.81783
     0.89599
     1.29544
     1.46477
     1.18689
     1.05663
     1.06532
     1.34320
     1.66449
     1.19557
     0.56600
     0.45746
     0.37062
     0.14484
     0.03630
    -0.37618
    -0.47170
    -0.52380
    -0.93194
    -1.11864
    -1.27928
    -1.25323
    -1.18811
    -0.97970
    -1.04917
    -1.13600
    -1.48769
    -1.37046
    -1.20982
    -1.52677
    -1.52243
    -1.05351
    -1.01009
    -1.34007
    -1.34441
    -1.48769
    -1.81333
    -1.89149
    -1.66137
    -1.53980
    -2.12595
    -2.82933
    -2.62526
    -2.34738
    -1.93491
    -1.37046
    -1.51375
    -1.76991
    -1.41822
    -1.18811
    -1.28797
    -0.88852
    -0.61932
    -0.15474
     0.01459
    -0.28500
     0.18826
     0.40536
     0.65284
     0.67021
     0.31852
    -0.44999
    -0.74089
    -0.74089
    -0.34144
     0.18392
    -0.08962
    -0.30671
    -0.63235
    -1.08824
    -1.26626
    -1.76991
    -2.10424
    -1.56585
    -1.06219
    -0.48907
     0.51390
     0.02327
    -0.46736
    -0.99706
    -0.48038
     0.37496
     0.73099
     1.83383
     1.98145
     0.87862
     0.06235
     0.37062
     0.93506
     1.23899
     2.30275
     1.94671
     1.77738
     0.78744
     0.57035
     0.61376
     0.26642
     0.30983
     0.23602
     0.85691
     0.82652
     0.56166
     0.26207
     0.19695
     0.33154
     0.48351
     0.71363
     0.70929
     0.62679
     0.59640
     0.91335
     1.02624
     1.21728
     1.17821
     1.22597
     1.18689
     1.28675
     1.38661
     1.32149
     1.22597
     1.06098
     1.16084
     1.47345
     1.70791
     1.47345
     0.96545
     0.73534
     0.74836
     0.69192
     0.77441
     0.41404
     0.33154
     0.30549
     0.20563
     0.36628
     0.47048
     0.00590
     0.20563
     0.31852
     0.20563
    -0.37618
    -0.64103
    -0.36315
    -0.18514
    -0.18948
    -0.25026
    -0.24592
    -0.31973
    -0.38920
    -0.61064
    -0.58893
    -0.38920
    -0.54985
    -0.69313
    -0.55854
    -0.51078
    -0.59327
    -0.48473
    -0.25026
    -0.12001
    -0.18948
    -0.09396
     0.14484
     0.04498
     0.17958
    -0.02015
    -0.27632
    -0.41526
    -0.42394
    -0.76260
    -0.86247
    -0.59327
    -0.68879
    -1.31402
    -1.47901
    -1.27494
    -1.12298
    -1.50506
    -2.13029
    -1.93491
    -1.89149
    -2.51237
    -2.46895
    -2.04345
    -1.79597
    -1.61795
    -1.57453
    -1.50506
    -1.76123
    -1.58756
    -1.15771
    -0.44999
     0.05367
     1.01756
     1.23899
     0.83086
     0.29681
    -1.50072
    -0.21553
     0.37930
    -0.05922
     0.91769
     1.02624
     0.26642
    -0.37618
    -0.74958
    -2.01740
    -2.96827
    -2.32567
    -2.37343
    -2.30830
    -2.31265
    -1.67874
    -1.71347
    -1.05351
    -1.11864
    -1.25323
    -0.69748
    -0.00278
     0.56600
     0.77875
     0.84388
     0.50088
     0.37496
     1.17821
     2.08131
     2.26801
     1.58634
     1.26070
     1.19992
     0.91769
     0.42272
     0.74836
     0.98716
     0.78310
     0.70929
     0.55298
     0.67889
     0.90901
     1.04795
     1.25636
     1.38227
     1.26504
     1.35622
     1.60371
     1.59068
     1.82080
     2.07263
     2.13776
     2.17249
     2.27670
     2.18986
     2.28972
     2.37656
     2.16381
     2.14644
     2.37222
     2.13341
     1.79041
     1.31280
     1.06098
     0.97848
     0.77875
     0.43141
     0.02761
    -0.24158
    -0.27632
    -0.48907
    -0.94062
    -1.63966
    -1.47467
    -1.53980
    -1.47033
    -1.49638
    -1.60492
    -1.32705
    -0.96667
    -1.10561
    -1.15337
    -0.81036
    -0.32842
    -0.52380
    -0.39355
    -0.36315
    -0.32842
     0.08406
     0.64850
     0.71363
     0.64850
     0.17958
    -0.23724
     0.29247
     0.47048
     0.18392
     0.12313
     0.17524
     0.17958
    -0.09830
     0.16221
     0.14050
     0.09274
    -0.19816
    -0.15909
    -0.14172
    -0.06357
    -0.15474
    -0.09396
    -0.11133
    -0.11567
     0.12313
     0.18392
     0.22300
     0.01459
    -0.01146
     0.03196
    -0.07225
    -0.05488
    -0.06357
    -0.35447
    -0.92759
    -0.99706
    -0.53683
    -0.48907
    -1.20113
    -1.34441
    -1.35744
    -2.08253
    -2.28225
    -2.13029
    -1.41388
    -1.71781
    -1.98267
    -1.66137
    -1.36178
    -1.18811
    -1.34441
    -1.31402
    -0.61932
    -0.83642
    -0.12001
    -0.11133
    -1.19245
    -1.02746
    -0.15474
     0.60942
    -0.18080
    -0.81905
    -0.91023
     0.13182
     0.70060
     1.88593
     1.17821
    -1.47467
    -1.18811
    -0.52814
     0.91335
     1.33885
     1.22162
     1.16952
     1.08703
     1.00887
     1.08268
     1.18255
     1.29544
     1.46043
     1.38661
     1.21294
     1.26070
     1.29978
     1.15650
     1.06532
     1.13045
     1.49950
     1.70791
     1.84251
     1.56897
     1.44306
     1.74265
     1.64713
     1.43872
     1.79909
     1.79475
     1.12176
     1.13479
     1.49082
     1.47345
     1.67752
     1.18255
     0.67455
     0.33589
     0.34457
     0.40101
     0.09274
    -0.12001
    -0.66708
    -0.57156
    -0.28934
     0.01893
    -0.49775
    -0.94062
    -1.17074
    -0.96233
    -0.90589
    -0.92325
    -0.89720
    -1.14035
    -1.10561
    -0.95365
    -0.99706
    -0.80602
    -0.83642
    -0.80168
    -0.96233
    -1.05785
    -0.91457
    -0.85378
    -0.89286
    -0.82773
    -0.82339
    -0.84076
    -0.49341
    -0.17645
    -0.38486
    -0.52814
    -0.28066
    -0.25461
    -0.18080
    -0.32408
    -0.19816
    -0.20250
    -0.16777
    -0.16343
    -0.00278
    -0.14172
    -0.21553
    -0.23290
    -0.25026
    -0.17645
    -0.42828
    -0.46736
    -0.45867
    -0.40657
    -0.47170
    -0.35013
    -0.32842
    -0.31105
    -0.11133
     0.12748
    -0.04620
    -0.21119
    -0.01146
    -0.02883
     0.67455
     0.64850
     0.19260
    -0.03751
    -0.81905
    -0.86681
    -0.54551
    -0.38052
     0.08840
     0.00156
    -0.60196
    -1.12298
    -1.37915
    -1.07088
    -0.32842
    -0.10698
    -0.45867
    -0.44565
    -0.23290
     0.20129
     0.64850
     0.01459
    -1.21416
    -1.15771
     0.02761
     0.39233
     0.33589
    -0.44999
    -0.88852
    -0.61064
    -0.53683
    -0.12869
    -0.23290
    -0.05054
    -0.54117
    -1.16640
    -0.69748
    -0.76695
    -0.48907
     0.95677
     1.99882
     1.70357
     1.26938
     2.39393
     2.23762
     1.50819
     1.62976
     2.04224
     2.01618
     2.05092
     2.23762
     2.51984
     2.16815
     2.28972
     2.15947
     1.94237
     1.65147
     1.42569
     1.41267
     0.96545
     0.63982
     0.65718
     0.64416
     0.38799
     0.51390
     0.85257
     0.71797
     0.63547
     0.30115
     0.18392
     0.12313
    -0.38052
    -0.68011
    -0.73221
    -0.40223
     0.07103
     0.17090
    -0.18948
     0.06235
    -0.35013
    -0.41091
    -0.35447
    -0.08962
     0.06669
     0.18826
     0.14919
    -0.05054
    -0.11133
    -0.01580
    -0.02015
     0.10143
    -0.02449
    -0.36750
    -0.63235
    -0.80168
    -1.12732
    -1.08824
    -0.90154
    -0.71919
    -0.66708
    -0.71919
    -0.84076
    -0.87115
    -0.87549
    -0.73221
    -0.80168
    -0.73221
    -0.63669
    -0.49341
    -0.04186
     0.04064
    -0.13738
    -0.21119
    -0.08962
    -0.07225
     0.04064
     0.16221
     0.11011
    -0.13303
    -0.48038
    -1.08824
    -0.80602
    -0.30671
    -0.37618
    -0.49341
    -0.29803
    -0.53249
    -0.45867
    -0.71050
    -1.37481
    -1.78728
    -1.33573
    -0.94930
    -0.48038
    -0.74958
    -0.81471
    -0.74089
    -0.59761
    -0.33710
     0.34023
     0.28813
    -0.64972
    -0.07659
     0.50522
     0.46614
    -0.45867
    -0.27632
     0.51824
     1.49516
     1.09137
     0.62245
    -0.24158
    -0.51946
     0.21866
     0.70929
     1.20860
     0.35759
    -0.71050
    -0.52380
    -0.82339
    -0.80602
    -0.38052
     1.04795
     1.92066
     0.87862
     0.32720
    -0.95799
    -0.16777
     1.04795
     1.45174
     1.69489
     1.34320
     1.67752
     1.13045
     1.38227
     1.30412
     1.24768
     0.94375
     1.06532
     1.07400
     1.19557
     1.26504
     0.97414
     0.58337
     0.27944
     0.29247
     0.24036
     0.20563
     0.02761
    -0.02015
     0.45746
     0.40970
    -0.00278
    -0.35881
    -0.29803
    -0.18514
    -0.09396
    -0.12001
     0.10577
    -0.18080
    -0.24592
    -0.13303
    -0.23290
    -0.52380
    -0.64972
    -0.43696
    -0.24592
    -0.26329
    -0.28934
    -0.14172
    -0.17211
    -0.89286
    -1.45296
    -0.77129
    -0.31539
    -0.09830
    -0.17645
    -0.65840
    -1.13600
    -0.89720
    -0.30671
     0.30115
     0.24905
    -0.08093
    -0.15909
     0.01459
     0.30983
     0.37930
     0.37062
     0.35759
     0.42706
     0.27076
     0.16655
     0.14919
    -0.08527
    -0.50209
    -0.46736
    -0.41091
    -0.37184
    -0.59327
    -0.91023
    -1.10995
    -1.24455
    -1.15771
    -1.21416
    -1.15771
    -0.98838
    -0.96667
    -0.71919
    -0.84944
    -0.83207
    -1.08824
    -1.25323
    -0.83642
    -0.10264
     0.01025
     0.23168
     0.40101
     0.04498
    -0.21553
     0.24471
     0.73968
     0.70494
     0.11879
    -0.90154
    -0.54985
     1.17821
     0.68323
    -0.31973
    -0.71484
    -0.01580
    -0.26763
    -0.62366
     0.24036
     0.93506
     0.56166
    -0.08093
     0.11011
     1.58200
     0.90901
     0.99585
     1.59068
     1.33451
     0.96545
     1.23031
     0.82652
     1.34754
     1.97711
     1.50384
     0.58771
     0.06669
    -0.07659
    -0.07659
    -0.16343
    -0.05054
    -0.12001
    -0.04620
     0.01893
    -0.16343
    -0.08962
     0.00590
     0.08406
     0.27076
     0.14919
     0.16655
     0.13616
     0.24471
     0.60508
     1.05229
     1.06532
     1.00453
     1.01756
     1.25636
     1.55595
     1.70791
     2.15512
     2.28104
     1.90764
     1.96842
     2.13341
     2.12039
     2.01184
     2.08565
     1.68620
     1.31715
     1.16518
     0.92204
     0.69626
     0.41404
     0.17090
    -0.01146
    -0.32408
    -0.72353
    -1.21416
    -0.86247
    -0.65840
    -0.86247
    -1.21416
    -1.43559
    -1.32270
    -1.21850
    -1.08390
    -0.88418
    -1.14035
    -1.04048
    -0.97101
    -0.90589
    -1.22718
    -1.27060
    -1.21416
    -0.86681
    -0.46302
    -0.92325
    -1.24455
    -1.01877
    -0.68445
    -0.57156
    -0.55854
    -0.38920
    -0.51946
    -0.35881
    -0.23290
    -0.23290
     0.03630
     0.37062
     0.31418
     0.39233
     0.40970
    -0.04620
    -0.04186
    -0.06791
     0.01025
     0.03196
    -0.38486
    -0.81905
    -0.20685
     0.95243
     1.35188
     1.27807
     0.86125
     0.93940
     0.54864
     0.84388
     0.15787
    -0.08093
     0.77875
     1.12176
     2.19420
     2.05960
     1.33451
     0.62245
    -0.30671
    -0.57156
    -0.39789
    -0.23290
    -0.49775
    -0.14172
    -0.01580
    -0.06791
    -0.87115
    -0.77563
    -1.03614
    -1.14903
    -1.41388
    -1.86544
    -2.05213
    -1.39217
    -0.96667
    -0.77129
    -1.16640
    -1.35744
    -1.49638
    -1.42691
    -0.94062
    -1.07522
    -0.79734
    -0.45433
    -0.04620
     0.41838
     0.89599
     1.36925
     1.33017
     0.97848
     1.19557
     1.21294
     1.06966
     0.91769
     0.99151
     1.10874
     1.16952
     0.92638
     0.77007
     0.59206
     0.37062
     0.20129
     0.20563
     0.07972
     0.13616
     0.09274
    -0.02883
     0.04932
     0.09708
     0.18826
     0.43575
     0.55298
     0.51390
     0.61811
     0.63982
     0.77441
     0.74402
     0.67455
     0.96111
     1.01756
     1.12610
     0.96111
     0.84822
     0.52259
     0.21431
     0.37930
     0.50522
     0.44009
    -0.02015
    -0.30237
    -0.59327
    -0.80168
    -0.89720
    -1.27494
    -1.72650
    -1.72650
    -1.60927
    -1.63098
    -1.50072
    -1.50940
    -1.60492
    -1.76991
    -2.04345
    -2.14766
    -1.78294
    -1.60058
    -1.39651
    -1.38783
    -1.04048
    -0.73655
    -0.62801
    -0.84076
    -0.76695
    -0.35013
    -0.31105
    -0.20250
    -0.08962
     0.11879
     0.14919
    -0.03317
    -0.02015
     0.14050
     0.26642
     0.36628
     0.34023
     0.19260
     0.03630
     0.23168
     0.24905
     0.12748
     0.05801
    -0.08962
    -0.00278
     0.13616
     0.04498
    -0.28500
    -0.33276
    -0.18080
    -0.31539
    -0.33710
    -0.09830
    -0.46736
     0.16221
     1.30412
     2.28104
     1.27373
     0.72231
     0.36628
     0.44009
     0.19695
     0.29247
     0.81349
     1.46911
     1.99882
     2.16815
     1.42135
     0.87862
    -0.12435
    -0.77997
    -0.62366
     0.24471
     1.73831
     1.56897
     0.41838
    -0.62801
    -0.94930
    -1.01877
    -0.67577
    -0.27197
    -0.12001
     0.08406
     0.10143
    -0.05922
    -0.33710
    -0.31973
    -0.64972
    -0.45433
    -0.39789
    -0.33710
    -0.20685
     0.22734
     0.41838
     0.51824
     0.50088
     0.47483
     0.74836
     0.74836
     0.95677
     0.80481
     0.73968
     0.59206
     0.38799
     0.67021
     0.83086
     0.79178
     0.68323
     0.72665
     1.06966
     1.13479
     0.99151
     0.89164
     0.80481
     0.87428
     1.04795
     0.90901
     0.94809
     1.01322
     1.07834
     1.00887
     1.10874
     1.24333
     0.97848
     0.96111
     1.05663
     1.03058
     0.94809
     0.79612
     0.72665
     0.51390
     0.43141
     0.37496
     0.20129
     0.32720
     0.30549
    -0.04620
    -0.19382
    -0.06791
    -0.39355
    -0.68445
    -0.85812
    -1.10995
    -1.03614
    -1.08824
    -1.14903
    -1.28363
    -1.23587
    -1.31836
    -1.34441
    -1.19679
    -1.12298
    -1.14035
    -1.14469
    -0.85378
    -0.73221
    -0.48473
    -0.66708
    -0.47170
    -0.15909
    -0.09830
     0.01025
     0.09274
     0.19695
     0.33154
     0.07103
     0.20997
    -0.07225
    -0.25026
    -0.45867
    -0.31105
    -0.33710
    -0.29803
    -0.44565
    -0.32842
    -0.36750
    -0.36315
    -0.24592
    -0.31973
    -0.39355
    -0.54551
    -0.16777
     0.70060
     0.36194
     0.39233
     1.04361
     1.07834
    -0.78866
    -1.36178
    -0.57590
    -0.52380
    -0.09830
     0.63113
    -0.11567
    -0.77563
    -0.19816
     0.12313
    -0.58893
    -1.25758
    -1.02746
     0.75270
     1.76870
     0.69626
     0.34891
     0.44009
     0.49653
     0.04932
     0.35325
     0.42706
     0.40970
     0.04498
    -0.36315
    -0.99272
    -0.84510
    -0.91891
    -1.45296
    -1.55282
    -1.36178
    -1.23152
    -0.86247
    -0.81036
    -0.70616
    -0.47170
    -0.59327
    -0.17645
     0.10577
     0.44877
     0.65284
     0.62679
     0.76139
     0.75705
     0.85691
     0.77875
     0.73099
     0.76139
     0.83086
     0.70060
     0.52259
     0.43141
     0.46180
     0.45312
     0.53995
     0.39667
     0.25339
     0.38799
     0.52693
     0.53995
     0.27076
     0.26207
     0.38365
     0.44877
     0.33589
     0.07972
    -0.03751
    -0.09396
     0.10577
     0.01459
     0.16221
     0.19260
    -0.04186
    -0.29803
    -0.21119
    -0.30237
    -0.21987
    -0.05922
     0.11879
     0.30549
     0.14919
    -0.07225
    -0.18514
     0.12313
     0.23602
     0.40101
     0.43575
    -0.05488
    -0.10698
    -0.03317
    -0.33276
    -0.60630
    -0.57156
    -0.54117
    -0.48907
    -0.63235
    -0.87115
    -0.73221
    -0.82339
    -0.79734
    -0.55419
    -0.44565
    -0.25461
     0.02761
    -0.00278
     0.23602
     0.30549
     0.50522
     1.31715
     2.85850
     2.68049
     0.38799
    -0.67577
     0.30549
     0.95243
     0.93506
     0.66152
     0.68758
     0.81783
     1.06098
     0.28378
    -0.72353
    -1.67439
    -2.30396
    -1.63966
    -1.24455
    -1.02312
    -0.34144
    -0.02015
    -0.02015
    -0.42394
    -0.58893
    -0.28066
    -0.78866
    -0.47170
    -0.08527
     0.25773
     1.28675
     1.22597
    -0.24592
    -0.78866
    -0.48473
    -0.15040
     0.65284
     0.96980
     0.27076
    -0.23290
    -0.68011
    -1.19679
    -1.03180
    -0.27197
    -0.25026
    -0.22421
    -0.01580
     0.20563
     0.18826
     0.11879
    -0.06791
     0.18392
    -0.06791
     0.17524
     0.17090
     0.31852
     0.66152
     0.67455
     0.73099
     0.67889
     0.64416
     0.68758
     0.83520
     0.89599
     0.95677
     0.79612
     0.86559
     1.03492
     1.03927
     0.92204
     0.66587
     0.60942
     0.74836
     0.76139
     0.61811
     0.48785
     0.51824
     0.37496
     0.38799
     0.29681
     0.51390
     0.28813
     0.23602
     0.01459
    -0.00278
     0.05367
     0.28813
     0.37496
     0.30115
     0.31418
     0.29681
     0.31852
     0.19695
     0.08840
     0.04064
     0.10577
     0.13616
    -0.00278
     0.00590
    -0.08093
    -0.22421
    -0.13303
    -0.16777
    -0.05922
    -0.31539
    -0.55854
    -0.70182
    -0.64537
    -0.63235
    -0.66708
    -0.79734
    -0.82339
    -0.90154
    -0.83207
    -0.49775
    -0.48473
    -0.23290
    -0.63669
    -0.50209
    -0.44131
    -0.68445
    -0.38920
    -0.18948
    -0.03317
    -0.11567
    -0.10698
    -0.17211
    -0.41526
    -0.50209
    -0.40657
    -0.51946
    -0.41091
    -0.42394
    -0.41091
    -0.17211
    -0.16343
    -0.29803
    -0.38486
    -0.20685
    -0.17211
    -1.13600
    -1.53980
    -1.21850
     0.42706
     0.48785
     0.08406
    -0.24158
    -0.90589
    -0.75392
    -0.14606
    -0.31105
    -0.58893
    -0.43696
    -0.59761
     0.28378
     3.01047
     2.78903
    -0.05922
     0.16655
     0.93940
     0.82217
     0.14050
     0.77875
     1.07400
     0.96545
     0.66152
     0.36194
     0.35759
     0.56600
     1.15650
     1.09137
     0.14050
    -1.27494
    -1.47467
    -0.97101
    -0.32842
    -0.30237
    -0.56722
    -0.41091
     0.05367
    -0.22421
    -0.55854
    -0.84944
    -0.84944
    -0.84510
    -0.79300
    -0.78866
    -0.69748
    -0.37618
    -0.07659
     0.12748
     0.27510
     0.38799
     0.37496
     0.27510
     0.33589
     0.34891
     0.34023
     0.49653
     0.53561
     0.60508
     0.43141
     0.32720
     0.32286
     0.22300
     0.16655
     0.12313
     0.02327
     0.10143
     0.13616
    -0.02015
     0.01459
     0.10577
    -0.05922
    -0.04186
    -0.10264
     0.03630
    -0.00278
     0.14484
     0.19260
     0.27510
     0.31852
     0.32720
     0.29681
     0.32286
     0.56166
     0.56600
     0.55298
     0.55732
     0.37496
     0.28813
     0.47483
     0.51390
     0.49653
     0.34891
     0.14050
    -0.24592
    -0.29803
    -0.43262
    -0.50643
    -0.73655
    -0.81036
    -0.74958
    -0.71484
    -0.68011
    -0.81905
    -0.65840
    -0.81905
    -0.75826
    -0.68879
    -0.44999
    -0.37184
    -0.39789
    -0.31105
    -0.09830
     0.21866
     0.53995
     0.53561
     0.48785
     0.66587
     0.94375
     0.70060
     0.27510
    -0.04186
     0.46614
     0.87428
     1.24768
     1.61239
     1.47779
     0.46180
     0.35325
     0.66587
    -0.04186
    -0.74089
    -0.74089
     0.02761
     0.60508
     0.50088
    -0.56722
    -0.57590
    -0.33710
    -0.75826
    -1.33139
    -1.06653
    -0.77997
    -0.60630
    -0.74958
    -0.63669
     0.40536
     0.52259
    -0.59761
    -1.14035
    -0.61498
    -0.22856
    -0.18948
     0.16221
     0.14484
    -0.48038
    -0.52380
    -0.54551
    -0.24158
     0.17090
     0.49219
     0.65284
     0.57469
     0.73099
     0.88296
     0.97414
     0.90033
     0.51390
     0.28813
     0.15353
    -0.03317
    -0.51078
    -0.80602
    -0.97970
    -0.84076
    -1.14903
    -1.14903
    -1.04917
    -1.16205
    -1.31402
    -1.44862
    -1.36178
    -1.12732
    -0.81905
    -0.07225
     0.12313
     0.35325
     0.59640
     0.93940
     1.00887
     0.92638
     1.00019
     0.91335
     0.87862
     0.69626
     0.70060
     0.63982
     0.44009
     0.34457
     0.30115
     0.40101
     0.30983
     0.23602
     0.27944
     0.27944
     0.30983
     0.47483
     0.44443
     0.22734
     0.14484
     0.25773
     0.38365
     0.33154
     0.29681
     0.30549
     0.29681
     0.23602
     0.17524
     0.38365
     0.38365
     0.06669
     0.14919
     0.05367
    -0.06791
    -0.20685
    -0.31105
    -0.40223
    -0.46302
    -0.33276
    -0.29368
    -0.37184
    -0.52380
    -0.81036
    -0.76695
    -0.57156
    -0.64103
    -0.60630
    -0.56288
    -0.52380
    -0.59327
    -0.27197
    -0.07225
    -0.09830
     0.05367
     0.08840
     0.24471
     0.32720
     0.46614
     0.52259
     0.65718
     0.58771
     1.05229
     0.80915
     0.45746
     0.08406
     0.20563
     0.38799
     0.23602
     0.22734
    -0.08527
     0.34891
     0.65718
     0.27076
     0.04064
    -0.08527
    -0.49341
     0.22734
    -0.28934
    -0.96233
    -0.86681
    -0.41960
     0.50088
     0.73968
    -0.13738
    -0.95799
    -1.69176
    -0.66708
    -0.61064
    -0.29803
    -0.20250
    -0.55419
    -0.33276
     1.26504
     1.69054
     1.20860
    -0.81905
    -0.47170
     0.27944
     0.88296
     1.66884
     1.98579
     1.70357
     1.31280
     0.62245
     0.27944
     0.73968
     0.70060
     0.70060
     0.78744
     0.86559
     0.67455
     0.18826
     0.17090
     0.02327
     0.10577
     0.27510
     0.20563
     0.13182
    -0.02449
     0.03630
    -0.01146
     0.04064
    -0.50643
    -0.54985
    -0.70182
    -0.71484
    -0.46736
    -0.57590
    -0.61498
    -0.64537
    -0.71484
    -0.71919
    -0.75392
    -0.57590
    -0.28934
    -0.28934
    -0.36315
    -0.45867
    -0.34579
    -0.46302
    -0.31105
    -0.19816
    -0.04620
     0.03630
     0.17524
     0.19260
     0.30983
     0.24905
     0.23602
     0.33154
     0.33589
     0.31852
     0.46614
     0.40101
     0.46614
     0.60508
     0.70060
     0.59640
     0.68758
     0.46180
     0.28813
     0.53127
     0.67889
     0.44443
     0.29681
     0.09708
    -0.08093
    -0.07225
    -0.15040
     0.01459
    -0.18080
    -0.41526
    -0.50643
    -0.68445
    -0.97101
    -0.87115
    -1.07088
    -1.35744
    -0.87115
    -0.54985
    -0.66708
    -0.77997
    -0.60630
    -0.43696
    -0.45867
    -0.50209
    -0.37184
    -0.29803
     0.08840
     0.28378
     0.23168
     0.46180
     0.61376
     0.49653
     0.15787
     0.22300
     0.48351
     0.62245
     0.57469
     0.38365
     0.20997
     0.48785
     0.76139
     0.54864
     0.80915
     0.86559
     0.40101
     0.59206
    -0.01580
    -0.34144
     0.01025
    -0.01580
    -0.15040
    -0.24592
    -0.35881
     0.05801
     0.24471
    -0.80168
    -1.57019
    -1.93925
    -1.83938
    -0.87115
     0.22300
     0.31418
    -0.36750
    -0.62801
    -0.73221
    -0.35013
    -0.32408
    -0.10698
     0.07103
     0.14050
     0.40101
     1.03927
     1.51253
     1.14347
     0.60942
     0.91769
     0.85257
     0.89599
     1.17821
     1.29109
     1.03927
     0.93940
     0.57903
     0.77441
     0.79612
     0.68758
     0.52693
     0.48351
     0.25339
    -0.06791
    -0.35881
    -0.62366
    -0.28500
    -0.32842
    -0.68445
    -0.68879
    -0.82339
    -0.65406
    -0.55854
    -0.44565
    -0.49341
    -0.65406
    -0.64103
    -0.55419
    -0.59761
    -0.48038
    -0.41091
    -0.21119
    -0.29368
    -0.31539
    -0.18948
    -0.01580
     0.19695
     0.21431
     0.22300
     0.17524
     0.27076
     0.25773
     0.28813
     0.32286
     0.31418
     0.36194
     0.34457
     0.49653
     0.33589
     0.01893
    -0.06357
    -0.15040
     0.01459
    -0.04186
    -0.18948
    -0.22856
    -0.37184
    -0.41526
    -0.51946
    -0.60196
    -0.71050
    -0.69748
    -0.79300
    -0.68879
    -0.81905
    -0.77997
    -0.79300
    -0.92759
    -0.81036
    -0.71919
    -0.71919
    -0.64103
    -0.55854
    -0.70182
    -0.69748
    -0.63669
    -0.36315
    -0.30237
    -0.28934
    -0.05488
     0.00590
     0.06669
     0.11879
    -0.05488
     0.17090
     0.29247
     0.34023
     0.26642
     0.41404
     0.32286
     0.40970
     0.47917
     0.47483
     0.51390
     0.41404
     0.13182
     0.00156
    -0.25461
    -0.31973
    -0.18948
    -0.31539
     0.01893
     0.30549
    -0.08093
    -0.65840
    -0.50209
    -0.40223
    -0.12869
    -0.03317
     0.25339
     0.64850
     0.73534
     0.52259
     2.39827
     3.27532
     2.61102
     2.00316
     1.52121
     1.32583
     0.50522
     1.16952
     3.90923
     3.30137
     1.66884
     0.46614
     0.09708
    -0.08093
    -0.21119
     0.61811
     0.43141
     0.78744
     0.66587
    -0.00712
    -0.06357
    -0.32408
    -0.20250
     0.09708
     0.49219
     0.30115
     0.65718
     0.52693
     0.46614
     0.76573
     0.53127
    -0.01580
    -0.41526
    -0.69313
    -0.46736
    -0.46302
    -0.42394
    -0.76695
    -0.86681
    -0.68011
    -0.53683
    -0.64972
    -0.74958
    -0.73655
    -0.64972
    -0.63235
    -0.51078
    -0.54117
    -0.57156
    -0.59327
    -0.26763
    -0.24158
    -0.23724
    -0.38052
    -0.40657
    -0.41091
    -0.48038
    -0.41091
    -0.46302
    -0.50209
    -0.33710
    -0.24158
    -0.29368
    -0.37618
    -0.46736
    -0.44999
    -0.45433
    -0.45867
    -0.30671
    -0.28934
    -0.27632
    -0.21987
    -0.13303
     0.06669
     0.19260
     0.39667
     0.46614
     0.59640
     0.57903
     0.36194
     0.27510
    -0.17645
    -0.36750
    -0.18948
    -0.05054
    -0.24158
    -0.35447
    -0.41960
    -0.28500
    -0.66274
    -1.15771
    -1.57453
    -1.60058
    -1.47901
    -1.09258
    -1.06219
    -0.90589
    -0.81905
    -0.68011
    -0.64537
    -0.66274
    -0.39355
    -0.16777
     0.06235
    -0.00278
     0.13182
     0.30549
     0.24036
     0.42272
     0.51824
     0.41838
     0.34023
     0.31418
     0.37930
     0.63113
     0.60942
     0.53561
     0.47048
     0.24036
    -0.22856
    -0.48038
    -0.30237
    -0.17211
    -0.26329
    -0.06357
     0.00590
     0.24471
     0.40970
     0.21866
    -0.13303
    -0.08962
    -0.44565
     0.52693
     0.73534
     1.48214
     1.76436
     1.31715
     0.58771
     1.20426
     1.19123
     1.51253
     0.78310
     0.30549
     2.05960
     3.19717
     2.08565
     0.96111
     0.82217
     0.65718
     1.63410
     1.59068
     0.93072
     1.22162
     1.85554
     1.86856
     1.49082
     1.40398
     0.74836
     0.44443
     0.66587
     0.73534
     0.37930
     0.21431
     0.21866
     0.27510
     0.10143
    -0.19816
    -0.70182
    -0.67142
    -1.01443
    -1.22718
    -1.19679
    -1.36612
    -1.64834
    -1.60492
    -1.59624
    -1.78728
    -1.64400
    -1.36612
    -1.63966
    -1.88714
    -1.80899
    -1.61795
    -1.52677
    -1.36612
    -1.40954
    -1.02312
    -0.81905
    -0.81036
    -0.66708
    -0.54985
    -0.51078
    -0.48038
    -0.29803
    -0.21119
     0.00156
    -0.02015
    -0.03317
    -0.03751
    -0.01580
     0.00590
     0.08406
     0.07537
     0.17090
     0.14919
    -0.08962
    -0.21119
    -0.19816
    -0.06791
    -0.12001
    -0.14606
    -0.20685
    -0.26329
    -0.29803
    -0.34144
    -0.37184
    -0.47170
    -0.45433
    -0.47604
    -0.35447
    -0.34579
    -0.33276
    -0.21553
    -0.15909
     0.11011
     0.20129
     0.19260
     0.25339
     0.52259
     0.66152
     0.52259
     0.06235
    -0.08093
    -0.20250
     0.03196
     0.14919
    -0.05922
    -0.13738
    -0.25895
    -0.39789
    -0.58893
    -0.71484
    -0.83207
    -0.64103
    -0.77563
    -0.63669
    -0.72353
    -0.64972
    -0.38920
    -0.25461
    -0.21987
     0.04932
     0.31852
     0.39233
     0.39233
     0.37930
     0.34891
     0.27510
     0.33589
     0.32286
     0.44443
     0.37496
     0.05801
     0.19260
     0.09274
     0.07537
     0.02327
    -0.03317
     0.40536
     0.72231
     0.87862
     0.95243
     0.84822
     0.66587
     0.83520
     0.83954
     1.26938
     1.52555
     1.08268
     0.54429
     1.06966
     0.90901
    -0.23724
    -0.63235
    -0.80168
    -1.88280
    -1.37046
    -1.43559
    -1.80465
     2.08131
     3.24927
     2.94968
     1.16084
    -0.25895
     0.70060
     0.78744
     0.50088
     1.72094
     3.67477
     4.55183
     3.40558
     1.62542
     0.20563
    -0.60630
    -0.90154
    -0.20250
     0.10577
    -0.26763
    -1.05351
    -1.54414
    -2.31265
    -2.59921
    -2.13029
    -1.75255
    -1.53545
    -1.23152
    -0.89720
    -0.64972
    -0.52814
    -0.57156
    -0.68879
    -0.76260
    -0.67577
    -0.72353
    -0.43696
    -0.31973
    -0.19382
    -0.29803
    -0.22856
    -0.18080
    -0.19816
    -0.23290
    -0.08093
     0.01459
    -0.02449
    -0.07659
    -0.12435
    -0.15040
    -0.23290
    -0.19816
    -0.21553
    -0.31539
    -0.32408
    -0.28500
    -0.26329
    -0.14606
    -0.29803
    -0.28066
    -0.31105
    -0.20250
    -0.23290
    -0.18948
    -0.26329
    -0.16343
    -0.09830
     0.02327
     0.09708
     0.10143
     0.13182
     0.27510
     0.19260
     0.37930
     0.36194
     0.36628
     0.33154
     0.34023
     0.28378
     0.17958
     0.37930
     0.04064
    -0.37184
    -0.51946
    -0.54985
    -0.36315
    -0.37184
    -0.57156
    -0.71484
    -0.79734
    -0.79734
    -0.79300
    -0.73221
    -0.71919
    -0.58025
    -0.53249
    -0.46302
    -0.32842
    -0.16343
    -0.25026
    -0.32408
    -0.22421
    -0.13738
    -0.04620
    -0.07225
    -0.05488
    -0.08093
    -0.05488
    -0.06791
    -0.03751
    -0.02015
     0.03196
     0.24905
     0.31852
     0.24905
     0.12313
     0.30549
     0.75705
     0.84388
     1.13479
     1.09571
     1.06098
     1.23465
     1.43872
     1.80777
     1.85119
     1.52121
     1.15650
     0.83086
     0.97414
     0.94809
     1.20860
     0.88730
     0.63982
     0.17090
     0.10577
    -0.28500
    -0.36750
    -0.89720
    -0.63235
    -0.87549
    -1.57019
    -1.99135
    -2.41251
    -1.32270
    -0.37618
    -0.24158
    -0.98838
    -1.29665
    -1.67005
    -1.27060
    -0.29803
     0.61811
     1.94671
     2.80206
     2.13776
    -0.05488
    -0.10264
     1.10005
     1.00887
     0.84822
     1.93803
     1.93369
     1.21294
     0.61376
     0.07972
    -0.03751
     0.56166
     0.25339
    -1.30099
    -2.13029
    -1.28363
    -0.70182
    -0.87115
    -0.91023
    -1.13600
    -0.91023
    -1.01877
    -0.63669
    -0.67142
    -0.95799
    -1.08390
    -0.97535
    -1.14469
    -1.09693
    -1.01443
    -0.96233
    -0.78866
    -0.72787
    -1.01009
    -0.78431
    -0.77997
    -0.93194
    -0.91457
    -0.91457
    -0.83207
    -0.63669
    -0.74089
    -0.75392
    -0.62801
    -0.49775
    -0.44999
    -0.44999
    -0.37184
    -0.32408
    -0.27197
    -0.25895
     0.14484
     0.40536
     0.11879
     0.15353
     0.07103
    -0.13738
    -0.31539
    -0.73221
    -0.84076
    -0.55854
    -0.19816
    -0.25026
    -0.48038
    -0.78866
    -0.84510
    -0.89720
    -0.88852
    -0.90589
    -0.87115
    -0.75826
    -0.73655
    -0.45867
    -0.04186
     0.04064
    -0.06357
     0.19260
     0.23602
     0.41404
     0.53561
     0.60508
     0.74836
     0.77007
     0.69626
     0.95677
     1.14347
     1.23465
     1.20860
     1.19992
     1.21294
     1.40832
     1.46477
     1.44306
     1.39964
     1.72528
     1.60805
     1.67318
     1.96408
     1.92066
     1.68620
     1.79475
     1.53424
     1.49082
     1.39096
     1.19123
     1.26504
     1.18255
     1.06966
     0.59206
     0.12313
     0.17090
    -0.18514
    -0.31973
    -0.32408
    -0.37618
    -0.44131
    -0.67142
    -1.18376
    -1.47033
    -1.71347
    -1.35744
    -0.68879
     0.31418
     0.57903
     0.95677
     0.30983
    -1.53545
    -2.05648
    -1.09693
     0.05801
     1.06966
     0.98716
    -0.16777
    -0.31539
    -0.11133
     0.41404
    -0.78866
    -1.20982
    -0.40223
    -0.69748
    -1.09258
    -0.46302
     0.08406
     0.96980
     0.81783
    -0.74958
    -2.21278
    -1.70479
    -0.93194
    -0.59761
     0.07103
     0.04064
    -0.07659
    -0.31973
    -0.55854
    -0.71919
    -0.75392
    -0.82773
    -0.69748
    -0.38486
    -0.25895
    -0.12435
    -0.03751
     0.25773
     0.26207
     0.28813
     0.24905
     0.07537
    -0.02015
    -0.10698
     0.00156
     0.05367
    -0.07225
    -0.25026
    -0.43262
    -0.55854
    -0.74958
    -0.51946
    -0.29803
    -0.37184
    -0.50209
    -0.66708
    -0.63235
    -0.81036
    -0.48907
    -0.36750
    -0.34144
     0.03196
     0.37062
     0.25339
     0.03196
     0.18392
    -0.05488
    -0.15040
    -0.00712
     0.29247
     0.17524
     0.16221
     0.17090
    -0.07225
    -0.39355
    -0.58459
    -0.82773
    -0.82339
    -0.67142
    -0.63669
    -0.38920
    -0.41526
    -0.29803
    -0.15474
    -0.13303
    -0.19382
    -0.12435
     0.16655
     0.37062
     0.44443
     0.59206
     0.64416
     0.53995
     0.75705
     1.01322
     0.81783
     0.90467
     1.28241
     1.26504
     0.90467
     0.73099
     1.32583
     1.72962
     1.85554
     1.76870
     1.44740
     1.43003
     1.29544
     1.60805
     1.35622
     1.19557
     1.30412
     1.14347
     0.80481
     0.47048
     0.08840
    -0.10264
    -0.26763
    -0.54117
    -0.98838
    -1.11429
    -1.13600
    -1.52677
    -1.50072
    -1.59190
    -2.09121
    -1.63966
    -2.14331
    -2.82064
    -1.70044
     1.36056
     3.97436
     3.80069
    -0.45867
    -2.24752
    -0.38052
     1.80777
     3.19717
     1.97277
     2.05960
     0.75270
    -0.77129
    -0.42828
     1.24333
     1.16518
    -0.34144
    -1.91320
    -2.75552
    -2.79893
    -2.51237
    -2.40383
    -1.47901
    -0.54985
    -0.31105
    -1.34875
    -1.45730
    -1.40086
    -0.60196
     0.06669
     0.39233
     0.55732
     0.63113
     0.69192
     0.72231
     0.76139
     0.61811
     0.66152
     0.52259
     0.54429
     0.66587
     0.57903
     0.60508
     0.56166
     0.49219
     0.42706
     0.60942
     0.56600
     0.45312
     0.53561
     0.19695
     0.17958
     0.24036
     0.30983
     0.27944
     0.23168
     0.00590
     0.01025
     0.11011
     0.26642
     0.29247
     0.26642
     0.42272
     0.46180
     0.40970
     0.70060
     0.65718
     0.85257
     0.86559
     0.85257
     0.87428
     0.77007
     0.86559
     0.91335
     0.81783
     0.93072
     0.88296
     0.92204
     0.80915
     0.69626
     0.35325
    -0.08093
    -0.55419
    -0.88418
    -1.01877
    -0.65840
    -0.44565
    -0.51078
    -0.59327
    -0.77129
    -1.36612
    -1.47033
    -1.39217
    -0.81471
    -0.45433
    -0.15040
    -0.34144
    -0.28066
    -0.26329
    -0.02449
     0.22300
     0.34891
     0.58771
     0.67021
     0.34891
     0.23168
     0.09708
     0.17958
     0.22300
     0.25773
     0.17090
     0.00156
    -0.30671
    -0.16777
    -0.60630
    -0.80602
    -0.26329
    -0.08962
    -0.42828
    -0.91457
    -1.27060
    -1.49638
    -0.99272
    -1.27494
    -1.58321
    -1.83938
    -2.18239
    -2.44724
    -2.24752
    -2.09555
    -2.00872
    -2.16068
    -2.48198
    -2.72078
    -2.75552
    -2.98998
    -1.53545
     0.73534
     3.30137
     3.70951
     3.32308
     2.51550
     0.51390
    -2.22581
    -2.32133
     1.31715
     3.02349
     2.94100
     2.45037
     1.10005
    -0.12435
    -1.11864
    -1.83070
    -2.44724
    -2.18673
    -1.80899
    -1.61361
    -1.82202
    -2.01306
    -1.76123
    -1.31402
    -0.86681
    -0.27632
     0.53127
     0.87428
     1.13045
     1.23031
     0.83954
     0.93940
     0.86993
     0.83520
     0.99151
     1.31280
     1.27807
     1.46911
     1.36925
     0.94809
     1.00453
     1.20860
     1.27807
     1.11742
     1.03492
     0.56600
     0.80915
     0.99585
     1.05229
     0.97414
     1.00019
     1.29978
     1.12176
     0.88296
     0.80481
     0.79612
     0.99151
     0.97414
     0.96111
     0.86559
     0.67455
     0.39667
     0.38799
     0.34023
     0.20563
     0.47048
     0.59640
     0.74402
     0.60074
     0.41404
     0.51390
     0.60074
     0.40536
     0.57469
     0.25773
     0.57903
     0.72231
     0.71797
     0.42706
     0.22734
     0.14919
     0.28378
     0.24036
     0.26207
     0.39667
     0.44443
     0.32720
     0.04498
    -0.19382
    -0.45867
    -0.65840
    -0.63235
    -0.28066
    -0.15474
     0.04932
    -0.17645
    -0.09396
    -0.59761
    -0.61064
    -0.10698
    -0.64103
    -0.84076
    -0.07225
     0.18826
    -0.16777
    -0.31539
    -0.67577
    -0.93194
    -0.71919
    -0.68879
    -0.81471
    -1.48335
    -1.92188
    -2.06950
    -1.77426
    -1.39217
    -1.25758
    -1.25758
    -1.35310
    -1.40520
    -1.36178
    -1.29665
    -1.16640
    -0.95365
    -0.58025
    -0.28066
    -0.33276
    -0.06357
    -0.01580
     0.00156
    -0.41960
    -0.48038
    -0.38052
    -0.46736
    -0.44131
    -0.76695
    -0.18514
     2.15512
     4.00910
     2.02487
     1.30412
     1.57766
     3.72253
     3.56188
     1.82514
     2.38958
     0.46180
     0.09274
     1.45174
     2.08131
     1.36491
     1.42135
     0.26642
    -0.96233
    -1.21416
    -1.59190
    -2.07819
    -2.32567
    -2.14766
    -1.57453
    -0.74524
    -0.58893
    -0.73221
    -0.37184
    -0.25461
    -0.18080
    -0.26329
    -0.24592
    -0.31105
    -0.13738
    -0.15474
    -0.13303
    -0.11567
    -0.02883
    -0.08962
    -0.24592
     0.22300
     0.38799
     0.17090
     0.64850
     0.78744
     0.50956
     0.60074
     0.64416
     0.72665
     0.93506
     1.02624
     0.71797
     0.52693
     0.59206
     0.52693
     0.33589
     0.21866
     0.30549
     0.27076
     0.26207
     0.17090
     0.33589
     0.44877
     0.46180
     0.54864
     0.50956
     0.72665
     0.72665
     0.76139
     0.68758
     0.69626
     0.76139
     0.49653
     0.51390
     0.51390
     0.29247
     0.24905
     0.27510
    -0.11133
    -0.09830
    -0.08527
     0.02327
    -0.03751
    -0.17211
    -0.21553
    -0.12001
    -0.04186
     0.10577
     0.07972
     0.04064
    -0.14172
    -0.21553
    -0.13738
    -0.17211
     0.16221
     0.16655
     0.31852
     0.11445
    -0.17645
    -0.48907
    -0.50643
    -0.75392
    -1.13166
    -1.02746
    -0.84076
    -0.66274
    -0.81905
    -1.24021
    -1.44862
    -1.60058
    -2.14331
    -2.08687
    -2.16937
    -2.57750
    -2.26489
    -1.71781
    -1.44862
    -1.64400
    -1.72215
    -1.71347
    -1.57019
    -1.06219
    -0.79300
    -0.58893
    -0.58893
    -0.37184
     0.03196
     0.16221
     0.20563
     0.27944
     0.44877
     0.35759
     0.29247
     0.35325
     0.58771
     0.67455
     0.05367
    -0.30237
    -0.49341
     0.37496
     0.87862
     0.58771
     0.76573
     1.34320
     0.80046
     0.36194
     1.40832
     4.07422
     3.11467
     0.00590
    -0.26763
     0.68323
     1.57331
     2.13776
     1.93803
     1.40398
     1.31715
     0.95677
     0.53561
    -0.02883
    -0.43262
    -0.23724
    -0.14606
    -0.05054
    -0.03317
    -0.15040
    -0.35013
    -0.44999
    -0.44999
    -0.27632
    -0.22856
    -0.07225
    -0.25026
    -0.36750
    -0.07659
     0.04932
    -0.08962
    -0.07659
     0.05367
    -0.08093
     0.03196
     0.05801
     0.03196
    -0.02015
     0.04932
     0.12313
     0.32720
     0.33154
     0.52693
     0.32286
     0.31418
     0.52259
     0.42272
     0.11879
     0.08406
     0.40970
     0.58771
     0.79178
     0.71363
     0.60508
     0.60508
     0.84388
     0.72665
     0.83086
     0.84822
     0.77441
     0.60942
     0.53561
     0.59640
     0.37496
     0.25773
     0.03196
     0.46180
     0.72231
     0.86559
     1.03492
     0.89599
     0.52259
     0.51824
     0.09274
    -0.27632
    -0.04186
     0.57903
     1.04795
     1.05663
     0.68323
     0.12313
    -0.10698
    -0.44565
    -0.65840
    -0.51512
    -0.25895
    -0.40657
    -0.62801
    -0.46736
    -0.58025
    -0.59761
    -0.78431
    -0.73221
    -0.54551
    -0.49341
    -0.53683
    -0.05488
     0.53995
     0.06669
    -0.64972
    -1.00575
    -1.26626
    -1.38349
    -1.28797
    -0.91457
    -0.70616
    -1.14469
    -1.53545
    -1.72215
    -2.22147
    -2.22147
    -2.36041
    -2.48632
    -2.50369
    -2.32133
    -1.52243
    -0.70616
    -0.52380
    -0.21987
    -0.29368
    -1.13600
    -0.97970
    -0.00278
     1.82080
     2.58931
     1.19123
     0.50522
     0.20129
     1.19123
     1.59068
     1.40398
     1.29978
     0.77007
    -0.06357
    -0.18948
     0.62679
     0.24905
     0.13182
    -0.15909
    -0.17211
     0.11445
    -0.61932
    -0.38920
    -0.56288
    -0.38486
    -0.15040
    -0.16343
    -0.08093
    -0.07225
    -0.07225
    -0.00278
    -0.05922
    -0.05922
     0.02761
    -0.03317
    -0.07225
     0.07537
     0.18392
     0.11445
     0.15353
     0.17524
     0.24905
     0.32286
     0.45312
     0.48351
     0.79178
     0.83086
     0.75705
     0.88730
     0.73968
     0.47483
     0.51824
     0.75705
     0.93072
     1.03927
     0.79178
     0.70060
     0.50522
     0.44443
     0.26207
     0.04064
     0.01893
     0.24036
    -0.11567
    -0.13303
     0.05801
     0.02761
    -0.21553
    -0.28500
    -0.74958
    -0.64103
    -0.30237
    -0.36315
    -0.43262
    -0.18514
    -0.28066
    -0.21553
    -0.12869
    -0.33276
    -0.31973
    -0.21987
    -0.08962
    -0.18514
    -0.07659
     0.01025
     0.02327
     0.28378
     0.17524
     0.02761
     0.11011
     0.21431
     0.09708
     0.13182
     0.07972
     0.15787
     0.14919
     0.09274
    -0.05054
    -0.27197
    -0.16777
     0.05367
     0.07103
     0.01459
    -0.02883
     0.19695
     0.22300
     0.10577
     0.22300
     0.63547
     0.98282
     1.13479
     1.38661
     1.25636
     0.52693
     0.76139
     0.67455
     0.39667
    -0.29803
    -0.63669
     0.19695
    -0.11567
    -1.34441
    -1.93925
     0.01893
     1.34754
     1.22597
    -0.45867
    -1.10561
    -0.92759
    -1.37046
    -2.05213
    -1.18376
     0.31852
     0.97414
     1.11308
     0.74402
    -0.23290
    -0.58893
    -0.45433
    -0.23724
    -0.29368
    -0.53249
    -0.49775
    -0.38486
    -0.12869
    -0.08527
    -0.37618
    -0.34579
    -0.17211
    -0.02015
     0.01025
    -0.13738
    -0.21119
    -0.28934
    -0.37184
    -0.43262
    -0.13738
    -0.07225
    -0.09830
    -0.13738
    -0.09830
    -0.11133
    -0.13738
    -0.17645
     0.02327
     0.11011
     0.18826
     0.28813
     0.21431
     0.19260
     0.23168
     0.86993
     1.15215
     1.06098
     0.73099
     1.03927
     1.07834
     1.23031
     1.23465
     1.36491
     1.57331
     1.31280
     1.32583
     1.20860
     0.90033
     0.93940
     0.93072
     0.84822
     0.52259
     0.20129
     0.04064
    -0.34579
    -0.66274
    -0.41526
    -0.02449
    -0.05488
    -0.25026
    -0.50209
    -0.52380
    -0.39789
    -0.31973
    -0.20685
    -0.12435
     0.05801
     0.07537
     0.01025
     0.07972
     0.25339
     0.54429
     0.74836
     0.84822
     0.90467
     0.85691
     0.87428
     0.98282
     0.98716
     1.08268
     0.69192
     0.28378
     0.15353
     0.27076
     0.23602
    -0.02015
    -0.22856
    -0.08093
    -0.38486
    -0.63669
    -0.75392
    -0.68011
    -0.65840
    -0.63669
    -0.42394
    -0.24158
    -0.18080
    -0.09830
     0.19260
     0.17090
     0.16655
     0.15787
     0.09274
     0.04064
     0.13182
     0.34457
     0.03630
    -0.33276
    -0.48038
    -0.72787
    -1.31402
    -1.26626
    -0.97970
    -1.01443
     0.03196
     0.08840
    -0.71484
    -0.56722
     0.69192
     1.87724
     1.50384
    -0.99272
    -2.49066
    -0.74958
     0.77875
    -0.09396
     0.02761
     0.32720
    -0.63669
    -0.59327
    -1.03180
    -1.18811
    -1.08390
    -0.98838
    -1.48769
    -1.61795
    -1.63098
    -1.47901
    -0.87115
    -0.49341
    -0.31539
    -0.19816
    -0.27197
    -0.21987
    -0.34579
    -0.43696
    -0.41091
    -0.37618
    -0.25026
    -0.31973
    -0.38486
    -0.38052
    -0.45433
    -0.56722
    -0.41091
    -0.05922
     0.24036
     0.68323
     0.08840
     0.01459
    -0.41526
    -0.67142
    -0.38052
     0.17524
     0.50522
     0.52693
     0.23168
     0.28378
     0.30549
     0.49219
     0.70060
     1.01322
     0.57903
     0.62245
     0.62679
     0.57469
     0.67455
     0.64416
     0.66587
     0.68323
     0.66587
     0.41838
     0.33589
     0.13182
     0.24036
     0.15787
    -0.07225
    -0.08093
     0.02327
     0.05367
     0.09274
     0.27510
     0.25773
     0.36628
     0.52693
     0.76139
     0.64416
     0.56600
     0.60074
     0.55298
     0.55298
     0.70494
     0.60508
     0.66587
     0.82217
     0.61811
     0.85257
     0.93940
     0.67889
     0.66152
     0.96980
     0.86993
     0.77441
     0.85691
     0.99151
     0.74836
     0.56600
     0.82652
     1.01756
     0.55298
     0.22300
     0.04498
     0.19695
     0.52693
     0.24036
     0.09708
     0.04498
    -0.10698
    -0.07659
    -0.25895
    -0.36750
    -0.38920
    -0.01146
     0.09708
    -0.40657
    -0.30237
     0.65718
     1.06532
     1.14347
     0.65284
     0.83954
     0.56600
     0.90467
     0.19260
    -1.10561
    -0.66274
     1.92500
     3.54452
     2.58931
     0.93072
    -1.08824
    -2.58184
    -1.85241
    -1.36612
    -0.43262
     0.26207
     0.64850
    -0.77997
    -2.63829
    -2.29528
    -2.81196
    -2.03911
    -1.14903
    -0.80168
    -1.13166
    -1.36178
    -1.52243
    -1.16640
    -1.12298
    -0.75826
    -0.15040
    -0.02883
    -0.12001
    -0.12869
    -0.02015
     0.07103
     0.01025
     0.19695
    -0.02015
     0.28813
     0.49653
     0.06669
    -0.06791
    -0.05922
    -0.09830
     0.02761
    -0.12435
    -0.28066
    -0.37184
    -0.31105
    -0.18080
    -0.24158
    -0.38052
    -0.30671
    -0.55854
    -0.47604
    -0.38920
    -0.37184
    -0.37184
    -0.41526
    -0.85378
    -0.81905
    -0.65406
    -0.57156
    -0.50209
    -0.58893
    -0.91891
    -1.04917
    -1.07956
    -0.87983
    -0.84076
    -0.83207
    -0.54117
    -0.19382
    -0.17211
     0.29247
     0.56166
     0.98282
     0.69192
     0.88730
     1.09137
     1.21728
     1.04361
     1.10439
     1.36491
     1.53858
     1.50819
     1.38227
     1.06532
     0.75705
     0.50522
     0.33154
     0.02761
    -0.15909
    -0.02883
     0.14919
    -0.05922
     0.14919
     0.34891
     0.15353
     0.31852
     0.16655
     0.30115
     0.60508
     0.78310
     0.83520
     0.92638
     0.83086
     0.90467
     1.26070
     1.05229
     0.94375
     0.80915
     1.02190
     1.05663
     0.73968
     0.49653
     0.16221
    -0.21987
    -0.16777
     0.10577
     0.16655
    -0.15909
    -0.41960
    -0.31105
    -0.74524
    -0.55419
    -0.38486
    -0.74089
    -0.96667
    -0.92325
    -0.98404
    -0.80602
    -0.66274
    -0.47170
    -0.54551
    -0.51078
    -0.97970
    -1.06653
    -0.34579
     0.06235
    -0.25895
    -0.36750
    -0.17211
     0.10577
     0.16221
    -0.36315
    -1.00141
    -1.32705
    -1.66571
    -0.44999
     0.78744
     1.85119
     2.97573
     3.54452
     3.05823
     0.55732
    -0.72353
    -0.65406
    -0.71919
     0.24905
    -0.03751
     2.04224
     2.39827
     0.48785
    -1.05351
    -1.60927
    -1.70479
    -1.84807
    -1.72650
    -1.84373
    -1.92622
    -2.55579
    -2.65565
    -2.06950
    -1.40520
    -0.73655
    -0.53249
    -0.56288
    -0.71919
    -0.58025
    -0.61064
    -0.66708
    -0.63235
    -0.51078
    -0.38486
    -0.26329
    -0.15909
    -0.08527
    -0.18514
    -0.45433
    -0.29803
    -0.24592
    -0.30237
    -0.33276
    -0.44565
    -0.67577
    -0.61064
    -0.45867
    -0.39789
    -0.33276
    -0.55419
    -0.69748
    -0.60196
    -0.55419
    -0.41526
    -0.15474
    -0.14606
    -0.32408
    -0.35013
    -0.10264
     0.30549
     0.62245
     0.90033
     0.77007
     0.70929
     0.82652
     0.84388
     0.92638
     1.10005
     1.13913
     1.51687
     1.59937
     1.77304
     1.60371
     1.52121
     1.86856
     1.76436
     1.90764
     1.75567
     1.48648
     1.57331
     1.49082
     1.52121
     1.29544
     1.08268
     0.71797
     0.64416
     0.78310
     0.64416
     0.50088
     0.53127
    -0.10698
    -0.40223
    -0.17645
     0.36628
     0.86125
     0.84822
     0.36628
     0.25339
     0.09708
     0.23602
     0.90901
     0.63547
     0.35325
    -0.06357
    -0.15909
     0.01893
     0.50088
     0.72231
     0.40101
    -0.36315
    -0.86681
    -0.88852
    -0.77129
    -0.68879
    -0.34144
    -0.13738
     0.14484
    -0.04186
    -0.63235
    -0.70182
    -0.67142
    -0.92759
    -1.40086
    -1.24021
    -0.91891
    -0.62366
    -0.64103
    -1.04917
    -1.42691
    -1.53111
    -1.59624
    -1.32270
    -1.26626
    -1.00141
    -0.71484
    -0.63235
    -0.53249
    -0.55419
    -0.48038
    -0.55854
    -0.39355
    -0.07225
    -0.08962
    -0.60196
    -0.50643
    -0.41091
    -0.26763
    -0.22421
    -0.44999
    -0.90154
    -1.03180
    -1.55716
    -1.16205
    -0.53249
     0.46614
     0.10143
     0.59206
     1.54726
     0.86993
     0.88730
     0.81783
     0.78310
     0.90467
     0.01025
    -0.89286
     0.68323
     2.20723
     1.61673
    -0.22856
    -1.08390
    -1.51375
    -1.18376
    -1.26626
    -0.82773
    -1.05785
    -1.75689
    -1.64400
    -1.32705
    -0.84076
    -0.57156
    -0.56288
    -0.58025
    -0.41091
     0.19695
     0.57903
     0.97848
     1.11308
     1.75133
     1.66884
     1.67318
     1.84685
     2.06829
     2.08131
     1.82080
     1.85554
     2.12039
     2.34182
     2.25499
     2.08131
     1.88593
     1.73396
     1.16518
     1.07834
     1.13045
     0.81349
     0.63982
     0.78744
     0.27944
     0.38365
     0.33154
     0.16655
    -0.10264
    -0.13303
    -0.24158
    -0.20685
    -0.33276
    -0.32842
    -0.48907
    -0.70182
    -0.68011
    -0.70182
    -0.71919
    -0.62366
    -0.51512
    -0.40657
    -0.38920
    -0.49775
    -0.52814
    -0.54551
    -0.56722
    -0.44999
    -0.21119
    -0.28066
    -0.58893
    -0.58893
    -0.50643
    -0.37618
    -0.66708
    -0.64537
    -0.68879
    -0.85812
    -0.93628
    -1.17074
    -1.18376
    -1.37046
    -1.07522
    -0.84076
    -0.57590
    -0.43262
    -0.65406
    -0.64972
    -0.90589
    -1.04482
    -1.01443
    -0.95365
    -1.11429
    -0.68879
    -0.62366
    -0.95365
    -0.98838
    -1.04482
    -0.96233
    -0.99706
    -0.93628
    -0.80602
    -0.63235
    -0.06357
     0.33589
     0.04498
    -0.26763
    -0.64103
    -0.51946
    -0.35013
     0.01025
     0.50088
     0.48785
     0.46614
     0.87428
     0.80046
     0.03630
    -0.02449
     0.00156
    -0.57156
     0.03630
     0.24471
    -0.03751
    -0.72787
    -1.10995
    -0.20685
    -0.06791
     0.32286
     0.73534
    -0.02015
    -0.97101
    -0.41526
     0.29247
     0.84388
    -0.28066
    -0.55419
     0.38799
     0.26642
     0.17958
     0.50088
     0.20997
     0.64416
     0.93506
     0.83520
     0.55732
     0.46180
     0.12748
     0.22300
     0.21866
     0.23602
     0.41838
     0.38799
     0.52693
     0.67021
     0.94809
     0.92638
     0.97414
     1.08268
     0.96545
     1.15215
     1.29978
     1.13913
     1.06098
     1.23031
     1.58634
     1.78172
     1.94671
     1.82080
     2.10736
     2.14644
     2.32446
     2.52418
     2.59365
     2.30709
     1.79475
     1.88593
     2.11170
     2.38958
     2.35919
     1.99882
     1.49950
     1.58634
     1.31715
     0.99585
     0.58771
     0.27076
     0.04064
    -0.03751
     0.14919
     0.05367
    -0.10698
    -0.29803
    -0.47170
    -0.47604
    -0.41091
    -0.55419
    -0.61498
    -0.37618
    -0.38920
    -0.48038
    -0.41526
    -0.44565
    -0.77997
    -0.58459
    -0.69748
    -1.15337
    -1.16205
    -1.11429
    -0.96667
    -0.95365
    -1.00575
    -1.33573
    -1.65703
    -1.51375
    -1.30968
    -1.22718
    -1.09693
    -1.01443
    -1.21416
    -1.32270
    -1.27928
    -1.14903
    -1.07522
    -1.09258
    -0.72787
    -0.63235
    -0.71050
    -1.07088
    -1.26192
    -1.11864
    -1.03180
    -0.97101
    -1.03614
    -0.77997
    -0.80602
    -0.77997
    -0.64972
    -0.67577
    -0.78866
    -0.55419
    -0.55854
    -0.61498
     0.16221
    -0.02015
    -0.45867
    -0.21987
    -0.10698
    -0.09830
    -0.07659
     0.07103
     0.04932
    -0.08962
     0.03196
    -0.71050
    -1.21416
    -0.59327
    -0.56722
    -1.20982
    -1.23152
    -0.44565
    -0.38052
    -2.43422
    -1.44428
     0.31852
     0.60074
     0.52693
     0.30115
     0.03196
     0.53995
     0.60942
     0.14919
     0.31418
     1.04361
     0.51824
     1.24768
     1.48648
     1.42569
     0.75270
     0.44877
     0.38365
     0.38365
     0.27510
     0.34891
     0.52259
     0.50522
     0.39667
     0.45746
     0.51390
     0.34023
     0.41838
     0.85257
     1.10439
     0.91769
     0.67455
     0.46614
     0.40536
     0.66587
     0.77875
     0.85257
     0.82217
     0.96980
     1.10005
     1.17386
     1.28675
     1.15650
     1.16518
     1.20860
     1.58200
     1.71660
     1.65147
     1.59937
     1.48214
     1.45608
     1.48648
     1.65147
     1.41701
     1.23031
     1.06098
     0.80481
     0.77007
     0.70494
     0.24905
    -0.38486
    -0.51946
    -0.71050
    -1.03614
    -1.28797
    -1.01009
    -0.92759
    -1.38349
    -1.43993
    -1.23152
    -1.40954
    -1.58321
    -1.63532
    -1.24889
    -1.13166
    -1.10127
    -0.91891
    -0.96233
    -0.86247
    -0.74089
    -0.64537
    -0.73221
    -0.75392
    -1.11864
    -1.15337
    -1.29665
    -1.29231
    -1.14903
    -1.20982
    -1.34875
    -1.53111
    -1.79597
    -2.06082
    -1.35310
    -1.15337
    -0.96233
    -1.21416
    -1.38783
    -1.50940
    -1.35310
    -1.07088
    -0.83642
    -1.07522
    -0.91023
    -0.81905
    -0.69748
    -0.80602
    -0.97970
    -1.23587
    -1.13600
    -1.13600
    -0.90589
    -0.64537
    -0.65406
    -0.44131
    -0.74524
    -0.99706
    -0.90154
    -0.80168
    -0.73221
    -0.59327
    -0.74089
    -0.74958
    -0.42828
    -0.34579
    -0.25461
    -0.62801
    -0.63235
    -0.98404
    -1.17074
    -1.06653
    -0.81471
    -0.21553
     0.38799
    -0.26329
    -0.96233
    -1.13166
    -0.48473
     0.20997
    -0.59327
    -2.13463
    -0.75826
     0.86559
     0.67455
     0.18826
    -0.14606
    -1.09258
    -1.53111
    -1.27928
     1.27807
     4.72984
     2.70654
     1.41701
     1.65147
     1.10874
     1.35622
     2.54589
     3.80937
     3.94397
     3.81371
     3.90489
     4.03515
     3.88318
     3.54886
     3.07994
     2.97573
     3.50978
     3.33177
     2.25064
     1.91632
     2.02053
     2.25499
     1.95974
     1.56029
     1.21294
     1.16518
     1.18255
     1.23031
     1.09137
     0.86993
     0.90467
     0.61811
     0.88296
     0.97414
     1.03492
     1.06966
     1.30846
     1.45174
     1.54292
     1.49516
     1.46911
     1.48648
     1.36491
     1.15650
     1.11308
     1.00019
     0.56600
     0.31418
     0.09708
    -0.37184
    -0.80168
    -0.74958
    -0.63669
    -0.82339
    -1.13600
    -1.41822
    -1.76991
    -2.25186
    -2.10424
    -1.93491
    -1.67005
    -1.43559
    -1.42691
    -1.08390
    -0.95365
    -1.00141
    -0.90154
    -0.89286
    -0.38052
    -0.21119
     0.07103
     0.22300
     0.34023
     0.03630
    -0.49775
    -0.99272
    -1.46164
    -1.27928
    -0.55419
    -0.58459
    -0.22856
    -1.15337
    -2.21713
    -2.36909
    -1.91320
    -1.77860
    -1.82202
    -1.66571
    -1.46598
    -1.41388
    -1.42691
    -1.39651
    -0.77129
    -0.16777
    -0.00712
    -0.04186
    -0.48907
    -0.33276
    -0.11133
    -0.01146
     0.72231
     1.82514
     1.60371
    -0.39789
    -0.83207
    -0.55854
    -0.15909
     0.05801
     0.03630
    -0.30237
    -0.58893
    -1.01877
    -0.89720
    -1.17074
    -1.15337
    -1.01009
    -1.19245
    -1.77426
    -1.90017
    -1.74386
    -1.48335
    -1.71347
    -1.21416
    -0.71050
    -0.71050
    -0.64103
    -0.65840
    -1.01009
    -2.15200
    -1.54414
    -0.25026
     0.31418
     0.14050
    -0.16777
    -0.76260
    -0.41091
    -0.08962
    -1.06653
    -0.49341
     0.15787
    -0.21987
     0.24036
     0.99151
     0.71363
     0.70060
     0.11879
     0.39233
     0.59640
     0.80046
     1.29544
     1.23465
     1.25202
     1.56897
     1.80343
     1.43003
     1.29544
     1.13479
     1.06966
     1.19123
     1.17821
     1.33017
     0.95243
     0.34023
     0.21431
     1.32149
     2.74127
     3.23190
     1.78172
     0.90467
     0.90901
     1.52555
     1.82514
     2.16381
     2.25064
     2.25064
     2.26801
     1.93803
     1.50384
     0.95243
     0.60942
     0.53995
     0.31852
     0.15353
    -0.43696
    -0.71919
    -0.64537
    -0.72353
    -1.01443
    -1.03180
    -1.18811
    -1.18376
    -1.29665
    -1.30534
    -1.23587
    -0.97970
    -0.86247
    -0.75392
    -0.74089
    -0.66274
    -0.68879
    -0.58893
    -0.51078
    -0.48907
    -0.58459
    -0.41526
    -0.29803
    -0.41526
    -0.41960
    -0.54551
    -0.76260
    -0.99706
    -0.99272
    -1.13166
    -0.82339
    -0.46302
    -0.71484
    -0.93194
    -1.04917
    -1.41388
    -2.10858
    -2.70341
    -2.07384
    -1.68742
    -1.75689
    -1.54848
    -1.69610
    -1.70913
    -1.60927
    -1.37046
    -1.71781
    -1.60058
    -1.23152
    -1.37046
    -1.24021
    -1.28363
    -0.91891
    -0.56288
    -0.29803
    -0.34579
    -0.36315
    -0.35013
    -0.66274
    -0.73221
    -0.84944
    -0.93194
    -0.68445
    -0.99706
    -1.35744
    -0.95365
    -0.55419
    -0.46736
    -1.22718
    -0.99272
    -1.13600
    -1.60058
    -1.53980
    -1.11429
    -0.74958
    -0.88852
    -0.67142
    -0.42828
    -0.97535
    -1.90451
    -0.94930
    -0.03751
     0.62245
     1.57331
     1.43872
     1.28675
     1.26504
     0.98716
     0.99151
     1.91198
     1.84251
     1.85554
     2.35919
     2.35919
     2.44169
     2.46774
     2.06394
     1.94671
     2.18986
     2.05526
     2.13341
     2.18986
     2.24196
     2.05092
     2.16815
     1.92500
     2.24196
     2.35051
     2.94968
     2.47208
     2.41563
     2.40261
     2.41563
     2.72825
     2.44603
     2.26367
     2.00316
     1.93369
     2.15947
     2.09868
     1.68186
     1.44306
     1.40832
     1.34754
     1.00887
     1.54292
     1.31715
     0.37930
     0.04498
    -0.25461
    -0.18514
     0.24471
    -0.03317
    -0.43696
    -0.74958
    -0.77563
    -0.72353
    -0.89720
    -0.96667
    -0.81905
    -0.72787
    -0.81036
    -0.80168
    -0.99272
    -1.02746
    -0.92759
    -0.86681
    -0.74089
    -0.68011
    -0.75392
    -0.71050
    -0.49341
    -0.45867
    -0.55419
    -0.72787
    -0.61064
    -0.75392
    -0.64537
    -0.53683
    -0.64537
    -0.84076
    -0.49341
    -0.36315
    -0.37184
    -0.41526
    -0.87549
    -1.24455
    -1.25758
    -0.97101
    -0.61932
    -0.41091
    -0.37184
    -0.72353
    -0.98838
    -0.90589
    -0.89286
    -0.86681
    -0.74089
    -0.51078
    -0.43696
    -0.40657
    -0.25461
    -0.05488
     0.10577
     0.01893
     0.14050
     0.05801
     0.07537
     0.26207
     0.37062
     0.43575
     0.14919
     0.07972
     0.17524
     0.20563
     0.36628
     0.48785
     0.27944
    -0.18080
    -0.60196
    -0.40223
    -0.76695
    -1.38783
    -1.04048
    -1.59624
    -1.62229
    -1.31836
    -1.51809
    -1.96964
    -1.70479
    -1.35744
    -1.34441
    -1.79162
    -2.19107
    -3.56744
    -1.50940
     0.93506
    -0.08093
    -0.08527
     0.20563
    -0.58025
    -1.19245
    -0.71919
    -0.05054
     0.94375
     1.27373
     1.05229
     0.83520
     1.05663
     0.95243
     0.69192
     1.11308
     1.33451
     1.83817
     2.48510
     2.29840
     1.86422
     1.77304
     1.83817
     2.16381
     2.02921
     1.99447
     2.05092
     1.71225
     1.68620
     1.43438
     0.99585
     0.84388
     0.68758
     0.39233
     0.02327
    -0.10698
    -0.09396
    -0.21119
    -0.28066
    -0.35013
    -0.48907
    -0.61932
    -0.78866
    -0.87983
    -1.34441
    -1.32705
    -1.07522
    -0.05488
    -0.37618
    -1.16205
    -0.54551
    -0.94496
    -1.59190
    -1.94359
    -0.69748
    -0.35013
    -0.35881
    -0.47170
    -0.58025
    -0.63235
    -0.68445
    -0.77997
    -0.77997
    -0.81036
    -0.84510
    -0.87115
    -0.82339
    -0.52380
    -0.59327
    -0.44131
    -0.82773
    -0.83207
    -0.83207
    -1.06653
    -1.24021
    -1.30968
    -1.07088
    -0.88852
    -0.97535
    -0.84510
    -1.04482
    -1.38349
    -1.12732
    -0.88418
    -0.94496
    -0.90154
    -0.65840
    -0.48038
    -0.49341
    -0.42394
    -0.46736
    -0.46302
    -0.19816
    -0.04620
     0.11445
     0.24036
     0.28813
     0.24471
     0.25339
     0.36194
     0.07972
     0.07537
     0.15787
     0.14919
     0.23168
     0.24905
     0.13616
    -0.12435
    -0.15474
    -0.28500
    -0.38920
    -0.22856
    -0.13738
     0.14484
    -0.05054
     0.08840
    -0.25026
    -0.45433
     0.07103
     0.23168
    -0.12869
    -0.44999
    -0.77129
    -0.68879
     0.33154
     0.58337
     0.46180
     0.51390
     0.45312
     0.06235
     0.12313
     0.29247
     0.27944
     1.91198
     2.94968
     1.89461
     2.41129
     2.40695
     2.22459
     2.99310
     2.40695
     2.88890
     2.90626
     2.70654
     2.57194
     2.36787
     2.02053
     1.94237
     1.81212
     1.17821
     0.83520
     1.13913
     1.33451
     1.21728
     1.15215
     1.71660
     1.78172
     1.49950
     1.33017
     1.51253
     1.85554
     1.67318
     1.87290
     1.69923
     1.75133
     1.82948
     1.70791
     1.51253
     1.08268
     0.98716
     0.59206
     0.24471
     0.02327
     0.11879
    -0.14606
    -0.31973
    -0.18080
    -0.25461
    -0.39355
    -0.49341
    -0.44999
    -0.52380
    -0.50643
    -0.45433
    -0.77563
    -1.03180
    -1.02746
    -1.06653
    -1.39217
    -1.63966
    -1.57453
    -1.44428
    -1.51809
    -1.57019
    -1.64834
    -1.74821
    -1.97398
    -1.84807
    -1.45296
    -0.83207
    -0.44131
    -0.19382
    -0.85378
    -1.48335
    -1.30099
    -1.79597
    -1.20113
    -0.86681
    -0.93194
    -0.73655
    -1.42691
    -1.73952
    -2.00437
    -2.03477
    -2.46027
    -2.56882
    -2.07819
    -1.66571
    -1.73084
    -1.50940
    -1.08824
    -1.17508
    -0.97970
    -0.51512
    -0.13738
    -0.44131
    -0.29368
    -0.23290
     0.21431
     0.18392
     0.04498
    -0.11133
    -0.29803
    -0.42828
    -0.91457
    -0.62801
    -0.71484
    -0.77997
    -0.58459
    -0.47604
    -0.68011
    -0.62801
    -0.80168
    -0.71050
    -0.65840
    -0.71919
    -0.47604
    -0.35013
     0.46614
     0.20563
    -0.20250
    -1.30534
    -1.79597
    -1.39651
     0.40970
     1.66015
     0.81783
     0.40970
    -0.74089
    -0.55854
     0.51390
     1.21294
     0.84388
     0.97414
     1.23465
     0.81349
     1.46911
     2.11605
     1.91632
     1.67318
     2.25064
     1.47779
     1.42135
     1.60805
     0.85257
     0.76139
     0.70929
     0.99585
     0.87862
     0.77441
     0.59640
     0.74836
     0.21431
    -0.35447
    -0.60630
     0.05801
     0.40536
     0.37062
     0.48351
     0.43575
     0.51390
     0.63982
     0.66152
     0.70494
     1.23031
     1.31280
     1.30412
     1.37793
     1.13479
     0.73968
     0.32720
     0.46180
     0.30549
     0.44877
     0.34891
     0.13616
    -0.01146
    -0.44131
    -0.76260
    -0.79734
    -0.91891
    -0.98838
    -0.81036
    -0.64103
    -0.80602
    -1.08390
    -0.81905
    -0.54551
    -0.84076
    -0.71484
    -0.77997
    -0.77997
    -0.50643
    -0.50209
    -0.61932
    -0.64103
    -0.51078
    -0.35881
    -0.30671
    -0.13303
    -0.30237
    -0.20250
    -0.05922
    -0.08527
    -0.11133
    -0.15040
    -0.14172
    -0.02883
     0.04498
    -0.05488
    -0.14606
    -0.23724
    -0.24592
    -0.37184
    -0.79300
    -0.98838
    -1.18811
    -0.92759
    -0.38486
    -0.55854
    -1.48769
    -1.92622
    -2.24318
    -2.35607
    -2.16502
    -1.73952
    -1.40954
    -1.79162
    -1.45296
    -1.10127
    -1.42691
    -1.13166
    -0.90154
    -1.06653
    -0.67142
    -0.28500
     0.68758
     1.31715
     0.83520
     0.63113
     0.92638
     1.49950
     1.05663
     0.40536
     0.39667
     0.34023
     0.57469
     0.39233
    -0.05922
     0.11879
    -0.25026
    -0.10698
     0.67021
     1.15650
     1.18689
     0.30115
     0.25773
     0.66152
     1.14347
     1.20860
     1.85554
     1.36925
     1.33017
     1.78172
     1.92500
     1.66449
     1.63410
     1.70791
     0.91769
     0.86993
     0.40101
     0.00590
     0.09708
     0.01893
     0.09274
    -0.01580
    -0.19382
    -0.33276
    -0.30671
    -0.02015
     0.01893
    -0.18514
    -0.04186
    -0.13303
    -0.18514
    -0.08527
     0.17958
     0.40101
     0.49653
     0.38365
     0.21431
     0.17958
    -0.01580
     0.26642
     0.81349
     0.74836
     0.60508
     0.15353
     0.06669
     0.38799
     0.34023
     0.27944
     0.46614
     0.45746
     0.33154
     0.00590
    -0.38052
    -0.58893
    -0.61064
    -0.84944
    -0.99706
    -0.95365
    -0.80168
    -0.94930
    -0.83207
    -1.22284
    -1.58321
    -1.65268
    -1.79597
    -1.43125
    -1.16640
    -1.22718
    -0.49775
    -0.19382
    -0.25461
    -0.27632
    -0.16343
    -0.21553
    -0.48907
    -0.48907
    -0.36750
    -0.24592
    -0.08527
    -0.10264
    -0.25461
    -0.32408
    -0.41960
    -0.55854
    -0.58893
    -0.54117
    -0.55419
    -0.83207
    -0.71919
    -0.57156
    -0.68445
    -0.78866
    -0.59327
    -0.72353
    -0.71050
    -0.82773
    -1.14469
    -1.14469
    -1.29231
    -1.21416
    -1.22718
    -1.34441
    -1.67005
    -1.32270
    -0.81036
    -0.66708
    -0.35013
    -0.53683
    -1.43559
    -1.93925
    -2.03477
    -2.07819
    -1.54848
    -0.80602
    -0.29803
    -0.31973
    -0.19382
    -0.41091
    -0.70182
    -0.85378
    -0.78431
    -0.85812
    -0.79734
    -0.22856
     0.16221
     0.65284
     1.06532
     0.69626
     0.77007
     0.60508
     0.37930
    -0.15909
    -0.51946
     0.19260
     0.54429
     0.83520
     0.20563
    -0.30237
    -0.01580
     0.67889
     0.69626
     0.57469
     0.63547
     0.51390
     2.77167
     3.07560
     2.06829
     2.20723
     2.25499
     2.24630
     2.71956
     3.22322
     3.65741
     3.98739
     3.91792
     3.61833
     2.71522
     1.79475
     1.71660
     2.51984
     2.35919
     2.00750
     2.26367
     2.04224
     1.65581
     1.35188
     0.89599
     0.86559
     0.56166
     0.37062
     0.34891
     0.33589
     0.30549
     0.21431
    -0.03751
    -0.16777
    -0.19816
    -0.23724
    -0.34144
    -0.23724
    -0.44565
    -0.41960
    -0.29368
     0.03630
    -0.06791
    -0.15040
    -0.21987
    -0.23724
    -0.28066
    -0.11567
    -0.05488
     0.01025
    -0.16777
    -0.28500
    -0.61498
    -0.68445
    -0.48907
    -0.54551
    -0.40223
    -0.50209
    -0.91891
    -1.10127
    -0.76695
    -0.68011
    -0.54117
    -0.42828
    -0.44999
    -0.57590
    -0.58893
    -0.48907
    -0.48038
    -0.35447
    -0.44131
    -0.28500
    -0.23290
    -0.04186
    -0.17645
    -0.18080
    -0.23290
     0.01025
    -0.02449
    -0.09830
    -0.09830
    -0.13738
    -0.12435
    -0.13738
    -0.11567
    -0.20250
    -0.20685
    -0.30671
    -0.32408
    -0.25026
    -0.23724
    -0.29803
    -0.35447
    -0.19382
     0.06669
     0.06235
    -0.16343
    -0.27197
    -0.16343
    -0.36315
    -0.90589
    -0.89286
    -0.86247
    -0.85378
    -0.69748
    -0.41526
    -0.29368
    -0.23724
    -0.52814
    -1.67874
    -2.29528
    -1.70479
    -0.88418
    -0.44131
    -0.65840
    -1.14035
    -0.51512
    -0.72787
    -1.46164
    -2.11292
    -2.14331
    -1.07088
    -0.97101
    -0.99272
    -1.17942
    -2.19542
    -2.31699
    -1.63098
    -1.19679
    -1.17074
    -0.94930
    -1.04482
    -0.98404
    -0.73221
    -0.26329
    -0.32842
     0.27076
     0.28813
     0.02327
     0.30549
     1.71225
     2.65444
     3.53149
     3.39255
     2.25064
     2.25064
     1.82514
     2.03789
     2.86719
     3.11033
     2.63273
     2.49813
     2.42866
     2.27670
     1.78172
     1.45608
     1.13045
     0.83520
     0.27076
     0.14484
    -0.12435
    -0.08527
    -0.31105
    -0.54117
    -0.40657
    -0.38920
    -0.55854
    -0.85812
    -1.05785
    -1.14035
    -0.91023
    -0.87983
    -0.87549
    -1.17074
    -1.31402
    -1.13600
    -1.07088
    -0.80168
    -0.78866
    -0.90589
    -1.01443
    -1.12732
    -1.09693
    -1.03614
    -0.21553
     0.50088
     0.47483
     0.26642
    -0.47170
    -0.78866
    -0.68445
    -0.62801
    -0.45433
    -0.17211
     0.11879
    -0.01580
    -0.32842
    -0.64537
    -0.90589
    -0.91023
    -1.00141
    -1.11429
    -1.04482
    -1.01443
    -1.17074
    -0.87549
    -0.97101
    -0.82339
    -0.89720
    -0.94930
    -0.79300
    -0.70182
    -0.67577
    -0.64972
    -0.59761
    -0.50643
    -0.41091
    -0.35013
    -0.22421
    -0.23290
    -0.10698
    -0.05922
     0.04498
     0.22734
     0.23602
     0.14484
     0.17524
     0.14919
     0.11879
    -0.09830
    -0.09830
    -0.13303
    -0.00712
    -0.01146
    -0.06357
    -0.32408
    -0.15909
    -0.22421
    -0.31973
    -0.54985
    -0.63235
    -0.48473
    -0.22856
    -0.23290
    -0.35881
    -0.48907
    -0.38052
    -0.45433
    -0.51512
    -0.44999
    -0.44565
    -0.42394
    -0.40223
    -0.26763
     0.02761
    -0.17211
    -0.40657
    -0.40223
    -0.40657
     0.11445
     0.03196
    -0.52380
    -0.99706
    -0.59761
     0.27510
     0.55298
     0.55732
     1.25202
     0.66152
     0.73534
     0.14919
     0.71363
     0.55732
     0.63547
     1.01756
     1.51687
     1.00887
     1.21294
     1.49950
     0.73534
     0.46614
    -0.00712
     1.00453
     2.02921
     1.25636
     2.24196
     1.98579
     1.13913
     0.63982
     1.06098
     1.46477
     1.73831
     2.24196
     3.12770
     2.71522
     1.86422
     1.56029
     1.53424
     1.29544
     0.86993
     1.36491
     1.43872
     1.24768
     1.62542
     1.75567
     1.19557
     0.79612
     0.44877
     0.18392
     0.44009
     0.56166
     0.73534
     0.50522
     0.34457
     0.39667
     0.25773
    -0.37618
    -0.82339
    -1.05351
    -1.22284
    -1.20113
    -1.16205
    -1.14903
    -1.53545
    -1.51809
    -1.33573
    -1.53980
    -1.49638
    -1.43559
    -1.64400
    -1.43993
    -1.57453
    -1.54414
    -1.29231
    -1.27060
    -1.50072
    -1.66571
    -1.14903
    -0.45867
    -0.21987
    -0.27197
    -0.34579
    -0.69313
    -1.05351
    -0.90589
    -0.62366
    -0.31539
     0.05367
     0.10577
    -0.05922
    -0.39355
    -0.48473
    -0.43262
    -0.37184
    -0.36750
    -0.53249
    -0.55419
    -0.67142
    -0.83642
    -0.89286
    -0.79300
    -0.85812
    -0.69313
    -0.64972
    -0.45867
    -0.65406
    -0.64972
    -0.87115
    -0.99272
    -0.77129
    -0.50209
    -0.20685
    -0.30237
    -0.25895
     0.15353
     0.07103
     0.05801
     0.24036
     0.25773
     0.34891
     0.38799
    -0.02015
    -0.39789
    -0.31973
    -0.04186
     0.56166
     0.57035
     0.28813
     0.28813
    -0.00712
    -0.06357
     0.09708
     0.42272
     0.50088
     0.68758
     1.01322
     1.17821
     1.06098
     1.19123
     1.35622
     1.51687
     1.66884
     1.85988
     2.00750
     1.33885
     1.07400
     0.82217
     0.47483
     0.66587
     0.37062
    -0.01580
    -0.32408
     0.03630
    -0.00712
     0.16221
    -0.05922
    -0.44565
    -1.27060
    -1.50940
    -0.76260
    -0.81471
     1.14347
     1.17821
     0.33589
     0.86559
     0.70494
     0.77007
     0.15787
    -0.57590
     0.35325
     1.56463
     1.89895
     1.73831
     1.09571
     0.27510
     0.41838
     0.87428
     0.74836
     0.69192
     0.83086
     0.82217
     1.13479
     1.26504
     1.11308
     0.63982
     0.60074
     0.96980
     0.93506
     0.57035
     0.34891
     0.04064
    -0.48038
    -0.76695
    -0.58459
    -0.81036
    -1.05785
    -1.13600
    -1.35744
    -1.58321
    -1.66571
    -1.96096
    -2.04779
    -1.93056
    -1.83938
    -1.74386
    -1.75255
    -1.81767
    -1.73952
    -1.37481
    -1.26192
    -1.17074
    -1.21850
    -1.14035
    -1.04482
    -0.95365
    -0.89286
    -0.98404
    -1.03180
    -0.73221
    -0.12869
     0.49219
     0.60942
     0.18392
    -0.00712
    -0.42828
    -0.37618
    -0.36315
    -0.05488
     0.18826
     0.21431
     0.07537
    -0.04186
    -0.19382
    -0.55854
    -0.54551
    -0.70616
    -0.74958
    -0.77129
    -1.02746
    -1.03614
    -0.72787
    -0.54985
    -0.38052
    -0.40657
    -0.42394
    -0.28066
    -0.18080
     0.00156
     0.13182
     0.06235
     0.04064
    -0.07225
    -0.19816
    -0.53683
    -0.31105
    -0.17211
     0.21431
     0.12313
    -0.01580
     0.06669
     0.47048
     0.52259
     0.38365
     0.32286
     0.30983
     0.52693
     0.73099
     1.24768
     1.38227
     1.50384
     1.41267
     1.39096
     1.40832
     1.38227
     1.42135
     1.25202
     1.29109
     1.18255
     1.24768
     1.26070
     0.92204
     0.77875
     1.07400
     1.01322
     0.74402
     1.33885
     1.95106
     1.52555
     0.79612
     0.27510
     0.02327
     0.16221
     0.53561
     0.63113
     0.21866
     0.55732
     0.44009
     0.23602
     0.09708
    -0.69748
    -1.34007
    -1.30968
    -1.08824
    -0.74958
    -0.08093
    -0.31539
     0.30549
     2.43300
     0.46180
     0.04932
     0.83086
     0.13616
     0.22734
     1.59502
     1.73396
     1.69054
     1.88159
     1.89895
     1.89461
     1.70357
     0.83086
     0.72665
     0.66587
     0.74836
     0.21866
    -0.16343
    -0.17211
    -0.28066
    -0.44999
    -0.77997
    -1.00141
    -1.04482
    -1.20982
    -1.24455
    -1.17942
    -1.14903
    -1.17074
    -1.21850
    -1.31402
    -1.35744
    -1.30534
    -1.27060
    -1.06219
    -0.95365
    -0.81905
    -0.84510
    -0.74524
    -0.74524
    -0.79300
    -0.98404
    -0.80168
    -0.50209
     0.17958
     0.30115
    -0.23724
    -0.44565
    -0.49775
    -0.19382
    -0.18080
    -0.12001
    -0.02015
     0.03630
    -0.08962
    -0.28500
    -0.48473
    -0.81471
    -0.94062
    -1.17942
    -1.10561
    -0.74089
    -0.65406
    -0.89720
    -1.51809
    -1.66137
    -1.61361
    -1.61795
    -1.23587
    -0.80602
    -0.79300
    -0.74089
    -0.69748
    -0.87549
    -0.79734
    -0.35013
    -0.18948
    -0.19816
    -0.33276
     0.02761
     0.13182
     0.14919
     0.60074
     0.46614
     0.20997
     0.25339
     0.05367
    -0.40223
    -0.33276
     0.29681
     0.23602
     0.37930
     0.55298
     0.40536
     0.66152
     0.72665
     0.91335
     1.00887
     0.83954
     0.77441
     0.97848
     1.43003
     1.54726
     1.22597
     1.31715
     1.22162
     1.04361
     1.15215
     1.20426
     0.62245
     0.42706
     0.63547
     0.94809
     0.66152
     1.07834
     0.70929
    -0.04620
     0.12748
     0.53561
     0.45312
     0.26642
     0.17524
    -0.27632
     0.25339
     0.80046
    -0.00278
    -0.01580
    -0.33710
    -0.19382
    -1.10995
    -0.89720
    -0.65840
    -0.96667
    -1.11429
    -1.25758
    -1.65703
    -0.92325
     0.51824
     0.83086
     2.33314
     1.83383
    -1.11864
    -0.91023
    -0.41960
     0.51824
     1.26504
     1.86422
     2.40695
     1.80343
     0.95677
     0.73534
     0.55732
     0.38365
     0.15787
     0.19260
    -0.12869
    -0.27197
    -0.65406
    -0.65406
    -0.56288
    -0.64972
    -0.61064
    -0.82339
    -0.76695
    -0.74958
    -0.82339
    -0.68011
    -0.58893
    -0.71050
    -0.82339
    -0.84944
    -0.84510
    -0.81905
    -0.61064
    -0.45433
    -0.31973
    -0.59327
    -0.64972
    -0.73655
    -0.65840
    -0.65406
    -0.68445
    -0.64103
    -0.65406
    -0.65406
    -1.27494
    -0.96233
     0.90901
     1.28241
     0.33154
    -0.83207
    -0.75392
    -0.48038
    -0.08962
     0.06669
     0.33154
     0.31852
     0.38799
     0.32286
     0.28813
     0.19260
     0.01893
     0.02761
    -0.01146
    -0.18948
    -0.15040
    -0.31539
    -0.32408
    -0.24158
     0.10143
     0.01459
    -0.02883
    -0.12435
    -0.29368
    -0.26329
    -0.14606
    -0.05922
     0.00156
     0.13182
     0.26207
     0.27510
     0.44443
     0.67455
     0.46614
     0.69192
     0.99585
     1.05663
     1.00887
     1.00019
     1.03058
     1.38227
     1.66884
     1.92935
     2.15947
     2.18986
     1.76001
     1.34320
     0.94809
     0.45312
     0.91335
     2.00750
     2.09434
     1.88159
     2.69351
     2.84982
     2.43300
     1.91632
     1.60371
     0.53995
    -0.61498
    -0.91023
    -0.42394
     0.51824
     0.63982
     0.37930
     0.33589
    -0.06791
    -0.97101
    -1.82202
    -1.74386
    -1.96096
    -2.08253
    -2.93787
    -2.12160
    -0.64103
    -0.51512
     1.90330
     1.20426
    -0.59761
     0.37496
     2.20288
     2.18552
     1.08268
     0.26642
     1.15650
     1.99882
     2.26367
     1.91632
     1.85988
     1.58634
     1.29544
     1.05229
     0.45746
     0.10577
    -0.22421
    -0.38920
    -0.61932
    -0.68445
    -0.96233
    -1.03614
    -1.21416
    -0.94062
    -1.03614
    -1.24889
    -0.95799
    -0.95799
    -1.06653
    -0.95365
    -0.82773
    -0.88852
    -0.78431
    -0.74524
    -0.81471
    -0.91023
    -0.89720
    -0.95799
    -0.71050
    -0.56722
    -0.68011
    -0.82773
    -0.77563
    -0.78866
    -0.74089
    -0.69748
    -0.64103
    -0.56722
    -0.57156
    -0.48473
    -0.32842
    -0.37618
    -0.23724
    -0.37618
    -0.21987
    -0.18948
    -0.16777
    -0.18514
    -0.21553
    -0.15909
    -0.13738
     0.05367
     0.01025
     0.06669
     0.07972
     0.08406
     0.09274
     0.09274
     0.00156
    -0.12435
    -0.15474
    -0.61064
    -0.99706
    -1.24021
    -0.31539
     1.09137
     1.53858
    -0.65840
    -2.00003
    -1.67439
    -1.07088
    -0.70616
    -0.56722
    -0.42828
    -0.21553
    -0.28934
    -0.32408
    -0.50209
    -0.49341
    -0.36750
    -0.38920
    -0.38920
    -0.45867
     0.13182
     0.21866
     0.06669
     0.10143
     0.20129
     0.31852
     0.34891
     0.67455
     0.74836
     0.64850
     0.94375
     0.92638
     0.73968
     0.92638
     0.62245
     0.77007
     1.33017
     1.36925
     0.89599
     0.63982
     0.69192
     0.60942
     0.63547
     0.84388
     0.66587
     0.39667
     0.77875
     0.75705
     0.41404
     0.27076
    -0.97101
    -1.21416
    -0.98404
    -0.55854
     0.18826
     0.01459
     0.00156
    -0.36750
    -0.22856
     0.08840
    -0.11567
    -0.26329
    -0.15909
    -0.41526
    -0.85378
    -0.24592
     1.06966
     3.57057
     2.81509
    -0.22856
    -0.38486
     0.03196
     1.12176
     1.55595
     0.94809
     0.71797
     0.40970
     0.15353
    -0.15040
    -0.08093
     0.07537
     0.15353
    -0.03751
    -0.25026
    -0.22421
    -0.20685
    -0.20250
    -0.43262
    -0.63669
    -0.57590
    -0.44131
    -0.37184
    -0.31973
    -0.39789
    -0.42828
    -0.54551
    -0.65406
    -0.61064
    -0.58025
    -0.73221
    -0.73655
    -0.69313
    -0.69313
    -0.81905
    -0.77129
    -0.75392
    -0.74089
    -0.76695
    -0.60630
    -0.53683
    -0.53683
    -0.50643
    -0.35881
    -0.35881
    -0.25026
    -0.23724
    -0.14606
     0.01893
     0.15353
     0.12313
     0.18392
     0.17090
     0.20997
     0.20129
     0.34457
     0.34457
     0.25773
     0.26642
     0.24471
     0.23602
     0.01893
     0.01025
    -0.12435
    -0.07659
    -0.15474
     0.03630
    -0.02883
    -0.14172
    -0.35013
    -0.38486
    -0.21987
     0.10143
     0.20563
     0.20563
     0.31852
     0.24905
     0.18392
     0.22300
     0.44877
     0.35759
     0.33154
     0.62679
     0.73968
     0.93940
     1.03927
     0.86559
     0.89599
     0.83520
     0.89599
     0.92638
     1.04361
     0.70929
     0.54864
     0.62679
     0.88730
     1.03927
     1.10005
     1.17386
     0.67021
    -0.24158
    -0.75826
    -0.60196
    -0.05488
     0.06235
    -0.42394
    -0.81036
    -0.66274
    -0.76260
    -0.94930
    -0.61932
    -0.68879
    -0.63235
    -0.65406
    -0.34144
    -0.28500
    -0.62801
    -1.16640
    -1.30968
    -0.97970
    -0.35013
     0.79612
     1.10005
     0.73968
     0.07103
    -0.78866
    -1.05785
    -0.23724
     0.29681
     0.19260
    -0.88852
    -1.30534
    -1.03614
    -0.84076
     1.80343
     2.64575
     0.71797
     0.26207
     0.67455
     0.63982
     0.75270
     0.75705
     0.78310
     0.75270
     1.03492
     2.91061
     2.98442
     1.60805
     0.51390
     0.59640
     0.92204
     0.66152
     0.54429
     0.48351
     0.44877
     0.14050
    -0.08962
    -0.36750
    -0.36315
    -0.65840
    -0.61498
    -0.36315
    -0.17211
    -0.56722
    -0.77129
    -0.64972
    -0.64103
    -0.82339
    -0.87549
    -0.73655
    -0.65406
    -0.47604
    -0.44131
    -0.49341
    -0.32842
    -0.38920
    -0.48038
    -0.23724
    -0.07225
    -0.00712
     0.00590
    -0.14606
    -0.00712
    -0.11133
    -0.27197
    -0.05054
    -0.04620
    -0.17211
    -0.18948
    -0.21553
    -0.25026
    -0.24158
    -0.03751
    -0.18514
    -0.29368
    -0.14172
    -0.16777
    -0.22856
    -0.27632
    -0.26763
    -0.25026
    -0.12435
     0.00156
     0.01025
    -0.00712
     0.01459
     0.14919
     0.19695
     0.24036
     0.30983
     0.22300
     0.26642
     0.37496
     0.63547
     0.49219
     0.48351
     0.24905
     0.30983
     0.18392
     0.05367
     0.56600
     0.72231
     0.33589
     0.62679
     0.56166
     0.34023
     0.47917
     0.39667
     0.08840
    -0.04620
     0.42706
     0.31418
     0.68323
     0.53561
     0.25339
     0.36628
     0.15787
    -0.54985
     0.04932
    -0.15909
    -0.02883
     0.11011
     0.37062
     0.46614
    -0.46302
    -1.17074
    -1.21416
    -0.68011
    -0.36315
    -0.50209
    -0.72787
    -0.02883
     0.17090
    -0.61064
    -1.23152
    -0.74958
    -0.32408
    -0.74524
    -0.85378
    -0.87115
    -0.91891
    -1.13166
    -0.51512
     1.87290
     3.11467
     1.90764
     0.22300
    -0.26329
    -0.54117
    -0.44999
     0.20563
     0.72231
     1.11308
     0.88296
     0.71797
     0.36628
    -0.21553
    -0.59327
    -1.01009
    -0.99706
    -0.99272
    -1.25758
    -0.96233
    -0.54551
    -0.53249
    -0.60630
    -0.83207
    -0.71919
    -0.34144
    -0.03317
     0.05367
    -0.05054
    -0.02015
     0.07972
     0.40970
     0.82217
     0.91769
     0.22734
     0.01459
     0.05801
     0.29247
     0.22300
     0.37930
     0.77007
     0.26207
    -0.36315
    -0.15474
     0.53561
     0.24036
    -0.36750
    -0.51946
    -0.59327
    -0.58459
    -0.65406
    -0.64537
    -0.65840
    -0.66708
    -0.55419
    -0.56722
    -0.57590
    -0.66708
    -0.72787
    -0.86681
    -0.63669
    -0.46302
    -0.44565
    -0.35881
    -0.34579
    -0.16343
    -0.07659
    -0.07225
    -0.04186
     0.11879
     0.09274
     0.16221
     0.26642
     0.29247
     0.44009
     0.41838
     0.36194
     0.36628
     0.53995
     0.74402
     0.87428
     0.88730
     1.01756
     0.92204
     0.41404
     0.34891
     0.27944
     0.12748
     0.24471
     0.44877
     0.31418
     0.20997
     0.01025
    -0.10698
    -0.33276
    -0.42394
    -0.54117
    -0.70616
    -0.62801
    -0.62366
    -0.77563
    -0.51078
    -0.35447
    -0.49775
    -0.25461
    -0.26763
    -0.52814
    -0.68011
    -0.45433
    -0.13303
     0.01893
     0.31418
    -0.47170
    -1.49638
    -1.78728
    -0.99706
    -0.21119
     0.04064
     0.40101
     0.16221
    -0.42828
    -0.61498
    -0.25026
     0.40970
     0.47048
     0.03196
    -0.30237
    -0.15040
     0.48785
     2.07263
     3.38821
     2.36353
     0.78310
     0.07537
     0.32720
     1.15650
     1.45608
     1.24768
     1.17821
     1.09571
     0.76139
     0.92638
     0.76573
     1.02624
     0.76139
     0.28813
    -0.28066
    -0.17645
    -0.34144
    -0.42394
    -0.29368
    -0.31105
    -0.40223
    -0.52380
    -0.74524
    -0.94062
    -1.17508
    -1.19245
    -1.12732
    -1.08824
    -0.99706
    -0.74958
    -0.78431
    -0.90154
    -0.87983
    -0.81471
    -0.53683
    -0.25026
    -0.13738
    -0.15474
    -0.21987
    -0.17645
    -0.16777
    -0.11567
    -0.12435
    -0.30671
    -0.43262
    -0.45433
    -0.39789
    -0.42394
    -0.59761
    -0.41526
     0.25773
     0.97414
     1.25202
     0.44443
    -0.39789
    -0.81036
    -0.23290
     0.14484
     0.29247
     0.35759
     0.67455
     0.58337
     0.17524
     0.06669
    -0.17645
    -0.35881
    -0.35881
    -0.28934
    -0.31973
    -0.11133
     0.10577
     0.15787
    -0.09830
    -0.06791
     0.09708
     0.24905
     0.37930
     0.29681
     0.00590
     0.32286
     0.60942
     0.28813
    -0.04620
    -0.01146
    -0.08962
    -0.20685
    -0.03751
    -0.10264
     0.01025
     0.16221
     0.27944
     0.24905
    -0.03317
    -0.01146
     0.23168
     0.24905
     0.15353
     0.12748
     0.43575
     0.47048
     0.33154
     0.05367
    -0.17211
    -0.28066
    -0.50209
    -0.57590
    -0.45867
    -0.35881
    -0.74958
    -0.70182
    -0.63235
    -0.75392
    -0.72787
    -0.77563
    -0.62366
    -0.34144
    -0.49775
    -0.63669
    -0.38052
    -0.76695
    -1.29231
    -0.59327
     0.37930
     0.10143
    -0.01580
    -0.62801
    -0.88418
    -0.15474
     0.00590
    -0.58025
    -1.01877
    -1.18376
    -1.10995
    -0.89720
     0.63547
     2.25064
     1.88593
    -0.35013
    -0.75392
    -0.34144
     0.18826
     1.26938
     2.07263
     2.61102
     2.37656
     2.59799
     2.63707
     2.06829
     1.36925
     1.90330
     1.95106
     1.85988
     1.54292
     1.54292
     1.26938
     0.83086
     0.11445
    -0.09396
    -0.36315
    -0.57156
    -1.01009
    -1.00141
    -1.09693
    -1.55282
    -1.46598
    -1.15337
    -1.16640
    -1.34875
    -1.04048
    -0.90154
    -0.81471
    -0.72787
    -0.47170
    -0.62366
    -0.54117
    -0.33276
    -0.18080
    -0.23724
    -0.28066
    -0.29368
    -0.25895
    -0.07225
    -0.09396
    -0.31539
    -0.39355
    -0.18514
    -0.03751
    -0.04186
     0.30549
     0.80481
     1.01756
     0.83954
     0.46180
     0.41838
     0.41838
     0.93072
     1.09571
     1.23899
     0.96111
     0.55732
     0.23602
     0.22300
     0.30115
     0.14484
    -0.01580
    -0.18948
    -0.12869
     0.08840
     0.35325
     0.21866
     0.03630
    -0.02449
    -0.00712
    -0.11133
    -0.17645
    -0.02449
     0.13616
     0.49219
     0.36194
     0.20997
     0.11445
    -0.15474
    -0.23724
    -0.38920
    -0.68011
    -0.74524
    -0.81471
    -0.83207
    -0.91891
    -0.24592
    -0.11133
    -0.19382
    -0.42394
    -0.64103
    -0.54551
    -0.41091
    -0.45867
    -0.18080
     0.04498
    -0.03751
     0.27076
     0.05801
     0.00590
    -0.06791
    -0.12001
    -0.13738
     0.09274
     0.19260
    -0.05488
    -0.28934
    -0.12869
    -0.23290
    -0.29803
    -0.65840
    -0.48907
    -0.20685
    -0.15040
    -0.98838
    -0.96233
    -2.20410
    -1.88714
    -1.23152
    -0.02015
    -0.01146
    -0.60196
    -1.06653
    -1.73952
    -1.26192
    -1.01009
    -1.18376
    -1.27060
    -1.34875
    -1.49204
    -1.40954
     0.44009
     2.73693
     1.65581
    -0.58025
    -0.91457
    -0.19382
     0.64850
     1.76001
     1.78172
     1.70357
     1.72094
     1.72528
     2.02921
     1.84251
     1.90764
     1.88159
     1.73396
     2.13341
     2.02921
     1.47345
     0.78744
     0.88296
     1.36056
     1.21294
     0.99151
     0.41404
     0.20997
     0.09708
    -0.12869
    -0.08962
    -0.19382
    -0.35881
    -0.60196
    -0.96667
    -1.04048
    -1.28797
    -1.57453
    -1.48769
    -1.41388
    -1.14469
    -1.23152
    -1.15771
    -1.11864
    -1.06653
    -1.13600
    -0.82339
    -0.61498
    -0.34144
     0.55732
     1.10874
     1.31715
     0.84388
     0.77441
     0.77875
     0.96980
     1.19123
     1.76436
     1.58200
     1.43872
     1.39530
     1.08703
     0.63982
     0.49653
    -0.08527
    -0.16343
     0.14484
    -0.01580
    -0.19382
    -0.40223
    -0.50209
    -0.25461
    -0.14172
    -0.24158
    -0.45867
    -0.36315
    -0.18948
    -0.21553
    -0.00278
     0.07537
     0.12313
     0.27944
     0.34023
     0.14050
    -0.22856
    -0.35013
    -0.53683
    -0.19382
    -0.43262
    -0.80168
    -1.06653
    -0.54985
    -0.23724
    -0.09830
    -0.05922
    -0.24158
    -0.14606
    -0.19382
    -0.26763
    -0.15040
     0.17524
     0.35325
     0.37930
     0.34023
     0.12748
    -0.25895
    -0.41091
    -0.09830
    -0.22421
    -0.48473
    -0.61932
    -0.88852
    -1.12732
    -1.38349
    -1.99569
    -1.45296
    -0.55419
    -0.22856
    -0.64537
    -1.13166
    -0.64972
     0.29247
     0.70929
     0.96980
     0.78744
    -0.02449
    -0.28934
     0.39233
     1.15215
     1.30412
     0.86559
     0.11011
    -0.25461
     0.25339
     1.37359
     1.22162
    -0.27197
    -0.62366
    -0.64103
    -0.37184
     0.15353
     0.35759
     0.69626
     0.56600
     0.35759
     0.27510
     0.23602
     0.34891
     0.26207
     0.49653
     0.38799
    -0.03751
    -0.03317
    -0.04620
    -0.31105
    -0.19816
     0.03630
     0.03196
    -0.40657
    -0.27632
     0.21866
     0.43141
     0.47483
     0.09708
     0.12313
     0.33154
     0.31418
     0.27510
     0.31852
     0.35759
     0.06669
     0.04932
     0.29681
     0.34457
     0.37062
     0.09708
     0.09708
    -0.04186
    -0.08962
    -0.26329
    -0.36315
    -0.37184
    -0.12435
     0.18392
     0.08840
    -0.15474
     0.04932
     0.10143
    -0.03751
    -0.03751
     0.04064
    -0.16343
    -0.01580
    -0.04186
     0.00156
     0.14050
     0.31418
     0.17958
     0.13616
     0.31852
     0.14050
    -0.04186
    -0.22421
    -0.05488
    -0.28066
    -0.12435
     0.00156
    -0.23724
    -0.21553
    -0.19382
    -0.19816
    -0.19816
    -0.15474
    -0.32842
    -0.08962
    -0.05922
    -0.11567
     0.02327
     0.27944
     0.37930
     0.32286
     0.40536
     0.47483
     0.51390
     0.41838
     0.47917
     0.34891
     0.20129
    -0.03751
     0.04064
     0.04932
     0.15353
     0.41838
     0.10577
    -0.20685
    -0.31973
    -0.44999
    -0.50643
    -0.21119
    -0.06791
     0.19695
     0.02761
    -0.02449
    -0.18080
    -0.14606
    -0.93194
    -0.90589
    -0.79734
    -0.76260
    -0.62801
    -0.56722
    -0.67142
    -0.61064
    -0.47604
    -0.35447
    -0.63235
    -0.75826
    -0.77997
    -1.42691
    -2.30830
    -1.39651
    -0.79734
    -1.11864
    -1.40086
    -1.07956
     2.15512
     3.97436
     0.94375
    -0.51946
    -0.29368
     1.08268
     2.21157
     2.55892
     2.33314
     1.92500
     2.38524
     2.71956
     2.52418
     1.80343
     1.71660
     1.41267
     0.80481
     0.18392
    -0.26763
    -0.14172
    -0.26329
    -0.55419
    -0.69748
    -0.64537
    -0.52814
    -0.81905
    -0.92759
    -0.66274
    -0.45433
    -0.45867
    -0.28066
    -0.23290
    -0.18948
    -0.18080
    -0.10264
    -0.15474
    -0.25895
    -0.52380
    -0.51512
    -0.47170
    -0.31105
    -0.23724
    -0.25026
    -0.27197
    -0.32842
    -0.16343
    -0.12435
    -0.01580
    -0.02449
    -0.23290
    -0.21553
    -0.32408
    -0.61498
    -0.60196
    -0.17211
     0.24471
     1.19557
     1.88593
     0.81783
    -0.06791
    -0.55854
    -0.21119
     0.20563
     0.48785
     0.88296
     0.65718
     0.39233
     0.41838
     0.23168
    -0.16777
    -0.65406
    -0.56288
    -0.40657
    -0.48907
    -0.07225
     0.20129
     0.00590
    -0.43696
    -0.77129
    -0.70182
    -0.91457
    -0.50209
    -0.10264
     0.00590
    -0.32842
    -0.49341
    -0.18948
    -0.38052
    -0.55419
    -0.13303
    -0.21119
    -0.83207
    -0.86247
    -0.38486
    -0.49341
    -0.43696
    -0.52380
    -0.24158
    -0.13303
     0.17524
     0.26642
     0.14484
    -0.09830
    -0.06357
     0.03196
     0.10143
     0.10577
    -0.33276
    -0.10264
     0.05801
    -0.48907
    -0.48907
    -0.26763
    -0.35881
     0.12748
     0.00156
    -0.41091
    -0.00278
    -0.03317
    -0.39789
    -0.46736
    -0.22856
     0.23168
     0.50956
     0.44877
    -0.40223
    -0.95365
    -0.52380
    -0.62366
    -0.03317
     0.60942
     2.09434
     1.95974
     0.27944
    -0.35881
    -0.75392
    -0.18080
     1.08703
     2.20723
     2.71522
     2.83245
     3.27098
     2.35485
     1.46043
     1.34754
     1.59937
     1.79041
     1.87724
     1.72094
     1.13479
     0.77007
     0.66152
     0.52693
     0.12313
    -0.30237
    -0.70616
    -0.72787
    -0.85812
    -0.85812
    -0.92759
    -0.92325
    -0.91457
    -0.90589
    -0.77997
    -0.65406
    -0.60630
    -0.61064
    -0.50209
    -0.19382
     0.00590
     0.16221
     0.14919
    -0.00278
     0.18392
     0.27076
     0.25773
     0.40101
     0.13616
     0.01459
    -0.09830
     0.24471
     0.36194
     0.22734
     0.05367
    -0.04186
     0.13182
     0.18826
     0.23602
     0.19260
     0.32286
     0.26642
     0.52693
     0.44009
     0.52259
     0.61376
     0.34457
    -0.03751
     0.45746
     0.63113
     0.90901
     1.03492
     1.40398
     0.10143
    -0.08093
    -0.05488
     0.04932
     0.08840
    -0.23290
    -0.18514
    -0.28500
    -0.60196
    -0.52380
    -0.56288
    -0.45867
    -0.61498
    -0.78431
    -0.68445
    -0.71050
    -0.83207
    -0.73655
    -0.72787
    -0.45867
    -0.41526
    -0.31973
    -0.50209
    -0.64537
    -0.38486
    -0.38052
    -0.78866
    -0.81471
    -0.67142
    -0.51946
    -0.78866
    -0.95365
    -0.93628
    -0.92759
    -1.30099
    -1.18376
    -1.04482
    -1.25323
    -1.17074
    -0.42828
    -0.04186
    -0.05488
    -1.05785
    -1.85675
    -1.24455
    -0.48038
    -0.37618
    -0.38052
    -0.71484
    -1.08390
    -0.54985
    -1.28363
    -1.57887
    -1.46164
    -1.67874
    -1.47467
    -1.03614
     0.42272
     1.57766
    -1.03614
    -2.16068
    -1.65703
    -0.79300
    -0.19816
     0.15787
     1.42135
     1.76870
     1.43872
     1.20860
     1.11742
     1.10874
     1.26938
     1.04795
     1.40398
     1.44306
     1.26504
     1.23465
     1.24333
     1.03927
     1.13479
     0.79612
     0.30549
     0.09274
     0.15353
     0.22300
     0.03630
    -0.15474
    -0.15909
    -0.08093
    -0.04186
    -0.08962
    -0.10698
    -0.15040
     0.04498
     0.01893
     0.05367
     0.05367
     0.05801
     0.04932
    -0.07225
     0.05801
     0.12313
     0.21431
     0.37930
     0.34457
     0.32720
     0.33154
     0.20563
     0.30115
     0.24036
     0.23602
     0.27944
     0.38365
     0.40101
     0.43575
     0.33589
     0.17524
     0.27076
     0.23602
     0.07972
     0.06235
     0.15787
     0.25773
     0.27944
     0.25339
     0.33154
     0.34457
     0.27944
     0.51390
     0.63982
     0.39667
     0.25339
     0.14919
     0.02327
    -0.24592
    -0.29803
    -0.35013
    -0.24592
    -0.16343
    -0.76695
    -0.76260
    -0.28500
     0.87428
     0.86559
    -0.34579
    -1.54414
    -1.66571
    -1.54848
    -0.70616
     0.15787
    -0.11567
     1.15650
     2.23328
     0.80046
     0.27944
    -0.34144
    -0.29368
    -0.39355
    -0.06791
     0.46180
     1.02190
     0.90901
     0.55298
     0.50522
     0.17090
     0.48351
     0.52693
    -0.08093
    -0.48907
    -0.72353
    -0.79300
    -0.67577
    -0.09396
     0.23168
     0.08840
    -0.13738
    -0.44131
    -0.84076
    -0.67142
     0.04932
     1.66449
     0.44009
    -1.03180
    -0.32408
    -0.37184
    -0.48038
     0.15787
    -1.60492
    -0.74524
    -0.32408
     0.50522
     1.12610
     2.28104
     1.78172
     0.36628
    -0.85812
    -0.97970
    -0.12435
     0.81783
     1.84251
     1.62108
     1.09571
     0.96111
     0.85691
     0.64416
     0.47917
     0.45746
     0.33154
     0.24905
     0.23602
     0.05801
     0.00590
     0.07972
     0.14484
     0.28813
     0.57469
     0.48351
     0.50956
     0.48785
     0.18392
    -0.06357
    -0.18080
    -0.16343
    -0.02015
     0.01459
    -0.23290
    -0.17645
    -0.21553
    -0.41091
    -0.40657
    -0.32408
    -0.22421
    -0.28500
    -0.14172
    -0.26329
    -0.19382
    -0.05922
    -0.20250
    -0.02015
     0.09274
    -0.00278
    -0.15040
    -0.13303
    -0.10698
    -0.14606
    -0.02883
     0.09274
     0.23168
     0.43141
     0.49653
     0.51824
     0.36628
     0.30983
     0.28378
     0.33589
     0.44877
     0.47483
     0.32286
     0.43141
     0.47048
     0.27076
     0.01025
    -0.23724
    -0.35447
    -0.07659
    -0.02015
    -0.09830
    -0.41091
    -0.37184
    -0.34144
    -0.41960
    -0.44999
    -0.59761
    -0.64972
    -0.65406
    -0.54117
    -0.94496
    -1.06219
    -0.82773
    -1.20982
    -1.28363
    -1.13166
    -1.70479
    -2.26489
    -2.00437
    -1.97398
    -1.73952
    -1.47467
    -1.08390
    -1.49638
    -1.72215
    -1.42257
    -0.98404
    -0.67577
    -0.57590
    -0.96233
    -0.63235
     0.19260
     0.44009
     1.37359
     1.66449
     0.67455
     0.71797
     0.54429
     0.23602
     0.59640
     0.81783
     0.47917
     0.55298
     0.14919
    -0.33710
    -0.81471
    -1.18376
    -1.26626
    -0.82339
    -0.54117
     0.05801
    -1.05785
    -2.15634
    -1.37915
    -0.30237
    -0.31105
     0.30983
     0.77441
     1.03058
     0.43141
     1.40832
     1.35188
     1.34754
     1.29978
     1.59502
     1.78172
     1.56029
     1.35622
     1.43003
     1.14781
     0.98282
     1.06532
     0.88296
     0.47917
     0.44877
     0.42272
     0.38365
     0.28378
     0.36628
     0.43141
     0.65284
     0.90467
     1.02190
     1.02190
     0.98282
     0.95243
     1.28241
     1.54726
     1.48214
     1.36925
     1.36925
     1.29544
     0.96111
     0.92204
     0.91335
     0.90467
     0.66152
     0.52259
     0.43575
     0.02327
    -0.16343
    -0.17645
    -0.35447
    -0.32842
    -0.14606
    -0.28934
    -0.33710
    -0.62801
    -0.29803
    -0.12869
    -0.06357
    -0.05054
     0.18826
     0.36628
     0.44443
     0.55732
     0.56166
     0.64850
     0.62679
     0.73099
     0.93506
     0.90467
     0.81349
     0.81349
     0.69626
     0.69626
     0.52259
     0.50088
     0.54864
     0.42706
     0.25773
    -0.01580
    -0.02883
    -0.12001
    -0.15040
    -0.24592
    -0.34579
    -0.63235
    -0.57156
    -0.88418
    -0.70616
    -0.47604
    -0.62366
    -0.71050
    -0.64537
    -0.61064
    -1.07088
    -1.43559
    -1.75689
    -2.05648
    -1.66137
    -1.47467
    -1.27494
    -1.39651
    -1.38349
    -1.44428
    -1.61361
    -1.43559
    -1.34441
    -1.41822
    -1.39217
    -1.27060
    -1.07522
    -0.87983
    -0.71919
     0.17524
     1.18255
     1.00019
     1.34754
     1.01322
    -0.10698
    -1.07088
    -1.16205
    -1.93491
    -1.56151
    -1.60058
    -2.38212
    -0.21119
    -0.72787
    -1.96096
    -1.69610
    -1.53980
    -2.47330
    -2.13029
    -2.30830
    -2.13463
    -1.60058
    -1.31402
    -0.33710
     0.27944
     0.54864
     0.53995
     0.26642
     0.07103
     0.19260
     0.00156
    -0.03751
     0.04064
     0.01893
     0.02761
     0.40101
     0.67021
     0.27510
     0.23168
     0.25339
     0.27510
     0.43141
     0.62245
     0.80915
     1.04361
     1.62108
     1.09571
     1.27807
     1.27373
     1.06966
     1.31715
     1.57331
     1.62976
     1.62542
     1.98145
     2.75430
     3.35348
     2.65444
     2.05526
     1.92066
     2.18986
     2.39393
     2.68917
     2.82377
     2.48510
     2.03355
     1.91632
     1.76870
     1.87724
     1.82514
     1.54292
     1.41267
     1.32149
     1.11308
     1.01756
     0.76139
     0.57903
     0.53561
     0.74836
     0.81349
     0.73099
     0.81783
     0.75705
     0.51390
     0.50522
     0.53561
     0.34023
     0.17090
     0.13182
     0.20563
    -0.00712
    -0.09396
    -0.08527
    -0.03751
    -0.26329
    -0.30671
    -0.37184
    -0.77129
    -0.79300
    -0.98404
    -0.97101
    -1.06653
    -1.17508
    -1.20113
    -1.23587
    -1.09258
    -1.25323
    -1.36612
    -0.96667
    -0.97101
    -1.03614
    -1.01877
    -1.24021
    -1.07088
    -1.10561
    -1.10127
    -0.84510
    -0.87549
    -1.03180
    -1.04482
    -1.07956
    -0.64537
    -0.56288
    -0.75826
    -0.95799
    -1.14035
    -0.90589
    -0.81471
    -0.70182
    -0.58025
    -0.40223
    -0.21987
    -0.35447
    -0.41526
    -0.51078
    -0.38920
    -0.60630
    -0.40657
    -0.18080
    -0.68011
    -1.31402
    -1.61795
    -0.54551
     0.41838
    -0.25026
     0.21431
    -0.41526
    -2.29528
    -1.96096
    -0.36750
    -0.17211
    -0.61932
    -0.82339
     0.81783
    -0.82339
    -2.08687
    -1.15337
    -0.51512
    -1.05785
    -1.15337
    -0.69748
    -0.38052
     0.05801
     0.36194
    -0.37618
    -0.78431
    -0.49775
    -0.25895
     0.17090
     0.31418
     0.37930
     0.65718
     0.85691
     0.82217
     0.71363
     0.63982
     0.63547
     0.83954
     0.95243
     1.39096
     1.56897
     1.29978
     1.30412
     1.49082
     2.02053
     2.05526
     1.92500
     1.88593
     2.35051
     2.40261
     2.68483
     2.71956
     2.65009
     2.58931
     2.26367
     1.93803
     1.90330
     2.12039
     1.92935
     2.04224
     1.85554
     1.40832
     1.23465
     1.04795
     1.06966
     1.11742
     1.24768
     1.32149
     0.64850
     0.33589
     0.20563
     0.40101
     0.14484
     0.11879
     0.09274
     0.04064
    -0.02883
    -0.04620
     0.00590
    -0.10698
    -0.31973
    -0.41526
    -0.64537
    -0.65406
    -0.36315
    -0.15474
    -0.16777
     0.14050
     0.42706
     0.24471
     0.11011
    -0.57590
    -1.00141
    -1.02746
    -0.88418
    -1.60927
    -1.87412
    -1.58756
    -1.17508
    -1.36612
    -1.54848
    -1.96530
    -2.27357
    -2.27357
    -2.18239
    -2.00003
    -1.61795
    -1.28363
    -0.91891
    -0.46302
    -0.04186
     0.22300
     0.06235
    -0.03317
    -0.33276
    -0.20250
     0.17524
     0.23168
    -0.11567
     0.12313
    -0.08962
    -0.38052
     0.96980
     1.64713
     0.80915
    -0.05054
     0.20563
     0.60074
     0.47917
     0.89164
     0.70929
    -0.44131
    -0.92325
    -0.73221
    -0.79734
    -1.27928
    -1.84807
    -2.20410
    -2.29094
    -2.30830
    -3.17233
    -3.30693
    -2.92051
    -2.76420
    -3.13326
    -3.12023
    -2.73815
    -2.22147
    -1.15771
    -0.55419
    -0.16343
    -0.52380
    -0.61498
    -0.21553
     0.68323
     1.16084
     1.58634
     1.18255
     0.91335
     1.38661
     1.70357
     1.62542
     1.47345
     1.43872
     1.36491
     1.39096
     1.30412
     1.25202
     1.32149
     1.41267
     1.27373
     1.01756
     0.90467
     0.93072
     0.98282
     1.23465
     1.55161
     1.68620
     1.91632
     1.80343
     1.73831
     2.20723
     2.57194
     2.30709
     2.36353
     2.63707
     2.80640
     2.58931
     2.39827
     2.28104
     1.90764
     1.76870
     1.90330
     2.10302
     1.72528
     1.19992
     1.10005
     0.91335
     0.57035
     0.46180
     0.47048
     0.40536
     0.35325
     0.70929
     0.61811
     0.50088
     0.40101
    -0.04186
    -0.43696
    -0.53683
    -0.52814
    -0.37618
    -0.25461
    -0.07225
     0.41838
    -0.06357
    -0.72787
    -0.90154
    -1.17074
    -1.65703
    -1.45730
    -1.24455
    -0.97970
    -1.16205
    -1.42691
    -1.26626
    -1.33139
    -1.67439
    -1.99569
    -1.96964
    -1.79597
    -1.61361
    -1.66571
    -1.47467
    -1.26192
    -0.86247
    -0.46302
     0.02327
     0.69192
     0.59206
     0.13182
     0.08406
     0.73099
     0.73099
     0.03196
     0.01025
     0.23602
     0.04064
     0.14484
     0.19695
    -0.14172
    -0.80602
    -1.33139
    -2.61658
    -2.40817
    -1.90885
    -2.94656
    -3.60218
    -2.65131
    -2.46027
    -3.15931
    -2.83801
    -2.10424
    -1.36178
    -1.79597
    -2.40383
    -2.32567
    -1.97398
    -1.51375
    -1.08824
    -0.74958
    -0.38920
    -0.76260
    -0.10264
     0.21866
     0.45746
     0.16655
    -0.23290
    -0.02883
    -0.15474
    -0.12001
     0.11445
     0.29247
     0.22300
     0.49219
     0.11011
     0.01025
     0.34457
     0.51390
     0.03196
     0.58337
     0.34891
     0.61811
     0.56166
     0.78744
     0.76573
     1.02190
     1.07400
     1.17386
     1.24333
     1.22162
     1.32149
     1.62108
     1.95106
     2.06394
     2.05960
     2.33314
     2.25064
     2.25933
     2.12907
     2.45037
     2.50681
     2.60233
     2.64141
     3.04520
     3.12770
     2.97139
     2.89324
     2.77601
     2.52852
     2.16381
     2.03355
     1.97277
     1.76001
     1.66015
     1.50819
     1.21294
     0.91769
     0.69192
     0.60074
     0.48351
     0.34457
     0.18392
     0.04064
     0.08840
     0.13182
     0.25339
     0.02327
    -0.14172
    -0.10264
    -0.11133
    -0.18080
    -0.09396
    -0.17645
    -0.25461
    -0.39789
    -0.54117
    -0.60196
    -0.90154
    -1.14469
    -0.84944
    -1.07522
    -1.32705
    -1.27494
    -1.36178
    -1.11429
    -1.05351
    -0.93628
    -1.10127
    -0.84510
     0.50522
     0.25339
    -0.13738
     0.03196
    -0.21553
    -0.06791
    -0.08527
     0.26642
     0.69626
     0.72665
     0.48785
     0.10143
     1.64713
     1.64278
     0.09708
    -0.18080
     0.83086
     3.39689
     2.79772
     0.79612
     0.44009
    -0.32408
    -1.16640
    -1.27494
    -0.96233
    -0.39789
    -0.41526
    -0.97535
    -1.24455
    -2.48198
    -2.81630
    -2.75117
    -3.23312
    -3.14628
    -2.55579
    -2.16068
    -1.72650
    -1.58756
    -1.47901
    -1.53111
    -0.99706
    -0.34579
    -0.07659
    -0.14606
     0.09708
     0.03630
    -0.23290
    -0.04620
    -0.22856
    -0.48907
    -0.40657
    -0.28500
    -0.40223
    -0.44131
    -0.57156
    -0.68445
    -0.55854
    -0.54985
    -0.52380
    -0.53683
    -0.49341
    -0.64972
    -0.77563
    -0.62801
    -0.61498
    -0.35013
    -0.17211
    -0.26329
    -0.10264
    -0.04186
     0.03196
     0.02327
     0.25339
     0.47483
     0.44009
     0.48785
     0.69192
     0.91769
     1.16518
     1.20426
     1.27807
     1.10439
     1.06532
     1.00887
     1.17386
     1.29109
     1.35622
     1.29978
     1.39096
     1.49082
     1.25202
     1.20860
     1.58200
     2.26801
     1.69489
     1.23031
     1.10005
     1.93803
     2.26367
     2.03789
     2.14210
     2.25499
     1.85554
     1.86856
     2.16815
     1.38227
     0.92204
     0.81349
     0.46180
     0.36194
     0.29247
     0.46180
     0.14484
    -0.42828
    -1.16640
    -1.25758
    -0.73221
    -0.75392
    -0.93628
    -0.90589
    -1.09258
    -1.02312
    -0.77563
    -0.68011
    -0.64537
    -0.41526
    -0.13738
    -0.14606
    -0.20685
    -0.30671
    -0.27632
    -0.43262
    -0.69748
    -1.14035
    -1.14903
    -0.87115
    -1.30099
    -1.30099
    -1.14035
    -1.38783
    -1.24889
    -0.96233
    -1.33139
    -1.26626
    -1.57019
    -1.53111
    -1.30099
    -0.45867
    -0.11133
    -0.28500
    -0.87549
    -1.18376
    -0.66708
    -0.59327
     0.02327
     1.63410
     1.90330
     0.66587
    -0.39789
    -1.62229
    -1.42257
    -0.99272
    -0.30671
     0.01459
    -0.18514
     0.10143
    -0.15040
    -0.44131
    -0.69748
    -1.17508
    -1.24021
    -0.82773
    -0.72787
    -0.59327
    -0.28500
    -0.15474
    -0.07225
     0.11011
     0.28813
     0.40970
     0.49219
     0.25339
     0.31418
     0.21866
     0.36628
     0.07537
    -0.01580
    -0.08527
    -0.01146
    -0.02449
    -0.28066
    -0.23290
    -0.51946
    -0.49775
    -0.27632
    -0.47170
    -0.41526
    -0.13738
    -0.41526
    -0.40223
    -0.06791
     0.05367
     0.21431
     0.16221
     0.21431
     0.22734
     0.52693
     0.45746
     0.49219
     0.54429
     0.79612
     1.02190
     0.96111
     0.62679
     0.67021
     0.82217
     1.14347
     1.42569
     1.62108
     1.74265
     1.99013
     1.88593
     1.90330
     2.24630
     2.08131
     2.34182
     2.25064
     2.40261
     2.65878
     2.72825
     2.28104
     2.17683
     1.96408
     1.92066
     1.58200
     1.31715
     1.14781
     0.77875
     0.40101
    -0.15040
     0.12313
    -0.02015
    -0.23290
    -0.28500
    -0.24592
    -0.61498
    -0.64972
    -0.62801
    -0.61064
    -0.68011
    -0.77997
    -0.77129
    -0.88418
    -0.86681
    -0.97535
    -1.09693
    -1.84373
    -1.70044
    -1.02312
    -0.71919
    -0.16777
     0.17524
    -1.02312
    -1.61361
    -1.31402
    -0.92325
     0.63113
     0.95677
     0.83520
     0.62245
     0.53995
     0.77875
     0.52693
     1.03927
     1.49950
     1.67318
     1.70357
     1.97277
     1.48648
     0.70929
     0.84388
     1.56463
     1.72528
     1.30846
     1.15215
     0.35325
    -0.55419
    -0.55854
    -0.59327
    -1.28363
    -1.59190
    -1.10995
    -1.26626
    -1.73952
    -1.99135
    -2.06516
    -2.67736
    -2.72512
    -1.96964
    -1.67005
    -1.99135
    -2.02608
    -1.52243
    -0.84944
    -0.49775
    -0.51512
    -0.36750
    -0.36750
    -0.12001
    -0.28934
    -0.23290
    -0.21553
    -0.18514
    -0.23290
    -0.20250
    -0.15474
    -0.15474
     0.00590
    -0.02449
    -0.25895
    -0.45867
    -0.30671
    -0.40223
    -0.61064
    -0.48038
    -0.41960
    -0.65406
    -0.98838
    -1.10127
    -0.80168
    -0.31105
    -0.04186
     0.11445
    -0.46736
    -0.70616
    -0.93194
    -0.87115
    -0.54117
     0.03630
    -0.05922
    -0.18080
    -0.12435
    -0.11567
    -0.13738
    -0.14606
    -0.19816
    -0.27632
    -0.15909
    -0.02015
     0.18826
     0.37930
     0.43575
     0.70494
     1.19123
     1.27373
     1.25202
     1.20860
     1.43872
     1.47779
     1.78607
     1.95540
     1.34754
     1.19992
     1.52555
     1.46043
     1.44740
     0.98282
     0.58771
     0.17524
     0.39233
     0.12313
     0.04498
     0.24905
    -0.26329
    -0.31539
    -0.44999
    -0.40657
    -0.23290
    -0.36315
    -0.29803
    -0.14606
     0.18392
     0.00590
    -0.03751
     0.41404
     0.67889
     0.72231
     0.67455
     1.07400
     2.22459
     2.97573
     2.74127
     2.31143
     3.10165
     4.69945
     2.15947
     0.37930
     0.76139
     2.02921
     2.61970
     2.69351
     2.10736
     0.93940
     0.07537
    -0.36315
     0.13616
    -0.72787
    -1.46164
    -1.15771
    -1.16640
    -1.29231
    -0.88418
    -0.98404
    -1.24021
    -1.22284
    -1.45730
    -1.22718
    -0.63235
    -0.64537
    -0.74958
    -1.22718
    -1.73084
    -1.12732
    -0.48038
    -1.08824
    -1.32705
    -1.59190
    -2.20410
    -2.22581
    -1.28797
    -1.34007
    -2.03477
    -1.66571
    -1.15771
    -1.25758
    -1.57019
    -1.83504
    -1.60492
    -1.38783
    -1.26626
    -1.03180
    -0.99706
    -0.58025
    -0.44565
    -0.25026
    -0.31105
    -0.21987
    -0.08527
     0.32286
     0.26207
    -0.17211
    -0.37618
    -0.59327
    -0.22856
    -0.17211
    -0.21553
    -0.49775
    -0.35881
    -0.61064
    -0.62366
    -0.62801
    -0.90589
    -1.14469
    -1.11429
    -1.08390
    -0.90154
    -0.98404
    -0.76695
    -0.76260
    -0.68445
    -0.76695
    -0.73655
    -0.67142
    -0.51512
    -0.23724
    -0.29368
    -0.31973
    -0.33276
    -0.34579
     0.06669
     0.66587
     0.32720
     0.43575
     0.51390
     0.82217
     1.04361
     0.91769
     0.43575
     0.34891
     0.64850
     1.46043
     1.88159
     2.23762
     2.07263
     1.74699
     1.99882
     1.81646
     1.23465
     1.29544
     1.61673
     1.58634
     1.62108
     1.49950
     1.74265
     1.22597
     0.74402
     0.71797
     0.63547
     0.50522
     0.17524
    -0.10264
    -0.01580
     0.19695
     0.18826
     0.17524
     0.22300
     0.14919
     0.22300
     0.01893
    -0.09396
    -0.24158
    -0.18514
    -0.03751
     0.20563
    -0.02449
    -0.30671
    -0.58025
    -0.28500
    -0.25895
    -0.09396
     0.11445
     1.62542
     2.89758
     3.84411
     1.58200
     0.29681
    -0.15474
    -0.33276
     0.25339
     0.46180
     0.38799
     2.25499
     2.16815
     1.36056
     0.03630
    -1.72215
    -2.63829
    -2.96393
    -2.65565
    -2.85104
    -2.12595
    -0.81905
    -0.81471
    -1.21416
    -1.52677
    -1.36178
    -1.37481
    -1.35310
    -0.92325
    -0.71050
    -0.76260
    -0.53249
    -0.17211
    -0.02015
     0.00590
    -0.06791
    -0.15909
    -0.14172
    -0.12869
    -0.17211
    -0.12869
    -0.24592
    -0.47170
    -0.40657
    -0.45433
    -0.44999
    -0.51512
    -0.42828
    -0.28500
    -0.38052
    -0.44131
    -0.62366
    -0.73655
    -0.95365
    -0.60630
    -0.52814
    -0.63669
    -0.65406
    -0.66708
    -0.63235
    -0.72787
    -0.73655
    -0.73221
    -0.95799
    -0.93628
    -1.12298
    -1.34441
    -1.46164
    -1.55282
    -1.57019
    -1.45296
    -1.47033
    -1.33573
    -0.74524
    -0.48907
    -0.28934
    -0.65406
    -0.88418
    -0.86681
    -0.64537
     0.26207
     0.59640
     0.97414
     1.39964
     1.28241
     1.13913
     1.47779
     1.70791
     1.73831
     1.77304
     1.79475
     1.96408
     1.93803
     1.96842
     1.79041
     1.86422
     2.05092
     1.91198
     1.71225
     1.50819
     1.46477
     1.26504
     0.97848
     1.13045
     0.83086
     0.41838
     0.22734
     0.44443
     0.42272
     0.26207
     0.04064
    -0.26329
    -0.23290
    -0.14606
    -0.42828
    -0.39355
    -0.33276
    -0.03317
     0.28813
     0.05367
    -0.29368
    -0.46302
    -0.65406
    -0.42828
    -0.14172
     0.35325
     1.70357
     1.05663
    -0.09830
    -0.61498
    -0.11133
     0.44009
     0.49653
     1.19557
     2.13341
     1.76001
     2.41998
     1.95106
    -0.14172
     0.18392
     1.10005
     1.10005
     1.13479
     1.71660
     0.99151
    -0.06791
    -0.84076
    -1.26626
    -1.05785
    -0.72353
    -0.96233
    -1.07956
    -2.32133
    -2.69473
    -2.42119
    -2.27791
    -3.39811
    -3.30259
    -1.79597
    -1.24889
    -1.23587
    -1.48335
    -2.07819
    -1.93056
    -1.35310
    -0.95365
    -0.77997
    -0.61932
    -0.63669
    -0.59327
    -0.38052
    -0.54117
    -0.56288
    -0.52814
    -0.52814
    -0.36315
    -0.41960
    -0.60196
    -0.75826
    -0.82773
    -0.84944
    -0.74958
    -0.55854
    -0.33710
    -0.21119
    -0.13303
     0.03196
     0.21866
     0.13182
     0.12748
     0.11879
     0.08840
     0.28378
     0.60074
     0.53995
     0.34891
     0.31852
     0.80046
     0.96111
     0.63113
     0.43575
     0.51390
     0.77441
     0.88730
     1.29544
     1.39530
     1.30412
     1.15650
     1.36491
     1.39964
     1.34754
     1.64278
     1.80777
     1.98579
     1.80343
     1.39964
     1.26504
     1.15215
     0.90467
     1.00019
     1.00019
     0.84388
     0.51824
     0.20563
     0.12313
     0.05801
    -0.03751
    -0.46302
    -0.80602
    -0.84510
    -0.17645
    -0.27632
    -1.10127
    -1.27494
    -0.92325
    -1.04917
    -0.90589
    -0.69313
    -0.74524
    -0.74524
    -0.89286
    -0.78431
    -0.55419
    -0.51946
    -0.35447
    -0.30671
    -0.12869
    -0.12435
    -0.06791
    -0.12869
     0.09274
     0.09708
     0.19695
     0.30983
     0.27510
     0.20563
     0.20563
     0.27510
     0.34457
     0.34023
     0.37062
     0.21866
     0.01459
     0.04498
     0.01025
    -0.09830
    -0.14172
    -0.27632
     0.07103
     0.52693
     0.86125
     2.30709
     2.10736
     0.57035
     0.60508
     1.66449
     1.71225
     1.09137
     0.48351
     0.08406
     0.24905
     0.37062
    -0.11133
    -0.99272
    -0.31539
    -0.52380
    -1.61795
    -2.00003
    -2.50369
    -2.53842
    -2.08253
    -1.84373
    -1.65703
    -0.83207
    -1.52243
    -1.55282
    -0.78431
    -0.37618
    -0.62801
    -0.78866
    -0.59761
    -0.43696
    -0.29368
    -0.21553
    -0.11567
    -0.50209
    -0.52380
    -0.35447
    -0.34144
    -0.71484
    -0.27197
     0.05801
     0.20997
     0.18392
     0.26207
     0.62679
     0.84388
     0.81783
     0.96545
     1.15650
     1.16952
     1.19557
     1.49950
     1.68620
     1.45174
     1.34320
     1.34754
     1.44306
     1.66015
     1.77304
     1.57331
     1.51253
     1.45608
     1.43438
     1.64278
     1.65147
     1.45174
     1.32149
     1.14781
     1.04795
     1.07834
     1.33885
     1.19557
     1.15215
     0.97848
     0.91769
     0.49219
     0.34023
     0.06669
    -0.11567
    -0.24592
    -0.10698
    -0.10264
    -0.09396
    -0.42394
    -0.51078
    -0.72353
    -0.61932
    -0.67577
    -0.44565
    -0.64103
    -0.59761
    -0.44131
    -0.45867
    -0.47604
    -0.54117
    -0.49341
    -0.11133
    -0.19382
    -0.43262
    -0.60630
    -0.57156
    -0.58893
    -0.41960
    -0.34579
    -0.64972
    -0.67577
    -0.57156
    -0.72353
    -1.29665
    -2.05213
    -2.39948
    -1.66571
    -1.37915
    -1.25323
    -1.50506
    -1.52243
    -1.37046
    -1.30534
    -1.12298
    -1.37915
    -1.21416
    -1.10995
    -0.56722
    -0.20250
    -0.06791
     0.07103
     0.32720
     0.36628
     0.40536
     0.34891
     0.04932
    -0.15474
    -0.19816
    -0.05488
     0.44443
     0.12748
    -0.35881
    -0.71484
    -0.86247
    -0.86681
    -0.45867
    -0.48907
    -1.82636
    -2.08253
    -1.47901
    -0.39355
    -2.79025
    -4.27951
    -4.15359
    -3.08115
    -0.28934
     0.31418
     0.66152
    -0.26329
    -1.01877
    -0.72353
    -0.47170
     0.01893
    -0.37184
     0.77441
     1.49082
     2.10302
     2.02487
     2.69786
     2.62839
     1.85119
     0.77007
     0.77441
     1.19992
     0.76573
     0.75270
     1.21294
     1.55595
     1.79475
     1.61239
     1.75567
     1.18689
     1.53424
     1.66884
     1.59502
     1.46043
     1.57766
     1.62108
     1.68186
     1.64713
     1.47779
     1.28241
     1.28241
     1.33017
     1.14781
     0.91335
     0.99585
     1.23899
     1.26504
     1.05229
     0.79178
     0.53995
     0.51390
     0.66587
     0.55732
     0.57035
     0.28813
    -0.02449
    -0.16777
    -0.05054
    -0.06791
    -0.12869
    -0.01580
    -0.06791
    -0.01580
    -0.05054
    -0.12869
     0.10577
     0.19695
     0.27944
     0.35759
     0.22734
     0.31418
     0.22300
     0.17090
    -0.02883
    -0.02449
     0.30549
     0.23168
     0.15787
    -0.12001
    -0.41526
    -0.51946
    -0.82339
    -0.70182
    -0.68879
    -0.88852
    -0.85812
    -1.05351
    -1.23587
    -1.35310
    -1.50940
    -1.01009
    -1.09258
    -1.61795
    -1.42257
    -1.01009
    -0.83207
    -0.94930
    -1.19245
    -1.14469
    -0.99272
    -1.00575
    -0.87549
    -0.28500
    -0.51946
    -0.55854
    -0.73655
    -1.24455
    -0.84944
    -0.42394
     0.02761
    -0.12435
    -0.25461
    -0.57590
    -1.23152
    -1.09693
    -0.64972
    -0.54985
    -0.64103
    -0.35013
    -0.38052
    -0.43696
    -0.39355
    -0.87549
    -0.86681
    -0.77563
    -0.91457
    -0.53249
    -0.03751
    -0.51078
    -0.91457
    -1.19245
    -0.49775
    -0.09830
     0.34457
    -0.72353
    -1.71781
    -1.26626
    -0.72787
    -0.68879
    -0.94496
    -1.55716
    -1.48769
    -0.74958
     0.17958
     0.78744
     1.77304
     0.89599
     0.53127
     0.34023
     0.23602
     1.16518
     2.13776
     2.28972
     2.28104
     2.22459
     1.86422
     2.22893
     2.10302
     1.06966
     0.94375
     1.03927
     1.07834
     1.83817
     1.44306
     0.76139
     0.15787
     0.01025
     0.27944
     0.82652
     0.90467
     1.04361
     0.67455
     0.09708
     0.26207
     0.44443
     0.71797
     1.13479
     0.79178
     0.24036
     0.29681
     0.55732
     0.08406
     0.37062
     0.28378
     0.41838
     0.64416
     0.42272
     0.25773
     0.01459
     0.12313
     0.32286
     0.16221
    -0.02883
    -0.08527
    -0.15474
    -0.42394
    -0.44565
    -0.51946
    -0.52814
    -0.49775
    -0.42828
    -0.73221
    -0.84076
    -0.88852
    -0.80168
    -0.67142
    -0.61932
    -0.73221
    -0.78866
    -0.83207
    -1.02312
    -0.89720
    -0.95799
    -0.78866
    -0.68445
    -0.57590
    -0.46302
    -0.48038
    -0.54985
    -0.55419
    -0.61064
    -0.45433
    -0.42828
    -0.28500
    -0.30671
    -0.28934
    -0.27197
    -0.15040
    -0.22421
    -0.34579
    -0.41526
    -0.32842
    -0.44131
    -0.43262
    -0.47170
    -0.35881
    -0.91457
    -1.67005
    -1.24455
    -0.97101
    -0.99706
    -1.01877
    -0.70182
    -1.05785
    -0.89720
    -0.30237
    -0.27632
    -0.23290
     0.05367
    -0.14606
    -0.79300
     0.01025
     0.81783
     1.52121
     1.88159
     1.40832
    -0.06791
     0.06669
    -0.09396
    -0.77129
    -0.74524
     0.04498
    -0.77997
    -1.52243
    -0.71919
    -0.96233
    -1.59190
    -1.55716
    -1.93056
    -2.17805
    -2.31699
    -2.36041
    -2.72946
    -2.29962
    -0.05922
     0.52693
     0.52259
     0.45312
     0.99151
     1.17386
     1.04361
     0.81783
     1.18255
     2.14644
     2.58931
     2.66312
     2.61970
     2.37222
     1.73396
     1.65147
     1.62976
     1.57331
     1.20426
     0.90467
     0.68758
     0.27076
     0.33589
     0.70060
     0.87862
     0.75705
     0.73968
     0.87862
     0.95677
     0.92638
     1.16952
     1.35622
     1.56029
     1.43438
     1.64278
     1.25202
     1.32149
     1.51253
     1.62108
     0.96111
     0.15353
     0.21866
     0.07972
    -0.05054
     0.24036
     0.16655
    -0.01146
    -0.28500
    -0.49341
    -0.78866
    -1.14035
    -1.16640
    -0.97535
    -0.88852
    -0.94062
    -0.93194
    -0.63669
    -0.64972
    -0.81036
    -0.84510
    -0.91891
    -0.91023
    -0.71050
    -0.69313
    -0.47170
    -0.40657
    -0.37184
    -0.54117
    -0.43262
    -0.26329
    -0.12001
    -0.02015
     0.04064
     0.23602
     0.23168
     0.20997
     0.29247
     0.21866
     0.17958
     0.17524
     0.29681
     0.22300
     0.24471
     0.15353
     0.11445
    -0.02883
    -0.03751
    -0.17211
    -0.35447
    -0.40657
    -0.54551
    -0.46736
    -0.43262
    -0.61498
    -0.70182
    -0.70182
    -0.57590
    -0.61064
    -0.71484
    -0.87115
    -0.85812
    -0.76695
    -0.77563
    -0.74524
    -0.38920
    -0.44565
    -0.49775
    -0.45433
    -0.32408
    -0.24158
    -0.19382
    -0.72787
    -0.93628
    -0.65840
    -0.21987
    -0.23290
    -0.28066
    -0.38486
    -0.42828
    -0.52380
    -0.21987
    -0.07659
    -0.25461
     0.10143
     0.69192
     0.93506
     0.63547
     0.01893
     0.34023
     0.67021
     0.62679
     0.99151
     1.03927
     1.25636
     0.81349
    -0.47170
    -0.76260
    -0.74958
    -1.89583
    -1.56151
    -1.07522
    -1.57453
    -2.03911
    -1.97832
    -2.75117
    -3.04642
    -2.73381
    -1.53111
    -0.54117
    -0.63669
    -1.27928
    -0.50209
    -0.20685
     0.13616
     1.74265
     2.74996
     1.96842
     1.60805
     1.78172
     2.01184
     1.82948
     1.75133
     2.05960
     2.13776
     1.52990
     0.73099
     0.58771
     0.61376
     0.96980
     1.19992
     0.85691
     0.74836
     0.65718
     0.66152
     0.42706
    -0.04186
     0.40536
     0.78310
     0.98282
     0.55732
     0.01025
    -0.16343
    -0.35447
    -0.48473
    -0.61498
    -0.84944
    -1.30968
    -1.49204
    -1.66571
    -1.56585
    -1.60492
    -1.64400
    -1.73084
    -1.73952
    -1.60927
    -1.40086
    -1.33139
    -1.28797
    -1.19679
    -1.13600
    -0.94496
    -0.74524
    -0.58893
    -0.50209
    -0.36750
    -0.44999
    -0.33710
    -0.13303
     0.17090
     0.19260
     0.21431
     0.20129
     0.42706
     0.24471
     0.30115
     0.30983
     0.26642
     0.30115
     0.25339
     0.15353
    -0.03751
    -0.07225
    -0.15909
    -0.01146
     0.04064
     0.10143
     0.12748
     0.04932
     0.02761
    -0.00712
     0.04064
     0.06669
     0.00156
    -0.02449
     0.18392
     0.14050
     0.22300
     0.27510
     0.14484
     0.14919
    -0.01580
    -0.08527
    -0.15040
    -0.41091
    -0.28934
     0.03196
     0.20129
     0.08406
    -0.12435
    -0.19816
     0.11445
     0.17090
    -0.18080
    -0.09396
     0.06669
     0.24471
     0.39233
     0.44877
     0.60942
     0.85257
     0.81349
     0.93506
     1.12176
     0.95677
     0.73968
     0.55732
     0.80915
     1.14781
     0.87862
     0.75270
     0.63547
     0.16655
     0.57903
     0.53127
     0.47917
     0.12313
    -0.09396
    -0.17645
    -0.23290
    -0.30671
    -1.02312
    -1.13600
    -1.08390
    -0.30671
     0.76573
     0.06669
    -0.40223
    -0.69313
    -0.05922
    -0.29803
     0.16655
    -0.73221
    -2.00437
     0.79178
     2.13776
     1.77738
     1.47779
     1.47779
     1.05663
     1.11308
     1.03927
     1.64713
     1.65581
     1.82080
     1.45174
     1.46477
     1.14781
     1.27373
     1.46043
     1.38661
     0.99151
     0.63113
     0.62679
     0.72231
     0.54429
    -0.42828
    -0.59761
     0.01025
     0.63982
     0.59206
     0.02761
     0.06669
    -0.06357
    -0.00712
    -0.14172
    -0.08093
     0.04064
     0.08406
    -0.02883
     0.02761
    -0.13303
    -0.39789
    -0.28500
    -0.10698
    -0.14606
    -0.35881
    -0.35881
    -0.22421
    -0.32408
    -0.44131
    -0.69748
    -1.10127
    -1.03180
    -0.90589
    -0.84076
    -0.89286
    -1.04482
    -1.25758
    -1.27494
    -1.18376
    -1.12732
    -0.96233
    -1.06219
    -1.06653
    -1.02312
    -0.80602
    -0.79300
    -0.64537
    -0.61932
    -0.70182
    -0.68879
    -0.70616
    -0.68879
    -0.48907
    -0.54985
    -0.41960
    -0.62801
    -0.58893
    -0.54551
    -0.48038
    -0.59761
    -0.63669
    -0.66708
    -0.68879
    -0.57590
    -0.36315
    -0.30671
    -0.32408
    -0.40223
    -0.43696
    -0.41960
    -0.26763
    -0.33276
    -0.41091
    -0.36750
    -0.20685
    -0.31973
    -0.15040
    -0.28934
    -0.30671
    -0.16343
    -0.14172
    -0.20685
    -0.24592
    -0.21119
     0.02761
    -0.00712
     0.09708
     0.05367
     0.16221
     0.26207
     0.14484
     0.04932
    -0.08962
    -0.22421
    -0.03751
     0.60508
     0.56166
    -0.33276
    -0.66708
    -0.73221
    -0.35881
     0.18392
    -0.17645
    -0.64103
    -0.70616
    -0.49775
    -0.41091
    -0.94062
    -0.60196
    -0.12001
    -0.35881
    -0.32408
    -0.12869
    -0.75392
    -0.73655
     0.26642
     0.06235
     0.04498
    -0.00712
    -0.02883
     1.29109
     1.07834
    -0.08527
     0.79612
     0.75705
     0.61376
     1.48214
     2.60668
     3.21888
     1.81212
     1.61673
     1.97711
     2.25933
     2.41563
     2.62839
     2.86719
     2.79338
     3.04520
     3.15809
     2.73259
     2.47208
     2.44603
     2.42866
     2.32446
     2.41563
     2.00750
     1.70357
     1.16084
     0.85257
     0.48785
     0.12313
     0.00156
    -0.10698
     0.05801
    -0.09396
    -0.36750
    -0.43262
    -1.03180
    -1.35310
    -1.26626
    -1.10995
    -1.07956
    -0.98404
    -0.71484
    -0.64972
    -0.69748
    -0.77563
    -0.57590
    -0.73655
    -0.83642
    -0.84510
    -0.97535
    -1.04048
    -0.79300
    -0.81471
    -0.81905
    -0.81471
    -1.14469
    -1.27928
    -1.51809
    -1.00575
    -0.88418
    -1.11864
    -0.93194
    -0.95365
    -0.77563
    -0.84076
    -0.84944
    -0.71919
    -0.62801
    -0.44999
    -0.23290
    -0.31973
    -0.15474
    -0.20250
    -0.17211
    -0.01580
     0.10143
     0.22734
     0.11445
     0.09274
     0.03630
     0.01893
     0.14919
     0.08406
    -0.05922
    -0.15040
    -0.27632
    -0.16343
    -0.12435
    -0.08093
    -0.22421
    -0.16343
    -0.11133
    -0.12001
    -0.07225
    -0.11133
    -0.14606
    -0.21119
    -0.13303
    -0.04186
    -0.05054
    -0.05922
    -0.12001
     0.01025
     0.01025
     0.00156
     0.06235
     0.07537
     0.06669
     0.07972
     0.00156
     0.05801
     0.02327
    -0.06791
     0.06669
     0.11879
     0.39667
     0.19695
     0.34023
     0.42706
     0.55298
     0.40101
     0.34891
     0.18826
     0.31852
     0.42272
     0.43141
     0.48351
     0.57903
     0.84822
     1.26504
     0.65718
     0.07103
    -0.34144
    -0.09396
    -0.11567
    -0.00712
     0.55298
     1.31280
     1.61673
     1.28241
     0.88296
    -0.50643
    -0.85378
     0.53995
     0.98282
     1.03492
     3.42729
     1.86856
     2.33748
     2.94534
     1.64713
     0.63113
     0.43141
     0.53995
     0.98716
     1.70357
     1.43872
     0.77441
     0.23168
    -0.05922
    -0.32842
    -1.01443
    -1.13600
    -0.81036
    -1.34441
    -2.02174
    -2.54276
    -2.01306
    -1.87846
    -2.14766
    -1.73518
    -1.96964
    -2.34738
    -2.39948
    -2.21278
    -1.88714
    -1.67439
    -1.48769
    -1.67874
    -1.83938
    -1.69176
    -1.46164
    -1.22284
    -1.04482
    -0.76695
    -0.89286
    -1.06219
    -0.85812
    -0.64972
    -0.50209
    -0.74089
    -0.96233
    -0.60196
    -0.63669
    -0.87549
    -0.78866
    -0.44565
    -0.42828
    -0.43696
    -0.69748
    -0.74524
    -0.42828
     0.08406
    -0.15040
    -0.03751
     0.08406
     0.18392
     0.05801
     0.03630
     0.09708
     0.00156
     0.08840
     0.23168
     0.28813
     0.20563
     0.14050
     0.14484
     0.08406
     0.07103
     0.10143
     0.03196
    -0.06791
    -0.16777
    -0.24158
    -0.19816
    -0.12869
    -0.25461
    -0.26329
    -0.23290
    -0.27632
    -0.36750
    -0.28500
    -0.25026
    -0.33710
    -0.44131
    -0.40223
    -0.55419
    -0.61498
    -0.57156
    -0.47604
    -0.48473
    -0.44999
    -0.32408
    -0.34144
    -0.43262
    -0.29803
    -0.18514
    -0.16343
    -0.08527
     0.04064
     0.15787
     0.40101
     0.38365
     0.45312
     0.50956
     0.50522
     0.67021
     0.91335
     0.93940
     0.85257
     0.90467
     0.99151
     1.06532
     1.05663
     1.19557
     1.23465
     1.30412
     1.29109
     0.97848
     0.95677
     1.24768
     1.47779
     1.52990
     1.23031
     1.46477
     1.23031
     1.09137
     1.30412
     1.76001
     2.51984
     1.08703
    -0.42828
    -0.69313
    -0.03317
    -0.65406
    -0.58025
    -0.20685
    -0.41091
    -0.25895
     2.39393
     3.32308
     1.33885
    -0.87983
    -1.37046
     0.44877
     1.88159
     2.00316
     2.02487
     1.92935
     2.15512
     2.64575
     6.85301
     5.88912
    -2.07384
    -1.41822
    -0.47604
     0.93940
     1.06532
     0.63113
     0.66152
     0.82217
    -0.28500
    -1.30534
    -1.77426
    -2.26489
    -2.15634
    -1.89149
    -1.48769
    -1.19245
    -1.19679
    -1.13600
    -1.34007
    -1.28797
    -1.20547
    -1.10995
    -0.98838
    -0.90589
    -0.73221
    -0.60196
    -0.15474
    -0.11133
    -0.12435
    -0.28500
    -0.26763
    -0.05054
     0.07537
     0.00156
    -0.19816
    -0.25461
     0.01893
    -0.20250
    -0.25026
    -0.56288
    -0.76260
    -0.71919
    -0.51078
    -0.60630
    -0.52814
    -0.62801
    -0.54117
    -0.36315
    -0.30671
    -0.57590
    -0.86681
    -0.63235
    -0.66708
    -0.51946
    -0.27197
    -0.17645
    -0.21553
    -0.13738
    -0.20250
    -0.25895
    -0.38486
    -0.31973
    -0.26329
    -0.14606
    -0.08093
    -0.07225
    -0.30237
    -0.16343
     0.06669
     0.25339
     0.30983
     0.27510
     0.38799
     0.57035
     0.54864
     0.73099
     0.77875
     0.83086
     0.80481
     0.88730
     0.99151
     0.88296
     0.81349
     1.00453
     0.94809
     0.96111
     0.90901
     0.59640
     0.54864
     0.56166
     0.57903
     0.78744
     0.77441
     0.71363
     0.52259
     0.14050
    -0.25895
     0.12748
     0.46180
     0.14919
    -0.31539
    -0.32842
    -0.72787
    -0.76695
    -0.40657
    -0.09396
    -0.79734
    -0.75826
    -1.40086
    -0.88418
    -1.33139
    -1.90451
    -1.68308
    -1.16205
    -0.79734
    -0.86681
    -0.35013
    -0.35447
    -0.35881
    -0.43262
    -0.58459
    -1.43559
    -1.36612
    -1.19245
    -0.56722
    -0.32408
    -0.15909
    -0.43696
    -0.75826
    -1.21416
    -1.36612
    -1.33573
    -0.82339
    -0.81471
    -0.98838
    -1.20982
    -1.06653
    -0.86681
    -0.56722
    -0.47604
    -0.19382
    -0.00712
     0.14919
     0.14050
     0.03630
    -0.06357
    -0.02015
    -0.08093
    -0.05054
     0.05367
    -0.25461
    -0.72353
    -0.75392
    -1.03180
    -1.32705
    -1.02312
    -0.53683
    -0.84076
    -1.37915
    -1.24889
    -0.97535
    -0.75826
    -0.21553
    -0.63235
    -0.78866
    -0.71050
    -0.15040
     0.30115
     0.51390
     0.52693
     0.54864
     0.42272
     0.26207
     0.27944
     0.29247
     0.41838
     0.40101
     0.25339
     0.20129
     0.05367
     0.16221
     0.10577
     0.02761
     0.03630
     0.20997
     0.29681
     0.25339
     0.01459
    -0.05488
    -0.00278
    -0.05488
     0.14919
     0.27076
     0.23602
     0.18392
     0.20563
     0.23168
     0.10143
     0.34891
     0.35325
     0.24471
     0.34457
     0.54429
     0.50088
     0.48785
     0.42272
     0.37062
     0.57903
     0.66152
     0.86559
     0.70929
     0.71363
     0.82217
     0.77441
     0.73099
     0.80481
     0.81349
     0.79178
     0.77007
     0.84822
     0.80481
     0.97414
     0.50522
     0.46180
     0.43141
     0.34891
     0.38365
     0.63113
     0.61811
     0.61811
     0.33589
     0.11011
     0.07972
    -0.20250
    -0.11133
     0.10143
     0.00156
    -0.13303
     0.04498
     0.28813
     0.94375
     0.95677
     0.23602
    -0.51512
    -0.88852
    -2.42119
    -2.21278
    -0.95799
    -1.62663
    -1.07522
    -0.36750
     0.24036
     0.41404
    -1.11429
    -1.75689
    -2.21278
    -2.02608
    -1.72650
    -1.01877
     1.36925
     3.50978
     2.69351
     0.62245
     0.40101
     0.47483
     0.99151
     1.26070
     1.46911
     1.56029
     1.34754
     1.09137
     0.64850
     0.32286
     0.14919
    -0.06357
    -0.20685
    -0.24592
    -0.41960
    -0.68011
    -0.75826
    -0.71484
    -0.45867
    -0.57156
    -0.56722
    -0.44131
    -0.46736
    -0.31973
    -0.15474
     0.06669
     0.00590
     0.10143
    -0.05488
    -0.13738
    -0.01146
     0.06669
     0.05367
     0.02327
     0.00156
     0.11445
     0.12313
     0.07537
    -0.08962
    -0.12869
    -0.35447
    -0.18948
    -0.20685
    -0.08527
    -0.03317
    -0.19816
    -0.12001
    -0.20250
    -0.30237
    -0.35013
    -0.44999
    -0.33710
    -0.42394
    -0.40657
    -0.33276
    -0.37184
    -0.58893
    -0.76260
    -0.93194
    -0.97101
    -0.82339
    -0.97535
    -0.02449
     0.87862
    -0.08093
    -0.50643
    -0.28500
    -0.66708
    -0.76695
    -0.77129
    -0.21987
    -0.03317
     0.12748
     0.00590
    -0.07225
    -0.16777
    -0.06357
    -0.05488
     0.32720
     0.69192
     0.53127
     0.60074
     0.91335
     0.83086
     1.08703
     1.19992
     1.23031
     1.78607
     1.54292
     1.06966
     0.96111
     1.12610
     1.11742
     0.91769
     0.55732
     0.45312
     0.20129
     0.11445
     0.20129
     0.23602
     0.14919
    -0.07225
     0.17958
     0.60942
     0.53995
     0.20129
     0.08406
     0.13182
    -0.29803
     0.18392
     0.41404
    -1.20113
    -1.34007
    -0.88852
    -0.94062
    -1.77860
    -1.07522
    -0.75392
    -1.33139
    -1.92188
    -2.36909
    -0.79734
    -0.41091
    -0.84510
    -1.27060
    -0.58893
    -0.25461
    -0.76695
    -0.12001
    -0.26763
    -0.19816
    -0.10264
     0.12313
    -0.06357
    -0.12435
    -0.31539
    -0.80168
    -0.99706
    -0.90589
    -0.47170
    -0.44131
    -0.50209
    -0.39789
    -0.31105
     0.02327
     0.18392
     0.20563
     0.09274
     0.17524
     0.30115
     0.47917
     0.52259
     0.65284
     0.58771
     0.30983
     0.21431
     0.24471
    -0.00278
    -0.15040
    -0.23724
    -0.37184
    -0.24592
    -0.19816
    -0.15474
    -0.28934
    -0.55419
    -0.70616
    -0.61064
    -0.53683
    -0.54985
    -0.48038
    -0.33710
    -0.21553
    -0.29368
    -0.35447
    -0.33276
    -0.33276
    -0.29803
    -0.37618
    -0.30237
    -0.31539
    -0.28066
    -0.31105
    -0.21553
    -0.23290
    -0.18948
    -0.25895
    -0.25026
    -0.12001
    -0.04620
    -0.02449
     0.02327
     0.02327
     0.10143
     0.05801
     0.13182
     0.16655
     0.12313
    -0.08093
     0.03196
     0.04064
     0.10143
     0.02327
    -0.03751
    -0.07225
    -0.05054
     0.10143
     0.10577
     0.02761
     0.09708
     0.00590
     0.23168
     0.47048
     0.50522
     0.60942
     0.77875
     0.97414
     0.98282
     1.07834
     1.12176
     1.00019
     0.86125
     0.92638
     0.94809
     0.81783
     0.97848
     1.76870
     1.80777
     1.72094
     1.39530
     0.54864
    -0.56288
    -1.74386
    -1.96096
    -1.43559
    -0.49775
    -0.28066
    -0.56288
    -1.75255
    -2.46895
    -2.11726
    -2.48198
    -2.29094
    -2.61223
    -2.45159
     0.79178
     1.16518
     0.13616
     0.78310
     2.25933
     0.96545
    -1.01443
     0.26642
     1.80777
     3.66609
     3.34045
     2.81509
     2.71956
     2.12039
     1.33451
     1.06532
     0.56166
     0.34457
     0.51824
     0.71797
     0.47483
     0.17524
    -0.00278
    -0.23724
    -0.19816
    -0.21553
    -0.61064
    -0.86247
    -0.86681
    -1.01877
    -1.00141
    -0.93194
    -0.74089
    -0.33710
    -0.46736
    -0.29803
    -0.55419
    -0.69748
    -0.60630
    -0.43696
    -0.43262
    -0.30671
    -0.31539
    -0.25895
    -0.36315
    -0.60196
    -0.43696
    -0.51512
    -0.67577
    -0.44565
    -0.71484
    -0.81471
    -0.64537
    -0.63669
    -0.51946
    -0.78866
    -0.77997
    -0.76260
    -0.85378
    -0.83207
    -0.74524
    -0.79734
    -0.72353
    -0.78866
    -0.85378
    -0.66708
    -0.87115
    -0.96233
    -0.86247
    -0.62366
    -0.63669
    -0.70616
    -0.57156
    -0.58025
    -0.52380
    -0.34144
    -0.21553
    -0.23290
    -0.09396
     0.09708
    -0.04620
     0.14484
     0.34891
     0.37930
     0.50956
     0.48785
     0.63113
     0.63113
     0.70060
     0.77007
     0.84822
     0.89599
     0.97414
     1.16518
     1.19557
     1.22162
     1.20860
     1.33885
     1.52555
     1.41701
     1.34320
     1.39964
     1.37793
     1.35622
     1.24768
     1.06098
     0.96980
     0.86993
     0.80481
     0.78744
     0.60074
     0.44877
     0.01459
     0.26642
     0.44443
     0.41838
    -0.16777
    -0.47604
    -0.44999
    -0.51078
    -0.82339
    -0.90589
    -1.26192
    -0.87115
    -0.19382
    -0.25026
    -0.95799
    -1.42691
    -1.56585
    -0.44999
    -0.42394
    -1.58756
    -1.10561
    -2.15634
    -1.48769
    -1.89583
    -0.87115
     1.64713
     1.67752
    -0.94496
    -1.76557
    -1.14035
    -0.27197
     0.36194
     1.05663
     0.78310
     0.46180
     0.48351
     0.24036
     0.08406
     0.11879
     0.14050
     0.08406
     0.50956
     0.64416
     0.06235
    -0.61498
    -0.66708
    -0.55419
    -0.60630
    -0.70616
    -0.37618
    -0.35881
    -0.39355
    -0.38052
    -0.52380
    -0.62801
    -0.77129
    -0.64537
    -0.41091
    -0.41960
    -0.57590
    -0.68445
    -0.67142
    -0.28500
    -0.04620
    -0.35881
    -0.26763
    -0.16343
    -0.38052
    -0.12001
    -0.35881
    -0.62366
    -0.35881
    -0.45433
    -0.51078
    -0.63235
    -0.56288
    -0.67142
    -0.59761
    -0.78431
    -0.95365
    -0.95799
    -0.97101
    -0.91457
    -0.83207
    -0.86247
    -0.72787
    -0.61932
    -0.51078
    -0.46736
    -0.18948
    -0.28066
    -0.18080
    -0.21553
    -0.28066
    -0.29803
    -0.12001
    -0.00278
     0.05801
    -0.07225
     0.08840
     0.03196
     0.08840
     0.09708
     0.04498
     0.06235
     0.07972
     0.14050
     0.35325
     0.42706
     0.43575
     0.44009
     0.59640
     0.87862
     0.80915
     0.86559
     0.79612
     0.97848
     1.27373
     1.46043
     1.42569
     1.29109
     1.14347
     1.23899
     1.21294
     1.11742
     1.14347
     0.96111
     1.01322
     0.95677
     0.82217
     0.80046
     0.69192
     0.58337
     0.37930
     0.26642
     0.47483
     0.39233
     0.27510
     0.23602
     0.27510
     0.14919
     0.12748
     0.05367
    -0.04620
     0.03630
     0.06235
     0.28813
     0.22734
     0.11011
