# Supplementary material for: Software algorithm and hardware design for real-time implementation of new spectral estimator
Source: Biomed Eng Online. 2014 May 9;13:61. doi: 10.1186/1475-925X-13-61 (PMC4057578; doi:10.1186/1475-925X-13-61)
Supplement: Additional file 2 — txtfiles.zip. [file 1475-925X-13-61-S2.zip › FILE144.TXT]

    -0.31031
    -0.77812
    -0.17791
     0.34286
     0.12219
    -0.06317
     0.27224
     0.34286
    -0.06317
    -0.00138
     0.48408
     0.35168
    -0.06317
    -0.16026
    -0.23087
    -0.15143
    -0.54863
    -0.61042
    -0.31914
     0.10454
    -0.08965
     0.05158
     0.17515
     0.28107
     0.04275
    -0.08965
    -0.02786
     0.32520
    -0.08965
     0.17515
     0.41347
     0.23694
    -0.11613
     0.04275
     0.21928
     0.25459
     0.33403
    -0.26618
    -0.48684
    -0.14261
     0.09571
    -0.00138
    -0.31031
    -0.40741
    -0.28383
    -0.37210
    -0.32797
    -0.50450
    -0.57511
    -0.24853
    -0.49567
    -0.33679
     0.04275
     0.35168
     0.23694
    -0.17791
    -0.34562
     0.60766
     0.67827
     0.66944
     0.82832
     0.59883
     0.79302
     0.66062
     0.98720
     1.04899
     0.85480
     1.01368
     1.22552
     1.63154
     1.47266
     1.13725
     0.32520
     0.51939
     0.26342
    -0.03669
     0.10454
     0.59000
     0.15750
     0.06923
     0.38699
    -0.01903
    -0.60159
    -0.82226
    -0.68986
    -0.17791
    -0.00138
     0.05158
    -0.00138
    -0.18674
    -0.01903
     0.18398
     0.50174
     0.99603
     0.61648
    -0.13378
    -0.19557
    -0.20439
     0.62531
     0.45760
    -0.22205
    -0.61924
    -1.00762
    -0.81343
    -0.48684
    -0.17791
     0.56352
     0.47526
    -0.14261
    -0.94583
    -1.44895
    -0.81343
    -1.70492
    -0.51332
     1.84338
     1.89634
     0.43112
    -0.23087
     1.09312
     0.48408
     0.39582
     0.62531
     0.66062
     0.67827
     0.73123
     0.52822
     0.96955
     1.52562
     0.64296
     0.95189
     1.51680
     2.34650
     1.63154
     0.23694
     1.37557
    -0.44271
    -0.23087
     0.30755
     0.89011
     0.96072
     1.05781
     0.49291
     0.13985
    -0.35445
    -0.70751
    -0.39858
    -0.53098
    -0.78695
    -0.62807
    -0.08082
    -0.56628
    -0.38975
    -0.35445
    -0.32797
    -0.05434
    -0.15143
     0.48408
     0.39582
     0.09571
    -0.30149
    -0.17791
    -0.50450
    -0.26618
    -0.43389
    -0.22205
    -0.24853
    -0.48684
    -0.62807
    -0.82226
    -0.98996
    -0.72516
    -0.73399
    -1.09588
    -1.19297
    -0.97231
    -0.77812
    -0.72516
    -0.71634
    -0.78695
    -0.67220
    -0.91935
    -0.74282
    -0.68103
    -0.31914
    -0.50450
    -0.63690
    -0.30149
    -0.10730
    -0.15143
    -0.19557
    -0.14261
    -0.05434
    -0.17791
     0.17515
     0.13985
     0.26342
     0.14867
     0.02510
     0.04275
     0.28990
     0.43995
     0.51939
     0.21046
     0.51056
     0.33403
     0.54587
     0.64296
     0.51939
     0.89011
     1.11077
     0.68710
     0.39582
     0.31638
     0.60766
     0.60766
     0.80184
     0.55470
     0.66062
     0.79302
     0.76654
     0.52822
     0.43112
     0.50174
     0.36934
     0.19280
    -0.16909
    -0.44271
    -0.25735
     0.55470
     0.53704
    -0.22205
    -0.10730
    -0.19557
    -0.55746
    -0.40741
    -0.62807
    -0.03669
     0.06041
     0.77536
     0.74888
    -0.68986
    -0.90170
    -0.84874
    -0.59276
    -0.44271
    -0.09847
    -0.54863
    -0.38093
    -0.82226
    -1.04292
    -0.99879
    -1.39599
    -0.68103
    -0.52215
    -0.66338
    -0.54863
    -0.61924
    -0.76047
    -1.55487
    -0.91052
    -0.37210
    -0.44271
     0.13102
     0.06041
    -0.27501
    -0.08082
     0.74006
     1.37557
     1.19021
     1.33144
    -0.34562
    -0.57511
    -1.83732
    -1.28124
    -0.70751
     0.39582
     0.79302
     0.36051
    -0.50450
    -0.32797
    -0.65455
    -1.28124
    -1.65196
    -1.32537
    -1.37833
    -1.06940
    -0.64572
    -0.38093
     0.36934
    -0.01021
    -0.39858
    -0.34562
    -0.18674
    -0.38975
    -0.47802
    -0.69868
     0.03393
    -0.18674
    -0.08082
    -0.22205
    -0.28383
    -0.21322
     0.31638
     0.38699
     0.79302
     1.19904
     1.17256
     1.03133
     1.11077
     1.43736
     1.41088
     1.27848
     0.81949
     0.87245
     0.51056
     0.62531
     0.66062
     0.21928
    -0.07199
    -0.19557
    -0.56628
    -0.60159
    -0.60159
    -0.99879
    -1.19297
    -1.14001
    -1.06940
    -0.98114
    -0.59276
    -0.43389
    -0.90170
    -0.76930
    -0.68103
    -0.25735
    -0.00138
    -0.10730
    -0.03669
     0.34286
     0.69592
     0.74888
     0.96955
     1.11077
     1.63154
     1.49914
     1.65802
     1.56093
     1.71098
     1.36675
     1.05781
     1.01368
     1.21669
     1.04016
     0.79302
     0.50174
     0.72240
     0.59000
    -0.23970
    -0.53098
    -0.21322
    -0.23087
    -0.89287
    -0.55746
    -0.73399
     0.24576
     0.86363
     0.21046
     0.43995
    -0.68103
    -0.53980
    -0.12495
     0.65179
     0.68710
     0.22811
    -0.31031
     0.32520
     1.11960
     1.30496
     1.10195
     0.33403
    -0.30149
     0.32520
     0.22811
     0.25459
     0.13102
     0.19280
     0.08689
    -0.21322
    -0.38975
    -0.60159
    -0.14261
    -0.02786
     0.35168
     0.29872
    -0.14261
    -0.98996
    -1.78436
    -1.51073
    -0.91052
     0.26342
     0.27224
    -0.90170
    -1.04292
    -1.06940
    -1.14884
    -0.74282
    -0.91935
    -1.02527
    -0.80460
    -1.14884
    -1.08706
    -1.07823
    -0.66338
    -0.65455
    -0.22205
    -0.29266
     0.21046
     0.45760
     0.21046
     0.33403
     0.56352
     0.51939
     0.57235
     0.76654
     0.78419
     0.53704
     0.44878
     1.23435
     0.87245
     0.66944
     0.63414
     0.61648
     0.96072
     0.89011
     0.50174
     0.66944
     0.79302
     0.96955
     1.01368
     1.07547
     1.01368
     1.10195
     1.21669
     1.34909
     0.94307
     0.88128
     1.29613
     1.26083
     0.80184
     0.34286
    -0.01903
    -0.27501
    -0.02786
    -0.14261
    -0.15143
    -0.38093
    -0.61924
    -1.34303
    -0.89287
    -0.56628
    -0.25735
    -0.68103
    -0.26618
    -0.25735
    -0.08082
    -0.14261
     0.06041
     0.21928
     0.59883
     0.80184
     0.66062
     0.44878
     0.65179
     1.05781
     1.20787
     0.93424
     0.90776
     0.51056
     0.56352
     0.14867
    -0.05434
     0.29872
     0.28990
     0.60766
     0.42230
    -0.43389
    -0.46919
    -0.42506
    -0.25735
    -1.07823
    -1.88145
    -0.97231
    -0.12495
    -1.03410
    -1.36951
    -1.29007
    -1.24593
    -1.14884
    -1.21945
    -0.98114
    -0.50450
    -0.01903
    -0.17791
     0.43112
     0.14867
     0.22811
     0.51939
    -0.01021
     0.40464
     0.60766
     0.66944
     0.81949
     0.81949
     0.85480
     0.96072
     0.99603
     0.28107
    -0.25735
    -0.26618
    -0.38093
    -0.41623
     0.11337
    -0.21322
    -0.21322
    -0.36327
    -0.77812
    -1.12236
    -1.02527
    -0.80460
    -0.84874
    -0.95466
    -1.22828
    -1.10471
    -0.91935
    -0.78695
    -1.14001
    -0.83108
    -0.47802
    -0.31031
    -0.16909
    -0.53980
    -0.76047
    -0.58394
    -0.07199
    -0.22205
    -0.51332
     0.13985
    -0.01021
     0.06041
     0.23694
     0.05158
    -0.00138
     0.22811
     0.09571
     0.41347
     0.59000
     0.48408
     0.81949
     0.90776
     0.40464
     0.56352
     1.03133
     1.40205
     1.38440
     1.11960
     1.30496
     1.12843
     1.23435
     1.26083
     1.04899
     0.75771
     0.51939
     0.41347
     1.30496
     0.83715
     0.38699
     0.20163
     0.59000
     0.55470
     0.20163
    -0.54863
    -0.57511
    -0.71634
    -0.62807
    -0.86639
    -0.67220
    -0.63690
    -0.59276
    -0.71634
    -0.90170
    -0.59276
    -0.81343
    -0.68103
    -0.38975
    -0.22205
    -0.31914
    -0.08082
     0.01627
     0.25459
     0.21928
     0.16633
     0.45760
     1.05781
     0.95189
     0.59000
     0.74006
     0.85480
     0.20163
     0.10454
     0.15750
    -0.04551
    -0.08965
    -0.14261
    -0.31031
    -0.46037
    -0.82226
    -1.18415
    -0.97231
    -0.53098
    -0.91935
    -0.96348
    -1.56369
    -1.44012
    -1.44895
    -1.26359
    -1.14884
    -0.46037
    -0.92818
    -1.15767
    -0.97231
    -0.59276
     0.20163
     0.35168
     0.20163
    -0.00138
     0.77536
     2.92023
     3.69697
     3.35274
     2.17879
     1.37557
     0.81067
     1.21669
     2.99084
     2.97319
     2.10818
     1.66685
     1.56093
     1.57858
     0.51056
     0.21046
     0.36051
     0.30755
    -0.03669
    -0.10730
     0.09571
     0.16633
     0.51056
     0.52822
     0.11337
    -0.34562
    -0.54863
     0.24576
     0.90776
     0.34286
     0.44878
     0.32520
    -0.09847
    -0.75164
    -0.91935
    -0.64572
    -0.23970
    -0.16026
     0.06923
     0.28107
     0.44878
     0.07806
    -0.01021
    -0.19557
     0.28107
     0.23694
     0.35168
     0.63414
     0.36051
    -0.01903
    -0.03669
     0.35168
     0.39582
     0.28107
    -0.10730
    -0.23087
    -0.60159
    -0.53980
     0.08689
     0.40464
     0.50174
    -0.14261
    -0.44271
    -0.55746
    -0.39858
    -0.44271
    -0.32797
    -0.34562
    -0.60159
    -0.43389
    -0.56628
    -0.68986
    -0.64572
    -0.58394
    -0.75164
    -0.89287
    -1.06940
    -0.84874
    -0.54863
    -0.33679
    -0.38093
    -0.76047
    -0.89287
    -1.01644
    -0.86639
    -0.34562
    -0.53980
    -0.45154
    -0.74282
    -0.48684
    -0.57511
    -0.60159
    -0.79578
    -0.68103
    -0.38975
    -0.46919
    -0.53980
    -0.43389
    -0.36327
    -0.11613
    -0.31914
    -0.26618
     0.20163
    -0.04551
    -0.32797
    -0.49567
    -0.23087
    -0.23970
    -0.11613
     0.29872
     0.28107
    -0.46037
    -0.82226
    -0.07199
    -0.30149
    -0.41623
    -0.88404
    -0.70751
    -0.72516
    -0.48684
    -0.62807
    -0.92818
    -1.14001
    -0.23087
     1.31379
     2.11701
     1.68450
     1.70216
     1.16373
    -0.20439
    -1.43129
    -1.12236
     0.54587
     0.88128
     0.88128
     0.38699
    -0.29266
    -1.00762
    -1.35185
    -1.51073
    -1.46660
    -1.89910
    -1.77553
    -1.80201
    -1.51073
    -1.93441
    -1.45777
    -0.46037
     0.06923
     0.32520
     0.34286
     0.41347
     0.26342
     0.45760
     0.05158
     0.03393
     0.52822
     1.13725
     0.76654
    -0.14261
    -0.51332
    -0.76047
    -0.13378
    -0.25735
     0.11337
    -0.44271
    -0.81343
    -0.53098
    -0.51332
    -0.33679
    -0.45154
    -0.26618
    -0.42506
    -0.22205
     0.13985
     0.41347
     1.04016
     1.16373
     1.06664
     1.39323
     1.25200
     0.71358
     0.78419
     1.09312
     1.38440
     1.35792
     0.96955
     0.79302
     0.28990
     0.43995
     0.66062
     1.00485
     1.10195
     0.53704
    -0.54863
    -0.30149
    -0.10730
     0.11337
    -0.06317
    -0.08082
    -0.06317
    -0.02786
     0.18398
     0.04275
    -0.36327
    -0.08965
    -0.37210
    -0.08965
    -0.09847
     0.16633
    -0.11613
    -0.06317
    -0.00138
     0.16633
     0.02510
     0.40464
     0.08689
     0.16633
     0.11337
     0.33403
     0.62531
     0.17515
    -0.04551
    -0.18674
    -0.23087
    -0.46037
    -0.38975
    -0.33679
    -0.12495
    -0.38093
    -0.39858
    -0.83108
    -1.22828
    -1.30772
    -1.30772
    -1.78436
    -1.63431
    -1.46660
    -1.25476
    -0.68986
    -0.63690
    -1.14884
    -1.45777
    -1.49308
    -1.06058
    -1.17532
    -0.70751
    -0.60159
    -0.55746
    -0.53098
    -0.73399
    -0.69868
    -0.44271
    -0.72516
    -0.13378
     0.67827
     1.19904
     1.28731
     1.33144
     1.13725
     1.32261
     0.41347
     0.06041
    -1.32537
    -0.47802
     0.57235
     1.34909
     0.87245
    -0.21322
    -0.43389
    -1.22828
    -1.56369
    -1.28124
    -1.16649
    -1.46660
    -1.61665
    -1.46660
    -1.38716
    -1.36068
    -1.09588
    -1.09588
    -0.81343
    -0.66338
    -0.55746
    -1.09588
    -1.00762
    -0.71634
    -0.62807
    -0.53980
    -0.64572
    -0.68103
    -0.65455
    -0.96348
    -0.81343
    -0.50450
    -0.61924
    -0.38093
    -0.45154
    -0.51332
    -0.27501
    -0.16026
    -0.23970
    -0.37210
    -0.53098
    -0.46919
    -0.16909
     0.28990
     0.53704
     1.00485
     0.61648
     0.35168
     0.36934
     0.73123
     0.95189
     1.28731
     1.12843
     1.39323
     1.11960
     1.16373
     1.27848
     1.42853
     1.61389
     1.67568
     1.54328
     1.27848
     1.18139
     1.36675
     1.76394
     2.03757
     2.32885
     2.16997
     1.75512
     1.26083
     1.79042
     1.86104
     1.42853
     0.95189
     0.30755
     0.33403
     0.48408
     0.53704
     0.70475
     0.14867
    -0.66338
    -1.09588
    -1.07823
    -1.16649
    -1.30772
    -0.83108
    -0.76047
    -1.12236
    -1.36951
    -1.25476
    -0.87522
    -0.76930
    -0.72516
    -0.31914
    -0.47802
    -0.02786
    -0.51332
    -1.50191
    -1.29889
    -0.72516
    -0.56628
    -0.80460
    -0.92818
    -0.69868
    -0.50450
    -0.96348
    -1.17532
    -1.12236
    -0.90170
    -0.83108
    -0.47802
    -0.52215
    -0.95466
    -0.74282
    -0.63690
    -0.05434
    -0.06317
     0.03393
     0.19280
     0.14867
    -0.41623
    -0.38975
    -0.76930
    -0.78695
    -0.31914
    -0.24853
    -0.55746
    -0.29266
    -0.16026
     0.47526
     0.52822
     0.60766
     0.48408
    -0.22205
    -1.24593
    -1.54604
    -0.85756
    -0.06317
     0.23694
    -0.06317
    -0.30149
    -0.31031
    -0.68103
    -1.18415
    -1.58135
    -1.74023
    -1.44012
    -1.21063
    -1.12236
    -1.03410
    -0.86639
    -0.91935
    -0.52215
    -0.20439
    -0.38975
    -0.18674
    -0.12495
     0.02510
    -0.00138
     0.30755
     0.12219
    -0.31914
     0.09571
     0.40464
     0.49291
     0.23694
     0.29872
     0.41347
    -0.01021
    -0.10730
    -0.14261
    -0.31031
    -0.38975
    -0.40741
    -0.19557
    -0.46919
    -0.02786
    -0.00138
    -0.07199
    -0.16909
     0.02510
    -0.12495
     0.05158
     0.43112
     0.88128
     1.11077
     0.54587
     0.58118
     0.98720
     0.81949
     1.32261
     1.64037
     1.41971
     1.49914
     1.44619
     1.51680
     1.87869
     1.86986
     1.82573
     1.58741
     1.75512
     1.50797
     1.02251
     1.28731
     1.80808
     1.36675
     0.96955
     1.03133
     1.07547
     0.83715
     0.51939
     0.14867
    -0.53098
    -0.68103
    -0.74282
    -0.61042
    -0.38093
    -0.31914
    -0.76930
    -1.12236
    -1.00762
    -1.55487
    -1.92558
    -1.58135
    -1.02527
    -0.80460
    -0.26618
    -0.86639
    -0.63690
     0.01627
    -0.16909
    -0.53980
    -0.66338
     0.10454
    -0.10730
     0.18398
     0.31638
     0.00745
    -0.90170
    -0.72516
    -0.49567
    -0.22205
    -0.46919
    -0.38975
     0.02510
     0.28990
     0.09571
     0.13985
     0.62531
     0.34286
    -0.16026
    -0.76930
    -1.14884
    -0.72516
     0.37816
     0.58118
     0.66062
     0.19280
    -0.56628
    -0.75164
    -1.03410
    -0.91052
    -1.01644
    -0.78695
    -1.03410
    -0.85756
    -0.69868
    -0.60159
    -0.32797
    -0.06317
    -0.13378
     0.17515
    -0.01021
     0.31638
     0.05158
     0.17515
     0.32520
     0.36051
    -0.12495
     0.17515
     0.35168
     0.54587
     0.06923
    -0.00138
    -0.53098
    -0.57511
    -0.44271
    -0.19557
     0.27224
     0.25459
     0.69592
     0.19280
    -0.08965
     0.43112
    -0.01903
     0.06923
     0.57235
     1.52562
     1.37557
     1.20787
     0.63414
    -0.00138
     0.33403
     0.95189
     0.89011
     1.11960
     1.00485
     0.96955
     0.60766
     0.47526
     0.94307
     0.88128
     0.66062
     0.90776
     0.98720
     1.41971
     1.86104
     1.94048
     1.94930
     1.63154
     1.79042
     1.27848
     1.37557
     1.39323
     1.75512
     2.21410
     1.70216
     1.02251
     1.17256
     1.11960
     1.21669
     1.11077
     1.43736
     1.49914
     1.49032
     1.37557
     0.34286
     0.53704
     0.67827
     0.17515
     0.27224
     0.02510
    -0.31914
    -0.23087
    -0.29266
    -0.58394
    -1.18415
    -0.61924
    -0.53980
    -0.88404
    -0.71634
    -0.58394
    -0.57511
    -0.26618
    -0.05434
    -0.33679
    -0.19557
    -0.13378
     0.13985
     0.58118
     0.50174
     0.37816
     0.01627
    -0.26618
    -0.24853
    -0.15143
     0.30755
     0.93424
     1.19021
     1.40205
     0.44878
    -0.86639
    -1.84614
    -2.10212
    -0.71634
     0.02510
    -0.21322
    -0.63690
    -1.42247
    -1.57252
    -1.73140
    -1.90793
    -1.91676
    -2.01385
    -1.75788
    -1.61665
    -1.66961
    -1.58135
    -1.02527
    -0.77812
    -0.56628
    -0.30149
    -0.35445
    -0.50450
    -0.67220
    -0.73399
    -0.72516
    -0.75164
    -0.48684
    -0.33679
    -0.23970
    -0.74282
    -1.10471
    -1.07823
    -0.94583
    -1.12236
    -1.09588
    -0.64572
     0.10454
     0.05158
     0.07806
     0.08689
    -0.16909
    -0.67220
    -0.86639
    -0.56628
     0.10454
    -0.03669
    -0.07199
    -0.76930
    -0.65455
    -0.79578
    -1.07823
    -0.91935
    -1.32537
    -1.15767
    -1.06058
    -0.82226
    -0.92818
    -1.05175
    -0.91052
    -0.49567
    -0.37210
    -0.34562
    -0.48684
    -0.42506
    -0.27501
    -0.11613
     0.21046
    -0.04551
     0.23694
    -0.00138
    -0.19557
    -0.08965
     0.04275
     0.33403
     0.92541
     1.21669
     0.94307
     1.09312
     0.86363
     0.53704
     0.78419
     1.24317
     1.50797
     1.58741
     1.50797
     1.46384
     1.78160
     1.57858
     1.37557
     1.16373
     0.70475
     0.60766
     0.74888
     1.01368
     1.20787
     1.11077
     0.66062
     0.17515
     0.13985
     0.99603
     0.76654
     1.07547
     0.60766
     0.69592
     0.26342
     0.89011
     0.90776
     0.50174
     0.20163
     0.52822
     0.48408
    -0.01021
     0.08689
    -0.05434
    -0.38093
    -0.30149
    -0.23970
    -0.32797
    -0.56628
    -0.60159
     0.78419
     1.92282
     1.36675
     0.62531
     0.46643
     0.19280
     0.18398
    -0.88404
    -0.58394
     1.24317
     1.41088
     0.67827
     0.39582
    -0.46919
    -1.22828
    -1.66961
    -1.61665
    -1.95206
    -1.87262
    -1.71375
    -1.54604
    -1.62548
    -1.67844
    -1.39599
    -1.28124
    -1.21945
    -1.40481
    -1.16649
    -0.95466
    -0.86639
    -0.63690
    -0.61042
    -0.75164
    -0.72516
    -0.67220
    -0.69868
    -0.79578
    -0.72516
    -0.68986
    -0.43389
    -0.57511
    -0.57511
    -0.23970
    -0.00138
    -0.61924
    -0.78695
    -0.81343
    -0.45154
    -0.54863
    -0.14261
     0.18398
    -0.17791
    -0.43389
    -0.48684
    -0.11613
    -0.12495
     0.43995
     0.00745
    -0.19557
     0.63414
     0.72240
     0.05158
    -0.50450
    -0.00138
    -0.13378
    -0.10730
    -0.13378
    -0.68103
    -0.95466
    -0.72516
    -0.73399
    -0.50450
     0.13102
    -0.15143
    -0.12495
    -0.36327
    -0.41623
    -0.30149
     0.09571
     0.28107
     0.57235
     0.96955
     1.09312
     1.38440
     1.24317
     0.94307
     1.09312
     1.35792
     1.07547
     1.19904
     0.97837
     0.81067
     0.79302
     0.98720
     0.85480
     1.18139
     1.23435
     1.49914
     1.48149
     1.94048
     1.98461
     2.09935
     1.20787
     1.07547
     0.86363
     1.76394
     1.39323
     1.53445
     1.64920
     1.70216
     1.75512
     1.57858
     1.29613
     0.24576
    -0.26618
    -0.62807
     0.03393
    -0.27501
     0.02510
     0.07806
     0.09571
     0.11337
    -0.80460
    -0.38093
    -0.81343
    -1.06058
    -1.12236
    -0.64572
    -0.70751
    -1.28124
    -1.27241
    -1.02527
    -0.99879
    -0.57511
     0.89893
     1.71098
     1.48149
     0.51939
    -0.98996
    -0.85756
    -1.28124
    -1.06940
    -1.20180
    -0.44271
     0.10454
    -0.15143
    -0.46037
    -0.43389
    -1.10471
    -2.06681
    -1.96972
    -2.35809
    -2.26982
    -2.21686
    -1.37833
    -0.74282
    -0.91935
    -0.59276
    -0.00138
     0.06041
     0.06923
    -0.13378
     0.05158
     0.64296
     1.14608
     0.67827
     0.73123
     0.89893
     0.84597
     1.00485
     0.96955
     1.03133
     0.85480
     0.83715
     0.51939
     0.57235
     0.91659
     0.85480
     0.56352
     0.27224
     0.17515
    -0.60159
    -0.39858
    -0.21322
    -0.31031
    -0.40741
    -0.06317
    -0.40741
    -0.79578
    -0.60159
    -0.81343
    -1.24593
    -1.59900
    -0.93700
    -0.82226
    -0.87522
    -0.51332
    -0.45154
    -0.03669
    -0.26618
    -0.35445
    -0.49567
    -0.31914
    -0.13378
     0.16633
     0.59000
     0.88128
     0.50174
     0.59000
     0.43112
     0.29872
     0.08689
     0.33403
     0.36051
     0.42230
     0.38699
     0.10454
     0.23694
     0.10454
     0.23694
    -0.14261
    -0.17791
    -0.55746
    -0.45154
     0.47526
     0.79302
     0.66944
     0.53704
     0.26342
    -0.31031
     0.03393
     0.28107
     0.74888
     0.71358
     0.57235
     1.11077
     1.22552
     0.89011
     0.74006
     0.82832
     0.61648
     0.63414
     1.28731
     1.50797
     1.35792
     1.49032
     1.20787
     1.30496
     0.96955
     0.78419
     0.98720
     0.96072
     0.51056
     0.70475
     0.93424
     0.98720
     0.88128
     1.01368
     0.62531
     0.57235
    -0.32797
    -0.50450
    -0.61042
    -0.95466
    -0.61924
    -0.38975
     0.84597
     0.93424
     0.55470
     0.64296
     0.03393
    -1.74023
    -1.74023
    -1.69609
    -1.44895
    -1.03410
    -0.29266
    -0.22205
    -0.68986
    -0.92818
    -1.01644
    -0.99879
    -1.20180
    -1.18415
    -1.60783
    -1.62548
    -0.95466
    -0.98996
    -0.87522
    -0.89287
    -0.55746
    -0.12495
    -0.07199
    -0.00138
    -0.06317
    -0.23087
    -0.19557
    -0.21322
    -0.21322
    -0.02786
     0.19280
     0.07806
     0.17515
    -0.01021
     0.09571
     0.29872
    -0.04551
    -0.33679
    -0.15143
     0.11337
     0.41347
     0.55470
     0.12219
    -0.20439
    -0.34562
     0.35168
     0.48408
     0.33403
     0.58118
     0.74888
    -0.19557
     0.12219
     0.25459
     0.06923
     0.06041
     0.31638
     0.80184
     0.42230
    -0.20439
    -0.27501
    -0.08965
     0.13102
     0.35168
     0.30755
     0.03393
     0.67827
     0.19280
    -0.53098
    -0.23087
     0.37816
     0.49291
     0.17515
    -0.00138
     0.09571
     0.05158
    -0.27501
    -0.13378
    -0.46037
    -0.31914
    -0.23970
     0.00745
     0.03393
     0.28107
     0.25459
     0.41347
     0.86363
     0.13985
    -0.04551
    -0.14261
     0.45760
     1.04899
     0.90776
     1.03133
     0.90776
     0.81067
     0.40464
     0.51056
     0.06041
     0.93424
     1.28731
     1.06664
     0.74006
     0.75771
     0.64296
     0.73123
     0.89011
     0.52822
     0.04275
     0.23694
     0.55470
     0.98720
     0.52822
     0.31638
    -0.17791
    -0.63690
    -0.70751
    -0.52215
    -0.02786
     0.85480
     1.82573
     2.14349
     1.56093
    -0.70751
    -1.13119
    -0.96348
    -0.38975
     0.16633
    -0.39858
     0.17515
     0.23694
     0.10454
    -1.43129
    -1.71375
    -1.82849
    -2.17273
    -2.23452
    -1.97854
    -2.23452
    -2.67585
    -2.29630
    -1.76670
    -0.95466
     0.02510
     0.46643
     0.30755
    -0.27501
    -0.91052
    -1.21063
    -0.94583
    -0.12495
     0.78419
     1.00485
     0.71358
     0.66062
     0.66062
     0.38699
     0.14867
    -0.32797
    -0.30149
    -0.50450
    -0.23087
     0.08689
     0.03393
     0.17515
     0.11337
    -0.67220
    -0.68986
    -0.53980
    -0.64572
    -0.83991
    -0.43389
     0.03393
    -0.46037
    -0.54863
    -0.23970
     0.12219
     0.16633
    -0.20439
    -0.21322
    -0.03669
     0.35168
     0.57235
     0.85480
     0.71358
     1.11077
     1.07547
     0.85480
     0.48408
     0.90776
     1.26083
     1.09312
     0.74888
     0.43112
     0.51939
     0.43112
     0.52822
     1.12843
     0.85480
     0.16633
     0.13102
     0.13102
     0.13102
     0.38699
     0.43112
     0.08689
    -0.59276
    -0.80460
    -0.70751
     0.22811
     0.17515
    -0.39858
    -0.76930
    -0.61042
    -0.18674
    -0.22205
    -0.48684
    -0.57511
    -0.60159
    -0.12495
    -0.10730
    -0.16026
    -0.16909
    -0.07199
    -0.26618
    -0.95466
    -0.71634
    -0.83991
    -0.99879
    -1.02527
    -0.83991
    -0.40741
    -0.10730
    -0.92818
    -1.16649
    -1.09588
    -0.56628
    -0.42506
    -0.02786
     0.06041
     0.21046
     0.38699
     0.70475
     0.34286
     0.12219
     0.48408
     0.05158
     0.66062
     0.41347
    -0.32797
    -0.64572
    -1.21945
    -0.93700
    -0.32797
    -0.73399
    -1.10471
    -1.30772
    -1.62548
    -1.68727
    -1.19297
    -0.98114
    -1.12236
    -1.51073
    -1.14001
    -0.90170
    -1.07823
    -1.45777
    -1.72257
    -0.60159
     1.26083
     1.92282
     1.34027
     1.13725
     0.83715
     0.47526
    -0.73399
    -0.33679
     0.90776
     1.74629
     1.21669
     1.31379
     1.26083
     0.88128
     0.17515
    -0.49567
    -0.41623
    -0.63690
    -0.96348
    -0.31031
    -0.66338
    -0.56628
    -0.14261
    -0.23087
     0.07806
     0.56352
     0.79302
     0.54587
     0.21046
     0.31638
     0.35168
     0.50174
     1.00485
     1.20787
     0.83715
    -0.01903
    -0.36327
    -0.21322
    -0.30149
     0.22811
     0.32520
     0.49291
    -0.03669
    -0.91935
    -1.35185
    -0.10730
     0.23694
     0.14867
    -0.08965
     0.47526
     0.25459
    -0.01021
    -0.35445
     0.92541
     1.59624
     1.41971
     1.11960
     1.34909
     1.73746
     1.49914
     1.13725
     1.73746
     1.33144
     0.83715
     0.82832
     0.79302
     0.82832
     0.42230
     0.13985
     0.13985
    -0.08082
     0.39582
     0.57235
    -0.58394
    -1.48425
    -1.29889
    -1.01644
    -0.54863
    -0.44271
    -0.65455
    -1.01644
    -0.98114
    -0.96348
    -1.00762
    -1.13119
    -1.17532
    -1.25476
    -1.24593
    -0.98996
    -0.82226
    -0.73399
    -1.24593
    -1.43129
    -1.30772
    -0.94583
    -1.17532
    -1.03410
    -0.85756
    -1.00762
    -0.43389
    -0.14261
    -0.64572
    -0.89287
    -0.83108
    -0.48684
    -0.21322
    -0.09847
    -0.02786
    -0.19557
     0.06923
     0.12219
    -0.03669
    -0.98114
    -0.70751
    -0.50450
     0.09571
     1.83456
     1.69333
     0.96955
    -0.22205
    -0.25735
     0.74006
     0.25459
    -0.89287
    -0.41623
     1.56093
     2.54069
     2.85844
     1.11960
    -0.01903
     0.06041
     0.56352
     0.59000
     0.52822
     0.43112
     0.12219
    -0.00138
     0.03393
     0.99603
     0.95189
     0.02510
    -0.60159
     0.28990
     0.55470
    -0.04551
    -0.25735
     0.27224
     0.51056
     0.21928
     0.36934
     0.68710
     0.34286
     0.08689
     0.29872
     0.53704
     0.48408
     0.50174
     0.12219
     0.10454
     0.36934
     0.10454
     0.46643
     1.03133
     0.84597
     0.78419
     0.04275
     0.60766
     0.91659
     1.22552
     1.24317
     1.56976
     1.11077
     0.52822
     0.32520
     0.59883
     0.55470
     0.30755
     0.58118
     0.77536
     0.74006
     0.39582
    -0.08965
    -0.18674
     0.09571
     0.18398
     0.21928
     0.11337
     0.42230
     0.54587
     0.47526
     0.66062
     0.95189
     0.89893
     0.37816
     0.43995
     0.67827
     0.83715
     0.87245
     0.81067
     0.57235
     0.59883
     0.59000
    -0.00138
    -0.19557
    -0.35445
    -0.39858
    -0.35445
     0.05158
    -0.29266
    -0.84874
    -0.82226
    -0.73399
    -0.68986
    -0.96348
    -1.01644
    -1.08706
    -1.03410
    -1.21945
    -0.74282
    -0.93700
    -1.08706
    -1.35185
    -1.33420
    -1.14884
    -1.26359
    -0.91052
    -0.39858
     0.25459
     0.62531
     0.79302
     0.01627
    -0.11613
    -0.20439
     0.24576
     0.08689
     0.37816
     0.42230
     0.57235
    -0.29266
    -0.97231
    -0.59276
    -0.23970
     0.40464
    -0.41623
    -1.09588
    -1.72257
    -1.29889
    -1.41364
    -1.87262
    -2.72881
    -1.56369
    -0.20439
     0.73123
     2.85844
     1.60506
    -0.83108
    -0.22205
    -0.02786
     0.48408
     0.70475
     1.91400
     2.17879
     1.92282
     1.29613
     1.46384
     1.59624
     1.06664
     0.62531
     0.81067
     0.80184
     0.79302
     0.97837
     0.36934
     0.21928
     0.37816
    -0.03669
     0.35168
     0.13985
     0.29872
     0.22811
    -0.53098
    -0.58394
    -0.02786
     0.40464
     0.59000
     0.46643
     0.44878
     0.54587
     0.57235
     0.70475
     0.31638
     1.04016
     1.44619
     1.43736
     1.45501
     2.05522
     1.86986
     2.17879
     1.43736
     1.26965
     1.21669
     1.18139
     1.02251
     0.80184
     0.77536
     0.75771
     0.59000
     0.23694
     0.14867
    -0.38975
    -0.75164
    -0.46919
    -0.46919
    -0.65455
    -0.53098
    -0.42506
    -0.32797
    -0.39858
    -0.17791
     0.07806
     0.03393
     0.12219
     0.36051
     0.15750
     0.27224
     0.35168
     0.50174
     0.62531
     0.67827
     0.47526
     0.31638
     0.07806
    -0.01903
    -0.29266
    -0.12495
     0.08689
    -0.31914
    -0.31914
    -0.69868
    -0.99879
    -0.67220
    -0.64572
    -0.65455
     0.09571
     0.52822
     0.89011
     0.58118
    -0.22205
    -0.55746
    -0.81343
    -1.02527
    -0.07199
    -0.03669
    -0.08965
    -0.65455
    -0.74282
    -1.36951
    -1.44012
    -0.35445
    -0.41623
    -1.22828
    -1.72257
    -1.44012
    -1.15767
    -0.41623
    -0.68986
    -0.18674
    -0.14261
    -0.27501
     0.58118
     0.77536
     0.66062
     0.26342
     0.80184
     0.49291
     1.39323
     1.80808
     0.21928
    -1.08706
    -2.74646
    -1.41364
     1.00485
     2.38181
     1.78160
     0.56352
    -0.26618
    -0.23970
     0.23694
     0.55470
     0.98720
     1.00485
     1.08429
     0.87245
     1.49914
     1.95813
     1.98461
     1.79925
     2.02874
     1.71098
     1.00485
     1.07547
     0.85480
     0.60766
     0.66944
     0.29872
    -0.08965
    -0.16909
    -0.93700
    -0.87522
    -0.11613
     0.14867
    -0.33679
    -0.10730
    -0.37210
    -0.86639
    -0.33679
     0.09571
     0.24576
     0.36934
     0.68710
     1.01368
     1.11960
     1.42853
     1.09312
     1.19904
     1.09312
     1.03133
     1.34027
     1.34909
     1.23435
     1.05781
     1.19021
     0.81067
     0.28107
     0.53704
     0.74006
     0.52822
     0.52822
     0.14867
    -0.03669
     0.12219
     0.05158
    -0.04551
    -0.12495
     0.06041
    -0.05434
    -0.16026
    -0.04551
    -0.16026
    -0.08965
     0.09571
    -0.04551
    -0.10730
    -0.36327
    -0.22205
     0.05158
    -0.03669
     0.03393
     0.17515
     0.26342
     0.52822
     0.66062
     0.98720
     1.11960
     0.98720
     1.07547
     1.11077
     0.37816
     0.55470
    -0.32797
    -0.08965
     0.59883
     0.90776
     0.43112
    -0.68103
    -1.05175
    -1.36068
    -1.38716
    -1.39599
    -1.23711
    -1.60783
    -1.21063
    -0.83108
    -0.67220
    -1.11354
    -1.64313
    -1.95206
    -1.06940
    -0.75164
    -1.24593
    -0.67220
     0.21046
     0.27224
    -0.44271
    -0.24853
    -1.05175
    -1.16649
    -0.39858
     0.15750
     0.86363
     1.00485
     0.36934
    -0.49567
    -0.70751
     0.21928
     0.28107
     0.09571
     1.21669
     1.21669
    -0.15143
    -1.39599
    -0.68103
    -0.38975
     0.24576
     0.28990
    -0.00138
    -0.14261
     0.35168
     0.56352
     0.58118
     0.22811
     0.17515
     0.80184
     1.19021
     1.07547
     0.68710
     0.36934
     0.11337
     0.90776
     0.56352
     0.03393
    -0.08965
     0.06923
     0.09571
    -0.02786
    -0.57511
    -0.50450
    -0.37210
    -0.57511
    -0.46919
    -0.15143
    -0.48684
    -0.61042
    -0.54863
    -0.50450
    -0.26618
    -0.04551
    -0.06317
    -0.72516
    -0.35445
    -0.01021
    -0.05434
     0.09571
     0.28107
     0.25459
     0.33403
     0.62531
     0.70475
     0.74888
     0.71358
     0.53704
     0.44878
     0.66944
     0.79302
     0.74888
     0.66944
     0.78419
     0.77536
     0.35168
     0.44878
     0.18398
     0.19280
     0.14867
     0.26342
     0.32520
     0.31638
     0.43112
     0.52822
     0.37816
     0.48408
     0.55470
     0.55470
     0.64296
     0.43995
     0.59883
     0.96955
     1.24317
     1.67568
     1.50797
     1.76394
     1.11077
     0.51056
     0.46643
     0.55470
     0.17515
     0.12219
     0.31638
     0.51056
    -0.16909
    -1.02527
    -0.61924
    -0.78695
    -1.72257
    -1.75788
    -1.10471
    -0.58394
    -0.68103
    -1.06058
    -1.50191
    -1.59017
    -1.14884
    -0.16026
     1.54328
    -0.09847
    -1.33420
    -1.22828
    -1.00762
    -1.32537
    -1.14884
    -0.86639
    -0.70751
    -1.25476
    -1.34303
    -0.77812
    -0.00138
     1.50797
     3.80289
     1.66685
    -1.04292
    -2.41105
    -2.25217
    -0.04551
     1.57858
     0.38699
     0.14867
     0.45760
    -0.25735
    -0.61042
    -1.13119
    -0.76047
    -1.22828
    -1.81084
    -1.66961
    -1.29007
    -1.31655
    -0.51332
     0.33403
    -0.23970
    -0.74282
    -0.37210
     0.51056
     0.29872
     0.21928
     0.10454
    -0.07199
    -0.11613
     0.25459
     0.21046
     0.13102
     0.40464
     0.83715
     0.86363
     0.81067
     0.67827
     1.19021
     1.15491
     1.56093
     1.70216
     1.75512
     1.69333
     1.62272
     1.81690
     1.14608
     0.88128
     1.21669
     0.96072
     0.58118
     0.13985
    -0.01021
     0.35168
     0.36934
     0.39582
     0.28107
    -0.08082
    -0.45154
    -0.33679
    -0.11613
    -0.16026
    -0.21322
     0.24576
     0.26342
    -0.07199
     0.29872
     0.53704
     0.37816
     0.39582
     0.33403
     0.43995
     0.38699
     0.73123
     0.59000
     0.51056
     0.80184
     0.84597
     0.74006
     0.69592
     0.39582
     0.27224
     0.89893
     0.98720
     0.86363
     0.59000
     0.65179
     0.85480
     0.56352
     0.62531
     0.60766
     0.31638
    -0.32797
    -0.38093
    -0.32797
     0.05158
    -0.12495
    -0.07199
    -0.16026
    -0.86639
    -0.76930
    -1.13119
    -1.65196
    -0.83991
    -0.26618
    -0.86639
    -0.06317
    -0.19557
    -0.38093
    -0.65455
    -0.27501
     0.59000
     1.00485
     0.62531
    -2.06681
    -1.29889
    -0.89287
     0.66062
     0.73123
     0.51056
    -1.54604
    -1.50191
    -1.50191
    -1.60783
     1.79042
     4.03238
     1.34909
     1.80808
     4.05887
     2.94671
     2.09935
     1.74629
     1.27848
     1.35792
     1.74629
     1.03133
     1.79042
     1.92282
     0.69592
    -0.38975
    -0.98996
    -2.37574
    -2.93182
    -3.40846
    -4.18520
    -3.63795
    -4.20285
    -4.24699
    -2.12860
    -0.74282
    -1.48425
    -1.46660
    -1.57252
    -1.99620
    -1.16649
    -0.97231
    -0.68986
    -0.33679
     0.06041
     0.47526
     0.47526
     0.21046
     0.18398
     0.60766
     1.02251
     1.10195
     1.15491
     0.71358
     0.66944
     0.75771
     1.04016
     0.95189
     1.15491
     1.04016
     0.71358
     0.75771
     0.92541
     0.98720
     0.96955
     0.43995
     0.32520
     0.10454
     0.06041
     0.33403
     0.55470
     0.42230
     0.16633
     0.05158
    -0.02786
     0.16633
     0.30755
     0.04275
    -0.23087
     0.15750
     0.23694
     0.07806
     0.26342
     0.29872
     0.00745
    -0.02786
    -0.22205
     0.03393
    -0.31914
     0.05158
     0.18398
     0.45760
     0.33403
    -0.09847
    -0.31914
     0.10454
     0.73123
     0.69592
     0.66944
     0.58118
     0.53704
     0.84597
     0.21046
     0.03393
     0.13102
     0.08689
     0.23694
    -0.33679
    -0.54863
    -0.38975
    -1.00762
    -1.64313
    -2.11977
    -1.61665
    -0.83108
    -1.06940
    -1.20180
    -1.43129
    -2.04033
    -1.59900
    -0.98996
    -0.56628
     0.27224
     0.50174
     0.18398
    -0.06317
    -0.06317
     0.13102
     0.06923
     0.42230
     0.82832
    -0.11613
     0.39582
     1.19904
     0.35168
     1.26965
     1.03133
     0.71358
     0.74006
     0.33403
    -0.23087
    -0.68986
     0.13985
     0.63414
     1.13725
     1.56976
     0.71358
    -0.87522
    -1.72257
    -2.17273
    -1.66079
    -0.40741
    -0.77812
    -1.98737
    -2.58758
    -2.08446
    -2.11094
    -1.54604
    -0.92818
    -1.13119
    -1.66961
    -1.03410
    -0.78695
    -0.41623
     0.03393
     0.40464
     0.33403
     0.58118
     0.89011
     0.99603
     0.94307
     1.04899
     1.08429
     1.01368
     0.73123
     0.81949
     1.03133
     1.01368
     0.76654
     0.59000
     0.60766
     0.71358
     0.42230
     0.43995
     0.83715
     0.51056
     0.91659
     1.11077
     1.22552
     1.07547
     0.81949
     0.74888
     0.97837
     1.25200
     1.19904
     1.03133
     0.96072
     1.09312
     1.24317
     1.09312
     0.92541
     0.83715
     0.62531
     0.72240
     0.68710
     0.74888
     0.43112
     0.37816
     0.33403
     0.21046
     0.40464
     0.33403
     0.41347
     0.47526
     0.61648
     0.48408
     0.33403
     0.57235
     0.87245
     1.01368
     0.88128
     0.86363
     0.77536
     0.76654
     0.59883
     0.37816
     0.01627
    -0.00138
    -0.06317
    -0.18674
     0.36934
     0.65179
    -0.30149
    -0.76047
    -0.99879
    -0.91052
    -1.45777
    -0.97231
     0.21046
     0.47526
    -0.65455
    -0.94583
    -0.98114
    -0.56628
     0.06923
    -0.00138
     0.28990
     1.27848
     0.17515
    -0.37210
     0.04275
     0.48408
    -0.31031
    -1.09588
    -1.14884
    -0.22205
     2.49655
     4.06769
     3.35274
     2.58482
     0.53704
     0.07806
     0.30755
     0.00745
     0.67827
     2.50538
     0.94307
     0.03393
     0.17515
    -1.10471
    -0.18674
    -0.71634
    -2.16390
    -2.80825
    -2.92299
    -3.01126
    -2.55227
    -2.71998
    -2.67585
    -2.49931
    -2.87003
    -2.47283
    -2.23452
    -1.11354
    -0.82226
    -1.12236
    -1.34303
    -1.04292
    -0.83991
    -0.58394
    -0.26618
    -0.17791
     0.34286
     0.48408
     0.05158
     0.03393
    -0.05434
     0.62531
     0.69592
     0.73123
     0.58118
     0.23694
     0.74888
     0.61648
     0.51939
     0.33403
     0.24576
     0.36934
     0.45760
     0.52822
     0.45760
     0.68710
     0.77536
     0.59883
     0.96955
     0.62531
     0.83715
     0.44878
     0.56352
     0.79302
     0.67827
     0.89893
     0.94307
     0.78419
     0.91659
     0.75771
     1.09312
     0.79302
     0.74006
     0.66062
     0.86363
     1.01368
     0.76654
     0.59000
     0.83715
     1.11960
     1.19021
     0.71358
     1.07547
     0.89011
     0.52822
     0.59000
     0.15750
     0.21046
     0.31638
     0.27224
     0.39582
     0.44878
     0.02510
    -0.03669
     0.17515
     0.06041
     0.10454
     0.02510
    -0.13378
    -0.49567
    -0.61924
    -0.66338
    -0.68103
    -1.00762
    -0.74282
    -0.81343
    -0.61924
    -0.09847
    -0.11613
    -0.72516
    -0.64572
    -0.21322
    -0.52215
    -0.49567
    -0.16909
     0.03393
    -0.56628
    -0.09847
    -0.81343
    -1.78436
    -0.60159
     1.44619
     1.63154
     3.37921
     1.69333
     0.79302
    -0.86639
    -1.20180
    -1.14884
    -0.31914
     1.06664
     2.31119
     2.78783
     1.89634
     0.91659
     1.96696
     1.62272
     1.50797
     1.17256
    -0.66338
    -1.46660
    -2.37574
    -1.31655
    -1.14001
    -0.68986
     0.17515
     0.08689
    -0.89287
    -1.67844
    -2.49049
    -2.81707
    -2.13742
    -1.18415
    -1.60783
    -1.32537
    -0.89287
    -0.20439
     0.74006
     0.48408
     0.72240
     0.86363
     0.61648
     0.70475
     1.28731
     1.86104
     1.17256
     0.71358
     0.36934
     0.84597
     1.15491
     0.78419
     0.43995
     0.44878
     0.27224
     0.24576
     0.48408
     0.11337
     0.51056
     0.87245
     0.71358
     0.26342
     0.33403
     0.54587
     0.28990
     0.04275
     0.79302
     0.50174
     0.06923
    -0.08965
     0.28107
     0.50174
     0.38699
     0.22811
     0.14867
     0.06923
    -0.10730
     0.25459
     0.05158
     0.00745
     0.00745
     0.06041
     0.36934
     0.06923
    -0.48684
    -0.26618
     0.26342
     0.24576
    -0.07199
    -0.43389
    -0.49567
    -0.54863
    -0.56628
    -0.87522
    -0.77812
    -0.78695
    -0.76047
    -0.72516
    -0.83991
    -1.00762
    -1.09588
    -0.92818
    -0.61924
    -0.23087
    -0.38975
    -0.57511
    -0.48684
    -0.71634
    -0.45154
     0.13985
     1.06664
     1.34909
     2.34650
     3.70580
     2.37298
     0.65179
    -0.16026
    -0.11613
     1.19904
     1.45501
     0.25459
    -0.30149
     0.15750
    -0.47802
    -1.62548
    -1.42247
    -1.90793
    -0.38975
     1.29613
    -0.97231
    -1.57252
    -0.89287
    -0.42506
     0.15750
    -1.32537
    -0.79578
     1.16373
     2.16114
     1.22552
    -0.34562
    -0.18674
     0.55470
     0.46643
    -0.11613
    -0.90170
    -2.06681
    -0.35445
    -0.42506
    -1.15767
    -1.15767
    -0.91052
    -0.45154
     0.02510
    -0.55746
    -0.86639
    -0.98114
    -0.93700
    -0.97231
    -0.46037
    -0.37210
    -0.73399
    -0.52215
     0.06041
     0.49291
     0.28990
    -0.38975
    -0.73399
     0.01627
     0.26342
     0.37816
     0.54587
     0.47526
     0.34286
     0.28107
    -0.21322
    -0.08965
     0.13102
     0.31638
     0.37816
     0.20163
    -0.05434
     0.07806
     0.15750
    -0.56628
    -0.13378
     0.38699
     0.58118
     0.21928
     0.41347
     0.89893
     1.19021
     1.04899
     0.45760
     0.23694
     0.02510
     0.04275
     0.68710
     0.70475
     0.34286
    -0.08082
    -0.46919
    -0.27501
     0.05158
     0.73123
     0.37816
    -0.26618
    -0.52215
    -0.60159
    -0.49567
    -0.49567
    -0.49567
    -0.47802
     0.21046
     0.35168
     0.31638
    -0.16026
    -0.46919
    -0.03669
    -0.18674
    -0.11613
    -0.05434
    -0.06317
    -0.20439
    -0.19557
    -0.05434
    -0.15143
    -0.18674
    -0.58394
    -0.22205
    -0.08082
     0.13102
    -0.04551
    -0.15143
    -0.56628
    -0.38975
    -0.18674
    -0.22205
    -0.18674
    -0.52215
     0.51939
     2.35533
     3.37921
     3.14972
     3.12324
     2.77018
     2.24941
     2.25823
     0.97837
     0.88128
     0.78419
     1.04016
     2.24058
     1.91400
     0.67827
    -0.41623
    -0.52215
    -1.68727
    -2.68467
    -1.78436
    -0.37210
     0.49291
    -0.98996
    -1.44895
    -1.89028
    -1.89028
    -1.69609
    -0.19557
     1.57858
     2.32002
     2.07288
    -0.08965
    -1.59900
    -2.49049
    -2.04033
    -0.63690
    -0.08082
    -0.53980
    -0.83991
    -0.95466
    -1.19297
    -1.55487
    -1.90793
    -1.66961
    -1.63431
    -0.88404
    -0.74282
    -0.49567
     0.04275
     0.00745
    -0.46919
    -0.76047
    -0.66338
    -0.23970
    -0.36327
     0.18398
     0.10454
     0.13102
    -0.33679
    -0.57511
    -0.89287
    -0.83991
    -0.24853
    -0.25735
    -0.45154
    -0.37210
    -0.32797
    -0.22205
    -0.18674
    -0.25735
     0.33403
     0.51939
     0.36934
     0.47526
     0.30755
     0.57235
     0.45760
     0.97837
     0.46643
     0.06923
     0.32520
     0.46643
     0.52822
     0.53704
     0.75771
     0.44878
     0.07806
     0.24576
     0.31638
    -0.06317
     0.21928
     0.57235
     0.42230
     0.56352
     0.63414
     0.59000
     0.43112
     0.25459
     0.21928
    -0.10730
    -0.64572
    -0.21322
     0.44878
     0.25459
     0.13102
    -0.28383
    -0.78695
    -0.50450
     0.57235
     0.24576
     0.06041
     0.06041
     0.18398
     0.41347
     0.96955
     0.78419
     1.22552
     1.23435
     0.92541
     0.77536
     0.84597
     0.73123
     0.54587
     0.65179
     0.72240
     0.59000
     0.43995
     0.07806
    -0.08965
    -0.38975
    -0.45154
    -0.53980
    -0.53098
    -0.67220
    -0.65455
     0.82832
     3.23799
     3.98825
     2.90258
     2.52303
     2.61130
     0.53704
    -0.07199
     0.10454
     1.04016
     2.15231
     2.16997
     1.79925
     1.51680
     0.81949
     0.33403
     0.67827
    -0.79578
    -2.80825
    -2.24334
    -1.83732
    -1.34303
    -0.64572
    -0.02786
    -0.19557
    -0.66338
    -0.98114
    -1.46660
    -1.77553
    -1.84614
    -2.19921
    -1.81084
    -1.96089
    -1.89028
    -1.90793
    -1.70492
    -1.14001
    -1.10471
    -1.00762
    -0.93700
     0.13102
     1.30496
     1.19904
     0.13985
    -0.77812
    -1.14884
    -0.58394
     1.04899
     1.71098
     1.01368
     0.01627
    -0.09847
    -0.44271
    -1.06058
    -0.71634
    -0.60159
    -1.22828
    -1.08706
    -0.79578
    -0.56628
    -0.65455
    -0.38093
     0.37816
     0.02510
    -0.09847
    -0.00138
    -0.07199
    -0.29266
    -0.19557
     0.30755
     0.51939
     1.04899
     0.51939
     0.19280
     0.16633
     0.03393
    -0.11613
     0.21046
     0.25459
     0.69592
     0.78419
     0.89011
     0.59883
     0.73123
     0.64296
     0.51939
     1.03133
     0.94307
     0.84597
     0.46643
     0.55470
     0.31638
     0.35168
     0.36934
     0.56352
     0.27224
     0.20163
     0.12219
     0.10454
    -0.38093
    -0.61924
    -0.57511
    -0.19557
    -0.17791
    -0.49567
    -0.10730
    -0.51332
    -0.30149
    -0.36327
    -0.47802
    -0.43389
    -0.32797
     0.20163
    -0.05434
    -0.58394
    -0.55746
    -0.37210
    -0.10730
     0.44878
     0.58118
     0.74888
     1.24317
     0.64296
     0.62531
    -0.08965
    -0.53980
     0.23694
     1.61389
     2.29354
     2.22293
     2.58482
     2.62013
     2.12583
     1.96696
     2.01109
     1.96696
     1.45501
     1.13725
     0.84597
     0.89011
     1.19904
     1.56093
     1.07547
     0.65179
    -0.92818
    -1.20180
    -1.67844
    -1.77553
    -1.55487
    -1.36951
    -1.01644
    -1.17532
    -1.23711
    -0.96348
    -1.05175
    -0.92818
    -0.34562
    -0.55746
    -0.07199
    -0.35445
    -0.40741
    -0.68986
    -0.54863
    -0.63690
    -0.94583
    -0.69868
    -0.96348
    -1.02527
    -0.79578
    -1.18415
    -1.52839
    -1.56369
    -1.37833
     0.24576
     1.93165
     0.63414
    -0.06317
    -0.31914
     0.30755
    -0.17791
    -0.07199
     0.57235
     1.28731
     1.25200
     0.12219
     0.10454
    -0.69868
    -1.50191
    -0.91052
    -1.01644
    -0.68986
    -0.61924
    -1.18415
    -1.31655
    -0.68103
    -0.33679
    -0.70751
    -0.50450
    -0.12495
    -0.24853
     0.40464
     0.06041
    -0.25735
    -0.15143
     0.61648
    -0.14261
    -0.08965
     0.13102
     0.01627
    -0.27501
    -0.27501
    -0.38975
    -0.38093
    -0.22205
    -0.23970
    -0.19557
     0.06041
     0.23694
     0.02510
     0.30755
     0.07806
    -0.09847
     0.28107
     0.37816
     0.18398
     0.04275
    -0.51332
    -0.76930
    -0.67220
    -0.99879
    -0.68986
    -0.70751
    -0.91052
    -0.45154
    -0.61042
    -1.18415
    -1.48425
    -1.45777
    -1.17532
    -0.83991
    -0.88404
    -0.77812
    -0.28383
    -0.13378
    -0.30149
     0.10454
     1.02251
     1.34027
     1.34909
     2.01109
     1.71981
     0.85480
     0.01627
    -0.09847
     0.17515
     1.45501
     1.97578
     0.81067
     0.55470
    -0.04551
    -0.27501
    -0.34562
    -0.39858
    -0.94583
    -1.21063
    -0.92818
    -0.04551
    -0.14261
    -0.06317
    -0.15143
    -0.47802
     0.51939
     0.90776
     0.90776
     1.42853
     1.03133
     1.07547
     0.34286
     0.57235
     0.78419
     0.36051
     0.66062
     0.66944
    -0.37210
    -0.75164
    -0.42506
    -0.22205
    -0.62807
    -0.05434
    -0.72516
    -0.92818
    -1.05175
    -1.10471
    -1.30772
    -0.91935
    -0.62807
    -0.53098
    -0.60159
    -0.73399
    -0.74282
    -0.40741
     0.34286
     1.35792
     0.74006
     0.06923
    -0.28383
    -0.21322
    -0.91935
    -0.98114
    -0.97231
     0.14867
     0.21046
     0.30755
    -0.53980
    -0.79578
    -1.06058
    -1.43129
    -1.44012
    -1.21945
    -0.52215
    -0.83108
    -1.19297
    -0.61924
    -0.31031
    -0.19557
    -1.05175
    -0.68103
     0.59000
     0.72240
     0.41347
     0.18398
     0.25459
     0.36051
     0.49291
     0.21046
     0.43112
     0.16633
     0.08689
     0.46643
     0.61648
    -0.02786
     0.04275
    -0.07199
     0.07806
    -0.00138
     0.06923
     0.14867
     0.31638
    -0.44271
    -0.30149
    -0.40741
     0.03393
    -0.07199
    -0.11613
    -0.51332
    -0.28383
    -0.13378
     0.17515
     0.04275
     0.22811
     0.01627
     0.06923
    -0.32797
    -0.34562
    -0.60159
    -0.32797
    -0.74282
    -0.91935
    -0.71634
     0.07806
     2.43477
     2.60247
     1.81690
     1.21669
     0.11337
    -0.08082
     0.31638
     0.35168
     0.37816
     1.17256
     1.09312
     1.10195
     1.17256
     0.77536
    -0.55746
    -1.21063
    -1.35185
    -1.62548
    -1.37833
    -1.19297
    -0.78695
    -0.68986
    -0.91935
    -0.93700
    -0.59276
     0.04275
    -0.16909
    -0.05434
    -0.10730
     0.40464
     0.74006
     0.68710
     0.43995
     1.12843
     1.69333
     1.06664
     1.20787
     0.63414
     0.56352
     0.51939
     1.30496
     2.20527
     1.41971
     0.97837
     0.41347
     0.13102
     0.07806
     0.26342
     0.21046
    -0.29266
    -0.08965
     0.04275
     0.09571
     0.19280
     0.06923
    -0.27501
    -1.30772
    -1.51073
    -1.21063
    -1.56369
    -0.76047
     0.23694
     0.14867
    -0.76047
    -0.72516
    -0.71634
    -0.56628
    -0.74282
    -0.45154
    -1.18415
    -1.09588
    -0.65455
    -0.09847
    -0.23970
     0.17515
     0.29872
    -0.25735
    -0.02786
    -0.31914
    -0.42506
    -0.62807
    -0.18674
     0.23694
     0.25459
    -0.26618
    -0.72516
    -0.13378
     0.43112
     0.04275
    -0.06317
     0.27224
     0.40464
    -0.23087
    -0.39858
     0.03393
    -0.01021
     0.21928
     0.31638
     0.15750
     0.63414
     0.46643
     0.49291
     0.05158
    -0.17791
     0.22811
     0.12219
     0.16633
     0.51939
     0.15750
    -0.01903
    -0.02786
     0.24576
     0.05158
    -0.10730
    -0.43389
    -0.74282
    -0.55746
    -0.09847
    -0.21322
    -0.16026
    -0.23970
    -0.66338
    -0.56628
     0.28107
     1.84338
     2.01109
     1.41971
     0.85480
     0.91659
     0.16633
    -0.41623
     0.37816
     0.77536
     1.76394
     1.00485
     0.68710
     0.24576
    -0.73399
    -0.92818
    -1.52839
    -2.26100
    -2.64054
    -2.22569
    -2.14625
    -1.87262
    -1.85497
    -2.25217
    -2.54345
    -2.14625
    -1.82849
    -1.72257
    -2.04916
    -1.51956
    -0.68986
    -0.75164
    -0.38975
     0.28107
     0.42230
     0.59000
     0.77536
     1.90517
     1.63154
     1.62272
     1.55210
     1.35792
     1.04016
     1.43736
     1.20787
     0.90776
     1.19021
     1.19904
     0.84597
     0.59883
     0.40464
    -0.08965
    -0.16909
    -0.19557
     0.06041
     0.07806
    -0.59276
    -0.43389
     0.49291
     0.56352
     1.10195
     0.58118
     0.13102
     0.06041
    -0.48684
    -0.01021
     0.36051
    -0.18674
     0.16633
     0.54587
     0.38699
    -0.19557
    -0.61924
    -0.23970
     0.39582
    -0.16026
    -0.40741
    -0.16026
     0.34286
     0.47526
     0.36934
     0.89011
     0.29872
    -0.44271
    -0.07199
     0.28107
     0.49291
     0.97837
     0.47526
     0.31638
     0.28107
     0.32520
     0.28990
     0.60766
     0.70475
     0.26342
     0.13985
     0.35168
     0.29872
     0.20163
     0.35168
     0.32520
     0.51056
     0.25459
     0.54587
     0.56352
     0.28107
     0.47526
     0.33403
     0.42230
     0.51056
     0.47526
     0.46643
     0.65179
     0.61648
     0.60766
     0.64296
     0.31638
     0.02510
     0.20163
     0.26342
     1.11077
     0.86363
     0.82832
     0.70475
    -0.15143
    -0.36327
    -0.04551
     0.06923
    -0.25735
    -0.35445
    -0.31914
    -0.66338
    -0.87522
    -0.25735
    -0.35445
    -1.74023
    -2.89651
    -2.01385
    -0.79578
    -0.00138
    -0.68103
    -1.64313
    -1.21063
    -0.28383
    -0.38975
     0.24576
     0.02510
    -1.00762
    -1.65196
    -2.13742
    -0.60159
     0.38699
     0.99603
    -0.24853
    -0.38975
    -0.42506
    -1.07823
    -1.00762
    -1.29007
    -0.98996
    -0.46037
    -0.37210
    -0.31914
    -0.53980
     0.50174
     0.11337
     0.39582
     1.05781
     1.48149
     1.57858
     1.92282
     0.81067
     0.40464
     0.03393
     0.61648
     1.78160
     2.47007
     2.36415
     3.11442
     2.41711
     0.91659
     0.69592
     0.74888
     0.77536
     0.77536
     0.42230
     0.75771
     1.02251
     0.74006
    -0.01021
    -0.56628
    -0.61042
    -0.84874
    -0.38975
     0.15750
    -0.01903
    -0.44271
    -0.25735
    -0.46037
    -0.30149
     0.01627
     0.34286
     0.36934
     0.19280
     0.42230
     0.12219
     0.28107
     0.26342
     0.36051
     0.13102
     0.06041
     0.30755
    -0.03669
    -0.02786
    -0.16909
    -0.29266
     0.08689
    -0.25735
    -0.69868
    -0.72516
    -0.76930
    -0.81343
    -0.46037
    -0.39858
    -0.13378
    -0.34562
    -0.58394
    -0.76047
    -0.60159
    -0.60159
    -0.40741
    -0.04551
    -0.12495
    -0.30149
    -0.24853
     0.26342
     0.26342
     0.26342
     0.03393
    -0.06317
     0.17515
    -0.16909
    -0.24853
    -0.00138
     0.26342
    -0.31914
    -0.58394
    -0.29266
     0.18398
    -0.38975
    -0.43389
    -0.48684
    -0.42506
    -0.39858
    -0.30149
     0.36934
     0.01627
    -0.25735
    -0.59276
    -0.23087
    -0.15143
     0.12219
     0.96072
    -0.19557
    -0.76047
    -1.52839
    -1.71375
    -1.15767
    -0.98114
    -0.98996
    -1.07823
    -0.72516
    -1.25476
    -1.33420
    -2.17273
    -2.89651
    -2.38457
    -0.00138
     0.17515
    -0.84874
    -2.12860
    -1.61665
    -0.98114
    -1.21945
    -1.06940
    -0.68986
    -1.04292
    -1.08706
    -1.17532
    -1.14884
    -2.13742
    -1.95206
    -1.10471
    -0.50450
    -0.70751
    -1.19297
    -1.71375
    -1.94324
    -1.57252
    -0.83108
    -0.50450
    -0.53098
    -0.48684
    -0.05434
     0.19280
     0.39582
     0.07806
     0.06041
     0.72240
     1.11077
     0.51056
     1.16373
     1.55210
     1.59624
     0.89893
     1.19904
     1.36675
     0.97837
     0.68710
     0.88128
     0.90776
     1.57858
     1.07547
     0.23694
     0.55470
     0.66062
     0.41347
     0.22811
     0.41347
     0.35168
     0.22811
     0.56352
     1.03133
     0.98720
     0.40464
     0.06041
     0.12219
    -0.01903
     0.06041
     0.21046
    -0.05434
    -0.10730
     0.21928
     0.28107
     0.28107
    -0.15143
    -0.14261
    -0.09847
    -0.25735
    -0.03669
     0.49291
    -0.07199
    -0.07199
    -0.17791
    -0.25735
     0.37816
     0.06041
     0.30755
    -0.13378
    -0.38975
    -0.19557
    -0.09847
    -0.18674
    -0.40741
    -0.84874
    -1.00762
    -0.90170
    -0.91052
    -1.27241
    -0.90170
    -0.76930
    -0.79578
    -0.66338
    -0.11613
     0.13985
    -0.38093
    -0.44271
    -0.25735
    -0.15143
    -0.18674
     0.08689
     0.93424
     1.24317
     0.97837
     0.36934
     1.13725
     1.38440
     1.04016
     0.75771
     0.22811
    -0.05434
     0.06041
     0.10454
     0.20163
     0.38699
     0.33403
     0.28107
    -0.01021
    -0.30149
    -0.29266
    -0.40741
    -1.24593
    -1.18415
    -1.46660
    -1.99620
    -1.71375
    -1.07823
    -0.62807
    -1.53721
    -1.58135
    -1.45777
    -1.62548
    -1.36068
    -1.53721
    -1.51956
    -0.18674
    -0.47802
    -0.79578
    -1.00762
    -0.92818
    -0.08965
     0.40464
     0.93424
     1.04016
     0.51939
    -0.09847
    -0.12495
     0.13102
     0.28990
    -0.16026
     0.15750
     0.19280
     0.63414
     0.49291
     0.27224
     0.36934
     0.36934
     0.03393
    -0.43389
    -0.18674
     0.12219
     0.50174
     0.57235
     0.41347
     0.16633
     0.33403
     0.32520
     0.71358
     0.85480
     0.72240
     0.42230
     0.22811
     0.35168
     0.23694
     0.06041
     0.42230
     0.40464
     0.66944
     1.56093
     1.57858
     1.66685
     1.05781
     0.14867
     0.16633
     0.47526
     0.90776
     0.77536
     1.08429
     0.99603
     0.79302
     0.65179
     0.42230
    -0.06317
    -0.10730
    -0.11613
     0.08689
     0.23694
     0.17515
    -0.10730
     0.29872
     0.59883
     0.57235
     0.52822
     0.43112
     0.54587
     0.45760
     0.62531
     0.87245
     0.33403
    -0.12495
    -0.29266
    -0.57511
    -0.74282
    -0.92818
    -0.59276
    -0.71634
    -0.54863
    -0.29266
    -0.27501
    -0.41623
    -0.54863
    -0.61924
    -0.68986
     0.08689
     0.59883
     0.35168
     0.51056
     0.55470
     0.41347
     0.56352
     0.43112
     0.49291
     0.21928
     0.13102
    -0.26618
    -0.27501
    -0.38093
    -0.53980
    -1.06940
    -0.63690
    -0.55746
    -0.77812
    -0.62807
    -0.54863
    -0.40741
    -0.75164
    -0.91935
    -0.66338
    -0.57511
    -0.63690
    -0.19557
    -0.35445
    -0.18674
     0.44878
     0.13985
    -0.15143
     0.05158
    -0.22205
    -0.66338
     0.20163
     0.14867
    -0.30149
    -0.13378
     0.16633
     0.17515
    -0.20439
    -0.12495
    -0.10730
    -0.23087
    -0.34562
    -0.62807
    -0.15143
     0.46643
     0.46643
    -0.64572
    -1.14001
    -0.63690
    -0.28383
    -0.72516
    -0.76930
    -0.77812
    -1.30772
    -1.28124
    -1.73140
    -1.01644
    -0.74282
    -1.21945
    -1.21945
    -1.51956
    -1.36068
    -1.22828
    -1.20180
    -1.04292
    -1.06058
    -0.57511
    -0.22205
    -0.41623
    -0.23970
     0.07806
     0.22811
     0.15750
    -0.13378
    -0.35445
    -0.17791
     0.01627
     0.13985
     0.29872
     0.73123
     0.50174
     0.42230
     0.73123
     0.91659
     0.84597
     1.13725
     0.99603
     1.36675
     2.06405
     1.70216
     1.31379
     1.16373
     1.04899
     1.36675
     2.10818
     1.58741
     1.38440
     1.11960
     1.20787
     1.11077
     0.52822
     0.21928
     0.25459
     0.34286
     0.50174
     0.66062
     0.49291
     0.48408
     0.25459
     0.34286
     0.50174
     0.68710
     0.23694
     0.38699
     0.41347
     0.30755
     0.41347
     0.22811
     0.08689
    -0.18674
    -0.25735
    -0.29266
    -0.21322
    -0.27501
    -0.26618
    -0.28383
    -0.28383
    -0.44271
    -0.28383
    -0.39858
     0.16633
     0.06041
     0.15750
     0.16633
     0.24576
     0.74888
     0.76654
     0.15750
     0.16633
     0.56352
     0.65179
     0.50174
     0.55470
     0.51939
     0.85480
     0.39582
     0.23694
     0.41347
     0.68710
     0.33403
     0.33403
     0.06041
     0.06041
     0.06923
     0.05158
    -0.11613
    -0.43389
    -0.33679
    -0.65455
    -0.49567
    -0.71634
    -1.30772
    -1.22828
    -0.87522
    -0.70751
    -0.77812
    -1.13119
    -1.04292
    -1.48425
    -1.60783
    -1.60783
    -1.30772
    -1.19297
    -1.45777
    -1.23711
    -1.03410
    -1.49308
    -1.59017
    -0.69868
    -0.32797
    -0.38975
    -1.18415
    -1.01644
    -0.80460
    -1.49308
    -1.57252
    -1.05175
     0.07806
    -0.23970
    -0.54863
     0.78419
     1.39323
     1.19904
     0.85480
     1.64037
     1.96696
     0.82832
     1.52562
     1.79925
     2.61130
     2.38181
     2.04640
     2.46125
     2.16114
     2.21410
     1.66685
     1.15491
     0.69592
     0.38699
     0.56352
     0.48408
     0.13985
    -0.05434
    -0.23087
    -0.27501
     0.33403
     0.95189
     1.03133
     0.80184
     0.66062
     0.96072
     1.44619
     1.29613
     0.92541
     1.26965
     1.60506
     1.37557
     1.08429
     1.15491
     1.46384
     1.15491
     1.18139
     0.67827
     0.30755
     0.34286
     0.53704
     0.69592
     0.50174
     0.17515
    -0.21322
    -0.22205
    -0.14261
    -0.13378
    -0.32797
    -0.50450
    -0.80460
    -0.66338
    -0.55746
    -0.64572
    -0.78695
    -0.86639
    -0.81343
    -1.06940
    -0.74282
    -0.89287
    -1.20180
    -0.88404
    -0.82226
    -0.64572
    -0.62807
    -0.55746
    -0.76047
    -1.01644
    -0.85756
    -1.05175
    -1.08706
     0.12219
     0.31638
    -0.49567
    -0.47802
    -0.50450
    -0.37210
    -0.12495
    -0.06317
     0.36051
     0.36051
     0.28990
     0.02510
     0.51056
     0.18398
     0.24576
     0.43995
     0.25459
    -0.04551
    -0.38093
    -0.10730
    -0.38093
    -0.76930
    -0.65455
    -0.47802
    -1.28124
    -1.64313
    -1.48425
    -1.15767
    -1.21063
    -1.67844
    -1.77553
    -2.02268
    -2.32278
    -2.30513
    -2.41987
    -2.86121
    -3.03774
    -3.22310
    -1.76670
    -1.65196
    -1.04292
    -1.14001
    -1.79318
    -1.38716
    -0.73399
    -0.91052
    -0.89287
    -1.19297
    -1.14001
    -0.33679
     1.01368
     0.36051
     0.74888
     0.57235
     0.65179
     1.03133
     0.28990
    -0.09847
     0.38699
     0.36051
     0.78419
     1.45501
     1.41971
     0.92541
     1.12843
     0.88128
     0.96955
     0.71358
     0.58118
     0.21046
     0.06041
     0.43995
     0.28107
     0.31638
     0.93424
     0.49291
    -0.27501
    -0.14261
    -0.01021
    -0.19557
     0.14867
     0.34286
     0.52822
     0.81949
     1.17256
     1.44619
     1.73746
     1.62272
     0.92541
     0.81949
     1.44619
     1.56976
     1.39323
     1.49914
     1.19904
     0.72240
     0.86363
     0.60766
     0.28107
     0.53704
     0.21046
     0.17515
     0.28990
     0.15750
     0.16633
     0.12219
     0.15750
    -0.28383
    -0.12495
    -0.04551
    -0.30149
    -0.21322
    -0.49567
    -0.35445
    -0.57511
    -0.61042
    -0.68103
    -0.62807
    -0.23970
    -0.46919
    -0.49567
    -0.55746
    -0.60159
    -0.73399
    -0.54863
    -0.57511
    -0.40741
    -0.26618
     0.25459
     0.36051
     0.57235
     0.92541
     0.36051
    -0.08965
     0.00745
    -0.18674
     0.06923
    -0.08965
    -0.13378
     0.49291
     0.81067
     0.56352
    -0.29266
    -0.47802
    -0.66338
    -0.36327
    -0.16026
    -0.27501
    -0.43389
    -0.61924
    -0.82226
    -0.53098
    -0.61042
    -0.85756
    -0.75164
    -0.92818
    -1.06940
    -1.21945
    -1.23711
    -1.34303
    -0.27501
    -0.47802
    -0.58394
    -0.63690
    -1.28124
    -1.08706
    -0.63690
    -0.26618
    -0.08082
    -0.28383
    -0.40741
    -0.59276
    -0.22205
    -0.05434
     0.73123
     1.04899
     0.11337
     0.00745
     0.34286
     0.61648
     0.30755
     0.42230
     0.41347
     1.04016
     0.27224
     0.38699
    -0.03669
    -0.41623
    -0.14261
     0.13102
    -0.01021
    -0.23970
    -0.12495
    -0.75164
    -0.88404
    -0.87522
    -0.93700
    -0.82226
    -0.39858
    -0.69868
    -1.37833
    -1.08706
    -0.61042
    -0.83108
    -1.10471
    -0.83991
    -1.04292
    -1.21063
    -0.83991
    -0.80460
    -0.66338
    -0.57511
    -0.92818
    -0.90170
    -0.09847
    -0.23087
     0.08689
     0.15750
     0.75771
     0.80184
     1.07547
     1.21669
     1.56093
     1.19904
     1.03133
     1.46384
     1.88752
     2.40829
     2.26706
     1.93165
     1.60506
     1.43736
     1.27848
     1.22552
     0.44878
     0.66062
     0.63414
     1.02251
     1.02251
     0.66944
     0.26342
     0.08689
     0.25459
     0.11337
    -0.04551
    -0.13378
    -0.60159
    -0.76047
    -0.28383
    -0.38093
     0.13985
    -0.11613
    -0.20439
    -0.14261
    -0.81343
    -0.40741
    -0.07199
    -0.23087
    -0.06317
     0.06923
     0.44878
     0.25459
     0.66944
     0.56352
     0.66062
     0.53704
     0.71358
     0.76654
     0.54587
     0.33403
    -0.04551
    -0.08082
    -0.38093
    -0.48684
     0.19280
     0.06923
     0.08689
     0.04275
     0.00745
    -0.04551
     0.08689
     0.12219
     0.29872
     0.53704
     0.02510
    -0.71634
    -0.90170
    -0.89287
    -0.55746
     0.10454
    -0.32797
    -0.78695
    -1.18415
    -1.50191
    -1.59017
    -1.45777
    -1.56369
    -1.51956
    -1.35185
    -0.73399
    -0.58394
    -0.95466
    -0.72516
    -0.59276
    -0.44271
    -0.31914
    -0.11613
     0.21046
     0.01627
    -0.47802
    -0.57511
    -0.42506
    -0.51332
    -0.01021
    -0.41623
    -0.27501
    -0.38975
    -0.45154
    -0.99879
    -0.92818
    -0.79578
    -1.06940
    -0.94583
    -0.86639
    -0.83108
    -0.86639
    -0.74282
    -0.38093
    -0.64572
    -1.01644
    -0.53980
    -0.33679
     0.22811
     0.02510
    -0.38975
    -0.56628
    -0.35445
     0.10454
    -0.29266
    -0.20439
    -0.09847
    -0.16909
    -0.26618
    -0.68103
    -0.72516
    -0.90170
    -1.29007
    -1.24593
    -0.86639
    -0.70751
    -0.81343
    -0.57511
    -0.44271
    -0.14261
     0.24576
     0.12219
     0.43112
     0.94307
     1.18139
     1.46384
     1.39323
     1.65802
     1.64037
     1.09312
     1.49032
     1.57858
     1.55210
     1.68450
     1.13725
     0.89011
     0.83715
     0.62531
     1.07547
     1.55210
     1.28731
     0.33403
    -0.23087
     0.19280
    -0.08965
    -0.00138
    -0.01021
     0.15750
     0.21928
     0.28107
     0.03393
    -0.25735
    -0.49567
    -0.61042
    -0.55746
    -0.88404
    -0.76930
    -0.29266
     0.09571
     0.07806
     0.56352
    -0.06317
     0.06041
     0.20163
     0.13985
     0.08689
     0.08689
     0.22811
     0.28990
    -0.10730
    -0.27501
    -0.58394
    -0.54863
    -0.66338
    -0.99879
    -0.89287
    -0.31914
     0.12219
    -0.02786
    -0.57511
     0.41347
     2.46125
     0.79302
    -0.92818
    -2.06681
    -1.70492
     0.51939
     1.37557
     0.92541
     0.14867
    -0.12495
    -0.40741
    -1.23711
    -0.96348
    -1.04292
    -0.76047
    -0.77812
    -0.38093
    -0.25735
    -0.03669
     0.27224
    -0.12495
    -0.23970
    -0.39858
     0.06923
     1.04899
     1.26083
     1.05781
     0.61648
     0.14867
     0.41347
    -0.21322
    -0.44271
    -0.13378
     0.41347
     0.85480
     0.51939
    -0.13378
     0.17515
     0.81949
     0.66062
     0.26342
     0.07806
     0.19280
     0.25459
     0.69592
     0.81949
     0.96072
     0.11337
     0.26342
     0.21046
     0.42230
     0.33403
     0.17515
     0.21928
     0.28990
     0.35168
     0.56352
     0.71358
     0.63414
     0.88128
     0.77536
     1.32261
     1.23435
     1.30496
     1.47266
     1.26965
     1.71981
     1.61389
     1.30496
     0.82832
     0.79302
     1.04899
     0.82832
     0.66062
     0.42230
     0.33403
     0.18398
     0.05158
    -0.39858
    -0.20439
    -0.23087
    -0.57511
    -0.76047
    -0.70751
    -0.98114
    -0.56628
    -0.66338
    -0.57511
    -0.69868
    -0.91935
    -0.91052
    -0.62807
    -0.31031
    -0.37210
    -0.56628
    -0.76930
    -0.51332
    -0.00138
     0.59883
     0.89011
     0.51056
     0.42230
     0.89893
     1.21669
     0.74888
     0.07806
    -0.02786
     0.08689
     0.23694
    -0.08082
     0.09571
    -0.05434
    -0.10730
    -0.56628
    -0.42506
    -0.38093
    -1.06058
    -0.93700
    -0.77812
    -0.45154
    -0.38093
    -0.49567
    -0.25735
    -0.29266
    -0.53098
    -0.44271
    -0.11613
    -0.04551
    -0.46919
    -0.55746
    -0.85756
    -0.87522
    -0.74282
    -1.06940
    -1.29007
    -1.02527
    -0.46037
     0.04275
     0.77536
     1.04016
     1.26965
    -0.08082
    -1.13119
    -1.21945
    -1.39599
     0.12219
     0.89893
     0.56352
     0.67827
     0.54587
     0.09571
    -0.74282
    -0.98114
    -1.24593
    -1.22828
    -0.47802
    -0.65455
    -0.70751
    -0.29266
    -0.36327
    -0.25735
    -0.25735
    -0.17791
    -0.12495
    -0.61042
    -0.56628
    -0.46037
    -0.31914
     0.09571
     0.15750
     0.52822
     0.39582
    -0.12495
    -0.43389
    -0.63690
    -0.15143
    -0.11613
    -0.05434
     0.00745
     0.12219
     0.05158
    -0.53098
    -0.75164
    -1.49308
    -1.40481
    -0.82226
    -0.23087
    -0.12495
    -0.23087
    -0.60159
    -0.12495
    -0.38093
    -0.98114
    -0.01903
     0.72240
     0.51939
     0.63414
     0.11337
     0.21928
     0.52822
     0.62531
     0.96955
     1.04899
     0.74888
     0.64296
     0.17515
     0.13102
     0.26342
     0.82832
     1.19021
     0.85480
     0.42230
     0.65179
     1.10195
     1.27848
     1.16373
     1.04899
     0.91659
     0.95189
     0.96072
     1.26083
     0.97837
     0.97837
     0.93424
     1.00485
     1.06664
     0.92541
     0.88128
     0.67827
     0.33403
     0.38699
     0.81949
     1.00485
     0.59883
     0.39582
     0.69592
     0.71358
     0.50174
     0.57235
     1.04016
     1.06664
     0.57235
     0.46643
     0.72240
     0.41347
    -0.02786
    -0.00138
    -0.07199
    -0.68103
    -0.66338
    -0.28383
    -0.28383
    -0.64572
    -0.93700
    -1.34303
    -1.44012
    -1.54604
    -1.51073
    -1.80201
    -1.34303
    -1.38716
    -1.55487
    -1.47543
    -1.54604
    -1.59900
    -1.61665
    -1.59900
    -1.39599
    -1.58135
    -1.44895
    -1.21945
    -0.98996
    -0.27501
    -0.12495
     0.13985
     0.66062
     0.51056
    -0.49567
    -0.49567
    -0.33679
    -0.23087
    -0.37210
     0.18398
     0.38699
    -0.24853
    -0.17791
    -0.66338
    -1.69609
    -0.97231
    -0.25735
    -0.61042
    -0.64572
    -0.61924
    -1.72257
    -1.05175
    -0.23087
    -0.46037
    -0.70751
    -0.06317
     0.57235
     0.61648
     0.81067
     0.25459
    -0.01903
     0.25459
    -0.46037
    -0.81343
     0.03393
     0.88128
     0.89893
     0.19280
    -0.07199
    -0.11613
     0.66062
     0.37816
     0.53704
     0.20163
    -0.05434
    -0.23087
    -0.68986
    -0.76930
    -0.36327
     0.01627
    -0.75164
    -1.25476
    -1.21063
    -1.01644
    -0.55746
    -0.99879
    -1.52839
    -1.63431
    -1.52839
    -1.21945
    -0.88404
    -0.61042
    -0.05434
     0.03393
     0.06041
    -0.20439
     0.14867
     0.56352
     0.80184
     1.12843
     1.54328
     1.75512
     1.24317
     1.34909
     1.53445
     1.62272
     1.68450
     1.78160
     1.49032
     1.53445
     1.34909
     1.36675
     1.48149
     1.57858
     1.36675
     1.34027
     1.20787
     1.03133
     1.08429
     1.30496
     1.08429
     1.05781
     1.08429
     0.89011
     0.36051
     0.46643
     0.58118
     0.29872
     0.44878
     0.10454
     0.27224
    -0.08965
    -0.32797
    -0.27501
    -0.47802
    -0.49567
    -0.61042
    -0.89287
    -0.55746
     0.09571
     0.08689
    -0.25735
    -0.27501
    -0.22205
     0.00745
     0.28107
     0.49291
     0.50174
     0.27224
     0.21928
     0.41347
     0.17515
    -0.11613
    -0.37210
    -0.38093
     0.06041
     0.20163
    -0.08965
    -0.30149
    -0.54863
    -0.71634
    -0.85756
    -0.74282
    -0.56628
    -0.08082
    -0.13378
    -0.02786
    -0.60159
    -0.94583
    -0.82226
    -0.26618
    -0.08965
    -0.49567
    -0.48684
    -0.63690
    -0.59276
    -1.01644
    -1.87262
    -1.76670
    -1.25476
    -0.89287
    -0.56628
    -0.71634
    -0.63690
    -0.84874
    -1.29007
    -1.13119
    -0.53980
     0.36934
     0.14867
    -0.00138
     0.22811
     0.21046
     0.25459
     0.71358
     1.11077
     0.81067
     0.77536
     0.76654
     0.58118
     0.56352
     0.66944
     0.42230
     0.44878
     0.42230
     0.74888
     1.30496
     0.74006
     0.47526
     0.72240
    -0.45154
    -0.83108
    -0.56628
    -0.59276
    -0.34562
    -0.46037
    -0.40741
     0.04275
    -0.14261
    -0.66338
    -0.85756
    -0.39858
     0.00745
     0.36934
     0.53704
     0.47526
     0.62531
     1.33144
     1.34909
     1.24317
     1.98461
     2.17879
     1.86104
     1.50797
     1.63154
     1.71098
     1.36675
     1.70216
     1.52562
     1.34027
     1.14608
     1.04899
     0.92541
     0.77536
     0.48408
     0.53704
     0.70475
     0.74888
     0.42230
    -0.47802
    -0.05434
    -0.19557
    -0.26618
    -0.13378
    -0.13378
    -0.46919
    -0.32797
    -0.07199
     0.13102
     0.15750
     0.36051
    -0.18674
    -0.36327
    -0.74282
    -1.49308
    -1.44895
    -1.17532
    -0.07199
     0.24576
    -0.46919
    -0.98114
    -1.12236
    -1.06940
    -1.03410
    -1.00762
    -0.92818
    -0.93700
    -0.80460
    -0.80460
    -0.64572
    -0.47802
    -0.07199
     0.14867
     0.04275
    -0.21322
    -0.22205
    -0.30149
    -0.46919
    -0.36327
    -0.39858
    -0.23970
    -0.52215
    -0.21322
    -0.21322
    -0.05434
     0.06923
     0.23694
     0.16633
     0.14867
     0.12219
     0.06923
     0.04275
     0.21046
     0.46643
     0.36051
     0.50174
     0.23694
    -0.39858
    -0.33679
    -0.06317
    -0.04551
     0.06923
     0.09571
    -0.35445
    -0.41623
    -0.21322
    -0.11613
     0.18398
     0.46643
     0.09571
    -0.10730
     0.20163
     0.26342
    -0.01903
     0.50174
     0.67827
     1.16373
     1.13725
     0.47526
     0.56352
     1.01368
     1.36675
     1.31379
     1.13725
     1.19904
     1.19904
     0.88128
     0.34286
    -0.05434
    -0.26618
    -0.71634
    -0.88404
    -0.68986
    -1.08706
    -0.61924
    -0.35445
    -0.23087
     0.26342
     0.74888
    -0.43389
    -0.27501
    -0.76047
     0.56352
     2.54069
     2.47890
     4.25305
     5.38286
     3.59105
     3.94412
     5.16219
     4.83561
     3.93529
     3.59105
     3.09676
     3.58223
     3.48513
     2.92906
     2.45242
     1.93165
     1.74629
     1.28731
     0.45760
    -0.31914
    -0.68103
    -0.72516
    -0.44271
     0.06923
    -0.02786
    -0.78695
    -1.43129
    -1.40481
    -1.58135
    -1.20180
    -0.35445
    -0.71634
    -1.21945
    -1.37833
    -1.52839
    -1.40481
    -1.22828
    -1.06058
    -1.36951
    -1.30772
    -1.17532
    -1.03410
    -0.91052
    -1.09588
    -0.50450
    -0.23087
    -0.09847
    -0.29266
    -0.40741
    -0.25735
    -0.15143
    -0.19557
    -0.10730
     0.08689
     0.05158
    -0.29266
    -0.08082
     0.32520
     0.47526
     0.59000
     0.34286
     0.15750
    -0.45154
    -0.32797
    -0.14261
    -0.03669
     0.05158
     0.27224
     0.21046
    -0.07199
    -0.20439
    -0.49567
    -0.47802
    -0.60159
    -0.59276
    -0.57511
    -0.38093
    -0.13378
    -0.09847
     0.23694
     0.14867
    -0.21322
    -0.16026
     0.06923
    -0.34562
    -0.29266
    -0.08082
    -0.18674
    -0.47802
    -0.50450
    -0.65455
    -0.55746
    -0.73399
    -0.94583
    -0.84874
    -0.96348
    -0.75164
    -0.93700
    -0.73399
    -0.54863
    -0.64572
    -0.61924
    -0.46919
    -0.08965
     0.13102
     0.15750
    -0.02786
    -0.02786
     0.34286
     0.32520
     0.64296
     0.51939
     0.41347
     0.36934
     0.64296
     0.86363
     0.77536
     0.68710
     0.76654
     0.53704
     0.07806
    -0.44271
    -0.44271
    -0.49567
    -0.99879
    -1.14001
    -0.91935
    -1.55487
    -1.55487
    -1.29889
    -1.50191
    -1.44895
    -1.14001
    -1.17532
    -1.07823
    -0.41623
     0.43995
     0.32520
     0.13985
     0.81067
     1.42853
     2.15231
     1.64920
     1.53445
     1.44619
     0.76654
     0.48408
     1.84338
     3.07911
     2.93788
     2.34650
     2.12583
     1.35792
     0.58118
     0.92541
     1.65802
     1.99344
     2.33767
     1.63154
     1.31379
     1.71981
     1.43736
     0.51056
    -0.46919
    -0.01021
     0.09571
     0.14867
    -0.45154
    -1.22828
    -1.70492
    -1.35185
    -1.33420
    -1.85497
    -1.19297
    -1.14001
    -1.20180
    -1.21945
    -1.02527
    -0.99879
    -0.94583
    -0.77812
    -0.56628
    -0.43389
    -0.09847
    -0.22205
    -0.23970
    -0.24853
    -0.29266
    -0.36327
    -0.55746
    -0.62807
    -0.32797
    -0.38975
    -0.53098
    -0.44271
    -0.53980
    -0.53980
     0.06041
     0.07806
     0.20163
    -0.30149
    -0.52215
    -0.42506
    -0.38093
     0.25459
     0.25459
    -0.06317
    -0.08082
     0.03393
     0.16633
     0.07806
    -0.14261
    -0.18674
    -0.16909
    -0.19557
    -0.12495
     0.13985
    -0.12495
    -0.16909
    -0.07199
     0.21046
     0.27224
     0.44878
     0.34286
     0.24576
     0.45760
     0.59000
     0.30755
    -0.02786
    -0.31914
    -0.22205
    -0.36327
     0.09571
    -0.00138
    -0.30149
    -0.55746
    -0.57511
    -0.38975
    -0.64572
    -0.58394
    -0.68986
    -0.55746
    -0.26618
    -0.35445
    -0.49567
    -0.60159
    -0.36327
    -0.37210
    -0.29266
    -0.16026
    -0.39858
    -0.16026
     0.02510
     0.07806
    -0.16909
    -0.14261
    -0.09847
     0.40464
     0.03393
    -0.66338
    -0.39858
    -0.37210
    -0.51332
    -0.98114
    -0.34562
     0.48408
     0.91659
     0.91659
    -1.02527
    -0.95466
    -1.56369
    -1.97854
    -1.14884
    -0.37210
     0.01627
    -0.76047
    -0.88404
    -0.94583
    -0.65455
    -0.32797
    -0.57511
     0.06923
    -0.91935
    -1.22828
    -0.46919
     0.11337
     2.80548
     4.27070
     2.01109
    -0.27501
     0.59883
     2.06405
     2.86727
     2.73487
     1.79042
     1.24317
     1.41971
     1.64920
     1.41971
     0.72240
     0.29872
    -0.09847
    -0.18674
    -0.66338
    -1.34303
    -1.51956
    -1.38716
    -1.21063
    -1.22828
    -0.99879
    -1.16649
    -1.25476
    -1.43129
    -0.92818
    -0.85756
    -0.77812
    -0.54863
    -0.41623
    -0.35445
    -0.26618
    -0.09847
    -0.18674
    -0.14261
     0.06041
     0.15750
    -0.01021
     0.35168
    -0.06317
    -0.19557
    -0.25735
     0.06923
     0.00745
    -0.17791
    -0.19557
    -0.32797
    -0.17791
     0.07806
     0.16633
     0.06923
     0.12219
     0.01627
    -0.20439
    -0.37210
    -0.57511
    -0.22205
    -0.08082
     0.04275
     0.26342
     0.11337
    -0.20439
    -0.01021
    -0.26618
    -0.31031
    -0.23970
    -0.17791
    -0.24853
    -0.07199
     0.07806
     0.06923
     0.24576
     0.32520
     0.12219
     0.47526
     0.37816
     0.42230
    -0.01903
    -0.14261
     0.25459
     0.53704
     0.45760
     0.57235
     0.62531
     0.45760
     0.65179
     0.19280
     0.13985
     0.14867
    -0.14261
     0.30755
     0.49291
     0.29872
    -0.00138
     0.10454
     0.43995
     0.42230
     0.20163
    -0.16909
    -0.07199
     0.33403
     0.34286
     0.21928
     0.36934
     0.23694
     0.16633
     0.13102
     0.20163
     0.08689
     0.15750
     0.16633
    -0.91935
    -0.71634
    -0.39858
    -0.28383
    -0.78695
    -1.06058
    -0.46037
    -0.70751
    -1.38716
    -1.38716
    -1.08706
    -1.03410
    -1.47543
    -2.58758
    -3.39963
    -3.17896
    -1.85497
    -1.30772
    -1.48425
    -1.70492
    -1.93441
    -1.69609
    -1.54604
    -1.48425
    -2.05798
    -1.47543
    -0.99879
    -0.63690
    -0.32797
    -0.01021
     0.20163
     0.18398
     0.13985
     0.56352
     0.77536
     0.74006
     0.55470
     0.12219
    -0.11613
    -0.00138
    -0.19557
    -0.12495
     0.14867
    -0.01021
     0.08689
     0.38699
    -0.41623
    -0.34562
    -0.28383
    -0.29266
    -0.20439
    -0.32797
    -0.28383
    -0.16026
     0.23694
     0.24576
     0.42230
     0.21928
     0.36051
     0.46643
     0.51939
     0.76654
     0.80184
     0.98720
     0.89011
     0.71358
     0.91659
     0.95189
     0.63414
     0.77536
     0.89893
     0.77536
     0.89011
     0.75771
     0.74006
     0.67827
     0.51939
     0.54587
     0.53704
     0.59000
     0.49291
     0.45760
     0.20163
     0.21046
     0.13985
     0.33403
     0.43112
     0.38699
     0.56352
     0.34286
     0.68710
     1.11077
     1.11077
     1.04899
     0.90776
     0.34286
     0.28107
     0.66944
     1.15491
     0.76654
     0.65179
     0.76654
     0.75771
     0.59883
     0.16633
    -0.25735
    -0.16026
    -0.01021
     0.25459
     0.51056
     0.18398
    -0.02786
     0.09571
     0.24576
     0.52822
     0.07806
     0.23694
     0.64296
     0.59000
     0.68710
     0.75771
     0.04275
     0.00745
     0.43112
     0.81067
    -0.02786
    -0.16026
    -0.20439
     0.04275
     0.20163
     0.06041
    -0.12495
     0.33403
    -0.56628
    -0.91935
    -1.20180
    -0.66338
    -0.34562
    -0.62807
    -1.03410
    -0.94583
    -1.92558
    -2.02268
    -0.86639
    -1.03410
    -1.16649
    -1.40481
    -1.60783
    -1.84614
    -1.93441
    -2.49049
    -1.94324
    -1.54604
    -1.95206
    -2.06681
    -1.74905
    -1.43129
    -1.13119
    -1.41364
    -1.21063
    -1.07823
    -0.98114
    -0.85756
    -1.14884
    -0.90170
    -0.34562
     0.12219
     0.30755
     0.43995
     0.79302
     0.89011
     0.85480
     1.04899
     0.42230
     0.36934
     0.20163
     0.46643
     0.64296
     0.59000
     0.67827
     0.51939
     0.02510
     0.06041
    -0.04551
    -0.10730
    -0.01903
    -0.41623
    -0.58394
    -0.12495
    -0.09847
    -0.20439
     0.04275
     0.12219
    -0.05434
     0.10454
     0.20163
     0.14867
     0.23694
     0.27224
     0.27224
     0.51056
     0.28990
     0.45760
     0.36934
     0.28990
    -0.03669
     0.14867
     0.15750
     0.21928
     0.16633
    -0.05434
    -0.12495
     0.33403
     0.11337
     0.08689
     0.10454
     0.25459
     0.29872
     0.54587
     0.94307
     0.83715
     0.80184
     0.75771
     1.29613
     1.51680
     1.36675
     1.56093
     1.07547
     0.68710
     0.74888
     0.21928
     0.06041
     0.12219
     0.08689
    -0.21322
    -0.56628
    -0.66338
    -0.71634
    -1.16649
    -1.62548
    -1.58135
    -1.67844
    -1.38716
    -0.98114
    -0.76047
    -0.68103
    -0.45154
     0.22811
     0.23694
    -0.10730
    -0.38093
    -0.55746
    -0.61924
    -0.63690
    -0.13378
     0.28107
    -0.16909
    -1.29889
    -2.02268
    -0.80460
    -0.43389
    -1.39599
    -1.38716
    -2.20804
    -2.75529
    -2.63171
    -3.93805
    -3.17896
    -1.36951
     0.16633
     0.32520
    -0.18674
    -1.45777
    -2.57875
    -2.58758
    -3.36432
    -3.09952
     0.23694
     0.21928
    -1.67844
    -1.96972
    -1.68727
    -2.46401
    -2.98478
    -3.06422
    -3.07304
    -3.32902
    -3.14366
    -2.85238
    -2.68467
    -2.51697
    -2.73763
    -2.81707
    -3.17014
    -2.98478
    -2.70233
    -2.18156
    -2.40222
    -1.98737
    -1.85497
    -2.08446
    -2.17273
    -2.70233
    -2.53462
    -2.85238
    -2.73763
    -2.75529
    -2.98478
    -3.02009
    -2.56993
    -2.68467
    -2.74646
    -2.64937
    -2.73763
    -2.65819
    -2.25217
    -2.41105
    -2.16390
    -2.20804
    -1.66961
    -1.44895
    -1.36951
    -0.98114
    -1.04292
    -0.82226
    -0.58394
    -0.54863
    -0.46919
    -0.50450
    -0.51332
    -0.39858
    -0.31914
    -0.25735
    -0.27501
    -0.42506
    -0.27501
    -0.63690
    -0.58394
    -0.56628
    -0.74282
    -0.91052
    -0.94583
    -0.84874
    -0.83108
    -0.95466
    -0.89287
    -1.06058
    -0.91935
    -0.94583
    -0.77812
    -0.59276
    -0.53098
    -0.08082
     0.04275
     0.50174
     0.96072
     0.28107
     0.08689
    -0.01021
     0.13102
    -0.22205
     0.13985
     0.30755
     0.43995
     0.26342
     0.12219
    -0.43389
    -0.71634
    -0.59276
    -1.05175
    -1.23711
    -1.43129
    -1.32537
    -1.11354
    -1.13119
    -0.86639
    -0.70751
    -0.76930
    -0.22205
    -0.33679
    -0.10730
    -0.26618
    -1.15767
    -0.80460
    -0.28383
     0.21046
     0.93424
     0.93424
     0.18398
    -0.11613
    -0.08082
    -0.81343
    -1.39599
    -1.89028
    -1.89028
    -1.29889
    -1.45777
    -2.34044
    -2.83473
    -1.96972
    -2.70233
    -3.36432
    -3.35550
    -3.26723
    -2.53462
    -2.40222
    -2.79059
    -2.07564
    -1.84614
    -1.36951
    -1.40481
    -1.66961
    -2.05798
    -2.20804
    -1.53721
    -0.84874
    -0.77812
    -1.28124
    -1.82849
    -2.03150
    -2.08446
    -1.83732
    -2.31396
    -2.41105
    -2.29630
    -2.23452
    -2.20804
    -2.09329
    -1.80201
    -1.39599
    -1.69609
    -1.32537
    -1.43129
    -1.36951
    -0.92818
    -0.53980
    -0.08965
    -0.16026
     0.12219
     0.41347
     0.22811
     0.27224
     0.53704
     0.68710
     0.49291
     0.28990
     0.22811
     0.32520
     0.20163
    -0.05434
    -0.11613
     0.02510
    -0.00138
    -0.44271
    -0.81343
    -0.84874
    -0.61042
    -0.35445
    -0.42506
    -0.65455
    -0.47802
    -0.34562
    -0.12495
    -0.07199
    -0.11613
     0.01627
     0.10454
     0.01627
     0.25459
     0.28107
     0.51939
     0.42230
     0.63414
     0.46643
     0.45760
     0.35168
     0.57235
     0.50174
     0.44878
     0.43995
     0.23694
     0.11337
     0.42230
     0.50174
     0.74888
     0.23694
    -0.22205
    -0.39858
    -0.39858
     0.01627
    -0.23087
    -0.20439
    -0.51332
    -0.20439
    -0.19557
    -0.24853
    -0.21322
    -0.22205
    -0.09847
    -0.40741
    -0.68103
    -0.21322
    -0.58394
    -0.48684
    -0.02786
    -0.64572
     0.10454
     0.11337
     0.09571
     0.18398
    -0.46919
    -0.55746
    -0.63690
    -0.65455
    -1.40481
    -0.86639
    -0.30149
     0.04275
    -0.47802
    -0.41623
    -0.16909
    -0.38975
    -0.33679
    -0.82226
    -0.81343
    -0.97231
    -0.72516
    -0.64572
    -0.73399
    -0.83991
    -0.97231
    -1.54604
    -0.90170
    -0.25735
    -0.09847
    -0.77812
    -1.11354
    -1.35185
    -1.49308
    -1.32537
    -0.60159
    -0.12495
    -0.34562
    -0.45154
    -0.41623
    -0.52215
    -0.56628
    -0.37210
    -0.63690
    -0.73399
     0.19280
     0.15750
    -0.08965
    -0.38093
    -0.24853
    -0.27501
     0.09571
     0.42230
     0.51939
     0.44878
     0.02510
     0.21046
     0.25459
     0.37816
     0.10454
    -0.09847
     0.28107
     0.12219
    -0.35445
    -0.30149
    -0.28383
    -0.16026
    -0.47802
    -0.47802
    -0.38975
    -0.27501
    -0.54863
    -0.50450
    -0.20439
    -0.12495
    -0.23970
    -0.03669
    -0.14261
    -0.30149
    -0.07199
    -0.17791
    -0.24853
    -0.41623
    -0.36327
    -0.40741
    -0.33679
    -0.36327
    -0.31914
    -0.40741
    -0.13378
    -0.35445
    -0.21322
    -0.00138
     0.59883
     1.22552
     1.37557
     1.16373
     1.55210
     1.61389
     1.88752
     1.46384
    -0.58394
    -0.22205
     1.01368
     1.61389
     1.66685
     1.39323
     0.65179
    -0.38093
    -0.43389
    -0.72516
    -1.29889
    -1.33420
    -1.65196
    -1.16649
    -1.02527
    -1.30772
    -0.84874
    -0.80460
    -0.61042
    -0.88404
    -0.89287
    -0.75164
    -0.62807
    -0.59276
    -0.41623
    -0.21322
    -0.31031
     0.18398
     0.11337
     0.59883
     0.99603
     0.51939
     0.46643
     0.47526
     0.47526
    -0.01021
     0.08689
     0.30755
     0.62531
     0.36051
     0.53704
     0.06041
    -0.11613
    -0.32797
     0.29872
     1.10195
     0.31638
    -0.04551
     0.02510
    -0.43389
    -0.45154
    -0.55746
    -0.56628
    -1.10471
    -0.84874
    -0.83991
    -1.14884
    -0.94583
    -0.92818
    -0.85756
    -1.69609
    -1.82849
    -1.53721
    -1.15767
    -1.08706
    -0.98996
    -0.71634
     0.39582
     0.13102
     0.02510
     0.30755
     0.58118
     0.82832
     0.86363
     0.73123
     0.62531
     0.96955
     1.19904
     1.13725
     1.05781
     1.01368
     0.87245
     1.25200
     1.41971
     1.04016
     0.44878
     0.74888
     0.58118
     0.64296
     0.64296
     0.59883
     0.26342
    -0.19557
    -0.38093
    -0.54863
     0.33403
    -0.36327
    -0.91935
    -1.29889
    -0.90170
    -0.91052
    -0.91935
    -1.13119
    -0.94583
    -0.64572
    -0.75164
    -0.56628
    -0.46919
    -0.45154
    -0.23970
    -0.19557
     0.06041
    -0.00138
     0.28107
     0.06923
     0.37816
     0.22811
     0.14867
    -0.09847
    -0.07199
    -0.02786
     0.07806
    -0.10730
    -0.19557
    -0.38975
     0.14867
     0.51939
     0.66062
     1.49032
     3.15855
     3.80289
     3.44983
     2.80548
     0.67827
     0.73123
     0.88128
     0.43995
     1.46384
     2.92906
     1.86986
     1.29613
     1.11960
     1.03133
     0.82832
    -1.21063
    -1.86380
    -1.90793
    -1.97854
    -0.91052
    -0.59276
    -0.16909
    -0.31914
    -0.05434
    -0.57511
    -0.52215
     0.21046
    -0.39858
    -0.66338
     0.20163
    -0.03669
    -0.25735
    -0.33679
    -0.91935
    -1.09588
    -0.68986
     0.18398
     0.21046
     1.02251
    -0.25735
    -0.36327
    -0.07199
    -0.22205
    -0.75164
    -0.54863
    -0.60159
    -0.10730
     0.03393
     0.32520
     1.18139
     0.66062
     0.20163
     0.29872
     0.12219
     0.82832
     0.14867
    -0.08965
    -0.23087
     0.18398
     0.15750
     0.24576
     0.59883
    -0.37210
    -0.16909
     0.32520
     0.21046
     0.03393
    -0.01021
    -0.53980
    -0.24853
    -0.08965
    -0.00138
     0.44878
     0.41347
     0.29872
     0.14867
     0.36051
     0.12219
     0.04275
     0.34286
     0.26342
     0.09571
     0.01627
     0.05158
    -0.22205
     0.14867
     0.12219
     0.15750
     0.25459
     0.41347
     0.33403
     0.05158
     0.53704
     0.37816
     0.55470
     0.42230
     0.52822
     0.58118
     0.47526
     0.52822
     0.89011
     0.61648
     0.37816
     0.33403
     0.25459
     0.28107
     0.44878
     0.51056
     0.00745
     0.03393
     0.20163
     0.43112
     0.59883
     0.50174
     0.21046
     0.04275
    -0.13378
     0.00745
     0.09571
     0.20163
     0.30755
     0.31638
    -0.35445
    -0.22205
     0.24576
     0.77536
     0.34286
     0.25459
     1.65802
     1.75512
     1.25200
     1.71098
     2.79666
     1.98461
     2.16114
     2.17879
     1.71981
     1.90517
     2.14349
     1.26083
     0.74006
     0.38699
     1.11960
     1.11960
     0.74006
    -0.05434
    -0.55746
    -0.65455
    -0.85756
    -0.90170
    -0.97231
    -0.38975
    -0.49567
    -0.19557
    -0.41623
    -0.12495
     1.19021
     0.96955
     0.56352
     0.74006
     1.73746
     1.23435
     1.09312
     0.35168
    -0.68986
     0.43112
     1.57858
     0.54587
     0.30755
     0.05158
     0.13102
    -0.12495
    -0.48684
    -0.69868
     0.40464
    -0.37210
    -0.35445
    -0.20439
    -0.17791
    -0.98114
    -0.94583
    -1.25476
    -0.85756
    -0.00138
     0.66944
     0.18398
    -0.52215
    -0.76047
    -0.36327
    -0.30149
    -0.65455
    -0.68103
    -0.82226
    -0.61042
    -0.58394
    -0.54863
    -0.53098
    -0.01903
     0.30755
     0.24576
    -0.43389
    -0.29266
     0.15750
    -0.02786
    -0.17791
    -0.00138
     0.15750
     0.32520
     0.24576
     0.26342
     0.18398
     0.28107
     0.68710
     0.57235
     0.43995
    -0.11613
     0.12219
     0.25459
     0.30755
     0.36934
     0.63414
     0.71358
     0.35168
     0.32520
    -0.03669
    -0.17791
     0.26342
     0.13102
     0.22811
     0.22811
    -0.05434
    -0.05434
     0.20163
     0.09571
     0.00745
    -0.25735
    -0.38093
    -0.04551
     0.13985
    -0.02786
    -0.01903
     0.00745
     0.16633
     0.06041
    -0.00138
    -0.35445
    -0.16909
     0.13102
    -0.01021
     0.32520
     0.61648
     0.59883
     0.59000
     1.11960
     1.19021
     0.68710
     0.63414
     1.10195
     1.38440
     2.28471
     2.86727
     1.44619
    -0.25735
    -1.33420
    -0.86639
    -0.37210
     0.13102
     0.01627
     0.13102
     0.05158
    -0.35445
    -1.79318
    -2.13742
    -2.00502
    -1.50191
    -1.42247
    -0.83108
     0.03393
     0.10454
    -0.15143
    -0.02786
     0.68710
     0.36051
     0.38699
     1.56093
     2.18762
     1.49914
     1.47266
     2.24941
     4.12948
     4.11182
     3.78524
     2.59365
    -0.04551
     0.51056
     1.86104
     2.67309
     2.69957
     2.15231
     0.75771
     0.00745
     0.18398
     0.27224
    -0.08965
    -1.36951
    -1.73140
    -2.39339
    -1.99620
    -0.84874
    -0.47802
    -0.09847
    -0.13378
    -1.15767
    -1.09588
    -0.76047
    -0.46919
    -0.29266
    -0.03669
    -0.13378
     0.19280
     0.36051
     0.13985
     0.23694
     0.50174
     0.99603
     0.99603
     0.40464
     0.18398
    -0.02786
     0.12219
     0.33403
     0.59883
     0.64296
    -0.17791
    -0.38975
     0.04275
     0.22811
    -0.19557
    -0.00138
     0.10454
     0.49291
     0.22811
    -0.07199
     0.06923
    -0.14261
    -0.17791
     0.29872
     0.53704
     0.40464
     0.07806
     0.06041
     0.09571
    -0.30149
    -0.38093
    -0.03669
    -0.16909
    -0.51332
    -0.65455
    -0.45154
    -0.46919
    -0.36327
    -0.78695
    -0.83991
    -0.49567
    -0.41623
    -0.39858
    -0.27501
    -0.13378
     0.37816
     0.11337
     0.13985
     0.73123
     0.74888
     0.57235
     1.09312
     1.36675
     1.37557
     1.77277
     2.34650
     2.77900
     3.17620
     2.21410
     1.93165
     1.00485
     0.78419
     0.97837
     0.57235
     0.62531
     0.86363
     0.36051
    -0.35445
    -0.98996
    -1.21945
    -1.35185
    -1.41364
    -1.37833
    -1.10471
    -0.77812
    -0.78695
    -1.23711
    -0.77812
    -0.28383
    -0.02786
     0.83715
     1.52562
     2.12583
     1.97578
     1.85221
     1.97578
     0.96955
     0.63414
     1.30496
     2.16114
     1.37557
     0.92541
     2.04640
     2.01109
     2.01992
     0.68710
    -0.43389
    -1.22828
    -1.20180
    -0.28383
     0.72240
     0.39582
    -0.25735
    -0.64572
    -0.36327
     0.41347
     0.42230
    -0.14261
    -0.28383
    -0.16026
    -0.04551
     0.46643
     0.05158
    -0.08082
    -0.21322
     0.03393
    -0.02786
     0.27224
     0.51056
     0.30755
    -0.61924
    -0.88404
    -1.00762
     0.28990
     0.52822
    -0.04551
    -0.32797
    -0.24853
    -0.27501
     0.41347
     0.74888
     0.83715
     0.85480
     1.11077
     0.93424
     0.74006
     0.66944
     0.24576
    -0.01903
     0.26342
     0.79302
     0.92541
     0.92541
     0.17515
    -0.36327
     0.07806
     0.59883
     0.10454
     0.06923
    -0.29266
     0.21046
    -0.01021
     0.27224
     0.11337
    -0.07199
    -0.06317
    -0.00138
    -0.25735
    -0.15143
     0.48408
     0.14867
    -0.35445
    -0.24853
    -0.38093
    -0.75164
    -0.70751
    -0.02786
     0.31638
     0.43112
     0.10454
    -0.20439
    -0.44271
    -0.47802
     0.12219
     0.51939
     0.30755
     0.43995
     0.59883
     0.15750
    -0.04551
     0.21928
     0.45760
     0.38699
     0.36934
     0.51056
     0.55470
     0.38699
    -0.21322
    -0.43389
     0.19280
     0.03393
    -0.26618
     0.26342
     0.69592
     1.96696
     2.44359
     1.53445
     0.66062
    -0.32797
    -0.65455
    -1.39599
    -0.53980
     1.86986
     1.56976
    -0.31031
    -0.49567
     1.94048
     3.30860
     1.38440
    -0.62807
    -1.59017
    -0.21322
     1.23435
     2.41711
     1.99344
     1.84338
     1.75512
     1.88752
     2.38181
     1.12843
     0.60766
     0.29872
     0.75771
     1.20787
     2.24941
     1.34027
     2.14349
     2.01109
     1.27848
    -0.26618
    -1.28124
    -0.08965
     0.65179
     1.12843
     1.32261
     0.89893
     0.11337
    -0.28383
    -0.61042
    -0.47802
    -0.12495
    -0.47802
    -0.63690
    -0.65455
    -1.02527
    -1.10471
    -0.54863
    -0.08965
    -0.43389
    -0.51332
     0.03393
     0.33403
     0.57235
     0.40464
     0.60766
     0.05158
     0.02510
    -0.05434
    -0.60159
    -0.01903
     0.06041
     0.13985
     0.57235
     0.69592
     0.08689
    -0.21322
    -0.47802
    -0.08965
     0.50174
    -0.51332
     0.15750
     0.20163
    -0.16026
    -0.43389
    -0.21322
    -0.08082
     0.08689
    -0.23970
    -0.31914
    -0.55746
    -0.65455
    -0.43389
    -0.66338
    -0.37210
    -0.53098
     0.07806
     0.73123
     0.25459
    -0.01021
     0.74888
     0.56352
     0.76654
     1.44619
     1.46384
     1.54328
     1.41971
     1.16373
     0.52822
     0.67827
     1.01368
     1.23435
     0.78419
     0.33403
    -0.28383
    -0.81343
    -0.68103
    -0.74282
    -0.80460
    -0.59276
    -0.92818
    -0.66338
    -1.48425
    -1.50191
    -0.76047
    -0.95466
    -0.74282
    -0.39858
    -0.59276
    -0.16026
    -0.29266
    -0.47802
    -0.01021
     0.02510
    -0.00138
     0.21046
     0.23694
     0.32520
     0.35168
     0.49291
     0.78419
     0.75771
     0.94307
     0.78419
     0.68710
     0.27224
     0.03393
     0.99603
     1.95813
     1.64037
     1.03133
    -0.29266
     0.83715
     2.36415
     2.09053
     1.23435
     3.17620
     4.72086
     4.31484
     1.33144
    -2.13742
    -1.77553
    -0.73399
     1.51680
     3.67049
     5.49760
     3.53809
     1.18139
    -1.15767
    -1.99620
    -2.50814
    -1.74023
    -0.64572
    -0.26618
    -0.25735
    -0.09847
    -0.51332
    -0.76930
    -1.68727
    -1.97854
    -1.77553
    -1.62548
    -1.51073
    -1.56369
    -0.84874
    -0.72516
    -0.80460
    -0.21322
     0.52822
     0.49291
     0.10454
     0.56352
     0.31638
     0.28107
     0.25459
     0.06923
     0.52822
     1.63154
     0.69592
     0.12219
    -0.30149
    -0.40741
    -0.48684
    -0.68103
    -0.81343
    -0.96348
    -0.37210
    -0.11613
    -0.99879
    -1.50191
    -1.17532
    -0.99879
    -0.69868
    -0.68103
    -0.43389
    -0.53980
    -0.74282
    -0.61042
    -0.46919
    -0.07199
    -0.28383
    -0.33679
    -0.01903
    -0.14261
    -0.10730
     0.05158
     0.08689
     0.07806
    -0.17791
    -0.18674
     0.03393
     0.10454
     0.39582
     0.78419
     1.19904
     0.70475
     0.51056
     0.25459
     0.19280
     0.53704
     0.35168
     0.00745
    -0.77812
    -0.90170
    -0.15143
    -0.39858
     0.02510
    -0.07199
    -0.44271
    -0.44271
    -0.25735
    -0.72516
    -1.09588
    -1.59900
    -1.11354
    -0.66338
    -0.29266
     0.45760
     0.66062
    -0.11613
    -0.48684
    -1.31655
    -0.87522
    -0.64572
    -0.25735
     0.66944
    -0.09847
     0.33403
     0.17515
     0.14867
     0.52822
    -0.04551
    -0.76930
     0.01627
     0.41347
    -0.08082
    -0.06317
     0.91659
     1.97578
     2.01992
     0.47526
     0.13985
     0.40464
     3.14972
     3.01732
     0.99603
    -0.48684
     0.47526
     1.25200
     1.59624
     1.77277
     1.90517
     1.61389
     2.16997
     1.34909
     0.12219
    -0.46919
    -0.57511
     0.06041
     0.10454
     0.37816
     0.31638
     0.08689
    -0.41623
    -0.23087
     0.17515
    -0.16026
    -0.24853
    -0.39858
    -0.18674
    -0.03669
    -0.32797
    -0.22205
    -0.38093
    -0.76047
    -0.41623
     0.17515
     0.39582
    -0.03669
    -0.61042
    -0.75164
    -0.79578
    -1.09588
    -0.46037
    -0.08965
     0.32520
     0.39582
     0.21928
    -0.16026
    -0.36327
     0.13102
     0.51056
     0.51939
     0.50174
     0.47526
     0.69592
     1.18139
     0.32520
     0.17515
     0.47526
     0.48408
     0.94307
     0.48408
     0.19280
     0.02510
    -0.08082
    -0.35445
    -0.61042
    -0.52215
    -0.53098
    -0.16026
    -0.09847
    -0.56628
    -0.17791
    -0.02786
    -0.43389
    -0.57511
    -0.06317
     0.43112
     0.17515
     0.22811
     0.63414
     0.86363
     1.28731
     1.59624
     0.87245
     0.57235
     0.12219
    -0.22205
     0.29872
    -0.03669
    -0.85756
    -1.72257
    -0.94583
     0.16633
     0.42230
     1.33144
     0.39582
    -1.08706
    -2.24334
    -2.19038
    -1.32537
    -0.23087
     1.31379
     1.44619
     1.25200
    -0.01021
     0.13985
     0.36934
     0.52822
     0.90776
     0.51056
     0.17515
     0.35168
     0.27224
     0.41347
     0.25459
     0.33403
     0.02510
    -0.03669
    -0.41623
    -0.16909
     0.24576
     0.81949
     1.10195
     1.04016
     0.56352
     0.24576
     0.60766
     1.42853
     2.20527
     2.25823
     2.53186
     2.77900
     3.26447
     2.94671
     3.26447
     2.04640
     0.98720
     0.58118
    -0.05434
     1.01368
     2.63778
     1.26965
     0.57235
    -0.35445
    -0.35445
    -1.12236
    -1.26359
    -1.66079
    -1.12236
    -0.97231
    -1.00762
    -0.75164
    -0.94583
    -0.83108
    -0.89287
    -0.73399
    -0.57511
    -0.58394
    -0.43389
    -0.13378
    -0.54863
    -0.83991
    -0.38975
    -0.26618
    -0.17791
    -0.23087
    -0.94583
    -1.21063
    -0.76930
    -0.08965
     0.38699
     0.28107
    -0.15143
    -0.21322
    -0.31031
     0.41347
     0.30755
     0.13102
     0.45760
     0.38699
     0.43112
     0.01627
     0.21046
     0.65179
     0.59883
     0.36934
     0.32520
     0.04275
    -0.25735
    -0.30149
    -0.00138
     0.35168
    -0.46037
    -0.75164
    -0.59276
    -0.43389
    -0.17791
     0.24576
     0.34286
     0.04275
    -0.08965
     0.56352
     0.40464
     0.48408
     0.28990
     0.73123
     0.55470
     0.83715
     0.73123
     0.73123
     0.72240
     0.75771
     0.72240
     0.36934
     0.08689
    -0.10730
    -0.14261
     0.28107
     0.93424
     0.82832
     1.23435
     0.32520
    -0.33679
    -0.26618
    -0.94583
    -1.10471
    -0.62807
     0.02510
     0.48408
     0.49291
     0.13985
    -0.46037
    -0.64572
    -0.31031
    -0.32797
    -0.52215
    -1.18415
    -1.19297
    -1.19297
    -1.23711
    -0.77812
    -0.44271
    -0.59276
    -0.00138
     0.50174
     0.09571
    -0.48684
    -1.03410
    -1.64313
    -0.88404
    -0.03669
     0.72240
     0.68710
     0.76654
     1.39323
     1.48149
     1.06664
     3.07911
     2.75252
     1.01368
     0.08689
     2.07288
     1.86986
     2.09053
     3.53809
     3.13207
     1.71098
     0.66944
     0.13102
     0.58118
     1.48149
     0.98720
     0.73123
     0.36051
    -0.68103
    -0.91935
    -0.71634
    -0.13378
    -0.15143
    -0.52215
    -0.67220
    -0.61924
    -0.78695
    -0.81343
    -0.19557
     0.22811
     0.27224
    -0.11613
    -0.19557
    -0.32797
    -0.23970
     0.15750
     0.36934
     0.81067
     0.92541
     0.70475
     0.78419
     1.41971
     1.18139
     0.51056
     0.60766
     0.75771
     1.28731
     1.40205
     1.63154
     1.61389
     0.24576
    -0.15143
    -0.55746
    -0.59276
     0.00745
     0.30755
     1.26965
     0.68710
    -0.12495
    -0.23970
    -0.61042
    -0.53098
     0.54587
     1.26965
     1.04899
     0.78419
     0.96072
     1.17256
     1.04016
     1.15491
     1.46384
     1.89634
     1.64037
     1.43736
     1.29613
     1.03133
     0.78419
     0.88128
     1.26083
     1.41971
     1.44619
     0.95189
     0.96955
     1.08429
     0.45760
     0.59883
     0.68710
     0.89011
     0.89893
     1.02251
     0.65179
     0.43995
     0.32520
     0.59883
     0.82832
     0.54587
     0.43112
     0.32520
     0.08689
    -0.15143
    -0.29266
    -0.29266
    -0.66338
    -0.65455
    -0.89287
    -0.81343
    -0.47802
    -1.05175
    -1.50191
    -1.52839
    -1.59900
    -1.51956
    -1.45777
    -1.71375
    -2.07564
    -2.54345
    -2.38457
    -1.68727
    -1.36951
    -0.68103
    -0.44271
     1.49914
     3.56457
     3.73228
     2.15231
     0.32520
     0.31638
     1.08429
    -0.32797
     2.24058
     3.92647
     4.41193
     5.95659
     6.25669
     3.76759
     1.38440
     0.28990
     0.46643
     0.57235
     0.77536
     0.75771
     0.44878
     0.27224
     0.59000
     0.65179
    -0.34562
    -1.07823
    -1.46660
    -1.71375
    -1.81966
    -1.55487
    -1.52839
    -1.71375
    -1.59900
    -0.38975
     0.11337
    -0.92818
    -0.73399
     0.03393
     0.12219
    -0.17791
    -0.00138
     0.50174
     1.06664
     1.00485
     0.39582
     0.23694
     0.88128
     1.07547
     0.76654
     0.41347
     0.28107
     0.13102
     0.28107
     0.28107
     0.20163
     0.13102
     0.40464
    -0.03669
    -0.09847
    -0.75164
    -0.34562
    -0.14261
    -0.10730
    -0.72516
    -0.16026
     0.26342
     0.38699
     0.24576
    -0.43389
    -0.62807
    -0.22205
     0.35168
     0.43112
     0.21046
    -0.24853
     0.06041
     0.41347
     0.17515
    -0.50450
    -0.94583
    -0.66338
    -0.18674
     0.26342
     0.64296
     1.01368
     1.43736
     0.89011
     0.85480
     0.91659
     1.20787
     1.13725
     1.52562
     1.75512
     1.87869
     1.71981
     1.66685
     1.50797
     1.21669
     0.96955
     0.96072
     0.87245
     0.37816
     0.28107
    -0.05434
    -0.07199
    -0.27501
    -0.18674
    -0.32797
     0.06041
    -0.36327
    -0.59276
    -0.49567
    -0.62807
    -0.69868
    -0.72516
    -0.71634
    -1.05175
    -0.82226
    -0.84874
    -0.99879
    -0.89287
    -1.21063
    -1.21945
    -1.48425
    -1.88145
    -2.22569
    -2.29630
    -0.90170
     2.17879
     4.62377
     2.74370
     0.11337
    -1.03410
    -1.24593
     0.48408
     1.66685
     1.69333
     1.31379
     3.31743
     3.92647
     3.73228
     3.22034
     0.21046
    -1.78436
    -1.23711
    -0.96348
    -1.20180
     0.01627
     0.49291
     0.07806
    -1.04292
    -1.56369
    -0.95466
    -0.97231
    -1.42247
    -1.59017
    -1.58135
    -0.96348
    -0.82226
    -0.53098
    -1.29889
    -1.14884
    -0.36327
     0.15750
     0.23694
     0.34286
     0.49291
    -0.16909
    -0.27501
     0.78419
     2.01109
     1.81690
     1.29613
     1.64920
     0.75771
    -0.45154
     0.28990
     1.17256
     1.44619
     1.09312
     0.36051
     0.30755
     0.56352
    -0.42506
     0.06041
    -0.36327
    -1.29007
    -0.90170
    -0.37210
    -0.33679
    -0.54863
    -0.43389
    -0.34562
    -0.12495
     0.00745
    -0.30149
    -0.05434
     0.03393
     0.39582
    -0.12495
    -0.49567
    -0.54863
    -0.48684
    -0.18674
    -0.48684
    -0.52215
    -0.28383
    -0.31031
    -0.22205
    -1.04292
    -0.93700
    -1.08706
    -0.65455
    -0.58394
    -0.63690
    -0.53980
    -0.33679
    -0.18674
    -0.18674
     0.17515
     0.13985
     0.21046
     0.24576
     0.31638
     0.61648
     0.83715
     0.81067
     0.52822
     0.54587
     0.58118
     0.98720
     0.90776
     0.72240
     0.69592
     0.78419
     0.71358
     0.66944
     0.70475
     0.63414
     0.40464
     0.09571
     0.18398
     0.31638
     0.01627
    -0.10730
     0.10454
     0.09571
     0.28990
    -0.07199
    -0.18674
    -0.60159
    -0.46919
    -0.53980
    -0.76047
    -0.47802
    -0.47802
    -0.91935
    -1.15767
    -1.07823
    -0.11613
     4.20892
     6.35379
     4.74734
     2.55834
     1.38440
    -1.03410
    -2.41105
    -0.38093
     3.45865
     4.87091
     5.31224
     3.82937
     1.60506
    -0.30149
    -1.34303
    -1.35185
    -1.46660
    -1.77553
    -1.34303
    -1.14001
    -1.37833
    -1.00762
    -1.16649
    -1.21945
    -1.39599
    -1.27241
    -0.89287
    -0.31914
    -0.27501
     0.06041
     0.16633
     1.03133
     1.35792
     0.73123
    -0.50450
    -0.19557
     0.51056
     0.75771
     0.74006
     0.71358
     0.49291
     1.38440
     0.74006
     0.98720
     1.55210
     0.35168
    -0.08965
    -0.61042
    -0.38975
    -0.10730
     0.35168
     0.68710
     1.11077
     0.99603
     0.28107
    -0.91052
    -0.80460
    -0.98114
    -1.14884
    -1.23711
    -1.20180
    -0.66338
    -0.50450
    -0.59276
    -0.94583
    -0.83108
    -1.25476
    -0.89287
    -0.25735
     0.06923
    -0.08082
     0.11337
    -0.34562
    -0.33679
    -0.41623
    -0.12495
    -0.02786
     0.28990
     0.03393
    -0.16909
    -0.16909
    -0.18674
    -0.35445
    -0.19557
     0.04275
    -0.21322
     0.10454
     0.25459
    -0.18674
    -0.58394
    -0.34562
     0.38699
     0.75771
     0.27224
     0.12219
    -0.04551
    -0.11613
     0.23694
     0.28990
     0.11337
     0.25459
     0.36934
     0.31638
     0.32520
     0.41347
     0.45760
     0.46643
     0.29872
     0.78419
     0.41347
     0.14867
     0.21046
     0.43995
     0.24576
     0.00745
     0.28990
     0.18398
    -0.13378
    -0.17791
    -0.35445
    -0.18674
    -0.25735
    -0.12495
    -0.52215
    -0.65455
    -0.65455
    -0.65455
    -0.81343
    -0.87522
    -0.81343
    -0.77812
    -0.59276
    -0.04551
     0.44878
     1.56976
     3.52927
     3.21151
     3.56457
     3.87351
     3.67049
     3.74111
     2.99084
     2.31119
     0.18398
     0.78419
     2.22293
     2.28471
     1.87869
     0.57235
    -0.69868
    -2.54345
    -3.16131
    -3.42611
    -3.44376
    -3.48790
    -2.89651
    -2.25217
    -1.65196
    -1.14884
    -0.88404
    -0.22205
     0.15750
     0.09571
     0.86363
     1.05781
     0.61648
    -0.17791
    -0.37210
     0.34286
     0.88128
     1.43736
     1.10195
     0.54587
     0.08689
    -0.08082
    -0.16909
    -0.66338
    -0.63690
    -0.83991
    -0.46919
     0.32520
     0.27224
     0.35168
     0.62531
     0.66944
     0.66944
     0.40464
    -0.42506
    -0.50450
     0.00745
     0.03393
    -0.01903
     0.34286
     0.14867
     0.52822
     0.81067
     0.14867
    -0.59276
    -0.68103
    -0.29266
    -0.01021
    -0.21322
    -0.46919
    -0.89287
    -0.70751
    -0.58394
    -0.30149
    -0.05434
    -0.29266
    -0.28383
    -0.35445
    -0.26618
     0.08689
     0.00745
    -0.00138
     0.12219
     0.33403
     0.28990
    -0.02786
    -0.09847
     0.01627
     0.05158
     0.16633
     0.13985
    -0.16909
    -0.19557
    -0.06317
     0.08689
    -0.18674
     0.19280
    -0.06317
     0.16633
     0.34286
     0.24576
     0.24576
     0.25459
     0.22811
     0.23694
     0.29872
     0.59883
     0.55470
     0.37816
     0.35168
     0.25459
     0.27224
     0.18398
     0.06923
    -0.01021
     0.02510
     0.03393
    -0.03669
    -0.02786
    -0.01021
    -0.09847
    -0.21322
    -0.05434
    -0.04551
     0.13102
     0.51939
     0.60766
     0.88128
     4.23540
     4.87974
     2.88492
     2.21410
     2.02874
     1.43736
     2.65543
     2.89375
     2.41711
     1.83456
     1.87869
     1.19021
     0.87245
    -0.16026
    -1.15767
    -1.44012
    -1.59017
    -1.16649
    -2.26100
    -2.80825
    -2.67585
    -1.94324
    -1.83732
    -1.49308
    -0.72516
    -0.24853
     0.06923
     0.82832
     0.68710
     1.29613
     1.70216
     2.03757
     1.59624
     0.80184
     0.66062
     0.42230
     0.92541
     1.48149
     1.75512
     1.89634
     1.71981
     0.63414
     0.13102
    -0.06317
     0.29872
     0.29872
    -0.07199
    -0.01903
     0.38699
    -0.20439
    -0.88404
    -0.35445
    -0.29266
    -0.42506
    -0.59276
    -0.50450
    -0.08082
    -0.14261
    -0.97231
    -1.93441
    -1.18415
    -1.45777
    -1.14001
     0.04275
     0.76654
     0.68710
    -0.39858
    -0.55746
     0.42230
     0.81949
    -0.24853
     0.02510
    -0.24853
     0.46643
     0.38699
    -0.60159
    -0.88404
    -0.34562
    -0.33679
    -0.15143
    -0.19557
    -0.15143
    -0.66338
    -0.67220
    -0.68986
    -0.72516
    -0.40741
     0.13102
     0.18398
    -0.01021
    -0.02786
     0.12219
     0.32520
     0.40464
     0.44878
     0.43112
     0.06041
     0.20163
     0.03393
     0.01627
    -0.01903
     0.27224
     0.06923
     0.15750
     0.13102
     0.25459
     0.17515
    -0.10730
    -0.01021
     0.17515
     0.24576
    -0.01021
     0.26342
     0.17515
     0.36051
     0.25459
     0.37816
     0.41347
     0.55470
     0.16633
     0.51939
     0.82832
     0.82832
     0.66062
     0.82832
     1.32261
     1.86986
     2.69957
     2.55834
     1.81690
     1.41971
     0.90776
     1.35792
     1.92282
     1.69333
     1.59624
     1.10195
     0.73123
     0.72240
    -0.01021
    -0.04551
    -0.18674
    -0.07199
    -0.37210
    -0.77812
    -1.06058
    -1.40481
    -1.25476
    -0.75164
    -0.76930
    -0.23087
     0.39582
    -0.17791
    -0.22205
    -0.37210
    -0.49567
     0.03393
     0.15750
     0.40464
    -0.07199
     0.00745
    -0.00138
    -0.08965
    -0.24853
    -0.01903
     0.29872
     0.32520
     0.48408
     0.74006
     1.19904
     1.70216
     1.92282
     2.11701
     2.54069
     2.04640
     1.38440
     2.14349
     1.94930
     1.86986
     1.79925
     1.43736
     0.33403
    -0.12495
     0.59883
     0.21928
    -1.23711
    -2.49931
    -1.81084
    -1.36951
    -2.89651
    -2.99361
    -2.13742
     0.18398
     0.36934
    -0.54863
    -1.23711
    -0.50450
    -0.51332
    -1.36951
    -0.43389
     0.87245
     0.66944
    -0.01903
     0.36051
    -0.41623
    -1.51073
    -1.26359
    -0.63690
    -0.50450
    -1.18415
    -1.06058
    -0.99879
    -0.94583
    -1.42247
    -0.85756
    -0.25735
    -0.18674
    -0.27501
    -0.16909
     0.33403
    -0.02786
     0.00745
     0.10454
     0.03393
    -0.08965
     0.02510
     0.06923
    -0.28383
    -0.93700
    -1.15767
    -1.01644
    -0.93700
    -1.25476
    -1.60783
    -1.50191
    -1.39599
    -0.99879
    -1.25476
    -1.47543
    -1.46660
    -1.41364
    -0.88404
    -1.14884
    -0.97231
    -0.87522
    -1.01644
    -0.31914
     0.12219
    -0.02786
     0.32520
     1.10195
     1.63154
     1.89634
     1.10195
     0.73123
     1.10195
     1.22552
     1.26083
     1.28731
     1.54328
     1.27848
     0.74888
     0.64296
     0.62531
     0.21046
    -0.00138
    -0.16909
    -0.48684
    -0.60159
    -0.61042
    -0.53098
    -0.70751
    -0.47802
    -0.37210
    -0.36327
    -0.31914
    -0.10730
    -0.27501
    -0.30149
    -0.42506
    -0.50450
    -0.50450
    -0.19557
    -0.07199
     0.31638
     0.57235
     0.55470
     0.13985
    -0.24853
    -0.11613
    -0.00138
     0.06041
     0.34286
     0.20163
     0.52822
     0.43995
     0.00745
     0.32520
     0.20163
    -0.08965
    -0.36327
    -0.34562
    -0.55746
     0.02510
     0.01627
    -0.53980
    -0.44271
    -0.63690
    -0.65455
    -0.42506
    -0.27501
     0.35168
     0.39582
     1.84338
     2.88492
     3.56457
     3.05263
     1.01368
    -0.02786
     0.47526
     1.03133
     1.00485
     0.69592
     0.78419
     1.47266
     0.85480
     0.48408
    -0.32797
    -1.52839
    -2.46401
    -1.66961
    -1.56369
    -1.70492
    -1.59900
    -1.97854
    -0.28383
     0.27224
     0.13985
    -0.58394
    -0.11613
    -0.30149
    -0.01021
     0.62531
     1.34027
     0.59000
     0.49291
     0.36051
     0.37816
    -0.08082
    -0.04551
     0.05158
     0.28107
     0.77536
     0.36051
    -0.05434
    -0.31914
    -0.39858
    -0.15143
     0.00745
    -0.08965
    -0.31031
    -0.17791
    -0.17791
    -0.24853
    -0.41623
    -0.31914
    -0.22205
    -0.38093
    -0.56628
    -0.36327
    -0.53980
    -0.34562
    -0.23087
     0.17515
     0.15750
     0.40464
     0.18398
    -0.37210
    -0.65455
    -0.26618
    -0.05434
     0.06041
     0.21046
     0.52822
     0.28990
     0.14867
    -0.26618
    -0.74282
    -0.19557
    -0.45154
    -0.62807
    -0.91052
    -0.96348
    -0.81343
    -0.86639
    -0.85756
    -0.68986
    -0.88404
    -0.98996
    -1.28124
    -0.96348
    -0.68103
    -0.60159
    -0.95466
    -0.99879
    -1.30772
    -1.52839
    -1.24593
    -0.43389
    -0.30149
    -0.45154
    -0.51332
    -0.83108
    -0.39858
    -0.35445
    -0.26618
    -0.40741
     0.13102
     0.31638
     0.26342
     0.36934
     0.24576
     0.73123
     0.72240
     0.71358
     0.42230
     0.43995
     0.57235
     0.54587
     0.12219
     0.06041
    -0.28383
    -0.54863
    -0.46037
     0.06923
     0.53704
     0.49291
    -0.37210
    -0.37210
    -0.22205
     0.44878
     0.67827
     0.99603
     1.56093
     0.84597
     0.25459
     0.48408
     0.50174
     0.91659
     1.21669
     1.82573
     2.54069
     1.18139
     0.18398
    -1.89910
    -3.39080
    -2.44635
    -1.63431
    -1.25476
    -1.47543
    -1.01644
    -2.18156
    -3.10835
    -3.78800
    -3.88509
    -2.90534
    -1.90793
    -1.41364
    -0.63690
    -0.96348
    -0.91935
    -0.53098
     0.02510
     0.81949
     1.33144
     1.56093
     1.32261
     1.41088
     1.56976
     1.75512
     1.61389
     1.05781
     0.82832
     0.89011
     0.13102
     0.80184
     1.07547
     0.40464
     0.06923
    -0.03669
    -0.21322
    -0.35445
    -0.05434
    -0.65455
    -0.29266
     0.13102
     0.74888
     0.97837
     1.34909
     1.34027
     1.28731
     0.76654
     0.63414
     0.59000
     0.94307
     0.89893
     1.19021
     0.94307
     0.84597
     0.86363
     0.69592
     0.60766
     0.34286
     0.10454
    -0.15143
    -0.09847
     0.04275
     0.25459
     0.03393
     0.02510
     0.20163
     0.11337
    -0.18674
     0.11337
     0.66062
     0.40464
     0.21928
     0.39582
     0.60766
     0.49291
     0.39582
     0.50174
     0.31638
     0.32520
    -0.48684
    -1.55487
    -2.34044
    -2.94065
    -2.20804
    -0.13378
     1.31379
     0.50174
    -0.28383
    -0.90170
    -1.72257
    -1.70492
    -1.09588
    -0.57511
     0.06041
     0.98720
     1.52562
     1.94930
     1.78160
     1.60506
     1.30496
     1.19904
     1.21669
     1.04899
     0.86363
     0.74888
     0.31638
     0.13102
     0.07806
     0.04275
    -0.08082
    -0.16909
     0.00745
    -0.14261
    -0.48684
    -0.50450
    -0.67220
    -0.28383
    -0.24853
    -0.21322
     0.04275
     0.45760
     0.72240
     0.66062
    -0.23087
    -1.30772
    -1.26359
    -0.27501
     0.28107
     0.51056
     0.69592
     0.35168
    -1.32537
    -2.04916
    -1.87262
    -0.87522
    -0.78695
    -1.56369
    -2.50814
    -1.82849
    -1.56369
    -1.94324
    -2.12860
    -1.92558
    -1.90793
    -1.40481
    -1.19297
    -1.05175
    -1.18415
    -0.72516
    -0.28383
    -0.11613
     0.02510
     0.15750
     0.20163
     0.79302
     0.78419
     0.74888
     0.81949
     1.21669
     1.03133
     0.61648
     0.51939
     0.55470
     0.28990
     0.10454
     0.31638
     0.97837
     1.67568
     2.32002
     1.90517
     1.56976
     1.53445
     1.17256
     0.97837
     1.48149
     2.09935
     2.39063
     1.73746
     1.59624
     1.28731
     0.57235
     0.34286
    -0.10730
    -0.73399
    -0.88404
    -0.53098
    -0.57511
    -0.86639
    -1.40481
    -1.29007
    -1.16649
    -1.24593
    -1.04292
    -1.04292
    -0.59276
    -0.54863
    -0.41623
    -0.16909
     0.20163
     0.49291
     0.96072
     0.55470
     0.44878
     0.54587
     0.39582
     0.65179
     0.70475
     0.30755
     0.18398
     0.02510
     0.57235
     0.38699
    -0.20439
    -0.48684
     0.11337
     0.36934
    -0.76047
    -0.90170
    -0.63690
    -0.18674
    -0.21322
    -0.12495
    -0.14261
    -0.28383
    -0.37210
    -0.23970
    -0.06317
    -0.15143
    -0.24853
    -0.56628
    -0.83991
    -0.48684
     0.16633
     0.85480
     0.34286
     0.02510
    -0.16026
    -0.76047
    -0.68103
    -0.59276
    -0.47802
    -0.77812
    -1.20180
    -0.80460
    -0.68986
    -0.51332
    -0.87522
    -1.08706
    -0.61924
    -0.86639
    -0.30149
     1.47266
     1.26965
     0.58118
     0.06923
     0.29872
     1.56093
     0.19280
    -0.18674
     0.13985
     1.19904
     0.66062
     0.54587
     0.89011
     0.65179
    -0.30149
    -1.14001
    -0.70751
    -1.13119
    -1.51956
     0.20163
     1.13725
     0.81949
     0.90776
     0.31638
     0.66062
     2.12583
     2.04640
     1.11960
     0.88128
     1.57858
     1.29613
     1.19904
     1.85221
     0.74888
     1.19021
     1.05781
     0.65179
     0.87245
     1.04016
     1.52562
     0.43112
     0.28990
     0.32520
     0.23694
     0.16633
     0.67827
     0.59883
     0.39582
    -0.00138
    -0.08082
    -0.08965
    -0.22205
    -0.44271
    -0.28383
    -0.49567
    -0.46037
    -0.31914
    -0.16026
    -0.18674
     0.09571
     0.44878
     0.32520
     0.25459
     0.10454
     0.24576
     0.55470
     0.65179
     0.45760
     0.70475
     0.81067
     0.80184
     0.76654
    -0.20439
     0.28990
     0.17515
     0.21928
     0.23694
     0.44878
     0.24576
     0.17515
     0.01627
    -0.14261
    -0.57511
    -0.39858
    -0.11613
    -0.39858
    -0.46919
    -0.45154
    -0.48684
    -0.49567
    -0.01903
     0.31638
    -0.38975
    -0.77812
    -0.05434
    -0.20439
     0.30755
     0.36934
    -0.04551
    -0.41623
    -1.40481
    -1.48425
    -0.46037
     0.39582
     0.30755
    -0.24853
    -0.95466
    -1.75788
    -1.96972
    -1.72257
    -1.45777
    -0.94583
    -1.42247
    -1.66961
    -1.17532
    -0.57511
    -0.65455
    -0.62807
    -0.91052
    -0.47802
    -0.36327
    -0.25735
    -0.68103
     0.03393
     0.48408
     1.09312
     1.22552
     0.31638
    -0.98996
    -0.47802
    -0.14261
    -0.83991
    -0.59276
    -0.60159
    -0.97231
    -1.24593
    -1.46660
    -1.45777
    -1.82849
    -1.46660
    -1.33420
    -1.34303
    -1.37833
    -0.95466
     0.09571
     0.13102
    -1.29007
    -0.51332
    -0.61042
     0.12219
     1.34027
     1.72864
     0.97837
     0.77536
     1.04899
     0.43995
     0.55470
     0.45760
     0.54587
     1.59624
     1.56093
     0.81067
     0.71358
     0.86363
     0.65179
     0.12219
     0.40464
     0.20163
    -0.05434
     0.21928
     0.86363
     0.65179
     0.78419
     0.36051
     0.13985
     0.46643
     0.43995
     0.21046
     0.36934
     0.25459
     0.56352
     0.26342
     0.51939
     0.74006
     0.80184
     0.66944
     0.41347
    -0.01903
    -0.49567
    -0.46919
    -0.01021
    -0.33679
    -0.33679
    -0.38975
    -0.53098
    -0.60159
    -0.40741
    -0.13378
    -0.13378
    -0.08965
    -0.07199
    -0.58394
    -0.42506
    -0.55746
    -0.22205
    -0.16026
    -0.28383
    -0.42506
    -0.68986
    -0.36327
    -0.26618
     0.08689
     0.33403
    -0.03669
    -0.40741
    -0.53980
    -0.41623
    -0.49567
    -0.37210
     0.03393
     0.21046
     0.13985
     0.12219
     0.70475
     0.97837
     0.52822
     0.52822
     0.25459
    -0.08965
    -0.10730
     0.02510
     0.32520
     0.74006
     0.34286
    -0.11613
    -0.21322
    -0.76047
    -1.01644
    -0.65455
    -0.83991
    -1.33420
    -0.88404
    -0.01903
    -0.28383
    -0.07199
    -0.31914
    -1.03410
    -2.18156
    -2.39339
    -0.98996
     0.96072
     2.09053
     2.07288
     1.08429
     0.34286
    -1.16649
    -0.84874
    -0.48684
    -0.73399
    -1.01644
    -0.14261
     0.18398
     0.19280
    -0.68986
    -0.76047
    -1.23711
    -1.78436
    -1.44895
    -1.04292
    -0.75164
    -0.82226
    -0.81343
    -0.01021
     0.08689
     0.13985
     0.29872
     0.92541
     0.20163
    -0.24853
     0.38699
     0.15750
     0.38699
     0.46643
     0.60766
     1.19021
     1.18139
     0.48408
    -0.41623
    -0.42506
    -0.29266
    -0.50450
     0.16633
     0.39582
    -0.00138
     0.07806
     0.06041
    -0.25735
    -0.11613
    -0.16026
    -0.60159
    -0.68986
    -0.37210
     0.12219
     0.28107
     0.19280
     0.50174
     0.63414
     0.59000
     0.78419
     0.80184
     0.95189
     0.67827
     0.19280
     0.53704
     0.39582
     0.28107
     0.18398
     0.03393
    -0.31914
    -0.55746
    -0.64572
    -0.75164
    -0.63690
    -0.64572
    -0.08082
    -0.38093
    -0.46919
    -0.22205
     0.06041
     0.06041
     0.39582
     0.31638
     0.66062
     0.69592
     0.82832
     0.90776
     0.65179
     0.59883
     0.56352
     0.88128
     0.46643
     0.28990
     0.32520
     0.28107
     0.43112
     0.21928
     0.57235
     0.52822
     0.23694
     0.37816
     0.21046
    -0.02786
     0.09571
     0.06041
     0.28107
     0.29872
     0.36934
    -0.15143
    -0.25735
    -0.07199
    -0.05434
    -0.61042
    -0.75164
    -0.58394
    -0.77812
     0.11337
     0.59000
    -0.21322
    -0.70751
    -0.52215
    -0.26618
    -0.76047
    -0.83108
    -0.38975
    -0.36327
    -0.23970
    -0.00138
    -0.46037
    -0.28383
     0.06923
    -0.36327
    -0.71634
    -0.01903
     0.81949
     1.04016
     1.11077
     0.81949
     0.47526
     0.67827
    -0.14261
    -0.00138
     0.20163
     0.12219
    -0.69868
    -1.21063
    -0.22205
    -0.36327
    -0.98996
    -1.33420
    -1.56369
    -1.86380
    -2.25217
    -1.54604
    -1.43129
    -0.80460
    -0.64572
    -0.83108
    -0.83108
    -0.48684
    -0.47802
    -0.61042
    -0.17791
    -0.26618
    -0.42506
    -0.03669
    -0.11613
    -0.73399
    -0.92818
    -0.87522
    -0.80460
    -0.76930
    -0.61042
    -0.34562
    -0.39858
    -0.42506
    -0.23087
    -0.23970
    -0.08965
    -0.24853
     0.06041
     0.74006
     0.50174
     0.29872
     0.36051
     0.39582
     0.45760
     0.83715
     0.51056
     0.38699
     0.41347
     0.75771
     0.51056
     0.84597
     0.57235
     0.79302
     0.68710
     0.54587
     1.09312
     1.34909
     1.09312
     0.39582
     0.10454
     0.41347
     1.03133
     0.61648
     0.34286
     0.11337
    -0.31914
    -0.66338
    -0.69868
     0.15750
     0.46643
     0.71358
     0.32520
    -0.21322
    -0.49567
     0.03393
     0.28107
     0.51939
     0.91659
     1.38440
     1.26083
     1.19021
     0.83715
     1.23435
     0.96955
     1.34909
     1.19904
     0.97837
     0.85480
     0.99603
     0.72240
     0.70475
     0.68710
     0.90776
     0.67827
     0.28990
     0.34286
     0.01627
     0.35168
     0.71358
     0.69592
     0.14867
    -0.09847
    -0.28383
    -0.38093
    -0.25735
    -0.31914
    -0.76930
    -0.68103
    -1.10471
    -0.73399
    -1.04292
    -1.16649
    -0.84874
    -0.67220
    -1.26359
    -1.31655
    -1.46660
    -1.56369
    -1.13119
    -0.86639
    -0.86639
    -0.64572
    -0.27501
    -0.40741
    -0.74282
    -1.12236
    -0.98114
    -1.23711
    -1.01644
    -0.44271
     0.34286
     0.65179
     0.21928
     0.02510
     0.11337
    -0.32797
     0.26342
     0.51939
     0.51056
    -0.16909
     0.20163
    -0.06317
     0.23694
     0.13102
    -0.06317
    -0.36327
    -0.91935
    -1.40481
    -1.56369
    -1.40481
    -1.75788
    -2.30513
    -2.40222
    -1.89028
    -1.14884
    -1.29007
    -0.99879
    -1.70492
    -1.45777
    -1.36068
    -0.48684
    -0.31031
    -0.02786
     0.49291
     0.47526
     0.21928
     0.15750
     0.21046
     0.41347
     0.48408
     0.81067
     0.69592
     0.58118
     0.47526
     0.51056
     0.74888
     0.63414
     0.51056
     0.23694
     0.14867
     0.53704
     0.72240
     0.80184
     0.91659
     0.89011
     1.34909
     1.64920
     1.76394
     1.39323
     0.51056
     0.38699
     0.63414
     0.66944
     1.19904
     0.66062
     0.02510
     0.78419
     0.43112
    -0.23970
     0.01627
     0.12219
     0.22811
     0.46643
     0.13985
     0.11337
     0.23694
     0.22811
     0.47526
     1.00485
     1.02251
     1.01368
     1.03133
     0.83715
     0.90776
     0.73123
     0.51056
     0.44878
     0.71358
     0.40464
     0.44878
     0.52822
     0.55470
     0.18398
     0.28990
     0.29872
     0.13985
     0.06923
     0.09571
    -0.34562
    -0.46919
    -0.38093
    -0.35445
    -0.25735
    -0.15143
     0.16633
    -0.61042
    -0.81343
    -1.03410
    -0.96348
    -1.14001
    -0.94583
    -0.69868
    -0.39858
    -0.07199
     0.06041
     0.34286
     0.81949
     0.76654
     0.49291
     2.15231
     1.82573
     1.02251
    -0.75164
    -1.37833
     0.78419
     0.72240
     0.74006
     0.35168
    -0.01021
    -0.69868
    -1.28124
    -2.00502
    -2.34926
    -1.12236
    -0.38975
    -0.35445
    -0.63690
    -0.95466
    -1.23711
    -0.68986
    -0.55746
     0.54587
     0.63414
     1.30496
     2.23175
     1.56093
     0.86363
     0.70475
     0.58118
     1.04016
     0.92541
     0.62531
     0.79302
     1.25200
     1.02251
     0.51056
     1.37557
     1.34027
     0.66944
     0.46643
    -0.02786
    -0.65455
    -0.47802
    -0.41623
     0.22811
    -0.05434
     0.82832
     0.19280
    -1.13119
    -1.03410
    -1.21063
    -0.79578
    -0.98114
    -1.07823
    -0.75164
    -0.79578
    -0.51332
    -0.67220
    -0.64572
    -0.71634
    -0.70751
    -0.91052
    -0.33679
     0.00745
    -0.37210
    -0.43389
    -0.25735
    -0.31914
    -0.46919
    -0.35445
     0.30755
     0.38699
    -0.02786
     0.21928
     0.49291
     0.79302
     0.53704
     0.78419
     0.52822
     0.43995
     0.94307
     1.28731
     0.71358
     0.64296
     0.81067
     1.15491
     0.79302
     0.42230
     0.71358
     0.34286
     0.38699
     0.25459
    -0.18674
    -0.02786
    -0.35445
    -0.16909
    -0.06317
    -0.32797
    -0.47802
    -0.64572
    -0.73399
    -0.46037
    -0.46919
    -0.51332
    -0.57511
    -0.77812
    -0.46037
    -0.41623
    -0.22205
    -0.48684
    -0.42506
    -0.02786
    -0.23087
    -0.30149
    -0.08082
    -0.05434
    -0.49567
    -0.71634
    -0.91052
    -1.68727
    -0.78695
     0.10454
     0.56352
     0.06923
     0.36051
     0.69592
     0.62531
    -0.54863
    -1.21945
    -0.50450
    -0.18674
     0.28990
    -0.08082
    -0.12495
     0.06923
     0.20163
    -0.35445
    -0.38093
    -0.25735
    -1.87262
    -2.64937
    -2.56993
    -2.22569
    -2.12860
    -2.16390
    -1.96972
    -1.25476
    -1.17532
    -1.06058
    -0.61042
    -0.12495
    -0.55746
    -0.29266
     0.71358
     1.20787
     1.46384
     1.92282
     1.73746
     1.84338
     1.94048
     1.88752
     1.88752
     1.92282
     1.89634
     1.64920
     1.07547
     0.88128
     0.30755
     0.43995
     1.49914
     1.02251
     0.55470
     0.59883
     1.10195
     0.83715
     0.79302
     0.02510
     0.33403
     1.26083
     1.70216
     0.63414
     0.51056
     0.28990
    -0.01021
     0.29872
     0.43112
     0.07806
     0.06041
    -0.33679
    -0.33679
    -0.68986
    -0.68103
    -0.43389
    -0.42506
    -0.48684
    -0.57511
    -0.61924
    -0.52215
    -0.46037
    -0.61042
    -0.24853
    -0.23970
     0.11337
     0.24576
     0.55470
     0.09571
    -0.02786
     0.12219
     0.59883
     0.59000
     0.60766
     0.37816
     0.30755
     0.09571
    -0.14261
     0.11337
     0.03393
    -0.21322
    -0.28383
    -0.33679
    -0.33679
    -0.52215
    -0.83108
    -0.68103
    -0.47802
    -0.11613
     0.01627
    -0.28383
    -0.06317
     0.03393
     0.42230
     0.44878
     0.30755
     0.12219
    -0.26618
    -0.23087
     0.01627
     0.21928
     0.27224
     0.01627
    -0.30149
    -0.28383
    -0.10730
     0.20163
    -0.19557
    -1.24593
    -1.40481
    -0.32797
    -0.46919
    -0.17791
    -0.55746
     0.21046
     0.89011
     1.34027
     0.25459
     1.53445
     1.16373
    -0.50450
     0.40464
     0.89893
     1.65802
     1.32261
     0.57235
    -0.15143
     0.49291
     0.13102
    -0.29266
    -0.44271
    -1.10471
    -1.63431
    -1.95206
    -2.19038
    -1.90793
    -2.49931
    -1.74905
    -1.34303
    -0.58394
    -0.26618
    -0.16909
    -0.25735
     0.24576
     0.24576
     0.46643
     0.96072
     1.04899
     0.85480
     1.04016
     1.27848
     1.17256
     1.48149
     1.89634
     1.09312
     0.68710
     0.39582
    -0.17791
    -0.49567
    -0.51332
     0.36051
     0.68710
     0.46643
     0.15750
     0.38699
     0.21046
     0.05158
    -0.02786
    -0.03669
     0.38699
     0.89011
     0.66062
     0.41347
     0.35168
     0.73123
     1.26965
     0.83715
     0.34286
     0.08689
    -0.13378
     0.12219
     0.28107
     0.49291
     0.22811
     0.00745
    -0.11613
     0.20163
     0.04275
    -0.19557
    -0.35445
    -0.16026
     0.17515
    -0.09847
    -0.46037
    -0.61042
    -0.63690
    -0.08082
    -0.35445
    -0.46919
    -0.71634
    -0.96348
    -0.68103
    -0.74282
    -0.83991
    -1.02527
    -0.91935
    -0.45154
    -0.61924
    -0.68103
    -0.52215
    -0.05434
     0.41347
     0.75771
     0.75771
     0.64296
     0.78419
     0.88128
     1.41088
     1.43736
     1.12843
     0.95189
     0.60766
     0.60766
     0.29872
     0.15750
    -0.11613
    -0.27501
    -0.46919
    -0.47802
    -0.97231
    -1.20180
    -1.56369
    -1.64313
    -1.57252
    -0.65455
    -0.11613
    -0.16909
    -0.63690
    -0.74282
    -0.24853
     0.15750
     0.41347
     1.27848
     1.40205
     1.64920
     1.39323
     0.76654
     0.73123
     0.42230
     0.24576
     0.17515
     0.39582
     0.20163
     0.15750
     0.04275
    -0.27501
    -0.40741
    -0.56628
    -2.30513
    -2.51697
    -1.86380
    -1.14884
    -0.84874
    -0.85756
    -0.26618
    -0.81343
    -1.04292
    -1.06940
    -1.06058
    -1.08706
    -0.94583
    -0.68103
    -0.88404
    -0.80460
    -0.77812
    -0.61924
    -0.61924
    -0.55746
    -0.85756
    -1.00762
    -0.73399
    -0.61042
    -0.65455
    -0.42506
    -0.44271
    -0.46919
    -0.23970
     0.26342
     0.06923
     0.23694
     0.22811
     0.32520
     0.23694
     0.23694
     0.25459
     0.75771
     0.71358
     0.78419
     0.55470
     0.70475
     0.97837
     0.50174
     0.67827
     0.89893
     1.39323
     1.36675
     1.28731
     1.27848
     1.42853
     1.52562
     1.44619
     1.78160
     1.65802
     1.61389
     1.28731
     1.34027
     1.40205
     1.86986
     1.14608
    -0.03669
     0.00745
     0.15750
     0.43112
     0.60766
     0.36934
    -0.42506
    -0.31031
    -0.41623
    -0.47802
    -0.46919
    -0.49567
    -0.23087
    -0.18674
    -0.39858
     0.10454
     0.30755
     0.25459
     0.36051
     0.13985
     0.71358
     0.74006
     1.06664
     0.69592
     0.36934
     0.35168
     0.59883
     0.42230
     0.27224
     0.22811
     0.27224
     0.63414
     0.59000
     0.48408
     0.06923
    -0.10730
    -0.19557
    -0.22205
    -0.16026
    -0.14261
     0.22811
     0.30755
    -0.09847
    -0.16026
     0.32520
     0.31638
     0.11337
     0.57235
     0.85480
    -0.66338
    -1.21063
    -0.83991
    -0.76047
    -0.23970
    -0.28383
    -0.63690
    -1.06940
    -1.06940
    -1.42247
    -1.21063
    -0.99879
    -0.62807
    -0.91935
    -1.50191
    -1.72257
    -0.98114
    -0.60159
     0.30755
     0.59883
     0.42230
     0.65179
     1.05781
     0.67827
     0.33403
     0.66944
     1.05781
     1.50797
     1.59624
     1.25200
     0.76654
     0.16633
     0.37816
     0.53704
     0.18398
    -0.51332
    -0.26618
    -0.28383
    -1.01644
    -1.32537
    -1.11354
    -1.26359
    -0.73399
    -0.54863
    -1.09588
    -0.93700
    -1.03410
    -1.12236
    -0.61042
    -0.10730
    -0.23087
    -0.61924
    -0.29266
    -0.15143
    -0.08082
     0.14867
     0.06923
     0.53704
     0.21046
     0.28107
     0.08689
     0.36051
     0.36051
     0.28990
     0.59000
     0.66944
     0.92541
     1.07547
     1.19021
     0.84597
     0.73123
     0.71358
     0.81949
     0.88128
     0.98720
     0.85480
     0.85480
     0.68710
     0.81067
     1.07547
     0.72240
     0.07806
    -0.45154
    -0.33679
    -0.35445
    -0.38093
    -0.20439
    -0.08965
    -0.43389
    -1.16649
    -1.26359
    -1.34303
    -1.49308
    -1.93441
    -1.80201
    -1.59017
    -1.19297
    -1.20180
    -1.69609
    -1.87262
    -2.07564
    -2.37574
    -2.20804
    -2.16390
    -1.96972
    -1.86380
    -1.96089
    -2.04033
    -2.24334
    -2.47283
    -2.53462
    -2.20804
    -2.16390
    -2.35809
    -2.76411
    -2.42870
    -2.87003
    -3.48790
    -3.49672
    -3.28488
    -2.82590
    -2.43753
    -3.10835
    -3.65560
    -3.59382
    -3.99984
    -4.14107
    -3.94688
    -3.94688
    -4.03515
    -3.80565
    -4.00867
    -4.12341
    -4.09693
    -4.45000
    -4.07045
    -4.05280
    -3.19662
    -2.89651
    -3.26723
    -3.17896
    -2.92299
    -2.47283
    -2.14625
    -2.62289
    -2.62289
    -1.84614
    -2.00502
    -1.83732
    -1.66961
    -2.30513
    -2.80825
    -2.85238
    -2.54345
    -2.54345
    -2.68467
    -3.24958
    -3.40846
    -3.37315
    -3.92040
    -3.59382
    -3.63795
    -3.83213
    -4.01749
    -4.02632
    -3.75269
    -3.74387
    -3.56734
    -3.60264
    -3.84096
    -3.68208
    -3.69973
    -3.33784
    -3.24075
    -3.64678
    -3.67326
    -3.57616
    -3.18779
    -3.02009
    -2.87003
    -2.76411
    -3.09070
    -3.05539
    -2.58758
    -2.30513
    -2.33161
    -2.51697
    -2.19038
    -1.74905
    -1.55487
    -1.68727
    -1.87262
    -1.87262
    -1.44012
    -1.34303
    -1.22828
    -1.20180
    -1.42247
    -1.50191
    -1.89028
    -1.06940
    -0.45154
    -0.54863
    -1.30772
    -1.44012
    -1.29007
    -1.14884
    -1.53721
    -1.41364
    -1.13119
    -1.00762
    -0.90170
    -0.82226
    -0.98996
    -0.84874
    -1.35185
    -1.73140
    -1.56369
    -1.25476
    -1.61665
    -1.53721
    -1.88145
    -2.33161
    -2.76411
    -3.04656
    -2.44635
    -2.41987
    -2.15508
    -1.85497
    -1.66079
    -1.99620
    -2.22569
    -2.34044
    -2.03150
    -1.89910
    -2.18156
    -2.72881
    -2.57875
    -2.36692
    -1.83732
    -1.29007
    -1.20180
    -1.87262
    -2.70233
    -2.87003
    -2.94065
    -2.49931
    -2.56993
    -2.58758
    -2.76411
    -3.21427
    -3.05539
    -2.72881
    -2.26100
    -2.35809
    -2.62289
    -2.62289
    -2.39339
    -2.27865
    -1.97854
    -1.29889
    -0.89287
    -1.14001
    -1.35185
    -1.07823
    -0.45154
    -0.48684
    -0.76047
    -0.46919
    -0.40741
    -0.17791
    -0.31914
    -0.75164
    -1.31655
    -1.34303
    -1.39599
    -1.27241
    -1.41364
    -2.12860
    -2.57875
    -2.49931
    -2.11977
    -2.35809
    -2.42870
    -2.77294
    -2.71998
    -1.67844
    -1.80201
    -1.54604
    -1.72257
    -2.04916
    -2.02268
    -1.96089
    -1.77553
    -1.35185
    -1.25476
    -1.22828
    -1.43129
    -1.27241
    -0.88404
    -1.18415
    -1.36951
    -1.38716
    -1.26359
    -1.06058
    -0.93700
    -0.99879
    -0.78695
    -1.07823
    -0.62807
    -0.60159
    -0.48684
    -0.50450
    -0.53980
    -0.92818
    -0.63690
     0.16633
     0.26342
     0.20163
     0.22811
     0.04275
     0.06041
    -0.01903
     0.14867
     0.23694
     0.03393
     0.05158
     0.27224
     0.44878
     0.45760
     0.69592
     0.69592
     0.53704
     0.33403
     0.62531
     0.74006
     0.01627
    -0.69868
    -0.51332
    -0.13378
     0.01627
     0.06923
    -0.42506
    -0.46037
    -0.77812
    -0.95466
    -0.76047
    -0.94583
    -0.96348
    -1.12236
    -1.29007
    -1.57252
    -1.23711
    -1.58135
    -0.86639
    -0.71634
    -0.70751
    -0.79578
    -1.06058
    -1.39599
    -1.41364
    -1.40481
    -0.55746
    -0.68103
    -0.91052
    -1.06058
    -1.39599
    -1.33420
    -0.88404
    -1.06940
    -0.55746
    -0.07199
    -0.87522
    -0.69868
    -0.60159
    -0.50450
    -0.02786
    -0.58394
    -1.04292
    -1.11354
    -1.04292
    -0.16026
    -0.42506
    -0.94583
    -1.05175
    -0.83108
    -0.48684
    -0.27501
     0.40464
     0.50174
     0.38699
     0.50174
     0.82832
     0.81949
     0.93424
     0.53704
     0.39582
     0.98720
     0.70475
     1.07547
     1.13725
     0.75771
     0.77536
     0.39582
     0.59883
    -0.21322
    -0.51332
    -0.73399
    -0.68103
    -0.93700
    -0.60159
    -0.23087
     0.23694
    -0.18674
    -0.08082
    -0.36327
    -0.35445
    -0.09847
    -0.23970
    -0.15143
    -0.32797
    -0.83991
    -0.80460
    -0.68986
    -0.68103
    -0.93700
    -0.83108
    -0.83991
    -0.65455
    -0.27501
    -0.30149
    -0.57511
    -0.79578
    -0.86639
    -0.27501
    -0.23970
     0.33403
     0.40464
    -0.08082
     0.43112
     1.48149
     1.88752
     1.53445
     0.90776
     1.01368
     1.78160
     1.69333
     1.67568
     1.61389
     1.54328
     1.56093
     1.71981
     1.74629
     1.22552
     0.78419
     0.63414
     0.83715
     0.95189
     1.15491
     1.13725
     0.29872
    -0.18674
    -0.57511
     0.22811
     1.26083
     2.68191
     3.07911
     2.29354
     1.64037
     0.82832
    -0.23087
    -0.57511
     0.39582
     1.44619
     2.27589
     1.93165
     0.76654
    -0.10730
    -0.26618
    -0.68986
    -0.71634
    -0.53980
    -0.90170
    -1.06940
    -0.61924
    -0.35445
    -0.32797
    -0.53098
    -0.28383
    -0.04551
     0.31638
     0.00745
     0.26342
     0.45760
     0.37816
     0.96955
     0.74006
     0.36934
     0.30755
     0.93424
     0.63414
     1.34027
     1.14608
     1.42853
     2.09935
     1.16373
     0.37816
     0.19280
     0.41347
     0.86363
     1.26083
     0.55470
     0.72240
     0.43995
     0.06041
     0.25459
    -0.28383
     0.08689
     0.27224
     0.11337
    -0.07199
    -0.01021
     0.71358
     0.80184
     0.66062
     0.14867
     0.45760
     0.30755
     0.40464
     0.74006
     0.46643
     0.54587
     0.34286
     0.81067
     0.75771
     0.07806
    -0.08965
    -0.11613
     0.16633
     0.33403
     0.41347
     0.42230
     0.21046
    -0.04551
     0.25459
     0.49291
     0.35168
     0.49291
     0.13102
    -0.26618
    -0.01021
    -0.12495
    -0.05434
    -0.22205
    -0.72516
    -0.73399
    -0.44271
    -0.37210
    -0.76930
    -0.53098
    -0.86639
    -0.73399
    -0.45154
     0.01627
     0.10454
    -0.27501
     0.56352
     1.28731
     1.38440
     1.70216
     1.65802
     1.66685
     1.68450
     1.18139
     1.19904
     2.06405
     2.22293
     2.04640
     2.23175
     2.08170
     1.75512
     1.50797
     1.14608
     0.79302
     1.11960
     1.56093
     1.79925
     1.81690
     1.63154
     1.37557
     2.02874
     2.03757
     1.11960
     0.93424
     0.01627
     0.40464
     0.99603
     1.10195
     0.38699
    -0.15143
    -0.02786
    -0.03669
     0.16633
     0.27224
    -0.28383
    -1.33420
    -1.52839
    -0.54863
     0.37816
     0.95189
     1.24317
     1.50797
     1.22552
     1.09312
     0.19280
     0.27224
     1.11077
     0.53704
     0.89011
     0.98720
     0.84597
     1.05781
     0.90776
     0.84597
     0.88128
     0.40464
     0.68710
     1.20787
     1.76394
     0.91659
     0.75771
     0.74888
     0.60766
     1.24317
     1.43736
     1.41088
     1.21669
     0.87245
     0.69592
     0.36934
     0.36934
     0.05158
    -0.01021
    -0.11613
    -0.01021
    -0.00138
    -0.03669
     0.13985
     0.20163
     0.55470
     0.89011
     0.97837
     1.35792
     1.21669
     0.95189
     0.61648
     1.01368
     1.38440
     1.69333
     1.33144
     0.75771
     0.78419
     0.83715
     0.79302
     1.07547
     0.63414
    -0.00138
    -0.27501
    -0.15143
    -0.48684
    -0.68103
    -0.59276
    -0.08082
     0.17515
     0.01627
     0.13102
    -0.00138
    -0.30149
    -0.27501
    -0.62807
    -0.37210
     0.05158
     0.12219
    -0.17791
     0.19280
     0.55470
     0.48408
     0.59000
     0.59883
     0.98720
     0.77536
     0.43995
     0.13102
     0.43112
     0.78419
     1.05781
     1.19904
     1.58741
     1.27848
     1.07547
     0.63414
     0.52822
     0.47526
     0.66062
     0.73123
     1.00485
     0.63414
     0.45760
     0.67827
     0.59000
     0.68710
     0.80184
     0.75771
     0.93424
     0.95189
     0.91659
     0.96072
     0.99603
     1.20787
     1.18139
     1.31379
     0.73123
     0.27224
     0.64296
     1.48149
     1.80808
     1.04016
    -0.74282
    -1.30772
     0.26342
     1.26083
     1.83456
     0.93424
     0.55470
     0.08689
    -0.33679
    -0.08965
     0.02510
     0.46643
     0.65179
     0.14867
     0.71358
     1.15491
     1.10195
     1.01368
     1.10195
     0.82832
     0.94307
     0.95189
     1.13725
     0.84597
     0.73123
     0.78419
     0.97837
     1.35792
     1.23435
     1.19021
     0.78419
     0.48408
     0.12219
    -0.16026
    -0.13378
    -0.18674
    -0.54863
    -0.13378
     0.33403
     0.40464
    -0.18674
    -0.26618
    -0.25735
    -0.24853
    -0.33679
     0.15750
     0.17515
     0.15750
     0.12219
     0.15750
     0.19280
     1.42853
     1.94930
     1.64037
     1.44619
     1.53445
     0.93424
     0.88128
     0.60766
     0.85480
     1.05781
     0.89893
     0.30755
     0.34286
     0.27224
     0.15750
    -0.43389
    -0.48684
    -0.31914
    -0.61924
    -0.65455
    -1.21063
    -1.47543
    -0.77812
    -0.39858
    -0.04551
     0.27224
     0.23694
    -0.03669
     0.17515
     0.33403
     0.24576
     0.21928
     0.27224
     0.15750
     0.06923
     0.21928
     0.37816
     0.26342
     0.43112
     0.48408
     0.67827
     1.25200
     1.36675
     1.85221
     1.93165
     1.22552
     0.92541
     0.98720
     1.63154
     2.94671
     2.90258
     1.94930
     1.75512
     1.64037
     1.87869
     1.73746
     1.13725
     1.11077
     1.11960
     1.05781
     0.78419
     0.71358
     0.56352
     0.03393
    -0.05434
     0.18398
    -0.05434
    -0.26618
     0.08689
     0.41347
     0.50174
     0.14867
     0.10454
    -0.22205
    -0.08082
     0.24576
     0.44878
     0.74006
     0.88128
     0.98720
     0.96072
     1.05781
     1.37557
     1.15491
     1.49914
     1.23435
     1.01368
     0.90776
     1.71098
     1.86104
     1.34909
     0.91659
     1.00485
     1.16373
     0.83715
     0.66944
     0.13102
    -0.68986
    -0.56628
    -0.24853
    -0.11613
    -0.08965
    -0.12495
    -1.02527
    -0.97231
    -0.82226
    -0.57511
    -0.42506
    -0.79578
    -0.69868
    -0.51332
    -0.32797
    -0.09847
     0.20163
     0.27224
     0.08689
     0.15750
     0.31638
     0.88128
     0.83715
     0.51056
     0.48408
     0.86363
     0.73123
     0.70475
     0.96072
     1.19021
     0.81067
     0.70475
     1.61389
     2.00226
     1.77277
     1.28731
     1.29613
    -0.01903
    -0.17791
     0.03393
     0.26342
     0.62531
     0.68710
     0.72240
     0.49291
    -0.34562
    -0.52215
    -1.21063
    -1.53721
    -1.17532
    -0.42506
    -0.23087
    -0.31031
    -0.60159
     0.06041
     0.22811
     0.07806
    -0.29266
    -0.25735
    -0.05434
     0.13985
     0.06041
     0.14867
     0.22811
    -0.00138
     0.24576
     0.48408
     1.00485
     0.36051
     0.70475
     0.92541
     0.80184
     1.71098
     0.54587
    -0.05434
     0.44878
     0.91659
     1.51680
     1.97578
     1.90517
     1.45501
     1.03133
     0.83715
     0.34286
     0.98720
     0.92541
     1.36675
     1.26965
     1.21669
     0.73123
     0.91659
     0.95189
     1.05781
     1.51680
     0.66062
     0.36051
     1.22552
     0.91659
     0.93424
     0.94307
     0.73123
     0.55470
     0.69592
     0.80184
     0.52822
     0.34286
     0.59883
     0.88128
     0.98720
     0.93424
     0.43112
     0.32520
     0.12219
     0.36934
     0.46643
     0.89893
     0.66062
     0.74888
     0.30755
     1.00485
     1.39323
     1.71098
     1.43736
     1.14608
     1.28731
     1.09312
     1.74629
     2.11701
     1.11077
     0.64296
     1.83456
     1.83456
     0.26342
     1.15491
     0.52822
    -0.84874
    -1.56369
    -1.12236
    -1.54604
    -1.35185
    -1.29007
    -1.27241
    -0.70751
    -0.38093
    -0.57511
    -0.41623
    -0.33679
    -0.47802
     0.61648
     1.07547
     1.27848
     1.62272
     2.07288
     2.16114
     2.27589
     2.21410
     2.08170
     2.12583
     2.24058
     2.31119
     2.50538
     2.28471
     1.99344
     1.06664
     1.04016
     1.11960
     1.55210
     2.04640
     1.71098
     0.84597
     0.42230
     0.45760
     1.09312
     0.28107
    -0.53098
    -0.23087
    -0.14261
    -0.11613
    -0.47802
    -0.01903
    -0.01903
     0.32520
    -0.30149
    -0.81343
    -0.16026
     0.00745
    -0.01021
     0.41347
     0.07806
     0.27224
     0.59000
     0.75771
     1.17256
     0.66944
     0.69592
     0.80184
     1.05781
     0.95189
     0.88128
     0.57235
     0.82832
     0.82832
     0.36934
     0.53704
     0.04275
    -0.23970
     0.00745
    -0.28383
    -0.43389
    -0.76047
    -1.00762
    -1.04292
    -0.91935
    -1.21063
    -1.10471
    -1.41364
    -1.50191
    -1.37833
    -1.11354
    -1.02527
    -0.83991
    -0.74282
    -0.48684
     0.30755
     0.67827
     0.64296
     0.66062
     1.21669
     1.93165
     2.21410
     2.27589
     2.25823
     1.94930
     1.66685
     1.88752
     2.46125
     2.32002
     2.50538
     2.00226
     1.20787
     0.53704
     0.31638
     0.50174
    -0.32797
    -0.16909
     0.08689
    -0.52215
    -0.53980
    -0.13378
     0.48408
     0.06923
     0.23694
    -0.04551
    -0.60159
     0.43995
     1.34027
     1.36675
     1.29613
     1.36675
     0.63414
     0.64296
     1.36675
     1.82573
     3.09676
     2.79666
     1.38440
     0.59000
     0.17515
    -0.19557
     0.91659
     1.22552
     1.85221
     1.20787
    -0.37210
    -1.56369
    -0.68986
     0.82832
     0.03393
    -0.44271
    -0.91935
    -0.76047
    -0.72516
    -0.50450
    -0.31914
    -0.22205
    -0.03669
     0.39582
     0.59000
     0.65179
     1.11077
     0.91659
     0.80184
     0.79302
     0.94307
     0.80184
     0.95189
     1.23435
     1.29613
     1.35792
     1.16373
     1.05781
     0.74888
     0.78419
     0.51939
     0.92541
     0.83715
     1.15491
     0.78419
    -0.17791
    -0.01021
     0.13102
     0.15750
     0.40464
     0.33403
     0.17515
     0.05158
    -0.31031
    -0.60159
    -0.33679
    -0.32797
    -0.31914
    -0.23970
    -0.23970
    -0.62807
    -0.68986
    -0.40741
    -0.08082
     0.13985
     0.02510
     0.00745
     0.06041
     0.09571
     0.11337
     0.09571
     0.10454
     0.29872
     0.76654
     0.51056
     0.13985
    -0.78695
    -0.91935
    -1.06940
     0.18398
     0.51056
    -0.52215
    -0.75164
    -0.78695
    -0.66338
    -0.33679
    -0.69868
    -0.63690
    -0.86639
    -1.10471
    -0.89287
    -1.28124
    -0.67220
     0.73123
     0.12219
     0.44878
     1.10195
     1.07547
     0.59000
     0.50174
     0.75771
     0.72240
     0.94307
     1.59624
     2.27589
     1.88752
     1.45501
     1.81690
     1.91400
     1.91400
     1.81690
     1.04016
     0.01627
    -0.27501
     0.28107
     0.69592
     0.76654
     0.64296
     0.51939
     0.57235
     0.41347
     0.08689
     0.06041
    -0.18674
    -0.00138
     0.09571
     0.75771
     1.87869
     1.22552
     0.92541
     0.95189
     0.53704
     0.74006
     1.64037
     2.11701
     1.82573
     1.01368
    -0.02786
    -0.51332
    -0.88404
    -0.58394
    -0.56628
     0.06923
     0.17515
     0.13102
    -0.10730
    -0.89287
    -1.15767
    -1.35185
    -0.50450
    -0.66338
    -0.15143
    -0.08965
     0.13102
     0.34286
     0.66062
     0.85480
     0.85480
     0.85480
     0.88128
     1.19904
     0.90776
     0.94307
     1.13725
     1.20787
     1.25200
     1.28731
     0.96955
     1.16373
     1.41971
     1.20787
     0.94307
     0.59883
     0.94307
     0.62531
     0.06923
     0.71358
     0.53704
    -0.12495
    -0.73399
    -0.32797
     0.06041
    -0.15143
    -0.08965
    -0.21322
    -0.46919
    -0.41623
     0.02510
     0.02510
    -0.16026
     0.39582
     0.26342
    -0.05434
    -0.07199
     0.55470
     0.76654
     0.58118
     0.63414
     0.36934
     0.28107
     0.80184
     1.22552
     1.19021
     0.16633
    -0.67220
    -0.58394
     0.11337
     0.74006
     0.14867
    -0.61042
    -0.63690
     0.02510
    -0.47802
    -0.63690
    -0.64572
    -0.32797
    -1.33420
    -1.31655
    -1.06940
     0.42230
     0.22811
     1.19904
    -0.42506
    -0.50450
    -0.13378
     0.71358
     0.72240
     1.37557
     1.33144
     0.28990
     0.09571
     0.46643
     1.01368
     0.15750
     0.08689
     0.65179
     0.71358
     0.59000
     0.81949
     0.93424
     0.45760
     0.61648
     0.52822
     0.69592
     1.08429
     0.95189
     1.13725
     1.37557
     1.28731
     1.30496
     1.58741
     1.25200
     1.25200
     1.89634
     1.99344
     1.80808
     1.89634
     1.12843
     1.26083
     1.49914
     1.50797
     1.68450
     0.50174
     0.23694
     0.58118
     0.22811
     0.46643
    -0.05434
     0.05158
    -0.28383
    -0.63690
    -0.37210
    -0.51332
    -0.76047
    -0.60159
    -0.20439
    -0.16909
    -0.16909
     0.06923
     0.29872
     0.59883
     0.46643
     0.28990
     0.61648
     0.42230
     0.64296
     0.69592
     0.75771
     0.49291
     0.58118
     0.63414
     0.57235
     0.60766
     0.66944
     0.57235
     0.76654
     1.04016
     0.77536
     0.66944
     0.87245
     1.28731
     1.55210
     1.41971
     1.16373
     0.99603
     1.10195
     1.40205
     1.43736
     1.17256
     0.36051
    -0.19557
    -0.05434
     0.56352
     0.89011
     0.35168
     0.08689
    -0.75164
    -0.75164
    -0.29266
    -0.58394
    -0.82226
    -0.46037
    -0.99879
    -0.59276
     0.00745
    -0.14261
     0.10454
    -0.39858
    -0.99879
    -0.28383
     0.20163
     0.00745
     0.55470
     0.39582
     0.49291
     0.73123
     0.15750
     0.68710
     0.74006
     0.36051
    -0.18674
    -0.08082
     0.64296
     0.90776
     0.62531
     0.41347
     0.47526
     0.92541
     0.75771
     0.49291
     1.24317
     0.23694
    -1.77553
    -1.54604
     1.44619
     3.01732
     1.41088
     0.80184
     0.09571
    -0.54863
     0.13985
     0.16633
     0.23694
     0.29872
     0.43112
     0.37816
     0.53704
     1.00485
     0.57235
     0.45760
     0.47526
     1.01368
     1.32261
     1.40205
     1.47266
     1.72864
     1.62272
     1.69333
     1.62272
     1.34027
     0.42230
     1.08429
     1.34027
     1.64037
     1.67568
     1.04899
     0.96072
    -0.01903
    -0.42506
     0.20163
     0.69592
     0.47526
     0.11337
     0.03393
    -0.19557
    -0.20439
     0.24576
    -0.08965
    -0.45154
    -0.48684
    -0.31031
     0.04275
    -0.17791
    -0.44271
    -0.79578
    -0.91052
    -1.01644
    -0.83991
    -0.89287
    -0.97231
    -0.83108
    -0.76930
    -0.32797
    -0.40741
    -0.71634
    -0.61924
    -0.66338
    -0.66338
    -0.75164
    -0.64572
    -0.25735
     0.35168
     0.35168
     0.24576
    -0.14261
     0.05158
     0.51056
     0.50174
     0.42230
     0.30755
     0.91659
     1.25200
     0.87245
     0.51939
     0.34286
     1.13725
     1.34027
     0.52822
     0.35168
    -0.25735
    -0.40741
     0.32520
     0.79302
     0.66062
    -0.19557
    -0.60159
    -0.33679
     0.09571
     0.03393
     0.04275
    -0.15143
    -0.28383
     0.16633
     0.59883
     0.93424
     0.50174
    -0.10730
     0.26342
     0.24576
     0.99603
     1.02251
     1.21669
     0.93424
     0.74006
    -0.01021
     0.22811
     1.29613
     2.05522
     1.10195
     0.83715
     0.21046
     0.21046
     0.86363
     1.20787
     0.89011
    -0.53980
    -0.08965
     3.37921
     2.87610
    -1.62548
    -2.13742
    -0.89287
     0.10454
     2.07288
     1.49032
     0.37816
     0.55470
     0.41347
     0.13102
     0.58118
     1.19021
     0.99603
    -0.43389
    -0.86639
     0.02510
     0.55470
     0.65179
     0.96955
     0.51056
     0.48408
     0.28990
    -0.02786
    -0.07199
    -0.19557
     0.55470
     1.23435
     1.38440
     0.86363
    -0.03669
    -0.30149
     0.28107
     0.35168
     0.91659
     1.52562
     2.46125
     2.20527
     0.77536
    -0.30149
    -1.21945
    -1.21063
    -0.36327
     0.35168
     0.54587
     0.19280
     0.07806
    -0.03669
    -0.20439
    -0.78695
    -1.25476
    -0.91052
    -0.76047
    -0.76047
    -0.83991
    -0.90170
    -0.88404
    -1.13119
    -1.35185
    -0.89287
    -0.76047
    -0.72516
    -0.75164
    -0.25735
    -0.47802
    -0.56628
    -0.68986
    -0.25735
    -0.51332
    -0.17791
    -0.06317
     0.31638
     1.44619
     1.29613
     0.82832
     0.97837
     0.85480
     0.86363
     0.96072
     0.58118
     1.08429
     0.83715
     1.06664
     0.89011
     0.41347
    -0.22205
     0.14867
     0.00745
     0.17515
     0.15750
    -0.11613
     0.08689
     0.26342
    -0.01021
     0.13985
     0.04275
     0.51939
     1.60506
     1.77277
     1.34027
    -0.19557
    -0.36327
     0.80184
     0.67827
     0.64296
     0.43112
     0.95189
     0.66062
    -0.10730
     0.84597
     0.75771
    -0.00138
    -0.46037
    -0.99879
    -0.23970
     0.71358
     1.17256
    -0.01021
     0.36051
     1.02251
     1.13725
     0.39582
     0.84597
    -0.11613
    -0.52215
    -0.22205
    -0.47802
     0.15750
     1.09312
     0.81067
    -0.07199
    -0.45154
    -0.73399
    -1.36951
    -0.19557
    -0.49567
    -0.77812
    -1.24593
    -0.43389
    -0.75164
     0.50174
     0.99603
    -0.95466
    -0.36327
    -0.43389
    -0.10730
     0.21928
    -0.16026
    -0.28383
    -0.68986
     0.38699
     0.27224
     0.84597
     1.03133
     1.11077
     0.51939
     0.42230
     0.51939
     0.44878
     0.40464
     0.89893
     1.94930
     2.77018
     2.44359
     2.71722
     2.57599
    -0.94583
    -0.67220
    -0.07199
     0.51056
     1.10195
     1.26083
     1.05781
     0.43995
    -0.25735
    -1.01644
    -1.12236
    -1.48425
    -1.51956
    -1.05175
    -0.91935
    -0.55746
    -0.31914
    -0.61042
    -0.81343
    -0.54863
    -0.81343
    -0.37210
    -0.54863
    -0.78695
    -0.71634
    -0.59276
    -0.68986
    -0.68986
    -0.53980
    -0.98996
    -1.39599
    -1.64313
    -1.67844
    -1.99620
    -1.89910
    -1.28124
    -1.14884
    -1.26359
    -1.01644
    -1.64313
    -1.74905
    -1.14884
    -0.79578
    -0.42506
     0.06923
     0.05158
     0.38699
     0.18398
     0.35168
     0.61648
     0.88128
     1.49914
     1.94930
     1.83456
     1.08429
     0.27224
     0.24576
     0.31638
     0.95189
     0.46643
     0.15750
     0.46643
     1.37557
     0.96955
     0.10454
    -0.36327
    -0.17791
    -0.04551
     0.43995
     0.78419
     1.05781
     0.71358
     0.71358
    -0.05434
    -0.24853
    -0.16026
     0.88128
     0.33403
    -0.73399
    -0.42506
    -0.76930
     0.14867
    -0.38093
    -0.86639
    -0.45154
     0.30755
     0.36051
    -1.19297
    -0.44271
     0.66944
     1.10195
    -0.10730
    -0.39858
    -1.27241
    -1.29007
    -0.44271
     0.15750
     0.58118
     0.27224
     0.21046
    -0.80460
    -0.38093
    -0.63690
    -1.14001
    -0.86639
    -0.23970
     0.40464
     1.15491
     1.67568
     0.93424
     0.47526
     0.51939
     1.13725
     0.81067
     1.29613
     1.49914
     1.91400
     1.60506
     1.34027
     1.60506
     1.71981
     1.64037
     1.41971
     1.56976
     1.49914
     1.34027
     1.23435
     1.50797
     1.81690
     1.60506
     1.38440
     0.68710
     0.31638
    -0.23970
    -0.27501
     0.12219
     0.28107
     0.22811
    -0.10730
    -0.41623
    -0.58394
    -0.63690
    -0.74282
    -1.03410
    -1.29007
    -0.98114
    -1.08706
    -0.82226
    -1.13119
    -1.07823
    -1.02527
    -0.71634
    -0.38093
    -0.50450
    -1.12236
    -0.90170
    -0.43389
     0.10454
    -0.40741
    -0.53098
    -0.35445
    -0.30149
    -0.23087
    -0.28383
    -0.31914
    -0.23970
    -0.38975
     0.08689
     0.02510
    -0.66338
    -0.64572
    -1.04292
    -0.46037
    -0.22205
    -0.38975
     0.13102
     0.17515
     0.46643
     0.84597
     0.74006
     0.53704
     0.37816
     0.54587
     0.64296
     1.25200
     0.45760
     0.05158
     1.04899
     1.01368
     0.81949
     0.67827
    -0.92818
    -1.33420
    -0.08965
     0.64296
     0.15750
     0.38699
    -0.07199
    -0.68986
    -0.48684
    -0.46037
    -0.89287
    -0.91935
    -0.79578
    -0.44271
     0.01627
     0.74888
     0.41347
    -0.56628
    -1.85497
    -2.59641
    -1.58135
     0.30755
     1.46384
     2.55834
     0.50174
    -1.86380
    -2.86121
    -2.22569
     0.27224
     1.63154
     2.23175
     1.12843
     0.32520
     0.85480
     0.66062
     1.03133
     1.23435
     1.48149
     2.11701
     1.94048
     1.33144
     1.84338
     1.88752
     1.23435
     1.27848
     2.22293
     2.40829
     1.67568
     1.31379
     1.22552
     1.34027
     1.28731
     1.33144
     1.31379
     1.49914
     1.41971
     1.53445
     1.42853
     1.47266
     1.68450
     2.23175
     2.14349
     2.03757
     1.75512
     1.45501
     1.23435
     1.57858
     1.28731
     1.10195
     0.54587
    -0.08965
    -0.13378
     0.19280
    -0.02786
    -0.21322
    -0.44271
    -0.75164
    -1.23711
    -1.14001
    -1.49308
    -1.14001
    -0.37210
    -0.79578
    -0.89287
    -0.80460
    -0.20439
    -0.58394
    -0.59276
    -0.27501
    -0.21322
    -0.13378
    -0.32797
    -0.72516
    -1.65196
    -2.53462
    -1.01644
    -0.31914
    -0.78695
    -0.14261
    -0.35445
    -0.93700
    -1.29889
    -0.66338
    -0.42506
    -0.80460
    -1.74023
    -1.23711
    -0.33679
    -0.12495
    -0.13378
     1.35792
     1.23435
    -0.14261
    -0.06317
    -0.15143
     0.21928
     0.14867
    -0.19557
    -0.11613
     0.12219
     0.35168
     0.91659
     0.85480
     1.32261
     1.04899
     0.35168
     0.34286
     0.28990
     0.51056
     0.59000
     0.85480
     1.02251
     0.08689
    -0.89287
    -2.33161
    -2.11094
    -1.65196
    -1.39599
    -0.42506
    -2.02268
    -2.00502
    -2.48166
    -3.62030
    -3.98219
    -3.32019
    -0.98996
    -0.68986
    -0.72516
    -1.05175
    -0.78695
     0.06923
     0.98720
     1.19904
     2.28471
     2.59365
     2.74370
     3.13207
     2.32885
     1.93165
     1.98461
     2.19645
     2.38181
     2.31119
     2.65543
     2.04640
     1.55210
     0.99603
     0.82832
     0.80184
     0.88128
     0.80184
     0.75771
     0.82832
     0.72240
     0.89893
     0.98720
     0.69592
     1.03133
     0.81949
     0.80184
     0.82832
     0.90776
     1.05781
     1.14608
     1.01368
     0.55470
     0.59883
     0.98720
     0.71358
     0.85480
     1.07547
     1.70216
     1.19021
     1.04016
     0.72240
     0.65179
     0.74888
     0.44878
     0.59000
     0.99603
     0.56352
     0.60766
     0.65179
     0.22811
     0.36934
     0.38699
     0.31638
     0.34286
    -0.04551
    -0.32797
     0.28990
     0.40464
     0.74888
     0.44878
     0.21928
    -0.33679
    -0.52215
    -0.07199
    -0.33679
    -0.15143
     0.18398
     0.03393
    -0.77812
    -0.81343
    -0.68103
    -0.67220
    -0.32797
    -0.00138
     0.12219
     0.12219
    -1.27241
    -1.80201
    -2.36692
    -1.50191
    -0.76930
    -0.17791
    -0.51332
    -0.34562
    -1.40481
    -1.96972
    -1.47543
    -0.94583
    -1.09588
    -0.45154
     0.22811
    -0.21322
    -0.60159
    -1.50191
    -1.21063
    -0.24853
    -0.70751
    -0.10730
     0.48408
     0.12219
     0.24576
     0.50174
     0.14867
    -0.78695
    -1.47543
    -0.88404
    -1.14001
    -0.07199
     0.78419
     0.67827
     0.10454
    -0.04551
    -0.32797
     0.26342
     0.06923
     0.03393
    -0.04551
    -0.51332
    -0.38093
    -1.05175
    -0.93700
     0.11337
    -0.31031
    -0.60159
     0.89893
     0.45760
     0.31638
     0.72240
     0.91659
     0.08689
     0.45760
     0.36051
     0.74888
     1.33144
     1.84338
     1.99344
     1.70216
     1.71981
     1.63154
     1.57858
     1.86104
     1.79042
     2.17879
     1.34027
     1.10195
     1.43736
     1.37557
     1.40205
     1.48149
     1.13725
     1.33144
     1.09312
     1.18139
     1.32261
     1.15491
     0.99603
     0.95189
     0.73123
     0.96955
     1.13725
     0.88128
     0.77536
     1.25200
     1.34909
     1.41088
     1.30496
     1.53445
     1.20787
     0.77536
     1.01368
     0.74888
     1.15491
     1.23435
     1.16373
     0.74006
     0.75771
     0.74006
     0.60766
     0.36051
     0.24576
     0.51056
     0.74888
     0.67827
     0.74006
     0.69592
     0.73123
     0.71358
     0.81949
     0.60766
     0.59000
     0.87245
     1.00485
     0.88128
     0.66944
     0.66062
     0.43112
     0.56352
     0.68710
     0.33403
    -0.23970
    -0.21322
    -0.01021
    -0.38093
    -0.14261
     0.03393
    -0.08965
    -0.23970
    -0.66338
    -0.91052
    -0.93700
    -0.65455
    -0.90170
    -1.12236
    -1.00762
    -1.32537
    -1.19297
    -1.16649
    -0.73399
    -0.71634
    -0.92818
    -1.27241
    -1.55487
    -0.85756
    -0.49567
    -0.68986
    -0.60159
    -0.53980
    -0.47802
    -0.40741
    -0.30149
    -0.34562
    -0.87522
    -0.70751
    -0.83991
    -0.41623
    -0.09847
    -0.17791
    -0.36327
    -0.60159
    -0.55746
    -0.57511
    -0.69868
    -0.76930
    -0.61924
    -0.84874
    -0.30149
    -0.42506
    -0.41623
    -0.26618
    -0.29266
    -0.60159
    -1.41364
    -1.97854
    -2.11977
    -1.57252
    -0.07199
     0.10454
    -0.21322
     0.13985
     0.10454
    -0.59276
     0.12219
     1.41971
     1.36675
     0.63414
    -1.01644
    -1.47543
     0.04275
     1.72864
     2.01992
     1.09312
     0.36051
    -0.46919
    -1.07823
    -1.51073
    -0.71634
    -0.63690
    -0.98996
    -0.57511
    -0.26618
    -0.10730
     0.27224
     0.33403
     1.10195
     1.44619
     1.20787
     0.89011
     0.28107
     0.64296
     1.02251
     1.48149
     1.10195
     1.02251
     1.08429
     1.35792
     0.95189
     0.67827
     0.14867
     0.39582
     0.64296
     0.67827
     0.51056
     0.02510
     0.06923
     0.73123
     1.11077
     1.18139
     1.00485
     1.08429
     0.83715
     0.83715
     0.96072
     0.86363
     0.97837
     1.09312
     1.23435
     1.12843
     1.06664
     1.02251
     0.89893
     1.06664
     0.87245
     0.72240
     0.87245
     0.43112
     0.46643
     0.24576
     0.44878
     0.35168
    -0.09847
    -0.23970
    -0.25735
    -0.21322
    -0.43389
    -0.76047
    -0.46037
    -0.34562
    -0.35445
    -0.23087
    -0.68986
    -0.92818
    -0.96348
    -1.05175
    -0.91935
    -0.76047
    -0.62807
    -0.39858
    -0.49567
    -0.75164
    -1.01644
    -1.13119
    -1.02527
    -0.57511
    -0.44271
    -0.13378
    -0.59276
    -0.64572
    -0.80460
    -0.45154
    -0.35445
    -0.68986
    -0.70751
    -0.63690
    -0.45154
    -0.63690
    -0.57511
    -0.56628
    -0.76047
    -0.86639
    -0.61924
    -0.78695
    -0.87522
    -0.70751
    -0.57511
    -1.05175
    -1.26359
    -0.81343
    -0.88404
    -1.00762
    -1.06058
    -0.68103
     0.02510
    -0.03669
    -0.97231
    -1.50191
    -1.40481
    -1.19297
    -0.98996
    -1.63431
    -1.88145
    -1.11354
     1.12843
     3.90881
     3.03498
     0.41347
    -3.66443
    -2.63171
    -1.66079
     0.05158
     1.71981
     1.92282
     0.64296
     0.17515
    -0.57511
    -0.69868
    -0.47802
     0.05158
     2.08170
     2.14349
     1.96696
     1.38440
     1.02251
     0.66944
     0.67827
     0.70475
     1.89634
     2.27589
     3.33508
     2.77018
     2.07288
     0.92541
    -0.08965
    -0.16909
    -0.37210
     0.35168
     0.25459
     0.43995
     0.48408
    -0.02786
    -0.23970
    -0.15143
    -0.17791
    -0.01021
     0.52822
     0.16633
     0.04275
    -0.16026
     0.11337
     0.01627
    -0.31031
    -0.77812
     0.06041
     0.26342
     0.11337
     1.02251
     0.38699
    -0.79578
    -0.89287
    -0.07199
     0.21046
    -0.23970
    -0.67220
    -0.68986
     0.09571
     0.17515
    -0.23970
    -0.76930
    -0.84874
    -0.47802
    -0.01021
     0.10454
    -0.28383
    -0.46919
    -0.84874
    -0.23087
     0.47526
     0.31638
     0.30755
     0.33403
     0.43112
     0.32520
     0.41347
    -0.03669
     0.06923
    -0.06317
     0.33403
     0.46643
     0.28107
     0.05158
    -0.17791
    -0.09847
    -0.09847
    -0.46919
    -0.16909
     0.06923
     0.03393
    -0.07199
    -0.29266
     0.17515
    -0.27501
    -0.08965
    -0.22205
    -0.08965
     0.03393
     0.29872
     0.04275
     0.02510
     0.12219
     0.88128
     0.81067
     1.11960
     0.74888
     0.99603
     0.65179
     0.81067
     1.36675
     0.70475
     0.72240
     0.41347
    -0.16026
     0.20163
     0.51056
     0.51939
     0.51056
     0.84597
     0.84597
     0.19280
    -0.07199
    -0.35445
     0.36051
     0.33403
     0.61648
     0.28107
    -0.37210
     0.61648
     1.08429
     0.42230
     0.46643
     0.06923
    -0.49567
    -1.74023
    -0.21322
     0.17515
    -0.11613
     1.31379
     2.50538
    -0.09847
    -0.54863
    -1.14884
    -2.35809
    -1.75788
    -0.76047
     1.15491
     3.49396
     4.30601
     2.89375
     2.07288
     1.24317
    -1.39599
    -2.24334
    -0.76930
     0.73123
     0.39582
     1.08429
     0.36934
     0.10454
    -0.63690
    -1.09588
    -1.79318
    -2.54345
    -2.82590
    -2.41987
    -2.26100
    -1.71375
    -1.40481
    -1.37833
    -1.40481
    -1.29007
    -0.76047
    -0.53980
    -0.68986
    -0.83108
    -0.54863
    -0.00138
    -0.07199
    -0.57511
    -1.31655
    -1.26359
    -0.74282
    -0.53098
     0.42230
     0.52822
     0.08689
     0.04275
     0.13985
     0.33403
     0.22811
     0.61648
    -0.05434
    -0.51332
    -0.16909
     0.24576
     0.30755
     0.39582
     0.48408
    -0.16026
    -0.76930
    -0.32797
    -0.81343
    -1.11354
    -0.69868
    -0.70751
    -0.79578
    -0.68986
    -0.21322
     0.01627
     0.00745
    -0.20439
     0.02510
     0.00745
    -0.03669
     0.13102
     0.27224
     0.49291
     0.21928
     0.30755
     0.15750
    -0.12495
    -0.08082
    -0.21322
     0.36934
     0.47526
     0.21928
     0.19280
    -0.28383
    -0.21322
     0.28990
     0.35168
     0.18398
     0.04275
    -0.05434
    -0.30149
    -0.28383
     0.22811
     0.54587
     0.62531
     0.60766
     0.63414
     0.31638
     1.13725
     1.13725
     1.09312
     1.09312
     1.26965
     1.34909
     1.90517
     1.94048
     2.36415
     1.78160
     1.95813
     1.75512
     0.94307
     1.63154
     1.94930
     1.64037
     0.86363
     0.51939
     1.61389
     1.46384
     0.47526
     0.50174
    -0.09847
    -0.77812
    -0.74282
    -1.24593
    -1.12236
    -0.37210
    -0.91935
    -1.40481
    -1.53721
    -1.20180
    -0.90170
    -1.06940
     0.36051
     0.83715
     1.19021
     1.52562
     2.44359
     1.04899
    -0.00138
     1.19904
    -0.13378
     0.21046
     0.59883
     0.75771
     1.08429
     1.42853
     0.29872
    -0.65455
    -1.46660
    -2.69350
    -2.83473
    -2.61406
    -2.01385
    -1.81966
    -1.58135
    -0.53098
    -0.44271
    -0.68986
    -0.82226
    -0.35445
    -0.33679
     0.40464
     0.30755
     0.23694
    -0.83108
    -0.82226
     0.75771
     0.53704
     0.40464
    -0.86639
    -0.78695
    -0.46037
    -0.68986
    -0.46037
    -0.50450
    -0.23970
    -0.83108
    -0.31031
     0.06923
    -0.09847
    -0.13378
    -0.00138
     0.31638
     0.27224
    -0.01021
     0.12219
     0.52822
     0.62531
     0.07806
    -0.10730
     0.64296
     1.07547
     0.24576
     0.01627
    -0.19557
    -0.10730
    -0.27501
     0.01627
     0.23694
     0.00745
     0.13985
     0.31638
     0.38699
     0.53704
     0.44878
     0.43112
     0.21928
     0.18398
     0.06041
     0.32520
     0.68710
     0.60766
     0.14867
     0.11337
    -0.05434
     0.21046
     0.06923
     0.45760
     0.59000
     0.38699
    -0.05434
    -0.09847
    -0.18674
     0.13102
     0.48408
     0.91659
     0.88128
     0.75771
     0.50174
     0.17515
     0.63414
     0.85480
     0.97837
     1.03133
     1.26083
     0.82832
     0.68710
     1.24317
     0.72240
     0.55470
     0.12219
     0.43112
     0.48408
     0.13985
     0.02510
     0.57235
    -0.03669
    -0.20439
     0.16633
    -0.31914
    -0.28383
    -0.21322
    -0.12495
     0.51056
     0.06041
    -0.28383
    -0.11613
    -0.35445
     0.16633
     0.65179
     1.63154
     2.44359
     2.95554
     3.10559
     1.80808
    -0.92818
    -0.41623
    -0.25735
    -1.09588
     0.33403
     0.46643
     0.50174
    -0.08965
    -1.02527
    -1.27241
    -1.76670
    -2.93182
    -2.47283
    -1.89910
    -1.55487
    -1.29007
    -1.91676
    -1.94324
    -1.10471
    -0.31914
    -0.01021
     0.18398
    -0.37210
     0.23694
     0.05158
     0.08689
     0.12219
     0.03393
    -0.16909
     0.37816
     0.66944
    -0.86639
    -1.88145
    -0.81343
     0.01627
    -0.38093
    -1.08706
    -0.31914
    -0.23970
    -1.12236
    -1.53721
    -1.09588
    -1.31655
    -1.50191
    -0.96348
    -0.36327
    -0.14261
    -0.36327
    -0.30149
     0.21046
    -0.04551
    -0.52215
    -0.33679
    -0.27501
     0.12219
     0.29872
     0.65179
     0.85480
     0.98720
     0.33403
    -0.08965
    -0.01903
     0.50174
     0.65179
     0.70475
     0.78419
     0.48408
     0.43995
     0.48408
     0.71358
     0.71358
     0.62531
    -0.02786
    -0.38093
     0.15750
     0.23694
     0.21046
     0.42230
     0.15750
     0.26342
     0.13102
    -0.14261
    -0.41623
    -0.47802
     0.10454
     0.73123
     0.74888
     0.44878
     0.53704
     0.41347
     0.96955
     0.94307
     0.59883
     0.42230
     0.22811
     0.66062
     1.00485
     1.28731
     1.03133
     0.83715
     0.72240
     0.66944
     0.67827
     0.48408
     0.06041
    -0.11613
    -0.28383
     0.05158
     0.69592
     0.40464
     0.14867
    -0.06317
     0.36051
     0.48408
     0.11337
    -0.25735
     0.05158
     0.49291
    -0.06317
     1.11077
     1.55210
     2.46125
     2.29354
    -0.34562
    -1.27241
    -1.36068
    -0.56628
     0.20163
     0.40464
    -0.08082
    -0.53098
    -0.41623
    -0.55746
    -0.57511
    -0.77812
    -1.19297
    -1.21945
    -1.02527
    -0.83991
    -0.43389
     0.28990
     0.35168
     0.40464
     0.45760
     1.11960
     2.07288
     2.27589
     1.63154
     1.00485
     0.71358
     1.07547
     1.20787
     0.99603
     0.85480
     0.66062
     0.12219
    -0.05434
    -0.31031
    -0.75164
    -0.77812
    -1.25476
    -1.41364
    -1.87262
    -2.08446
    -0.71634
     0.37816
     0.81949
     0.51056
    -1.14001
    -1.32537
    -0.82226
     0.61648
     0.93424
     1.27848
     1.29613
     0.49291
    -0.04551
    -0.77812
    -0.91052
    -1.24593
    -1.09588
    -1.01644
    -1.24593
    -1.43129
    -2.07564
    -2.00502
    -2.11977
    -1.93441
    -1.59900
    -1.36068
    -0.95466
    -1.10471
    -0.73399
    -0.47802
    -0.08965
     0.40464
     0.24576
     0.00745
     0.20163
     0.40464
     0.76654
     0.93424
     0.65179
     0.97837
     0.94307
     0.40464
     0.65179
     0.81949
     0.84597
     0.84597
     0.60766
     0.32520
     0.40464
     0.33403
     0.34286
     0.46643
     0.22811
     0.29872
     0.16633
     0.58118
     0.59000
     0.52822
     0.72240
     0.70475
     0.22811
     0.31638
     0.60766
     0.55470
     0.44878
     0.71358
     0.71358
     0.32520
    -0.07199
     0.28990
     0.33403
     0.59000
     0.68710
    -0.08082
    -0.24853
    -0.43389
    -0.14261
     0.70475
     1.55210
     4.00591
     4.92387
     3.74993
     2.89375
     1.53445
     0.21046
     1.02251
     2.64661
     2.38181
     2.26706
     2.24941
     1.83456
     1.02251
     0.39582
    -0.51332
    -1.03410
    -1.98737
    -2.43753
    -1.95206
    -1.76670
    -0.96348
    -0.70751
    -0.64572
    -1.00762
    -0.52215
    -0.25735
     0.06923
     0.50174
    -0.05434
     0.11337
    -0.92818
    -1.11354
    -1.25476
    -0.03669
     1.19904
     1.56093
     0.36051
    -0.89287
    -1.24593
    -0.61924
    -0.56628
    -0.12495
     0.24576
     0.58118
     0.48408
     0.28107
     0.18398
     0.47526
     0.59883
     0.15750
    -1.00762
    -1.53721
    -0.86639
    -0.91935
    -0.90170
    -1.76670
    -1.74905
    -1.88145
    -1.25476
    -0.57511
    -0.61924
    -0.80460
    -1.97854
    -0.47802
     0.76654
     1.03133
     1.07547
     1.83456
     1.86986
     1.01368
    -0.30149
    -0.07199
     0.06041
     0.90776
     1.69333
     2.05522
     0.64296
    -0.04551
    -0.82226
    -1.18415
    -0.79578
    -0.89287
    -1.34303
    -1.18415
    -0.62807
    -0.27501
    -0.05434
    -0.42506
    -0.67220
    -0.31031
    -0.00138
    -0.16026
    -0.17791
    -0.08965
     0.20163
     0.54587
     0.42230
     0.51056
     0.58118
     0.44878
     0.66062
     0.42230
     1.02251
     0.69592
     0.90776
     0.77536
     0.54587
     0.25459
     0.19280
     0.14867
     0.26342
     0.12219
     0.02510
     0.08689
    -0.12495
    -0.23087
    -0.16909
    -0.16909
    -0.10730
    -0.02786
    -0.20439
    -0.08082
    -0.18674
    -0.34562
    -0.15143
     0.47526
     0.06041
     0.36051
     0.51939
     0.36934
     0.26342
     0.04275
     0.57235
     1.60506
     2.49655
     2.98202
     2.26706
     0.94307
    -0.24853
    -0.08082
     0.65179
     0.71358
     0.77536
     0.43112
     0.36934
     0.55470
    -0.02786
    -0.53098
    -0.75164
    -0.84874
    -0.52215
    -0.56628
    -0.98114
    -0.61042
    -0.24853
     0.16633
     0.44878
     0.88128
     1.11960
     1.19904
     0.30755
    -0.19557
    -0.36327
    -0.17791
    -0.13378
    -0.25735
     0.12219
    -0.37210
    -0.66338
    -0.91935
    -1.06058
    -0.68986
    -0.23970
    -0.16026
    -0.23087
     0.09571
    -0.00138
     0.36934
     0.46643
     0.63414
     0.96955
     0.31638
    -0.23970
    -0.01021
    -0.38093
    -0.19557
    -0.27501
    -0.35445
    -1.23711
    -1.39599
    -1.74023
    -1.56369
    -0.09847
     0.12219
    -0.67220
    -1.66961
    -0.67220
     0.56352
     1.61389
     2.02874
     0.60766
     0.30755
     1.40205
     1.56093
     0.97837
    -0.05434
    -0.62807
    -0.58394
    -0.46037
     0.40464
     0.83715
     0.13102
    -1.48425
    -2.07564
    -1.82849
    -1.80201
    -1.67844
    -0.68103
    -0.84874
    -0.53098
    -0.37210
     0.34286
     0.50174
     0.06041
    -0.15143
    -0.26618
     0.32520
     0.45760
     0.36934
    -0.01021
     0.51056
     0.65179
     1.05781
     1.00485
     0.77536
     0.86363
    -0.23087
    -0.55746
    -0.38975
    -0.28383
     0.52822
     0.39582
     0.19280
    -0.01021
    -0.39858
    -0.46919
    -0.39858
    -0.34562
    -0.22205
    -0.09847
    -0.38093
    -0.19557
     0.03393
     0.28107
     0.55470
     0.88128
     0.71358
     0.66062
     0.72240
     1.15491
     0.90776
     1.06664
     0.84597
     1.41088
     1.63154
     2.08170
     1.80808
     1.60506
     1.19021
     1.00485
     0.44878
     0.87245
     1.12843
     0.76654
     0.30755
     0.20163
    -0.03669
     0.31638
    -0.02786
    -0.43389
    -0.63690
    -0.71634
    -0.76047
    -0.11613
    -0.17791
    -0.17791
    -0.78695
    -0.76930
    -0.93700
    -1.01644
    -0.19557
    -0.05434
     0.03393
    -0.19557
    -0.60159
    -0.92818
    -1.04292
    -0.83991
    -0.74282
    -0.59276
    -0.55746
    -0.34562
     0.08689
    -0.14261
     0.13102
     0.18398
     0.43995
    -0.07199
     0.27224
     0.40464
    -0.01021
    -0.18674
    -0.36327
     0.07806
    -0.10730
    -0.41623
    -0.42506
    -0.46919
    -0.96348
    -0.98996
    -0.86639
    -0.75164
    -0.72516
    -0.46919
    -0.76047
    -0.71634
    -0.56628
    -0.40741
    -0.12495
     0.38699
     0.97837
     0.50174
     0.25459
     0.42230
    -0.17791
     0.17515
     0.69592
    -0.09847
    -0.23087
    -0.40741
    -0.98114
    -0.17791
     0.17515
    -0.68103
    -1.65196
    -1.41364
    -0.98996
    -1.17532
    -1.17532
    -1.34303
    -0.76930
    -1.10471
    -0.83108
    -0.99879
    -0.99879
    -0.84874
    -0.77812
    -0.46919
    -0.32797
    -0.73399
    -0.24853
    -0.70751
    -0.28383
     0.54587
     0.13985
    -0.20439
     0.30755
     0.30755
     0.36934
    -0.14261
    -0.46919
    -0.56628
    -0.01903
     0.28107
     0.19280
    -0.23087
    -0.13378
    -0.43389
    -0.94583
    -0.91052
    -0.66338
    -0.30149
    -0.39858
    -0.03669
     0.03393
     0.39582
     1.56093
     2.13466
     1.52562
     1.12843
     0.96955
    -0.00138
     0.53704
     1.06664
     1.84338
     1.85221
     1.65802
     1.86104
     1.11960
     0.11337
    -0.73399
    -0.27501
    -0.03669
    -0.31031
    -0.71634
    -0.32797
    -0.94583
    -0.57511
    -0.47802
    -0.84874
    -0.96348
    -1.10471
    -0.68986
    -0.32797
    -0.33679
    -0.44271
    -1.14884
    -0.43389
    -0.18674
    -0.10730
    -0.27501
    -0.26618
     0.43112
     0.73123
     1.13725
     0.92541
     0.29872
    -0.41623
    -0.81343
    -0.23970
     0.23694
     0.87245
     0.66062
     0.54587
     0.07806
    -0.49567
    -0.29266
    -0.44271
    -0.39858
    -0.35445
    -0.22205
    -0.14261
     0.09571
    -0.34562
    -0.72516
    -1.03410
    -0.19557
     0.12219
     0.29872
    -0.00138
     0.18398
    -0.06317
    -0.02786
     0.50174
     0.36934
    -0.27501
    -0.48684
    -0.07199
     0.51056
     0.51939
     0.12219
     0.55470
     0.07806
    -0.43389
    -0.21322
    -0.43389
    -0.42506
    -0.59276
    -0.38093
    -0.48684
    -0.36327
     0.03393
     0.18398
     0.16633
    -0.09847
    -0.67220
    -0.91052
    -0.37210
    -0.31914
    -0.11613
    -0.16026
    -0.82226
    -0.61924
    -0.59276
    -0.76930
    -0.68103
    -0.25735
    -0.52215
    -0.97231
    -1.02527
    -0.95466
    -0.16909
    -0.36327
    -0.85756
    -0.72516
    -0.12495
    -0.14261
     0.04275
     0.03393
    -0.16026
    -0.00138
     0.47526
     1.08429
     0.44878
     0.13102
     0.06041
     0.04275
    -0.09847
    -0.31914
    -0.50450
     0.62531
     1.09312
     1.64037
     1.63154
     1.53445
     1.53445
     1.07547
     0.37816
     0.06923
     0.24576
     1.27848
     1.88752
     1.61389
     1.64037
     1.49032
     1.34909
     0.86363
     0.42230
     0.34286
     0.26342
     0.40464
     0.65179
     0.28990
     0.51056
     0.68710
     0.91659
     0.90776
     1.25200
     1.25200
     1.23435
     1.41088
     1.32261
     1.23435
     0.85480
     0.41347
     0.66062
     0.42230
     0.42230
     0.34286
     0.16633
     0.46643
     0.58118
     0.36051
    -0.31914
    -0.45154
    -0.66338
    -0.49567
     0.06041
     0.09571
     0.14867
     0.43995
     0.92541
     0.51939
    -0.47802
    -0.21322
     0.61648
    -0.01903
    -0.36327
    -0.88404
    -0.97231
    -0.53098
    -0.76930
    -0.80460
    -0.90170
    -0.80460
    -0.73399
    -0.34562
     0.37816
     0.86363
    -0.38975
    -1.27241
    -1.70492
    -0.44271
     1.18139
     1.35792
     0.62531
     0.33403
    -0.65455
    -0.83991
    -0.84874
    -0.50450
    -0.53980
    -0.65455
    -0.84874
    -1.26359
    -1.41364
    -1.11354
    -1.42247
    -1.86380
    -1.58135
    -1.24593
    -1.46660
    -1.51956
    -1.11354
    -0.91935
    -0.57511
    -0.55746
    -1.08706
    -1.29007
    -0.44271
    -0.31031
    -0.63690
     0.18398
     0.66944
     0.33403
    -0.00138
    -0.12495
     0.06041
     0.08689
     0.38699
    -0.26618
    -0.21322
    -0.16909
    -0.01903
    -0.24853
    -0.39858
    -0.16909
    -0.79578
    -1.03410
    -0.58394
    -0.24853
    -0.29266
    -0.65455
    -0.42506
     0.76654
     0.33403
    -0.49567
    -0.21322
     0.67827
     0.74888
     0.41347
     0.20163
     0.16633
     0.11337
     0.26342
     0.47526
     0.87245
     1.67568
     2.07288
     1.94048
     1.51680
     0.49291
     0.06041
    -0.29266
    -0.20439
     1.01368
     1.19904
     0.35168
     0.04275
     0.01627
    -0.32797
    -0.59276
    -0.93700
    -1.47543
    -1.31655
    -0.82226
    -0.53098
    -0.24853
    -0.08965
     0.12219
    -0.12495
    -0.01903
     0.41347
     0.60766
     0.82832
     0.88128
     0.64296
     1.01368
     0.73123
     0.63414
     0.45760
     0.16633
    -0.16026
     0.07806
    -0.11613
     0.11337
    -0.08082
    -0.40741
    -0.41623
    -0.04551
    -0.63690
    -0.91935
    -0.54863
    -0.71634
    -0.32797
    -0.38093
    -0.20439
    -0.04551
     0.33403
     0.08689
     0.21928
     0.24576
    -0.17791
    -0.08965
     0.20163
     0.21928
     0.28107
     0.26342
    -0.08965
     0.00745
    -0.33679
    -0.25735
    -0.92818
    -1.59900
    -0.30149
     0.23694
    -0.61924
    -1.06940
    -1.28124
    -1.01644
    -0.78695
    -0.84874
    -0.30149
     0.06041
     0.00745
    -0.08082
    -0.16909
    -0.43389
    -0.99879
    -0.78695
    -0.61042
    -0.27501
    -0.19557
    -0.27501
    -0.52215
    -0.79578
    -0.68103
    -0.57511
    -0.56628
    -0.78695
    -0.53980
    -0.19557
    -0.14261
     0.38699
     0.23694
     0.32520
     0.49291
     0.57235
     0.73123
     0.81067
     0.66062
     0.32520
     0.60766
     0.44878
     0.62531
     0.66944
    -0.01903
    -0.15143
    -0.03669
    -0.15143
     0.22811
    -0.51332
    -0.64572
    -0.00138
    -0.11613
    -0.15143
    -0.44271
    -0.59276
     0.00745
     0.33403
     0.45760
     0.73123
     0.51056
    -0.01021
    -0.30149
    -0.07199
     0.99603
     1.35792
     0.62531
     0.05158
    -0.19557
    -0.18674
    -0.51332
    -0.20439
    -0.62807
    -0.89287
    -1.05175
    -0.37210
    -0.37210
    -0.20439
    -0.46919
    -1.45777
    -1.46660
    -0.76047
    -0.56628
    -0.15143
     0.15750
     0.58118
     0.78419
     0.42230
     0.71358
     0.88128
     0.40464
     0.51056
     0.77536
     1.01368
     0.76654
     0.40464
     0.38699
     0.36051
     0.31638
    -0.30149
    -0.98996
    -1.19297
    -0.73399
    -0.29266
     2.49655
     7.37767
    -2.29630
    -3.76152
    -3.16131
    -1.28124
    -0.03669
     0.38699
     0.40464
    -0.23087
    -1.49308
    -1.83732
    -1.74023
    -1.39599
    -1.59900
    -2.83473
    -2.03150
    -1.82849
    -1.71375
    -1.36951
    -1.18415
    -0.89287
    -0.22205
    -0.78695
    -0.67220
    -0.32797
    -0.04551
     0.21928
     0.32520
     0.55470
     0.43112
     0.36051
    -0.02786
    -0.32797
     0.41347
     0.81949
     0.23694
     0.42230
    -0.27501
    -0.21322
    -0.18674
    -0.16909
    -0.12495
    -0.19557
    -0.29266
    -0.43389
    -0.34562
    -0.38093
    -0.44271
    -0.11613
    -0.24853
    -0.27501
    -0.06317
     0.04275
     0.11337
     0.22811
     0.73123
     0.87245
     1.14608
     0.82832
     0.81949
     0.65179
     0.61648
     1.12843
     0.96955
     0.90776
     0.93424
     0.54587
     0.53704
     0.83715
     0.24576
     0.23694
     0.13102
     0.24576
     0.40464
     0.27224
    -0.05434
    -0.05434
     0.35168
     0.43112
     0.79302
     0.91659
     1.19021
     1.80808
     2.35533
     1.53445
     1.01368
     0.62531
     0.22811
     0.49291
     1.24317
     1.14608
     1.18139
     0.89011
     0.68710
     0.21046
    -0.25735
    -0.70751
    -0.95466
    -0.12495
    -0.44271
    -1.00762
    -0.80460
    -0.70751
    -0.84874
    -0.99879
    -1.46660
    -1.54604
    -1.02527
    -1.10471
    -0.94583
    -0.55746
    -0.96348
    -0.77812
    -0.86639
    -0.80460
    -0.57511
    -0.43389
     0.45760
     0.54587
     1.01368
     0.91659
     0.83715
     0.84597
     0.58118
     0.47526
     0.37816
    -0.52215
    -0.49567
    -0.93700
    -1.10471
    -0.65455
    -0.49567
    -0.82226
    -1.51956
    -1.64313
    -1.81966
    -1.90793
    -1.61665
    -1.55487
    -1.74905
    -2.41105
    -1.28124
    -1.08706
    -1.26359
    -1.11354
    -1.04292
    -1.44895
    -1.31655
    -0.88404
    -0.90170
    -1.07823
    -0.93700
    -0.49567
     0.01627
    -0.01021
    -0.33679
    -0.90170
    -1.01644
    -0.69868
     0.00745
     0.74888
     0.40464
     0.21046
    -0.16909
    -0.62807
    -1.30772
    -0.97231
    -0.13378
    -0.16026
     0.35168
     1.02251
     1.19904
     0.20163
    -0.46037
    -0.71634
    -0.16909
     0.43112
     1.19021
     1.44619
     1.69333
     1.82573
     0.62531
     0.11337
     0.72240
     1.43736
     1.70216
     1.33144
     1.20787
     0.83715
     0.98720
     0.94307
     1.35792
     1.26965
     1.26965
     1.06664
     0.81949
     0.85480
     0.43995
     0.38699
     0.06923
     0.37816
     0.47526
     1.08429
     1.55210
     1.31379
     1.63154
     1.61389
     1.73746
     0.66944
     0.35168
     0.96072
     1.85221
     1.91400
     2.17879
     1.64920
     1.03133
     1.29613
     1.24317
     0.96955
     0.33403
     0.23694
     0.24576
    -0.05434
     0.08689
     0.54587
     0.62531
     1.17256
     1.17256
     0.39582
    -0.23087
    -0.01903
     0.10454
     0.23694
     1.19021
     0.96072
     0.69592
     0.76654
     0.63414
     0.72240
     0.28990
     0.22811
     0.48408
     0.46643
     0.12219
    -0.10730
     0.01627
    -0.03669
    -0.02786
     0.21928
     0.25459
     0.20163
     0.13985
    -0.09847
    -0.23970
     0.06041
     0.53704
     0.37816
     0.33403
     0.35168
     0.48408
     0.42230
     0.54587
     0.23694
    -0.04551
     0.03393
     0.07806
    -0.00138
     0.01627
    -0.18674
    -0.65455
    -0.72516
    -0.88404
    -0.91935
    -1.14001
    -0.82226
    -0.36327
    -0.43389
    -0.22205
    -0.68986
    -0.76047
    -0.78695
    -0.27501
     0.16633
    -0.18674
    -0.53980
    -0.94583
    -1.13119
    -0.98996
    -0.40741
    -0.92818
    -1.07823
    -1.44895
    -1.54604
    -1.59900
    -1.80201
    -1.84614
    -2.36692
    -1.84614
    -0.08082
    -1.26359
    -1.32537
    -1.25476
    -1.11354
    -0.19557
     1.05781
     1.54328
     0.59883
    -0.11613
     0.04275
    -0.21322
    -0.98114
    -0.91935
     0.34286
     0.55470
     0.67827
    -0.02786
    -0.35445
    -0.59276
    -0.49567
    -0.81343
    -0.34562
    -0.65455
    -0.31031
     0.10454
     0.02510
     0.50174
     0.81067
     0.59883
     0.42230
     0.16633
     0.13985
     0.38699
     0.30755
     1.11077
     0.56352
     0.43995
     0.25459
     0.32520
     0.35168
     0.27224
     0.07806
    -0.42506
    -0.28383
     0.09571
     0.18398
     0.13102
    -0.15143
    -0.44271
    -0.76930
    -0.31031
    -0.34562
    -0.36327
    -0.38975
    -0.21322
     0.02510
     0.07806
    -0.35445
    -0.13378
     0.33403
     0.41347
     0.54587
     0.54587
     0.79302
     0.83715
     0.80184
     0.74006
     0.92541
     1.07547
     0.58118
     0.52822
     0.43112
     0.18398
     0.54587
     0.31638
     0.17515
     0.40464
     0.69592
     0.42230
     0.45760
     0.41347
     0.50174
     0.21928
     0.59883
     0.60766
     0.24576
     0.12219
     0.31638
     0.20163
     0.17515
    -0.07199
    -0.43389
    -0.36327
    -0.17791
    -0.43389
    -0.42506
    -0.35445
    -0.46037
    -0.95466
    -0.75164
    -0.89287
    -0.97231
    -0.88404
    -1.01644
    -0.98114
    -1.34303
    -1.36068
    -1.29007
    -1.53721
    -1.70492
    -1.31655
    -1.52839
    -1.59900
    -2.11094
    -2.46401
    -2.55227
    -2.41105
    -2.09329
    -1.32537
    -0.87522
    -0.17791
     0.06041
    -0.64572
    -1.85497
    -0.96348
    -1.13119
    -0.83108
    -0.31914
    -0.24853
    -0.07199
     0.06041
     0.56352
     1.44619
     1.55210
     1.70216
     0.63414
    -1.63431
    -1.29007
    -0.40741
     0.13102
     0.96072
     1.23435
     0.86363
     0.24576
    -0.14261
    -0.23970
    -1.90793
    -1.46660
    -0.92818
    -1.64313
    -0.81343
    -0.55746
    -0.40741
    -1.03410
     0.60766
     0.12219
    -0.42506
    -0.31031
    -0.16026
    -0.23970
    -0.16909
     0.20163
    -0.01903
    -0.31031
     0.03393
    -0.01903
     0.26342
     0.22811
    -0.25735
    -0.57511
    -0.66338
    -0.66338
    -0.23087
     0.08689
     0.00745
    -0.42506
    -0.24853
     0.35168
     0.33403
    -0.03669
     0.38699
     0.47526
     0.36934
     0.22811
     0.33403
     0.16633
     0.31638
     0.53704
     0.29872
     0.27224
     0.14867
     0.20163
     0.77536
     0.51939
     0.27224
     0.32520
     0.04275
     0.28990
     0.74006
     0.61648
     0.40464
     0.08689
     0.13985
     0.40464
     0.62531
     0.72240
     0.93424
     0.92541
     1.03133
     1.19021
     0.80184
     0.26342
     0.47526
     0.65179
     0.54587
     0.38699
     0.46643
     0.69592
     0.39582
     0.17515
    -0.05434
    -0.32797
    -0.01903
     0.06923
    -0.57511
    -1.04292
    -0.90170
    -0.36327
    -0.31914
    -0.23087
    -0.16026
     0.09571
    -0.69868
    -1.03410
    -1.07823
    -0.61924
    -0.66338
    -0.68103
    -1.13119
    -1.49308
    -1.61665
    -1.80201
    -1.23711
    -0.83108
    -1.26359
    -1.37833
    -1.44012
    -1.88145
    -1.89910
    -0.98114
     0.16633
     0.89011
     0.77536
     0.30755
    -0.27501
    -0.68986
    -0.31914
     0.42230
     0.69592
     1.04016
     0.39582
    -0.34562
    -0.74282
    -0.91935
    -0.32797
    -0.55746
    -0.78695
    -1.33420
    -1.37833
    -1.36951
    -0.96348
    -1.10471
    -1.04292
    -1.30772
    -0.89287
    -0.91052
    -0.70751
    -1.02527
    -0.29266
    -0.32797
    -0.46919
    -0.47802
    -0.00138
     0.13985
    -0.23970
    -0.14261
    -0.02786
     0.02510
     0.69592
     1.51680
     2.06405
     1.61389
     1.17256
    -0.64572
    -0.50450
    -0.14261
    -0.21322
     0.40464
     0.43112
     0.24576
     0.45760
    -0.06317
    -0.87522
    -1.40481
    -1.55487
    -0.85756
    -0.98114
    -0.64572
    -0.38093
    -0.06317
     0.13985
     0.40464
     0.54587
     0.53704
     0.59883
     0.47526
     0.24576
     0.37816
     0.46643
     0.79302
     0.63414
     0.63414
     0.58118
     0.62531
     0.68710
     0.26342
     0.37816
     0.48408
     1.12843
     0.48408
     0.10454
     0.24576
    -0.37210
    -0.30149
     0.00745
     0.31638
     0.27224
    -0.23970
    -0.56628
    -0.14261
    -0.63690
    -0.61042
    -1.24593
    -0.77812
    -0.76047
    -0.93700
    -0.23970
    -0.35445
    -0.52215
    -0.76047
    -0.71634
    -0.51332
    -0.59276
    -0.48684
    -0.15143
    -0.24853
    -0.13378
    -0.25735
    -0.44271
    -0.53980
    -0.45154
    -0.56628
    -0.78695
    -0.55746
    -0.46037
    -0.25735
    -0.45154
     0.02510
    -0.31031
    -0.58394
    -0.82226
    -0.91052
    -0.44271
    -0.34562
    -0.23970
    -0.18674
    -0.06317
    -0.01021
     0.22811
     0.34286
     0.71358
     0.70475
     0.09571
     0.33403
    -0.33679
     0.35168
     0.98720
     0.93424
     0.28107
     0.89893
     1.20787
    -0.13378
    -0.72516
    -1.19297
     0.05158
     0.22811
    -0.53098
    -1.09588
    -0.68986
    -0.77812
    -1.22828
    -1.12236
    -0.81343
    -0.54863
    -0.64572
    -0.34562
    -0.56628
    -0.95466
    -0.98996
    -0.83991
    -1.03410
    -0.49567
     0.92541
     1.16373
     0.44878
     0.34286
     0.23694
     0.28990
     0.97837
     0.73123
     0.67827
     0.56352
     0.93424
     0.91659
     0.55470
     0.59883
     0.79302
     0.53704
     0.21046
     0.03393
    -0.25735
    -0.65455
    -0.18674
    -0.05434
    -0.10730
    -0.92818
    -0.62807
    -0.84874
    -0.31914
     0.04275
    -0.03669
    -0.15143
    -0.42506
     0.36934
     0.90776
     0.26342
    -0.07199
    -0.03669
     0.62531
     0.40464
     0.88128
     0.59883
     0.67827
     0.62531
     0.89011
     0.55470
     0.58118
     0.74888
     0.52822
     0.28990
     0.30755
     0.45760
     0.70475
     1.12843
     1.12843
     1.11077
     0.51056
     0.77536
     0.75771
     0.35168
     0.44878
     0.54587
     0.53704
     0.55470
     0.56352
     0.38699
     0.11337
     0.37816
     0.26342
    -0.16909
    -0.01021
    -0.16026
    -0.47802
    -0.40741
    -0.14261
     0.20163
    -0.08082
     0.35168
    -0.00138
     0.03393
     0.47526
     0.10454
    -0.06317
    -0.07199
     0.12219
     0.07806
    -0.15143
    -0.08965
     0.28107
     0.16633
    -0.05434
    -0.51332
    -1.16649
    -1.16649
    -1.11354
    -1.09588
    -0.62807
    -0.23087
     0.31638
    -0.09847
    -0.11613
    -0.04551
    -0.06317
    -0.72516
    -0.81343
    -1.20180
    -0.44271
     0.12219
     0.38699
    -0.46037
    -0.98114
    -1.24593
    -0.70751
    -0.31914
     0.16633
    -0.55746
    -0.15143
    -0.65455
    -1.64313
    -0.42506
     1.27848
     1.60506
     0.98720
     1.02251
    -0.21322
     0.06923
     0.33403
     0.49291
     0.15750
     0.44878
     1.09312
     1.10195
     0.93424
     0.25459
    -0.63690
    -0.23970
     0.21928
     0.52822
     0.44878
     0.54587
     0.70475
     0.44878
     0.31638
     0.58118
     0.86363
     0.64296
     0.02510
    -0.39858
    -0.06317
     0.09571
    -0.63690
    -0.61924
     0.33403
     0.08689
     0.06041
     0.14867
    -0.45154
    -0.96348
    -0.74282
    -0.59276
    -0.26618
    -0.46037
    -0.41623
    -0.64572
    -0.49567
    -0.67220
    -0.55746
    -0.00138
    -0.34562
    -0.48684
     0.00745
     0.43995
     0.51939
     0.77536
     1.11077
     1.34909
     0.89011
     1.19021
     1.36675
     1.62272
     1.88752
     1.85221
     1.77277
     1.47266
     1.22552
     1.35792
     1.54328
     0.83715
     0.57235
     0.99603
     0.58118
     0.84597
     0.96955
     0.71358
     0.94307
     0.96072
     0.48408
     0.63414
     0.51056
     0.43995
     0.94307
     0.65179
     0.60766
     0.40464
     0.68710
     0.33403
     0.13985
    -0.01021
    -0.32797
    -0.21322
    -0.31031
    -0.67220
    -1.14884
    -1.06058
    -1.21945
    -1.13119
    -1.39599
    -1.87262
    -2.20804
    -1.72257
    -1.13119
     0.06041
     0.38699
    -0.16026
    -0.14261
    -2.14625
    -1.90793
    -1.41364
    -0.47802
    -0.53980
    -0.06317
     0.46643
     0.43112
     0.00745
    -0.80460
    -0.86639
    -0.38093
     0.08689
    -0.19557
    -0.11613
    -0.35445
    -0.46037
    -0.29266
     0.31638
     0.63414
     0.68710
     0.59883
     0.47526
    -0.00138
     0.59000
     0.18398
    -0.09847
    -0.06317
     0.23694
    -0.50450
    -0.09847
     0.27224
     0.15750
    -0.51332
    -0.51332
    -0.71634
    -1.39599
    -0.89287
     1.13725
     0.65179
    -1.52839
    -1.68727
    -0.90170
    -1.29889
    -1.01644
    -0.40741
     0.74888
     0.11337
    -0.56628
    -0.82226
    -0.18674
    -0.09847
     0.13985
     0.25459
     0.26342
     0.69592
     0.67827
     0.53704
     0.62531
     1.01368
     1.03133
     0.36934
     0.99603
     1.03133
     0.37816
     0.75771
     0.93424
     1.12843
     0.92541
     0.82832
     0.89893
     0.80184
     0.18398
     0.21928
     0.38699
     0.76654
     1.01368
     0.89893
     0.73123
     0.70475
     0.82832
     0.22811
     0.33403
     0.87245
     0.64296
     0.72240
     0.66062
     0.94307
     1.01368
     0.87245
     0.72240
     1.04016
     0.58118
    -0.03669
    -0.56628
    -0.53098
    -0.11613
    -0.38093
    -0.25735
    -0.36327
     0.08689
     0.11337
    -0.16026
    -0.52215
    -0.79578
    -0.50450
    -0.38975
     0.24576
     0.72240
     0.51056
     0.33403
     0.21928
     0.13102
    -0.06317
     0.22811
     0.77536
     0.62531
     0.22811
     0.05158
     0.66062
     1.73746
     1.68450
     1.18139
    -0.10730
     0.13102
    -1.81084
    -0.85756
    -0.79578
    -0.25735
     0.48408
     1.19904
     0.23694
    -1.10471
    -1.89910
    -2.19038
    -1.67844
    -1.52839
    -1.05175
    -0.31914
    -0.83991
    -0.87522
    -0.61924
    -0.15143
     0.06041
     0.25459
    -0.12495
    -0.89287
    -0.11613
     0.12219
    -0.47802
    -0.46919
    -0.16909
     0.13102
     0.23694
    -0.06317
     0.26342
     0.51056
     0.94307
     0.43112
    -0.14261
     0.24576
     0.58118
     0.23694
     0.49291
     0.33403
     0.18398
     0.19280
    -0.05434
    -0.56628
    -0.16909
    -0.00138
     0.33403
     0.58118
     0.04275
    -0.31031
     0.08689
     0.62531
     0.15750
    -0.15143
     0.35168
     0.95189
     0.95189
     0.95189
     0.63414
     0.34286
     0.04275
    -0.44271
    -1.07823
    -0.85756
    -0.08082
     0.05158
    -0.59276
    -0.69868
    -0.74282
    -0.47802
     0.16633
     0.41347
     0.28990
    -0.23087
    -0.06317
    -0.22205
     0.31638
     0.66062
     0.81067
     0.89893
     1.46384
     1.18139
     0.67827
     0.21046
     0.36051
     0.38699
     0.84597
     0.83715
     0.74888
     0.74888
     0.63414
     0.40464
     0.21046
     0.51939
     0.46643
     0.66944
     0.13102
    -0.01903
    -0.28383
    -0.82226
    -0.83108
    -0.28383
    -0.24853
    -0.72516
    -0.73399
    -0.71634
    -0.82226
    -0.56628
    -0.53980
    -0.07199
     0.33403
     0.29872
    -0.08082
    -0.41623
     0.12219
     0.70475
     0.94307
     1.26965
     0.66944
     0.23694
    -0.55746
    -0.60159
    -0.49567
    -0.42506
    -0.03669
    -0.51332
    -1.16649
    -1.46660
    -1.36951
    -1.21945
    -0.94583
    -1.41364
    -1.27241
    -1.26359
    -0.46919
     0.02510
    -0.00138
     0.00745
     0.05158
     0.80184
     1.37557
     0.91659
    -0.08965
    -0.29266
    -0.10730
     0.33403
     0.21928
     0.62531
     0.28990
     0.52822
     0.16633
    -0.21322
    -0.38975
    -0.05434
    -0.53098
    -0.70751
    -0.16909
     0.01627
    -0.08082
    -0.75164
    -0.09847
     0.39582
     0.35168
     0.05158
    -0.39858
    -0.39858
    -0.31031
     0.10454
     0.11337
     0.33403
     0.33403
    -0.00138
    -0.33679
     0.44878
     0.91659
     1.17256
     1.29613
     1.16373
     0.92541
     0.95189
     1.03133
     0.61648
     0.18398
     0.43112
     0.41347
     0.85480
     0.81949
     0.44878
     0.45760
     0.72240
     0.93424
     0.50174
     0.14867
    -0.19557
     0.14867
     0.44878
     0.67827
     0.96072
     1.06664
     1.36675
     1.22552
     0.87245
     0.97837
     1.01368
     1.08429
     0.61648
     0.59883
     0.91659
     0.81949
     0.41347
     0.28990
     0.82832
     1.20787
     0.35168
    -0.35445
     0.40464
     0.43112
     0.34286
     0.28990
     0.34286
     0.13102
     0.15750
     0.36051
     0.22811
    -0.13378
     0.25459
    -0.01903
    -0.65455
    -0.92818
    -0.72516
    -1.17532
    -0.89287
    -0.77812
    -0.41623
    -0.38093
    -0.00138
     0.36051
    -0.08965
    -0.00138
     0.13985
     0.19280
    -0.03669
     0.27224
     0.06041
     0.02510
    -0.08082
     0.30755
     0.84597
     0.89011
    -0.12495
    -0.92818
    -1.44012
    -1.36068
    -1.21945
    -1.30772
    -0.69868
    -0.50450
    -0.62807
    -0.68103
    -0.98114
    -0.73399
    -0.51332
    -0.92818
    -0.75164
    -0.83108
    -0.46037
    -0.34562
    -0.43389
    -0.63690
    -0.95466
    -0.52215
    -0.53098
    -0.59276
    -0.63690
    -0.89287
    -0.88404
    -0.60159
    -0.35445
    -0.43389
    -0.42506
    -0.08082
    -0.10730
    -0.20439
     0.21046
    -0.00138
     0.42230
     0.41347
     0.05158
     0.06923
    -0.19557
    -0.32797
    -0.35445
    -0.12495
    -0.17791
    -0.04551
    -0.63690
    -1.31655
    -1.36068
    -1.55487
    -1.30772
    -1.23711
    -1.05175
    -1.02527
    -1.17532
    -1.12236
    -1.25476
    -0.85756
    -0.74282
    -0.81343
    -1.63431
    -1.48425
    -1.72257
    -1.54604
    -1.32537
    -1.70492
    -2.04916
    -2.13742
    -2.04916
    -2.52579
    -2.60523
    -2.48166
    -3.34667
    -3.54086
    -3.19662
    -3.12600
    -2.55227
    -2.29630
    -2.59641
    -3.02891
    -3.05539
    -2.98478
    -3.09070
    -2.14625
    -1.72257
    -1.81966
    -1.80201
    -2.62289
    -2.79942
    -2.75529
    -3.22310
    -2.49931
    -1.94324
    -1.77553
    -2.08446
    -2.39339
    -3.50555
    -2.79942
    -2.24334
    -2.40222
    -2.61406
    -2.70233
    -2.66702
    -2.69350
    -2.94947
    -2.94947
    -2.70233
    -2.07564
    -2.51697
    -2.92299
    -3.26723
    -2.74646
    -2.27865
    -1.52839
    -1.34303
    -1.36951
    -2.05798
    -4.28229
    -3.91157
    -3.52320
    -3.38198
    -3.31136
    -2.84355
    -2.94947
    -3.94688
    -3.99101
    -4.03515
    -4.66184
    -5.31501
    -4.52061
    -3.99984
    -3.80565
    -4.32643
    -4.45000
    -4.25581
    -3.92040
    -3.19662
    -2.11094
    -2.07564
    -3.06422
    -2.75529
    -0.90170
    -0.96348
    -1.31655
    -1.66079
    -1.69609
    -1.25476
    -1.05175
    -0.80460
    -1.21945
    -1.07823
    -0.79578
    -0.74282
    -1.26359
    -1.62548
    -1.92558
    -1.82849
    -1.57252
    -1.71375
    -1.73140
    -1.76670
    -1.51956
    -1.96972
    -2.16390
    -1.42247
    -1.44012
    -1.67844
    -1.65196
    -1.64313
    -1.70492
    -1.76670
    -1.86380
    -1.96972
    -2.08446
    -2.12860
    -2.10212
    -1.99620
    -2.23452
    -2.26982
    -2.18156
    -2.19921
    -1.83732
    -1.15767
    -1.20180
    -1.22828
    -1.40481
    -1.74023
    -1.68727
    -1.41364
    -1.06058
    -0.78695
    -0.71634
    -0.80460
    -0.85756
    -0.83991
    -1.08706
    -0.86639
    -1.06058
    -1.24593
    -1.34303
    -1.25476
    -1.00762
    -1.28124
    -1.27241
    -1.25476
    -1.02527
    -0.87522
    -0.87522
    -0.84874
    -0.89287
    -1.00762
    -0.69868
    -0.83991
    -0.61924
    -0.82226
    -0.87522
    -0.51332
    -0.81343
    -0.56628
    -0.39858
    -1.07823
    -0.94583
    -0.68103
    -0.59276
    -1.26359
    -0.61042
    -0.04551
     0.36051
     0.28990
     0.66062
     0.37816
     1.12843
     0.93424
     0.85480
     0.29872
     0.48408
    -0.83991
    -2.44635
    -3.24075
    -1.97854
    -0.61924
    -2.31396
    -2.79942
    -3.72621
    -3.81448
    -4.04397
    -3.92040
    -4.09693
    -3.83213
    -3.77035
    -3.49672
    -2.41105
    -1.44895
    -1.08706
    -0.91052
    -1.03410
    -0.77812
    -0.49567
    -0.38975
    -0.20439
    -0.18674
    -0.02786
     0.54587
    -0.27501
    -0.54863
    -0.50450
    -0.43389
    -0.61042
    -0.97231
    -0.68986
    -0.45154
     0.12219
     0.24576
     0.07806
    -0.17791
    -0.67220
    -0.59276
    -0.63690
    -0.24853
    -0.33679
    -0.23087
    -0.20439
    -0.54863
    -0.47802
    -0.45154
    -0.59276
    -0.54863
    -0.58394
    -0.65455
    -0.85756
    -0.55746
    -0.88404
    -0.83108
    -0.88404
    -0.79578
    -0.85756
    -0.64572
    -0.16909
    -0.28383
    -0.15143
    -0.29266
    -0.10730
    -0.23970
    -0.17791
    -0.31031
    -0.10730
    -0.08082
     0.13985
     0.39582
     0.05158
     0.36934
     0.85480
     0.86363
     0.64296
    -0.00138
    -0.46919
    -0.14261
    -0.14261
    -0.01021
     0.23694
    -0.07199
    -0.12495
    -0.39858
    -0.41623
    -0.64572
    -0.84874
    -1.18415
    -0.92818
    -0.81343
    -0.43389
    -0.24853
    -0.37210
    -0.23087
    -0.21322
    -0.27501
    -0.01903
     0.06041
     0.10454
     0.10454
    -0.06317
     0.14867
     0.30755
    -0.01021
     0.43112
     0.74888
     0.79302
     0.89011
     0.65179
     0.50174
     0.81067
     0.82832
     1.30496
     1.23435
     1.48149
     0.60766
    -0.35445
    -0.15143
    -0.01903
    -0.09847
     0.21046
     0.12219
    -0.52215
    -0.99879
    -1.24593
    -0.99879
    -1.36068
    -1.58135
    -1.65196
    -1.14001
    -1.07823
    -0.61042
    -0.69868
    -0.79578
    -0.94583
     0.12219
    -0.38093
    -1.00762
    -0.50450
     0.43995
     1.06664
     0.65179
    -0.27501
    -0.69868
    -0.16026
     0.79302
     1.01368
     1.23435
     1.15491
     0.41347
    -0.14261
     0.46643
     0.96955
     0.99603
     1.10195
     0.69592
     0.41347
     0.20163
     0.66944
     0.37816
     0.12219
     0.13102
     0.00745
     0.28990
     0.25459
     0.09571
    -0.16026
    -0.07199
    -0.23970
    -0.29266
     0.02510
     0.26342
     0.42230
     0.20163
    -0.16909
    -0.07199
    -0.07199
     0.11337
     0.71358
     0.72240
     0.45760
     0.43112
     0.13985
     0.41347
     0.13985
     0.22811
     0.21928
    -0.08082
    -0.15143
     0.06923
     0.24576
     0.27224
     0.43112
     0.72240
     0.88128
     1.16373
     1.05781
     0.10454
    -0.16026
     0.69592
     0.78419
     0.86363
     0.04275
    -0.58394
     0.34286
     0.21928
    -0.19557
    -0.62807
    -0.75164
    -0.98114
    -1.00762
    -0.93700
    -0.98114
    -0.86639
    -0.68103
    -0.70751
    -0.66338
    -0.30149
     0.27224
     0.44878
     0.46643
     0.71358
     0.76654
     0.82832
     0.92541
     0.88128
     1.30496
     1.27848
     0.98720
     0.95189
     0.19280
    -0.38975
    -0.20439
     0.44878
     0.65179
     0.59883
     0.19280
    -1.03410
    -1.17532
    -1.86380
    -1.71375
    -1.30772
    -0.72516
    -0.19557
     0.11337
    -0.92818
    -1.61665
    -1.59017
    -1.15767
    -0.86639
    -0.01903
     0.39582
    -0.02786
     0.17515
     0.58118
     0.44878
    -0.36327
    -0.54863
    -0.39858
    -0.34562
    -0.05434
     0.52822
     0.51056
     0.06041
     0.06923
    -0.08082
    -0.15143
     0.33403
     0.01627
    -0.15143
     0.03393
    -0.28383
    -0.07199
     0.56352
     0.86363
     0.61648
     0.57235
     0.37816
     0.36051
     0.40464
     0.17515
     0.31638
     0.82832
     1.19904
     1.16373
     0.28107
    -0.04551
    -0.01021
     0.59883
     1.41971
     0.87245
     0.96955
     0.51056
     0.15750
     0.44878
     0.67827
     0.81067
     0.71358
     0.43112
     0.58118
     0.93424
     0.84597
     0.97837
     1.04016
     0.82832
     0.56352
     0.59000
     1.06664
     1.17256
     1.42853
     1.25200
     1.30496
     0.32520
     0.83715
     1.04016
     1.37557
     1.18139
     1.25200
     1.86104
     2.23175
     2.12583
     1.40205
     0.44878
    -0.25735
     0.04275
     0.80184
     1.07547
     0.64296
     0.01627
    -0.10730
    -0.39858
    -0.78695
    -0.72516
    -0.96348
    -1.24593
    -1.14001
    -0.92818
    -0.75164
    -0.38975
    -0.53980
    -0.31914
    -0.13378
     0.07806
     0.36934
     0.77536
     0.79302
     0.78419
     1.13725
     1.24317
     1.27848
     0.42230
     0.14867
     0.32520
     0.57235
     0.40464
    -0.08082
    -0.79578
    -0.77812
    -0.81343
    -0.42506
     0.64296
     1.84338
     2.24941
     1.76394
     0.13102
    -0.63690
    -0.39858
     0.69592
     2.17879
     2.60247
     0.90776
     1.81690
     1.73746
     1.11960
     0.51056
    -0.47802
    -0.77812
    -0.66338
    -1.41364
    -0.83108
    -0.04551
    -1.55487
    -1.78436
    -1.51956
    -0.78695
    -0.01903
    -0.02786
    -0.31031
    -0.61042
    -0.33679
     0.60766
     0.29872
    -0.44271
    -0.21322
     0.59000
     0.59883
     0.38699
     0.28107
     0.33403
    -0.15143
    -0.27501
     0.22811
     0.88128
     0.75771
     0.21046
    -0.08082
     0.12219
     0.51056
     0.68710
     1.09312
     1.11077
     0.65179
     0.82832
     0.71358
     0.68710
     0.84597
     0.66944
     1.15491
     1.34909
     0.88128
     0.59000
     0.84597
     1.41088
     1.50797
     1.03133
     1.26083
     1.53445
     0.72240
     0.32520
     1.02251
     1.52562
     1.56976
     1.26083
     0.87245
     0.99603
     1.28731
     1.34909
     1.94048
     1.79042
     1.39323
     0.22811
     1.10195
     1.70216
     1.04016
     0.90776
     0.58118
     0.95189
     0.81067
     0.81949
     1.15491
     0.41347
     0.03393
    -0.06317
     0.12219
     0.14867
     0.07806
     0.01627
     0.13985
     0.39582
     0.96955
     0.63414
     0.14867
    -0.07199
    -0.35445
     0.19280
     0.63414
     0.48408
    -0.16026
    -0.37210
    -0.23970
