# Supplementary material for: Software algorithm and hardware design for real-time implementation of new spectral estimator
Source: Biomed Eng Online. 2014 May 9;13:61. doi: 10.1186/1475-925X-13-61 (PMC4057578; doi:10.1186/1475-925X-13-61)
Supplement: Additional file 2 — txtfiles.zip. [file 1475-925X-13-61-S2.zip › FILE145.TXT]

    -0.04736
     0.02427
     0.10306
     0.21767
     0.17469
     0.21051
     0.22483
     0.16037
     0.15320
     0.26065
     0.36809
     0.19618
     0.33944
     0.39674
     0.51851
     0.49702
     0.50418
     0.43972
     0.63312
     0.76921
     0.80503
     0.82651
     0.68326
     0.47553
     0.52567
     0.60446
     0.82651
     1.01991
     0.88382
     0.99842
     1.06289
     0.96977
     1.08438
     1.07005
     0.93396
     1.29210
     1.84364
     1.61443
     1.39238
     1.56429
     0.87665
     0.43972
     0.74056
     0.52567
     0.42539
     0.23199
     0.10306
    -0.05452
    -0.48429
    -1.25789
    -2.08878
    -2.33232
    -2.34664
    -2.76926
    -3.79355
    -4.12304
    -4.53132
    -3.30647
    -2.26785
    -1.52291
    -1.66617
    -1.79510
    -2.28934
    -2.18190
    -1.47277
    -0.57741
     0.26781
     0.28930
     0.43972
     0.83368
     0.80503
     0.99842
     0.89098
     0.87665
     0.74056
     0.74056
     0.19618
    -0.24076
    -0.19778
    -0.44848
    -0.50578
    -0.54160
    -0.74216
    -0.57025
    -0.39118
    -0.34104
    -0.19062
    -0.24076
    -0.19062
    -0.44132
    -0.16913
    -0.10466
    -0.11182
    -0.22643
    -0.33387
    -0.12615
    -0.21927
    -0.26941
    -0.44132
    -0.26224
    -0.26224
    -0.18345
    -0.39118
    -0.35536
    -0.54876
    -0.48429
    -0.35536
    -0.30522
    -0.27657
    -0.41267
    -0.36253
    -0.19062
    -0.19778
    -0.11182
    -0.27657
    -0.20494
    -0.22643
    -0.06168
    -0.00438
    -0.09034
    -0.04020
    -0.05452
    -0.11182
     0.09590
     0.13888
    -0.04020
     0.01711
     0.08157
     0.16037
     0.23199
     0.17469
     0.11739
     0.13888
     0.42539
     0.42539
     0.36809
     0.23916
     0.41823
     0.17469
     0.31795
     0.38241
     0.35376
     0.15320
     0.19618
     0.16753
     0.36093
     0.08157
    -0.09034
    -0.10466
    -0.02587
     0.03860
    -0.06885
    -0.07601
    -0.10466
    -0.21927
    -0.14764
     0.07441
     0.11739
     0.03143
    -0.03303
     0.06725
     0.27497
     0.33944
     0.27497
     0.38958
     0.23916
     0.41107
     0.48986
     0.61879
     0.59014
     0.51851
     0.43255
     0.48270
     0.73340
     0.51851
     0.65460
     0.56865
     0.54716
     0.70474
     0.71907
     0.67609
     0.69758
     0.69758
     0.72623
     0.69758
     0.60446
     0.64744
     0.61163
     0.55432
     0.69758
     0.54000
     0.40390
     0.54716
     0.33227
     0.55432
     0.46837
     0.33944
     0.45404
     0.41823
     0.46121
     0.50418
     0.84084
     0.89814
     0.71191
     0.98410
     1.18466
     1.24912
     1.25629
     1.69322
     1.90095
     1.93676
     1.89378
     1.60011
     1.37089
     0.94828
     0.77637
     0.66177
    -0.29806
    -0.31955
    -0.42699
    -1.10747
    -1.27221
    -1.73064
    -2.33948
    -2.99130
    -3.70043
    -4.53849
    -4.59579
    -4.66026
    -4.66742
    -4.74621
    -4.30211
    -4.48835
    -4.02992
    -3.56434
    -3.31363
    -2.92684
    -2.09594
    -1.55873
    -1.39398
    -1.29370
    -0.84960
     0.17469
     1.14168
     1.77201
     1.66457
     1.78634
     1.54997
     1.72187
     1.91527
     1.78634
     1.75769
     1.11303
     1.05573
     1.02707
     0.81219
     0.54000
     0.58298
     0.26065
     0.14604
     0.17469
     0.18185
     0.11023
     0.15320
     0.00994
     0.05292
     0.13888
     0.18902
     0.08157
     0.18902
     0.41823
     0.29646
     0.40390
     0.33944
     0.52567
     0.33944
     0.31795
     0.21767
     0.39674
     0.27497
     0.33227
     0.27497
     0.17469
     0.25348
     0.22483
     0.20334
     0.23916
     0.40390
     0.26781
     0.25348
     0.13888
     0.15320
     0.22483
     0.06725
     0.34660
     0.31079
     0.17469
     0.24632
     0.28213
     0.26781
     0.18185
    -0.04736
     0.21051
     0.39674
     0.26065
     0.15320
     0.15320
     0.21051
     0.11739
     0.16037
     0.23916
     0.18902
     0.21051
     0.01711
     0.16037
     0.06725
     0.13171
    -0.11182
    -0.05452
     0.18185
     0.23916
     0.09590
     0.09590
     0.15320
    -0.02587
     0.00278
     0.06725
     0.08874
     0.16037
     0.02427
     0.23199
     0.14604
     0.12455
    -0.00438
    -0.01871
     0.04576
     0.06725
     0.05292
     0.12455
     0.06008
    -0.03303
    -0.09034
    -0.14764
     0.06008
     0.08874
    -0.02587
    -0.11182
    -0.08317
    -0.13331
    -0.17629
    -0.08317
    -0.01871
    -0.04736
    -0.14048
    -0.16196
    -0.15480
    -0.14764
    -0.20494
    -0.36969
    -0.24792
    -0.07601
    -0.21927
    -0.27657
    -0.19778
    -0.34820
    -0.22643
    -0.36253
    -0.29090
    -0.07601
    -0.09750
    -0.14764
    -0.00438
     0.12455
     0.13888
     0.16037
     0.16037
     0.39674
     0.60446
     0.52567
     0.57581
     0.73340
     0.86949
     0.73340
     1.00559
     1.19898
     1.23480
     1.22764
     1.54997
     1.57862
     1.29926
     1.20615
     1.36373
     0.79786
     0.19618
    -0.03303
    -0.17629
    -0.31955
    -0.32671
    -0.54160
    -0.78514
    -0.91407
    -1.36533
    -1.38682
    -1.45845
    -1.55156
    -1.34384
    -1.00002
    -0.91407
    -0.84244
    -0.24076
    -0.21927
    -0.29090
    -0.18345
     0.08157
    -0.65620
    -1.22207
    -1.60887
    -1.45845
    -1.00719
    -0.19062
     0.06008
    -0.37685
    -1.00002
    -1.37966
    -1.35100
    -0.86393
    -0.42699
    -0.29806
    -0.28373
     0.06008
     0.43255
     0.58298
     0.62595
     0.81935
     0.59730
     0.69042
     0.64744
     0.62595
     0.54000
     0.38958
     0.27497
     0.31795
     0.38958
     0.42539
     0.40390
     0.39674
     0.31795
     0.36809
     0.48270
     0.58298
     0.48986
     0.48270
     0.46121
     0.46121
     0.30362
     0.38241
     0.28930
     0.31079
     0.33227
     0.31079
     0.23199
     0.23199
     0.14604
     0.20334
     0.18902
     0.06725
     0.38241
     0.06725
     0.16753
     0.26781
     0.21767
     0.05292
     0.03860
     0.27497
     0.41107
     0.25348
     0.28213
     0.16753
     0.18902
     0.26065
     0.08874
     0.27497
     0.28213
     0.18902
     0.31795
     0.33944
     0.29646
     0.29646
     0.06725
     0.25348
     0.28930
     0.39674
     0.43255
     0.08874
     0.26781
     0.36809
     0.23199
     0.25348
     0.49702
     0.26781
     0.31079
     0.19618
     0.23199
     0.23916
     0.24632
     0.25348
     0.32511
     0.30362
     0.46121
     0.21051
     0.12455
     0.18185
     0.18185
     0.23916
     0.24632
     0.27497
     0.28930
     0.15320
     0.34660
     0.33227
     0.20334
     0.26781
     0.13171
     0.29646
     0.25348
     0.38958
     0.35376
     0.38241
     0.28930
     0.36093
     0.53284
     0.54716
     0.51851
     0.55432
     0.69042
     0.76921
     0.71191
     0.54000
     0.74772
     0.78354
     0.96261
     0.84084
     0.99126
     0.97693
     0.80503
     0.93396
     0.89814
     1.08438
     0.91963
     0.99126
     1.08438
     1.01275
     0.97693
     0.80503
     1.04856
     1.05573
     0.99842
     1.01991
     0.86949
     0.83368
     0.78354
     0.81935
     0.99126
     0.97693
     0.86949
     0.63312
     0.39674
     0.66893
     0.71907
     0.53284
     0.58298
     0.64744
     0.83368
     1.00559
     1.06289
     1.02707
     1.07721
     0.87665
     0.66893
     0.59014
    -0.05452
    -0.39118
    -0.33387
    -0.04020
    -0.11899
    -0.31955
    -0.67769
    -0.82095
    -0.90690
    -0.91407
    -1.30803
    -1.43696
    -1.40114
    -1.55156
    -1.82375
    -1.80943
    -1.57305
    -1.42980
    -1.64468
    -1.85957
    -1.30803
    -1.07881
    -1.27221
    -1.21491
    -1.43696
    -1.57305
    -1.42263
    -0.84244
    -0.68486
    -0.82811
    -0.54160
     0.02427
     0.52567
     0.79070
     0.94112
     0.93396
     0.94828
     0.91963
     0.92679
     1.23480
     1.24196
     1.26345
     1.40671
     1.52131
     1.44968
     1.19182
     1.18466
     0.94828
     1.01991
     1.01991
     0.93396
     0.75488
     0.59730
     0.74772
     0.79070
     0.65460
     0.54000
     0.62595
     0.52567
     0.43255
     0.40390
     0.28930
     0.25348
     0.17469
     0.28930
     0.32511
     0.07441
     0.25348
     0.05292
     0.13171
     0.25348
     0.06725
     0.05292
     0.06008
     0.14604
     0.12455
     0.16037
     0.02427
    -0.10466
    -0.18345
     0.06008
     0.03143
    -0.10466
    -0.00438
    -0.09034
    -0.06885
     0.06725
    -0.01871
    -0.09750
    -0.01871
     0.10306
     0.12455
     0.18902
     0.14604
     0.03143
    -0.04736
     0.13888
     0.28213
     0.35376
     0.13171
    -0.01154
     0.06725
     0.21767
     0.28930
     0.09590
    -0.01871
     0.06008
     0.21051
     0.25348
     0.19618
     0.08157
    -0.05452
    -0.04736
     0.13888
     0.31079
     0.18185
     0.06008
     0.01711
     0.02427
     0.07441
     0.07441
    -0.11182
    -0.06885
    -0.26224
    -0.32671
    -0.40550
    -0.20494
    -0.33387
    -0.34820
    -0.38401
    -0.30522
    -0.39834
    -0.36969
    -0.26224
    -0.19062
    -0.19062
    -0.13331
    -0.21210
    -0.07601
     0.04576
     0.11739
     0.11023
     0.18902
     0.24632
    -0.19778
    -0.05452
     0.06725
    -0.12615
     0.12455
    -0.02587
     0.01711
     0.09590
    -0.05452
    -0.18345
    -0.01871
     0.05292
     0.12455
     0.23199
     0.19618
     0.19618
     0.10306
     0.41823
     0.50418
     0.46121
     0.50418
     0.50418
     0.55432
     0.73340
     0.71907
     0.71191
     0.61879
     0.69042
     0.90531
     1.07721
     0.99842
     1.09154
     1.30643
     1.37089
     1.92960
     1.62876
     1.47117
     1.74336
     1.52848
     1.52131
     1.37806
     0.63312
    -0.36253
    -1.15044
    -1.91687
    -2.41111
    -2.37530
    -2.31799
    -2.42544
    -3.50703
    -3.40675
    -3.65745
    -4.09439
    -4.13737
    -4.24481
    -3.61448
    -3.18470
    -2.49707
    -2.02431
    -1.40114
    -1.13612
    -0.72067
    -0.36969
     0.15320
     0.38958
     0.52567
     0.57581
     0.64744
     0.66177
     0.73340
     0.94112
     0.77637
     0.54716
     0.67609
     0.81219
     0.81219
     0.79070
     0.72623
     0.54716
     0.52567
     0.64028
     0.46837
     0.28213
     0.31795
     0.22483
     0.24632
     0.19618
     0.21051
     0.09590
    -0.07601
    -0.20494
     0.00994
    -0.07601
    -0.09750
    -0.14764
    -0.14764
    -0.26941
    -0.02587
     0.00994
    -0.09034
     0.30362
     0.23199
     0.46121
     0.90531
     1.07721
     1.56429
     1.64308
     2.09434
     1.56429
    -0.69918
    -4.05141
    -4.04425
    -2.69046
    -0.33387
     0.14604
    -0.39118
    -1.53008
    -3.04861
    -3.82220
    -4.02992
    -3.72908
    -3.24917
    -2.74060
    -2.06729
    -1.37966
    -0.97137
    -0.53443
    -0.34104
    -0.00438
     0.13171
     0.06725
     0.34660
     0.33944
     0.41107
     0.36809
     0.56865
     0.49702
     0.59014
     0.38958
     0.52567
     0.52567
     0.63312
     0.72623
     0.73340
     0.41823
     0.62595
     0.51135
     0.37525
     0.45404
     0.39674
     0.43255
     0.48986
     0.45404
     0.31795
     0.36809
     0.17469
     0.03860
     0.26781
     0.24632
     0.17469
     0.16753
     0.26065
     0.19618
     0.18902
     0.28213
     0.26065
     0.21767
     0.27497
     0.44688
     0.33227
     0.35376
     0.38958
     0.57581
     0.79070
     1.01275
     0.99842
     1.22047
     1.55713
     1.60727
     1.39238
     1.52131
     1.71471
     1.29210
     1.46401
     1.34224
     1.32792
     1.23480
     1.01275
     0.83368
     0.65460
     0.65460
     0.41107
     0.40390
     0.26781
     0.05292
    -0.49862
    -0.34104
    -0.14048
    -0.28373
    -0.27657
    -0.01154
     0.00994
    -0.24792
    -0.24792
    -0.06885
     0.03143
    -0.08317
    -0.11182
    -0.16913
    -0.17629
    -0.24076
    -0.06885
    -0.16196
    -0.06885
    -0.26941
    -0.26224
    -0.16913
    -0.25508
    -0.24792
    -0.28373
    -0.36253
    -0.31239
    -0.21927
    -0.27657
    -0.21210
    -0.35536
    -0.19778
    -0.24076
    -0.25508
    -0.03303
    -0.09750
    -0.21927
    -0.13331
    -0.01871
     0.06008
     0.10306
    -0.03303
     0.04576
     0.03860
     0.18185
     0.08874
     0.13888
     0.19618
     0.09590
     0.08874
     0.18902
     0.25348
     0.23199
     0.04576
     0.18185
     0.29646
     0.22483
     0.18185
     0.04576
     0.09590
     0.33227
     0.23199
     0.21051
     0.09590
     0.00278
     0.09590
     0.24632
     0.03860
     0.11023
     0.03143
     0.05292
    -0.04020
     0.07441
     0.02427
    -0.07601
     0.00278
     0.04576
     0.17469
    -0.00438
     0.05292
    -0.04020
     0.01711
    -0.01871
     0.18185
     0.18185
     0.15320
     0.09590
     0.16037
     0.20334
     0.02427
     0.08874
     0.04576
     0.10306
     0.35376
     0.17469
     0.11739
     0.06008
     0.04576
     0.03860
     0.28930
     0.17469
     0.02427
     0.04576
     0.15320
     0.27497
     0.14604
    -0.01871
     0.04576
     0.15320
     0.22483
     0.38241
     0.33227
     0.25348
     0.16753
     0.06008
     0.79786
     0.66893
     0.31079
     0.71191
     0.68326
     0.61163
     0.03860
    -0.40550
    -0.89258
    -1.36533
    -3.47122
    -5.18315
    -3.61448
    -1.81659
     1.13452
     2.10867
     2.56710
     1.24196
    -0.57741
    -1.99566
    -3.42824
    -4.61728
    -3.67894
    -0.74216
     1.65025
     2.87510
     2.11583
     0.85517
    -0.42699
    -1.60170
    -2.18906
    -2.37530
    -2.29650
    -1.60887
    -0.94272
    -0.62755
    -0.14764
     0.33944
     0.74056
     0.83368
     0.62595
     0.56865
     0.60446
     0.87665
     0.74772
     0.68326
     0.67609
     0.63312
     0.65460
     0.53284
     0.74772
     0.50418
     0.43972
     0.36809
     0.36809
     0.19618
     0.18185
     0.18185
     0.09590
     0.05292
    -0.02587
    -0.19778
    -0.29090
    -0.29090
    -0.52011
    -0.61323
    -0.34104
    -0.48429
    -0.54160
    -0.54160
    -0.27657
    -0.34820
    -0.33387
    -0.28373
    -0.25508
    -0.17629
    -0.08317
     0.04576
     0.02427
     0.10306
     0.01711
     0.05292
     0.17469
     0.20334
     0.21767
     0.11023
     0.31079
     0.22483
     0.38241
     0.30362
     0.23199
     0.31079
     0.43972
     0.34660
     0.43972
     0.32511
     0.36093
     0.26781
     0.47553
     0.40390
     0.33944
     0.41823
     0.28930
     0.31795
     0.45404
     0.26065
     0.21767
     0.25348
     0.36809
     0.18902
     0.38958
     0.18902
     0.25348
     0.13171
     0.12455
     0.36809
     0.21051
     0.23199
     0.14604
     0.26065
     0.25348
     0.24632
     0.16753
     0.25348
     0.11739
     0.28213
     0.23199
     0.36809
     0.25348
     0.13171
     0.22483
     0.43255
     0.32511
     0.32511
     0.33944
     0.26781
     0.35376
     0.40390
     0.25348
     0.44688
     0.30362
     0.38241
     0.42539
     0.42539
     0.48270
     0.30362
     0.16037
     0.43972
     0.61879
     0.37525
     0.45404
     0.43255
     0.36093
     0.47553
     0.30362
     0.35376
     0.47553
     0.46837
     0.41107
     0.42539
     0.39674
     0.36809
     0.19618
     0.51135
     0.51851
     0.41823
     0.34660
     0.40390
     0.38958
     0.41823
     0.34660
     0.41107
     0.43972
     0.46121
     0.48270
     0.48986
     0.44688
     0.46121
     0.35376
     0.32511
     0.52567
     0.46121
     0.30362
     0.26065
     0.44688
     0.47553
     0.43972
     0.38241
     0.41107
     0.59014
     0.43255
     0.60446
     0.53284
     0.63312
     0.61163
     0.51851
     0.76205
     0.92679
     0.72623
     0.43972
     0.18902
     0.25348
    -0.04020
     0.06008
    -0.06168
    -0.09034
     0.01711
     0.03143
     0.07441
    -0.21927
    -1.07881
    -1.70199
    -1.35817
    -0.60606
    -0.19062
     0.00994
    -0.00438
    -0.04020
     0.01711
     0.31079
     0.62595
     1.04856
     1.22764
     0.83368
     0.20334
     0.03860
     0.23199
     0.07441
     0.13888
    -0.06885
    -0.52727
    -0.82811
    -1.01435
    -1.55873
    -2.16041
    -2.64749
    -2.34664
    -1.88106
    -1.68050
    -1.86673
    -1.67333
    -1.47994
    -1.32235
    -1.10030
    -0.49146
     0.05292
     0.31795
     0.53284
     0.69042
     0.96261
     1.12019
     1.27778
     1.34940
     1.36373
     1.34940
     1.17750
     1.17750
     1.22764
     1.15601
     1.02707
     0.76921
     0.87665
     0.78354
     0.59014
     0.61879
     0.40390
     0.34660
     0.28213
     0.28930
     0.36809
     0.27497
     0.23916
     0.30362
     0.21767
     0.30362
     0.24632
     0.05292
     0.28930
     0.19618
     0.42539
     0.28213
     0.36093
     0.25348
     0.16037
     0.33944
     0.22483
     0.38958
     0.40390
     0.33944
     0.21767
     0.51135
     0.47553
     0.32511
     0.30362
     0.43255
     0.43255
     0.48986
     0.43255
     0.46837
     0.44688
     0.38958
     0.43255
     0.49702
     0.54000
     0.51135
     0.40390
     0.49702
     0.47553
     0.38241
     0.40390
     0.35376
     0.40390
     0.32511
     0.32511
     0.35376
     0.30362
     0.36093
     0.16037
     0.37525
     0.34660
     0.29646
     0.32511
     0.21767
     0.43255
     0.30362
     0.12455
     0.23916
     0.36093
     0.21767
     0.21767
     0.39674
     0.16753
     0.25348
     0.23916
     0.26781
     0.18902
     0.08874
     0.13171
     0.19618
     0.20334
     0.28213
     0.21767
     0.28930
     0.21767
     0.20334
     0.28213
     0.36093
     0.38241
     0.39674
     0.30362
     0.34660
     0.58298
     0.61163
     0.63312
     0.59014
     0.57581
     0.51851
     0.44688
     0.60446
     0.56149
     0.56865
     0.43255
     0.53284
     0.50418
     0.37525
     0.28930
     0.21767
     0.22483
     0.24632
     0.02427
     0.12455
     0.23916
     0.20334
     0.07441
    -0.11182
     0.09590
     0.16037
     0.27497
     0.56865
     0.48986
     0.64744
     0.52567
     0.49702
    -0.04736
    -0.49862
    -0.39834
    -0.42699
    -0.88542
    -0.82095
    -0.46997
    -0.29806
    -0.31239
    -1.07881
    -1.66617
    -1.70199
    -1.49426
    -1.28654
    -1.46561
    -1.50142
    -1.33668
    -0.82811
    -0.72067
    -1.12895
    -1.46561
    -1.16477
    -0.96421
    -0.92839
    -0.72067
    -0.83528
    -1.21491
    -1.21491
    -1.07881
    -1.09314
    -0.89974
    -0.39118
    -0.56309
    -0.67769
    -0.22643
    -0.79230
    -1.60170
    -1.46561
    -1.49426
    -1.48710
    -1.56589
    -1.39398
    -1.48710
    -1.48710
    -1.38682
    -1.12895
    -1.48710
    -1.80943
    -1.46561
    -1.27221
    -0.90690
    -0.04736
     0.20334
     0.28930
     0.48986
     0.54716
     0.76205
     1.26345
     1.52131
     1.42103
     1.44968
     1.49266
     1.37089
     1.35657
     1.10587
     1.12019
     1.18466
     1.15601
     1.02707
     0.81219
     0.74056
     0.86233
     0.69042
     0.68326
     0.61163
     0.49702
     0.32511
     0.52567
     0.48986
     0.42539
     0.34660
     0.28930
     0.41107
     0.55432
     0.34660
     0.33227
     0.26065
     0.38241
     0.30362
     0.41823
     0.39674
     0.17469
     0.32511
     0.21051
     0.41107
     0.43972
     0.23199
     0.07441
     0.41823
     0.33227
     0.31795
     0.27497
     0.21767
     0.18902
     0.10306
     0.22483
     0.33944
     0.21767
     0.14604
     0.12455
     0.21051
     0.22483
     0.19618
     0.07441
     0.08157
     0.26781
     0.41107
     0.23916
     0.19618
     0.10306
     0.16753
     0.25348
     0.31079
     0.42539
     0.33944
     0.35376
     0.41823
     0.50418
     0.41107
     0.47553
     0.44688
     0.61163
     0.63312
     0.74772
     0.88382
     0.60446
     0.79070
     0.76921
     0.82651
     1.05573
     0.94828
     0.83368
     1.06289
     1.02707
     0.97693
     0.80503
     0.81219
     0.92679
     1.09154
     0.86949
     0.72623
     0.64028
     0.66893
     0.61163
     0.77637
     0.86233
     0.81935
     0.53284
     0.43972
     0.52567
     0.46837
     0.56865
     0.44688
     0.33944
     0.42539
     0.23916
     0.25348
    -0.04020
     0.00278
    -0.14764
    -0.30522
     0.00994
    -0.15480
    -0.34820
    -0.36969
    -0.29806
    -0.11899
    -0.02587
     0.03143
     0.09590
     0.20334
     0.29646
     0.65460
     0.65460
     0.63312
     0.69758
     0.79786
     1.17750
     0.99842
     0.75488
     0.81219
     0.61163
     0.48986
     0.41823
     0.18902
     0.41107
     0.40390
     0.26781
     0.18185
     0.27497
     0.05292
     0.30362
     0.37525
     0.38241
     0.04576
    -0.63472
    -1.62319
    -1.73780
    -1.20058
    -1.72347
    -1.15044
    -0.42699
    -1.27937
    -2.13892
    -2.67614
    -2.43976
    -2.16041
    -1.57305
    -1.88106
    -2.82656
    -3.41391
    -4.41672
    -4.11588
    -2.99130
    -2.05297
    -2.48274
    -2.51139
    -2.51139
    -2.65465
    -2.37530
    -2.50423
    -2.51855
    -2.16757
    -1.47277
    -0.85676
    -0.45564
     0.18185
     0.72623
     0.87665
     1.09154
     1.48550
     1.57145
     1.62159
     1.49983
     1.27778
     1.13452
     1.10587
     0.89098
     0.75488
     0.73340
     0.28213
    -0.05452
     0.05292
     0.14604
    -0.14764
    -0.18345
    -0.39118
    -0.40550
    -0.44132
    -0.64188
    -0.52011
    -0.40550
    -0.46281
    -0.27657
    -0.39834
    -0.36969
    -0.39118
    -0.47713
    -0.35536
    -0.06885
    -0.24792
    -0.14048
    -0.27657
    -0.10466
    -0.09034
    -0.10466
    -0.14764
    -0.02587
    -0.02587
    -0.11899
     0.08874
    -0.04020
    -0.09034
    -0.09750
    -0.15480
    -0.05452
    -0.01154
    -0.02587
    -0.05452
    -0.04736
    -0.11899
    -0.14764
    -0.04736
    -0.05452
     0.07441
     0.08874
    -0.01154
     0.08157
     0.14604
     0.06008
    -0.04736
     0.08874
     0.21051
     0.19618
     0.11739
     0.13888
     0.31079
     0.19618
     0.30362
     0.38241
     0.38241
     0.53284
     0.49702
     0.54000
     0.68326
     0.58298
     0.61163
     0.81219
     1.04140
     0.79786
     0.71907
     0.77637
     0.76921
     0.69042
     0.74056
     0.76921
     0.69758
     0.70474
     0.91247
     0.86233
     0.58298
     0.56149
     0.46837
     0.49702
     0.71191
     0.76921
     0.59014
     0.47553
     0.47553
     0.48270
     0.36093
     0.43972
     0.36809
     0.31079
     0.12455
     0.00994
     0.11739
     0.07441
     0.03860
    -0.19062
    -0.06885
     0.11023
     0.21767
     0.03860
     0.12455
     0.16037
     0.40390
     0.63312
     0.55432
     0.94112
     0.87665
     1.37806
     1.68606
     1.32792
     1.08438
     0.97693
     1.07005
     0.91247
     0.74056
     0.64744
     0.79070
     0.54716
     0.52567
     0.33227
     0.11739
     0.01711
    -0.17629
    -0.36253
    -0.46281
    -0.38401
    -0.14764
    -0.24076
    -0.01154
     0.10306
     0.15320
     0.02427
     0.34660
     0.11023
     0.26065
     0.27497
     0.32511
     0.59730
     0.43972
     0.20334
    -0.06885
     0.06008
     0.46837
     0.51851
     0.41823
     0.45404
     0.23916
    -0.49146
    -1.20058
    -1.58022
    -1.53724
    -2.23920
    -1.90255
    -1.47277
    -1.09314
    -1.42263
    -1.51575
    -1.70915
    -1.83808
    -1.79510
    -1.72347
    -1.35100
    -0.59174
    -0.26224
     0.23916
     0.21767
     0.34660
     0.18902
    -0.15480
    -0.26941
    -0.16196
    -0.36969
    -0.36253
    -0.85676
    -1.63036
    -2.61167
    -2.66181
    -1.65901
    -1.53724
    -1.96701
    -2.00283
    -2.02431
    -1.77361
    -1.73780
    -1.68050
    -1.32235
    -0.89974
    -0.67769
    -0.32671
    -0.26224
    -0.04736
     0.15320
     0.25348
     0.30362
     0.44688
     0.33227
     0.20334
     0.09590
     0.25348
     0.00994
     0.13888
    -0.01871
     0.06008
     0.17469
     0.02427
     0.03143
     0.07441
     0.08157
     0.03143
     0.07441
     0.16753
     0.26781
     0.11739
     0.05292
     0.06725
     0.13171
     0.09590
     0.12455
     0.27497
     0.28930
     0.23916
     0.11739
     0.09590
     0.13888
     0.20334
     0.10306
     0.21767
     0.28930
     0.11023
     0.17469
     0.23916
     0.18902
     0.14604
     0.21051
     0.18902
     0.26781
     0.30362
     0.27497
     0.25348
     0.21767
     0.31079
     0.16753
     0.29646
     0.27497
     0.18902
     0.29646
     0.46121
     0.32511
     0.25348
     0.24632
     0.11739
     0.24632
     0.27497
     0.24632
     0.15320
     0.18902
     0.33227
     0.15320
     0.25348
     0.12455
     0.00994
    -0.08317
     0.06725
    -0.02587
    -0.03303
    -0.17629
    -0.15480
    -0.21210
    -0.09034
    -0.09750
    -0.11899
    -0.03303
     0.08157
     0.28930
     0.28213
     0.53284
     0.51135
     0.63312
     0.62595
     0.80503
     0.89814
     0.72623
     0.71907
     0.60446
     0.78354
     0.54716
     0.23199
     0.23199
     0.18185
     0.21051
     0.06008
     0.05292
    -0.13331
    -0.46997
    -0.52011
    -0.57741
    -0.54876
    -0.39834
    -0.56309
    -0.55592
    -0.49146
    -0.42699
    -0.26224
    -0.34104
    -0.24076
    -0.29806
    -0.40550
    -0.22643
    -0.16196
    -0.19062
    -0.22643
    -0.17629
     0.03860
     0.01711
    -0.05452
    -0.16913
    -0.04020
    -0.01154
     0.26781
     0.09590
     0.07441
     0.21051
     0.26781
     0.06725
     0.13888
    -0.26224
    -0.60606
    -0.79230
    -0.65620
    -0.73500
    -1.05733
    -1.13612
    -1.11463
    -1.30086
    -1.13612
    -1.14328
    -1.20775
    -1.32951
    -1.32235
    -1.42263
    -1.45128
    -1.34384
    -1.11463
    -0.74932
    -0.41983
    -0.16196
    -0.44132
    -0.72067
    -0.72067
    -0.57025
    -0.56309
    -0.38401
    -0.39118
    -0.50578
    -0.32671
    -0.64904
    -0.54876
    -0.43415
    -0.59890
    -0.51295
    -0.30522
    -0.19062
     0.08157
     0.22483
     0.23199
     0.25348
     0.26065
     0.35376
     0.21051
     0.48270
     0.67609
     0.71907
     0.74772
     0.67609
     0.66177
     0.57581
     0.44688
     0.43255
     0.25348
     0.38958
     0.36809
     0.34660
     0.29646
     0.29646
     0.18902
     0.12455
     0.17469
     0.07441
     0.16037
     0.29646
     0.31795
     0.31079
     0.18902
     0.28213
     0.36093
     0.29646
     0.17469
     0.21051
     0.33227
     0.30362
     0.27497
     0.24632
     0.22483
     0.16753
     0.11023
     0.35376
     0.26065
     0.13171
     0.08874
     0.13171
     0.18185
     0.15320
     0.16037
     0.10306
     0.02427
     0.06008
    -0.00438
     0.15320
     0.05292
     0.04576
    -0.06168
     0.03143
     0.25348
     0.21767
     0.08157
     0.11739
     0.26781
     0.31079
     0.36093
     0.23199
     0.23916
     0.33227
     0.48986
     0.51135
     0.44688
     0.69758
     0.44688
     0.65460
     0.96261
     0.99842
     0.87665
     0.98410
     0.94112
     1.11303
     1.29926
     1.05573
     1.09154
     1.22047
     1.21331
     1.19182
     1.04856
     0.89814
     0.56149
     0.53284
     0.78354
     0.78354
     0.61879
     0.46121
     0.36093
     0.23916
     0.27497
     0.26781
     0.34660
     0.57581
     0.63312
     0.69758
     0.82651
     0.92679
     0.99126
     0.96261
     1.41387
     1.36373
     1.47834
     1.24912
     1.01991
     0.96261
     0.48270
     0.54716
     0.76205
     0.58298
     0.63312
     0.35376
     0.13888
     0.01711
    -0.11899
    -0.41983
    -0.31955
    -0.19062
    -0.09750
    -0.24076
    -0.12615
    -0.20494
    -0.04736
     0.07441
     0.01711
     0.18902
     0.18902
     0.23199
     0.23199
     0.30362
     0.32511
     0.21051
     0.11023
     0.21767
    -0.39834
    -0.69202
    -0.68486
    -0.47713
    -0.73500
    -1.06449
    -1.32951
    -1.20058
    -1.25789
    -1.30803
    -1.23640
    -1.56589
    -1.71631
    -1.58022
    -1.33668
    -0.94988
    -0.82095
    -1.02151
    -0.52727
    -0.68486
    -0.69918
    -0.53443
    -0.36253
    -0.20494
    -0.12615
    -0.10466
    -0.19062
    -0.74932
    -0.72783
    -0.57025
    -0.59890
    -0.52011
    -0.47713
    -0.70634
    -0.87825
    -0.90690
    -1.17909
    -0.94988
    -0.92839
    -0.72783
    -0.56309
    -0.73500
    -0.44132
    -0.19062
    -0.26224
    -0.24792
    -0.24076
    -0.41267
    -0.34104
    -0.29806
    -0.32671
    -0.12615
    -0.12615
    -0.23359
    -0.01154
    -0.03303
     0.00278
    -0.14048
    -0.24076
    -0.30522
    -0.27657
    -0.16196
    -0.15480
    -0.09034
     0.08157
     0.21767
     0.39674
     0.31795
     0.31795
     0.43255
     0.43255
     0.61163
     0.66893
     0.59014
     0.61163
     0.54000
     0.65460
     0.69758
     0.74772
     0.61163
     0.64028
     0.80503
     0.55432
     0.66177
     0.69758
     0.77637
     0.49702
     0.42539
     0.37525
     0.43255
     0.12455
    -0.01871
     0.18902
     0.31079
     0.09590
    -0.10466
    -0.16196
     0.17469
     0.03860
     0.10306
    -0.02587
     0.03143
     0.25348
     0.23199
     0.38241
     0.48270
     0.71907
     0.62595
     0.89098
     0.92679
     0.96261
     0.80503
     0.69758
     0.84084
     0.91247
     0.95545
     1.11303
     1.02707
     0.76205
     0.74772
     0.55432
     0.18185
     0.27497
     0.38958
     0.49702
     0.43255
     0.21051
     0.13171
    -0.06168
     0.00994
     0.06725
     0.17469
     0.18902
     0.27497
     0.16753
     0.10306
    -0.04020
    -0.04020
     0.24632
     0.35376
     0.26781
     0.26781
     0.36093
     0.29646
     0.28213
     0.30362
     0.43972
     0.21051
     0.32511
     0.33944
     0.45404
     0.28930
     0.15320
     0.31795
     0.36809
     0.50418
     0.28930
     0.29646
     0.23916
     0.26781
     0.21767
     0.26065
     0.35376
     0.13171
     0.24632
     0.24632
     0.09590
     0.16753
     0.02427
     0.24632
     0.08157
     0.23199
     0.11739
     0.04576
     0.01711
     0.11739
     0.21051
     0.12455
     0.21051
     0.21051
    -0.04736
     0.04576
     0.18185
     0.23199
     0.16753
     0.09590
     0.02427
     0.21051
     0.19618
     0.09590
    -0.01154
     0.19618
     0.23916
    -0.03303
     0.28930
     0.20334
     0.08157
     0.00278
     0.28930
     0.16037
     0.00278
    -0.01871
    -0.00438
     0.11023
     0.13888
    -0.01154
    -0.02587
    -0.02587
    -0.05452
    -0.18345
    -0.00438
     0.01711
    -0.11899
    -0.03303
    -0.06168
    -0.01154
    -0.16196
    -0.21210
    -0.09034
    -0.06885
     0.05292
    -0.05452
    -0.08317
    -0.08317
    -0.00438
     0.00278
     0.17469
     0.11739
     0.17469
     0.56149
     1.15601
     1.65741
     2.20895
     3.24041
     4.25754
     4.93801
     4.41512
     1.23480
    -4.47402
    -7.70448
    -6.27191
    -0.57741
     2.54561
    -0.03303
    -3.45689
    -6.70884
    -7.34634
    -8.16291
    -7.89788
    -7.48960
    -6.82345
    -6.02121
    -4.83933
    -3.44257
    -2.53288
    -2.14608
    -1.44412
    -0.62755
     0.11023
     0.46837
     0.88382
     0.91963
     1.14168
     1.43536
     1.47117
     1.29926
     1.02707
     0.84800
     0.64744
     0.52567
     0.34660
     0.14604
     0.07441
     0.06725
    -0.12615
    -0.13331
     0.03860
    -0.11182
    -0.00438
     0.08874
     0.27497
     0.31795
     0.36809
     0.56865
     0.64744
     0.86233
     0.94112
     1.11303
     1.11303
     0.99842
     0.89814
     0.76921
     0.74772
     0.69758
     0.47553
     0.61163
     0.54716
     0.38958
     0.12455
    -0.10466
    -0.04020
    -0.23359
     0.03143
     0.16753
     0.26781
     0.22483
     0.28930
     0.15320
     0.40390
     0.38241
     0.53284
     0.49702
     0.48270
     0.69758
     0.56865
     0.43972
     0.38241
     0.41823
     0.36093
     0.34660
     0.21051
     0.06008
     0.07441
    -0.00438
     0.18185
     0.18902
     0.01711
     0.06008
     0.06725
     0.26065
    -0.01871
     0.00994
    -0.01871
     0.12455
     0.26781
     0.15320
     0.09590
    -0.06168
    -0.00438
    -0.01871
     0.00278
     0.13171
    -0.06885
     0.67609
     2.15881
     2.65305
     1.31359
     0.56865
     0.31795
     0.62595
     0.98410
     1.37806
     1.41387
     1.24196
     0.98410
     0.64744
     0.48270
     0.34660
     0.00278
    -0.26941
    -0.49146
    -0.52011
    -0.67053
    -0.67053
    -0.66337
    -0.61323
    -0.49146
    -0.43415
    -0.26224
    -0.29090
    -0.18345
    -0.17629
    -0.16913
    -0.06168
     0.09590
    -0.14764
     0.01711
     0.03143
     0.11739
     0.09590
     0.23199
    -0.06168
     0.05292
     0.32511
     0.16037
     0.21767
     0.11023
     0.10306
    -0.17629
     0.23199
     0.17469
     0.26781
     0.00278
     0.08157
     0.31795
     0.29646
     0.31795
     0.20334
     0.38958
     0.42539
     0.61879
     0.58298
     0.48270
     0.44688
     0.30362
     0.44688
     0.43972
     0.63312
     0.26781
     0.11739
     0.18902
     0.22483
     0.11739
     0.13888
     0.33227
     0.10306
    -0.10466
    -0.07601
    -0.14764
    -0.04020
    -0.11182
    -0.01871
     0.19618
     0.28213
    -0.02587
    -0.10466
    -0.07601
     0.04576
    -0.05452
    -0.04736
    -0.09034
    -0.28373
    -0.09750
    -0.06168
    -0.24792
    -0.31239
    -0.43415
    -0.46281
    -0.26224
    -0.09034
    -0.12615
     0.01711
     0.31795
     0.48270
     0.69042
     0.90531
     0.93396
     0.61163
    -0.39834
    -1.32235
    -1.99566
    -1.38682
     0.07441
     0.40390
     0.69042
    -0.49146
    -2.98414
    -4.06574
    -4.48835
    -3.87234
    -2.48274
    -2.91251
    -3.19903
    -3.19903
    -2.61167
    -2.84088
    -2.77642
    -3.13456
    -2.86954
    -2.21055
    -1.40114
    -0.70634
    -0.74216
    -0.68486
    -0.31239
     0.24632
     0.26781
     0.48986
     0.76921
     1.03424
     0.91247
     1.08438
     1.00559
     0.96977
     0.98410
     0.73340
     0.64028
     0.68326
     0.95545
     0.66893
     0.42539
     0.33944
     0.23916
     0.29646
     0.21767
     0.16753
     0.02427
     0.13888
     0.13171
     0.26781
     0.10306
    -0.09034
    -0.03303
     0.08157
     0.30362
     0.10306
     0.18902
     0.04576
     0.06725
     0.08874
     0.16753
     0.07441
     0.14604
     0.18185
     0.31795
     0.07441
     0.25348
     0.30362
     0.05292
     0.11023
     0.35376
     0.27497
     0.31079
     0.16037
     0.29646
     0.21767
     0.28930
     0.18185
     0.23916
     0.28213
     0.15320
     0.27497
     0.09590
     0.25348
     0.15320
     0.04576
     0.19618
     0.24632
     0.15320
     0.18902
     0.14604
     0.14604
     0.11739
     0.22483
     0.16753
     0.16753
     0.21767
     0.23199
     0.35376
     0.33944
     0.18185
     0.25348
     0.33944
     0.34660
     0.13171
     0.43972
     0.38241
     0.36093
     0.31079
     0.43255
     0.64744
     0.61879
     0.80503
     0.68326
     0.62595
     0.71191
     0.84800
     0.79786
     0.83368
     0.69758
     0.69042
     0.83368
     0.95545
     0.84084
     0.54000
     0.27497
     0.60446
     0.70474
     0.78354
     0.65460
     0.24632
     0.10306
     0.28930
     0.14604
     0.16753
     0.24632
     0.40390
     0.16037
     0.00278
     0.04576
    -0.06168
    -0.15480
    -0.14048
    -0.09750
    -0.11182
    -0.30522
    -0.26941
    -0.30522
    -0.31239
    -0.39118
    -0.49146
    -0.31239
    -0.23359
    -0.16913
    -0.11182
     0.03860
     0.18185
     0.13888
     0.21051
     0.36093
     0.58298
     0.59730
     0.89814
     1.06289
     0.82651
     0.76205
     0.42539
     0.28213
     0.47553
     0.27497
     0.27497
     0.40390
     0.17469
     0.13888
    -0.04020
    -0.21927
    -0.33387
    -0.33387
    -0.27657
    -0.37685
    -0.37685
    -0.86393
    -1.46561
    -1.88822
    -1.69482
    -1.48710
    -1.74496
    -1.83092
    -1.77361
    -1.40831
    -1.90255
    -2.29650
    -2.19622
    -1.98134
    -1.82375
    -1.14328
    -0.73500
    -0.41267
    -0.81379
    -1.04300
    -0.34104
     0.06725
     0.11739
    -0.01154
    -0.37685
    -0.84960
    -0.68486
    -0.52727
    -0.60606
    -0.90690
    -0.72067
    -1.10747
    -1.35817
    -1.57305
    -1.66617
    -1.77361
    -1.17909
    -0.84960
    -0.64188
    -0.46281
    -0.42699
    -0.53443
    -0.36253
    -0.14048
    -0.15480
    -0.03303
     0.13888
     0.39674
     0.42539
     0.53284
     0.56865
     0.40390
     0.67609
     0.66893
     0.59014
     0.51135
     0.61163
     0.66177
     0.47553
     0.48986
     0.49702
     0.42539
     0.43255
     0.50418
     0.41823
     0.37525
     0.32511
     0.39674
     0.31795
     0.36093
     0.28930
     0.25348
     0.26065
     0.39674
     0.25348
     0.16037
     0.13888
     0.29646
     0.23916
     0.31795
     0.32511
     0.07441
     0.27497
     0.20334
     0.20334
     0.12455
     0.16753
     0.19618
     0.27497
     0.44688
     0.18902
     0.27497
     0.06725
     0.23916
     0.30362
     0.41107
     0.31079
     0.18902
     0.28930
     0.42539
     0.25348
     0.38241
     0.43972
     0.24632
     0.37525
     0.54716
     0.39674
     0.28213
     0.41823
     0.38241
     0.53284
     0.64744
     0.42539
     0.33944
     0.46121
     0.58298
     0.61879
     0.74772
     0.93396
     0.69042
     0.66893
     0.89814
     1.16317
     0.91247
     0.94112
     0.76921
     0.87665
     1.04856
     1.07721
     0.86949
     0.82651
     1.20615
     1.22764
     1.02707
     0.79070
     0.73340
     0.60446
     0.89098
     0.96261
     0.89814
     0.70474
     0.56149
     0.65460
     0.72623
     0.70474
     0.51851
     0.60446
     0.54000
     0.54000
     0.26781
     0.54000
     0.50418
     0.36809
     0.32511
     0.71907
     0.78354
     0.76921
     0.65460
     0.81935
     0.89098
     0.66893
     0.61163
     0.41107
     0.23916
    -0.01154
    -0.23359
     0.00994
     0.07441
    -0.04736
    -0.37685
    -0.72067
    -1.61603
    -3.10591
    -4.25914
    -4.18751
    -3.74341
    -3.46406
    -3.50703
    -3.88667
    -3.71476
    -3.67178
    -4.13737
    -4.17318
    -3.87950
    -3.18470
    -2.89102
    -1.93120
    -1.36533
    -0.81379
    -0.94272
    -0.62039
    -0.36969
    -0.24076
    -0.02587
    -0.10466
     0.16753
    -0.24076
    -0.57741
    -0.76365
    -1.05016
    -1.05733
    -1.38682
    -1.36533
    -1.29370
    -1.48710
    -1.41547
    -1.35817
    -1.22923
    -1.12179
    -0.82095
    -0.58457
    -0.62039
    -0.72783
    -0.53443
    -0.18345
     0.26065
     0.06008
    -0.06168
     0.08874
     0.35376
     0.56149
     0.57581
     0.48986
     0.56865
     0.66893
     1.02707
     0.84084
     1.03424
     0.97693
     0.94112
     0.83368
     1.19182
     1.26345
     1.06289
     0.99126
     0.81219
     0.93396
     0.91247
     0.89814
     0.74056
     0.66893
     0.72623
     0.73340
     0.71907
     0.54000
     0.54716
     0.64028
     0.72623
     0.84084
     0.59014
     0.60446
     0.65460
     0.66177
     0.79070
     0.66177
     0.64028
     0.51851
     0.75488
     0.63312
     0.70474
     0.54716
     0.56865
     0.34660
     0.48986
     0.66177
     0.67609
     0.48986
     0.49702
     0.50418
     0.39674
     0.44688
     0.45404
     0.37525
     0.44688
     0.36809
     0.52567
     0.46837
     0.28213
     0.30362
     0.13171
     0.28213
     0.41107
     0.28930
     0.19618
     0.08874
     0.13888
     0.06725
    -0.06885
     0.00278
    -0.09750
    -0.09034
    -0.04736
    -0.06885
    -0.11182
    -0.22643
    -0.36969
    -0.09750
    -0.09034
    -0.01154
     0.03143
    -0.06168
    -0.06885
     0.10306
     0.11739
     0.06725
     0.02427
     0.06725
     0.18902
     0.16037
     0.23199
     0.25348
     0.16037
     0.22483
     0.32511
     0.13171
     0.16037
     0.17469
     0.17469
     0.18902
     0.17469
     0.22483
    -0.01871
     0.10306
     0.16037
     0.03860
     0.07441
    -0.03303
    -0.06168
    -0.03303
     0.21051
     0.18185
     0.22483
     0.28930
     0.18185
     0.38958
     0.56865
     0.53284
     0.74772
     0.83368
     0.69042
     0.32511
     0.42539
     0.47553
     0.36093
     0.35376
     0.10306
     0.23199
     0.19618
    -0.07601
    -0.36969
    -0.44848
    -0.50578
    -0.21927
    -0.28373
    -0.44132
    -0.67053
    -1.02151
    -1.68050
    -1.74496
    -1.91687
    -1.57305
    -2.03864
    -2.26785
    -2.12460
    -1.68766
    -1.70199
    -2.01715
    -1.88822
    -1.54440
    -1.89538
    -1.68766
    -1.42263
    -1.21491
    -1.02867
    -0.90690
    -0.77081
    -0.88542
    -0.70634
    -0.77081
    -1.43696
    -1.65901
    -1.82375
    -1.90255
    -1.94552
    -1.85241
    -1.65901
    -1.50142
    -1.41547
    -1.54440
    -1.38682
    -1.15761
    -0.82095
    -0.71351
    -0.24076
     0.35376
     0.74772
     1.07005
     0.99126
     0.94828
     1.12019
     0.96977
     0.94112
     1.01275
     1.16317
     1.10587
     1.02707
     0.96261
     0.79786
     0.64028
     0.43972
     0.68326
     0.62595
     0.52567
     0.41823
     0.45404
     0.22483
     0.41823
     0.23916
     0.30362
     0.26065
     0.13888
     0.11023
     0.07441
     0.21051
     0.20334
    -0.04736
    -0.02587
     0.09590
     0.18185
     0.00994
     0.12455
     0.06008
     0.08157
     0.17469
     0.12455
     0.08157
     0.06725
     0.12455
     0.08874
     0.14604
     0.08874
     0.00278
    -0.03303
     0.03143
     0.21051
     0.03143
     0.06008
    -0.03303
    -0.03303
    -0.11899
    -0.08317
    -0.01871
    -0.14764
    -0.09750
    -0.25508
    -0.21210
    -0.29090
    -0.11182
    -0.44848
    -0.31239
    -0.16913
    -0.19062
    -0.32671
    -0.24792
    -0.26941
    -0.30522
    -0.33387
    -0.19062
    -0.22643
     0.04576
    -0.13331
    -0.07601
    -0.05452
    -0.04020
    -0.16196
    -0.09034
     0.09590
     0.13888
     0.08874
     0.15320
     0.23199
     0.19618
     0.22483
     0.30362
     0.39674
     0.45404
     0.42539
     0.46837
     0.43972
     0.54000
     0.41823
     0.37525
     0.72623
     0.69758
     0.74056
     0.69042
     0.60446
     0.74772
     0.55432
     0.54716
     0.71907
     0.74772
     0.78354
     0.72623
     0.61163
     0.59730
     0.81219
     0.79786
     0.42539
    -0.12615
    -0.35536
    -0.68486
    -0.47713
    -0.46997
    -0.49146
    -0.49146
    -0.97853
    -1.39398
    -1.69482
    -1.65184
    -1.70915
    -1.60887
    -1.68050
    -1.85957
    -1.65901
    -1.37966
    -1.27937
    -1.39398
    -1.05733
    -0.85676
    -0.90690
    -0.83528
    -0.72783
    -0.71351
    -0.31239
    -0.09034
     0.09590
     0.02427
     0.10306
     0.08874
     0.00994
     0.33227
     0.26065
     0.43972
     0.48270
     0.55432
     0.40390
     0.05292
     0.18185
     0.36809
     0.26781
     0.22483
    -0.39118
    -0.59174
    -0.81379
    -0.69202
    -0.62755
    -0.52727
    -0.82095
    -0.92839
    -0.89258
    -0.89258
    -0.89258
    -0.69202
    -0.69918
    -0.68486
    -0.34820
    -0.06168
    -0.05452
    -0.02587
     0.26781
     0.36093
     0.59014
     0.82651
     0.82651
     0.88382
     1.02707
     1.12019
     1.03424
     0.88382
     0.85517
     1.04856
     1.17750
     1.12019
     1.15601
     1.01275
     0.80503
     1.03424
     1.01991
     0.91963
     0.89098
     0.69758
     0.85517
     0.80503
     0.63312
     0.45404
     0.13888
     0.11739
     0.31795
     0.38241
     0.33227
     0.21767
     0.17469
     0.18185
    -0.01871
    -0.02587
     0.17469
     0.09590
     0.06725
     0.06008
     0.26781
     0.21767
     0.18902
     0.11023
     0.25348
     0.31079
     0.20334
     0.28930
     0.23199
     0.23199
     0.13171
     0.06008
     0.25348
     0.05292
     0.09590
     0.18902
     0.09590
     0.04576
     0.00278
    -0.10466
    -0.03303
    -0.09034
     0.03143
    -0.14764
    -0.11182
    -0.16196
    -0.11182
    -0.15480
    -0.06885
    -0.10466
    -0.27657
    -0.28373
    -0.26224
    -0.14048
    -0.19778
    -0.36253
    -0.39834
    -0.33387
    -0.18345
    -0.29090
    -0.40550
    -0.31955
    -0.36253
    -0.59890
    -0.46281
    -0.34820
    -0.54160
    -0.57025
    -0.53443
    -0.41983
    -0.58457
    -0.59174
    -0.59890
    -0.40550
    -0.25508
    -0.24076
    -0.23359
    -0.21210
    -0.19778
    -0.07601
    -0.01154
     0.27497
     0.34660
     0.49702
     0.48986
     0.68326
     0.91247
     0.86233
     0.65460
     0.73340
     0.86233
     0.94112
     0.88382
     0.54716
     0.29646
     0.21051
    -0.31955
    -0.58457
    -0.01154
    -0.24076
    -0.15480
    -0.37685
    -0.44848
    -0.59890
    -0.85676
    -0.79230
    -0.74932
    -0.71351
    -0.52727
    -0.61323
    -0.72783
    -0.75648
    -0.68486
    -0.51295
    -0.38401
    -0.42699
    -0.58457
    -0.64904
    -0.69202
    -0.64904
    -0.76365
    -0.79230
    -0.88542
    -0.57025
    -0.44132
    -0.40550
    -0.54160
    -0.55592
    -0.58457
    -0.44132
    -0.39118
    -0.39118
    -0.49146
    -0.57025
    -0.47713
    -0.37685
    -0.39834
    -0.46997
    -0.60606
    -0.40550
    -0.29806
    -0.54160
    -0.67769
    -0.79946
    -1.09314
    -1.59454
    -1.46561
    -1.47277
    -1.55156
    -1.63752
    -2.26069
    -2.58302
    -2.61883
    -2.35381
    -2.58302
    -2.57586
    -2.33948
    -2.48274
    -2.53288
    -2.74060
    -2.65465
    -2.84088
    -2.38962
    -2.10311
    -1.81659
    -1.66617
    -1.82375
    -1.95985
    -2.11743
    -2.23920
    -2.03864
    -1.86673
    -1.83808
    -1.62319
    -1.62319
    -1.81659
    -1.85241
    -2.06729
    -1.64468
    -1.27221
    -1.20058
    -1.25072
    -1.17909
    -1.23640
    -1.02151
    -0.85676
    -0.64904
    -0.46997
    -0.28373
    -0.49146
    -0.97137
    -0.79230
    -0.93556
    -0.93556
    -0.49146
    -0.32671
    -0.31239
    -0.29806
    -0.68486
    -0.65620
    -0.37685
    -0.34104
    -0.87109
    -1.31519
    -1.07881
    -0.90690
    -0.61323
    -0.46281
    -0.50578
    -1.05733
    -1.17909
    -0.96421
    -0.70634
    -0.76365
    -0.69918
    -0.85676
    -0.64904
    -0.51295
    -0.52011
    -0.31239
    -0.14048
     0.18902
     0.16753
     0.03860
     0.21051
     0.29646
     0.21051
     0.29646
     0.36093
     0.27497
     0.21051
     0.13171
     0.03860
     0.06008
     0.11023
    -0.02587
     0.00994
     0.04576
     0.19618
     0.16753
    -0.01154
     0.02427
    -0.11182
    -0.14764
     0.27497
     0.49702
     0.41107
     0.46121
     0.23916
     0.34660
     0.53284
     0.48270
     0.72623
     0.41107
     0.42539
     0.54716
     0.43255
     0.51851
     0.41823
     0.43972
     0.56149
     0.36809
     0.17469
     0.20334
     0.24632
     0.33227
     0.56149
     0.53284
     0.36093
     0.43255
     0.51851
     0.43255
     0.68326
     0.74772
     0.73340
     0.71907
     0.97693
     0.99842
     1.14168
     1.12019
     0.77637
     0.85517
     0.84084
     0.57581
     0.44688
     0.32511
     0.13888
    -0.12615
    -0.19062
    -0.09034
    -0.11182
    -0.46281
    -0.39118
    -0.59174
    -0.55592
    -0.75648
    -0.67053
    -0.72783
    -0.53443
    -0.48429
    -0.24076
    -0.29090
    -0.14048
    -0.14048
     0.02427
     0.11739
     0.08157
     0.06008
     0.13171
     0.10306
     0.10306
    -0.00438
     0.00278
    -0.00438
    -0.11182
     0.01711
    -0.12615
    -0.13331
    -0.13331
    -0.11182
    -0.18345
    -0.21210
    -0.18345
    -0.21210
    -0.22643
    -0.22643
    -0.14764
    -0.14048
    -0.13331
    -0.06885
    -0.23359
    -0.16196
    -0.09750
    -0.20494
    -0.09034
    -0.08317
    -0.02587
    -0.14048
    -0.06168
     0.00278
    -0.17629
    -0.16196
    -0.02587
     0.06008
    -0.00438
     0.03143
    -0.04020
    -0.19062
    -0.06885
     0.03143
     0.05292
     0.00994
    -0.01154
    -0.02587
     0.11739
     0.03143
    -0.24792
    -0.05452
    -0.04020
     0.04576
    -0.06168
     0.03143
    -0.09750
    -0.08317
    -0.11182
    -0.08317
    -0.00438
    -0.08317
    -0.06885
    -0.26224
    -0.04736
    -0.06885
    -0.24076
    -0.19778
    -0.10466
    -0.01871
    -0.05452
    -0.05452
    -0.11182
    -0.11899
    -0.03303
     0.02427
     0.03860
     0.01711
     0.00994
     0.05292
     0.17469
     0.16753
     0.15320
     0.03860
     0.26065
     0.22483
     0.13171
     0.23199
     0.23199
     0.21051
     0.31079
     0.18902
     0.21767
     0.31079
     0.26781
     0.21051
     0.21767
     0.17469
     0.28930
    -0.04736
     0.21051
     0.32511
     0.17469
     0.20334
     0.18902
     0.08157
     0.04576
    -0.04020
     0.13171
     0.20334
     0.18185
     0.09590
     0.06725
     0.11739
     0.18902
     0.13171
     0.06008
     0.18185
     0.18185
     0.16753
     0.31079
     0.36093
     0.26065
     0.25348
     0.31079
     0.52567
     0.69042
     0.84084
     1.09154
     1.27778
     1.92244
     2.73900
     3.72748
     5.52537
     7.38055
     8.13982
     5.38211
    -2.24636
    -8.93650
   -10.25447
    -6.16446
    -0.50578
     1.29210
    -0.49862
    -3.78639
    -6.77331
    -8.37780
    -8.96515
    -9.01529
    -7.74030
    -6.00688
    -4.13737
    -2.45409
    -0.86393
     0.55432
     1.47834
     2.30207
     2.83928
     3.16878
     3.56274
     3.14013
     2.64589
     2.28774
     1.96541
     1.42103
     1.27061
     1.07721
     0.65460
     0.48986
     0.26065
     0.29646
     0.37525
     0.47553
     0.32511
     0.57581
     0.61163
     0.71907
     0.78354
     0.84800
     0.67609
     0.65460
     0.51135
     0.41823
     0.38958
     0.08157
    -0.33387
    -0.29090
    -0.44848
    -0.56309
    -0.63472
    -0.74216
    -0.82095
    -1.00002
    -1.16477
    -1.04300
    -0.96421
    -0.84960
    -0.65620
    -0.42699
    -0.39118
    -0.25508
    -0.11182
     0.10306
     0.02427
     0.02427
     0.07441
     0.27497
     0.38958
     0.43972
     0.30362
     0.43255
     0.26065
     0.51851
     0.33227
     0.61879
     0.61163
     0.60446
     0.60446
     0.65460
     0.91247
     0.61163
     0.80503
     0.78354
     0.92679
     0.89814
     0.85517
     0.79070
     0.76205
     0.84084
     0.86233
     0.96977
     1.05573
     0.85517
     0.82651
     0.91963
     0.91963
     1.16317
     1.01275
     0.91963
     1.04856
     1.06289
     1.19898
     0.96261
     0.99126
     1.07721
     0.87665
     0.97693
     0.83368
     0.75488
     0.64744
     0.57581
     0.52567
     0.49702
     0.26065
     0.06725
    -0.00438
     0.06008
     0.03143
    -0.11182
    -0.31239
    -0.51295
    -0.48429
    -0.65620
    -0.61323
    -0.59890
    -0.73500
    -0.55592
    -0.68486
    -0.58457
    -0.64904
    -0.86393
    -0.59174
    -0.34820
    -0.54160
    -0.59174
    -0.72067
    -0.56309
    -0.49862
    -0.43415
    -0.33387
    -0.27657
    -0.46997
    -0.48429
    -0.36253
    -0.36969
    -0.49862
    -0.61323
    -0.60606
    -0.60606
    -0.45564
    -0.42699
    -0.53443
    -0.47713
    -0.52011
    -0.47713
    -0.49146
    -0.30522
    -0.43415
    -0.52011
    -0.37685
    -0.25508
    -0.19778
    -0.33387
    -0.21210
    -0.30522
    -0.20494
    -0.06885
    -0.01871
    -0.09750
    -0.01871
    -0.10466
     0.08157
     0.23916
     0.21051
     0.10306
     0.23916
     0.19618
     0.39674
     0.28213
     0.07441
     0.23199
     0.33944
     0.56865
     0.58298
     0.58298
     0.52567
     0.71191
     0.47553
     0.68326
     0.54716
     0.58298
     0.68326
     0.60446
     0.61163
     0.93396
     0.76921
     0.86233
     0.86949
     1.04140
     1.12019
     0.91247
     0.79070
     0.71191
     0.84800
     1.14884
     1.21331
     0.68326
     0.55432
     0.06008
     0.02427
     0.37525
     0.52567
     0.46121
     0.41107
     0.43255
     0.76205
     0.86233
     0.91247
     1.25629
     1.01275
     1.40671
     1.58578
     0.76921
    -0.33387
    -1.12895
    -1.30803
    -1.30803
    -0.74932
     0.24632
     0.17469
    -0.56309
    -1.20058
    -1.67333
    -1.68050
    -2.31799
    -2.76926
    -2.29650
    -1.79510
    -1.66617
    -1.52291
    -1.24356
    -0.97137
    -0.45564
    -0.23359
    -0.39118
    -0.81379
    -1.05733
    -1.07165
    -1.00002
    -0.69202
    -0.57025
    -0.28373
    -0.33387
    -0.01154
     0.33227
     0.35376
     0.28213
     0.28930
     0.33944
     0.30362
     0.23199
     0.16037
     0.03143
     0.16753
     0.12455
     0.13171
     0.17469
     0.13171
    -0.10466
     0.08874
     0.23916
     0.14604
     0.05292
     0.11023
     0.17469
     0.14604
     0.16037
     0.19618
     0.31079
     0.24632
     0.23199
     0.31079
     0.37525
     0.28213
     0.15320
     0.23199
     0.48270
     0.41107
     0.31795
     0.21051
     0.30362
     0.50418
     0.36093
     0.28930
     0.23199
     0.29646
     0.23199
     0.24632
     0.26781
     0.22483
     0.12455
     0.10306
     0.27497
     0.31079
     0.26781
     0.28213
     0.08874
     0.12455
     0.23916
     0.12455
     0.14604
     0.10306
     0.21767
     0.26781
     0.20334
     0.17469
    -0.05452
     0.03860
    -0.00438
     0.04576
     0.11023
     0.02427
    -0.16913
    -0.15480
    -0.09750
     0.03860
     0.02427
    -0.01871
    -0.09034
    -0.16196
    -0.06168
    -0.12615
    -0.01871
    -0.19062
    -0.16196
    -0.01154
     0.06725
     0.07441
     0.13171
     0.03143
     0.14604
     0.06008
     0.21051
     0.26065
     0.08157
     0.21051
     0.23199
     0.18185
     0.49702
     0.28930
     0.16037
     0.31079
     0.33944
     0.23199
     0.14604
     0.22483
     0.11023
     0.17469
     0.01711
    -0.04736
     0.05292
    -0.01154
    -0.06885
    -0.13331
    -0.03303
    -0.10466
    -0.26224
    -0.10466
     0.06725
    -0.06885
     0.00278
     0.11739
     0.37525
     0.32511
     0.20334
     0.38241
     0.60446
     0.43255
     0.52567
     0.40390
     0.53284
     0.59730
     0.11023
     0.11023
     0.08874
     0.17469
    -0.01871
    -0.36253
    -0.55592
    -0.92839
    -0.87825
    -0.84244
    -0.96421
    -1.09314
    -0.89974
    -1.11463
    -0.74932
    -0.84960
    -0.67053
    -0.76365
    -0.68486
    -0.56309
    -0.29090
     0.08874
     0.19618
     0.39674
     0.64744
     0.86233
     0.94112
     0.65460
     0.36809
     0.21767
    -0.41267
    -0.22643
     0.26781
     0.61879
     0.60446
     0.05292
    -0.31955
    -0.76365
    -1.19342
    -1.37966
    -1.51575
    -1.77361
    -1.41547
    -1.24356
    -1.02867
    -0.92123
    -0.82811
    -1.01435
    -0.99286
    -1.12895
    -0.77797
    -0.63472
    -0.36969
    -0.04736
    -0.00438
     0.13888
     0.29646
     0.23199
     0.33227
     0.48270
     0.71191
     0.60446
     0.43255
     0.47553
     0.51851
     0.43972
     0.21051
     0.54000
     0.36809
     0.23199
     0.23916
     0.36093
     0.24632
     0.28930
     0.29646
     0.38241
     0.17469
     0.23199
     0.13888
     0.29646
     0.29646
     0.14604
     0.11739
     0.36809
     0.17469
     0.24632
     0.25348
     0.23916
     0.14604
     0.08157
     0.05292
     0.23916
     0.21051
     0.16753
     0.18185
     0.12455
     0.26065
     0.21767
     0.02427
     0.11739
     0.18902
     0.12455
     0.21051
     0.21051
     0.19618
    -0.07601
     0.01711
    -0.04736
     0.10306
     0.14604
     0.06008
     0.05292
    -0.04020
    -0.11182
    -0.14048
     0.02427
     0.06725
    -0.20494
    -0.12615
     0.06008
     0.06008
    -0.19062
    -0.11899
    -0.24792
    -0.06168
     0.08157
     0.06008
     0.13171
    -0.09750
    -0.06885
    -0.11899
     0.22483
     0.19618
     0.13888
     0.05292
     0.22483
     0.15320
     0.20334
     0.11023
     0.16753
     0.05292
     0.29646
     0.32511
     0.24632
     0.29646
     0.31079
     0.27497
     0.31079
     0.66177
     0.51851
     0.60446
     0.79070
     0.95545
     0.85517
     0.73340
     0.69042
     0.81219
     0.79070
     0.92679
     0.54716
     0.36093
     0.18902
     0.23199
    -0.23359
    -0.38401
    -0.33387
    -0.49146
    -0.69202
    -0.76365
    -0.85676
    -0.81379
    -0.82811
    -1.01435
    -0.86393
    -0.54876
    -0.61323
    -0.65620
    -0.70634
    -0.26224
    -0.32671
    -0.12615
    -0.02587
    -0.19062
    -0.16913
     0.00278
     0.20334
     0.06725
     0.01711
    -0.00438
     0.08874
     0.23199
     0.11739
     0.17469
     0.21767
     0.26065
     0.26065
     0.24632
     0.15320
    -0.00438
     0.04576
     0.08874
     0.10306
     0.11739
    -0.11899
    -0.27657
    -0.21210
    -0.22643
    -0.24076
    -0.38401
    -0.51295
    -0.38401
    -0.41267
    -0.44848
    -0.29806
    -0.23359
    -0.34104
    -0.34820
    -0.16913
    -0.14764
    -0.20494
    -0.14764
    -0.09750
    -0.11899
    -0.04020
     0.15320
    -0.04020
    -0.11899
    -0.06168
    -0.17629
     0.00994
     0.01711
    -0.10466
    -0.19778
    -0.17629
    -0.01154
    -0.01154
     0.04576
    -0.01154
    -0.01871
     0.15320
     0.14604
     0.03860
     0.08874
     0.03860
     0.00994
     0.10306
     0.18185
     0.07441
    -0.04736
     0.11023
     0.06725
    -0.12615
    -0.19062
    -0.31955
    -0.13331
    -0.08317
    -0.20494
    -0.19778
    -0.43415
    -0.34820
    -0.41983
    -0.30522
    -0.36969
    -0.39834
    -0.57741
    -0.37685
    -0.42699
    -0.39118
    -0.58457
    -0.62039
    -0.57741
    -0.45564
    -0.39118
    -0.44132
    -0.42699
    -0.41983
    -0.51295
    -0.36969
    -0.28373
    -0.04020
    -0.25508
    -0.14048
    -0.06168
    -0.08317
    -0.06885
     0.09590
     0.00994
     0.10306
     0.11739
     0.25348
     0.38241
     0.14604
     0.05292
    -0.01154
     0.21051
     0.29646
     0.18185
     0.16753
     0.03860
     0.14604
     0.20334
    -0.04020
     0.05292
    -0.06168
    -0.28373
    -0.05452
    -0.14764
    -0.15480
    -0.19778
    -0.27657
    -0.31239
    -0.03303
    -0.21927
    -0.01154
    -0.04020
    -0.01154
     0.17469
     0.21051
     0.24632
     0.47553
     0.46837
     0.52567
     0.43255
     0.24632
     0.43255
     0.24632
     0.08874
     0.23199
     0.21051
     0.11739
    -0.14764
    -0.26224
    -0.48429
    -0.41267
    -0.58457
    -0.98570
    -0.93556
    -0.87109
    -0.59890
    -0.91407
    -1.22923
    -1.45128
    -1.22923
    -0.52727
    -0.67769
    -0.81379
    -0.90690
    -1.05016
    -0.68486
    -0.54160
    -0.40550
    -0.41267
    -0.44848
    -0.16196
     0.08157
     0.10306
     0.18185
     0.08874
    -0.11899
     0.20334
     0.31795
     0.26781
     0.25348
     0.26065
     0.14604
     0.11023
     0.18902
     0.18902
     0.11739
     0.29646
     0.20334
     0.20334
     0.08874
    -0.04020
    -0.10466
    -0.00438
     0.21051
     0.19618
     0.26781
     0.15320
     0.16753
     0.39674
     0.35376
     0.32511
     0.09590
    -0.32671
    -0.49862
    -0.53443
     0.00278
    -0.07601
    -0.84244
    -1.93120
    -1.90971
    -1.61603
    -1.80943
    -1.90971
    -2.37530
    -2.99847
    -2.30367
    -1.83092
    -1.65184
    -1.87389
    -1.72347
    -1.83808
    -1.89538
    -1.67333
    -1.72347
    -1.33668
    -0.67053
    -0.26224
    -0.33387
    -0.23359
    -0.26941
    -0.32671
    -0.35536
    -0.52727
    -0.55592
    -0.39118
    -0.14048
    -0.06885
     0.19618
    -0.01154
     0.06725
    -0.04020
     0.11739
     0.23199
     0.23199
     0.11739
    -0.06885
    -0.05452
     0.16037
     0.25348
     0.21767
     0.04576
     0.13171
    -0.01871
     0.13171
     0.00994
     0.00278
     0.00278
    -0.05452
     0.16753
     0.29646
     0.16037
     0.11739
     0.22483
     0.19618
     0.21051
     0.16753
     0.14604
     0.13171
     0.15320
     0.06725
     0.14604
     0.11739
     0.08874
    -0.09750
     0.06008
     0.25348
     0.21051
     0.24632
     0.33227
     0.24632
     0.26781
     0.22483
     0.34660
     0.50418
     0.56865
     0.51851
     0.52567
     0.56865
     0.64744
     0.38958
     0.39674
     0.46121
     0.49702
     0.64028
     0.82651
     0.57581
     0.23916
     0.17469
     0.34660
     0.27497
     0.35376
     0.40390
     0.35376
     0.23916
     0.42539
     0.32511
     0.23916
     0.40390
     0.43255
     0.31079
     0.64744
     0.61163
     0.60446
     0.62595
     0.72623
     0.59730
     0.74056
     0.67609
     0.54000
     0.32511
     0.11739
    -0.26941
    -0.31239
    -0.39118
    -0.60606
    -1.06449
    -1.20775
    -1.20058
    -1.58022
    -1.25072
    -1.51575
    -1.88822
    -1.87389
    -1.70915
    -1.55156
    -1.30086
    -0.90690
    -0.82811
    -0.92123
    -0.49862
    -0.19062
     0.03860
     0.18902
     0.25348
     0.36809
     0.58298
     0.63312
     0.86949
     1.04856
     0.81219
     0.81935
     0.82651
     0.79070
     0.80503
     0.69042
     0.63312
     0.74056
     0.73340
     0.81219
     0.57581
     0.44688
     0.43255
     0.27497
     0.34660
     0.41107
     0.26781
     0.23916
     0.16753
     0.30362
     0.29646
     0.19618
     0.08157
     0.24632
     0.17469
     0.23916
     0.21767
     0.35376
     0.08157
     0.02427
     0.20334
     0.10306
     0.32511
     0.26781
     0.14604
     0.13888
     0.25348
     0.17469
     0.12455
     0.26065
     0.19618
    -0.04736
    -0.19778
    -0.35536
    -0.39834
    -0.57025
    -0.68486
    -0.74932
    -1.11463
    -1.37966
    -1.47994
    -1.64468
    -1.75213
    -1.76645
    -1.47994
    -1.27937
    -1.25072
    -1.47277
    -1.21491
    -1.27937
    -1.30803
    -0.85676
    -0.88542
    -0.44132
    -0.04020
     0.17469
     0.01711
    -0.02587
     0.33944
     0.12455
    -0.30522
    -0.30522
    -0.13331
     0.03860
     0.03860
    -0.21927
    -0.29806
    -0.05452
     0.18185
     0.30362
     0.31795
     0.34660
     0.31795
     0.37525
     0.18185
     0.22483
     0.60446
     0.98410
     1.04856
     0.96977
     1.05573
     1.22047
     1.28494
     1.14168
     0.88382
     0.71191
     0.81219
     0.87665
     0.80503
     0.73340
     0.75488
     0.81219
     0.77637
     0.48986
     0.51135
     0.35376
     0.48270
     0.36093
     0.28213
     0.36809
     0.33227
     0.36809
     0.37525
     0.41107
     0.22483
     0.38241
     0.26781
     0.42539
     0.70474
     0.54000
     0.83368
     0.83368
     0.69042
     0.72623
     1.04140
     1.09870
     1.13452
     1.12735
     0.87665
     0.94828
     1.07721
     1.22047
     0.89098
     0.75488
     0.61163
     0.41823
     0.44688
     0.61163
     0.46837
     0.16037
     0.23199
     0.16037
     0.00278
    -0.14048
    -0.19062
    -0.22643
    -0.14048
     0.16753
     0.07441
    -0.12615
    -0.08317
     0.01711
    -0.15480
     0.30362
     0.14604
    -0.45564
    -0.52011
    -0.21210
     0.16753
     0.03143
     0.08874
     0.08157
     0.12455
     0.09590
     0.08874
     0.25348
     0.20334
     0.32511
     0.13888
     0.62595
     0.65460
     0.51135
     0.30362
     0.41823
     0.31795
     0.04576
     0.06725
    -0.07601
    -0.04020
     0.06725
    -0.04020
    -0.09750
    -0.41983
    -0.42699
    -0.39118
    -0.49146
    -0.57025
    -0.61323
    -0.57025
    -0.62039
    -0.16196
    -0.49862
    -0.58457
    -0.61323
    -0.58457
    -0.24076
    -0.21927
    -0.29806
    -0.29090
    -0.39118
    -0.39118
    -0.33387
    -0.16913
    -0.20494
    -0.32671
    -0.27657
    -0.14048
    -0.19062
    -0.14764
    -0.35536
    -0.44848
    -0.28373
    -0.28373
    -0.24076
    -0.46281
    -0.43415
    -0.46997
    -0.44132
    -0.29090
    -0.22643
    -0.44848
    -0.40550
    -0.36969
    -0.30522
    -0.33387
    -0.31239
    -0.29806
    -0.15480
    -0.21210
    -0.02587
     0.06725
     0.06725
     0.11739
    -0.04020
     0.04576
     0.28930
     0.11023
     0.16753
     0.33227
     0.25348
     0.21767
     0.26781
     0.27497
     0.38958
     0.23199
     0.42539
     0.28930
     0.32511
     0.28213
     0.33227
     0.26781
     0.49702
     0.35376
     0.31079
     0.32511
     0.40390
     0.33227
     0.34660
     0.26065
     0.25348
     0.39674
     0.46837
     0.38958
     0.38958
     0.31079
     0.38241
     0.33227
     0.57581
     0.53284
     0.49702
     0.31079
     0.36809
     0.43972
     0.48986
     0.33944
     0.37525
     0.36809
     0.55432
     0.46121
     0.46837
     0.58298
     0.48986
     0.71907
     1.10587
     1.15601
     1.16317
     1.07005
     1.21331
     1.52848
     1.47117
     1.43536
     1.25629
     1.38522
     1.51415
     1.54280
     1.35657
     1.37089
     1.47117
     1.72187
     2.56710
     3.54841
     4.78043
     5.98379
     7.50232
     8.06819
     3.50543
    -4.25914
   -10.01810
    -5.74902
    -0.21210
     1.82932
     0.66177
    -2.84805
    -6.04986
    -7.33918
    -7.12429
    -7.50392
    -7.00968
    -7.03833
    -6.50828
    -4.87514
    -3.17754
    -1.73780
    -0.49862
     0.58298
     1.33508
     1.79350
     2.30923
     2.40951
     2.34505
     2.35221
     2.03704
     1.91527
     1.55713
     0.99842
     0.81935
     0.49702
     0.34660
     0.25348
     0.09590
    -0.13331
    -0.06168
     0.00278
    -0.10466
    -0.06168
    -0.07601
    -0.31239
    -0.24076
     0.00278
     0.00994
    -0.14764
    -0.16913
    -0.07601
    -0.19062
    -0.04020
    -0.06168
    -0.07601
    -0.04736
     0.03860
     0.16753
     0.10306
     0.14604
    -0.01154
    -0.20494
     0.06725
     0.28930
     0.21051
     0.10306
     0.00994
     0.07441
     0.16037
     0.28930
     0.15320
     0.19618
     0.15320
     0.00994
     0.28930
     0.09590
     0.15320
     0.08157
    -0.05452
     0.24632
     0.25348
     0.27497
     0.10306
     0.06725
     0.12455
     0.08874
     0.19618
     0.15320
     0.03860
     0.21767
     0.18185
     0.19618
     0.14604
     0.05292
     0.04576
     0.15320
     0.14604
     0.11023
     0.09590
     0.23199
     0.13888
     0.06725
     0.11023
     0.18185
     0.23916
     0.18902
     0.13171
     0.18185
     0.14604
     0.16037
    -0.02587
     0.22483
     0.21051
     0.18902
     0.28213
     0.22483
     0.19618
     0.23199
     0.11739
     0.14604
     0.26781
     0.31795
     0.26781
     0.25348
     0.25348
     0.30362
     0.06725
     0.16753
     0.57581
     0.29646
     0.14604
     0.23199
     0.20334
     0.13171
     0.19618
     0.16753
     0.23916
    -0.02587
     0.16037
     0.10306
     0.24632
     0.06725
    -0.12615
    -0.06885
     0.07441
    -0.02587
    -0.00438
     0.03860
     0.17469
    -0.06885
     0.05292
     0.10306
     0.17469
     0.18902
     0.36809
     0.29646
     0.57581
     0.44688
     0.43972
     0.36093
     0.42539
     0.57581
     0.49702
     0.35376
     0.46121
     0.37525
     0.27497
     0.18185
     0.11023
     0.08874
     0.11023
    -0.06885
     0.05292
    -0.06168
     0.06725
    -0.09750
    -0.01154
     0.04576
     0.07441
     0.14604
     0.06008
     0.22483
     0.08874
     0.20334
     0.26781
     0.29646
     0.36093
     0.31795
     0.48986
     0.38958
     0.21767
     0.28930
     0.30362
     0.40390
     0.56149
     0.55432
     0.81935
     0.84800
     0.91963
     1.20615
     1.39238
     1.69322
     2.08002
     2.13016
     2.35937
     2.44533
     2.40951
     1.50699
     1.22764
     0.69042
     0.00994
    -0.31955
     0.06008
    -0.14764
     0.23916
    -0.12615
    -1.12895
    -1.37249
    -2.08878
    -3.07010
    -3.00563
    -2.51855
    -2.23920
    -2.04580
    -2.00283
    -1.65901
    -1.27221
    -1.09314
    -0.79946
    -0.67769
    -0.91407
    -0.84960
    -0.52727
    -0.30522
    -0.17629
    -0.06885
     0.08157
     0.38958
     0.45404
     0.33227
     0.36809
     0.38241
     0.44688
     0.51135
     0.45404
     0.43255
     0.38241
     0.32511
     0.21051
     0.20334
     0.27497
     0.31795
     0.31795
     0.12455
     0.23916
     0.36809
     0.17469
     0.21767
     0.25348
     0.23199
     0.20334
     0.35376
     0.26065
     0.29646
     0.16037
     0.11023
     0.27497
     0.41107
     0.40390
     0.33944
     0.13171
     0.32511
     0.22483
     0.03860
     0.32511
     0.33227
     0.21051
     0.26781
     0.28213
     0.22483
     0.29646
     0.18185
     0.19618
     0.26781
     0.36809
     0.11739
     0.21051
     0.17469
     0.34660
     0.29646
     0.41823
     0.43255
     0.23916
     0.24632
     0.43255
     0.36093
     0.39674
     0.30362
     0.35376
     0.42539
     0.43255
     0.48270
     0.56149
     0.42539
     0.32511
     0.41107
     0.51135
     0.59730
     0.40390
     0.51851
     0.39674
     0.58298
     0.42539
     0.61879
     0.45404
     0.51851
     0.52567
     0.51851
     0.46837
     0.36093
     0.57581
     0.40390
     0.39674
     0.54716
     0.54716
     0.39674
     0.45404
     0.33227
     0.27497
     0.15320
     0.06008
     0.10306
     0.18902
     0.20334
     0.06008
    -0.25508
    -0.21927
    -0.02587
    -0.16196
    -0.10466
    -0.07601
    -0.22643
    -0.22643
    -0.02587
    -0.03303
     0.15320
     0.08874
     0.24632
     0.49702
     0.71191
     0.70474
     0.54716
     0.47553
     0.46837
     0.69042
     0.83368
     1.01275
     0.85517
     0.77637
     0.81935
     0.84800
     1.05573
     0.89814
     0.73340
     0.76921
     0.79786
     0.79070
     0.86949
     0.67609
     0.74056
     0.54000
     0.73340
     0.83368
     0.64744
     0.60446
     0.42539
     0.74772
     0.49702
     0.49702
     0.56149
     0.76921
     0.81219
     0.94828
     0.84800
     0.76921
     0.78354
     0.92679
     0.83368
     0.87665
     0.86949
     0.70474
     0.56865
     0.26065
     0.04576
    -0.29090
    -0.57741
    -0.49862
    -0.31955
    -0.61323
    -1.00002
    -1.26505
    -1.27937
    -1.37249
    -1.52291
    -1.71631
    -1.63752
    -1.37966
    -1.08598
    -0.69202
    -0.34104
    -0.36969
    -0.26941
    -0.34820
    -0.21927
     0.03860
     0.12455
    -0.09750
    -0.13331
     0.23916
     0.48270
     1.12019
     0.77637
     0.39674
     0.23916
     0.03143
     0.28213
     0.32511
     0.30362
     0.26781
     0.11739
     0.17469
     0.36809
     0.38241
     0.24632
     0.16037
     0.08157
     0.09590
     0.31795
     0.26065
     0.08874
    -0.07601
    -0.09034
     0.08157
    -0.00438
    -0.08317
    -0.17629
    -0.04736
    -0.11899
    -0.10466
    -0.11182
    -0.23359
    -0.36253
    -0.39834
    -0.21927
    -0.10466
    -0.31955
    -0.34820
    -0.32671
    -0.18345
    -0.37685
    -0.34104
    -0.49146
    -0.39118
    -0.31239
    -0.09750
    -0.20494
    -0.19778
    -0.22643
    -0.25508
    -0.14764
    -0.02587
    -0.25508
     0.00278
    -0.07601
     0.11739
     0.16037
     0.21767
     0.07441
     0.20334
     0.19618
     0.17469
     0.06725
    -0.05452
    -0.01871
    -0.15480
    -0.27657
    -0.26941
    -0.45564
    -0.70634
    -0.91407
    -1.00002
    -1.00002
    -1.06449
    -1.12895
    -1.47277
    -1.29370
    -1.24356
    -1.22923
    -1.23640
    -1.10747
    -1.00719
    -0.92839
    -0.52011
    -0.26941
    -0.41267
    -0.22643
    -0.26941
     0.00994
     0.11023
    -0.01154
     0.17469
     0.15320
     0.31079
     0.36093
     0.25348
     0.27497
     0.24632
     0.03143
     0.19618
     0.36093
     0.32511
     0.40390
     0.33944
     0.29646
     0.66893
     0.96977
     1.12019
     1.07721
     1.35657
     1.42820
     1.65741
     1.18466
     0.48270
    -0.21210
    -0.52727
     0.11739
     0.40390
     0.36809
     0.00994
    -0.26941
    -0.82095
    -1.19342
    -1.50142
    -1.52291
    -1.60887
    -1.59454
    -1.17909
    -1.05016
    -0.87109
    -0.90690
    -0.79230
    -0.54876
    -0.50578
    -0.47713
    -0.26224
    -0.38401
    -0.11899
    -0.10466
    -0.15480
    -0.01871
     0.13171
     0.10306
     0.25348
     0.26781
     0.25348
     0.30362
     0.45404
     0.73340
     0.80503
     0.87665
     0.83368
     1.15601
     1.25629
     1.22047
     0.93396
     0.59730
     0.16037
    -0.48429
    -0.51295
    -0.21927
    -0.40550
    -0.58457
    -1.20058
    -1.40831
    -1.57305
    -1.81659
    -1.84524
    -2.04580
    -2.29650
    -1.56589
    -1.35100
    -1.20058
    -1.37249
    -1.04300
    -0.54160
    -0.47713
    -0.24076
    -0.11899
     0.03143
     0.18185
     0.69042
     0.71907
     0.75488
     0.53284
     0.73340
     0.82651
     0.81935
     0.79070
     0.76921
     0.84800
     0.81935
     0.81935
     0.94112
     0.74772
     0.73340
     0.23916
     0.33944
     0.47553
     0.38241
     0.33227
     0.16753
    -0.06168
    -0.21927
    -0.17629
     0.01711
     0.04576
    -0.01871
    -0.11182
    -0.01154
    -0.09750
    -0.03303
    -0.00438
     0.13888
     0.10306
     0.26065
     0.26781
     0.18185
     0.31079
     0.16037
     0.08874
     0.23199
     0.36093
     0.43972
     0.54716
     0.42539
     0.57581
     0.76205
     0.56149
     0.78354
     0.90531
     0.78354
     0.76921
     0.63312
     0.73340
     0.74056
     0.74056
     0.48270
     0.51135
     0.03143
     0.01711
    -0.21210
     0.03860
    -0.09750
    -0.34104
    -0.53443
    -0.64188
    -0.46997
    -0.53443
    -0.51295
    -0.49146
    -0.51295
    -0.49146
    -0.40550
    -0.22643
    -0.14048
    -0.07601
    -0.06168
     0.20334
     0.15320
     0.02427
     0.11023
     0.19618
     0.21767
     0.21051
     0.31079
     0.11739
     0.33227
     0.37525
     0.46837
     0.46837
     0.57581
     0.51851
     0.49702
     0.41107
     0.41823
     0.56865
     0.41107
     0.44688
     0.55432
     0.61879
     0.67609
     0.74056
     0.64028
     0.59014
     0.45404
     0.58298
     0.59730
     0.66893
     0.56865
     0.60446
     0.46837
     0.61879
     0.59730
     0.69042
     0.67609
     0.61163
     0.76921
     0.92679
     1.17750
     1.32075
     1.49983
     1.92960
     2.21611
     2.47398
     2.73900
     2.40951
     1.25629
    -0.44848
    -1.46561
    -2.39678
    -2.88386
    -1.70199
    -0.27657
    -0.44132
    -1.47994
    -3.15605
    -3.90815
    -4.22332
    -3.94397
    -3.34945
    -2.84805
    -2.43260
    -1.77361
    -1.25072
    -0.60606
    -0.24792
     0.41107
     0.55432
     0.73340
     0.78354
     1.00559
     0.87665
     0.92679
     0.96977
     1.03424
     1.17750
     1.60727
     1.83648
     1.59294
     1.94392
     2.42384
     2.05137
     2.16597
     1.36373
     0.58298
    -0.21927
    -0.24076
     0.47553
     0.18185
    -0.10466
    -0.48429
    -0.80662
    -1.23640
    -1.72347
    -2.06729
    -1.70199
    -1.75213
    -1.44412
    -1.20775
    -0.94988
    -0.78514
    -0.25508
     0.14604
     0.49702
     0.70474
     0.83368
     0.94112
     0.94828
     1.04856
     1.07721
     1.19898
     1.25629
     1.27778
     1.10587
     0.93396
     1.04856
     1.01991
     0.78354
     0.83368
     0.83368
     0.77637
     0.75488
     0.69042
     0.64744
     0.64744
     0.53284
     0.41823
     0.56865
     0.43972
     0.48986
     0.38241
     0.47553
     0.51135
     0.38958
     0.27497
     0.21051
     0.56149
     0.48986
     0.46121
     0.32511
     0.43972
     0.54000
     0.59014
     0.71907
     0.73340
     0.57581
     0.63312
     0.71907
     1.01991
     0.76921
     1.04856
     0.89814
     1.07721
     1.19182
     1.06289
     1.13452
     1.28494
     1.22764
     1.15601
     1.24912
     0.94828
     0.76921
     0.73340
     0.70474
     0.68326
     0.40390
     0.04576
     0.03860
     0.18185
     0.21767
     0.08157
    -0.14048
    -0.12615
     0.01711
    -0.04736
    -0.08317
    -0.01154
     0.06725
     0.13888
     0.33227
     0.31795
     0.57581
     0.59014
     0.71907
     0.92679
     0.87665
     0.86233
     0.83368
     0.85517
     0.78354
     0.90531
     0.95545
     0.84800
     1.00559
     1.02707
     0.92679
     0.91247
     0.83368
     0.54000
     0.46837
     0.46121
     0.41823
     0.41823
     0.28930
     0.16037
     0.13171
     0.18902
     0.08157
     0.01711
     0.08157
    -0.10466
    -0.33387
    -0.22643
    -0.09034
    -0.38401
    -0.46281
    -0.46997
    -0.38401
    -0.39834
    -0.51295
    -0.65620
    -0.57025
    -0.53443
    -0.26941
    -0.38401
    -0.31239
     0.03143
     0.13888
     0.38241
     1.02707
     1.34224
     1.75769
     1.72187
     0.93396
     0.11739
    -0.47713
    -1.16477
    -1.72347
    -2.13892
    -1.50859
    -1.65184
    -2.10311
    -2.70479
    -3.54285
    -4.28062
    -4.15885
    -4.13020
    -3.93681
    -3.62164
    -3.22768
    -2.74060
    -2.35381
    -1.49426
    -0.82095
    -0.35536
     0.00278
     0.62595
     0.81935
     1.34940
     1.73620
     1.90811
     2.22328
     2.74617
     2.67454
     2.85361
     2.56710
     2.82496
     2.02988
     0.38958
    -0.80662
     0.31795
     1.28494
     1.41387
     0.94828
     0.33227
    -0.40550
    -1.23640
    -1.44412
    -1.51575
    -1.34384
    -1.17193
    -0.73500
    -0.49146
    -0.36969
    -0.24076
     0.06008
     0.26065
     0.26781
     0.43255
     0.55432
     0.58298
     0.26781
     0.46121
     0.51135
     0.66893
     0.63312
     0.38958
     0.34660
     0.42539
     0.48986
     0.71191
     0.63312
     0.60446
     0.60446
     0.65460
     0.79070
     0.82651
     0.89098
     0.67609
     0.64028
     0.80503
     1.05573
     0.92679
     0.99842
     0.96977
     0.87665
     0.92679
     0.81219
     0.87665
     0.93396
     0.91247
     0.96977
     0.91963
     0.75488
     0.78354
     0.74772
     0.64028
     0.80503
     0.75488
     0.61163
     0.58298
     0.54716
     0.69042
     0.67609
     0.61879
     0.36809
     0.54000
     0.50418
     0.54000
     0.55432
     0.59014
     0.49702
     0.64744
     0.62595
     0.72623
     0.61879
     0.46121
     0.74056
     0.69042
     0.62595
     0.50418
     0.61879
     0.61879
     0.66893
     0.51851
     0.53284
     0.41107
     0.26065
     0.28213
     0.22483
     0.21051
     0.20334
     0.03143
    -0.09034
    -0.09750
    -0.12615
    -0.06885
    -0.14764
    -0.18345
    -0.14048
     0.00278
    -0.06168
     0.12455
    -0.06168
    -0.19778
    -0.02587
     0.22483
     0.03143
    -0.06168
     0.29646
    -0.04020
     0.06725
     0.08874
     0.05292
    -0.00438
    -0.04020
     0.06008
     0.03143
     0.16037
     0.21767
    -0.03303
     0.15320
     0.28930
     0.51135
     0.43972
     0.56149
     0.55432
     0.61163
     0.72623
     0.60446
     0.33944
     0.06725
    -0.21210
    -0.46997
    -0.64188
    -0.86393
    -0.90690
    -1.00002
    -0.73500
    -0.82095
    -1.34384
    -1.51575
    -1.63752
    -1.71631
    -1.58738
    -1.37249
    -1.10747
    -0.94272
    -1.20775
    -1.00002
    -0.91407
    -0.83528
    -0.87825
    -0.79230
    -0.67769
    -0.65620
    -0.81379
    -0.77797
    -0.79230
    -0.42699
    -0.82811
    -0.87825
    -0.62039
    -0.43415
    -0.29806
    -0.14048
     0.08874
     0.36809
     0.13171
     0.33944
     0.37525
     0.71191
     0.78354
     0.88382
     1.20615
     1.23480
     0.89814
     0.22483
    -0.24792
    -0.25508
    -0.48429
    -0.43415
    -0.47713
    -0.01871
    -0.06168
    -0.44132
    -1.15044
    -1.31519
    -1.35817
    -1.22207
    -0.83528
    -0.39834
    -0.21927
    -0.16913
     0.06725
     0.33944
     0.35376
     0.53284
     0.77637
     0.96261
     1.01991
     0.94828
     0.84800
     0.90531
     0.75488
     0.73340
     0.84800
     0.63312
     0.63312
     0.58298
     0.54000
     0.46121
     0.43972
     0.53284
     0.46837
     0.34660
     0.48986
     0.51851
     0.41107
     0.49702
     0.46121
     0.48270
     0.41107
     0.46121
     0.38958
     0.31079
     0.20334
     0.22483
     0.12455
     0.18185
     0.15320
     0.06008
     0.00278
     0.03143
    -0.13331
    -0.07601
    -0.14048
    -0.12615
    -0.11182
    -0.05452
    -0.04020
    -0.15480
    -0.27657
     0.02427
    -0.13331
    -0.06885
    -0.13331
    -0.03303
     0.00278
     0.17469
    -0.06885
     0.00994
     0.20334
     0.24632
     0.28213
     0.34660
     0.38958
     0.16753
     0.18902
     0.24632
     0.26781
     0.34660
     0.14604
     0.17469
     0.06008
     0.19618
     0.10306
    -0.06885
    -0.02587
     0.00994
    -0.16196
    -0.22643
    -0.05452
     0.01711
    -0.05452
    -0.11899
     0.03143
     0.05292
     0.18902
     0.12455
     0.18185
     0.32511
     0.54000
     0.36809
     0.66177
     0.84084
     0.91247
     1.09154
     1.17750
     0.84800
     0.38241
     0.08874
    -0.03303
    -0.02587
     0.11739
    -0.00438
    -0.27657
    -0.38401
    -0.52011
    -0.82811
    -0.92123
    -0.95704
    -1.00719
    -1.07165
    -0.86393
    -0.82811
    -0.61323
    -0.39834
    -0.26941
    -0.15480
     0.02427
     0.12455
     0.12455
     0.19618
     0.43255
     0.41823
     0.38958
     0.51851
     0.49702
     0.49702
     0.56149
     0.61163
     0.51851
     0.73340
     0.63312
     0.69042
     0.71907
     0.71191
     0.70474
     0.76921
     0.64744
     0.72623
     0.69042
     0.62595
     0.73340
     0.46837
     0.61163
     0.64744
     0.52567
     0.26065
     0.09590
     0.01711
     0.13888
    -0.00438
    -0.11899
    -0.15480
    -0.17629
    -0.51295
    -0.56309
    -0.42699
    -0.42699
    -0.74216
    -0.75648
    -0.44848
    -0.20494
    -0.37685
    -0.49146
    -0.41983
    -0.28373
    -0.15480
    -0.12615
    -0.07601
     0.00994
     0.21051
     0.12455
     0.42539
     0.37525
     0.40390
     0.59730
     0.49702
     0.66177
     0.84084
     0.66177
     0.59730
     0.63312
     0.72623
     1.01275
     0.82651
     0.71907
     0.63312
     0.76921
     0.86949
     0.96977
     0.89814
     0.71191
     0.64744
     0.69042
     0.61879
     0.69758
     0.63312
     0.57581
     0.56149
     0.55432
     0.58298
     0.32511
     0.33227
     0.13171
     0.11739
     0.16037
     0.13888
     0.05292
    -0.01154
     0.04576
     0.07441
    -0.05452
    -0.30522
    -0.27657
    -0.38401
    -0.21210
    -0.11182
    -0.05452
    -0.20494
    -0.19062
    -0.05452
    -0.06168
    -0.06168
    -0.03303
     0.03860
     0.03860
     0.15320
     0.21767
     0.27497
     0.18185
     0.55432
     0.46121
     0.36809
     0.58298
     0.48986
     0.45404
     0.33227
     0.33227
     0.45404
     0.44688
     0.11739
     0.08874
     0.11023
     0.03143
     0.04576
    -0.14764
    -0.10466
    -0.01154
     0.12455
    -0.02587
     0.12455
     0.16037
     0.05292
     0.18185
     0.42539
     0.31795
     0.26781
     0.15320
     0.00994
     0.10306
     0.10306
    -0.01871
     0.11739
     0.11023
    -0.04736
    -0.21927
    -0.31239
    -0.47713
    -0.27657
    -0.46997
    -0.40550
    -0.13331
    -0.25508
    -0.30522
    -0.11899
    -0.03303
     0.14604
    -0.00438
     0.06725
     0.03143
     0.18185
     0.29646
     0.26065
     0.18902
     0.28930
     0.00994
     0.28213
     0.44688
     0.23916
     0.23199
     0.20334
     0.25348
     0.29646
     0.22483
     0.20334
     0.16753
     0.31079
     0.26781
     0.26781
     0.28930
     0.24632
     0.18185
     0.16037
     0.39674
     0.33227
     0.21051
     0.29646
     0.26065
     0.44688
     0.28930
     0.38241
     0.45404
     0.48270
     0.87665
     0.91963
     0.89098
     0.99842
     1.07005
     1.17033
     1.35657
     1.37089
     0.98410
     1.06289
     1.52848
     1.52131
     1.34940
     1.09154
     1.01275
     1.09154
     0.74772
     0.25348
    -0.11899
    -0.24792
    -0.46997
    -1.00002
    -1.00002
    -0.97853
    -1.27221
    -1.76645
    -2.11743
    -1.80943
    -1.99566
    -2.33232
    -2.12460
    -2.06729
    -1.98134
    -1.57305
    -1.60887
    -1.56589
    -1.68766
    -1.68050
    -1.47277
    -1.06449
    -0.80662
    -0.83528
    -0.59890
    -0.39118
    -0.44132
    -0.39118
    -0.51295
    -0.41267
    -0.54160
    -0.17629
    -0.09034
     0.03143
     0.04576
     0.01711
     0.00278
     0.24632
     0.40390
     0.05292
     0.28930
     0.38958
     0.54000
     0.60446
     0.48986
     0.54000
     0.44688
     0.56865
     0.82651
     0.99126
     0.59014
     0.12455
    -0.09034
     0.00278
     0.00994
    -0.09034
    -0.30522
    -0.30522
    -0.46997
    -0.49146
    -0.92839
    -0.97137
    -0.88542
    -0.67769
    -0.93556
    -0.79230
    -0.72783
    -0.78514
    -0.58457
    -0.54160
    -0.27657
    -0.16913
    -0.27657
    -0.21210
    -0.16913
     0.02427
     0.00994
    -0.04020
     0.10306
     0.18185
     0.10306
     0.28213
     0.33944
     0.46837
     0.33944
     0.14604
     0.40390
     0.43972
     0.28213
     0.43255
     0.59014
     0.31079
     0.33944
     0.36093
     0.31079
     0.29646
     0.41107
     0.28213
     0.41107
     0.31079
     0.29646
     0.14604
     0.35376
     0.58298
     0.66893
     0.71907
     0.61163
     0.68326
     0.79070
     0.79786
     0.71191
     0.18902
     0.01711
    -0.21927
     0.17469
     0.42539
    -0.33387
    -1.51575
    -1.55156
    -1.10747
    -1.18626
    -1.07165
    -1.42980
    -1.49426
    -1.75213
    -2.17474
    -2.07446
    -1.63036
    -1.47277
    -1.22923
    -1.04300
    -0.66337
    -0.67769
    -0.83528
    -0.57025
    -0.49146
    -0.23359
    -0.33387
    -0.19778
    -0.07601
    -0.08317
    -0.11182
    -0.15480
     0.00994
    -0.01871
    -0.09034
    -0.08317
    -0.10466
    -0.19778
    -0.28373
    -0.18345
    -0.04020
    -0.06168
    -0.08317
    -0.05452
    -0.13331
    -0.08317
    -0.02587
    -0.09034
     0.06008
     0.11023
     0.23916
     0.09590
     0.25348
     0.31795
     0.31795
     0.21767
     0.34660
     0.59730
     0.54000
     0.81219
     0.94112
     0.84084
     1.30643
     1.29210
     0.98410
     1.07721
     0.98410
    -0.16913
    -1.22923
    -2.41827
    -2.94833
    -2.26069
    -2.17474
    -1.92403
    -2.39678
    -1.87389
    -2.02431
    -3.27782
    -3.67894
    -3.28498
    -2.77642
    -2.26785
    -1.50859
    -0.82811
     0.02427
     0.51851
     0.59730
     0.84800
     1.01275
     1.35657
     1.41387
     1.33508
     1.28494
     1.30643
     1.47834
     1.22047
     1.01275
     1.15601
     0.95545
     0.84084
     0.79786
     0.90531
     1.10587
     0.91963
     0.89814
     0.80503
     0.77637
     0.87665
     0.94828
     0.94112
     0.89098
     0.84800
     0.86233
     1.02707
     1.14884
     0.99842
     0.99842
     1.09154
     1.07721
     1.14168
     1.18466
     1.17750
     0.98410
     0.59014
     0.64028
     0.46837
     0.50418
     0.32511
     0.38958
     0.38241
     0.34660
     0.37525
     0.24632
     0.16037
     0.13171
     0.24632
     0.30362
     0.40390
     0.48986
     0.43255
     0.54716
     0.69758
     0.85517
     0.80503
     0.81935
     0.65460
     0.91247
     0.74056
     0.65460
     0.64028
     0.51851
     0.35376
     0.33944
     0.25348
     0.09590
     0.08874
    -0.14048
    -0.33387
    -0.43415
    -0.51295
    -0.60606
    -0.67769
    -0.62755
    -0.64188
    -0.66337
    -1.05733
    -0.86393
    -0.65620
    -0.62039
    -0.56309
    -0.52011
    -0.44132
    -0.74216
    -0.37685
    -0.29806
    -0.30522
    -0.28373
    -0.29806
    -0.22643
    -0.12615
    -0.11182
    -0.24076
    -0.26941
    -0.45564
    -0.36253
    -0.47713
    -0.52011
    -0.36253
    -0.56309
    -0.49146
    -0.49146
    -0.52727
    -0.52727
    -0.60606
    -0.49146
    -0.47713
    -0.29806
    -0.14048
    -0.19062
    -0.32671
    -0.25508
    -0.28373
     0.01711
     0.23916
     0.23199
    -0.25508
    -0.54876
    -0.89258
    -1.00719
    -0.95704
    -0.70634
    -0.64904
    -1.12895
    -0.84244
    -1.01435
    -0.67053
    -1.02867
    -1.20058
    -1.25789
    -0.66337
    -0.08317
    -0.42699
     0.03860
     0.31079
     0.41823
    -0.22643
    -0.09034
     0.39674
     0.23916
     0.23916
     0.25348
     0.08157
     0.15320
    -0.00438
    -0.11899
    -0.18345
    -0.32671
    -0.36969
    -0.31239
    -0.06885
    -0.03303
    -0.02587
    -0.19062
     0.13888
     0.24632
     0.51851
     0.85517
     1.07721
     1.02707
     1.25629
     1.14884
     1.31359
     1.75769
     1.95109
     1.85081
     2.02988
     1.64308
     1.74336
     1.78634
     1.67890
     1.61443
     1.65741
     1.49983
     1.33508
     0.76921
     0.53284
     0.36093
     0.02427
    -0.21210
     0.08157
     0.13171
     0.18185
    -0.26941
    -0.71351
    -0.67053
    -0.73500
    -0.45564
    -0.19062
    -0.50578
    -0.36253
    -0.47713
    -0.40550
    -0.27657
    -0.16913
     0.12455
    -0.02587
    -0.06885
    -0.01154
     0.19618
     0.32511
     0.38958
     0.26065
     0.38958
     0.57581
     0.55432
     0.86949
     0.56149
     0.76921
     0.81219
     0.81219
     0.91963
     1.12019
     0.90531
     0.86233
     0.81219
     1.08438
     0.91963
     0.94828
     0.88382
     0.76205
     0.75488
     0.80503
     0.87665
     0.64028
     0.66177
     0.48270
     0.43255
     0.39674
     0.16753
     0.06008
     0.12455
     0.18185
    -0.05452
    -0.14048
    -0.39118
    -0.31239
    -0.21210
    -0.27657
    -0.27657
    -0.44848
    -0.49862
    -0.48429
    -0.37685
    -0.21210
    -0.34820
    -0.17629
    -0.39834
    -0.23359
    -0.06885
    -0.09034
    -0.06168
    -0.10466
     0.09590
     0.16753
     0.08157
     0.16037
     0.05292
     0.17469
     0.08157
     0.29646
     0.36809
     0.18902
     0.28213
     0.28213
     0.36093
     0.20334
     0.26781
     0.22483
     0.32511
     0.21767
     0.11023
     0.39674
     0.08157
     0.18185
     0.04576
     0.16753
     0.18185
     0.02427
     0.07441
    -0.02587
     0.06725
     0.16753
     0.08157
    -0.07601
     0.13171
     0.00994
     0.14604
     0.03860
     0.00994
     0.11023
    -0.08317
     0.01711
     0.12455
     0.23916
     0.06008
     0.03143
     0.03860
     0.16753
     0.11739
     0.15320
     0.08874
     0.20334
     0.11739
     0.11739
     0.25348
     0.21767
     0.03860
    -0.00438
     0.26781
     0.33944
     0.16037
     0.10306
     0.13171
     0.29646
     0.25348
     0.08874
     0.11739
     0.09590
     0.23199
     0.26065
     0.20334
     0.22483
     0.10306
     0.11023
     0.16037
     0.36809
     0.28930
     0.18902
     0.18185
     0.24632
     0.41107
     0.67609
     0.70474
     0.89098
     0.00994
    -0.75648
    -0.93556
    -0.54876
    -0.39834
    -0.94988
    -0.88542
    -0.39118
    -0.69202
    -2.37530
    -2.44693
    -2.61167
    -2.66181
    -3.43540
    -3.57150
    -2.91251
    -2.81223
    -1.42980
    -1.08598
    -2.04580
    -2.43976
    -1.87389
    -1.27937
    -0.59890
    -0.46281
    -0.05452
     0.49702
     0.75488
     0.97693
     1.27061
     1.45685
     1.41387
     1.18466
     1.41387
     1.60011
     1.39954
     1.45685
     0.96977
     0.94112
     0.94112
     0.96261
     0.80503
     0.66893
     0.77637
     0.56149
     0.46837
     0.30362
     0.55432
     0.48986
     0.48270
     0.29646
     0.41823
     0.49702
     0.48270
     0.37525
     0.25348
     0.44688
     0.42539
     0.38241
     0.31079
     0.19618
     0.33227
     0.33227
     0.35376
     0.56149
     0.41107
     0.39674
     0.51851
     0.61163
     0.57581
     0.55432
     0.74772
     0.90531
     0.77637
     0.65460
     0.61163
     0.61879
     0.78354
     0.59014
     0.74056
     0.55432
     0.51135
     0.46837
     0.57581
     0.65460
     0.32511
     0.03143
     0.02427
    -0.06168
     0.08874
     0.04576
    -0.01871
     0.10306
    -0.00438
    -0.09750
    -0.01871
    -0.02587
    -0.12615
    -0.09034
    -0.08317
    -0.09034
    -0.03303
     0.07441
    -0.01871
     0.22483
     0.29646
     0.28213
     0.33227
     0.34660
     0.19618
     0.23199
     0.31795
     0.45404
     0.43972
     0.31795
     0.41107
     0.38241
     0.43972
     0.47553
     0.28930
     0.21767
     0.37525
     0.42539
     0.37525
     0.41823
     0.45404
     0.31795
     0.21051
     0.43255
     0.43255
     0.50418
     0.29646
     0.36093
     0.36093
     0.32511
     0.23199
     0.18902
     0.32511
     0.30362
     0.24632
     0.23199
     0.25348
     0.20334
     0.13888
     0.06008
     0.17469
     0.05292
     0.11023
     0.10306
     0.09590
     0.17469
     0.17469
    -0.01154
     0.04576
     0.11739
     0.13888
     0.02427
     0.23199
     0.14604
     0.08157
     0.00278
     0.18902
     0.04576
     0.21767
     0.13888
     0.07441
     0.10306
     0.21767
     0.03143
     0.18902
     0.21051
     0.12455
     0.24632
     0.26065
     0.18185
     0.36809
     0.30362
     0.31079
     0.45404
     0.66177
     0.59730
     0.54716
     0.59014
     0.84800
     0.35376
     0.41823
     0.41107
     0.17469
     0.25348
     0.28213
    -0.31955
    -1.30086
    -1.38682
    -1.13612
    -0.85676
    -0.70634
    -0.98570
    -1.14328
    -1.54440
    -1.54440
    -1.54440
    -1.25789
    -0.92123
    -0.89974
    -0.85676
    -0.72783
    -0.59890
    -0.54876
    -0.64188
    -0.60606
    -0.52011
    -0.39118
    -0.64904
    -0.67769
    -1.12179
    -1.02151
    -0.69202
    -0.87109
    -0.82811
    -0.59890
    -0.63472
    -0.26224
    -0.01154
    -0.10466
     0.10306
     0.23916
     0.53284
     0.74056
     0.94112
     1.12019
     1.12735
     1.22764
     1.13452
     1.19898
     1.22047
     1.24196
     1.17750
     0.99842
     1.05573
     0.86949
     0.79786
     0.64744
     0.63312
     0.77637
     0.74772
     0.95545
     0.58298
     0.66177
     0.56149
     0.41107
     0.49702
     0.63312
     0.59014
     0.44688
     0.43972
     0.51135
     0.58298
     0.63312
     0.42539
     0.55432
     0.68326
     0.65460
     0.67609
     0.64744
     0.84800
     0.75488
     0.79070
     0.98410
     0.75488
     0.64744
     0.74772
     0.61879
     0.44688
     0.44688
     0.20334
     0.40390
     0.43972
     0.31079
     0.31795
     0.17469
     0.00994
     0.06008
    -0.08317
     0.22483
     0.13888
     0.00278
     0.10306
     0.21767
     0.33227
     0.22483
     0.17469
     0.14604
     0.23199
     0.29646
     0.19618
     0.20334
     0.01711
     0.10306
    -0.01871
     0.23199
     0.11023
     0.01711
     0.06725
     0.09590
     0.06008
     0.08157
     0.03143
    -0.06885
     0.13171
     0.14604
     0.18902
     0.16037
     0.09590
     0.04576
     0.13888
     0.17469
     0.29646
     0.14604
     0.08874
     0.03860
     0.16753
     0.20334
    -0.06885
     0.03860
    -0.08317
     0.10306
     0.16753
     0.00278
     0.02427
    -0.06885
    -0.26224
    -0.12615
     0.07441
    -0.01154
    -0.24792
    -0.11182
    -0.15480
    -0.06168
    -0.05452
    -0.11899
    -0.25508
    -0.16196
    -0.04736
    -0.14048
    -0.04736
    -0.19778
    -0.21210
    -0.18345
    -0.02587
    -0.04020
    -0.11899
    -0.20494
    -0.09034
    -0.05452
    -0.13331
    -0.14764
    -0.18345
    -0.14048
    -0.09034
    -0.09034
    -0.18345
    -0.21927
    -0.09034
    -0.28373
    -0.23359
    -0.04020
    -0.19062
    -0.21210
    -0.11899
    -0.06168
    -0.16913
    -0.31955
    -0.26224
    -0.31239
     0.06725
     0.08157
     0.13888
    -0.11899
    -0.07601
    -0.12615
    -0.05452
     0.00278
    -0.02587
    -0.08317
    -0.11899
    -0.04736
     0.23199
    -0.10466
    -0.03303
    -0.16913
     0.03860
     0.05292
     0.08874
    -0.04020
    -0.12615
    -0.11182
    -0.04020
     0.23199
     0.33227
     0.37525
     0.30362
     0.56865
     1.44968
     2.44533
     3.22608
     3.13296
     1.70755
    -1.50142
    -4.88231
    -4.75337
    -1.63036
     1.63592
     2.23044
     1.39954
     0.21767
    -1.10747
    -1.15044
    -0.86393
    -3.46406
    -5.42669
    -6.42233
    -2.37530
    -0.13331
     0.73340
     0.99126
     0.12455
    -1.00002
    -1.45845
    -1.88106
    -1.73780
    -0.90690
    -0.70634
    -0.44132
    -0.20494
     0.12455
     0.56149
     0.67609
     0.71191
     0.89098
     0.84800
     1.01991
     0.99842
     1.01275
     0.93396
     0.74056
     0.54716
     0.69758
     0.65460
     0.34660
     0.32511
     0.23916
     0.25348
     0.11739
    -0.08317
    -0.22643
    -0.08317
    -0.16196
    -0.19062
    -0.35536
    -0.48429
    -0.34820
    -0.79946
    -0.60606
    -0.41983
    -0.31239
    -0.40550
    -0.37685
    -0.39834
    -0.30522
    -0.35536
    -0.46281
    -0.26224
    -0.18345
    -0.23359
    -0.25508
    -0.13331
    -0.12615
    -0.35536
    -0.11899
     0.03860
    -0.08317
    -0.11899
    -0.29806
    -0.21927
    -0.19062
    -0.11899
    -0.11899
    -0.13331
    -0.04020
    -0.04736
    -0.09750
     0.01711
    -0.12615
    -0.12615
    -0.08317
     0.07441
     0.16037
     0.06008
     0.03860
    -0.02587
    -0.01154
     0.00278
     0.06008
     0.18902
    -0.01154
    -0.02587
     0.07441
     0.12455
     0.00278
    -0.10466
    -0.07601
     0.07441
     0.15320
     0.11023
     0.09590
     0.25348
     0.11739
     0.13171
     0.27497
     0.28930
     0.28930
     0.45404
     0.39674
     0.39674
     0.30362
     0.37525
     0.22483
     0.53284
     0.44688
     0.38241
     0.23199
     0.03860
     0.22483
     0.23916
     0.13888
     0.18902
     0.24632
     0.13171
     0.13171
     0.17469
     0.13171
     0.30362
     0.12455
     0.17469
     0.41823
     0.38241
     0.36093
     0.35376
     0.33944
     0.41107
     0.24632
     0.37525
     0.30362
     0.29646
     0.44688
     0.38958
     0.32511
     0.11739
     0.22483
     0.18185
     0.30362
     0.31795
     0.42539
     0.46837
     0.18902
     0.17469
     0.16753
     0.29646
     0.38958
     0.16753
     0.08157
     0.04576
     0.07441
    -0.04736
    -0.06168
    -0.41267
    -0.21927
    -0.04736
    -0.25508
    -0.37685
    -0.34820
    -0.20494
    -0.34104
    -0.09034
    -0.10466
     0.03143
     0.06725
     0.09590
     0.15320
     0.33227
     0.21051
     0.12455
     0.15320
     0.06725
    -0.05452
    -0.13331
    -0.13331
    -0.07601
    -0.11182
    -0.15480
    -0.31955
    -0.39834
    -0.36253
    -0.30522
    -0.30522
    -0.19062
    -0.25508
    -0.03303
    -0.10466
     0.24632
     0.46837
     0.31079
     0.27497
     0.00278
    -0.10466
     0.36093
     0.75488
     0.96977
     1.40671
     1.62876
     1.80783
     1.77918
     1.09154
    -0.08317
    -0.01871
     0.32511
     1.06289
     1.54997
     1.32792
     0.82651
     0.77637
     0.52567
    -1.62319
    -3.49987
    -4.37374
    -3.33512
    -2.06013
    -2.16041
    -2.70479
    -2.78358
    -3.54285
    -3.40675
    -3.09875
    -3.32080
    -2.89819
    -2.48274
    -2.21771
    -1.60170
    -0.82811
    -0.41267
    -0.12615
    -0.13331
     0.11739
     0.16753
     0.38958
     0.28213
     0.42539
     0.23916
     0.26065
     0.22483
     0.04576
     0.09590
    -0.08317
    -0.08317
    -0.21927
    -0.28373
    -0.09750
     0.05292
    -0.01871
    -0.04020
    -0.04736
     0.00278
     0.00994
     0.00994
     0.15320
     0.11023
     0.04576
     0.20334
     0.31079
     0.13888
     0.26781
     0.11023
     0.16753
     0.27497
     0.30362
     0.19618
     0.26065
     0.16753
     0.20334
     0.26065
     0.21767
     0.34660
     0.11739
     0.32511
     0.28930
     0.24632
     0.22483
     0.16037
     0.24632
     0.20334
     0.28213
     0.23199
     0.14604
     0.21051
     0.19618
     0.09590
     0.13171
     0.17469
     0.08874
     0.07441
     0.18185
     0.18902
     0.08874
     0.08157
     0.12455
     0.18185
     0.07441
     0.06008
     0.13171
     0.13171
     0.21767
    -0.01154
     0.09590
     0.20334
     0.14604
     0.17469
     0.25348
     0.26781
     0.14604
     0.18902
     0.00278
     0.23199
     0.27497
     0.24632
     0.26065
     0.06725
     0.16037
     0.11023
     0.00994
     0.03860
    -0.07601
    -0.26224
    -0.26941
    -0.15480
    -0.26224
    -0.40550
    -0.52011
    -0.41267
    -0.32671
    -0.17629
    -0.29806
    -0.21210
    -0.37685
    -0.09750
    -0.14764
     0.15320
     0.25348
     0.03143
     0.13171
     0.33227
     0.20334
     0.26781
    -0.10466
     0.00278
    -0.07601
    -0.12615
     0.04576
    -0.21927
    -0.26224
    -0.26224
    -0.48429
    -0.41267
    -0.36969
    -0.47713
    -0.60606
    -0.44848
    -0.46997
    -0.26224
    -0.24792
    -0.27657
    -0.31239
    -0.03303
    -0.03303
     0.00278
    -0.05452
     0.06008
     0.11739
     0.23199
     0.26781
     0.31079
     0.24632
     0.24632
     0.35376
     0.43255
     0.54716
     0.43972
     0.69042
     0.77637
     0.79070
     0.96977
     1.16317
     1.04140
     1.05573
     0.93396
     0.82651
     0.32511
    -0.14764
     0.12455
     0.44688
     0.25348
    -0.01871
    -0.58457
    -1.13612
    -2.30367
    -4.14453
    -5.99972
    -6.24325
    -4.91812
    -4.00127
    -3.37094
    -2.26785
    -2.66181
    -4.01560
    -4.31644
    -3.66462
    -2.80507
    -2.09594
    -1.25789
    -0.17629
     0.63312
     1.56429
     1.96541
     2.23044
     2.34505
     2.29491
     2.18030
     2.20179
     2.12300
     1.75769
     1.41387
     1.42820
     1.22764
     1.21331
     0.99842
     0.99126
     0.64744
     0.66177
     0.68326
     0.56149
     0.38241
     0.43972
     0.14604
     0.25348
     0.48270
     0.33227
     0.16753
     0.22483
     0.13171
     0.21767
     0.08874
     0.13888
     0.17469
     0.33227
     0.50418
     0.33944
     0.11739
     0.20334
     0.12455
     0.11023
     0.31079
     0.34660
     0.22483
     0.21051
     0.21767
     0.33944
     0.19618
     0.17469
     0.28213
     0.24632
     0.23199
     0.33227
     0.49702
     0.44688
     0.35376
     0.28213
     0.56149
     0.64028
     0.54000
     0.47553
     0.51851
     0.58298
     0.50418
     0.36093
     0.43255
     0.23199
     0.36809
     0.36093
     0.33227
     0.17469
     0.07441
     0.00994
     0.00278
     0.08157
     0.00994
    -0.04736
    -0.22643
    -0.11182
    -0.01871
     0.05292
     0.00994
     0.17469
     0.21051
     0.42539
     0.46837
     0.36809
     0.58298
     0.62595
     0.72623
     0.94828
     1.14884
     1.14884
     1.24912
     1.37806
     1.52131
     1.22764
     1.05573
     0.99126
     0.79786
     0.84800
     0.66893
     0.51135
     0.48986
     0.43255
     0.08157
     0.17469
     0.17469
    -0.15480
    -0.26224
    -0.31239
    -0.34820
    -0.21210
    -0.28373
    -0.32671
    -0.27657
    -0.03303
     0.02427
     0.08157
     0.11739
     0.00994
    -0.03303
     0.20334
     0.27497
     0.10306
     0.16037
     0.05292
     0.25348
     0.26065
     0.18185
     0.22483
     0.37525
     0.42539
     0.37525
     0.50418
     0.58298
     0.53284
     0.42539
     0.45404
     0.95545
     0.87665
     0.80503
     0.64744
     0.66177
     0.54000
     0.57581
     0.42539
     0.08874
    -0.02587
     0.11023
    -0.03303
    -0.16196
    -0.12615
    -0.37685
    -0.59174
    -0.48429
    -0.68486
    -0.59890
    -0.73500
    -0.79230
    -0.77081
    -0.49146
    -0.62755
    -0.68486
    -0.58457
    -0.14764
    -0.16196
    -0.39118
    -0.69202
    -1.22207
    -2.36097
    -2.89102
    -3.15605
    -2.73344
    -3.53568
    -4.67458
    -4.27346
    -3.27066
    -3.28498
    -3.65029
    -3.84369
    -3.73624
    -3.46406
    -3.09875
    -2.77642
    -2.45409
    -1.90971
    -0.97853
    -0.38401
     0.47553
     1.14168
     1.72904
     1.80783
     1.92960
     1.85797
     1.95825
     2.04420
     2.20895
     2.13732
     2.28058
     2.45249
     2.27342
     2.23044
     2.18746
     2.08718
     1.87230
     1.74336
     1.60011
     1.27778
     1.16317
     0.99126
     0.91963
     0.68326
     0.63312
     0.69758
     0.42539
     0.44688
     0.47553
     0.27497
     0.33944
     0.33944
     0.45404
     0.25348
     0.24632
     0.33944
     0.23916
     0.23916
     0.23916
     0.21767
     0.36809
     0.17469
     0.14604
     0.11023
     0.08874
     0.06725
    -0.07601
     0.06725
     0.16753
    -0.03303
    -0.06885
    -0.09750
    -0.09750
    -0.02587
     0.08874
    -0.01154
     0.09590
     0.15320
     0.33227
     0.37525
     0.43972
     0.54716
     0.41823
     0.49702
     0.59730
     0.89814
     1.08438
     1.09870
     1.00559
     0.90531
     0.92679
     0.91247
     1.01991
     0.89814
     0.64744
     0.48986
     0.27497
     0.20334
    -0.12615
    -0.39118
    -0.55592
    -0.39118
    -0.56309
    -0.55592
    -0.96421
    -1.18626
    -1.43696
    -1.71631
    -1.64468
    -1.82375
    -1.98134
    -1.90255
    -2.13892
    -2.09594
    -2.05297
    -2.06729
    -1.80227
    -1.23640
    -1.27221
    -1.35100
    -1.10030
    -1.10747
    -0.96421
    -0.69918
    -0.37685
    -0.03303
     0.11739
     0.46837
     0.45404
     0.58298
     0.65460
     0.46837
     0.76921
     0.56865
     0.63312
     0.44688
     0.51851
     0.16037
     0.21767
     0.00994
     0.08157
     0.01711
    -0.07601
    -0.14764
    -0.24792
    -0.34104
    -0.24792
    -0.47713
    -0.53443
    -0.37685
    -0.54160
    -0.54160
    -0.55592
    -0.49146
    -0.54160
    -0.58457
    -0.64188
    -0.46997
    -0.25508
    -0.21210
    -0.39118
    -0.02587
     0.33227
     0.51135
     0.69042
     1.11303
     1.24196
     0.88382
     0.11739
     0.25348
     0.44688
     0.58298
     0.23199
    -0.01154
     0.03143
    -0.57025
    -1.27221
    -1.83808
    -2.56153
    -2.59018
    -2.33948
    -1.87389
    -1.88106
    -2.48274
    -2.52572
    -2.64032
    -2.91968
    -2.80507
    -2.54004
    -2.49707
    -2.04580
    -1.96701
    -1.27937
    -1.48710
    -1.93120
    -1.70199
    -2.17474
    -1.50142
    -1.10030
    -1.37966
    -1.85241
    -1.59454
    -1.18626
    -1.01435
    -0.99286
    -0.96421
    -0.72783
    -0.43415
    -0.16913
    -0.14048
    -0.06885
     0.21051
     0.28213
     0.81219
     0.87665
     0.71907
     0.88382
     1.04140
     1.24196
     1.50699
     1.36373
     1.43536
     1.70039
     1.80783
     1.75053
     1.60011
     1.44968
     1.42820
     1.52131
     1.40671
     1.22764
     1.17750
     1.12735
     1.04856
     0.96261
     0.79786
     0.73340
     0.51135
     0.51851
     0.62595
     0.62595
     0.50418
     0.35376
     0.28213
     0.32511
     0.12455
     0.39674
     0.24632
     0.23199
     0.21051
     0.28930
     0.59014
     0.33944
     0.30362
     0.13171
     0.22483
     0.54000
     0.49702
     0.59014
     0.37525
     0.26781
     0.21767
     0.35376
     0.42539
     0.45404
     0.46837
     0.88382
     1.32792
     1.01991
     0.74056
     0.66177
     0.94112
     1.14168
     1.34224
     1.07721
     0.66893
     0.85517
     0.96977
     0.96261
     0.87665
     0.74772
     0.41823
     0.51135
     0.23199
    -0.09034
    -0.40550
    -0.54160
    -0.55592
    -0.57741
    -0.52011
    -0.79230
    -0.67769
    -0.70634
    -0.69202
    -0.74932
    -0.75648
    -0.18345
    -0.54160
    -0.65620
    -0.53443
     0.98410
     3.13296
     1.51415
     0.70474
     0.06008
     0.41107
     0.82651
     0.99126
     1.10587
     1.16317
     0.88382
     0.76205
     0.44688
    -0.01154
    -0.38401
    -0.46997
    -0.63472
    -0.86393
    -0.98570
    -1.06449
    -0.94988
    -0.87109
    -0.63472
    -0.62755
    -0.73500
    -0.73500
    -0.69918
    -0.56309
    -0.29806
    -0.46281
    -0.46997
    -0.51295
    -0.36253
    -0.24076
    -0.37685
    -0.41267
    -0.38401
    -0.25508
    -0.19778
    -0.26224
    -0.29090
    -0.34104
    -0.30522
    -0.26224
    -0.16196
    -0.17629
    -0.26941
    -0.15480
    -0.28373
    -0.11182
    -0.29806
    -0.24076
    -0.14048
    -0.04736
    -0.04020
     0.18902
     0.00278
    -0.05452
     0.08157
     0.16753
     0.36809
     0.51135
     0.76205
     0.84084
     1.40671
     1.38522
     0.94112
     0.92679
     0.86949
     0.54000
     0.92679
     0.51135
    -0.54160
    -0.79230
    -0.66337
    -1.37249
    -1.73064
    -2.48274
    -3.85801
    -4.78919
    -5.16166
    -4.98259
    -4.40239
    -3.48554
    -4.42388
    -4.93961
    -4.30211
    -3.53568
    -3.02712
    -2.76926
    -2.21055
    -1.39398
    -0.33387
     0.40390
     1.13452
     1.33508
     1.53564
     2.13732
     2.41667
     2.35221
     2.34505
     2.40235
     2.41667
     2.37370
     2.19463
     1.90095
     1.55713
     1.54280
     1.24196
     1.35657
     1.19182
     0.93396
     0.79070
     0.56865
     0.61879
     0.43255
     0.54000
     0.13888
     0.23916
     0.25348
     0.30362
     0.21767
     0.06725
     0.14604
    -0.01154
     0.08874
     0.13888
     0.13888
    -0.16913
    -0.14764
    -0.04020
     0.06725
     0.01711
     0.04576
    -0.03303
     0.14604
     0.43972
     0.57581
     0.77637
     0.98410
     1.04140
     0.94828
     0.90531
     0.88382
     1.04140
     1.09154
     0.99126
     1.12735
     1.16317
     1.28494
     1.34224
     1.12019
     0.89098
     0.66893
     0.48270
     0.16037
     0.05292
     0.02427
     0.21051
     0.09590
    -0.09034
    -0.09034
    -0.23359
    -0.31955
    -0.34820
    -0.41267
    -0.42699
    -0.49146
    -0.28373
    -0.40550
    -0.21210
    -0.17629
    -0.14048
    -0.20494
    -0.08317
     0.16037
    -0.04020
     0.08874
     0.04576
     0.11023
     0.13171
     0.17469
     0.18902
     0.03143
     0.05292
     0.17469
     0.06008
     0.03143
     0.06008
    -0.02587
    -0.18345
     0.13888
     0.06725
     0.02427
    -0.00438
     0.03860
    -0.10466
     0.00994
    -0.09750
    -0.04736
    -0.02587
    -0.20494
    -0.03303
     0.00278
    -0.12615
    -0.13331
    -0.07601
    -0.00438
    -0.04736
    -0.01871
    -0.16913
    -0.09034
    -0.16196
    -0.10466
     0.04576
    -0.13331
    -0.06168
    -0.01871
    -0.14764
     0.06725
    -0.01871
    -0.13331
    -0.12615
    -0.06885
     0.03143
    -0.04736
    -0.03303
     0.01711
    -0.11182
    -0.15480
    -0.01154
    -0.10466
     0.02427
    -0.07601
     0.03860
    -0.06885
    -0.03303
     0.03143
    -0.13331
    -0.05452
     0.06008
     0.04576
     0.11023
     0.00278
     0.04576
     0.15320
     0.21767
     0.25348
     0.36809
     0.49702
     0.55432
     0.72623
     0.98410
     1.10587
     0.72623
     0.74056
     0.66177
     0.58298
     0.46837
     0.48270
     0.28930
     0.22483
     0.05292
    -0.08317
    -0.26941
    -0.51295
    -0.85676
    -0.92839
    -1.30803
    -1.98134
    -2.80507
    -3.37810
    -4.02276
    -4.78203
    -4.67458
    -4.35942
    -3.43540
    -3.31363
    -3.35661
    -3.53568
    -3.13456
    -3.34945
    -2.77642
    -1.90255
    -0.95704
    -0.38401
     0.23916
     0.92679
     1.91527
     2.43100
     2.74617
     2.84645
     2.90375
     2.63156
     2.63156
     2.53844
     2.47398
     2.18030
     1.88662
     1.74336
     1.33508
     1.30643
     0.94828
     0.74772
     0.78354
     0.58298
     0.28930
     0.26781
     0.38241
     0.36809
     0.19618
     0.07441
     0.16037
     0.38241
     0.34660
     0.39674
     0.37525
     0.23916
     0.27497
     0.11739
     0.16037
     0.09590
     0.00994
     0.02427
     0.13171
     0.33944
     0.41823
     0.35376
     0.28213
     0.31795
     0.28930
     0.38241
     0.55432
     0.90531
     1.04140
     0.98410
     1.11303
     1.28494
     1.37806
     1.40671
     1.32075
     1.31359
     1.04140
     0.84800
     0.54716
     0.54000
     0.46837
     0.26781
    -0.04020
    -0.17629
    -0.28373
    -0.25508
    -0.72783
    -0.69202
    -0.74216
    -0.90690
    -0.86393
    -0.92123
    -0.90690
    -0.85676
    -0.80662
    -0.81379
    -0.60606
    -0.49862
    -0.49146
    -0.61323
    -0.39834
    -0.46997
    -0.57741
    -0.39118
    -0.24792
    -0.09750
    -0.25508
    -0.11182
    -0.11899
    -0.01154
    -0.05452
    -0.11899
     0.00278
     0.12455
     0.00278
    -0.04736
     0.00994
     0.00994
    -0.03303
    -0.14048
     0.12455
    -0.04020
     0.02427
     0.05292
     0.00994
    -0.01154
    -0.05452
    -0.04020
     0.11023
     0.09590
     0.13171
     0.02427
    -0.01871
     0.00994
     0.08874
     0.03143
     0.10306
     0.05292
     0.00278
     0.04576
     0.01711
     0.02427
     0.03143
     0.00994
    -0.04020
     0.11739
     0.18902
    -0.01871
    -0.04736
     0.06725
     0.05292
    -0.04020
     0.11739
     0.11023
    -0.04736
     0.08157
     0.11023
     0.00278
    -0.02587
     0.16753
    -0.04020
     0.09590
    -0.01871
     0.16037
     0.13888
     0.01711
     0.08157
     0.06725
     0.14604
     0.20334
     0.05292
     0.06008
     0.10306
     0.24632
     0.03860
     0.03860
     0.03860
     0.06725
     0.34660
     0.14604
     0.19618
     0.21767
     0.26065
     0.33227
     0.64744
     0.74056
     0.90531
     0.99842
     1.24912
     1.65025
     2.00839
     1.97258
     1.70039
     1.11303
     0.76921
     0.38958
     0.71907
     0.74772
     0.91247
     0.20334
    -0.11182
    -0.24792
    -1.55156
    -2.92684
    -4.18751
    -5.66306
    -7.26755
    -5.86362
    -3.73624
    -2.50423
    -2.13892
    -3.08442
    -4.24481
    -4.00843
    -3.19187
    -2.54721
    -1.95269
    -0.77797
    -0.03303
     0.57581
     1.62159
     2.46681
     3.01119
     2.95389
     2.25193
     2.00839
     1.89378
     1.90095
     1.93676
     1.65741
     1.44252
     1.35657
     1.15601
     1.02707
     0.87665
     0.79070
     0.62595
     0.32511
     0.43972
     0.21051
     0.14604
    -0.03303
    -0.02587
    -0.07601
    -0.08317
    -0.15480
    -0.31955
    -0.48429
    -0.39834
    -0.32671
    -0.32671
    -0.21210
    -0.21210
    -0.24792
    -0.06168
    -0.01871
     0.13888
     0.31079
     0.51135
     0.74056
     0.79786
     0.99842
     1.27061
     1.20615
     1.13452
     0.85517
     0.86233
     0.60446
     0.35376
     0.19618
     0.43972
     0.37525
     0.08157
    -0.02587
    -0.39834
    -0.54160
    -0.54876
    -0.69202
    -0.81379
    -0.86393
    -0.66337
    -0.65620
    -0.39834
    -0.26224
    -0.20494
    -0.19778
    -0.11899
    -0.01154
    -0.10466
     0.02427
     0.00278
     0.03143
     0.18185
     0.15320
     0.06725
     0.11023
    -0.00438
    -0.15480
     0.09590
     0.12455
     0.19618
     0.03860
     0.02427
     0.17469
     0.25348
     0.13888
     0.19618
     0.23199
     0.34660
     0.37525
     0.38958
     0.38958
     0.33227
     0.43972
     0.33944
     0.54000
     0.62595
     0.60446
     0.42539
     0.56865
     0.63312
     0.64028
     0.65460
     0.65460
     0.77637
     0.79786
     0.74056
     0.78354
     0.83368
     0.75488
     0.76921
     0.94828
     0.98410
     0.85517
     0.67609
     0.74056
     0.81219
     0.81935
     0.65460
     0.51851
     0.51851
     0.54716
     0.43972
     0.20334
     0.35376
     0.03860
    -0.13331
    -0.11182
    -0.02587
    -0.23359
    -0.12615
    -0.36253
    -0.55592
    -0.58457
    -0.77081
    -0.77081
    -0.74932
    -0.64904
    -0.70634
    -0.79230
    -0.67053
    -0.82095
    -0.79230
    -0.67053
    -0.41983
    -0.27657
    -0.28373
    -0.36253
    -0.30522
    -0.19778
    -0.10466
    -0.35536
    -0.13331
     0.03143
     0.19618
     0.24632
     0.05292
     0.08874
     0.00994
    -0.02587
     0.15320
     0.27497
     0.08874
     0.15320
     0.46837
     0.34660
     0.21767
     0.16753
     0.09590
     0.29646
     0.58298
     0.43972
     0.09590
     0.16037
     0.33227
    -0.01154
     0.08874
    -0.28373
    -0.82095
    -1.47277
    -1.50142
    -1.54440
    -1.56589
    -3.52136
    -5.77767
    -6.55842
    -6.01404
    -6.93806
    -7.79044
    -5.18315
    -3.06293
    -3.18470
    -4.02276
    -4.47402
    -4.14453
    -3.21335
    -2.18190
    -0.78514
     0.54716
     1.89378
     2.88226
     3.91372
     4.20740
     4.15726
     4.33633
     4.16442
     3.89939
     3.18310
     2.56710
     2.30207
     1.91527
     1.57145
     1.30643
     1.08438
     0.83368
     0.49702
     0.32511
     0.12455
    -0.04736
    -0.06168
    -0.01871
    -0.06168
     0.09590
     0.11023
     0.01711
     0.23199
     0.36809
     0.29646
     0.39674
     0.44688
     0.38241
     0.43255
     0.31079
     0.51135
     0.43972
     0.46121
     0.41107
     0.41823
     0.37525
     0.40390
     0.21051
     0.18185
     0.41107
     0.24632
     0.27497
     0.18185
     0.21767
     0.23199
     0.11023
     0.21767
     0.16753
     0.04576
     0.14604
     0.11023
     0.12455
     0.11023
     0.14604
     0.00278
     0.21767
     0.16037
     0.16037
     0.15320
     0.14604
     0.00994
     0.18902
     0.15320
     0.06008
     0.11023
     0.03860
     0.12455
     0.11023
     0.06725
     0.20334
    -0.26224
     0.06008
     0.00994
    -0.02587
     0.06725
     0.11023
    -0.03303
    -0.11899
    -0.06885
     0.07441
    -0.03303
     0.06008
     0.00994
    -0.11182
     0.13171
    -0.01871
    -0.21210
    -0.07601
     0.16753
     0.00994
     0.00278
     0.08157
     0.00278
    -0.09750
    -0.29806
    -0.07601
    -0.05452
    -0.04736
    -0.03303
    -0.05452
    -0.16913
    -0.13331
    -0.16913
    -0.41983
    -0.21210
    -0.21210
    -0.12615
    -0.09750
    -0.05452
    -0.39834
    -0.19778
    -0.21927
    -0.17629
    -0.15480
    -0.07601
    -0.04020
     0.08157
     0.07441
    -0.04020
    -0.18345
     0.09590
    -0.04736
     0.15320
     0.14604
     0.31079
     0.14604
     0.02427
     0.16753
     0.38241
     0.28213
     0.33227
     0.31079
     0.20334
     0.34660
     0.28930
     0.22483
     0.18902
     0.05292
    -0.09034
     0.03143
     0.21767
     0.03860
    -0.01154
     0.08157
     0.17469
    -0.10466
    -0.01871
    -0.27657
    -0.58457
    -0.63472
    -0.79946
    -0.94272
    -0.87109
    -0.94272
    -1.50859
    -1.41547
    -1.70915
    -1.83808
    -2.03864
    -2.03148
    -1.85241
    -1.84524
    -1.65901
    -1.48710
    -1.40114
    -1.17193
    -0.93556
    -0.55592
    -0.00438
     0.26065
     0.33944
     0.05292
    -0.90690
    -1.98850
    -2.61167
    -3.08442
    -2.87670
    -1.74496
    -1.33668
    -1.27937
    -1.84524
    -2.65465
    -2.93400
    -3.20619
    -2.93400
    -2.16757
    -1.58022
    -1.05733
    -0.21210
     0.24632
     0.72623
     0.91963
     1.04856
     1.08438
     1.16317
     1.15601
     1.06289
     0.91247
     0.84084
     0.78354
     0.33227
     0.46837
     0.36093
     0.28213
     0.13888
     0.29646
    -0.03303
    -0.04736
    -0.17629
    -0.18345
    -0.00438
     0.00278
    -0.03303
    -0.18345
    -0.14764
    -0.12615
    -0.09034
    -0.04020
    -0.06168
    -0.02587
    -0.04020
    -0.08317
     0.06725
    -0.15480
    -0.05452
    -0.09034
     0.03860
     0.08157
     0.06725
    -0.11182
     0.03860
    -0.00438
     0.08874
     0.06725
     0.08874
     0.03143
    -0.03303
     0.08157
     0.13888
     0.11739
     0.07441
     0.00278
     0.12455
     0.16753
     0.23199
     0.16037
     0.11023
     0.14604
     0.28213
    -0.06168
     0.22483
     0.20334
     0.16037
     0.23916
     0.28930
     0.26065
     0.25348
     0.13171
     0.21051
     0.31795
     0.31795
     0.31079
     0.39674
     0.31079
     0.36809
     0.31795
     0.52567
     0.59730
     0.38241
     0.41107
     0.53284
     0.59014
     0.56865
     0.54716
     0.48986
     0.56865
     0.59730
     0.69042
     0.54000
     0.44688
     0.53284
     0.39674
     0.45404
     0.61163
     0.46121
     0.23916
     0.39674
     0.31795
     0.38958
     0.21767
     0.18185
     0.04576
     0.18902
     0.13171
     0.21051
     0.12455
    -0.03303
    -0.06885
    -0.06168
     0.09590
     0.12455
    -0.11182
    -0.06168
     0.11739
     0.06008
     0.02427
    -0.15480
     0.16037
    -0.05452
    -0.12615
     0.00994
    -0.19062
    -0.11899
    -0.49146
    -0.69202
    -0.70634
    -0.93556
    -0.79946
    -0.69918
    -0.90690
    -0.97137
    -1.11463
    -1.15044
    -1.38682
    -1.08598
    -0.84960
    -0.72067
    -0.57741
    -0.68486
    -0.49146
    -0.40550
    -0.11899
     0.25348
     0.34660
     0.51851
     0.46837
     0.50418
     0.47553
     0.41823
     0.43255
     0.38958
     0.51851
     0.56149
     0.39674
     0.26065
     0.18902
     0.06008
     0.00994
     0.16753
     0.01711
    -0.15480
    -0.21927
    -0.18345
    -0.10466
     0.01711
    -0.00438
    -0.09750
     0.01711
     0.03860
    -0.06168
    -0.15480
    -0.21927
    -0.24792
    -0.19778
    -0.24792
    -0.19778
    -0.34820
    -0.20494
    -0.08317
    -0.26224
    -0.25508
    -0.29090
    -0.41983
    -0.24076
    -0.24792
    -0.14764
     0.04576
    -0.01154
    -0.06168
    -0.17629
     0.07441
     0.15320
     0.18902
     0.05292
     0.03143
     0.13888
     0.11023
     0.08157
     0.13171
     0.02427
     0.09590
     0.16753
     0.20334
     0.23916
     0.16753
    -0.01154
     0.13888
     0.27497
     0.22483
     0.28930
     0.13888
     0.16753
     0.21051
     0.17469
     0.15320
     0.07441
     0.19618
     0.18902
     0.19618
     0.28930
     0.15320
     0.06008
     0.09590
     0.28213
     0.31795
     0.08874
     0.14604
     0.15320
     0.12455
     0.18185
     0.08157
     0.15320
     0.34660
     0.31795
     0.17469
     0.31795
     0.29646
     0.19618
     0.04576
     0.23916
     0.18902
     0.21051
     0.19618
     0.08874
     0.12455
     0.03143
     0.01711
     0.03860
    -0.04020
    -0.15480
    -0.09034
    -0.00438
    -0.20494
    -0.22643
    -0.42699
    -0.32671
    -0.29090
    -0.24076
    -0.35536
    -0.45564
    -0.44132
    -0.37685
    -0.41267
    -0.46997
    -0.68486
    -0.48429
    -0.38401
    -0.44848
    -0.46997
    -0.54876
    -0.55592
    -0.33387
    -0.44132
    -0.30522
    -0.40550
    -0.41983
    -0.44848
    -0.38401
    -0.34104
    -0.36969
    -0.36253
    -0.33387
    -0.24792
    -0.34104
    -0.29806
    -0.25508
    -0.43415
    -0.36969
    -0.17629
    -0.07601
    -0.09750
    -0.19062
     0.00994
    -0.01154
     0.13171
     0.04576
     0.03143
     0.11023
     0.13888
     0.08874
    -0.17629
    -0.08317
     0.05292
    -0.11899
    -0.08317
    -0.13331
    -0.14048
    -0.20494
    -0.14764
    -0.10466
    -0.04736
     0.10306
     0.32511
     0.45404
     0.89098
     1.04140
     0.74772
     0.08874
    -0.80662
    -1.17909
    -1.10747
    -1.10747
    -0.89258
    -1.22923
    -1.43696
    -1.88822
    -2.58302
    -3.18470
    -3.28498
    -2.94116
    -3.07726
    -2.94833
    -2.61167
    -2.53288
    -2.23920
    -1.73064
    -1.50859
    -2.06013
    -3.03428
    -2.91251
    -2.23204
    -1.27221
    -0.31955
    -0.61323
    -0.67053
    -0.61323
    -1.42980
    -1.48710
    -1.62319
    -1.39398
    -1.29370
    -1.27221
    -0.94272
    -0.41983
    -0.17629
    -0.39118
    -0.39834
    -0.52727
    -0.72783
    -0.63472
    -0.53443
    -0.36253
    -0.32671
    -0.36969
    -0.26941
    -0.14048
    -0.02587
     0.09590
     0.06725
     0.21051
     0.38958
     0.34660
     0.36093
     0.26781
     0.21051
     0.23916
     0.11739
     0.14604
     0.23916
     0.22483
     0.19618
     0.06008
     0.18185
     0.14604
     0.07441
     0.07441
     0.35376
     0.04576
     0.13888
     0.12455
     0.02427
     0.08157
     0.11023
    -0.09034
     0.03860
    -0.09750
    -0.16913
    -0.01871
    -0.06885
    -0.11899
    -0.19778
    -0.05452
     0.03143
    -0.09750
     0.08874
     0.09590
     0.16753
     0.14604
     0.17469
     0.36093
     0.13888
     0.41107
     0.36093
     0.06008
     0.35376
     0.33227
     0.28213
     0.30362
     0.42539
     0.51851
     0.11739
     0.06725
     0.19618
     0.31079
     0.13888
     0.05292
     0.22483
     0.06725
     0.21051
     0.15320
     0.18185
     0.21051
     0.26065
    -0.05452
     0.00994
     0.17469
    -0.06885
     0.01711
     0.19618
     0.04576
    -0.00438
     0.00278
    -0.10466
    -0.01154
     0.08157
     0.07441
    -0.00438
     0.00994
    -0.04020
    -0.06168
    -0.14764
     0.06725
     0.03143
     0.03143
     0.13171
     0.23916
     0.12455
     0.08874
     0.16753
     0.41823
     0.31795
     0.41823
     0.44688
     0.41107
     0.46121
     0.51851
     0.48986
     0.31795
     0.17469
     0.20334
     0.13171
     0.23916
    -0.01154
    -0.21927
    -0.36253
    -0.48429
    -0.41983
    -0.49146
    -0.57741
    -0.68486
    -0.79230
    -0.85676
    -1.04300
    -0.77081
    -0.67769
    -0.68486
    -0.76365
    -0.59890
    -0.58457
    -0.59174
    -0.49146
    -0.45564
    -0.36253
    -0.14764
    -0.39118
    -0.44132
    -0.18345
    -0.20494
    -0.27657
    -0.15480
    -0.05452
    -0.04736
    -0.21210
     0.00278
    -0.15480
    -0.14048
    -0.28373
    -0.29806
    -0.04736
    -0.01154
    -0.06885
    -0.14764
    -0.11899
     0.06008
     0.02427
     0.09590
     0.22483
     0.21767
     0.48986
     0.75488
     1.23480
     1.30643
     1.62876
     2.45249
     3.06133
     2.58142
     1.22764
     0.69042
     0.78354
     1.15601
     0.96261
     0.58298
    -0.01154
    -1.50859
    -3.19903
    -3.66462
    -4.06574
    -5.06138
    -5.59860
    -5.60576
    -4.79635
    -4.30211
    -4.18751
    -4.31644
    -4.82500
    -4.30928
    -2.84088
    -1.69482
    -0.51295
     0.21767
     0.51135
     1.31359
     2.30207
     2.91808
     2.94673
     2.73184
     2.86794
     2.90375
     3.12580
     2.87510
     2.58858
     2.26625
     2.11583
     1.83648
     1.54280
     1.50699
     1.20615
     0.94828
     0.79786
     0.62595
     0.47553
     0.20334
     0.08157
    -0.09750
     0.00994
    -0.16196
    -0.40550
    -0.46281
    -0.54876
    -0.62039
    -0.49146
    -0.24792
    -0.31955
    -0.44848
    -0.62039
    -0.30522
    -0.24076
    -0.34820
    -0.39118
    -0.44132
    -0.33387
    -0.17629
    -0.04736
    -0.19062
    -0.04736
     0.01711
    -0.04736
    -0.13331
    -0.18345
    -0.14048
    -0.13331
    -0.09750
    -0.01154
    -0.21927
    -0.15480
    -0.26224
    -0.21210
    -0.20494
    -0.26224
    -0.22643
    -0.51295
    -0.44848
    -0.35536
    -0.38401
    -0.21927
    -0.40550
    -0.34104
    -0.13331
     0.13888
    -0.09750
    -0.13331
    -0.13331
    -0.19778
     0.11739
     0.09590
     0.06008
     0.00994
     0.00994
    -0.16196
     0.00994
     0.20334
     0.08157
     0.03860
     0.00994
     0.01711
     0.02427
     0.15320
    -0.10466
    -0.04020
     0.18185
     0.18902
     0.33944
     0.23916
     0.26781
    -0.01154
     0.09590
     0.30362
     0.30362
     0.16037
     0.03860
     0.11739
     0.24632
     0.38241
     0.15320
     0.27497
     0.30362
     0.37525
     0.48270
     0.25348
     0.46837
     0.32511
     0.29646
     0.48270
     0.50418
     0.46121
     0.40390
     0.48270
     0.43972
     0.33227
     0.28930
     0.23199
     0.30362
     0.38958
     0.43255
     0.28213
     0.18902
     0.29646
     0.09590
     0.33944
     0.38958
     0.23199
     0.22483
     0.32511
     0.33227
     0.20334
     0.26065
     0.24632
     0.35376
     0.31795
     0.26781
     0.40390
     0.38241
     0.26781
     0.16037
     0.30362
     0.39674
     0.35376
     0.30362
     0.30362
     0.28213
     0.26065
     0.24632
     0.31795
     0.07441
     0.15320
     0.05292
     0.18185
     0.13888
     0.05292
    -0.17629
    -0.05452
     0.04576
     0.06725
    -0.06168
    -0.16913
    -0.24076
    -0.15480
    -0.15480
    -0.16196
    -0.25508
    -0.16913
    -0.09750
    -0.04736
    -0.10466
    -0.05452
    -0.06168
    -0.14048
    -0.17629
     0.18902
     0.08157
     0.03860
     0.00994
     0.13888
     0.14604
     0.16037
     0.30362
     0.49702
     0.88382
     1.03424
     1.54280
     1.99406
     2.79631
     3.83493
     4.71596
     4.69447
     2.69603
    -1.69482
    -6.25758
    -6.76615
    -1.64468
     1.75053
     3.10431
     0.97693
    -1.65901
    -3.86518
    -5.21180
    -5.08287
    -4.88947
    -4.71040
    -4.34509
    -1.95269
    -1.10030
    -1.00719
    -0.07601
     0.56149
     0.29646
     0.23199
     0.27497
     0.33227
     0.25348
     0.38241
     0.49702
     0.55432
     0.42539
     0.31795
     0.31079
     0.51851
     0.54000
     0.26781
     0.16037
     0.11739
     0.20334
     0.18185
     0.11739
     0.09590
     0.06725
     0.18185
     0.17469
     0.21767
     0.18185
     0.23199
     0.06725
     0.30362
     0.36093
     0.26065
     0.32511
     0.20334
     0.12455
     0.14604
     0.16753
     0.18902
    -0.05452
    -0.20494
    -0.17629
    -0.14764
    -0.20494
    -0.18345
    -0.33387
    -0.40550
    -0.11182
    -0.29090
    -0.30522
    -0.16913
    -0.31239
    -0.14764
    -0.30522
     0.00994
    -0.01154
     0.16037
    -0.01871
     0.10306
     0.10306
     0.11739
     0.24632
    -0.01154
     0.20334
     0.16753
     0.23199
     0.26065
     0.20334
     0.30362
     0.22483
     0.17469
     0.23199
     0.25348
     0.33944
     0.21051
     0.23199
     0.11739
     0.22483
     0.26065
     0.31079
     0.32511
     0.20334
     0.20334
     0.26065
     0.25348
     0.15320
     0.21767
     0.25348
     0.19618
     0.33227
     0.25348
     0.12455
     0.34660
     0.31079
     0.06725
     0.20334
     0.32511
     0.12455
     0.22483
     0.26781
     0.16753
     0.23199
     0.17469
     0.33227
     0.28930
     0.30362
     0.25348
     0.30362
     0.31079
     0.32511
     0.16753
     0.19618
     0.35376
     0.37525
     0.24632
     0.28213
     0.43255
     0.16037
     0.23916
     0.23916
     0.23199
     0.25348
     0.28930
     0.13171
     0.33944
     0.33227
     0.26781
     0.12455
     0.18902
     0.25348
     0.17469
     0.30362
     0.28930
     0.22483
     0.13888
     0.21767
     0.34660
     0.34660
     0.35376
     0.16753
     0.20334
     0.30362
     0.26781
     0.18902
     0.23199
     0.16037
     0.19618
     0.25348
     0.22483
     0.28930
     0.13888
    -0.01154
     0.17469
     0.14604
     0.05292
     0.19618
     0.08874
     0.03143
     0.08157
     0.03860
     0.18902
     0.18185
     0.06725
     0.16753
     0.31795
     0.23199
     0.16753
     0.26065
     0.41823
     0.43972
     0.74056
     1.01275
     1.27778
     1.54280
     1.67173
     1.80783
     1.90811
     1.72187
     1.04140
     0.49702
     0.57581
     1.09154
     1.03424
     0.93396
     0.84084
     0.64744
     0.12455
    -0.09750
    -0.39834
    -0.59174
    -0.73500
    -0.72067
    -0.47713
    -0.11899
     0.09590
     0.23199
     0.56865
     1.04856
     1.27061
     1.19898
     1.25629
     1.07721
     0.96977
     0.62595
     0.16037
     0.09590
    -0.16196
    -0.10466
    -0.16913
    -0.16196
    -0.41983
    -0.94272
    -1.23640
    -1.22923
    -1.26505
    -1.46561
    -1.54440
    -1.47994
    -1.07881
    -0.58457
    -0.35536
    -0.31239
    -0.28373
    -0.02587
     0.03143
     0.08157
     0.26781
     0.00278
     0.02427
     0.16753
     0.23199
     0.18902
     0.08157
    -0.05452
     0.04576
     0.18185
     0.18185
     0.12455
    -0.01154
     0.21051
    -0.04020
     0.04576
     0.14604
     0.14604
     0.02427
     0.04576
     0.06725
     0.32511
    -0.08317
    -0.06885
     0.00278
     0.09590
     0.11739
     0.05292
     0.05292
    -0.00438
     0.06008
     0.02427
    -0.01154
     0.08157
     0.03860
     0.05292
     0.11739
     0.06725
     0.02427
    -0.07601
     0.05292
     0.01711
     0.17469
     0.08874
    -0.03303
     0.01711
     0.02427
    -0.01154
    -0.05452
     0.04576
     0.00278
    -0.01871
     0.06008
     0.06008
    -0.01871
    -0.04736
    -0.19778
    -0.06885
     0.01711
     0.07441
    -0.11182
    -0.25508
     0.03143
    -0.15480
     0.04576
    -0.04736
    -0.20494
    -0.25508
    -0.16913
    -0.11899
     0.00278
    -0.18345
    -0.26941
    -0.24792
    -0.04736
     0.04576
    -0.19778
    -0.21210
    -0.03303
    -0.06885
    -0.11899
     0.00278
     0.03143
    -0.03303
    -0.14764
     0.10306
     0.16037
     0.08157
    -0.06168
    -0.04020
     0.10306
     0.18185
     0.16753
     0.20334
     0.03860
     0.18185
    -0.06885
     0.24632
     0.31079
     0.26781
     0.23916
     0.31079
     0.38958
     0.25348
     0.38958
     0.56865
     0.49702
     0.63312
     0.71191
     0.63312
     0.61879
     0.35376
    -0.10466
     0.02427
    -0.21927
    -0.61323
    -0.79230
    -0.94272
    -0.84960
    -0.79946
    -0.94988
    -1.24356
    -1.49426
    -1.83092
    -1.84524
    -2.08878
    -2.03148
    -1.94552
    -1.81659
    -1.52291
    -1.23640
    -1.33668
    -1.54440
    -1.22207
    -0.68486
    -0.61323
    -0.54160
    -0.50578
    -0.27657
     0.07441
     0.51135
     0.56149
     0.78354
     0.82651
     0.91247
     0.94112
     1.13452
     1.12019
     1.09870
     1.07721
     0.72623
     0.59730
     0.31079
    -0.49146
    -0.72783
    -0.57741
    -1.16477
    -1.23640
    -0.95704
    -1.23640
    -1.39398
    -2.13176
    -1.54440
    -1.08598
    -1.15761
    -1.07165
    -1.03584
    -0.39834
    -0.02587
     0.23199
     0.08874
     0.39674
     0.71191
     0.91247
     1.16317
     1.16317
     1.37806
     0.99842
     1.12019
     1.14168
     1.00559
     0.64028
     0.60446
     0.65460
     0.64744
     0.51135
     0.29646
     0.04576
    -0.01871
    -0.03303
    -0.01871
     0.04576
    -0.16196
    -0.32671
    -0.29090
    -0.07601
    -0.07601
    -0.36969
    -0.34820
    -0.26224
    -0.25508
    -0.24076
    -0.22643
    -0.21210
    -0.16196
    -0.11182
    -0.17629
    -0.02587
    -0.04020
    -0.16196
    -0.04020
     0.07441
     0.03143
    -0.07601
     0.08157
     0.13171
     0.14604
     0.05292
     0.08157
     0.04576
     0.17469
     0.21051
     0.22483
     0.24632
     0.22483
     0.21767
     0.12455
     0.40390
     0.46121
     0.34660
     0.17469
     0.43255
     0.49702
     0.50418
     0.47553
     0.52567
     0.36809
     0.32511
     0.52567
     0.48270
     0.46121
     0.28213
     0.30362
     0.08157
     0.16753
     0.05292
    -0.10466
    -0.39834
    -0.13331
    -0.17629
    -0.21210
    -0.39118
    -0.38401
    -0.54876
    -0.71351
    -0.62039
    -0.46281
    -0.46281
    -0.38401
    -0.45564
    -0.18345
    -0.01154
     0.02427
     0.02427
     0.25348
     0.31795
     0.49702
     0.65460
     0.68326
     0.78354
     0.54000
     0.11023
    -0.03303
    -0.02587
    -0.22643
    -0.54160
    -0.82811
    -0.57741
    -0.72783
    -0.83528
    -1.09314
    -0.94988
    -1.33668
    -1.52291
    -1.75213
    -1.54440
    -1.07165
    -1.17909
    -0.82811
    -0.63472
    -0.69202
    -0.68486
    -0.52011
    -0.35536
    -0.32671
    -0.29806
    -0.25508
    -0.13331
    -0.17629
    -0.12615
    -0.11182
     0.02427
     0.20334
     0.26065
     0.48270
     0.43972
     0.43972
     0.46121
     0.52567
     0.69758
     0.99126
     0.79070
     0.99842
     1.04856
     0.99842
     1.12019
     1.12735
     0.80503
     0.89098
     0.88382
     0.79070
     0.71907
     1.00559
     0.84084
     0.43972
     0.36093
     0.55432
     0.29646
     0.35376
     0.15320
     0.16037
     0.28930
     0.44688
     0.64028
     0.70474
     0.84800
     0.87665
     1.04140
     1.28494
     1.32792
     1.47834
     1.42820
     1.25629
     0.18185
    -1.19342
    -0.79230
    -0.44132
    -0.16913
    -0.43415
    -1.24356
    -1.48710
    -1.80227
    -2.51139
    -2.76926
    -3.01279
    -3.00563
    -3.14889
    -2.89819
    -2.45409
    -2.09594
    -1.96701
    -1.74496
    -1.00719
    -0.82811
    -0.79230
    -0.65620
    -0.49862
    -0.02587
     0.36093
     0.56149
     0.89814
     1.01991
     0.81935
     0.94828
     1.07005
     1.06289
     0.99842
     0.95545
     1.03424
     0.88382
     0.56865
     0.51135
     0.41823
     0.38241
     0.38241
     0.30362
     0.27497
     0.46121
     0.09590
     0.16037
     0.22483
     0.36093
     0.35376
     0.19618
     0.36093
     0.36093
     0.26781
     0.33944
     0.37525
     0.41823
     0.31795
     0.47553
     0.40390
     0.36093
     0.39674
     0.25348
     0.26781
     0.37525
     0.21051
     0.34660
     0.43255
     0.24632
     0.27497
     0.34660
     0.38958
     0.51135
     0.31079
     0.21051
     0.18902
     0.35376
     0.33944
     0.28213
     0.26781
     0.27497
     0.31795
     0.24632
     0.27497
     0.24632
     0.13888
     0.10306
     0.21767
     0.18902
     0.40390
     0.36093
     0.17469
     0.15320
     0.37525
     0.32511
     0.31079
     0.28930
     0.36093
     0.16037
     0.30362
     0.26065
     0.42539
     0.18902
     0.23199
     0.29646
     0.43255
     0.59730
     0.54000
     0.55432
     0.84084
     0.91963
     0.30362
    -1.13612
    -2.51855
    -2.79074
    -1.73064
    -0.92123
    -0.41267
    -0.67769
    -1.36533
    -1.87389
    -1.86673
    -1.69482
    -1.63036
    -1.31519
    -0.95704
    -0.52011
    -0.06168
     0.55432
     0.86949
     0.89098
     0.95545
     1.07721
     1.06289
     0.80503
     0.69042
     0.60446
     0.51135
     0.27497
     0.21767
     0.00994
    -0.05452
    -0.17629
    -0.28373
    -0.40550
    -0.39118
    -0.24792
    -0.36969
    -0.22643
    -0.14764
    -0.13331
    -0.00438
    -0.16196
     0.17469
     0.01711
     0.26065
     0.09590
     0.15320
     0.16037
     0.35376
     0.38241
     0.46121
     0.37525
     0.35376
     0.43255
     0.61879
     0.50418
     0.46837
     0.44688
     0.44688
     0.56149
     0.75488
     0.59730
     0.56149
     0.50418
     0.48986
     0.41823
     0.64744
     0.54716
     0.50418
     0.46121
     0.53284
     0.60446
     0.55432
     0.36093
     0.17469
    -0.39118
    -0.62039
    -0.64188
    -0.66337
    -0.67053
    -1.14328
    -1.82375
    -1.70199
    -1.23640
    -1.43696
    -1.45128
    -1.65901
    -1.54440
    -1.60887
    -1.53724
    -1.47277
    -1.16477
    -0.68486
    -0.44848
    -0.29806
    -0.32671
    -0.26224
    -0.29806
     0.00278
     0.29646
     0.43972
     0.38958
     0.34660
     0.27497
     0.17469
     0.31795
     0.23199
     0.56865
     0.59730
     0.56149
     0.71907
     0.76921
     0.87665
     0.88382
     0.74772
     0.68326
     0.55432
     0.50418
     0.48270
     0.74772
     0.78354
     0.69758
     0.60446
     0.44688
     0.38958
     0.54716
     0.46837
     0.43255
     0.30362
     0.45404
     0.36809
     0.43255
     0.61879
     0.41823
     0.54716
     0.71907
     0.64744
     0.60446
     0.47553
     0.38241
     0.52567
     0.61163
     0.67609
     0.59730
     0.49702
     0.55432
     0.44688
     0.55432
     0.60446
     0.54000
     0.39674
     0.29646
     0.50418
     0.42539
     0.54000
     0.33944
     0.36093
     0.47553
     0.55432
     0.67609
     0.54716
     0.40390
     0.51851
     0.69042
     0.81219
     1.07005
     0.86949
     0.86949
     0.92679
     1.29926
     1.40671
     1.52848
     1.49983
     1.57145
     1.57862
     1.57145
     1.62159
     1.35657
     1.27778
     1.29926
     1.60011
     1.75769
     1.47117
     1.29926
     1.10587
     1.04140
     0.97693
     0.74772
     0.78354
     0.67609
     0.73340
     0.76205
     0.69042
     0.56865
     0.74056
     0.60446
     0.79070
     0.76921
     0.61163
     0.39674
     0.16753
     0.28213
     0.46837
     0.56149
     0.43255
     0.50418
     0.38241
     0.29646
    -0.13331
    -0.21210
    -0.36969
    -0.49862
    -0.71351
    -0.31239
    -0.29090
    -0.48429
    -0.30522
    -0.19778
    -0.21927
    -0.37685
    -0.49146
    -0.21927
    -0.00438
     0.15320
     0.36093
     0.32511
     0.38958
     0.41823
     0.53284
     0.79786
     0.86233
     0.69042
     0.64744
     0.57581
     0.63312
     0.54716
     0.69758
     0.39674
     0.34660
     0.26781
     0.59014
     0.39674
     0.28213
     0.26065
     0.14604
     0.06008
     0.29646
     0.21767
    -0.01154
     0.08874
     0.06725
     0.15320
     0.04576
     0.09590
    -0.04020
    -0.16196
     0.00278
    -0.01154
    -0.06885
    -0.08317
    -0.26224
    -0.09750
     0.09590
    -0.00438
    -0.04020
    -0.04020
    -0.07601
    -0.18345
     0.08157
    -0.00438
     0.01711
    -0.02587
    -0.04020
     0.12455
     0.09590
     0.12455
     0.13171
     0.07441
     0.30362
     0.31079
     0.07441
     0.06725
     0.21051
     0.25348
     0.37525
     0.26065
     0.34660
     0.44688
     0.41107
     0.55432
     0.52567
     0.36093
     0.36809
     0.31079
     0.43255
     0.56865
     0.38241
     0.56149
     0.53284
     0.65460
     0.49702
     0.36809
     0.35376
     0.50418
     0.49702
     0.63312
     0.62595
     0.45404
     0.43255
     0.06725
     0.14604
     0.15320
    -0.11899
    -0.12615
    -0.15480
    -0.16913
    -0.19778
     0.08157
     0.15320
     0.23199
     0.15320
     0.03143
    -0.91407
    -1.55156
    -1.35100
    -1.63752
    -1.82375
    -0.79230
    -0.80662
    -1.07165
    -1.59454
    -2.19622
    -2.17474
    -1.98134
    -2.09594
    -1.81659
    -1.35817
    -0.68486
    -0.65620
    -0.35536
     0.26065
     0.33227
     0.57581
     0.77637
     1.06289
     1.23480
     1.33508
     1.41387
     1.32075
     1.34940
     1.31359
     1.28494
     1.03424
     0.95545
     0.69758
     0.46837
     0.43255
     0.19618
     0.22483
     0.12455
    -0.02587
    -0.07601
    -0.04020
    -0.09750
    -0.16196
    -0.12615
    -0.26941
    -0.16913
    -0.09034
     0.03143
    -0.03303
    -0.12615
    -0.06885
    -0.04020
    -0.26941
     0.00994
     0.00994
     0.11023
    -0.09750
     0.08874
     0.13171
    -0.01871
     0.00994
     0.02427
     0.00278
     0.04576
     0.01711
    -0.02587
     0.16037
     0.15320
    -0.19062
     0.03860
     0.06008
     0.22483
     0.10306
     0.19618
     0.09590
     0.19618
     0.18902
     0.18902
     0.28930
     0.28930
     0.41823
     0.37525
     0.49702
     0.55432
     0.73340
     0.70474
     1.06289
     0.76205
     0.28930
    -0.76365
    -0.74216
    -0.46997
    -0.56309
    -0.48429
    -0.59174
    -0.97137
    -1.55156
    -1.79510
    -1.66617
    -1.88106
    -2.08162
    -1.85241
    -1.65901
    -1.40831
    -1.36533
    -1.10030
    -0.73500
    -0.79230
    -0.62755
    -0.49146
    -0.11182
     0.00994
     0.33227
     0.15320
     0.16037
     0.30362
     0.29646
     0.12455
     0.13888
     0.18185
     0.13888
     0.08157
     0.07441
    -0.08317
    -0.09750
    -0.17629
    -0.12615
     0.00278
     0.05292
     0.01711
    -0.19062
    -0.21210
    -0.24792
    -0.19062
    -0.19062
     0.00278
     0.00994
     0.02427
     0.06008
     0.07441
     0.17469
     0.38958
     0.21051
     0.50418
     0.53284
     0.60446
     0.61163
     0.71191
     0.79786
     0.60446
     0.49702
     0.50418
     0.63312
     0.37525
     0.15320
     0.24632
     0.23916
     0.21767
    -0.00438
    -0.02587
    -0.14048
    -0.17629
    -0.06168
    -0.19062
    -0.11182
    -0.17629
    -0.10466
    -0.12615
     0.11739
     0.03143
     0.06008
     0.23916
     0.21051
     0.16753
     0.13171
     0.08874
     0.22483
     0.10306
     0.08157
     0.20334
     0.11023
    -0.00438
    -0.12615
    -0.20494
     0.12455
    -0.12615
     0.00278
    -0.36969
    -0.10466
     0.08874
    -0.34104
    -0.72067
    -0.68486
    -0.54876
    -0.29806
    -0.31955
    -0.49146
    -0.41267
    -0.39118
    -0.43415
    -0.24792
    -0.41983
    -0.34104
    -0.01154
     0.26781
     0.50418
     0.71907
     0.85517
     1.36373
     1.99406
     2.02988
     1.89378
     1.25629
     1.17033
     1.23480
     1.02707
     1.19182
     1.13452
     0.74772
     0.59014
     0.22483
    -0.00438
    -0.62039
    -1.05016
    -1.17909
    -1.30803
    -1.60170
    -1.63752
    -1.55156
    -1.52291
    -1.92403
    -1.90971
    -1.27221
    -1.13612
    -0.48429
    -0.55592
     0.03860
     0.47553
     0.66177
     0.98410
     1.11303
     1.27061
     1.67173
     2.15881
     2.55277
     2.72468
     2.83928
     2.83212
     2.93240
     2.83212
     2.64589
     2.61724
     2.61007
     2.73184
     2.31639
     2.04420
     1.90811
     1.72904
     1.57145
     1.07005
     0.39674
     0.13888
    -0.28373
    -0.59174
    -0.88542
    -0.88542
    -1.06449
    -1.67333
    -1.83092
    -1.78794
    -2.05297
    -2.06729
    -2.36813
    -2.11027
    -1.96701
    -1.86673
    -1.80227
    -1.33668
    -1.06449
    -0.73500
    -0.79946
    -0.85676
    -0.64904
    -0.69918
    -0.54876
    -0.41267
    -0.35536
    -0.39118
    -0.52727
    -0.66337
    -0.39118
    -0.29806
    -0.23359
    -0.42699
    -0.60606
    -0.49146
    -0.71351
    -0.39118
    -0.15480
    -0.35536
    -0.47713
    -0.40550
    -0.33387
    -0.19778
    -0.10466
    -0.14764
    -0.07601
     0.07441
     0.17469
     0.16037
     0.36093
     0.42539
     0.48270
     0.54000
     0.61163
     0.56149
     0.36093
     0.29646
     0.28930
     0.24632
     0.18185
     0.18185
     0.14604
     0.16037
     0.09590
     0.11739
    -0.14048
    -0.11899
    -0.06168
    -0.07601
     0.00278
     0.18185
     0.16753
     0.28930
     0.37525
     0.62595
     0.46121
     0.56149
     0.41107
     0.56149
     0.61879
     0.60446
     0.58298
     0.39674
     0.43255
     0.29646
     0.55432
     0.61163
     0.38241
     0.33944
     0.38958
     0.48986
     0.63312
     0.56865
     0.39674
     0.57581
     0.66893
     0.60446
     0.69758
     0.78354
     0.91247
     0.66893
     1.04140
     1.09154
     0.96261
     0.84800
     0.94828
     0.80503
     0.94112
     0.94112
     0.89814
     0.74772
     0.77637
     0.84084
     0.89814
     0.65460
     0.46837
     0.36093
     0.31795
     0.43972
     0.43972
     0.22483
     0.13888
     0.06725
     0.28213
     0.25348
     0.40390
     0.34660
     0.51851
     0.58298
     0.52567
     0.33227
     0.28930
     0.45404
     0.44688
     0.34660
     0.51851
     0.08157
    -0.15480
    -0.52727
    -0.73500
    -0.93556
    -0.92123
    -1.10030
    -1.15761
    -1.67333
    -2.22488
    -2.41827
    -2.72628
    -2.32516
    -2.96982
    -3.23484
    -2.80507
    -2.72628
    -2.71911
    -3.03428
    -2.61883
    -2.65465
    -2.64749
    -2.42544
    -1.56589
    -0.83528
    -0.61323
    -0.56309
    -0.69202
    -0.62755
     0.03143
     0.37525
     1.00559
     1.21331
     1.36373
     1.22764
     1.49266
     1.50699
     1.43536
     1.31359
     1.17750
     1.11303
     0.99126
     0.95545
     0.79786
     0.61163
     0.43255
     0.53284
     0.52567
     0.41823
     0.05292
     0.09590
     0.13171
    -0.02587
    -0.02587
     0.11023
    -0.06885
    -0.22643
    -0.16196
    -0.09034
     0.06008
    -0.11182
    -0.08317
    -0.14048
    -0.04020
     0.01711
     0.07441
     0.01711
     0.07441
     0.17469
     0.18185
     0.27497
     0.37525
     0.42539
     0.41107
     0.44688
     0.31795
     0.38241
     0.40390
     0.21051
     0.16037
     0.11739
     0.31795
     0.32511
     0.46121
     0.26065
    -0.07601
    -0.05452
    -0.10466
    -0.11182
     0.07441
     0.06725
     0.28213
     0.36093
     0.39674
     0.36093
     0.34660
     0.47553
     0.69042
     0.57581
     0.64028
     0.76921
     0.67609
     0.71907
     0.72623
     0.74056
     0.75488
     0.73340
     0.71191
     0.76921
     0.58298
     0.51135
     0.34660
     0.37525
     0.56149
     0.44688
     0.41823
     0.36809
     0.39674
     0.18902
     0.36093
     0.24632
     0.28213
     0.16753
     0.23916
     0.26065
     0.21767
     0.23199
     0.02427
     0.20334
     0.25348
     0.31795
     0.14604
     0.16037
     0.02427
     0.08874
     0.13171
     0.13888
     0.16753
     0.19618
     0.16753
     0.18185
     0.09590
     0.21767
     0.01711
     0.07441
     0.19618
     0.18902
     0.34660
     0.31795
     0.13171
     0.21051
     0.08157
     0.40390
     0.56149
     0.29646
     0.70474
     0.64744
     0.71907
     0.88382
     0.89814
     1.15601
     0.80503
     0.38241
    -0.24792
    -0.29806
    -0.92839
    -0.64904
    -0.89974
    -0.83528
    -1.13612
    -1.45128
    -1.53724
    -2.07446
    -2.12460
    -2.08162
    -2.16041
    -2.13892
    -1.76645
    -1.52291
    -1.27937
    -0.94272
    -0.62755
    -0.36253
    -0.31955
    -0.01871
     0.09590
     0.35376
     0.31079
     0.41107
     0.41107
     0.61879
     0.71907
     0.51135
     0.56149
     0.65460
     0.58298
     0.76205
     0.69758
     0.75488
     0.79786
     0.79786
     0.78354
     0.83368
     1.04140
     1.10587
     1.05573
     1.24196
     1.04140
     0.94112
     0.56149
     0.36093
     0.10306
     0.02427
     0.28213
     0.43972
     0.28213
     0.14604
    -0.04020
    -0.42699
    -0.69202
    -1.07165
    -1.07881
    -0.83528
    -0.59174
    -0.46997
    -0.61323
    -0.45564
    -0.47713
    -0.49146
    -0.50578
    -0.41983
    -0.29090
    -0.27657
    -0.19062
    -0.04020
     0.06008
     0.23916
     0.00278
     0.11739
     0.26065
     0.34660
     0.22483
     0.35376
     0.31079
     0.43972
     0.47553
     0.54000
     0.47553
     0.38241
     0.34660
     0.33227
     0.48270
     0.57581
     0.51851
     0.49702
     0.38958
     0.32511
     0.33227
     0.48270
     0.46837
     0.47553
     0.29646
     0.38958
     0.40390
     0.38241
     0.32511
     0.34660
     0.43255
     0.35376
     0.46121
     0.46837
     0.52567
     0.38958
     0.48986
     0.56149
     0.73340
     0.78354
     0.63312
     0.64744
     0.46121
     0.67609
     0.87665
     0.82651
     0.70474
     0.61879
     0.76205
     0.67609
     0.63312
     0.43972
     0.45404
     0.46121
     0.49702
     0.54000
     0.41823
     0.44688
     0.43972
     0.34660
     0.36093
     0.28213
     0.36809
     0.43972
     0.45404
     0.49702
     0.26065
     0.30362
     0.54000
     0.28930
     0.28213
     0.41823
     0.31795
     0.19618
     0.30362
     0.29646
     0.31079
     0.09590
     0.08157
     0.18902
     0.24632
     0.15320
    -0.01871
    -0.09034
     0.01711
    -0.09750
    -0.10466
    -0.03303
    -0.07601
    -0.29806
    -0.05452
     0.01711
    -0.02587
    -0.19062
    -0.16913
    -0.19778
     0.06725
    -0.10466
    -0.06168
    -0.06885
     0.03860
     0.16037
     0.24632
     0.31795
     0.18185
     0.26781
     0.11023
     0.36093
     0.47553
     0.36809
     0.23199
     0.17469
     0.45404
     0.48986
     0.41823
     0.26065
     0.21767
     0.21767
     0.08874
     0.16037
     0.15320
     0.05292
     0.08874
     0.10306
     0.08157
     0.18185
     0.11023
     0.10306
     0.05292
     0.31079
     0.17469
     0.34660
     0.11023
     0.25348
     0.12455
     0.13171
     0.33227
     0.19618
     0.16037
     0.10306
     0.16753
     0.18185
     0.07441
     0.01711
     0.20334
     0.12455
     0.17469
     0.11739
     0.03143
     0.21767
     0.47553
     0.55432
     0.96261
     1.15601
     1.36373
     2.02272
     2.76766
     3.34069
     3.41232
     2.14448
     1.29210
     1.24196
     0.46837
    -0.14764
    -0.50578
    -1.57305
    -3.35661
    -5.28343
    -5.99255
    -7.40364
    -6.48679
    -5.89227
    -5.72753
    -5.42669
    -5.54129
    -5.64874
    -5.97823
    -4.78203
    -3.12024
    -1.90971
    -0.38401
     0.86233
     1.92960
     2.53128
     3.21892
     3.51976
     3.36934
     3.06850
     2.81063
     2.41667
     2.21611
     1.70039
     1.03424
     0.88382
     0.62595
     0.44688
     0.31795
     0.11023
    -0.01871
    -0.12615
    -0.12615
     0.08157
    -0.10466
    -0.15480
    -0.03303
     0.09590
     0.05292
     0.24632
     0.16037
     0.03860
     0.18185
     0.28213
     0.21767
     0.13171
     0.18902
     0.08157
     0.28213
     0.28930
     0.32511
     0.33944
     0.16037
     0.42539
     0.28930
     0.30362
     0.29646
     0.26781
     0.25348
     0.43255
     0.25348
     0.46121
     0.28930
     0.31079
     0.27497
     0.38241
     0.31795
     0.21051
     0.26065
     0.18902
     0.08157
     0.18185
     0.13171
     0.11739
     0.11023
     0.13171
     0.21051
     0.11023
     0.11023
     0.28213
     0.16753
     0.20334
     0.48986
     0.34660
     0.23199
     0.18902
     0.30362
     0.33227
     0.54716
     0.45404
     0.45404
     0.65460
     0.60446
     0.31079
     0.43972
     0.12455
     0.24632
     0.16037
     0.51851
     0.28213
     0.32511
     0.09590
     0.06008
     0.13171
    -0.04736
    -0.11182
    -0.16913
    -0.11899
    -0.20494
    -0.09750
    -0.21210
    -0.19062
    -0.46997
    -0.48429
    -0.12615
    -0.19062
    -0.03303
    -0.19062
    -0.10466
     0.10306
     0.09590
     0.26065
     0.41823
     0.55432
     0.42539
     0.67609
     0.39674
     0.31079
     0.30362
     0.07441
     0.08874
     0.03860
    -0.10466
    -0.02587
    -0.16196
    -0.27657
    -0.52011
    -0.56309
    -0.83528
    -0.67769
    -0.77797
    -0.59174
    -0.53443
    -0.56309
    -0.42699
    -0.44848
    -0.29090
    -0.06168
    -0.10466
    -0.23359
    -0.04020
    -0.11182
    -0.03303
     0.04576
    -0.12615
     0.03143
     0.12455
    -0.05452
     0.03860
    -0.01871
    -0.08317
    -0.07601
    -0.08317
     0.01711
     0.11739
    -0.05452
     0.00278
    -0.09750
    -0.07601
    -0.01154
     0.05292
    -0.15480
    -0.14048
    -0.01871
    -0.04020
     0.02427
     0.12455
     0.00994
    -0.23359
    -0.15480
     0.03860
     0.16037
     0.09590
    -0.06168
    -0.06168
     0.00994
     0.06008
     0.12455
     0.14604
     0.10306
     0.23916
     0.46837
     0.46121
     0.69042
     0.86233
     1.15601
     1.23480
     0.89814
     0.62595
     0.57581
     0.31795
     0.14604
     0.31795
    -0.33387
    -0.42699
    -0.41267
    -1.36533
    -1.86673
    -1.70915
    -1.40831
    -2.23204
    -2.23204
    -2.10311
    -2.31799
    -2.84088
    -2.51139
    -2.20339
    -1.75213
    -1.76645
    -1.40114
    -1.08598
    -1.07881
    -1.33668
    -1.21491
    -0.34820
    -0.24076
    -0.23359
    -0.23359
     0.16753
     0.17469
     0.36093
     0.55432
     0.73340
     0.66177
     0.99842
     0.86233
     0.77637
     0.79070
     1.18466
     1.12019
     0.95545
     1.00559
     0.73340
     0.45404
     0.41823
     0.46121
     0.14604
     0.23916
    -0.02587
    -0.12615
    -0.06168
    -0.26941
    -0.24076
    -0.21927
    -0.36969
    -0.32671
    -0.22643
    -0.16913
    -0.17629
    -0.30522
    -0.31955
    -0.18345
    -0.09034
     0.09590
     0.00994
     0.13171
     0.12455
     0.06008
     0.29646
     0.44688
     0.48986
     0.33944
     0.32511
     0.54716
     0.55432
     0.51135
     0.56149
     0.61163
     0.68326
     0.79070
     0.79786
     0.55432
     0.53284
     0.49702
     0.46121
     0.49702
     0.48986
     0.38958
     0.21767
     0.11023
     0.21051
     0.00994
    -0.05452
     0.06725
    -0.01871
     0.11023
     0.03860
    -0.10466
    -0.19062
    -0.09034
    -0.34104
    -0.01871
    -0.00438
     0.03860
     0.19618
    -0.12615
    -0.12615
    -0.02587
    -0.24792
     0.14604
     0.11023
     0.06008
     0.03860
     0.03860
    -0.07601
    -0.01871
    -0.19062
    -0.01154
     0.03860
     0.20334
     0.30362
     0.20334
     0.49702
     0.37525
     0.33944
     0.41107
     0.53284
     0.58298
     0.67609
     0.67609
     0.73340
     0.66893
     0.63312
     0.54000
     0.56865
     0.68326
     0.59014
     0.48986
     0.39674
     0.56865
     0.40390
     0.13888
     0.24632
     0.16037
     0.08874
     0.11739
     0.20334
     0.02427
    -0.01154
    -0.24076
     0.01711
     0.00278
     0.02427
     0.03860
    -0.13331
    -0.02587
     0.13171
    -0.00438
     0.11739
     0.21051
     0.11739
     0.08157
    -0.12615
    -0.04020
    -0.26224
    -0.04020
    -0.12615
    -0.14764
    -0.06168
    -0.26224
    -0.31239
    -0.38401
    -0.29090
    -0.47713
    -0.11182
    -0.05452
    -0.14048
    -0.16913
    -0.36969
    -0.50578
    -0.87109
    -1.07165
    -1.19342
    -0.92123
    -0.90690
    -1.10747
    -1.25789
    -1.25072
    -0.91407
    -1.78794
    -2.63316
    -3.57866
    -4.18751
    -4.45970
    -4.38090
    -2.77642
    -2.60451
    -2.70479
    -3.21335
    -3.25633
    -3.20619
    -3.00563
    -2.66897
    -2.56153
    -1.93836
    -1.16477
    -0.58457
     0.02427
     0.41823
     0.64744
     0.93396
     1.06289
     0.86233
     1.01275
     1.15601
     1.06289
     1.30643
     1.42103
     1.13452
     0.91247
     0.69042
     0.71907
     0.79070
     0.77637
     0.95545
     0.94112
     0.88382
     1.08438
     1.31359
     1.22764
     1.09154
     1.21331
     1.29926
     1.38522
     1.43536
     1.34224
     1.26345
     1.15601
     1.13452
     1.20615
     1.27778
     1.09870
     0.74772
     0.78354
     0.71191
     0.70474
     0.49702
     0.31079
     0.29646
     0.26065
     0.37525
     0.34660
     0.32511
     0.18902
     0.17469
     0.25348
     0.42539
     0.26781
     0.16753
     0.06725
     0.30362
     0.10306
     0.18185
     0.11023
     0.19618
     0.11739
     0.17469
     0.19618
     0.00994
    -0.11899
    -0.05452
    -0.20494
    -0.01154
    -0.04020
    -0.17629
    -0.26941
    -0.14764
    -0.19778
    -0.20494
    -0.29090
    -0.24792
    -0.34820
    -0.09750
    -0.18345
    -0.18345
    -0.34820
    -0.29090
    -0.34820
    -0.15480
    -0.04020
    -0.27657
     0.01711
    -0.04736
    -0.06885
     0.04576
    -0.04736
    -0.00438
    -0.01154
     0.14604
     0.00994
     0.10306
     0.08157
     0.11023
    -0.02587
    -0.02587
     0.16753
    -0.00438
    -0.01871
     0.00994
    -0.04736
    -0.02587
     0.01711
    -0.11182
    -0.05452
    -0.00438
     0.06725
    -0.02587
    -0.04020
     0.00994
    -0.14048
     0.06725
     0.10306
     0.10306
     0.08874
    -0.04736
     0.10306
     0.08157
     0.16037
     0.12455
     0.06008
     0.27497
     0.21767
     0.28213
     0.18185
     0.21051
     0.14604
     0.32511
     0.45404
     0.33227
     0.42539
     0.49702
     0.59730
     0.98410
     1.24912
     0.90531
     0.97693
     1.01991
     1.07005
     1.41387
     1.60011
     1.13452
     0.88382
     0.74772
     0.52567
     0.61163
     0.21767
     0.03860
    -0.16196
    -0.36253
    -0.51295
    -1.04300
    -1.38682
    -1.53724
    -1.46561
    -1.43696
    -1.70915
    -1.65901
    -1.63752
    -1.68766
    -1.43696
    -1.13612
    -1.17193
    -1.15761
    -1.13612
    -0.77081
    -0.28373
     0.11023
     0.34660
     0.24632
    -0.03303
    -0.59890
    -0.27657
     0.28930
     0.77637
     0.66177
     0.52567
     0.36809
    -0.14048
    -0.46281
    -0.94988
    -0.46281
    -0.05452
    -0.09034
    -0.45564
    -0.49146
    -0.77081
    -0.74932
    -0.82811
    -0.74932
    -0.70634
    -0.62039
    -0.62039
    -0.29806
    -0.24076
    -0.24076
    -0.24792
    -0.19062
    -0.20494
    -0.29806
    -0.35536
    -0.29806
    -0.24792
     0.05292
    -0.00438
    -0.03303
     0.01711
    -0.16196
    -0.17629
    -0.15480
     0.13171
     0.04576
     0.09590
    -0.00438
    -0.00438
     0.17469
     0.22483
     0.12455
     0.14604
     0.13888
     0.06725
     0.12455
     0.27497
     0.18902
     0.13171
     0.10306
     0.28930
     0.28930
     0.19618
     0.21767
     0.23199
     0.08874
     0.10306
     0.16037
     0.16753
     0.21051
     0.19618
     0.13888
     0.33227
     0.27497
     0.13171
     0.09590
     0.17469
     0.26781
     0.15320
     0.27497
     0.23916
     0.27497
     0.22483
     0.14604
     0.08874
     0.26065
     0.26065
     0.31795
     0.23199
     0.25348
     0.13171
     0.14604
     0.14604
     0.38958
     0.29646
     0.32511
     0.32511
     0.33227
     0.26781
     0.25348
     0.24632
     0.37525
     0.40390
     0.39674
     0.33227
     0.26781
     0.52567
     0.18902
     0.23916
     0.31795
     0.39674
     0.35376
     0.22483
     0.31795
     0.26781
     0.21767
     0.28930
     0.18902
     0.20334
     0.37525
     0.25348
     0.27497
     0.35376
     0.26781
     0.23199
     0.35376
     0.41823
     0.43972
     0.32511
     0.43972
     0.46121
     0.46837
     0.40390
     0.59014
     0.67609
     0.57581
     0.57581
     0.75488
     0.74772
     0.78354
     0.63312
     0.75488
     0.84800
     1.03424
     0.99126
     1.04856
     1.02707
     0.95545
     0.98410
     0.89098
     1.06289
     0.91247
     1.01991
     0.99842
     0.84084
     1.02707
     0.86233
     0.91963
     0.98410
     1.07005
     0.80503
     0.11739
    -0.49862
    -0.53443
    -0.34104
    -0.40550
    -0.43415
    -0.52011
    -0.56309
    -0.62039
    -0.90690
    -1.05016
    -1.25789
    -1.08598
    -0.94272
    -0.65620
    -0.62039
    -0.31955
    -0.08317
    -0.04020
    -0.03303
     0.43255
     0.40390
     0.74772
     0.76921
     0.77637
     0.98410
     0.95545
     0.83368
     1.00559
     0.95545
     0.85517
     0.69042
     0.64744
     0.66893
     0.86233
     0.73340
     0.79070
     0.67609
     0.56149
     0.36809
     0.16037
     0.16753
     0.22483
     0.20334
     0.04576
     0.27497
     0.06725
     0.00994
     0.24632
     0.11023
     0.18185
     0.10306
    -0.06168
     0.12455
     0.00278
     0.23199
    -0.02587
     0.08157
     0.14604
     0.07441
     0.11023
     0.14604
     0.15320
    -0.01871
     0.03143
     0.11023
     0.18902
     0.06725
    -0.06168
     0.02427
     0.00278
     0.20334
     0.11739
     0.16037
    -0.07601
     0.08874
     0.15320
     0.15320
     0.19618
     0.13171
     0.17469
     0.36093
     0.15320
     0.28213
     0.17469
     0.11023
     0.19618
     0.30362
     0.31795
     0.22483
     0.19618
     0.21767
     0.11739
     0.21767
     0.28930
     0.18902
     0.24632
     0.18185
     0.28213
     0.20334
     0.16753
     0.11023
     0.22483
     0.23916
     0.42539
     0.16037
     0.16753
     0.19618
     0.22483
     0.09590
     0.23199
     0.23199
     0.21767
     0.18902
     0.23916
     0.21051
     0.16753
     0.11739
     0.14604
     0.26065
     0.33944
     0.28213
     0.00278
     0.21767
     0.24632
     0.15320
     0.26065
     0.08874
     0.18185
     0.06725
     0.18902
     0.21051
     0.21767
     0.02427
     0.06008
     0.16037
     0.03860
     0.18185
    -0.01871
     0.14604
     0.08157
     0.04576
    -0.01871
     0.21051
     0.21767
     0.06008
     0.08874
     0.14604
     0.26781
     0.41107
     0.31079
     0.48270
     0.52567
     0.59730
     0.66893
     0.56149
     0.74772
     0.67609
     0.64028
     0.71191
     0.91247
     0.75488
     0.61163
     0.64744
     0.79070
     0.43972
     0.46121
     0.34660
     0.37525
     0.30362
     0.31079
    -0.01154
    -0.05452
    -0.02587
    -0.30522
    -0.12615
    -0.10466
    -0.21210
    -0.28373
    -0.14048
     0.00278
    -0.00438
     0.18902
     0.19618
     0.53284
     0.66177
     0.42539
     0.90531
     0.71907
     0.93396
     1.12019
     1.02707
     0.97693
     1.09870
     0.58298
     0.15320
    -0.05452
    -0.62039
    -1.54440
    -2.45409
    -2.81940
    -3.22768
    -3.46406
    -4.40239
    -4.14453
    -4.10871
    -3.70043
    -3.27782
    -3.73624
    -4.09439
    -3.38526
    -2.88386
    -2.16041
    -1.47994
    -1.11463
    -0.13331
     0.16037
     0.64028
     1.17033
     1.15601
     1.01991
     0.97693
     0.83368
     0.61879
     0.58298
     0.72623
     0.28213
     0.21051
     0.11023
     0.07441
    -0.13331
    -0.31239
    -0.33387
    -0.39834
    -0.29806
    -0.18345
    -0.15480
    -0.36253
    -0.19778
    -0.30522
    -0.15480
    -0.04736
    -0.12615
    -0.09750
    -0.11899
    -0.10466
    -0.11182
    -0.09034
    -0.15480
     0.00994
    -0.01871
     0.11023
    -0.00438
     0.08157
     0.14604
    -0.03303
     0.06725
     0.16037
     0.16037
     0.06725
     0.20334
     0.22483
     0.23916
     0.18185
     0.23199
     0.26065
     0.18185
     0.36093
     0.33227
     0.26781
     0.41107
     0.11739
     0.25348
     0.36809
     0.29646
     0.28213
     0.42539
     0.33227
     0.28213
     0.41107
     0.19618
     0.19618
     0.33227
     0.28930
     0.36093
     0.31079
     0.33227
     0.23199
     0.06008
     0.41107
     0.16753
     0.29646
     0.20334
     0.17469
     0.19618
     0.25348
     0.30362
     0.11023
     0.10306
     0.13888
     0.32511
     0.29646
     0.21051
     0.13888
     0.03143
     0.14604
     0.16037
     0.13888
     0.26781
     0.18185
     0.12455
     0.21767
     0.09590
    -0.08317
     0.11023
     0.20334
     0.16753
     0.14604
     0.28930
     0.09590
     0.17469
     0.18902
     0.20334
     0.48986
     0.36809
     0.41107
     0.31079
     0.54716
     0.60446
     0.66893
     0.64028
     0.80503
     0.88382
     0.96261
     1.08438
     1.37089
     1.39954
     1.05573
     1.15601
     1.34940
     1.26345
     1.33508
     1.29210
     1.50699
     1.56429
     1.51415
     1.37806
     1.14168
     1.19182
     1.05573
     0.80503
     0.76921
     0.54000
     0.34660
     0.53284
     0.39674
     0.28213
     0.03860
    -0.11899
    -0.21927
    -0.19062
    -0.42699
    -0.33387
    -0.24792
    -0.29806
    -0.11899
    -0.14048
    -0.12615
     0.08157
    -0.10466
     0.07441
     0.43255
     0.16037
    -0.07601
    -0.01871
    -0.24076
    -0.24792
    -0.29090
    -0.36253
    -0.13331
    -0.32671
    -0.41267
    -0.68486
    -0.62755
    -0.73500
    -0.82811
    -0.79230
    -0.60606
    -0.49146
    -0.50578
    -0.35536
    -0.30522
    -0.46281
    -0.21927
    -0.25508
    -0.09034
    -0.22643
    -0.14048
    -0.21927
    -0.00438
    -0.06885
    -0.08317
    -0.07601
     0.07441
     0.18902
     0.00994
     0.19618
     0.20334
     0.34660
     0.59014
     0.79070
     0.91247
     0.79070
     0.18185
    -0.32671
    -0.94988
    -1.53724
    -2.19622
    -2.93400
    -2.41111
    -2.00283
    -2.07446
    -2.13176
    -3.02712
    -3.63596
    -3.14889
    -2.46841
    -2.06729
    -1.98850
    -1.53724
    -0.83528
    -0.41267
    -0.09750
     0.82651
     0.65460
    -0.14764
    -0.44132
    -0.26941
    -1.10030
    -1.96701
    -1.85241
    -1.55873
    -1.49426
    -1.76645
    -2.09594
    -2.18906
    -2.41111
    -2.74777
    -2.67614
    -2.08162
    -1.38682
    -1.12179
    -0.52011
    -0.30522
     0.08874
     0.51851
     0.86233
     0.61879
     0.62595
     0.56149
     0.61879
     0.45404
     0.36093
     0.34660
     0.38958
     0.21051
     0.31079
     0.08874
     0.22483
     0.28930
     0.24632
     0.22483
     0.33227
     0.26065
     0.11739
     0.26065
     0.23916
     0.28930
     0.32511
     0.27497
     0.36809
     0.37525
     0.41107
     0.21051
     0.37525
     0.57581
     0.40390
     0.43972
     0.43255
     0.38241
     0.48986
     0.34660
     0.37525
     0.54716
     0.43255
     0.48986
     0.38241
     0.30362
     0.46121
     0.49702
     0.38958
     0.39674
     0.32511
     0.55432
     0.51851
     0.72623
     0.68326
     0.48270
     0.69042
     0.92679
     0.66893
     0.84800
     0.74772
     0.75488
     0.81219
     0.77637
     1.00559
     1.17033
     1.29210
     1.19898
     1.07005
     1.12735
     1.05573
     1.14884
     1.17750
     1.30643
     1.50699
     1.78634
     2.00839
     2.09434
     1.24912
     1.12019
     1.53564
     1.49983
     1.23480
     1.39238
     1.44968
     1.42103
     1.32075
     1.27778
     1.08438
     0.86949
     0.94112
     0.90531
     0.86233
     0.90531
     0.95545
     1.02707
     0.88382
     0.97693
     0.94828
     0.75488
     0.64028
     0.55432
     0.28213
     0.04576
    -0.27657
    -0.41983
    -0.43415
    -0.64904
    -0.74216
    -1.00002
    -1.41547
    -1.49426
    -1.57305
    -1.73780
    -1.58738
    -1.71631
    -1.81659
    -1.60170
    -1.60170
    -1.40831
    -1.34384
    -1.35817
    -1.17909
    -0.89258
    -0.88542
    -0.85676
    -0.78514
    -0.69918
    -0.67769
    -0.78514
    -0.46281
    -0.48429
    -0.61323
    -0.52011
    -0.44848
    -0.49146
    -0.61323
    -0.57741
    -0.40550
    -0.47713
    -0.33387
    -0.41983
    -0.43415
    -0.40550
    -0.36253
    -0.39118
    -0.25508
    -0.06168
    -0.25508
    -0.07601
     0.06725
     0.04576
     0.04576
     0.16753
     0.05292
     0.06008
    -0.12615
    -0.41267
    -0.84244
    -0.76365
    -1.09314
    -1.27221
    -1.08598
    -1.22207
    -1.08598
    -0.99286
    -1.15761
    -1.35100
    -1.45845
    -1.73780
    -1.23640
    -0.87825
    -0.08317
    -0.02587
    -0.15480
    -0.31239
    -0.36969
     0.13888
     0.24632
     0.36093
     0.46121
     0.24632
    -0.34104
    -0.30522
     0.36809
     0.40390
     0.40390
     0.29646
     0.48270
     0.38241
     0.78354
     0.92679
     0.78354
     0.86233
     1.14884
     1.41387
     1.82932
     1.94392
     2.09434
     1.36373
     0.43255
    -0.02587
     0.04576
     0.06725
    -0.39118
    -0.40550
    -1.00002
    -1.45128
    -1.90255
    -1.71631
    -1.77361
    -1.30803
    -1.08598
    -1.52291
    -1.45845
    -1.20775
    -0.82811
    -0.34104
    -0.08317
     0.14604
     0.43972
     1.00559
     1.21331
     1.03424
     0.86233
     1.23480
     1.27778
     1.15601
     1.25629
     1.03424
     0.90531
     0.95545
     0.78354
     0.74056
     0.76205
     0.62595
     0.71907
     0.70474
     0.77637
     0.91247
     0.88382
     0.86233
     0.70474
     0.85517
     0.99126
     0.97693
     0.97693
     0.99126
     1.04140
     1.12735
     1.24196
     1.20615
     0.98410
     0.99126
     1.21331
     1.08438
     1.00559
     0.81219
     0.86233
     0.55432
     0.82651
     0.82651
     0.49702
     0.31795
     0.23199
     0.33227
     0.33944
     0.23199
     0.00278
    -0.04736
     0.04576
     0.06008
     0.06008
    -0.02587
    -0.14764
    -0.34820
    -0.19062
    -0.00438
    -0.09034
    -0.17629
     0.00278
    -0.06168
    -0.04020
    -0.01154
    -0.09750
    -0.10466
    -0.08317
    -0.00438
     0.13171
    -0.01154
    -0.02587
    -0.06885
    -0.03303
     0.03860
     0.03860
    -0.04736
    -0.10466
    -0.09034
    -0.10466
    -0.06168
    -0.12615
    -0.11182
    -0.05452
    -0.17629
    -0.14048
    -0.11182
    -0.27657
    -0.15480
    -0.31955
    -0.09750
     0.03860
    -0.16913
    -0.31955
    -0.21210
    -0.18345
    -0.19778
    -0.21210
    -0.32671
    -0.14048
    -0.05452
    -0.11899
    -0.18345
    -0.14048
    -0.16913
    -0.28373
    -0.13331
    -0.15480
    -0.05452
    -0.04020
    -0.19778
    -0.16913
    -0.24076
    -0.03303
    -0.11182
    -0.18345
    -0.19062
     0.01711
    -0.01871
    -0.06885
    -0.28373
    -0.14764
    -0.07601
    -0.08317
    -0.05452
    -0.06885
    -0.09750
    -0.09750
    -0.10466
    -0.05452
    -0.11182
    -0.07601
    -0.16196
     0.00994
     0.06008
     0.02427
     0.03143
     0.29646
     0.34660
     0.26781
    -0.49862
    -1.39398
    -2.28934
    -2.74060
    -2.87670
    -2.33948
    -1.19342
    -0.62039
    -1.51575
    -1.72347
    -2.13892
    -1.90971
    -1.91687
    -1.83808
    -1.15044
    -0.28373
     0.31795
     0.67609
     1.19182
     2.23760
     2.39519
     0.88382
     0.12455
     0.14604
    -0.36969
    -0.59174
    -0.18345
    -0.53443
    -0.36253
    -0.44132
    -1.29370
    -2.21771
    -2.33948
    -2.09594
    -1.74496
    -1.52291
    -1.40831
    -1.20775
    -0.79230
    -0.48429
    -0.07601
     0.26781
     0.59730
     0.79786
     0.83368
     0.81935
     0.86949
     1.09154
     1.29210
     1.37806
     1.22047
     1.14168
     0.96977
     1.00559
     1.01275
     0.98410
     0.84800
     0.66177
     0.56149
     0.78354
     0.54000
     0.28930
     0.23916
     0.18902
     0.37525
     0.30362
     0.18185
     0.04576
    -0.21927
    -0.04736
    -0.09034
    -0.16196
     0.00994
    -0.04020
    -0.09750
    -0.14048
    -0.11899
     0.00278
    -0.04020
    -0.11182
     0.04576
     0.13171
     0.13888
     0.18902
     0.26065
     0.31795
     0.27497
     0.34660
     0.34660
     0.44688
     0.46121
     0.41107
     0.42539
     0.56149
     0.59014
     0.40390
     0.41107
     0.45404
     0.60446
     0.44688
     0.60446
     0.48986
     0.48270
     0.50418
     0.40390
     0.39674
     0.52567
     0.56865
     0.46121
     0.46837
     0.51851
     0.38241
     0.32511
     0.36809
     0.38241
     0.37525
     0.47553
     0.41107
     0.32511
     0.27497
     0.33227
     0.41107
     0.38958
     0.44688
     0.33944
     0.32511
     0.35376
     0.30362
     0.28213
     0.45404
     0.36809
     0.34660
     0.35376
     0.33227
     0.33944
     0.20334
     0.21767
     0.31795
     0.26781
     0.36093
     0.16037
     0.23199
     0.23916
     0.19618
     0.15320
     0.22483
     0.23199
     0.08874
     0.25348
     0.15320
     0.09590
     0.23199
     0.05292
    -0.01154
     0.26781
     0.11739
     0.16753
     0.13888
     0.20334
     0.24632
     0.06008
     0.07441
     0.16753
     0.21767
     0.21767
     0.25348
     0.23916
     0.14604
     0.19618
     0.16037
     0.34660
     0.34660
     0.26781
     0.26781
     0.35376
     0.28213
     0.33227
     0.28213
     0.33944
     0.41107
     0.36809
     0.40390
     0.29646
     0.40390
     0.32511
     0.39674
     0.37525
     0.51851
     0.44688
     0.35376
     0.43972
     0.28213
     0.44688
     0.43972
     0.31795
     0.43972
     0.43255
     0.32511
     0.41107
     0.54716
     0.65460
     0.57581
     0.66893
     0.79786
     1.03424
     1.01275
     1.24912
     1.63592
     1.57862
     1.24912
     0.58298
     0.42539
     0.21767
    -0.34104
    -0.39118
     0.11023
     0.24632
     0.02427
     0.00278
    -0.36253
    -1.07165
    -1.43696
    -1.78078
    -1.86673
    -1.70199
    -1.66617
    -1.37966
    -0.99286
    -0.78514
    -0.77081
    -0.60606
    -0.66337
    -0.88542
    -0.97853
    -0.94272
    -0.60606
    -0.42699
    -0.19778
    -0.12615
     0.03143
     0.22483
     0.11739
     0.00278
     0.13888
     0.25348
     0.23916
     0.18902
     0.18185
     0.04576
     0.00994
    -0.16196
    -0.04736
     0.02427
    -0.10466
     0.00278
    -0.21927
    -0.19778
    -0.26941
    -0.25508
    -0.21927
    -0.00438
    -0.19062
    -0.20494
    -0.09034
    -0.00438
    -0.04736
    -0.13331
    -0.09750
     0.06008
    -0.07601
     0.08157
    -0.07601
    -0.10466
    -0.14764
    -0.12615
    -0.02587
    -0.10466
    -0.22643
    -0.04736
    -0.21210
    -0.09750
    -0.16196
    -0.25508
    -0.06885
    -0.12615
     0.11023
     0.03143
     0.13171
    -0.04020
     0.17469
     0.04576
     0.07441
     0.25348
     0.28213
     0.13888
     0.23199
     0.19618
     0.31079
     0.18185
     0.08874
     0.08874
     0.24632
     0.13171
     0.08157
    -0.03303
    -0.06168
     0.07441
    -0.16913
    -0.01154
     0.00994
    -0.01871
    -0.11899
    -0.06885
    -0.07601
    -0.06168
    -0.00438
    -0.10466
    -0.10466
     0.08157
     0.04576
    -0.09034
    -0.01871
     0.02427
    -0.14764
    -0.01871
     0.11739
    -0.00438
    -0.00438
     0.11023
     0.12455
     0.03860
    -0.09750
    -0.06885
     0.00994
     0.06725
     0.09590
    -0.04020
    -0.11182
    -0.06168
    -0.05452
    -0.09034
    -0.01871
    -0.06885
    -0.16196
    -0.15480
    -0.09750
     0.06008
    -0.13331
    -0.37685
    -0.19062
    -0.17629
    -0.23359
    -0.26941
    -0.26941
    -0.34820
    -0.31955
    -0.43415
    -0.08317
    -0.09750
    -0.33387
    -0.34820
    -0.39118
    -0.17629
     0.01711
     0.20334
     0.41823
     0.40390
     0.66177
     0.76205
     0.65460
     0.74056
     0.79786
     0.78354
     1.11303
     0.94828
     0.68326
     0.54716
     0.94828
     0.90531
     0.77637
     0.47553
     0.31795
     0.33227
     0.11023
     0.04576
     0.15320
     0.02427
    -0.02587
    -0.11182
    -0.09750
     0.01711
    -0.01154
    -0.07601
    -0.01154
     0.33944
     0.54000
     0.68326
     0.79786
     1.13452
     1.67890
     1.96541
     2.13016
     1.96541
     0.66893
    -0.94988
    -2.31799
    -2.31083
    -1.42980
    -0.14048
     0.18902
    -0.29806
    -1.16477
    -2.47558
    -3.23484
    -3.95829
    -3.70043
    -4.03709
    -4.48835
    -3.94397
    -2.58302
    -1.55156
    -1.03584
    -0.79230
    -1.37249
    -2.24636
    -2.16757
    -2.23204
    -1.91687
    -1.95269
    -1.75929
    -1.05733
    -0.67053
    -0.44848
    -0.84244
    -0.53443
    -0.39834
    -0.62755
    -0.34820
    -0.15480
    -0.09034
     0.00278
     0.37525
     0.57581
     0.46837
     0.96261
     1.08438
     0.96977
     1.03424
     0.91247
     0.96977
     0.94112
     0.76205
     0.86949
     0.67609
     0.64028
     0.70474
     0.66177
     0.48986
     0.42539
     0.44688
     0.40390
     0.34660
     0.18902
     0.23199
     0.23199
     0.18185
     0.17469
     0.08874
     0.23916
     0.00994
     0.16037
     0.17469
     0.23199
     0.03860
     0.15320
     0.08874
    -0.04736
     0.22483
     0.13171
     0.13888
     0.13171
     0.12455
     0.06725
     0.08157
     0.14604
     0.05292
     0.05292
     0.02427
     0.32511
    -0.00438
     0.10306
     0.09590
     0.06725
     0.03860
     0.03143
     0.02427
     0.03143
     0.11023
     0.07441
     0.07441
     0.09590
    -0.02587
    -0.15480
     0.04576
     0.15320
     0.00994
     0.01711
     0.11023
    -0.03303
     0.01711
     0.07441
     0.08157
     0.09590
     0.21051
     0.08157
     0.33944
     0.23916
     0.25348
     0.16753
     0.11739
     0.35376
     0.51135
     0.40390
     0.35376
     0.38241
     0.35376
     0.27497
     0.25348
     0.20334
     0.39674
     0.31795
     0.31079
     0.38241
     0.28213
     0.48986
     0.61163
     0.76921
     0.91963
     0.91247
     0.93396
     1.35657
     1.33508
     1.11303
     1.14168
     1.05573
     1.26345
     1.32792
     1.36373
     1.12019
     1.08438
     1.06289
     0.75488
     0.60446
     0.59014
     0.48986
     0.53284
     0.21051
     0.26781
     0.01711
     0.08157
    -0.01154
     0.18185
     0.15320
     0.31795
     0.25348
     0.20334
     0.40390
     0.31079
     0.48270
     0.72623
     0.84800
     1.07005
     1.12019
     1.40671
     1.42820
     1.42103
     1.52848
     1.58578
     1.41387
     1.49983
     1.47834
     1.40671
     1.09870
     1.01275
     0.91963
     0.70474
     0.48270
     0.03860
    -0.55592
    -0.91407
    -1.59454
    -1.72347
    -1.80227
    -1.53724
    -1.70915
    -1.55873
    -1.84524
    -1.95985
    -1.89538
    -1.93836
    -1.70199
    -1.28654
    -0.90690
    -0.82811
    -1.25072
    -1.41547
    -1.41547
    -1.32235
    -0.84244
    -0.74932
    -1.30803
    -1.90255
    -2.18190
    -2.72628
    -3.24201
    -2.84088
    -2.30367
    -2.32516
    -2.39678
    -2.38962
    -2.55437
    -2.54721
    -2.23204
    -1.83808
    -1.35100
    -0.74932
    -0.49862
    -0.21927
    -0.08317
     0.09590
     0.39674
     0.66893
     0.59730
     0.55432
     0.63312
     0.66893
     0.61879
     0.72623
     0.46121
     0.41107
     0.29646
     0.23916
     0.23199
     0.16037
     0.07441
     0.02427
     0.06725
     0.14604
    -0.06168
    -0.17629
    -0.02587
    -0.01871
    -0.05452
     0.12455
    -0.01871
     0.14604
    -0.09750
     0.08157
     0.10306
    -0.00438
     0.11739
     0.01711
    -0.01871
     0.14604
     0.06725
    -0.04020
     0.08874
     0.18185
    -0.04736
     0.13888
     0.16037
     0.06725
     0.15320
     0.20334
     0.21767
     0.39674
     0.41823
     0.33944
     0.38958
     0.54716
     0.56865
     0.48270
     0.57581
     0.61879
     0.66177
     0.69042
     0.67609
     0.54000
     0.61163
     0.51851
     0.49702
     0.60446
     0.48986
     0.37525
     0.31079
     0.41823
     0.46121
     0.28930
     0.32511
     0.41823
     0.38241
     0.41107
     0.59014
     0.87665
     0.70474
     0.60446
     0.60446
     1.07721
     1.09870
     1.09154
     1.03424
     0.98410
     1.02707
     1.07721
     1.00559
     1.02707
     1.01991
     0.98410
     0.92679
     1.02707
     0.78354
     0.69758
     0.62595
     0.61163
     0.77637
     0.64028
     0.64028
     0.41107
     0.56149
     0.54000
     0.41823
     0.62595
     0.49702
     0.46121
     0.36809
     0.58298
     0.49702
     0.41107
     0.38241
     0.33227
     0.52567
     0.66893
     0.70474
     0.55432
     0.83368
     0.63312
     0.53284
     0.52567
     0.51851
     0.59730
     0.61163
     0.37525
     0.25348
     0.23916
     0.06008
    -0.23359
    -0.23359
    -0.17629
    -0.36969
    -0.36253
    -0.53443
    -0.77081
    -0.69202
    -0.66337
    -0.62039
    -0.44848
    -0.57741
    -0.62039
    -0.32671
    -0.44848
    -0.64188
    -0.91407
    -1.20058
    -1.22923
    -1.38682
    -1.23640
    -1.75213
    -1.42263
    -1.30086
    -1.30803
    -1.46561
    -1.59454
    -1.83808
    -1.63752
    -1.13612
    -0.98570
    -0.99286
    -0.67769
    -0.26941
    -0.33387
    -0.06885
     0.26065
     0.43255
     0.94828
     1.78634
     1.64308
     0.89098
     0.26781
    -0.48429
    -0.56309
    -0.67053
    -1.17193
    -1.78794
    -2.76926
    -3.29215
    -3.12740
    -2.46841
    -2.28934
    -2.61883
    -3.39243
    -3.81504
    -3.62164
    -2.79791
    -2.25353
    -1.72347
    -1.24356
    -0.78514
     0.11023
     0.84800
     1.04140
     1.19898
     1.23480
     1.36373
     1.56429
     1.55713
     1.27061
     1.30643
     1.01275
     1.09154
     1.00559
     1.01275
     0.81219
     0.76205
     0.83368
     0.69042
     0.57581
     0.48986
     0.32511
     0.59014
     0.55432
     0.62595
     0.38958
     0.40390
     0.21767
     0.12455
     0.39674
     0.34660
     0.13888
     0.08874
    -0.00438
     0.09590
     0.11739
    -0.01871
    -0.09750
     0.16753
     2.16597
     3.16878
     1.38522
     0.46121
     0.11739
     0.32511
     0.81935
     1.31359
     1.39238
     1.24912
     1.06289
     0.78354
     0.59730
     0.10306
    -0.19778
    -0.24792
    -0.35536
    -0.49146
    -0.65620
    -0.54876
    -0.43415
    -0.62039
    -0.50578
    -0.23359
    -0.19062
    -0.19778
    -0.16913
    -0.29806
    -0.04020
    -0.25508
    -0.25508
    -0.14048
    -0.12615
    -0.13331
    -0.18345
    -0.16913
    -0.36253
    -0.37685
    -0.30522
    -0.15480
    -0.15480
    -0.34104
    -0.20494
    -0.15480
    -0.14048
    -0.28373
    -0.28373
    -0.27657
    -0.24076
    -0.14048
    -0.06885
    -0.06168
    -0.06885
    -0.04736
    -0.21927
     0.00278
     0.31795
     0.05292
     0.08157
     0.10306
    -0.01871
     0.06008
     0.07441
     0.08157
     0.00994
    -0.02587
    -0.06168
    -0.16196
    -0.09750
    -0.36253
    -0.49862
    -0.29806
    -0.26224
    -0.34820
    -0.31955
    -0.21927
    -0.34104
    -0.22643
    -0.12615
    -0.17629
    -0.23359
    -0.11182
     0.08157
     0.14604
     0.19618
     0.12455
     0.10306
     0.07441
     0.23916
     0.15320
    -0.06885
    -0.33387
    -0.47713
    -0.28373
    -0.30522
    -0.63472
    -1.07165
    -1.17193
    -0.91407
    -0.81379
    -0.77797
    -0.74932
    -0.83528
    -0.87109
    -1.03584
    -0.81379
    -0.75648
    -0.52727
    -0.26941
    -0.01154
     0.12455
     0.49702
     0.34660
     0.47553
     0.43972
     0.51851
     0.61163
     0.66893
     0.59014
     0.59014
     0.65460
     0.80503
     0.63312
     0.48270
     0.07441
    -0.06168
     0.17469
     0.08157
    -0.11182
    -0.20494
    -0.39834
    -0.33387
    -0.15480
    -0.45564
    -0.48429
    -0.62039
    -0.39834
    -0.09034
    -0.01871
    -0.24076
    -0.36969
    -0.05452
     0.06008
    -0.00438
     0.20334
     0.14604
     0.23916
     0.48986
     0.54000
     0.39674
     0.35376
     0.36809
     0.08157
     0.37525
     0.49702
     0.37525
     0.38241
     0.43255
     0.48270
     0.50418
     0.47553
     0.46837
     0.54000
     0.49702
     0.62595
     0.54716
     0.64744
     0.52567
     0.55432
     0.59730
     0.83368
     0.66893
     0.61163
     0.54000
     0.62595
     0.50418
     0.47553
     0.55432
     0.49702
     0.54716
     0.52567
     0.41107
     0.41823
     0.50418
     0.20334
     0.43972
     0.31795
     0.22483
     0.37525
     0.22483
     0.12455
     0.03860
    -0.04020
    -0.00438
    -0.08317
    -0.04020
    -0.18345
    -0.16913
    -0.16196
    -0.24076
    -0.39834
    -0.39118
    -0.14048
    -0.20494
    -0.35536
    -0.26941
    -0.11899
    -0.26941
    -0.23359
    -0.35536
    -0.19062
    -0.12615
    -0.19778
    -0.07601
    -0.29806
    -0.09750
    -0.15480
    -0.19778
     0.02427
     0.14604
     0.03860
     0.17469
     0.21767
     0.05292
     0.17469
     0.30362
     0.29646
     0.44688
     0.28930
     0.05292
     0.08157
     0.12455
    -0.02587
    -0.23359
    -0.11899
    -0.03303
    -0.07601
    -0.11899
    -0.30522
    -0.31239
    -0.49862
    -0.62039
    -0.29806
    -0.30522
    -0.21927
    -0.17629
    -0.14048
    -0.15480
    -0.01871
     0.08157
     0.23199
     0.30362
     0.06008
     0.11739
     0.19618
     0.16753
     0.21051
     0.18902
     0.18185
     0.20334
     0.31079
     0.18902
     0.28213
     0.21051
     0.36809
     0.16753
    -0.10466
    -0.21210
    -0.43415
    -0.57741
    -0.64188
    -0.83528
    -1.44412
    -1.32951
    -1.48710
    -1.39398
    -1.42980
    -1.40114
    -1.58738
    -1.75929
    -1.99566
    -1.81659
    -1.71631
    -1.57305
    -1.12179
    -1.02867
    -0.91407
    -0.69918
    -0.49146
    -0.44132
    -0.36253
     0.06008
     0.33944
    -0.04736
     0.08874
     0.00994
     0.03860
     0.03143
    -0.24076
    -0.26941
    -0.41267
    -0.41267
    -0.29090
    -0.41983
    -0.52727
    -0.71351
    -0.79946
    -0.80662
    -0.67053
    -0.81379
    -0.79230
    -0.53443
    -0.63472
    -0.39834
    -0.18345
    -0.28373
    -0.07601
     0.10306
     0.22483
     0.46121
     0.57581
     0.33227
     0.43972
     0.49702
     0.64744
     0.46121
     0.55432
     0.71907
     0.57581
     0.62595
     0.61163
     0.26065
     0.37525
     0.08157
     0.11023
     0.28213
     0.41107
     0.13171
     0.06008
     0.03860
     0.20334
     0.31795
     0.36809
     0.38958
     0.52567
     0.43972
     0.65460
     0.62595
     0.94112
     0.85517
     0.88382
     0.87665
     1.06289
     1.12019
     1.17750
     1.22047
     1.08438
     1.01991
     1.10587
     0.78354
     0.61163
     0.50418
     0.46121
     0.27497
     0.32511
     0.24632
     0.09590
    -0.13331
    -0.14048
    -0.10466
    -0.29090
    -0.23359
    -0.26224
    -0.17629
    -0.08317
    -0.01154
     0.02427
     0.26781
     0.45404
     0.28213
     0.54716
     0.70474
     0.71191
     0.60446
     0.62595
     0.52567
     0.16037
     0.18185
    -0.14764
    -0.03303
     0.06008
    -0.07601
    -0.21210
    -0.36969
    -0.47713
    -0.61323
    -0.74932
    -0.65620
    -0.54160
    -0.57025
    -0.49862
    -0.33387
    -0.26224
    -0.20494
    -0.16196
    -0.16913
     0.01711
     0.18185
    -0.01154
     0.11739
     0.04576
     0.13171
    -0.04736
     0.25348
     0.11023
    -0.00438
     0.05292
     0.15320
     0.11023
     0.00278
    -0.14048
    -0.05452
    -0.05452
    -0.00438
     0.06008
     0.00994
    -0.05452
    -0.08317
    -0.14764
    -0.07601
     0.01711
    -0.00438
    -0.34104
    -0.16196
     0.00278
     0.00994
    -0.19778
    -0.00438
     0.03143
     0.11739
     0.09590
     0.06725
     0.11739
     0.20334
     0.08874
     0.16037
     0.44688
     0.28930
     0.18902
     0.27497
     0.16753
    -0.16913
    -0.43415
    -0.50578
    -0.69202
    -0.80662
    -0.87109
    -1.55873
    -2.03864
    -2.20339
    -2.38246
    -2.40395
    -2.18906
    -2.16041
    -2.54004
    -2.36097
    -2.55437
    -2.43976
    -1.85241
    -1.68050
    -1.65184
    -1.83092
    -1.47277
    -1.08598
    -0.76365
    -0.61323
    -0.19778
    -0.09034
    -0.11899
    -0.18345
    -0.38401
    -0.41983
     0.00278
     0.28213
     0.66177
     1.06289
     1.07721
     1.13452
     0.99126
     0.33227
    -0.61323
    -0.75648
    -1.34384
    -1.07881
    -0.59890
    -0.49146
    -0.64904
    -0.98570
    -1.41547
    -1.50859
    -1.78794
    -1.76645
    -1.66617
    -1.36533
    -0.74216
    -0.08317
     0.18185
     0.11023
     0.61163
     0.85517
     1.09154
     1.37089
     1.43536
     1.53564
     1.53564
     1.42103
     1.49983
     1.44252
     1.60011
     1.50699
     1.52131
     1.65741
     1.72904
     1.75053
     1.57862
     1.62876
     1.60727
     1.62876
     1.90095
     1.60011
     1.49266
     1.54997
     1.55713
     1.49983
     1.45685
     1.56429
     1.47117
     1.32075
     1.27778
     0.87665
     1.08438
     1.14168
     1.04856
     1.26345
     1.48550
     1.31359
     1.01991
     1.14168
     0.94828
     1.04140
     0.86949
     0.56865
     0.41107
     0.23916
     0.09590
    -0.23359
    -0.39834
    -0.57025
    -0.82095
    -1.05733
    -0.93556
    -1.07881
    -1.36533
    -1.50859
    -1.42263
    -1.41547
    -1.39398
    -1.25789
    -1.12895
    -1.14328
    -0.78514
    -0.84244
    -0.65620
    -0.72067
    -0.57025
    -0.54160
    -0.25508
    -0.36253
    -0.24076
    -0.41267
    -0.42699
    -0.41267
    -0.54160
    -0.46997
    -0.49146
    -0.52727
    -0.62039
    -0.62755
    -0.57741
    -0.75648
    -0.71351
    -0.86393
    -0.84960
    -0.64904
    -0.82811
    -0.91407
    -0.83528
    -0.71351
    -0.79230
    -0.78514
    -0.88542
    -0.69918
    -0.60606
    -0.61323
    -0.47713
    -0.46281
    -0.46997
    -0.57741
    -0.47713
    -0.07601
    -0.09750
    -0.24792
    -0.14764
    -0.06168
    -0.00438
    -0.04736
     0.05292
    -0.02587
     0.11739
     0.10306
     0.21051
     0.28213
     0.16037
     0.08157
     0.07441
     0.22483
     0.46121
     0.23199
     0.23199
     0.26781
     0.32511
     0.23199
     0.14604
     0.31795
     0.30362
     0.18185
     0.36809
     0.23199
     0.22483
     0.08874
    -0.00438
     0.15320
     0.15320
     0.13888
     0.07441
     0.15320
     0.02427
     0.14604
     0.08874
     0.06008
     0.08874
     0.16753
     0.12455
     0.02427
     0.26065
     0.15320
     0.01711
     0.17469
     0.23916
     0.28213
     0.24632
     0.22483
     0.23199
     0.24632
     0.21767
     0.28930
     0.18185
     0.28213
     0.16753
     0.28213
     0.19618
     0.28213
     0.13171
     0.05292
     0.23916
     0.28213
     0.06725
     0.17469
     0.08157
     0.08157
    -0.06885
     0.03860
     0.00278
     0.00278
     0.00994
    -0.04736
     0.00994
    -0.11182
    -0.03303
    -0.26224
     0.05292
    -0.00438
    -0.06168
    -0.05452
    -0.08317
     0.05292
    -0.01154
    -0.04736
    -0.06168
     0.10306
     0.01711
     0.00278
     0.01711
    -0.04736
    -0.08317
    -0.24792
    -0.14764
    -0.02587
    -0.19062
    -0.04736
    -0.16913
    -0.08317
    -0.34104
    -0.16196
    -0.32671
    -0.24792
    -0.35536
    -0.34104
    -0.25508
    -0.10466
    -0.25508
    -0.28373
    -0.24076
    -0.30522
    -0.16913
    -0.30522
    -0.12615
    -0.30522
    -0.27657
     0.24632
     0.20334
     0.00278
    -0.05452
     0.11739
     0.48270
     0.91963
     1.43536
     1.95825
     2.71035
     3.94237
     5.61848
     6.85766
     6.99376
     4.76610
    -1.36533
    -8.01965
    -6.74466
    -0.89974
     2.96105
     3.71316
     1.03424
    -2.40395
    -4.05857
    -5.51980
    -6.68735
    -6.76615
    -5.36938
    -4.23765
    -2.97698
    -1.93836
    -1.42980
    -0.92839
    -0.51295
    -0.07601
     0.32511
     0.33227
     0.44688
     0.21767
     0.13171
     0.08874
    -0.20494
    -0.25508
    -0.19062
    -0.34104
    -0.36969
    -0.34820
    -0.39118
    -0.31239
    -0.26941
    -0.24792
    -0.23359
    -0.21210
    -0.31239
    -0.19062
    -0.16196
    -0.11899
    -0.19778
    -0.11899
    -0.03303
    -0.05452
    -0.08317
     0.06008
     0.00278
    -0.00438
     0.03860
     0.08874
     0.17469
     0.23916
     0.37525
     0.25348
     0.23199
     0.33944
     0.25348
     0.34660
     0.42539
     0.50418
     0.33944
     0.52567
     0.43972
     0.38241
     0.39674
     0.38241
     0.53284
     0.53284
     0.51851
     0.36093
     0.29646
     0.39674
     0.43255
     0.28930
     0.48986
     0.49702
     0.25348
     0.38958
     0.36809
     0.33944
     0.27497
     0.17469
     0.29646
     0.37525
     0.34660
     0.20334
     0.16753
     0.21051
     0.31079
     0.04576
     0.30362
     0.26065
     0.06725
     0.17469
     0.18902
     0.23916
     0.06008
     0.05292
     0.09590
     0.21767
     0.20334
     0.18902
     0.11023
     0.04576
     0.11739
     0.05292
    -0.04736
     0.13888
     0.08157
     0.02427
     0.08157
     0.08874
    -0.03303
    -0.08317
    -0.16913
     0.01711
     0.01711
     0.05292
    -0.16196
    -0.04736
    -0.28373
    -0.21927
    -0.20494
    -0.14048
    -0.19778
    -0.29806
    -0.13331
    -0.17629
    -0.21210
    -0.29806
    -0.47713
    -0.28373
    -0.19778
    -0.12615
    -0.21927
    -0.26941
    -0.28373
    -0.28373
    -0.31955
    -0.26941
    -0.16196
    -0.20494
    -0.29090
    -0.20494
    -0.27657
    -0.29090
    -0.40550
    -0.34104
    -0.27657
    -0.24076
    -0.29806
    -0.44848
    -0.37685
    -0.44848
    -0.37685
    -0.39834
    -0.24792
    -0.48429
    -0.37685
    -0.44132
    -0.31955
    -0.16913
    -0.36969
    -0.36969
    -0.09034
    -0.04020
    -0.01871
    -0.01154
     0.08157
     0.17469
     0.23199
     0.22483
     0.47553
     0.64744
     0.55432
     0.56149
     0.59730
     0.92679
     0.74056
     0.65460
     0.71907
     0.76205
     0.76921
     0.74056
     0.54000
     0.66177
     0.54716
     0.40390
     0.24632
     0.18185
    -0.15480
    -0.15480
    -0.06885
    -0.06885
    -0.36969
    -0.41983
    -0.37685
    -0.22643
    -0.29806
    -0.24076
    -0.46997
    -0.41983
    -0.27657
    -0.15480
     0.07441
     0.19618
     0.12455
     0.36809
     0.43255
     0.61163
     0.79786
     0.84084
     0.85517
     0.93396
     0.92679
     0.95545
     1.01991
     1.18466
     1.80067
     2.06569
     2.08718
     2.35937
     2.28058
     2.24477
     1.97974
     1.01991
     0.25348
    -0.89974
    -0.77081
    -0.36969
     0.21051
     0.15320
    -0.86393
    -1.63036
    -2.11027
    -2.48274
    -2.79074
    -2.69046
    -2.46841
    -2.33232
    -2.17474
    -1.95985
    -1.74496
    -1.23640
    -1.13612
    -0.84244
    -0.57025
    -0.39834
    -0.29090
    -0.32671
    -0.36253
    -0.38401
    -0.21210
     0.00994
    -0.05452
    -0.11899
    -0.10466
    -0.01871
     0.10306
    -0.03303
    -0.02587
    -0.07601
    -0.03303
     0.17469
     0.05292
     0.09590
     0.03143
    -0.09034
    -0.01871
     0.04576
     0.34660
     0.09590
    -0.03303
     0.02427
     0.21051
     0.03143
    -0.09034
    -0.06885
    -0.17629
     0.16037
    -0.02587
     0.03860
    -0.08317
    -0.00438
    -0.11899
    -0.04020
     0.11023
    -0.04736
    -0.06168
    -0.08317
     0.05292
     0.04576
     0.05292
     0.00278
    -0.07601
     0.07441
     0.06725
     0.17469
    -0.01871
     0.16753
    -0.17629
     0.04576
     0.00278
     0.26065
     0.00994
     0.00994
     0.07441
     0.01711
     0.00278
    -0.00438
    -0.01154
    -0.04020
     0.10306
     0.02427
     0.08874
    -0.24792
    -0.14764
    -0.18345
    -0.10466
    -0.06885
    -0.21210
    -0.34104
    -0.31239
    -0.26941
    -0.11182
    -0.25508
    -0.26941
    -0.26224
    -0.36969
    -0.16913
    -0.24076
    -0.31955
    -0.24792
    -0.42699
    -0.26941
    -0.11182
    -0.20494
    -0.16913
    -0.14048
    -0.14764
    -0.16913
    -0.10466
    -0.11899
    -0.13331
    -0.00438
     0.17469
     0.20334
     0.26065
     0.27497
     0.10306
     0.28213
     0.59014
     0.70474
     0.41107
     0.72623
     0.62595
     0.66893
     0.81219
     0.56865
     0.51135
     0.68326
     0.70474
     0.66893
     0.54000
     0.19618
    -0.18345
    -0.31955
    -0.35536
    -0.31955
    -0.72783
    -0.82095
    -1.17909
    -1.23640
    -1.22207
    -1.34384
    -1.27937
    -1.33668
    -1.45128
    -1.45845
    -1.45128
    -1.30086
    -1.10030
    -1.12895
    -0.89258
    -0.42699
    -0.49862
    -0.30522
    -0.21210
     0.04576
     0.26065
     0.06008
    -0.63472
    -1.40831
    -2.21771
    -2.36813
    -2.23204
    -2.34664
    -2.03148
    -1.72347
    -1.83808
    -2.19622
    -2.74060
    -3.54285
    -3.41391
    -2.97698
    -2.55437
    -2.55437
    -2.44693
    -2.33232
    -2.37530
    -2.36097
    -2.15325
    -2.00283
    -2.11743
    -2.38962
    -2.50423
    -2.81940
    -3.22052
    -3.47838
    -2.58302
    -2.46841
    -2.07446
    -2.04580
    -2.28934
    -2.15325
    -2.01715
    -1.70915
    -1.05016
    -0.85676
    -0.59174
    -0.35536
    -0.41983
     0.00278
     0.16753
    -0.01154
     0.06725
     0.03143
    -0.02587
     0.01711
    -0.08317
    -0.01871
    -0.10466
    -0.18345
    -0.23359
    -0.32671
    -0.31955
    -0.40550
    -0.49862
    -0.62755
    -0.66337
    -0.52727
    -0.67769
    -0.67053
    -0.69918
    -0.69202
    -0.71351
    -0.64188
    -0.57025
    -0.64188
    -0.55592
    -0.52727
    -0.58457
    -0.55592
    -0.60606
    -0.49862
    -0.52011
    -0.36969
    -0.40550
    -0.33387
    -0.35536
    -0.44848
    -0.36969
    -0.16196
    -0.35536
    -0.29090
    -0.22643
    -0.19062
    -0.09750
    -0.17629
    -0.15480
    -0.24792
    -0.03303
    -0.00438
    -0.09750
     0.02427
    -0.06885
    -0.29090
    -0.09034
    -0.01871
    -0.09034
     0.03143
    -0.01154
    -0.05452
     0.00278
    -0.02587
     0.07441
    -0.17629
     0.03143
     0.15320
    -0.03303
     0.05292
     0.11739
     0.16753
     0.08157
     0.06725
     0.08157
     0.10306
     0.14604
     0.07441
     0.09590
     0.11023
     0.31795
     0.16753
     0.14604
     0.25348
     0.33227
     0.43972
     0.39674
     0.48270
     0.48270
     0.54716
     0.66893
     0.81935
     0.89814
     0.90531
     0.97693
     1.34940
     1.41387
     1.36373
     1.60011
     1.79350
     2.05137
     2.25909
     2.23044
     2.21611
     2.11583
     2.20179
     2.19463
     2.35221
     2.46681
     2.28774
     1.90095
     1.86513
     1.52131
     1.65025
     1.53564
     1.57145
     1.26345
     1.05573
     0.82651
     0.79786
     0.70474
     0.66893
     0.68326
     0.66893
     0.53284
     0.44688
     0.11023
     0.11023
     0.02427
    -0.08317
    -0.06885
     0.04576
    -0.06168
    -0.14764
    -0.48429
    -0.83528
    -1.42980
    -1.80943
    -1.27937
    -0.58457
    -0.73500
    -0.91407
    -1.30803
    -1.45128
    -1.41547
    -1.40831
    -1.40831
    -1.07881
    -0.79946
    -0.83528
    -0.58457
    -0.54876
    -0.57741
    -0.79946
    -0.60606
    -0.84960
    -0.93556
    -0.98570
    -0.89974
    -0.82811
    -0.95704
    -1.16477
    -0.97853
    -1.34384
    -1.27221
    -1.41547
    -1.50142
    -1.52291
    -1.45845
    -1.41547
    -1.45128
    -1.86673
    -2.16041
    -2.12460
    -1.70915
    -1.47277
    -1.79510
    -1.70915
    -1.60170
    -1.78794
    -1.95269
    -1.87389
    -1.87389
    -1.63752
    -1.47277
    -1.36533
    -1.30803
    -1.03584
    -0.89974
    -0.85676
    -1.01435
    -1.01435
    -0.86393
    -1.03584
    -0.89974
    -0.44132
    -0.19062
    -0.19062
    -0.09750
    -0.19778
    -0.06885
     0.06008
     0.06008
     0.31079
     0.33944
     0.46121
     0.72623
     0.81935
     0.90531
     0.80503
     0.78354
     0.56149
     0.71907
     0.96261
     0.76205
     0.59730
     0.57581
     0.55432
     0.60446
     0.43255
     0.38241
     0.42539
     0.56149
     0.51135
     0.34660
     0.25348
     0.38958
     0.33227
     0.18185
     0.25348
     0.33227
     0.11023
     0.23916
     0.16753
     0.26065
     0.13171
     0.04576
     0.26781
     0.23916
     0.38241
     0.33227
     0.48270
     0.34660
     0.46837
     0.48986
     0.63312
     0.72623
     0.75488
     0.74772
     0.75488
     0.89098
     1.04140
     0.81219
     0.71907
     0.93396
     1.01991
     0.94112
     1.04856
     0.85517
     0.96261
     0.86233
     1.00559
     0.89814
     0.81935
     0.57581
     0.56149
     0.67609
     0.63312
     0.43255
     0.16753
     0.37525
     0.26781
     0.33227
     0.22483
     0.11739
    -0.18345
    -0.08317
    -0.06168
     0.08157
    -0.08317
    -0.15480
    -0.37685
    -0.24076
    -0.01871
    -0.06168
    -0.10466
    -0.03303
     0.00278
    -0.22643
    -0.04736
    -0.04736
    -0.13331
    -0.16196
    -0.11899
     0.13888
     0.28213
     0.17469
     0.34660
     0.54716
     1.09870
     1.41387
     2.21611
     3.22608
     3.96386
     3.89223
     2.48114
    -0.74932
    -4.50267
    -4.47402
    -1.59454
     1.29926
     1.97258
     0.43255
    -1.69482
    -3.18470
    -3.99411
    -4.21616
    -3.94397
    -3.45689
    -2.96982
    -1.92403
    -1.11463
    -0.35536
     0.33944
     0.64744
     1.13452
     1.76485
     2.35937
     2.19463
     1.68606
     0.94112
     0.46121
     0.37525
     0.15320
    -0.00438
    -0.09750
    -0.48429
    -0.97137
    -1.58738
    -2.05297
    -2.33232
    -2.56153
    -2.47558
    -2.28934
    -2.31799
    -2.48274
    -2.16041
    -1.88106
    -1.42980
    -1.11463
    -1.05733
    -0.87825
    -0.53443
    -0.20494
    -0.07601
     0.13171
     0.09590
     0.08157
     0.11023
     0.41107
     0.36093
     0.28930
     0.38958
     0.33944
     0.52567
     0.34660
     0.39674
     0.40390
     0.15320
     0.26065
     0.49702
     0.43972
     0.37525
     0.28213
     0.04576
     0.11739
     0.36809
     0.23916
     0.02427
     0.10306
     0.04576
     0.08874
     0.15320
    -0.02587
    -0.02587
    -0.15480
    -0.00438
     0.05292
    -0.01871
     0.05292
    -0.29090
    -0.09034
     0.18902
     0.00278
    -0.22643
    -0.28373
    -0.17629
    -0.01154
    -0.19062
    -0.11182
    -0.14764
    -0.19062
    -0.19062
    -0.16913
    -0.26224
    -0.17629
    -0.37685
    -0.31239
    -0.06885
    -0.09034
    -0.04736
    -0.17629
    -0.17629
    -0.03303
    -0.15480
    -0.14048
    -0.01871
    -0.06885
    -0.04020
    -0.04020
    -0.06168
    -0.09034
    -0.02587
    -0.10466
     0.11739
     0.30362
     0.06725
    -0.03303
     0.03143
     0.13171
     0.21051
     0.18902
     0.16037
     0.31795
     0.28213
     0.38241
     0.44688
     0.43972
     0.36093
     0.21051
     0.41823
     0.57581
     0.62595
     0.53284
     0.25348
     0.33227
     0.36093
     0.31795
     0.16753
     0.16037
    -0.01154
     0.01711
     0.00278
     0.13171
    -0.16196
    -0.46281
    -0.48429
    -0.44132
    -0.30522
    -0.38401
    -0.52011
    -0.59174
    -0.52011
    -0.45564
    -0.39834
    -0.57025
    -0.48429
    -0.44848
    -0.37685
    -0.46281
    -0.26941
    -0.27657
    -0.19062
    -0.09034
     0.02427
    -0.00438
     0.12455
     0.11739
     0.09590
     0.21051
     0.14604
     0.36093
     0.41823
     0.41107
     0.40390
     0.41107
     0.38958
     0.48270
     0.40390
     0.49702
     0.73340
     0.65460
     0.61879
     0.84084
     0.85517
     1.04856
     1.01275
     1.17750
     1.26345
     1.10587
     0.75488
     0.08157
    -0.67769
    -1.20775
    -1.17909
    -1.02867
    -1.12179
    -1.32951
    -1.63752
    -1.50859
    -1.47994
    -1.53724
    -1.29370
    -1.30803
    -0.89258
    -0.46997
    -0.24792
     0.17469
     0.47553
     0.30362
    -0.12615
    -0.21210
     0.25348
     1.09154
     1.07721
     0.81935
     0.21051
    -0.13331
    -0.64904
    -0.89258
    -0.87109
    -0.79230
    -0.86393
    -0.57741
    -0.67769
    -0.31239
    -0.25508
    -0.37685
    -0.25508
    -0.14048
    -0.11182
    -0.03303
     0.05292
     0.05292
    -0.13331
    -0.00438
     0.01711
     0.13888
    -0.06885
     0.02427
    -0.01154
     0.16037
     0.20334
     0.03860
    -0.01154
     0.12455
     0.07441
    -0.01871
     0.16753
     0.11023
     0.06008
    -0.06885
     0.04576
     0.26065
     0.18902
     0.11739
     0.17469
     0.20334
     0.25348
     0.17469
     0.17469
     0.27497
     0.36809
     0.25348
     0.28930
     0.48270
     0.43255
     0.43972
     0.38241
     0.43972
     0.43255
     0.56149
     0.39674
     0.43972
     0.28213
     0.23916
     0.19618
     0.31079
     0.29646
     0.25348
     0.18902
     0.13888
     0.13171
    -0.01871
     0.00278
     0.06008
    -0.12615
    -0.08317
     0.05292
     0.04576
     0.04576
     0.03143
    -0.00438
     0.08157
     0.08157
     0.00994
     0.16753
     0.21051
     0.06725
    -0.00438
     0.09590
     0.11023
     0.22483
     0.18185
     0.07441
     0.14604
    -0.01154
     0.06008
     0.00278
     0.08157
     0.13171
     0.12455
     0.18902
     0.19618
     0.16753
     0.19618
     0.15320
     0.15320
     0.16753
     0.24632
     0.34660
     0.10306
     0.09590
     0.21767
     0.08157
    -0.11182
    -0.08317
    -0.21210
    -0.19778
    -0.07601
    -0.05452
    -0.24792
    -0.31955
    -0.53443
    -0.59174
    -0.34104
    -0.34820
    -0.48429
    -0.37685
    -0.38401
    -0.32671
    -0.36969
    -0.25508
    -0.12615
    -0.39118
    -0.21210
    -0.06885
     0.31795
     0.20334
     0.13171
     0.28930
     0.54000
     0.72623
     0.68326
     0.70474
     0.77637
     0.82651
     0.82651
     0.92679
     0.95545
     0.61879
     0.61163
     0.38958
     0.14604
    -0.33387
    -0.79946
    -1.10030
    -0.92123
    -0.69918
    -0.91407
    -0.99286
    -1.27937
    -1.40114
    -1.62319
    -1.54440
    -1.45845
    -1.30803
    -1.17193
    -0.75648
    -0.61323
    -0.57741
    -0.77797
    -0.36253
    -0.10466
    -0.19778
    -0.26224
    -0.24076
    -0.57741
    -0.52727
    -0.77081
    -1.16477
    -1.30086
    -1.66617
    -1.43696
    -1.16477
    -0.98570
    -1.37249
    -1.45128
    -1.69482
    -1.58022
    -1.08598
    -1.15761
    -1.06449
    -0.96421
    -0.76365
    -0.50578
    -0.33387
     0.31795
     0.48270
     0.42539
     0.38958
     0.44688
     0.68326
     0.26065
     0.26065
     0.11739
     0.18902
     0.36093
     0.44688
     0.07441
    -0.12615
    -0.15480
    -0.41267
    -0.35536
    -0.44848
    -0.46997
    -0.69918
    -0.60606
    -0.49146
    -0.36969
    -0.29090
    -0.26224
    -0.21210
    -0.18345
     0.04576
    -0.00438
     0.21767
     0.33944
     0.42539
     0.46837
     0.54716
     0.66893
     0.57581
     0.49702
     0.51851
     0.59014
     0.46837
     0.24632
     0.21051
     0.16753
     0.04576
     0.06725
     0.00994
    -0.18345
    -0.29090
    -0.55592
    -0.36253
    -0.25508
    -0.57025
    -0.35536
    -0.44848
    -0.36969
    -0.52011
    -0.57741
    -0.56309
    -0.29090
    -0.22643
    -0.34820
    -0.44848
    -0.37685
    -0.34820
    -0.43415
    -0.27657
    -0.21927
    -0.44848
    -0.36969
    -0.21927
    -0.12615
    -0.26941
    -0.36969
    -0.49862
    -0.29806
    -0.26224
    -0.10466
    -0.19778
    -0.30522
    -0.28373
    -0.44132
    -0.05452
    -0.00438
    -0.09034
    -0.04736
    -0.12615
    -0.12615
     0.03143
     0.06725
     0.00278
    -0.00438
     0.06008
     0.35376
     0.39674
     0.37525
     0.30362
     0.35376
     0.51851
     0.84084
     0.84084
     0.81935
     0.84800
     0.77637
     1.07005
     1.30643
     1.34224
     1.14884
     1.25629
     1.20615
     1.18466
     1.10587
     0.96261
     0.83368
     0.43255
     0.71191
     0.80503
     0.62595
     0.52567
     0.42539
     0.46121
     0.62595
     0.43972
     0.10306
     0.37525
     0.79070
     0.88382
     1.25629
     1.54997
     2.01555
     1.67890
     0.91247
     0.03860
    -1.36533
    -3.14889
    -2.87670
    -1.80943
    -1.87389
    -2.64032
    -2.62600
    -2.86954
    -3.29215
    -3.91532
    -4.02992
    -3.79355
    -3.57866
    -3.08442
    -2.37530
    -1.31519
    -0.52727
    -0.06885
     0.41823
     0.94828
     1.38522
     1.56429
     1.60011
     1.72187
     1.48550
     1.33508
     1.07721
     0.89098
     0.47553
     0.33227
     0.42539
     0.37525
     0.34660
     0.07441
    -0.06168
    -0.24792
    -0.33387
    -0.44132
    -0.26941
    -0.31955
    -0.32671
    -0.02587
     0.15320
     0.22483
     0.06008
     0.12455
    -0.06168
     0.35376
     0.32511
     0.30362
     0.36093
     0.13888
     0.15320
     0.22483
     0.29646
     0.29646
     0.20334
     0.24632
     0.13888
     0.26781
     0.21767
     0.19618
     0.03860
     0.16753
     0.26781
     0.40390
     0.30362
     0.37525
     0.13888
     0.25348
     0.28930
     0.17469
     0.32511
     0.46837
     0.31079
     0.31079
     0.31079
     0.47553
     0.31795
     0.43972
     0.42539
     0.46837
     0.46121
     0.48986
     0.46121
     0.44688
     0.28930
     0.40390
     0.60446
     0.51851
     0.60446
     0.60446
     0.69758
     0.66893
     0.50418
     0.41107
     0.73340
     0.81935
     0.59014
     0.14604
     0.40390
     0.43972
     0.64028
     0.29646
    -0.04736
    -0.09750
    -0.15480
    -0.07601
     0.11023
     0.10306
    -0.22643
    -0.33387
    -0.27657
     0.02427
    -0.03303
    -0.04736
     0.00278
    -0.02587
     0.06725
     0.24632
     0.17469
     0.24632
     0.31795
     0.31079
     0.35376
     0.42539
     0.38958
     0.16753
     0.20334
     0.38958
     0.38241
     0.16037
     0.46121
     0.33944
     0.26065
     0.28213
     0.28213
     0.43255
     0.42539
     0.27497
     0.25348
     0.37525
     0.44688
     0.35376
     0.17469
     0.26781
     0.26781
     0.26065
