# Supplementary material for: Software algorithm and hardware design for real-time implementation of new spectral estimator
Source: Biomed Eng Online. 2014 May 9;13:61. doi: 10.1186/1475-925X-13-61 (PMC4057578; doi:10.1186/1475-925X-13-61)
Supplement: Additional file 2 — txtfiles.zip. [file 1475-925X-13-61-S2.zip › FILE146.TXT]

    -0.21296
     0.03995
    -0.11180
    -0.03231
    -0.09012
    -0.00341
    -0.26354
    -0.07567
     0.03995
     0.12666
     0.26395
    -0.01064
     0.00382
     0.15556
     0.18446
     0.21337
     0.15556
     0.15556
     0.25672
     0.22782
     0.11220
     0.26395
     0.08330
     0.00382
    -0.11180
     0.03995
    -0.07567
    -0.21296
    -0.23464
    -0.37915
    -0.29967
    -0.44419
    -0.75490
    -0.68264
    -0.60316
    -0.69709
    -0.76213
    -0.65374
    -0.79825
    -0.75490
    -0.75490
    -0.50922
    -0.56703
    -0.19851
    -0.38638
    -0.11902
    -0.01064
     0.14111
     0.35066
     0.46627
     0.69750
     0.84202
     0.93595
     1.26112
     1.08769
     1.21776
     1.32615
     1.31170
     1.42731
     1.34060
     1.31170
     1.22499
     1.15273
     1.15273
     0.96486
     0.87814
     0.90705
     0.82756
     0.63247
     0.23504
     0.40846
     0.30730
     0.01827
     0.74808
     2.31609
     2.08486
     1.02989
     1.38396
     2.03428
     3.07481
     3.07481
     2.22938
     2.41003
     2.57622
     1.58628
     1.36228
     0.71195
    -0.61038
    -1.23903
    -1.91826
    -1.67981
    -1.62923
    -2.37349
    -3.81866
    -4.83028
    -4.79416
    -4.80861
    -4.07157
    -2.12781
    -1.18845
    -0.97168
    -2.72033
    -5.58177
    -5.63958
    -3.72473
    -2.11336
    -0.54535
     1.29002
     0.35066
    -1.18123
    -1.96884
    -2.28678
    -2.32291
    -1.98330
    -1.58587
    -1.10174
    -0.81271
    -0.51645
    -0.03231
     0.00382
     0.14111
     0.03272
    -0.03954
     0.06885
     0.31453
     0.37233
     0.15556
     0.07607
     0.07607
     0.27840
     0.05440
     0.05440
     0.06885
    -0.00341
     0.22782
     0.23504
     0.33621
     0.13388
     0.23504
     0.31453
     0.27840
     0.34343
     0.35066
     0.24950
     0.32898
     0.40124
     0.34343
     0.40124
     0.54576
     0.35066
     0.56743
     0.46627
     0.55298
     0.44459
     0.34343
     0.48072
     0.44459
     0.48072
     0.41569
     0.37233
     0.30008
     0.37233
     0.21337
     0.31453
     0.37956
     0.06162
     0.03272
     0.03995
     0.19891
    -0.00341
    -0.04677
    -0.09012
     0.06162
     0.06885
     0.01827
    -0.06844
    -0.11902
    -0.00341
     0.12666
     0.30730
     0.22059
     0.06162
     0.04717
     0.11943
     0.23504
     0.29285
     0.37956
     0.27117
     0.22782
     0.29285
     0.33621
     0.34343
     0.03995
     0.14833
     0.02549
     0.08330
     0.09775
     0.17724
    -0.16960
    -0.29967
    -0.24186
    -0.33580
    -0.41528
    -0.63929
    -0.67542
    -0.59593
    -0.53812
    -0.79103
    -0.79825
    -0.75490
    -0.75490
    -0.96445
    -0.54535
    -0.64651
    -0.85606
    -0.55980
    -0.54535
    -0.35025
    -0.29244
    -0.42251
    -0.29967
    -0.11180
    -0.01064
     0.01104
     0.08330
    -0.11180
    -0.13348
    -0.13348
     0.01104
     0.19169
    -0.04677
    -0.27799
    -0.24909
    -0.15515
    -0.21296
    -0.35025
    -0.61038
    -0.61038
    -0.44419
    -0.49477
    -0.43696
    -0.79825
    -0.86329
    -0.32857
    -0.21296
    -0.12625
     0.27117
     0.79143
     0.93595
     0.96486
     1.29724
     1.88977
     2.42448
     2.35222
     2.35222
     1.75247
     1.89699
     1.62963
     1.75970
     1.54292
     0.89260
     0.14833
    -0.84884
    -0.87774
    -0.90664
    -0.95722
    -2.02665
    -2.57582
    -2.88653
    -2.90821
    -1.96884
    -0.18406
     0.77698
     0.86369
    -1.52084
    -4.36060
    -4.57738
    -2.72756
    -1.47026
     0.14833
     2.13544
     1.17440
     0.01827
    -0.83438
    -1.67981
    -1.85323
    -1.58587
    -0.84884
    -0.18406
     0.23504
     0.39401
     0.59634
     0.59634
     0.81311
     0.87092
     0.69027
     0.61079
     0.53130
     0.59634
     0.63969
     0.51685
     0.35788
     0.18446
     0.35066
     0.32898
     0.38679
     0.28562
     0.11220
     0.16278
     0.11943
     0.31453
     0.37233
     0.06885
     0.04717
     0.11943
     0.18446
     0.06162
    -0.08289
    -0.01786
     0.03995
     0.08330
     0.11943
     0.05440
     0.11943
    -0.00341
    -0.05399
     0.09775
     0.29285
     0.08330
    -0.01064
     0.13388
     0.11220
     0.02549
    -0.10457
     0.02549
     0.00382
     0.11220
    -0.08289
    -0.01786
    -0.17683
    -0.23464
    -0.41528
    -0.26354
    -0.02509
    -0.33580
    -0.35025
    -0.40806
    -0.21296
    -0.26354
    -0.27799
    -0.27799
    -0.45141
    -0.28522
    -0.27077
    -0.24909
    -0.20573
    -0.32857
    -0.57425
    -0.29244
    -0.23464
    -0.02509
    -0.21296
    -0.37915
    -0.39361
    -0.38638
    -0.25632
    -0.35025
    -0.53812
    -0.50199
    -0.50922
    -0.27799
    -0.46587
    -0.55980
    -0.63206
    -0.75490
    -0.50922
    -0.52367
    -0.55258
    -0.78380
    -0.74767
    -0.69709
    -0.57425
    -0.54535
    -0.56703
    -0.60316
    -0.58148
    -0.42251
    -0.55258
    -0.35025
    -0.45864
    -0.64651
    -0.35748
    -0.21296
    -0.20573
    -0.27799
    -0.24186
    -0.29244
    -0.15515
    -0.09012
    -0.41528
    -0.22741
    -0.29967
    -0.17683
    -0.32857
    -0.31412
    -0.44419
    -0.55258
    -0.43696
    -0.29244
    -0.31412
    -0.28522
    -0.05399
     0.19891
     0.36511
     0.40846
     1.01544
     1.23944
     1.76693
     2.03428
     2.12099
     1.93312
     2.22938
     2.10654
     2.20048
     2.74964
     2.70629
     2.41725
     1.38396
     0.43737
     0.58911
     1.13105
     0.50963
    -0.13348
    -0.04677
    -1.69426
    -2.98769
    -3.45737
    -2.35904
    -1.13064
    -1.01503
    -0.70432
    -1.50639
    -1.91104
    -1.70871
    -1.65091
    -1.89659
    -0.87051
    -0.53090
    -0.28522
     0.03272
     0.48072
     0.59634
     0.95040
     1.29002
     1.20331
     0.95763
     0.74808
     0.85647
     1.18163
     1.28279
     1.46344
     1.46344
     1.54292
     1.49957
     1.57183
     1.46344
     1.27557
     1.11660
     1.00098
     0.99376
     0.80589
     0.61079
     0.39401
     0.43737
     0.44459
     0.50240
     0.34343
     0.33621
     0.11943
     0.23504
     0.13388
     0.14833
     0.24227
     0.18446
     0.06162
     0.15556
     0.16278
     0.14833
     0.01104
     0.06162
     0.17001
     0.10498
     0.10498
     0.07607
     0.04717
     0.11943
     0.08330
     0.10498
     0.14833
     0.22059
     0.12666
     0.35066
     0.13388
     0.11220
     0.06885
     0.24227
     0.11943
     0.24950
     0.11220
     0.37956
     0.13388
     0.13388
     0.15556
     0.14833
     0.24227
     0.17001
     0.02549
     0.11220
     0.15556
     0.14833
    -0.05399
     0.07607
     0.13388
     0.10498
     0.13388
     0.09775
    -0.05399
    -0.03231
    -0.01786
     0.06885
     0.14833
     0.07607
    -0.17683
    -0.18406
     0.02549
     0.08330
    -0.03231
    -0.14070
    -0.00341
    -0.22019
    -0.24186
    -0.14793
    -0.14070
    -0.26354
    -0.22741
    -0.27077
    -0.13348
    -0.16238
    -0.32135
    -0.37193
    -0.35748
    -0.39361
    -0.25632
    -0.37193
    -0.40083
    -0.38638
    -0.45864
    -0.29967
    -0.23464
    -0.30690
    -0.27077
    -0.32135
    -0.27799
    -0.25632
    -0.19128
    -0.15515
    -0.21296
    -0.27077
    -0.16238
    -0.26354
    -0.14793
    -0.27077
    -0.43696
    -0.35025
    -0.44419
    -0.48032
    -0.56703
    -0.55258
    -0.42251
    -0.14793
     0.45904
     1.08047
     1.39841
     1.94035
     2.01260
     2.02706
     2.38835
     1.83918
     0.94318
     1.71634
     2.72796
     2.61958
     2.62680
     2.41725
     1.85364
     1.25389
    -0.94277
    -1.78820
    -1.99775
    -1.13064
    -1.96162
    -2.02665
    -3.20447
    -4.62796
    -5.00371
    -4.81583
    -3.86202
    -2.91543
    -2.77814
    -2.66975
    -2.73479
    -2.92988
    -2.51801
    -1.24626
    -0.59593
    -0.42974
     0.24227
    -0.45864
    -0.45864
     0.17724
     0.67582
     0.88537
     1.70189
     1.98370
     1.45621
     0.53130
     0.34343
     0.29285
     0.65414
     0.80589
     0.87092
     0.98653
     1.07324
     1.32615
     1.29002
     1.21053
     1.29724
     1.24666
     1.02989
     1.23221
     1.29002
     1.23944
     1.08769
     1.05879
     1.11660
     1.25389
     1.35505
     1.18886
     1.34783
     1.26834
     1.26834
     1.52125
     1.69467
     1.32615
     1.37673
     1.40563
     1.44899
     1.42008
     1.31892
     1.33337
     1.38396
     1.44176
     1.55015
     1.36228
     1.28279
     1.34783
     1.36950
     1.15995
     1.39118
     1.31892
     1.20331
     1.28279
     1.42731
     1.23944
     1.39841
     1.26834
     1.27557
     1.44899
     1.39118
     1.39841
     1.32615
     1.26834
     1.38396
     1.40563
     1.31170
     1.29002
     1.27557
     1.26834
     1.21053
     1.18886
     1.01544
     1.08769
     0.95040
     0.88537
     1.11660
     1.00098
     0.79143
     0.75531
     0.80589
     0.86369
     0.89982
     0.97208
     0.73363
     0.76253
     0.90705
     0.94318
     1.07324
     0.78421
     0.75531
     0.91427
     1.01544
     1.00821
     0.92150
     0.66137
     0.74808
     0.63247
     0.50240
     0.50963
     0.35066
     0.11220
    -0.03231
     0.16278
    -0.12625
    -0.34303
    -0.52367
    -0.78380
    -0.78380
    -0.74045
    -0.76935
    -0.96445
    -1.11619
    -1.15232
    -1.13787
    -0.92109
    -0.84884
    -0.91387
    -0.87774
    -0.80548
    -0.55258
    -0.58148
    -0.57425
    -0.56703
    -0.39361
    -0.17683
    -0.22019
    -0.19851
    -0.24909
    -0.39361
    -0.44419
    -0.26354
    -0.27077
    -0.53090
    -0.67542
    -0.64651
    -0.72600
    -0.97168
    -1.05116
    -0.87774
    -0.87774
    -0.87774
    -0.19851
     0.62524
     0.49517
     0.24227
     0.50963
     1.52125
     2.61235
     2.80022
     2.38835
     2.50396
     2.12822
     1.05157
     2.52564
     2.14267
     1.26112
     1.60796
     0.84924
     0.44459
    -0.28522
    -0.73322
    -1.05839
    -1.36910
    -1.60755
    -1.80265
    -2.06278
    -1.88213
    -1.57865
    -1.24626
    -1.07284
    -0.26354
     0.32898
     0.03272
     1.42731
     1.99093
     0.69027
    -0.65374
    -0.09735
    -0.23464
     1.04434
     1.94757
     0.48795
     0.34343
     1.21776
     0.71918
     0.52408
    -0.14793
    -0.45864
    -0.49477
    -0.27799
    -0.03231
     0.09775
     0.13388
     0.19891
    -0.01064
     0.01104
     0.12666
    -0.28522
    -0.54535
    -0.87051
    -0.89942
    -1.69426
    -1.13787
    -1.21013
    -1.10174
    -1.37632
    -1.36910
    -1.48471
    -1.48471
    -1.57865
    -1.74484
    -1.69426
    -1.44136
    -1.31852
    -1.48471
    -1.44136
    -1.36187
    -1.31852
    -1.27516
    -1.21013
    -1.26794
    -1.37632
    -1.30406
    -1.22458
    -1.23181
    -1.41968
    -1.31129
    -1.31129
    -1.18123
    -1.17400
    -1.18123
    -1.15955
    -1.12342
    -1.08006
    -0.93555
    -1.05839
    -0.87774
    -0.92109
    -0.79103
    -0.55980
    -0.49477
    -0.51645
    -0.59593
    -0.43696
    -0.14793
    -0.08289
    -0.20573
    -0.19851
    -0.19851
    -0.02509
     0.15556
     0.08330
     0.06162
     0.01827
     0.27840
     0.32175
     0.30730
     0.25672
     0.22059
     0.03272
     0.14833
     0.50963
     0.45182
     0.38679
     0.32175
     0.33621
     0.24950
     0.40124
     0.35066
     0.35066
     0.07607
     0.47350
     0.24950
     0.44459
     0.37233
     0.27117
     0.19169
     0.35788
     0.33621
     0.33621
     0.20614
     0.15556
     0.24950
    -0.03954
     0.09775
     0.01827
    -0.16238
    -0.27799
    -0.06122
    -0.30690
    -0.32135
    -0.58148
    -0.63929
    -0.63929
    -0.62483
    -0.69709
    -0.79825
    -0.85606
    -0.86329
    -0.70432
    -0.65374
    -0.61038
    -0.48032
    -0.52367
    -0.56703
    -0.26354
    -0.17683
    -0.13348
    -0.35025
    -0.15515
     0.18446
     0.08330
    -0.12625
     0.03272
    -0.21296
    -0.14070
    -0.17683
    -0.32135
    -0.34303
    -0.45141
    -0.33580
    -0.58148
    -0.68987
    -0.72600
    -0.82716
    -0.45141
    -0.36470
    -0.70432
    -0.12625
     0.62524
     0.05440
     0.02549
     1.73802
     1.66576
     0.47350
     0.37956
     0.58188
     0.70472
     1.06602
     1.65131
     1.33337
     0.89260
     0.41569
     0.22059
    -0.42251
     0.06162
     0.38679
     1.00098
     1.01544
     1.95480
     2.69906
    -0.39361
    -2.45298
    -2.62640
    -2.13504
    -0.60316
     0.52408
     0.97931
     1.13105
     0.37956
    -0.92109
    -1.62200
    -1.93994
    -1.67981
    -1.40523
    -0.98613
    -0.39361
    -0.16960
     0.08330
     0.09775
     0.20614
     0.27840
     0.34343
     0.21337
     0.17724
     0.12666
     0.23504
     0.20614
     0.24950
     0.08330
     0.01104
    -0.07567
     0.01827
     0.27840
     0.17001
    -0.01064
    -0.04677
    -0.09012
     0.06885
    -0.00341
    -0.01064
     0.01104
     0.04717
    -0.04677
     0.03995
     0.00382
     0.00382
    -0.04677
    -0.04677
    -0.07567
     0.11943
    -0.05399
    -0.05399
    -0.11180
    -0.01786
    -0.03954
    -0.06844
     0.02549
     0.14833
     0.01104
     0.03995
     0.10498
    -0.16960
    -0.04677
     0.06885
     0.09053
     0.16278
     0.03272
     0.13388
     0.06162
     0.09053
     0.05440
    -0.09012
    -0.03954
     0.03272
    -0.00341
     0.00382
     0.00382
    -0.01786
    -0.24909
    -0.02509
    -0.06122
    -0.02509
    -0.05399
    -0.09012
    -0.00341
    -0.05399
     0.16278
    -0.08289
     0.01827
    -0.06844
     0.02549
     0.18446
     0.17724
     0.06162
    -0.04677
    -0.06122
    -0.05399
     0.03272
     0.07607
     0.05440
    -0.14793
    -0.07567
     0.08330
    -0.02509
    -0.31412
    -0.12625
    -0.42251
    -0.34303
    -0.21296
    -0.16960
    -0.37915
    -0.52367
    -0.53812
    -0.42251
    -0.22741
    -0.32135
    -0.39361
    -0.58148
    -0.37915
    -0.34303
    -0.45141
    -0.27799
    -0.28522
    -0.33580
    -0.27799
    -0.14070
    -0.05399
    -0.14070
    -0.13348
    -0.24186
    -0.02509
     0.01104
    -0.13348
    -0.06122
    -0.16960
    -0.13348
    -0.24186
    -0.12625
    -0.09735
    -0.29967
    -0.32135
    -0.40083
    -0.24909
    -0.48754
    -0.30690
    -0.05399
     0.24950
     0.11220
     0.34343
     0.56743
     0.56743
     1.03711
     1.23944
     1.39841
     1.19608
     1.26112
     1.55015
     1.63686
     2.17157
     2.38112
     1.81751
     0.92873
     0.38679
     0.76976
     1.20331
     0.58911
    -0.11902
    -1.99052
    -3.77531
    -3.30563
    -1.90381
    -1.06561
    -1.18845
    -1.21013
    -1.78097
    -2.12781
    -1.75207
    -2.32291
    -2.20730
    -1.69426
    -1.32574
     0.40846
     0.31453
     0.97931
     2.02706
     2.17157
     1.86809
     1.16718
     1.02989
     1.18886
     1.61518
     1.71634
     1.81751
     1.69467
     1.65854
     1.78860
     1.77415
     1.54292
     1.35505
     1.09492
     1.02989
     0.75531
     0.82756
     0.74808
     0.49517
     0.49517
     0.45182
     0.60356
     0.38679
     0.43014
     0.12666
     0.27840
     0.27117
     0.27117
     0.26395
     0.13388
     0.11220
     0.11943
     0.09775
     0.41569
     0.12666
     0.17001
     0.08330
     0.22059
     0.22059
     0.14833
     0.07607
    -0.02509
     0.27117
     0.28562
     0.09053
     0.06885
     0.19891
     0.11943
     0.01104
     0.27117
     0.18446
     0.16278
     0.09053
     0.28562
     0.19169
     0.11943
     0.11220
     0.17001
     0.14833
     0.20614
     0.13388
     0.08330
    -0.04677
    -0.01064
    -0.05399
     0.17001
     0.00382
    -0.05399
    -0.03231
     0.06885
    -0.00341
     0.02549
    -0.09735
    -0.30690
    -0.08289
    -0.04677
     0.11943
    -0.10457
    -0.04677
    -0.14793
    -0.17683
     0.07607
     0.19891
    -0.23464
    -0.22019
    -0.19128
    -0.11902
    -0.10457
    -0.20573
    -0.24186
    -0.29967
    -0.23464
    -0.15515
    -0.10457
    -0.31412
    -0.35025
    -0.40806
    -0.30690
    -0.19851
    -0.16238
    -0.46587
    -0.37915
    -0.23464
    -0.14793
    -0.16960
    -0.27077
    -0.37915
    -0.31412
    -0.10457
    -0.06844
    -0.11902
    -0.22741
    -0.16238
    -0.28522
    -0.15515
     0.00382
    -0.18406
    -0.29967
    -0.37915
    -0.30690
    -0.21296
    -0.37193
    -0.51645
    -0.32135
    -0.17683
     0.36511
     0.97208
     1.13828
     0.85647
     1.13105
     2.25106
     2.52564
     2.39558
     1.87531
     0.90705
     1.29724
     1.64409
     1.80305
     2.15712
     1.81751
     0.95763
     0.46627
     0.25672
    -0.27077
    -2.20730
    -1.93994
    -1.75207
    -1.53529
    -1.33297
    -1.67981
    -2.82150
    -3.05272
    -3.10330
    -2.40240
    -1.97607
    -1.49916
    -0.65374
    -0.95000
    -1.19568
    -1.36910
    -1.09451
    -0.81993
    -0.55258
     0.11943
     0.83479
     0.17724
     0.04717
     0.37956
     0.70472
     0.56021
     0.67582
     1.12382
     1.04434
     1.16718
     1.02266
     0.77698
     0.68305
     0.66859
     0.90705
     1.21053
     1.21776
     1.35505
     1.08769
     0.82756
     0.88537
     0.86369
     0.69027
     0.48072
     0.35066
     0.37233
     0.27840
     0.35788
     0.20614
     0.11220
    -0.03954
     0.07607
     0.26395
     0.19891
     0.21337
     0.15556
     0.01104
     0.21337
     0.15556
     0.17724
     0.21337
     0.17001
     0.24227
     0.29285
     0.27840
     0.30730
     0.34343
     0.35066
     0.34343
     0.55298
     0.46627
     0.51685
     0.54576
     0.53853
     0.75531
     0.87092
     0.87814
     0.95040
     1.03711
     1.10215
     1.17440
     1.18163
     1.20331
     1.04434
     1.31892
     1.46344
     1.27557
     1.26834
     1.40563
     1.31892
     1.36950
     1.44176
     1.23221
     1.25389
     1.36950
     1.33337
     1.40563
     1.40563
     1.31170
     1.28279
     1.56460
     1.72357
     1.55738
     1.54292
     1.54292
     1.52847
     1.60796
     1.57183
     1.55738
     1.56460
     1.50679
     1.62963
     1.62241
     1.59351
     1.36228
     0.98653
     1.00821
     1.07324
     0.84202
     0.75531
     0.49517
     0.48072
     0.32175
     0.33621
     0.32175
     0.10498
    -0.07567
    -0.03231
    -0.07567
    -0.08289
    -0.05399
    -0.33580
    -0.29244
     0.07607
     0.11220
     0.19169
     0.17724
    -0.03954
    -0.03231
     0.18446
     0.22059
     0.27840
     0.09775
     0.09053
    -0.03954
     0.14111
     0.11943
    -0.01786
    -0.05399
    -0.17683
    -0.27799
    -0.32857
    -0.63929
    -0.46587
    -0.67542
    -0.88496
    -0.64651
    -0.59593
    -0.58870
    -0.42974
    -0.01786
     0.49517
     0.17001
     0.09053
     0.49517
     1.35505
     2.61235
     2.30887
     1.78860
     1.78138
     0.96486
     1.52125
     2.13544
     1.47067
     1.52125
     1.97648
     1.68022
     0.84924
     0.20614
    -0.45141
    -1.23181
    -1.21735
    -1.13787
    -1.04393
    -1.31129
    -1.38355
    -1.54252
    -1.65813
    -0.75490
    -1.02226
    -0.91387
    -0.24186
    -0.12625
    -0.69709
    -1.27516
    -0.69709
    -0.97890
    -0.58148
    -0.03954
    -0.97890
    -1.46303
    -0.71877
    -1.08006
    -0.41528
    -0.92832
    -1.43413
    -1.93271
    -1.80265
    -1.69426
    -1.47026
    -1.12342
    -0.93555
    -0.61761
    -0.55980
    -0.66096
    -0.36470
    -0.35748
    -0.09735
    -0.10457
    -0.20573
    -0.15515
     0.08330
     0.16278
     0.17001
     0.25672
     0.15556
    -0.09012
     0.18446
     0.19891
     0.28562
     0.12666
     0.06162
    -0.09012
    -0.06844
    -0.02509
     0.09775
    -0.09012
    -0.19128
    -0.09012
    -0.09735
    -0.03954
    -0.09735
    -0.22741
    -0.24909
    -0.19128
    -0.12625
    -0.19851
    -0.19128
    -0.22019
    -0.32857
    -0.19851
    -0.08289
    -0.22741
    -0.08289
    -0.23464
     0.07607
    -0.15515
     0.05440
    -0.08289
    -0.01064
    -0.04677
    -0.02509
    -0.06844
     0.09053
     0.08330
     0.08330
    -0.09012
     0.03272
    -0.16238
    -0.14070
    -0.16238
    -0.14070
    -0.14070
    -0.12625
    -0.29967
    -0.24186
    -0.12625
    -0.37915
    -0.29244
    -0.32857
    -0.19128
    -0.22741
    -0.31412
    -0.16960
    -0.22019
    -0.25632
    -0.11180
    -0.08289
     0.11220
    -0.01786
    -0.06122
    -0.13348
     0.03995
     0.18446
    -0.00341
     0.11943
     0.19891
     0.14111
     0.10498
     0.30008
     0.29285
     0.16278
     0.09775
    -0.06844
     0.09775
     0.09053
    -0.11902
    -0.17683
    -0.36470
    -0.20573
    -0.45864
    -0.45141
    -0.64651
    -0.89219
    -0.86329
    -1.00780
    -1.02948
    -0.80548
    -0.91387
    -1.14510
    -0.96445
    -0.81271
    -0.61038
    -0.75490
    -0.78380
    -0.66096
    -0.44419
    -0.42251
    -0.32135
    -0.20573
    -0.34303
    -0.36470
    -0.12625
    -0.19851
    -0.27077
    -0.36470
    -0.36470
    -0.37915
    -0.42251
    -0.53812
    -0.63206
    -0.84884
    -0.55258
    -0.59593
    -0.42251
    -0.26354
     0.38679
     0.69027
     0.60356
     0.53130
     1.15995
     1.70912
     2.38835
     2.43893
     2.33054
     1.70912
     0.97931
     1.49234
     0.86369
     1.20331
     1.08047
     0.40124
     0.04717
    -0.31412
    -0.80548
    -1.55697
    -1.79542
    -2.26510
    -2.22897
    -1.99052
    -0.36470
     1.28279
     1.47067
     1.13828
    -0.68264
    -2.87208
    -2.51801
    -2.20730
    -1.89659
     1.16718
     2.51119
     2.07041
     0.97208
    -0.59593
    -1.47026
    -1.65091
    -1.00780
    -0.50922
     0.13388
     0.41569
     0.84924
     1.12382
     1.53570
     1.84641
     1.72357
     1.73802
     1.96925
     2.08486
     1.99815
     2.01260
     2.10654
     1.82473
     1.86809
     1.94035
     2.02706
     1.55015
     1.46344
     1.21053
     1.04434
     1.10937
     1.06602
     0.74085
     0.47350
     0.29285
     0.21337
     0.06885
    -0.28522
    -0.54535
    -0.79103
    -0.69709
    -0.74767
    -0.84884
    -1.07284
    -1.09451
    -1.20290
    -1.34019
    -1.00780
    -1.18845
    -1.24626
    -1.21735
    -1.18123
    -1.14510
    -1.13787
    -1.32574
    -1.18123
    -0.98613
    -0.98613
    -0.87051
    -1.02226
    -1.15232
    -1.06561
    -1.19568
    -1.02226
    -1.05116
    -1.28961
    -1.24626
    -1.08729
    -1.04393
    -1.05116
    -1.16677
    -1.06561
    -1.03671
    -0.81271
    -0.81993
    -0.84884
    -0.81993
    -0.73322
    -0.76935
    -0.41528
    -0.37193
    -0.39361
    -0.37915
    -0.22741
    -0.08289
    -0.01064
    -0.10457
    -0.29244
    -0.13348
     0.04717
     0.09053
     0.20614
    -0.00341
     0.06162
    -0.02509
     0.09053
     0.28562
     0.17001
    -0.17683
    -0.15515
    -0.05399
    -0.09735
    -0.11902
    -0.30690
    -0.42974
    -0.32857
    -0.27799
    -0.25632
    -0.45141
    -0.48754
    -0.60316
    -0.59593
    -0.46587
    -0.32857
    -0.37193
    -0.47309
    -0.24909
    -0.26354
    -0.18406
    -0.19851
    -0.06844
    -0.07567
    -0.04677
     0.02549
     0.15556
    -0.00341
     0.02549
    -0.11180
    -0.11180
     0.11943
    -0.09012
    -0.15515
    -0.32135
    -0.31412
    -0.40083
    -0.46587
    -0.48032
    -0.37193
    -0.36470
    -0.36470
    -0.35025
    -0.01064
    -0.15515
    -0.12625
     0.49517
     1.34783
     1.13828
     0.73363
     0.81311
     1.23221
     2.02706
     2.38112
     1.98370
     1.99815
     1.87531
     1.31170
     1.52847
     1.62963
     0.66137
     0.32175
    -0.31412
     0.06885
    -0.26354
    -0.55980
    -1.17400
    -1.71594
    -1.89659
    -2.04110
    -1.20290
     0.63247
     1.56460
     1.28279
    -1.45581
    -4.66409
    -4.46899
    -3.78253
    -1.88213
     1.99093
     2.69184
     0.93595
    -0.64651
    -1.88213
    -1.99052
    -1.76652
    -1.14510
    -0.66096
    -0.18406
     0.11943
     0.58911
     0.82034
     0.87814
     0.81311
     0.63969
     0.74808
     0.97931
     0.79143
     0.72640
     0.53130
     0.52408
     0.61079
     0.56021
     0.41569
     0.39401
     0.36511
     0.24227
     0.28562
     0.32898
     0.37956
     0.01827
     0.19891
     0.38679
     0.27117
     0.25672
     0.27840
     0.19169
     0.07607
     0.06885
     0.19891
     0.09775
     0.15556
     0.22059
     0.11943
     0.16278
     0.24227
     0.21337
     0.06162
     0.24227
     0.32175
     0.01827
     0.18446
     0.16278
     0.09053
     0.11943
     0.08330
     0.08330
     0.13388
     0.18446
     0.04717
     0.01827
     0.10498
    -0.14070
    -0.23464
    -0.00341
    -0.05399
     0.03272
    -0.06844
     0.02549
    -0.19851
    -0.10457
    -0.08289
     0.02549
    -0.11180
     0.00382
     0.06885
    -0.01786
     0.00382
     0.19891
    -0.16960
     0.06162
     0.11943
     0.18446
     0.01827
     0.00382
    -0.14793
    -0.06844
    -0.06844
    -0.03954
    -0.06122
    -0.20573
    -0.18406
    -0.18406
    -0.11180
    -0.14070
    -0.49477
    -0.48032
    -0.37193
    -0.28522
    -0.45141
    -0.44419
    -0.50922
    -0.40806
    -0.61761
    -0.38638
    -0.42974
    -0.40806
    -0.47309
    -0.42974
    -0.35748
    -0.19851
    -0.44419
    -0.38638
    -0.23464
    -0.16960
    -0.01786
    -0.11902
    -0.02509
    -0.24909
    -0.32857
    -0.29967
    -0.16238
    -0.23464
    -0.31412
    -0.44419
    -0.23464
    -0.19851
    -0.19851
    -0.36470
    -0.27077
    -0.08289
    -0.04677
     0.30008
     0.43014
     0.49517
     0.90705
     1.05879
     0.95763
     0.87092
     1.13828
     1.15995
     1.49234
     1.76693
     1.68022
     1.31170
     0.77698
     0.39401
     0.65414
     0.79143
     0.82034
     0.34343
    -0.10457
    -1.78097
    -2.56136
    -2.63362
    -1.96162
    -1.39800
    -1.67981
    -2.05555
    -2.49633
    -2.41685
    -2.32291
    -1.37632
    -1.84600
    -2.09891
    -2.08446
    -2.43852
    -1.85323
    -0.58870
    -0.16238
    -0.18406
     0.91427
     1.19608
     0.87814
     0.77698
     0.83479
     0.84202
     0.87092
     1.27557
     1.83918
     2.01983
     1.92589
     1.81751
     1.71634
     1.68022
     1.54292
     1.39118
     1.36228
     1.09492
     0.79143
     0.58188
     0.50963
     0.50963
     0.30008
     0.33621
     0.15556
     0.24950
     0.30730
     0.15556
     0.16278
     0.06885
    -0.08289
     0.11220
     0.17724
     0.27840
     0.22059
    -0.18406
     0.09775
     0.25672
     0.09053
     0.10498
     0.01104
     0.14111
     0.01827
     0.09053
     0.15556
    -0.01786
    -0.03954
     0.03995
     0.11220
     0.03995
     0.21337
     0.03272
     0.00382
    -0.03231
    -0.08289
     0.04717
     0.05440
    -0.08289
    -0.01786
     0.02549
    -0.03954
     0.07607
    -0.14070
    -0.10457
     0.00382
    -0.06844
     0.01104
    -0.02509
    -0.19851
    -0.16960
     0.05440
    -0.23464
     0.03272
     0.06162
    -0.25632
    -0.00341
    -0.03954
    -0.03954
    -0.25632
    -0.27077
    -0.16960
    -0.14070
    -0.09012
    -0.22019
    -0.29244
    -0.25632
    -0.22741
    -0.43696
    -0.17683
    -0.27799
    -0.44419
    -0.42251
    -0.32857
    -0.31412
    -0.48032
    -0.52367
    -0.50199
    -0.37915
    -0.32857
    -0.31412
    -0.53812
    -0.56703
    -0.42974
    -0.35748
    -0.40806
    -0.39361
    -0.50199
    -0.61038
    -0.29967
    -0.32857
    -0.40806
    -0.53090
    -0.53812
    -0.37193
    -0.35748
    -0.25632
    -0.42251
    -0.50199
    -0.58148
    -0.58148
    -0.66819
    -0.72600
    -0.75490
    -0.99335
    -0.98613
    -0.59593
    -0.42251
     0.00382
     0.19891
     0.44459
     0.81311
     1.86086
     2.80745
     2.20770
     1.47067
     0.59634
     0.82034
     1.63686
     1.97648
     2.14990
     1.83196
     1.18886
     0.85647
     0.50240
    -0.76213
    -2.12059
    -1.87491
    -1.96884
    -2.14226
    -1.68704
    -2.31569
    -3.00214
    -3.11053
    -2.67698
    -2.07723
    -2.07723
    -1.54974
    -1.23903
    -1.28239
    -1.52084
    -1.22458
    -1.68704
    -1.08006
    -0.33580
    -0.32857
    -0.25632
    -0.09735
     0.06162
    -0.12625
     0.14833
     0.60356
     0.56021
     0.37233
     0.40124
     0.48072
     0.82034
     0.79143
     0.90705
     0.89982
     1.19608
     1.34060
     1.23221
     0.92150
     0.84924
     0.66137
     0.60356
     0.82756
     0.71918
     0.40124
     0.29285
     0.48795
     0.50240
     0.29285
     0.14833
     0.10498
     0.03272
     0.19169
     0.20614
     0.12666
    -0.06122
    -0.02509
    -0.09735
     0.11943
     0.22782
    -0.14793
    -0.03231
    -0.08289
     0.06162
     0.00382
    -0.02509
     0.04717
    -0.14070
     0.05440
     0.15556
     0.13388
     0.03272
     0.03272
    -0.18406
     0.13388
     0.09775
     0.11220
     0.05440
     0.01827
    -0.01786
    -0.03231
     0.01827
     0.01827
    -0.06844
    -0.11180
     0.08330
     0.14111
    -0.06844
    -0.01064
    -0.11902
     0.01827
     0.04717
     0.24227
     0.11943
     0.11943
     0.40124
     0.31453
     0.30730
     0.45182
     0.53130
     0.57466
     0.79143
     0.84202
     0.84924
     0.83479
     0.88537
     0.80589
     1.08769
     1.18163
     1.02266
     1.05879
     1.00821
     1.11660
     1.13828
     1.09492
     0.89982
     1.14550
     1.13828
     1.02989
     1.13828
     0.93595
     0.93595
     0.66859
     1.08047
     0.98653
     0.99376
     0.85647
     0.84924
     1.04434
     0.95040
     0.97208
     0.84202
     0.86369
     0.85647
     1.07324
     1.00821
     1.01544
     0.94318
     0.79143
     1.10937
     1.02989
     1.11660
     0.82034
     0.88537
     0.75531
     0.93595
     0.76253
     0.71195
     0.58911
     0.42292
     0.51685
     0.56021
     0.41569
     0.33621
     0.07607
    -0.03954
     0.09053
     0.23504
     0.11943
     0.01104
    -0.30690
     0.05440
     0.18446
     0.08330
     0.43014
     0.81311
     0.92873
     0.83479
     0.74808
     1.05157
     1.87531
     1.64409
     1.65131
     1.62241
     2.09209
     1.60073
     1.52847
     1.53570
     1.18886
     1.41286
     1.94757
     1.83918
     1.56460
     0.82034
     0.52408
    -0.03954
    -0.40083
    -0.32135
     0.00382
     0.15556
    -0.27077
     0.76976
     2.29441
     2.70629
     2.54732
     0.77698
    -1.69426
    -2.22897
    -1.34019
    -0.70432
     0.37233
     1.55738
     1.41286
     0.27117
    -1.10174
    -1.52084
    -2.25065
    -2.07723
    -1.77375
    -1.55697
    -1.26071
    -1.02226
    -0.71877
    -0.74767
    -0.50199
    -0.39361
    -0.19851
     0.14833
     0.04717
     0.24950
     0.09053
     0.61079
     0.79143
     0.58911
     0.68305
     0.66137
     0.75531
     0.55298
     0.48072
     0.58188
     0.49517
     0.58911
     0.55298
     0.63247
     0.40846
     0.46627
    -0.01064
     0.21337
     0.24227
     0.24227
     0.03272
     0.11220
     0.03272
     0.06885
     0.03995
    -0.11902
     0.03272
     0.07607
    -0.03231
    -0.03231
     0.08330
     0.10498
    -0.15515
    -0.09012
     0.03272
     0.14111
     0.01827
     0.01104
    -0.03954
    -0.09735
    -0.09735
     0.03272
    -0.04677
    -0.09735
    -0.14070
    -0.22741
    -0.18406
    -0.14070
    -0.29244
    -0.46587
    -0.18406
    -0.21296
    -0.31412
    -0.32857
    -0.31412
    -0.30690
    -0.42974
    -0.33580
    -0.29967
    -0.17683
    -0.28522
    -0.16238
    -0.11902
    -0.13348
    -0.21296
    -0.23464
    -0.10457
    -0.07567
    -0.24186
    -0.06122
    -0.17683
    -0.07567
     0.06885
     0.12666
    -0.03954
     0.01827
    -0.02509
    -0.09735
    -0.06844
     0.00382
     0.06162
    -0.20573
    -0.14070
    -0.11902
    -0.24909
    -0.34303
    -0.35025
    -0.39361
    -0.46587
    -0.54535
    -0.66819
    -0.71154
    -0.77658
    -0.90664
    -0.97890
    -0.87774
    -0.81993
    -1.10897
    -1.08729
    -0.88496
    -0.87051
    -0.83438
    -0.80548
    -0.76213
    -0.85606
    -0.75490
    -0.58148
    -0.40806
    -0.35025
    -0.34303
    -0.33580
    -0.40806
    -0.26354
    -0.16238
    -0.38638
    -0.48754
    -0.28522
    -0.38638
    -0.27799
    -0.37193
    -0.39361
    -0.65374
    -0.75490
    -0.36470
    -0.37193
    -0.48754
    -0.61761
    -0.43696
    -0.40806
    -0.61038
    -0.24909
    -0.00341
     0.25672
     0.01104
     0.15556
     0.40846
     0.81311
     0.50963
     1.30447
     1.39118
     0.92873
     0.17724
     0.57466
     0.38679
     0.11220
     1.39841
     1.00098
     0.67582
     0.05440
    -0.55258
    -0.92109
    -1.10174
    -0.71154
    -0.55258
    -0.13348
     0.06885
     1.79583
     3.21210
     3.49391
     2.43170
    -0.45141
    -1.73762
    -0.76213
    -2.45298
    -0.76935
     1.53570
     1.50679
     0.76253
    -0.39361
    -1.80988
    -2.57582
    -2.93711
    -3.06717
    -2.69866
    -2.41685
    -2.05555
    -1.69426
    -1.13064
    -0.55980
    -0.35025
    -0.01064
     0.03995
     0.07607
     0.32898
     0.61079
     0.65414
     0.60356
     0.41569
     0.57466
     0.68305
     0.78421
     0.37233
     0.30730
     0.44459
     0.44459
     0.34343
     0.48072
     0.45904
     0.37233
     0.32898
     0.45904
     0.49517
     0.40846
     0.36511
     0.24950
     0.47350
     0.55298
     0.59634
     0.56743
     0.63969
     0.63247
     0.78421
     0.87814
     1.06602
     0.93595
     0.88537
     1.17440
     1.21776
     1.31892
     1.20331
     1.15273
     1.26834
     1.36228
     1.43454
     1.44176
     1.31892
     1.29002
     1.27557
     1.32615
     1.44176
     1.34060
     1.16718
     1.20331
     1.13828
     1.14550
     1.06602
     0.80589
     0.84924
     0.80589
     0.82756
     0.58911
     0.27840
     0.37956
     0.11220
     0.06162
    -0.12625
    -0.28522
    -0.53090
    -0.66819
    -0.77658
    -0.74045
    -1.00058
    -1.25348
    -1.41245
    -1.31129
    -1.30406
    -1.51361
    -1.77375
    -1.78097
    -1.75207
    -1.82433
    -1.90381
    -1.76652
    -2.07723
    -2.01942
    -1.93994
    -1.90381
    -1.75207
    -2.01220
    -1.93271
    -1.84600
    -1.87491
    -1.68704
    -1.61478
    -1.71594
    -1.60032
    -1.61478
    -1.27516
    -1.16677
    -1.15955
    -1.34742
    -0.96445
    -0.92832
    -0.87774
    -0.78380
    -0.98613
    -0.89219
    -0.66096
    -0.46587
    -0.61038
    -0.79825
    -0.75490
    -0.76935
    -0.71877
    -0.53812
    -0.71154
    -0.76935
    -0.84884
    -0.61038
    -0.53090
    -0.64651
    -0.54535
    -0.45864
    -0.24186
    -0.01064
     0.06885
     0.22059
     0.75531
     0.88537
     0.46627
     0.58188
     0.84202
     1.07324
     1.54292
     2.04151
     1.86086
     1.57905
     0.97208
     0.48072
     0.72640
     1.05157
     0.63247
     0.75531
    -0.31412
    -0.27077
    -0.40083
     0.03272
     0.01104
    -0.87774
    -1.45581
    -1.12342
    -0.16238
     2.49674
     4.16591
     4.46940
     1.90422
    -2.47465
    -3.76086
    -2.95156
    -1.35465
     1.31892
     2.76409
     1.70912
     0.26395
    -1.02948
    -2.35181
    -2.82872
    -2.67698
    -2.33736
    -1.82433
    -1.69426
    -1.21013
    -0.74045
    -0.17683
     0.06162
     0.31453
     0.16278
     0.32175
     0.34343
     0.56743
     0.59634
     0.40124
     0.43014
     0.51685
     0.43014
     0.50240
     0.27117
     0.37233
     0.21337
     0.30730
     0.41569
     0.46627
     0.29285
     0.11220
     0.21337
     0.35066
     0.50963
     0.15556
     0.32175
     0.24227
     0.23504
     0.22782
     0.30008
     0.09775
     0.17001
     0.11943
     0.27117
     0.35788
     0.27117
     0.21337
     0.08330
     0.06162
     0.37956
     0.24950
     0.17001
     0.11220
     0.20614
     0.15556
     0.14111
     0.09775
     0.01104
    -0.01064
     0.11220
     0.05440
     0.04717
    -0.01786
    -0.10457
    -0.11180
     0.04717
    -0.09012
    -0.12625
    -0.05399
     0.00382
     0.01104
    -0.06844
     0.01104
    -0.03231
    -0.20573
     0.06885
     0.03272
     0.09775
    -0.02509
    -0.04677
    -0.09735
    -0.05399
     0.02549
    -0.09012
    -0.04677
    -0.22019
    -0.11180
    -0.14793
    -0.19851
    -0.23464
    -0.29244
    -0.22019
    -0.14793
    -0.12625
    -0.22741
    -0.30690
    -0.45141
    -0.19851
    -0.04677
     0.00382
    -0.19851
    -0.13348
    -0.23464
    -0.09012
    -0.00341
     0.03995
    -0.12625
    -0.09735
    -0.09735
     0.03995
    -0.09012
    -0.11902
    -0.29244
    -0.30690
    -0.11902
    -0.08289
    -0.21296
    -0.29967
    -0.36470
    -0.52367
    -0.21296
    -0.47309
    -0.57425
    -0.42251
    -0.42974
    -0.36470
    -0.18406
    -0.14793
    -0.12625
    -0.16238
     0.14833
     0.48072
     0.48072
     0.96486
     1.29724
     0.95040
     0.84924
     1.25389
     1.43454
     1.79583
     2.41003
     2.67016
     1.99815
     1.45621
     0.38679
     0.44459
     1.15995
     0.82756
     0.71918
    -0.18406
    -0.87051
    -1.06561
    -1.14510
    -1.02226
    -1.59310
    -2.20007
    -2.35181
    -1.98330
    -1.82433
    -0.25632
     0.37956
     0.05440
    -1.67258
    -3.50795
    -3.69582
    -2.34459
    -1.40523
     0.40124
     1.83196
     1.15273
     0.24227
    -0.22741
    -1.05116
    -0.86329
    -0.32857
     0.39401
     0.71195
     0.82034
     1.10937
     1.49957
     1.49234
     1.32615
     1.29724
     1.00098
     0.84924
     0.76253
     0.69750
     0.55298
     0.44459
     0.30008
     0.22782
     0.30008
     0.22059
     0.05440
    -0.16960
     0.03272
     0.13388
     0.05440
     0.20614
     0.09053
    -0.00341
    -0.01064
     0.00382
     0.10498
     0.14111
     0.09053
     0.19169
    -0.00341
     0.10498
     0.13388
    -0.06844
     0.05440
     0.20614
     0.03272
     0.19891
     0.14833
    -0.01786
    -0.02509
     0.17724
     0.11220
     0.09775
     0.14833
     0.01827
    -0.01064
     0.06885
     0.14833
    -0.06844
    -0.14070
     0.17724
     0.01104
     0.03995
     0.09053
    -0.03231
     0.01827
    -0.16238
    -0.07567
    -0.07567
     0.03995
    -0.03231
    -0.02509
     0.14833
     0.04717
    -0.03954
    -0.13348
    -0.02509
     0.16278
    -0.02509
     0.09775
     0.03995
     0.03995
    -0.02509
    -0.00341
     0.09053
     0.03272
     0.01827
    -0.04677
    -0.02509
     0.12666
    -0.03231
    -0.20573
    -0.08289
    -0.01064
    -0.13348
    -0.20573
    -0.03231
    -0.27799
    -0.25632
    -0.27799
    -0.21296
    -0.09012
    -0.22019
    -0.28522
    -0.32857
    -0.21296
    -0.28522
    -0.27799
    -0.22741
    -0.11902
    -0.51645
    -0.45864
    -0.12625
     0.01827
    -0.16238
    -0.19851
    -0.20573
    -0.14070
    -0.06122
    -0.06122
    -0.18406
    -0.24909
    -0.03231
    -0.24909
    -0.25632
    -0.42974
    -0.40083
    -0.46587
    -0.28522
    -0.06844
    -0.32857
    -0.21296
     0.15556
     0.80589
     1.44176
     1.88254
     1.97648
     2.08486
     2.07764
     1.60796
     1.61518
     1.94035
     2.47506
     2.49674
     2.14990
     2.30164
     1.33337
     0.45182
    -0.17683
     0.28562
    -0.36470
    -0.43696
     0.05440
    -1.44858
    -3.19724
    -4.51235
    -4.31725
    -2.56136
    -2.03388
    -1.49194
    -2.44575
    -2.60472
    -2.56136
    -2.70588
    -3.78253
    -2.93711
    -2.37349
    -1.79542
    -1.26794
    -0.72600
    -0.90664
    -0.48032
     0.27840
     0.36511
     0.45904
     0.39401
     0.60356
     0.75531
     0.88537
     1.07324
     1.13828
     1.29002
     1.25389
     1.34060
     1.16718
     0.97931
     0.88537
     0.75531
     0.43737
     0.38679
     0.26395
     0.14111
     0.04717
     0.05440
     0.06162
     0.09053
    -0.16960
    -0.25632
    -0.05399
    -0.03231
    -0.10457
    -0.09735
    -0.18406
    -0.29967
    -0.09735
    -0.09012
    -0.13348
    -0.20573
    -0.09735
    -0.24909
    -0.17683
    -0.19851
    -0.19851
    -0.27799
    -0.22019
    -0.09012
    -0.02509
    -0.05399
    -0.22741
    -0.19851
    -0.09735
    -0.15515
    -0.11180
     0.07607
    -0.10457
    -0.16960
    -0.01786
     0.07607
     0.02549
    -0.12625
    -0.16238
    -0.09012
     0.10498
    -0.05399
    -0.06844
    -0.17683
    -0.15515
    -0.17683
    -0.15515
    -0.06122
    -0.11902
    -0.26354
    -0.20573
    -0.16960
    -0.22019
    -0.30690
    -0.37915
    -0.31412
    -0.17683
    -0.14070
    -0.29244
    -0.29244
    -0.49477
    -0.32857
    -0.33580
    -0.37193
    -0.35748
    -0.44419
    -0.52367
    -0.42251
    -0.33580
    -0.63929
    -0.58148
    -0.50922
    -0.51645
    -0.51645
    -0.52367
    -0.51645
    -0.71154
    -0.55980
    -0.57425
    -0.42251
    -0.32857
    -0.41528
    -0.49477
    -0.31412
    -0.19851
    -0.15515
    -0.27799
    -0.26354
     0.01104
     0.22782
     0.10498
     0.28562
     0.18446
     0.19169
     0.26395
     0.47350
     0.60356
     0.46627
     0.41569
     0.52408
     0.67582
     0.55298
     0.50240
     0.37956
     0.45182
     0.40124
     0.54576
     0.27840
     0.34343
     0.34343
     0.17001
     0.14833
     0.30730
     0.35788
     0.06885
     0.16278
     0.58188
     0.58911
     1.02989
     1.77415
     2.14267
     1.91144
     1.94035
     2.40280
     2.72074
     4.06475
     3.50836
     3.59507
     3.27713
     2.77855
     2.79300
     2.51119
     2.33054
     2.56900
     1.91144
     1.00821
     0.72640
     0.11943
     0.05440
    -0.52367
    -1.02948
    -1.23903
    -1.44136
    -1.23903
    -0.66819
     0.16278
     1.05879
     1.10937
     2.55454
     3.04590
    -0.28522
    -1.30406
    -0.32135
    -0.80548
     0.67582
     1.72357
     1.65854
     2.12822
     0.40124
    -0.85606
    -1.39078
    -1.37632
    -1.37632
    -1.28961
    -0.84884
    -0.66096
    -0.27077
    -0.11180
     0.06162
     0.41569
     0.48072
     0.65414
     0.87092
     0.93595
     1.18886
     1.33337
     1.29002
     1.58628
     1.49957
     1.31892
     1.55738
     1.66576
     1.59351
     1.54292
     1.66576
     1.45621
     1.47789
     1.74525
     1.63686
     1.61518
     1.55015
     1.39118
     1.54292
     1.62241
     1.68744
     1.68744
     1.65131
     1.68022
     1.94035
     1.88254
     1.93312
     1.97648
     2.07041
     2.10654
     2.35222
     2.17157
     2.28719
     2.04873
     1.98370
     2.14990
     2.10654
     1.82473
     1.70189
     1.60073
     1.49234
     1.23944
     1.08769
     0.74808
     0.46627
     0.35066
     0.24950
     0.08330
    -0.21296
    -0.32135
    -0.72600
    -0.90664
    -0.95722
    -1.13064
    -1.23181
    -1.24626
    -1.43413
    -1.41968
    -1.47026
    -1.49916
    -1.54974
    -1.57865
    -1.51361
    -1.54252
    -1.51361
    -1.59310
    -1.75207
    -1.79542
    -1.61478
    -1.48471
    -1.53529
    -1.70871
    -1.67981
    -1.83878
    -1.96884
    -1.80265
    -1.93994
    -1.96884
    -1.93994
    -1.96884
    -1.85323
    -1.92549
    -2.08446
    -2.25065
    -1.93994
    -1.91104
    -1.88936
    -2.04833
    -2.07723
    -1.96884
    -1.88936
    -1.91104
    -1.80265
    -1.82433
    -1.72316
    -1.65091
    -1.39800
    -1.44858
    -1.42690
    -1.47026
    -1.26071
    -1.05116
    -0.91387
    -0.89942
    -0.74045
    -0.67542
    -0.66096
    -0.43696
    -0.36470
    -0.48754
    -0.31412
    -0.48032
    -0.38638
    -0.26354
    -0.51645
    -0.80548
    -0.74767
    -0.72600
    -0.68264
    -0.81993
    -0.95722
    -0.86329
    -0.99335
    -1.19568
    -1.15232
    -0.85606
    -0.95000
    -0.81271
    -0.16238
     0.38679
    -0.02509
     0.09775
     0.26395
     1.25389
     1.44899
     0.63969
     1.52125
     1.94035
     1.83918
     0.62524
     1.13105
     0.84924
     1.33337
     1.60796
     0.89260
     0.72640
     0.06162
    -0.27799
    -0.78380
    -1.36187
    -1.01503
    -0.85606
    -1.05116
    -1.28961
    -0.87051
    -0.54535
     0.11220
     0.69027
     1.73802
     2.79300
     0.04717
    -2.38794
    -1.26071
    -1.10174
    -0.83438
     1.41286
     1.75247
     1.85364
     0.47350
    -0.80548
    -1.65813
    -1.73039
    -1.75207
    -1.53529
    -1.05116
    -0.86329
    -0.78380
    -0.50922
    -0.24909
    -0.11902
    -0.39361
    -0.13348
     0.32175
     0.26395
     0.26395
     0.34343
     0.43014
     0.36511
     0.40846
     0.53853
     0.54576
     0.58911
     0.40846
     0.41569
     0.38679
     0.40846
     0.48795
     0.33621
     0.47350
     0.52408
     0.47350
     0.50240
     0.43014
     0.46627
     0.21337
     0.27840
     0.35066
     0.41569
     0.37233
     0.35066
     0.28562
     0.29285
     0.25672
     0.06885
     0.16278
     0.21337
     0.12666
     0.14833
     0.27117
     0.09053
    -0.03954
     0.05440
     0.22782
     0.17724
     0.24227
     0.18446
     0.09053
     0.17724
     0.24227
     0.11220
     0.18446
     0.10498
     0.08330
     0.06885
     0.28562
     0.30008
     0.19891
    -0.02509
     0.04717
     0.17001
     0.19891
     0.18446
     0.09775
     0.06162
     0.11220
     0.06885
     0.11220
     0.06885
     0.03272
    -0.06122
    -0.03954
     0.02549
    -0.13348
    -0.22019
    -0.32135
    -0.29967
    -0.09012
    -0.17683
    -0.42251
    -0.46587
    -0.27799
    -0.44419
    -0.40083
    -0.54535
    -0.40806
    -0.50199
    -0.47309
    -0.39361
    -0.43696
    -0.55258
    -0.51645
    -0.37193
    -0.33580
    -0.27077
    -0.32135
    -0.36470
    -0.34303
    -0.18406
    -0.42251
    -0.27799
    -0.18406
    -0.37915
    -0.23464
    -0.14793
    -0.17683
    -0.27077
    -0.42251
    -0.35748
    -0.35025
    -0.25632
    -0.37915
    -0.40083
    -0.50199
    -0.55258
    -0.70432
    -0.62483
    -0.60316
    -0.68264
    -0.76935
    -0.59593
    -0.46587
    -0.53090
    -0.46587
    -0.43696
    -0.25632
     0.32898
     0.93595
     0.75531
     0.20614
     0.27117
     0.74808
     1.29724
     1.90422
     1.99093
     1.86086
     1.70912
     1.35505
     1.11660
     1.02266
     0.32898
     0.50240
    -0.39361
     0.05440
    -0.14070
    -0.35748
    -0.92109
    -1.35465
    -1.82433
    -1.70871
    -1.88213
    -0.42251
     1.33337
     1.91867
     0.79866
    -2.38072
    -4.65686
    -3.77531
    -2.72756
    -1.18845
     1.63686
     2.24383
     0.79866
    -0.72600
    -1.77375
    -1.99052
    -1.81710
    -1.29684
    -0.95722
    -0.41528
     0.22782
     0.53853
     0.82756
     0.77698
     0.81311
     0.92873
     0.87092
     0.69027
     0.56743
     0.60356
     0.56743
     0.46627
     0.57466
     0.16278
     0.23504
     0.28562
     0.33621
     0.41569
     0.17724
     0.09775
     0.19169
     0.30008
     0.32175
     0.32175
     0.01104
     0.01104
     0.12666
     0.10498
     0.17001
     0.11220
    -0.01786
     0.03272
     0.07607
     0.06162
     0.02549
    -0.01786
    -0.07567
    -0.01786
     0.17724
     0.15556
     0.11220
    -0.03954
     0.02549
     0.06885
     0.08330
     0.17001
     0.05440
     0.01104
     0.11220
     0.15556
     0.18446
     0.01827
    -0.03954
     0.02549
     0.04717
     0.21337
     0.10498
     0.03995
     0.08330
     0.01827
    -0.06844
     0.18446
    -0.06844
    -0.05399
     0.00382
    -0.03231
    -0.05399
    -0.06844
    -0.14070
    -0.22019
    -0.09012
    -0.11180
    -0.03954
    -0.19128
    -0.34303
    -0.31412
    -0.37915
    -0.11180
    -0.19851
    -0.26354
    -0.26354
    -0.15515
    -0.16960
    -0.16238
    -0.31412
    -0.27799
    -0.06122
    -0.09012
     0.14111
    -0.06844
     0.01104
    -0.18406
    -0.04677
     0.05440
     0.13388
     0.15556
     0.04717
     0.03272
     0.15556
     0.06162
     0.01827
     0.00382
    -0.07567
     0.05440
     0.07607
    -0.05399
    -0.00341
    -0.21296
    -0.20573
    -0.13348
     0.02549
    -0.22019
    -0.36470
    -0.45141
    -0.37915
    -0.30690
    -0.61038
    -0.52367
    -0.47309
    -0.53090
    -0.41528
    -0.18406
    -0.06844
     0.26395
     0.12666
     0.56743
     0.97931
     1.48512
     1.91867
     1.27557
     1.09492
     1.49957
     2.22215
     2.20048
     2.66293
     3.42165
     2.04873
     1.11660
     0.79143
     0.53130
     1.27557
     0.66859
    -0.12625
    -2.30123
    -3.41402
    -2.85762
    -1.96884
    -1.54974
    -1.99052
    -2.25788
    -2.74201
    -2.80704
    -2.52523
    -1.48471
    -1.43413
    -1.37632
    -1.50639
    -2.03388
    -1.64368
    -0.00341
     0.74085
     1.18886
     2.17157
     1.42008
     0.64692
     0.33621
     0.19891
     0.28562
     0.68305
     0.90705
     1.18163
     1.31170
     1.15995
     0.98653
     0.92150
     1.10937
     0.96486
     0.60356
     0.42292
     0.40846
     0.50240
     0.36511
     0.24950
     0.31453
     0.18446
     0.22782
     0.28562
     0.27117
     0.25672
     0.08330
     0.13388
     0.31453
     0.40124
     0.16278
     0.26395
     0.24950
     0.22782
     0.16278
     0.27840
     0.28562
     0.22782
     0.32898
     0.38679
     0.33621
     0.19891
     0.27840
     0.04717
     0.26395
     0.35788
     0.37233
     0.23504
     0.31453
     0.27117
     0.43014
     0.29285
     0.33621
     0.23504
     0.30730
     0.26395
     0.37956
     0.33621
     0.23504
     0.19169
     0.01104
     0.41569
     0.30008
     0.17724
     0.11220
    -0.14070
     0.01827
    -0.18406
    -0.05399
    -0.16960
    -0.18406
    -0.27077
    -0.25632
    -0.28522
    -0.38638
    -0.65374
    -0.57425
    -0.52367
    -0.27799
    -0.44419
    -0.46587
    -0.48032
    -0.25632
    -0.46587
    -0.21296
    -0.09012
     0.04717
    -0.06122
     0.05440
     0.17724
     0.34343
     0.39401
     0.22059
     0.45182
     0.52408
     0.53853
     0.49517
     0.41569
     0.58188
     0.50963
     0.44459
     0.46627
     0.40846
     0.42292
     0.23504
     0.37956
     0.32898
     0.18446
     0.12666
     0.25672
     0.40124
     0.23504
     0.11943
     0.17724
     0.06885
     0.01104
    -0.02509
     0.03995
    -0.03231
    -0.03231
    -0.16238
    -0.15515
    -0.17683
    -0.29967
    -0.48032
    -0.48032
    -0.30690
    -0.39361
    -0.33580
    -0.34303
    -0.53812
    -0.76213
    -0.50199
    -0.74045
    -0.74045
     0.02549
     0.83479
     0.61801
     0.11220
     0.30008
     0.66137
     1.08047
     0.27840
     0.17001
     1.64409
     2.03428
     2.14990
     1.57905
     1.91867
     1.47067
     1.69467
     3.18319
     2.79300
     1.73802
     0.83479
     0.47350
     0.33621
     0.43737
     0.74808
     0.58188
     0.24227
    -0.05399
     0.01827
     0.63969
     0.77698
     1.45621
     2.63403
     0.63969
    -2.04833
    -0.89942
    -0.95000
    -1.18123
     0.15556
     1.39841
     1.58628
    -0.28522
    -0.99335
    -1.31852
    -2.03388
    -2.00497
    -2.25788
    -2.36627
    -2.11336
    -1.81710
    -1.52084
    -1.56420
    -1.41968
    -0.94277
    -0.89942
    -0.76935
    -0.50922
    -0.34303
    -0.12625
     0.16278
     0.30730
     0.29285
     0.44459
     0.40846
     0.72640
     0.51685
     0.58188
     0.55298
     0.56021
     0.52408
     0.86369
     0.65414
     0.58911
     0.53853
     0.52408
     0.56021
     0.53853
     0.61079
     0.38679
     0.30008
     0.37956
     0.46627
     0.35066
     0.27117
     0.13388
     0.15556
     0.26395
    -0.06844
    -0.02509
    -0.08289
    -0.14793
    -0.14793
    -0.19851
    -0.23464
    -0.37193
    -0.40806
    -0.45864
    -0.35748
    -0.30690
    -0.18406
    -0.33580
    -0.58148
    -0.24909
    -0.11902
    -0.13348
    -0.29967
    -0.01064
    -0.26354
    -0.04677
     0.02549
    -0.01064
    -0.03954
    -0.15515
    -0.15515
    -0.03231
     0.01104
    -0.05399
    -0.27077
    -0.39361
    -0.35025
    -0.43696
    -0.51645
    -0.63206
    -0.75490
    -0.79825
    -0.84161
    -0.84884
    -1.06561
    -1.29684
    -1.21735
    -1.18845
    -1.20290
    -1.03671
    -1.07284
    -1.14510
    -1.16677
    -1.08729
    -0.87051
    -0.67542
    -0.79825
    -0.63206
    -0.60316
    -0.23464
    -0.39361
    -0.45141
    -0.37193
    -0.27077
     0.01104
    -0.06122
    -0.13348
    -0.11902
    -0.16238
    -0.27077
    -0.19128
    -0.01064
    -0.04677
    -0.10457
    -0.14070
    -0.11180
    -0.07567
    -0.15515
    -0.27077
    -0.24909
    -0.00341
     0.01827
    -0.24186
    -0.21296
    -0.41528
    -0.32857
    -0.46587
    -0.53812
    -0.75490
    -0.84884
    -0.95000
    -0.73322
    -0.71154
    -0.83438
    -0.79103
    -0.64651
    -0.71154
    -0.58870
    -0.48032
    -0.32135
    -0.09735
    -0.57425
    -0.45864
     0.19891
     0.88537
     0.11943
    -0.65374
     0.48072
     2.57622
     2.54009
     2.16435
     1.34060
     0.29285
     0.48795
     2.46061
     2.67738
     1.48512
     1.06602
     0.79866
     1.01544
     0.42292
     0.37956
     0.19169
    -0.14070
    -0.54535
    -0.24909
     0.09053
     0.50963
     0.87092
     1.90422
     2.89416
    -0.14070
    -2.48188
    -1.21735
    -1.26794
    -1.01503
     1.06602
     1.76693
     1.51402
     0.20614
    -1.14510
    -1.60755
    -1.87491
    -2.30123
    -2.12059
    -1.60755
    -1.06561
    -0.88496
    -0.77658
    -0.31412
    -0.37915
    -0.29244
     0.11943
     0.52408
     0.46627
     0.39401
     0.76976
     1.01544
     1.18886
     1.15273
     1.07324
     1.26834
     1.22499
     1.49957
     1.38396
     1.54292
     1.48512
     1.44899
     1.58628
     1.88254
     1.64409
     1.65131
     1.68744
     1.77415
     1.95480
     1.81028
     1.70189
     1.87531
     1.90422
     2.09209
     2.04873
     2.01983
     1.80305
     1.74525
     1.68744
     1.81028
     1.88254
     1.38396
     1.14550
     1.24666
     1.19608
     0.87814
     0.56021
     0.50963
     0.22782
     0.32175
     0.33621
    -0.15515
    -0.19851
    -0.32857
    -0.57425
    -0.51645
    -0.66096
    -0.95722
    -1.19568
    -1.08006
    -1.03671
    -0.92832
    -1.18845
    -1.37632
    -1.38355
    -1.36187
    -1.35465
    -1.48471
    -1.60032
    -1.69426
    -1.93271
    -1.78820
    -1.70871
    -2.03388
    -2.09168
    -2.18562
    -2.08446
    -2.21452
    -2.21452
    -2.20007
    -2.14226
    -2.12781
    -1.96884
    -1.88213
    -1.79542
    -1.61478
    -1.63645
    -1.41245
    -1.07284
    -0.80548
    -0.86329
    -0.61761
    -0.53812
    -0.42251
    -0.16238
    -0.22019
    -0.22741
    -0.02509
    -0.00341
     0.08330
    -0.00341
    -0.02509
    -0.06122
    -0.12625
     0.10498
     0.18446
     0.08330
    -0.01786
    -0.13348
    -0.14070
    -0.01786
    -0.11180
    -0.27799
    -0.22019
    -0.27799
    -0.14070
    -0.31412
    -0.38638
    -0.65374
    -0.81271
    -0.70432
    -0.37915
    -0.48032
    -0.84161
    -0.81993
    -0.66096
    -0.50199
    -0.19851
     0.33621
     0.66137
     0.35066
    -0.30690
     0.15556
     0.84924
     1.21053
     0.46627
     0.57466
     1.89699
     2.95919
     2.54732
     1.03711
     1.44176
     1.16718
     1.92589
     1.65854
     0.95763
     0.86369
     0.56021
     0.59634
     0.24950
    -0.20573
    -0.32135
    -0.59593
    -0.39361
     1.54292
     2.44616
     2.41003
     1.46344
    -1.12342
    -1.91826
    -0.81993
    -0.82716
    -0.69709
     1.07324
     2.41725
     1.86809
     0.60356
    -0.61038
    -1.79542
    -1.65813
    -1.39078
    -1.19568
    -1.04393
    -0.97168
    -0.53090
    -0.37915
    -0.28522
     0.02549
     0.02549
     0.01827
     0.17724
     0.40124
     0.56743
     0.60356
     0.59634
     0.79866
     1.02989
     1.00821
     0.62524
     0.71918
     0.71195
     0.74808
     0.85647
     0.98653
     0.77698
     0.77698
     0.74808
     0.79866
     0.74085
     0.65414
     0.59634
     0.45904
     0.74085
     0.64692
     0.59634
     0.69027
     0.42292
     0.52408
     0.43737
     0.38679
     0.35066
     0.33621
     0.22059
     0.16278
     0.24227
     0.26395
     0.05440
    -0.16960
     0.05440
     0.02549
     0.01104
    -0.03231
    -0.07567
    -0.19851
    -0.14793
    -0.03954
    -0.01064
     0.14833
    -0.15515
    -0.01064
     0.06162
     0.03272
     0.09053
    -0.03954
    -0.09735
     0.09775
     0.05440
    -0.03954
     0.02549
     0.04717
    -0.13348
    -0.06844
    -0.12625
    -0.16960
    -0.21296
    -0.48754
    -0.23464
    -0.35748
    -0.48032
    -0.58148
    -0.80548
    -0.62483
    -0.62483
    -0.71877
    -0.61038
    -0.79103
    -0.74767
    -0.81993
    -0.89219
    -0.72600
    -0.68987
    -0.68987
    -0.65374
    -0.53812
    -0.48754
    -0.59593
    -0.65374
    -0.43696
    -0.40806
    -0.36470
    -0.27077
    -0.39361
    -0.37915
    -0.48032
    -0.39361
    -0.40806
    -0.27077
    -0.41528
    -0.50922
    -0.57425
    -0.57425
    -0.48754
    -0.87051
    -0.70432
    -0.63206
    -0.76935
    -0.79825
    -0.84884
    -0.98613
    -0.96445
    -0.69709
    -0.61761
    -0.50922
    -0.62483
    -0.52367
    -0.48032
    -0.14793
     0.22059
     0.38679
     0.27840
     0.45182
     0.57466
     1.06602
     1.07324
     0.42292
     0.90705
     0.94318
     1.39118
     1.39118
     0.89982
     1.03711
     0.24950
     0.19169
    -0.11180
    -0.54535
    -0.50199
    -0.56703
    -0.51645
    -1.04393
    -1.50639
    -1.41245
    -1.96884
    -1.82433
    -1.78820
     0.00382
     1.10937
     1.38396
     0.79143
    -2.12059
    -4.68577
    -3.77531
    -2.86485
    -1.54252
     1.18886
     1.51402
     0.81311
    -0.50199
    -1.63645
    -1.83155
    -1.86768
    -1.31129
    -0.89219
    -0.46587
    -0.05399
     0.48795
     1.02266
     1.10215
     0.95040
     1.06602
     0.84924
     0.51685
     0.56743
     0.48072
     0.47350
     0.42292
     0.17724
     0.24950
     0.13388
     0.19891
     0.11943
     0.09053
     0.06885
     0.17724
     0.09775
     0.14833
     0.09775
     0.05440
     0.14833
     0.14833
     0.21337
     0.11220
     0.00382
     0.11943
     0.12666
     0.11220
     0.24227
     0.10498
     0.01827
     0.15556
     0.22782
     0.02549
     0.17724
     0.03272
     0.03995
    -0.03954
     0.05440
     0.03995
    -0.06844
    -0.12625
     0.03272
    -0.01064
     0.06885
     0.01104
    -0.24909
    -0.24186
     0.04717
    -0.05399
     0.03995
    -0.09735
    -0.11180
    -0.05399
     0.01827
     0.11220
    -0.17683
    -0.15515
    -0.02509
    -0.05399
     0.09775
    -0.11180
    -0.12625
    -0.17683
    -0.03954
    -0.24909
    -0.17683
    -0.11902
    -0.19128
    -0.29967
    -0.19851
    -0.22741
    -0.26354
    -0.38638
    -0.35025
     0.05440
     0.01827
    -0.38638
    -0.47309
    -0.42251
    -0.27077
    -0.32135
    -0.29244
    -0.11180
    -0.25632
    -0.33580
    -0.33580
    -0.16238
    -0.27077
    -0.29967
    -0.37915
    -0.40806
    -0.25632
    -0.11180
    -0.17683
    -0.30690
    -0.22741
    -0.24186
    -0.23464
    -0.31412
    -0.22741
    -0.37915
    -0.35748
    -0.30690
    -0.36470
    -0.46587
    -0.66819
    -0.72600
    -0.61038
    -0.34303
     0.05440
    -0.14793
    -0.11902
     0.53130
     0.68305
     0.84924
     2.04151
     3.68900
     2.84358
     1.91144
     1.73802
     1.49957
     1.88977
     2.50396
     2.43893
     2.43893
     2.09932
     0.78421
    -0.19128
     0.26395
    -0.22741
    -1.22458
    -1.21735
    -2.64085
    -4.51235
    -5.01093
    -4.20163
    -2.83595
    -2.36627
    -2.25065
    -2.30846
    -3.06717
    -3.18279
    -2.88653
    -2.30123
    -1.83878
    -1.62923
    -0.72600
    -0.61038
    -0.64651
    -0.39361
     0.39401
     0.34343
     0.42292
     0.93595
     0.66859
     0.71195
     0.76253
     0.46627
     0.71195
     0.54576
     0.64692
     0.74085
     1.00098
     1.33337
     1.03711
     0.82756
     0.72640
     0.84202
     0.63969
     0.54576
     0.19169
     0.11943
     0.19891
     0.15556
     0.09775
     0.06162
    -0.23464
    -0.09735
    -0.16238
    -0.04677
    -0.15515
    -0.12625
    -0.23464
    -0.09012
    -0.04677
    -0.06844
    -0.11180
    -0.16960
    -0.21296
    -0.13348
     0.09053
     0.11220
    -0.18406
    -0.06844
    -0.35025
    -0.16960
     0.12666
     0.09053
    -0.11902
    -0.06844
    -0.01064
     0.07607
     0.02549
    -0.08289
    -0.03954
     0.08330
    -0.00341
     0.19169
     0.12666
     0.14111
     0.01104
    -0.01064
     0.35066
     0.36511
     0.18446
     0.22782
     0.24227
     0.33621
     0.35066
     0.32175
     0.45182
     0.50963
     0.50963
     0.54576
     0.63247
     0.56743
     0.35066
     0.40124
     0.66137
     0.68305
     0.48795
     0.32175
     0.49517
     0.52408
     0.40124
     0.25672
     0.19169
     0.20614
     0.01104
     0.20614
    -0.06122
     0.05440
    -0.06844
    -0.27799
    -0.08289
     0.09053
    -0.09012
    -0.15515
     0.01827
     0.13388
     0.06885
     0.25672
     0.20614
     0.11943
     0.23504
     0.56743
     0.53130
     0.45904
     0.56743
     0.58188
     0.43014
     0.66137
     0.74085
     0.47350
     0.48072
     0.33621
     0.33621
     0.35066
     0.44459
     0.23504
     0.19169
     0.06162
     0.12666
     0.07607
    -0.22019
    -0.30690
    -0.56703
    -0.30690
    -0.53090
    -0.32135
    -0.46587
    -0.66819
    -0.10457
     0.52408
     1.00821
     0.61801
     0.70472
     0.89982
     1.98370
     2.76409
     2.12822
     2.29441
     3.00977
     3.78294
     2.06319
     1.76693
     2.54009
     1.73080
     2.18603
     2.48951
     2.15712
     1.19608
     0.14111
    -0.36470
    -0.96445
    -1.07284
    -0.92832
    -1.08729
    -1.42690
    -1.15955
    -1.17400
    -0.76213
    -0.43696
    -0.85606
    -0.45864
     0.79143
     0.69027
    -0.28522
    -0.23464
     0.14833
    -0.09012
     0.87092
     1.27557
    -0.64651
    -0.48754
    -0.65374
    -0.17683
     0.53853
    -0.62483
    -1.02948
    -1.21013
    -1.27516
    -1.26794
    -1.16677
    -0.81271
    -0.63206
    -0.63206
    -0.24909
    -0.18406
     0.11943
     0.04717
     0.11220
     0.23504
     0.56743
     0.64692
     0.45904
     0.48795
     0.70472
     0.73363
     0.64692
     0.66137
     0.66859
     0.74808
     0.82756
     0.64692
     0.76976
     0.65414
     0.53853
     0.51685
     0.74808
     0.66859
     0.35788
     0.41569
     0.37233
     0.32175
     0.32898
     0.22782
     0.05440
     0.07607
    -0.05399
     0.06885
     0.07607
    -0.01786
    -0.16960
    -0.32857
    -0.13348
    -0.01786
    -0.09735
    -0.17683
    -0.27799
    -0.22019
    -0.21296
    -0.11180
    -0.09735
    -0.29244
    -0.27077
    -0.17683
    -0.04677
    -0.04677
    -0.07567
    -0.27077
    -0.16238
    -0.02509
    -0.07567
     0.03272
    -0.03231
    -0.08289
    -0.03954
     0.11220
     0.13388
     0.12666
     0.03272
     0.01104
     0.08330
     0.01827
    -0.07567
    -0.23464
    -0.01064
    -0.04677
    -0.19851
    -0.16960
    -0.24909
    -0.45864
    -0.36470
    -0.47309
    -0.50199
    -0.53812
    -0.56703
    -0.73322
    -0.71877
    -0.78380
    -0.70432
    -1.00058
    -1.00780
    -0.78380
    -0.76935
    -0.71877
    -0.66819
    -0.77658
    -0.76213
    -0.65374
    -0.54535
    -0.48032
    -0.44419
    -0.38638
    -0.32135
    -0.24186
    -0.06122
    -0.14793
    -0.24186
    -0.08289
     0.01104
    -0.05399
    -0.09735
    -0.07567
    -0.18406
    -0.29244
    -0.24909
    -0.16238
    -0.38638
    -0.32135
    -0.73322
    -0.75490
    -0.84884
    -1.14510
    -1.05116
    -1.16677
    -1.35465
    -1.34742
    -0.96445
    -0.44419
     0.10498
     0.29285
     0.24950
     1.05157
     2.06319
     3.60952
     4.96798
     4.14423
     1.69467
     0.40846
     1.96202
     2.86526
     2.60513
     2.87248
     2.35222
     1.89699
     0.97931
     0.18446
    -1.01503
    -1.48471
    -2.15672
    -2.40962
    -2.35904
    -2.48911
    -2.34459
    -1.99775
    -2.14949
    -1.92549
    -1.15955
    -0.43696
    -0.42974
    -1.23181
     0.13388
     1.55738
     0.76976
    -0.79103
    -1.51361
    -0.57425
     0.40846
     2.22215
     1.41286
    -0.00341
     0.06162
    -0.28522
    -0.50199
    -0.02509
     0.66137
     1.10215
     0.66859
    -0.24909
    -0.68987
    -0.37193
     0.22059
     0.84924
     0.90705
     1.15995
     1.10937
     1.31892
     1.35505
     1.11660
     1.29724
     1.53570
     1.65854
     1.80305
     2.20770
     2.40280
     2.08486
     2.25828
     2.27996
     2.57622
     2.44616
     2.41725
     2.21493
     1.99093
     2.04873
     1.83196
     1.64409
     1.24666
     1.18163
     0.78421
     0.79866
     0.50240
     0.22782
    -0.07567
    -0.35748
    -0.32857
    -0.50922
    -0.71877
    -1.08006
    -1.27516
    -1.21735
    -1.18845
    -1.28239
    -1.26794
    -1.34742
    -1.49916
    -1.42690
    -1.30406
    -1.34019
    -1.23903
    -1.45581
    -1.18123
    -0.94277
    -0.90664
    -1.03671
    -1.00780
    -0.90664
    -0.79103
    -0.88496
    -0.76935
    -0.87774
    -0.98613
    -0.81993
    -0.79103
    -1.05116
    -1.05116
    -1.05116
    -1.25348
    -1.07284
    -1.00058
    -1.21013
    -1.35465
    -1.43413
    -1.41968
    -1.39800
    -1.28239
    -1.21013
    -1.37632
    -1.44858
    -1.16677
    -1.04393
    -1.08006
    -1.15232
    -0.91387
    -0.86329
    -0.58870
    -0.61038
    -0.44419
    -0.43696
    -0.38638
    -0.28522
    -0.11180
     0.15556
    -0.04677
     0.07607
     0.07607
     0.19891
     0.11220
     0.08330
    -0.16238
     0.18446
     0.11220
     0.20614
     0.10498
    -0.09012
    -0.06844
    -0.03954
    -0.09012
    -0.03954
    -0.16960
    -0.36470
    -0.26354
    -0.23464
    -0.42251
    -0.58148
    -0.76935
    -0.64651
    -0.71154
    -0.66096
    -0.51645
    -1.01503
    -1.04393
    -0.72600
    -0.29244
     0.42292
     0.56743
     0.75531
     0.94318
     1.60796
     2.09209
     2.95197
     3.94914
     3.31326
     2.26551
     1.51402
     1.97648
     1.60073
     2.41725
     1.85364
     1.44176
     1.18163
     0.59634
    -0.59593
    -1.63645
    -1.70871
    -1.75929
    -2.30846
    -2.25788
    -1.62200
    -1.02226
    -0.07567
     0.00382
     1.05157
     1.94035
    -0.75490
    -2.22897
    -1.18123
    -0.98613
    -0.76213
     0.66859
     1.13105
     0.52408
     0.32175
    -0.10457
    -0.97168
    -1.40523
    -1.49194
    -1.13064
    -0.90664
    -0.89219
    -0.46587
    -0.27799
     0.35066
     0.56743
     0.47350
     0.57466
     0.39401
     0.61079
     0.61801
     0.54576
     0.46627
     0.48795
     0.37956
     0.50963
     0.53130
     0.46627
     0.47350
     0.36511
     0.47350
     0.71195
     0.60356
     0.43014
     0.46627
     0.49517
     0.37233
     0.44459
     0.42292
     0.18446
     0.31453
     0.40124
     0.26395
     0.29285
     0.20614
     0.11943
    -0.27077
     0.09775
     0.32175
     0.15556
     0.21337
    -0.01786
     0.10498
     0.09053
     0.12666
    -0.06122
     0.10498
     0.01104
     0.24950
     0.18446
     0.24227
     0.07607
    -0.03954
    -0.00341
     0.35066
     0.23504
    -0.06122
    -0.04677
    -0.03231
    -0.10457
    -0.02509
    -0.25632
    -0.34303
    -0.23464
    -0.26354
    -0.26354
    -0.27799
    -0.42974
    -0.43696
    -0.66819
    -0.41528
    -0.48032
    -0.60316
    -0.72600
    -0.66096
    -0.45141
    -0.46587
    -0.55258
    -0.42974
    -0.62483
    -0.37915
    -0.19128
    -0.22019
    -0.36470
    -0.29967
    -0.44419
    -0.16238
    -0.00341
    -0.09012
    -0.17683
    -0.26354
    -0.14070
    -0.16960
    -0.09012
    -0.24186
    -0.27077
    -0.35748
    -0.27077
    -0.29967
    -0.35025
    -0.39361
    -0.58870
    -0.56703
    -0.35748
    -0.51645
    -0.53812
    -0.69709
    -0.73322
    -0.81993
    -0.68264
    -0.75490
    -0.81271
    -0.89219
    -0.89942
    -0.98613
    -0.84884
    -1.00058
    -1.03671
    -0.87774
    -0.68987
    -0.59593
    -0.49477
    -0.40806
    -0.19851
    -0.24186
    -0.24186
     0.17001
     0.41569
     0.22059
     0.08330
     0.33621
     0.63247
     0.43737
     0.43014
     0.74808
     0.93595
     1.09492
     1.02266
     0.01104
     0.07607
    -0.01064
    -0.34303
    -0.89219
    -1.47749
    -0.89942
    -0.68987
    -0.84884
    -1.28239
    -1.73039
    -1.96162
    -2.35904
    -1.87491
    -0.72600
     0.55298
     0.35788
     0.36511
    -2.79259
    -5.06874
    -3.19724
    -2.01220
    -0.82716
     1.29002
     1.44176
     0.71918
    -0.55258
    -1.16677
    -1.46303
    -1.20290
    -0.58148
    -0.07567
     0.54576
     0.69027
     1.01544
     1.11660
     1.24666
     1.23221
     1.08047
     0.87814
     0.82034
     0.69750
     0.74085
     0.38679
     0.27840
     0.12666
     0.17001
     0.25672
     0.11220
    -0.08289
     0.11943
    -0.04677
    -0.09735
    -0.02509
     0.11943
     0.05440
     0.01827
    -0.09735
     0.11220
     0.01827
     0.01827
    -0.17683
     0.03272
     0.06162
    -0.05399
     0.07607
     0.08330
    -0.16960
    -0.06122
    -0.11902
    -0.01786
     0.10498
    -0.12625
    -0.18406
    -0.08289
     0.02549
     0.02549
    -0.16960
    -0.13348
    -0.11180
    -0.10457
    -0.11180
    -0.23464
    -0.11180
    -0.16960
    -0.21296
    -0.28522
    -0.15515
    -0.16960
    -0.14070
    -0.32135
    -0.14070
    -0.12625
    -0.24909
    -0.40083
    -0.21296
    -0.03231
    -0.24909
    -0.16960
    -0.09012
    -0.14070
    -0.11180
    -0.14070
    -0.04677
    -0.01786
     0.04717
     0.08330
     0.06885
     0.01104
     0.15556
     0.00382
     0.18446
     0.14111
     0.19169
     0.24227
     0.14111
     0.03272
     0.03272
    -0.02509
    -0.02509
     0.14833
     0.07607
    -0.16960
    -0.11902
    -0.08289
    -0.20573
    -0.26354
    -0.22019
    -0.21296
    -0.24909
    -0.20573
    -0.27799
    -0.23464
    -0.58148
    -0.55258
    -0.38638
    -0.47309
    -0.38638
    -0.46587
    -0.53090
    -0.48032
    -0.37915
    -0.47309
    -0.09012
     0.32898
     0.25672
     0.64692
     1.18886
     1.22499
     1.12382
     0.85647
     1.33337
     1.38396
     1.57183
     1.27557
     1.10215
     1.15995
     1.64409
     1.44176
     1.30447
     1.64409
     1.47067
    -0.53090
    -1.15232
    -0.86329
    -0.94277
    -0.56703
    -0.79825
    -0.22019
    -1.45581
    -3.03105
    -3.97041
    -3.65970
    -2.86485
    -1.93994
    -1.35465
    -1.58587
    -2.28678
    -2.69866
    -2.54691
    -2.07723
    -1.81710
    -1.52084
    -0.89219
    -0.50922
     0.14833
    -0.23464
    -0.19128
     0.37956
     0.49517
     0.30008
     0.43014
     0.58188
     0.46627
     0.68305
     0.71918
     0.66859
     0.74808
     0.85647
     0.56021
     0.82756
     0.94318
     1.08047
     0.85647
     0.76253
     0.66859
     0.74808
     0.48072
     0.35066
     0.35066
     0.17001
     0.01827
    -0.01786
     0.01827
     0.14111
    -0.14793
    -0.30690
    -0.07567
    -0.01786
     0.04717
    -0.14793
    -0.29967
    -0.01786
    -0.22019
    -0.07567
    -0.08289
    -0.07567
    -0.12625
    -0.01064
     0.16278
     0.03272
    -0.23464
    -0.25632
    -0.27077
     0.11943
    -0.11180
    -0.01786
    -0.29244
    -0.18406
    -0.16960
    -0.29244
    -0.15515
    -0.12625
    -0.32857
    -0.26354
    -0.23464
    -0.14793
    -0.19128
    -0.32135
    -0.28522
    -0.11180
     0.03272
     0.08330
    -0.10457
    -0.04677
     0.00382
     0.06162
     0.30730
     0.22059
     0.14111
     0.20614
     0.36511
     0.62524
     0.45904
     0.31453
     0.29285
     0.27840
     0.63969
     0.58911
     0.57466
     0.48795
     0.40846
     0.40124
     0.48795
     0.65414
     0.48795
     0.34343
     0.45182
     0.56743
     0.60356
     0.48072
     0.39401
     0.51685
     0.63247
     0.63247
     0.51685
     0.46627
     0.52408
     0.55298
     0.37233
     0.56021
     0.53853
     0.39401
     0.31453
     0.46627
     0.50240
     0.42292
     0.16278
     0.14833
     0.21337
     0.32175
     0.49517
     0.36511
     0.29285
     0.32898
     0.25672
     0.28562
     0.56743
    -0.01786
    -0.14793
     0.09775
     0.24950
     0.07607
    -0.19851
    -0.35025
    -0.44419
    -0.46587
    -0.31412
    -0.40083
    -0.57425
    -0.35025
     0.43737
     0.19891
     0.40124
     0.18446
     0.37956
     1.05157
     1.99815
     2.85080
     3.47945
     2.38835
     1.42731
     2.60513
     2.29441
     2.35222
     3.50836
     3.22655
     2.33777
     1.34783
     1.21776
     1.24666
     0.28562
     0.21337
    -0.01064
    -0.23464
    -0.51645
    -0.81271
    -0.67542
    -0.06122
    -0.24186
    -0.43696
     0.37956
     1.32615
     0.16278
    -1.81710
    -0.76213
     0.30008
     0.27117
     1.45621
     0.73363
    -0.00341
    -0.66819
    -0.89219
    -0.61761
     0.01104
     0.11220
    -1.35465
    -1.51361
    -1.67258
    -1.43413
    -1.18845
    -0.71154
    -0.34303
    -0.39361
    -0.64651
    -0.71877
    -0.54535
    -0.58870
    -0.29244
    -0.37193
    -0.09012
    -0.01786
     0.46627
     0.37233
     0.36511
     0.24227
     0.07607
     0.32175
     0.57466
     0.51685
     0.47350
     0.45904
     0.35788
     0.40846
     0.47350
     0.27840
     0.32898
     0.34343
     0.41569
     0.23504
     0.19891
     0.10498
    -0.12625
    -0.01064
    -0.05399
     0.01827
    -0.00341
    -0.39361
    -0.44419
    -0.63206
    -0.52367
    -0.80548
    -0.70432
    -0.98613
    -0.88496
    -0.92832
    -1.05116
    -1.11619
    -1.41245
    -1.39800
    -1.13787
    -1.10174
    -1.21013
    -1.29684
    -1.35465
    -1.25348
    -0.96445
    -1.03671
    -1.02948
    -0.95000
    -0.78380
    -0.55258
    -0.63206
    -0.62483
    -0.48032
    -0.59593
    -0.48032
    -0.22019
    -0.15515
    -0.26354
    -0.35025
    -0.18406
    -0.17683
    -0.19851
    -0.33580
    -0.36470
    -0.27799
    -0.35025
    -0.40083
    -0.45141
    -0.40806
    -0.48032
    -0.37193
    -0.28522
    -0.28522
    -0.27799
    -0.47309
    -0.42251
    -0.24909
    -0.37193
    -0.27077
    -0.27799
    -0.37193
    -0.40083
    -0.09735
    -0.12625
    -0.31412
    -0.53090
    -0.42974
    -0.19851
    -0.14070
    -0.29244
    -0.24909
    -0.25632
    -0.21296
    -0.13348
    -0.11180
    -0.03231
    -0.28522
    -0.48032
    -0.20573
    -0.19128
    -0.27077
    -0.23464
    -0.45141
    -0.13348
    -0.09012
    -0.27799
    -0.22019
    -0.16238
    -0.33580
    -0.76213
    -0.86329
    -0.55258
    -0.24186
    -0.31412
    -0.47309
    -0.50199
    -0.30690
    -0.19851
    -0.38638
    -0.06122
     0.02549
    -0.47309
    -0.84161
    -0.99335
    -0.05399
     0.47350
     1.49957
     2.82913
     2.98087
     1.54292
     0.67582
     0.84924
     0.95763
     1.29002
     1.70189
     1.47789
     1.48512
     1.44899
     1.09492
     0.74085
    -0.13348
    -0.85606
    -0.68987
    -1.17400
    -1.26071
    -0.74767
    -0.25632
     0.32898
     0.42292
     1.10215
     2.48951
    -0.38638
    -2.67698
    -1.68704
    -2.10614
    -0.55980
     1.34060
     1.78138
     1.21053
     0.76976
    -0.37915
    -1.35465
    -1.50639
    -1.86768
    -1.33297
    -0.70432
    -0.20573
    -0.03954
     0.06885
     0.48072
     0.32898
     0.24227
     0.28562
     0.23504
     0.29285
     0.27117
     0.38679
     0.39401
     0.48795
     0.43737
     0.45904
     0.51685
     0.69027
     0.58911
     0.40124
     0.48072
     0.50240
     0.48072
     0.52408
     0.28562
     0.25672
     0.32898
     0.17001
     0.35066
     0.16278
     0.05440
     0.01104
     0.06885
     0.07607
    -0.07567
    -0.18406
    -0.01786
    -0.11180
    -0.11180
    -0.20573
    -0.05399
    -0.30690
    -0.23464
    -0.27799
    -0.28522
    -0.06122
    -0.26354
    -0.37193
    -0.25632
    -0.22019
    -0.25632
    -0.48754
    -0.32857
    -0.45141
    -0.43696
    -0.50922
    -0.50922
    -0.74045
    -0.92109
    -0.73322
    -0.88496
    -0.89942
    -0.97890
    -0.96445
    -1.08006
    -0.92832
    -0.80548
    -0.95000
    -1.07284
    -0.89219
    -0.73322
    -0.81271
    -0.61038
    -0.51645
    -0.50199
    -0.44419
    -0.22019
    -0.37193
    -0.24186
    -0.24909
    -0.13348
    -0.14793
    -0.14070
    -0.19851
    -0.27799
    -0.23464
    -0.17683
    -0.20573
    -0.19128
    -0.16960
    -0.27799
    -0.37915
    -0.23464
    -0.12625
    -0.12625
    -0.23464
    -0.48754
    -0.32857
    -0.19128
    -0.14070
    -0.25632
    -0.35748
    -0.20573
    -0.34303
    -0.27077
    -0.37193
    -0.29967
    -0.36470
    -0.16960
    -0.51645
    -0.42974
    -0.42974
    -0.46587
    -0.53090
    -0.36470
    -0.45864
    -0.53090
    -0.40083
    -0.66096
    -0.84884
    -0.89942
    -0.50199
    -0.32135
    -0.68264
    -0.62483
    -0.41528
     0.01827
     0.47350
     0.16278
    -0.01786
     0.56743
     0.71195
     0.80589
     2.11377
     3.45778
     3.93468
     2.07041
     1.51402
     1.55015
     1.75970
     1.23944
     1.04434
     0.95763
     1.63686
     1.09492
     0.71918
     0.01104
    -0.66096
    -1.02226
    -1.96884
    -1.75207
    -0.99335
    -0.20573
     0.21337
    -0.35748
     2.14990
     3.90578
     1.60073
    -2.86485
    -3.84034
    -2.41685
    -0.12625
     1.94757
     1.79583
     0.78421
    -0.52367
    -0.92832
    -1.80265
    -2.28678
    -2.20730
    -1.77375
    -1.42690
    -1.01503
    -0.76935
    -0.32135
     0.11943
     0.32175
     0.50240
     0.45182
     0.51685
     0.49517
     0.72640
     0.73363
     0.71918
     0.64692
     0.58911
     0.64692
     0.40124
     0.71195
     0.45904
     0.47350
     0.48072
     0.56021
     0.58911
     0.38679
     0.33621
     0.36511
     0.32898
     0.37956
     0.47350
     0.23504
     0.19891
     0.24227
     0.17001
     0.27840
     0.01827
    -0.08289
    -0.03231
     0.19891
     0.14111
     0.08330
    -0.11902
    -0.14793
    -0.04677
    -0.05399
    -0.03231
    -0.00341
    -0.24909
    -0.14070
    -0.05399
    -0.01064
    -0.08289
    -0.24186
    -0.17683
    -0.22019
     0.08330
    -0.12625
    -0.14070
    -0.24186
    -0.23464
    -0.24909
    -0.04677
    -0.04677
    -0.22019
    -0.28522
    -0.18406
    -0.20573
    -0.13348
    -0.25632
    -0.27077
    -0.28522
    -0.22019
    -0.25632
    -0.14793
    -0.35748
    -0.40806
    -0.33580
    -0.19128
    -0.14793
    -0.30690
    -0.48032
    -0.19128
    -0.22019
    -0.19128
    -0.53812
    -0.43696
    -0.31412
    -0.30690
    -0.23464
    -0.27077
    -0.30690
    -0.22019
    -0.38638
    -0.11902
    -0.02509
    -0.03231
    -0.10457
    -0.00341
     0.15556
     0.29285
     0.13388
     0.06885
     0.11943
     0.18446
     0.34343
     0.30008
     0.10498
    -0.02509
    -0.17683
     0.06162
    -0.01786
     0.03995
    -0.26354
    -0.44419
    -0.29244
    -0.43696
    -0.55980
    -0.63929
    -0.71877
    -0.68264
    -0.49477
    -0.62483
    -0.87774
    -1.10897
    -1.18123
    -1.24626
    -0.92832
    -0.84161
    -1.02226
    -1.12342
    -0.90664
    -1.22458
    -0.85606
     0.49517
     0.82756
     0.38679
     0.48795
     1.08769
     2.01983
     2.38835
     3.34216
     3.54449
     2.82913
     2.11377
     3.25545
     2.19325
     1.46344
     0.41569
     1.24666
     1.52847
     0.84202
    -0.13348
    -0.97168
    -1.39800
    -1.71594
    -1.15232
     0.51685
     1.03711
     0.95040
    -0.48032
    -3.81866
    -4.50512
    -2.41685
    -1.53529
     1.90422
     3.04590
     0.90705
     0.09775
    -0.72600
    -1.10897
    -1.01503
    -1.05116
    -0.85606
    -0.48032
    -0.16238
     0.36511
     0.62524
     0.63247
     0.52408
     0.42292
     0.61801
     0.49517
     0.61079
     0.45182
     0.47350
     0.73363
     0.62524
     0.60356
     0.58188
     0.53853
     0.40846
     0.63969
     0.81311
     0.53853
     0.51685
     0.55298
     0.49517
     0.55298
     0.44459
     0.39401
     0.35066
     0.32898
     0.30008
     0.37956
     0.32175
     0.32175
     0.05440
     0.00382
     0.17724
     0.27840
    -0.01064
    -0.13348
    -0.11180
    -0.03231
     0.04717
    -0.11180
    -0.21296
    -0.37915
    -0.27799
    -0.25632
    -0.32135
    -0.32135
    -0.53812
    -0.42251
    -0.31412
    -0.24186
    -0.32857
    -0.29967
    -0.26354
    -0.28522
    -0.39361
    -0.21296
    -0.14793
    -0.21296
    -0.23464
    -0.22741
    -0.09012
    -0.05399
    -0.01786
    -0.42251
    -0.15515
    -0.16238
    -0.08289
    -0.24909
    -0.24186
    -0.26354
    -0.19851
    -0.27799
    -0.24909
    -0.25632
    -0.19851
    -0.24909
    -0.19128
    -0.24909
    -0.25632
    -0.36470
    -0.30690
    -0.13348
    -0.09012
    -0.25632
    -0.22019
    -0.09735
    -0.06122
     0.02549
     0.00382
     0.17724
     0.09053
     0.11943
     0.14833
     0.21337
     0.17724
     0.24227
     0.10498
     0.27840
     0.31453
     0.04717
     0.00382
    -0.08289
    -0.03231
    -0.03954
    -0.11180
    -0.01064
    -0.36470
    -0.34303
    -0.21296
    -0.23464
    -0.19128
    -0.29244
    -0.47309
    -0.25632
    -0.25632
    -0.36470
    -0.33580
    -0.61761
    -0.63206
    -0.39361
    -0.68987
    -0.71154
    -0.79103
    -0.69709
    -0.54535
    -0.92109
    -1.47026
    -1.21013
    -0.71877
    -0.79825
    -0.76213
     0.14111
     0.52408
     0.50240
     0.82756
     1.10937
     1.35505
     1.79583
     3.16152
     3.65287
     2.92306
     2.46783
     2.33777
     3.32771
     2.66293
     1.96925
     1.03711
     0.59634
     1.02266
     0.86369
     0.37956
    -0.78380
    -1.59310
    -1.77375
    -2.10614
    -1.52807
     0.05440
     1.10215
     1.69467
    -0.39361
    -3.55131
    -4.44731
    -3.30563
    -1.15232
     0.18446
     2.23661
     2.06319
     0.89982
    -0.66819
    -1.47026
    -1.26794
    -1.16677
    -0.60316
     0.05440
     0.28562
     0.61079
     0.73363
     0.82756
     0.99376
     1.05879
     1.00098
     1.00098
     0.97208
     0.76253
     0.49517
     0.53853
     0.45904
     0.45182
     0.32898
     0.41569
     0.29285
     0.37233
     0.35066
     0.19169
     0.26395
     0.30730
     0.24950
     0.35066
     0.26395
     0.25672
    -0.00341
     0.39401
     0.36511
     0.28562
     0.28562
     0.24227
     0.26395
     0.22782
     0.36511
     0.23504
     0.23504
     0.40846
     0.53853
     0.53853
     0.54576
     0.69027
     0.51685
     0.61079
     0.74808
     0.94318
     1.05879
     1.04434
     1.12382
     0.98653
     1.09492
     1.23221
     1.23944
     1.23944
     1.40563
     1.23944
     1.36228
     1.34783
     1.18886
     1.09492
     0.85647
     0.79866
     0.74085
     0.76976
     0.49517
     0.28562
     0.20614
     0.06885
    -0.21296
    -0.36470
    -0.34303
    -0.48754
    -0.79825
    -0.96445
    -0.97890
    -1.18123
    -1.41968
    -1.31129
    -1.27516
    -1.45581
    -1.40523
    -1.45581
    -1.37632
    -1.39800
    -1.44858
    -1.34742
    -1.18123
    -1.29684
    -1.38355
    -1.19568
    -1.15955
    -1.05839
    -1.15955
    -1.13787
    -0.98613
    -1.19568
    -1.26794
    -1.12342
    -1.26794
    -1.09451
    -1.26071
    -1.30406
    -1.38355
    -1.26071
    -1.28961
    -1.10174
    -0.92109
    -0.95000
    -1.14510
    -1.14510
    -0.96445
    -0.89942
    -0.73322
    -0.79825
    -0.79103
    -0.83438
    -0.61761
    -0.72600
    -0.79103
    -1.02948
    -1.00058
    -0.82716
    -0.66819
    -0.82716
    -0.56703
    -0.54535
    -0.04677
     0.44459
     0.06162
    -0.05399
     0.55298
     1.00821
     1.68022
     2.48951
     3.76126
     3.86965
     1.99093
     2.03428
     2.35945
     2.68461
     2.53287
     1.19608
     0.30730
     0.39401
     0.32898
     0.68305
     0.27117
    -0.74045
    -2.02665
    -2.53246
    -2.54691
    -2.69143
    -1.76652
    -1.64368
    -0.07567
    -0.01786
     0.90705
     0.74808
    -2.81427
    -3.40679
    -1.80265
    -1.23181
    -0.14793
     2.09932
     1.88977
     0.78421
     0.06162
    -0.67542
    -1.36187
    -1.44858
    -0.81271
     0.02549
     0.46627
     0.68305
     0.80589
     0.95040
     1.05157
     1.17440
     0.97931
     0.85647
     0.84202
     0.92150
     0.86369
     1.03711
     0.97208
     0.61079
     0.51685
     0.80589
     0.89982
     0.66137
     0.72640
     0.63247
     0.95040
     0.74808
     0.87814
     0.63969
     0.47350
     0.59634
     0.43737
     0.69750
     0.52408
     0.18446
     0.26395
     0.33621
     0.18446
     0.18446
     0.02549
    -0.10457
    -0.11902
    -0.03954
    -0.02509
    -0.05399
    -0.19851
    -0.32857
    -0.38638
    -0.14793
     0.01104
    -0.08289
    -0.37193
    -0.26354
    -0.11902
    -0.14070
    -0.09735
    -0.25632
    -0.29244
    -0.18406
    -0.11180
    -0.05399
    -0.28522
    -0.19851
    -0.21296
    -0.26354
    -0.24186
    -0.05399
    -0.23464
    -0.34303
    -0.22019
    -0.22019
    -0.25632
    -0.26354
    -0.36470
    -0.41528
    -0.22741
    -0.35025
    -0.29967
    -0.47309
    -0.46587
    -0.57425
    -0.31412
    -0.24186
    -0.22019
    -0.30690
    -0.42974
    -0.14070
    -0.17683
    -0.31412
    -0.42251
    -0.34303
    -0.16238
    -0.10457
    -0.27799
    -0.27077
    -0.23464
    -0.44419
    -0.48754
    -0.27077
    -0.35748
    -0.50922
    -0.52367
    -0.52367
    -0.48032
    -0.57425
    -0.69709
    -0.70432
    -0.58870
    -0.40083
    -0.49477
    -0.58870
    -0.84884
    -0.81271
    -0.74045
    -0.56703
    -0.55980
    -0.88496
    -0.81993
    -0.86329
    -0.81993
    -0.84884
    -1.02948
    -1.20290
    -1.14510
    -0.96445
    -0.83438
    -1.05839
    -1.10174
    -1.12342
    -0.79103
    -0.49477
    -0.42251
    -0.55258
    -0.59593
    -0.04677
     0.22059
     0.91427
     1.47789
     1.54292
     0.69750
     0.81311
     1.36228
     1.47067
     1.12382
     0.70472
    -0.20573
    -0.77658
    -0.67542
    -0.40806
    -0.68264
    -1.15232
    -1.96162
    -2.34459
    -2.44575
    -2.43130
    -1.46303
    -0.19851
    -0.29244
    -1.26794
    -3.45015
    -5.05429
    -3.81144
    -2.27233
    -1.08729
     0.22059
     1.09492
     0.45182
    -0.29967
    -1.13787
    -1.34742
    -1.21013
    -0.78380
    -0.01786
     0.79143
     1.10215
     1.51402
     1.18886
     1.05879
     1.18163
     1.49234
     1.28279
     0.89982
     0.76253
     0.60356
     0.62524
     0.54576
     0.30008
     0.11220
     0.09053
     0.27840
     0.16278
     0.08330
     0.03995
     0.16278
    -0.20573
     0.14833
     0.33621
     0.24227
     0.06885
    -0.02509
     0.15556
     0.15556
     0.19169
     0.04717
     0.05440
     0.00382
     0.12666
     0.16278
     0.09053
     0.01104
    -0.18406
    -0.01786
     0.16278
     0.24950
    -0.03954
     0.01827
     0.19891
     0.35788
    -0.01786
     0.08330
    -0.06122
     0.03995
     0.11220
     0.27840
     0.24950
     0.19891
    -0.09012
     0.04717
     0.11220
     0.25672
    -0.09012
     0.03995
    -0.11902
    -0.00341
    -0.08289
     0.02549
     0.02549
    -0.01064
    -0.12625
     0.06162
    -0.07567
     0.05440
     0.04717
    -0.15515
     0.03272
     0.13388
     0.14833
     0.13388
     0.21337
     0.27840
     0.27840
     0.27840
     0.39401
     0.29285
     0.46627
     0.35788
     0.53130
     0.61801
     0.60356
     0.48072
     0.49517
     0.63247
     0.53853
     0.70472
     0.57466
     0.52408
     0.63247
     0.51685
     0.53853
     0.57466
     0.75531
     0.58188
     0.71918
     0.56021
     0.49517
     0.46627
     0.52408
     0.56743
     0.40846
     0.45182
     0.36511
     0.37956
     0.34343
     0.42292
     0.32898
     0.37956
     0.48072
     0.45904
     0.55298
     0.29285
     0.14111
     0.13388
    -0.10457
     0.22059
     0.50240
     0.32175
     0.24227
     0.45904
     0.85647
     1.55015
     1.81751
     0.95040
     0.01104
    -1.31129
    -1.82433
    -1.04393
     0.46627
     2.25828
     1.88254
     1.19608
     0.05440
    -1.64368
    -2.50356
    -1.86046
    -1.07284
    -0.29967
    -0.05399
     0.38679
     0.17724
    -0.28522
    -0.60316
    -0.56703
    -0.48754
    -0.40806
    -0.51645
     0.03995
     0.11220
    -0.08289
     0.03272
     0.20614
     0.18446
     0.06885
     0.38679
     0.33621
     0.40124
     0.32898
     0.24227
     0.44459
     0.48072
     0.63969
     0.61801
     0.78421
     0.84924
     0.80589
     0.71195
     0.74085
     0.68305
     0.46627
     0.40124
     0.25672
     0.35788
     0.43014
     0.20614
     0.14833
     0.17724
     0.06885
     0.09775
    -0.08289
    -0.03954
     0.17724
     0.03272
     0.09053
     0.09053
     0.09053
     0.09053
     0.19891
     0.17001
     0.27840
     0.10498
     0.16278
     0.16278
     0.34343
     0.21337
     0.10498
     0.24950
     0.33621
     0.26395
     0.33621
     0.30008
     0.21337
     0.06162
     0.11220
     0.25672
     0.43014
     0.26395
     0.18446
     0.10498
     0.31453
     0.41569
     0.32898
     0.36511
     0.24227
     0.42292
     0.21337
     0.37956
     0.40124
     0.27117
     0.23504
     0.26395
     0.28562
     0.32898
     0.17001
     0.22782
    -0.03954
     0.04717
     0.00382
    -0.10457
    -0.11180
    -0.14070
    -0.25632
    -0.23464
    -0.13348
    -0.35748
    -0.56703
    -0.28522
    -0.26354
    -0.39361
    -0.05399
    -0.17683
    -0.32857
    -0.22019
     0.01104
    -0.05399
     0.20614
     0.10498
     0.14833
     0.24950
     0.30730
     0.19891
    -0.00341
     0.19891
     0.11220
     0.12666
     0.37956
     0.19891
     0.06885
    -0.09012
     0.06885
    -0.16960
     0.16278
     0.04717
    -0.11180
    -0.29244
    -0.06844
    -0.22741
    -0.16238
    -0.41528
    -0.48032
    -0.55980
    -0.54535
    -0.32857
     0.03995
    -0.03954
     0.09053
     0.08330
     0.48795
     1.12382
     1.28279
     1.15995
     1.53570
     1.75970
     2.06319
     1.94757
     2.20048
     3.21932
     4.31043
     3.64565
     2.65571
     2.75687
     2.53287
     2.54732
     1.67299
     1.40563
     0.16278
     0.35066
     0.04717
     0.06162
     0.73363
     0.31453
    -0.51645
    -1.04393
    -1.34742
    -1.28239
    -1.28961
    -1.14510
    -0.58148
     0.24950
     0.95763
     0.49517
     1.29002
     2.68461
     2.61958
     0.24227
    -0.63929
    -0.66096
    -0.61038
     0.08330
     1.99093
     1.97648
     1.99093
     1.36228
     0.03272
    -0.42251
    -0.27799
     0.01827
     0.37956
     0.63247
     0.97208
     1.37673
     1.68022
     1.83196
     1.87531
     1.80305
     1.26834
     1.13105
     1.35505
     1.35505
     1.41286
     1.26112
     1.02989
     1.06602
     0.93595
     0.77698
     0.69750
     0.76976
     0.76253
     0.82756
     0.66859
     0.53130
     0.71195
     0.61079
     0.69027
     0.61801
     0.53130
     0.39401
     0.53130
     0.30008
     0.31453
     0.43737
     0.24950
     0.36511
     0.32898
     0.22782
     0.17001
     0.05440
     0.08330
     0.19169
     0.30730
     0.19169
     0.22059
     0.19891
     0.09053
     0.01104
     0.18446
     0.14833
    -0.01064
     0.02549
     0.05440
     0.21337
     0.19169
     0.03272
    -0.04677
     0.09053
     0.18446
     0.14111
     0.01104
     0.01104
    -0.03954
    -0.10457
    -0.06844
     0.23504
    -0.01064
    -0.37193
    -0.07567
    -0.04677
     0.01827
    -0.29967
    -0.42251
    -0.40083
    -0.32857
    -0.31412
    -0.25632
    -0.40806
    -0.65374
    -0.59593
    -0.36470
    -0.20573
    -0.12625
    -0.52367
    -0.56703
    -0.35025
    -0.35748
    -0.24909
    -0.27799
    -0.45864
    -0.23464
    -0.09735
     0.07607
    -0.08289
    -0.19851
    -0.16960
    -0.38638
    -0.02509
    -0.10457
    -0.48754
    -0.50922
    -0.52367
    -0.57425
    -0.67542
    -1.00780
    -1.06561
    -1.08006
    -0.96445
    -0.92109
    -0.90664
    -0.89219
    -0.93555
    -1.25348
    -0.90664
    -0.76213
    -0.71154
    -0.50199
    -0.41528
    -0.29244
    -0.35748
    -0.41528
    -0.38638
    -0.35025
    -0.19851
    -0.24186
    -0.37193
    -0.42251
    -0.51645
    -0.68987
    -0.80548
    -0.91387
    -0.97890
    -1.39078
    -1.28239
    -1.27516
    -1.40523
    -1.56420
    -1.64368
    -1.76652
    -1.56420
    -1.60755
    -1.38355
    -1.22458
    -1.10174
    -1.15232
    -0.29967
     0.22059
     1.57905
     2.68461
     2.92306
     1.34060
     1.23944
     1.96925
     2.06319
     2.29441
     2.30164
     2.19325
     1.99815
     2.18603
     1.47789
     0.73363
     0.15556
    -0.10457
    -0.12625
    -0.27077
     1.29724
     2.46783
     2.41725
     2.06319
    -0.67542
    -2.72756
    -2.46743
    -2.59749
    -0.52367
     2.69906
     2.59790
     2.15712
     0.30730
    -1.25348
    -1.44136
    -1.41968
    -1.47749
    -0.90664
    -0.28522
    -0.08289
     0.00382
     0.21337
     0.42292
     0.11220
     0.25672
     0.18446
    -0.10457
    -0.26354
    -0.55980
    -0.55980
    -0.56703
    -0.58148
    -0.79103
    -0.83438
    -0.75490
    -0.78380
    -0.89219
    -0.66096
    -0.79825
    -0.74045
    -0.62483
    -0.67542
    -0.53812
    -0.52367
    -0.55980
    -0.67542
    -0.55258
    -0.58148
    -0.80548
    -0.73322
    -0.73322
    -0.77658
    -0.68264
    -0.71154
    -0.66819
    -0.77658
    -0.63929
    -0.56703
    -0.72600
    -0.66819
    -0.62483
    -0.73322
    -0.52367
    -0.35748
    -0.37193
    -0.40083
    -0.38638
    -0.14793
    -0.16238
     0.02549
    -0.19851
    -0.10457
    -0.19851
    -0.01786
     0.00382
     0.11943
     0.18446
    -0.03954
    -0.03231
     0.36511
     0.17001
     0.23504
     0.26395
    -0.01786
    -0.03231
     0.15556
     0.01827
     0.14833
     0.03995
    -0.02509
     0.22059
     0.13388
     0.22059
     0.03272
    -0.03231
     0.15556
     0.16278
     0.23504
     0.11943
     0.06885
     0.19891
     0.18446
     0.17001
     0.40124
     0.38679
     0.24950
     0.11943
     0.18446
     0.09053
     0.11943
     0.00382
     0.04717
     0.30008
     0.07607
    -0.11902
    -0.04677
    -0.14070
    -0.25632
    -0.35748
    -0.33580
    -0.31412
    -0.42974
    -0.48032
    -0.46587
    -0.58148
    -0.62483
    -0.61761
    -0.55258
    -0.43696
    -0.55980
    -0.44419
    -0.50199
    -0.36470
    -0.40806
    -0.29244
    -0.29967
    -0.29244
    -0.14793
    -0.14793
     0.09053
     0.06162
     0.09053
     0.13388
    -0.01064
     0.18446
     0.18446
     0.12666
     0.15556
     0.09053
     0.05440
     0.00382
     0.01104
     0.14111
    -0.09735
    -0.16238
    -0.18406
    -0.03231
    -0.31412
    -0.11180
    -0.04677
    -0.02509
     0.38679
     0.79866
     1.17440
     0.88537
     0.69027
     1.13105
     1.44899
     1.84641
     1.70189
     1.89699
     1.23944
     1.12382
     1.50679
     1.21053
     0.15556
     0.14833
    -0.57425
    -0.72600
    -0.73322
    -1.54974
    -1.83878
    -2.21452
    -2.33736
    -0.95000
     0.55298
     1.05157
    -1.46303
    -5.09764
    -5.09764
    -3.52240
    -2.33014
    -0.29967
     1.23221
     0.72640
    -0.58870
    -1.18123
    -1.37632
    -1.47026
    -1.21735
    -0.68264
    -0.19128
     0.24227
     0.59634
     0.66137
     0.83479
     0.87092
     0.94318
     0.79866
     0.94318
     0.87814
     0.71195
     0.73363
     0.68305
     0.59634
     0.42292
     0.24950
     0.55298
     0.49517
     0.61801
     0.43014
     0.48072
     0.43014
     0.41569
     0.27117
     0.40846
     0.40124
     0.41569
     0.37956
     0.45904
     0.34343
     0.21337
     0.30730
     0.42292
     0.43737
     0.32898
     0.27117
     0.25672
     0.23504
     0.40124
     0.26395
     0.17001
     0.42292
     0.32175
     0.43737
     0.39401
     0.53130
     0.18446
     0.27840
     0.21337
     0.40846
     0.43014
     0.35066
     0.22059
     0.23504
     0.30730
     0.24950
     0.19169
     0.20614
     0.17001
    -0.01786
     0.22059
     0.21337
     0.09775
     0.02549
    -0.04677
     0.13388
     0.25672
     0.16278
     0.07607
     0.04717
     0.04717
    -0.01064
     0.19169
     0.14111
     0.01104
    -0.09012
     0.11943
     0.22782
     0.09775
    -0.03231
    -0.29967
    -0.02509
     0.01827
     0.01827
    -0.18406
    -0.07567
    -0.35748
    -0.24186
    -0.26354
    -0.21296
    -0.17683
    -0.34303
    -0.46587
    -0.32135
    -0.40806
    -0.29967
    -0.50199
    -0.45864
    -0.35025
    -0.31412
    -0.32135
    -0.28522
    -0.31412
    -0.32857
    -0.30690
    -0.11902
    -0.24909
    -0.27077
    -0.15515
    -0.08289
    -0.04677
    -0.09735
    -0.14793
    -0.16960
     0.03272
    -0.01786
    -0.08289
    -0.30690
    -0.42251
    -0.33580
    -0.37193
    -0.32857
    -0.35748
    -0.44419
    -0.40806
    -0.16960
     0.13388
     0.22782
     0.13388
     0.39401
     0.87092
     1.22499
     1.71634
     1.52125
     1.08047
     1.37673
     1.81028
     1.80305
     2.19325
     2.33777
     1.86086
     1.15273
     0.57466
     0.37956
     0.66859
     0.48072
    -0.10457
    -0.85606
    -2.72756
    -3.27672
    -3.04550
    -2.25788
    -1.76652
    -1.81710
    -1.94717
    -2.31569
    -2.48188
    -2.12781
    -1.28239
    -2.02665
    -1.54252
    -1.51361
    -1.26794
    -0.35025
     0.90705
     0.70472
     0.85647
     1.40563
     0.97931
     0.71918
     0.77698
     0.95763
     0.77698
     0.87092
     1.05157
     1.50679
     1.23221
     1.14550
     1.03711
     1.10937
     0.86369
     0.87092
     0.72640
     0.55298
     0.39401
     0.19891
     0.30730
     0.22059
     0.10498
     0.03272
     0.02549
    -0.01786
     0.02549
    -0.08289
    -0.11180
    -0.00341
     0.12666
     0.04717
    -0.09012
    -0.04677
    -0.12625
    -0.11902
    -0.09012
    -0.00341
     0.03272
    -0.05399
    -0.10457
    -0.00341
     0.00382
     0.01827
    -0.06844
    -0.10457
    -0.12625
     0.06885
    -0.01786
     0.14833
    -0.06122
     0.02549
    -0.18406
     0.03272
     0.19169
    -0.09012
    -0.06844
    -0.15515
    -0.04677
     0.03995
    -0.13348
    -0.21296
    -0.20573
    -0.06122
     0.00382
    -0.03954
    -0.28522
    -0.34303
    -0.38638
    -0.20573
    -0.01786
    -0.17683
    -0.24186
    -0.30690
    -0.17683
    -0.14793
    -0.11902
    -0.23464
    -0.22019
    -0.11180
    -0.21296
    -0.17683
    -0.17683
    -0.22019
    -0.20573
    -0.32135
    -0.19851
    -0.06122
    -0.16238
    -0.41528
    -0.30690
    -0.30690
    -0.35025
    -0.35025
    -0.39361
    -0.34303
    -0.35025
    -0.27077
    -0.28522
    -0.40083
    -0.48754
    -0.53812
    -0.43696
    -0.29967
    -0.38638
    -0.43696
    -0.42974
    -0.33580
    -0.31412
    -0.31412
    -0.37193
    -0.27077
    -0.31412
    -0.33580
    -0.39361
    -0.37193
    -0.45864
    -0.44419
    -0.31412
    -0.08289
    -0.16960
    -0.16238
     0.11943
     0.41569
     1.00098
     1.42008
     1.94757
     1.83196
     1.42731
     1.77415
     2.01983
     1.39841
     0.71195
     1.43454
     2.08486
     2.44616
     1.85364
     1.43454
     1.21053
     0.30730
    -1.04393
    -1.64368
    -1.66536
    -1.08729
    -0.92109
    -1.20290
    -0.59593
    -2.09891
    -3.33453
    -3.69582
    -3.59466
    -2.33736
    -1.58587
    -1.68704
    -1.29684
    -1.67981
    -1.91104
    -1.82433
    -1.18123
    -1.63645
    -1.19568
    -0.63929
    -0.76935
    -0.51645
     0.07607
     0.22782
    -0.00341
     0.66137
     1.21776
     0.90705
     0.63969
     0.56021
     0.79866
     0.86369
     1.05157
     1.08769
     1.19608
     1.43454
     1.39841
     1.33337
     1.26834
     1.06602
     0.82756
     0.59634
     0.60356
     0.47350
     0.44459
     0.34343
     0.29285
     0.24227
     0.18446
     0.15556
     0.13388
     0.17001
     0.17001
     0.35788
     0.38679
     0.27117
     0.07607
     0.14833
     0.36511
     0.32175
     0.46627
     0.39401
     0.39401
     0.49517
     0.45182
     0.45904
     0.58911
     0.54576
     0.61079
     0.66859
     0.61079
     0.74808
     0.82034
     0.66859
     1.02266
     1.18163
     0.96486
     1.29002
     1.22499
     1.24666
     1.34060
     1.34060
     1.36228
     1.52847
     1.51402
     1.65131
     1.55738
     1.41286
     1.49957
     1.30447
     1.31892
     1.42731
     1.36950
     1.33337
     1.14550
     1.03711
     0.94318
     1.05157
     0.92873
     1.00098
     0.86369
     0.91427
     0.77698
     0.81311
     0.81311
     0.65414
     0.72640
     0.59634
     0.81311
     0.77698
     0.53853
     0.61801
     0.54576
     0.50240
     0.30730
     0.23504
     0.24950
     0.05440
    -0.06844
     0.02549
    -0.06122
    -0.09735
    -0.48032
    -0.62483
    -0.41528
    -0.50922
    -0.60316
    -0.47309
    -0.65374
    -0.66096
    -0.42251
    -0.45864
    -0.33580
    -0.13348
    -0.29967
    -0.14793
    -0.03231
     0.13388
     0.02549
     0.14111
     0.37956
     0.32898
     0.41569
     0.46627
     0.32175
     0.30730
     0.35066
     0.28562
     0.28562
     0.27840
     0.17724
     0.14833
     0.15556
     0.01827
    -0.21296
    -0.22741
     0.21337
     0.61079
     0.31453
     0.17724
     0.03272
     0.24950
     0.65414
     1.02989
     0.78421
     0.89982
     0.95763
     0.71195
     0.85647
     0.30730
     0.56743
     0.41569
     0.56743
     0.48795
     0.61079
     0.98653
     0.57466
     0.29285
    -0.62483
    -0.84884
    -0.62483
    -0.66096
    -0.36470
    -0.34303
    -0.37915
    -0.35025
    -0.32857
     0.03995
    -0.10457
    -0.63206
    -0.18406
     0.71918
     0.53130
    -1.17400
    -1.77375
    -1.12342
     0.03272
     0.66859
    -0.14070
    -0.79825
     0.09775
    -0.90664
    -1.99775
    -1.50639
    -0.92832
    -0.75490
    -1.57142
    -1.83155
    -1.26794
    -0.82716
    -1.21735
    -1.18845
    -1.05839
    -0.80548
    -0.65374
    -0.53090
    -0.80548
    -0.62483
    -0.27077
    -0.22019
    -0.14070
     0.14111
     0.09775
     0.25672
     0.37233
     0.44459
     0.62524
     0.47350
     0.20614
     0.76976
     0.56743
     0.51685
     0.53130
     0.34343
     0.45904
     0.42292
     0.36511
     0.40124
     0.16278
     0.05440
     0.03995
    -0.07567
     0.05440
    -0.05399
    -0.13348
    -0.13348
    -0.11180
    -0.06122
    -0.08289
    -0.19851
    -0.42974
    -0.21296
    -0.24186
    -0.13348
    -0.16238
    -0.10457
    -0.09012
    -0.07567
    -0.06122
    -0.08289
    -0.20573
     0.00382
     0.09775
     0.18446
     0.01104
    -0.09735
    -0.22019
     0.14111
    -0.13348
    -0.02509
    -0.12625
    -0.23464
    -0.22741
    -0.06844
    -0.23464
    -0.35748
    -0.32857
    -0.53090
    -0.31412
    -0.18406
    -0.27799
    -0.18406
    -0.42974
    -0.37915
    -0.20573
    -0.11902
    -0.04677
    -0.06122
    -0.29244
    -0.05399
     0.05440
     0.06162
    -0.08289
    -0.11902
     0.06162
     0.10498
     0.25672
     0.19891
    -0.06122
    -0.11180
    -0.06844
    -0.17683
    -0.02509
    -0.14070
    -0.55258
    -0.40083
    -0.45141
    -0.40806
    -0.70432
    -0.73322
    -0.87774
    -0.95722
    -0.96445
    -1.04393
    -1.25348
    -1.03671
    -0.98613
    -0.98613
    -0.74767
    -0.65374
    -0.72600
    -0.72600
    -0.48032
    -0.16960
    -0.24909
    -0.12625
    -0.16238
     0.16278
     0.22059
     0.16278
    -0.01064
    -0.09735
    -0.12625
    -0.31412
    -0.35025
    -0.45141
    -0.83438
    -0.86329
    -0.99335
    -0.92832
    -1.08729
    -1.46303
    -1.47026
    -1.42690
    -1.42690
    -1.02948
    -0.61038
    -0.52367
    -0.53090
    -0.28522
    -0.13348
     0.46627
     1.26834
     2.07764
     1.94035
     1.00821
     0.35788
     0.93595
     0.80589
     1.44176
     1.08769
     1.18886
     0.77698
     0.01104
    -0.57425
    -1.18845
    -1.23181
    -1.15955
    -1.02948
    -0.66819
     0.98653
     1.16718
     1.18163
    -0.27077
    -2.52523
    -2.44575
    -1.31129
    -2.02665
    -1.03671
     0.44459
     0.48072
     0.84924
    -0.15515
    -1.27516
    -1.66536
    -2.11336
    -2.24343
    -1.70871
    -0.90664
    -0.46587
    -0.39361
    -0.07567
     0.20614
     0.33621
     0.19891
     0.39401
     0.37233
     0.40846
     0.35066
     0.57466
     0.58188
     0.63247
     0.53853
     0.43737
     0.62524
     0.68305
     0.56021
     0.35788
     0.43737
     0.59634
     0.65414
     0.62524
     0.62524
     0.43737
     0.32898
     0.21337
     0.62524
     0.51685
     0.37956
     0.35788
     0.32175
     0.36511
     0.41569
     0.45904
     0.40846
     0.48072
     0.49517
     0.37233
     0.42292
     0.34343
     0.32898
     0.24950
     0.51685
     0.45182
     0.38679
     0.23504
     0.24227
     0.24227
     0.22059
     0.22782
     0.07607
     0.09053
     0.10498
     0.29285
    -0.01064
    -0.08289
    -0.09735
    -0.05399
     0.02549
     0.18446
    -0.07567
     0.05440
    -0.09012
     0.01104
     0.07607
     0.16278
     0.19891
    -0.06122
     0.10498
     0.12666
     0.35066
     0.22059
     0.10498
     0.11943
    -0.00341
     0.17001
     0.19169
    -0.00341
     0.01104
    -0.10457
    -0.17683
    -0.13348
    -0.32135
    -0.40083
    -0.40806
    -0.50199
    -0.48754
    -0.65374
    -0.63206
    -0.88496
    -0.99335
    -0.79103
    -0.53090
    -0.74045
    -0.51645
    -0.62483
    -0.62483
    -0.45864
    -0.40806
    -0.27799
    -0.16960
     0.01827
    -0.01786
     0.19169
     0.18446
     0.33621
     0.23504
     0.36511
     0.60356
     0.31453
     0.34343
     0.11943
     0.11220
     0.09053
     0.00382
    -0.25632
    -0.33580
    -0.20573
    -0.40083
    -0.54535
    -0.62483
    -0.74767
    -0.97890
    -0.90664
    -0.88496
    -0.98613
    -1.06561
    -0.98613
    -0.96445
    -0.86329
    -0.87051
    -0.73322
    -0.57425
    -0.58870
    -0.02509
     0.27840
     0.25672
    -0.35748
    -0.26354
     0.14833
     1.00821
     1.24666
     1.27557
     1.49234
     1.38396
     1.13105
     1.02989
     1.36950
     1.04434
     1.38396
     1.42008
     1.43454
     1.57905
     1.09492
     0.73363
     0.01104
     0.28562
     0.62524
     1.18163
     2.59067
     3.73959
     2.43893
    -0.71877
    -2.58304
    -1.44136
    -2.43852
    -0.13348
     3.00977
     2.79300
     1.05879
    -0.37193
    -1.60032
    -1.28239
    -0.90664
    -0.65374
    -0.49477
    -0.21296
    -0.11180
     0.10498
     0.25672
     0.21337
     0.16278
     0.14111
    -0.04677
    -0.14793
    -0.12625
    -0.00341
    -0.37915
    -0.40083
    -0.45141
    -0.45864
    -0.49477
    -0.69709
    -0.67542
    -0.71877
    -0.74045
    -0.56703
    -0.56703
    -0.69709
    -0.67542
    -0.70432
    -0.66096
    -0.69709
    -0.63206
    -0.99335
    -0.86329
    -0.65374
    -0.74045
    -0.58870
    -0.74767
    -0.95722
    -0.83438
    -0.74767
    -0.71154
    -0.73322
    -0.74767
    -0.56703
    -0.54535
    -0.63206
    -0.42251
    -0.58148
    -0.50199
    -0.29967
    -0.19851
    -0.15515
    -0.29967
    -0.09735
    -0.08289
    -0.09735
     0.06885
     0.15556
     0.05440
    -0.03954
     0.15556
     0.21337
     0.24227
    -0.07567
     0.19169
     0.17724
     0.17001
     0.21337
     0.11220
     0.09053
     0.01104
    -0.01786
     0.01827
     0.14833
    -0.03231
    -0.03231
    -0.11180
    -0.11180
    -0.16960
    -0.37915
    -0.46587
    -0.27077
    -0.33580
    -0.37915
    -0.36470
    -0.44419
    -0.42251
    -0.46587
    -0.30690
    -0.20573
     0.01104
    -0.16238
     0.06885
     0.04717
     0.30008
     0.43014
     0.30730
     0.45904
     0.42292
     0.54576
     0.51685
     0.56743
     0.41569
     0.32898
     0.19169
     0.26395
     0.08330
    -0.03954
    -0.15515
    -0.37915
    -0.23464
    -0.41528
    -0.49477
    -0.66819
    -0.59593
    -0.80548
    -0.78380
    -0.79825
    -0.79103
    -0.88496
    -0.99335
    -0.89219
    -0.79825
    -0.61038
    -0.82716
    -0.79825
    -0.67542
    -0.52367
    -0.41528
    -0.34303
    -0.23464
     0.12666
     0.31453
     0.26395
     0.11220
    -0.11180
     0.22782
     0.78421
     1.13828
     1.10937
     1.18163
     0.92150
     0.67582
     0.61079
     0.91427
     0.77698
     0.94318
     0.40846
     0.29285
     0.42292
     0.28562
     0.20614
    -0.32135
    -0.14070
    -0.31412
    -0.61761
    -0.56703
    -0.48754
     1.31892
     2.43893
     3.28436
     1.99815
    -1.52084
    -2.84317
    -2.89375
    -2.23620
    -0.87051
     1.39118
     1.49957
     0.20614
    -0.88496
    -1.80988
    -2.14226
    -2.51801
    -2.38072
    -1.96162
    -1.58587
    -0.97890
    -0.68264
    -0.31412
    -0.21296
    -0.09012
     0.17001
     0.36511
     0.40846
     0.24227
     0.23504
     0.31453
     0.39401
     0.47350
     0.35066
     0.25672
     0.20614
     0.22059
     0.24950
     0.44459
     0.32898
     0.26395
     0.28562
     0.36511
     0.32898
     0.30008
     0.17001
     0.21337
     0.32175
     0.26395
     0.20614
     0.19891
     0.32175
     0.17724
     0.21337
     0.33621
     0.30008
     0.07607
     0.21337
     0.36511
     0.27840
     0.08330
     0.14833
     0.24950
     0.40846
     0.24227
     0.26395
     0.18446
     0.12666
     0.28562
     0.13388
     0.32175
     0.19169
     0.06885
     0.03272
     0.19169
     0.20614
     0.04717
    -0.04677
    -0.10457
     0.09775
     0.01104
    -0.02509
    -0.12625
    -0.13348
    -0.22741
    -0.13348
    -0.16960
    -0.16238
    -0.20573
    -0.40083
    -0.19851
    -0.15515
    -0.22019
    -0.25632
    -0.39361
    -0.33580
    -0.08289
    -0.23464
    -0.22741
    -0.29244
    -0.11902
    -0.14793
     0.02549
    -0.07567
     0.01827
    -0.14793
    -0.16960
     0.19891
     0.32175
     0.09775
    -0.11902
     0.07607
     0.11943
     0.25672
     0.03272
     0.06162
    -0.01786
    -0.15515
    -0.19851
    -0.09012
     0.01827
    -0.27077
    -0.32857
    -0.16960
    -0.22741
    -0.29967
    -0.52367
    -0.58870
    -0.51645
    -0.37915
    -0.47309
    -0.60316
    -0.50922
    -0.66819
    -0.63206
    -0.35025
    -0.22741
    -0.31412
    -0.24186
    -0.27799
     0.06885
     0.35788
     0.37233
     0.42292
     0.89982
     0.86369
     0.64692
     0.87092
     0.73363
     0.99376
     1.14550
     1.50679
     1.56460
     0.79143
     0.49517
     0.45182
     0.51685
     0.66137
     0.62524
     0.76976
    -0.22741
    -1.11619
    -1.91826
    -1.56420
    -1.70871
    -2.04833
    -1.68704
    -1.47749
    -1.52807
    -1.10174
    -1.70871
    -3.29118
    -3.16111
    -3.22614
    -2.43852
    -1.24626
    -1.27516
    -0.55258
     0.77698
     1.31170
     0.73363
    -0.04677
     0.20614
     0.58911
     1.49234
     1.86809
     1.97648
     2.04151
     2.12099
     2.01983
     1.99093
     1.73080
     1.32615
     1.20331
     0.95040
     0.97208
     0.71195
     0.40124
     0.22059
     0.05440
     0.24950
     0.16278
     0.11220
     0.02549
     0.01104
     0.08330
     0.00382
    -0.03954
    -0.04677
    -0.09012
     0.04717
     0.01104
     0.04717
     0.10498
     0.01104
    -0.17683
    -0.09012
     0.16278
     0.11943
    -0.01064
    -0.20573
    -0.02509
    -0.03231
    -0.08289
    -0.11180
    -0.05399
    -0.16238
    -0.09012
     0.02549
    -0.19851
    -0.09735
    -0.19128
    -0.22741
     0.09775
     0.03272
    -0.14793
    -0.26354
    -0.06844
     0.00382
    -0.11180
    -0.13348
    -0.20573
    -0.17683
    -0.13348
    -0.22741
    -0.06122
    -0.27077
    -0.32135
    -0.22741
    -0.27077
    -0.25632
    -0.22741
    -0.37915
    -0.37915
    -0.35025
    -0.37193
    -0.35025
    -0.32135
    -0.37193
    -0.35748
    -0.36470
    -0.15515
    -0.35025
    -0.09735
    -0.44419
    -0.26354
    -0.04677
    -0.04677
     0.00382
    -0.16960
    -0.19851
    -0.02509
     0.07607
    -0.05399
     0.16278
    -0.00341
     0.01104
     0.07607
     0.18446
    -0.01064
    -0.24186
    -0.33580
    -0.09012
     0.01104
    -0.16238
    -0.12625
    -0.18406
    -0.32135
    -0.09735
    -0.28522
    -0.31412
    -0.22741
    -0.38638
    -0.16960
    -0.26354
    -0.30690
    -0.52367
    -0.64651
    -0.41528
    -0.34303
    -0.41528
    -0.61038
    -0.58870
    -0.48032
    -0.38638
    -0.15515
     0.23504
     0.43014
     0.66137
     1.26112
     1.77415
     1.83918
     1.99815
     1.29724
     0.79143
     1.25389
     1.73802
     1.96202
     2.43170
     1.86086
     1.39841
     1.07324
     0.56743
    -0.11902
    -0.51645
    -0.17683
    -0.42974
    -0.74045
    -0.26354
    -1.05839
    -2.92266
    -3.10330
    -3.55853
    -2.56136
    -1.37632
    -0.99335
    -1.25348
    -1.86046
    -2.20007
    -1.93994
    -2.04110
    -2.63362
    -1.21013
    -1.31129
    -0.76213
    -0.22741
     0.01104
    -0.01786
     0.49517
     1.02266
     0.83479
     0.89260
     0.76976
     0.92150
     0.80589
     1.04434
     1.34060
     1.45621
     1.47789
     1.43454
     1.58628
     1.23944
     1.02989
     1.13828
     0.91427
     0.78421
     0.66859
     0.66859
     0.56743
     0.47350
     0.26395
     0.45904
     0.40124
     0.36511
     0.23504
     0.30730
     0.29285
     0.35066
     0.14111
     0.33621
     0.27840
     0.31453
     0.32175
     0.36511
     0.30008
     0.27840
     0.26395
     0.35066
     0.30008
     0.43737
     0.27840
     0.39401
     0.28562
     0.34343
     0.19169
     0.21337
     0.38679
     0.29285
     0.24950
     0.38679
     0.31453
     0.39401
     0.31453
     0.53130
     0.50963
     0.53853
     0.69027
     0.63247
     0.58911
     0.85647
     0.79143
     0.61801
     0.80589
     1.03711
     1.03711
     1.00821
     0.98653
     0.82756
     0.92150
     0.89260
     0.98653
     0.83479
     0.92150
     0.61079
     0.71918
     0.79143
     0.80589
     0.60356
     0.66137
     0.76976
     0.82034
     0.79866
     0.90705
     0.93595
     0.89982
     1.09492
     1.21776
     1.29002
     1.25389
     1.32615
     1.38396
     1.49957
     1.55015
     1.67299
     1.50679
     1.65131
     1.42731
     1.49957
     1.49234
     1.31170
     1.18886
     0.96486
     1.04434
     1.03711
     1.12382
     0.76976
     0.56021
     0.66859
     0.60356
     0.43737
     0.37956
     0.46627
     0.19891
     0.19169
     0.26395
     0.24950
     0.33621
     0.03272
     0.05440
     0.20614
     0.22059
     0.20614
     0.00382
     0.11220
     0.23504
     0.09775
     0.04717
     0.06885
     0.17724
     0.11943
    -0.07567
     0.05440
     0.05440
    -0.13348
     0.00382
     0.50240
     0.45904
     0.16278
     0.28562
     0.02549
     0.21337
     0.04717
     0.19891
     0.79143
     1.47789
     1.26834
     1.10937
     1.12382
     1.39118
     0.76253
     1.10937
     1.86809
     2.66293
     2.59067
     2.10654
     1.23944
     0.97208
     0.63969
     0.89260
     1.11660
     1.00098
     1.02266
     0.57466
     0.24950
     0.82756
     0.45904
     0.19169
     0.30730
     0.96486
     1.57183
    -0.23464
     0.05440
     0.30008
     1.08769
     1.55738
    -1.13064
    -0.90664
     0.49517
    -0.03231
    -0.32135
    -1.16677
    -1.44136
    -1.69426
    -1.88213
    -1.89659
    -1.89659
    -1.81710
    -1.70871
    -1.67981
    -1.34019
    -1.15232
    -0.82716
    -0.58870
    -0.38638
    -0.27077
     0.06885
     0.45182
     0.66859
     0.59634
     0.79866
     0.63247
     1.04434
     1.36228
     1.04434
     0.91427
     1.24666
     1.29002
     1.14550
     1.23221
     1.24666
     1.09492
     0.92150
     1.13105
     0.97931
     0.76976
     0.74085
     0.40846
     0.65414
     0.64692
     0.37233
     0.29285
     0.03995
     0.03272
     0.04717
    -0.11902
    -0.09012
    -0.20573
    -0.42974
    -0.45864
    -0.34303
    -0.25632
    -0.50922
    -0.51645
    -0.45141
    -0.40806
    -0.50199
    -0.30690
    -0.59593
    -0.66096
    -0.45864
    -0.58870
    -0.41528
    -0.45141
    -0.58148
    -0.58148
    -0.35748
    -0.40083
    -0.50199
    -0.68987
    -0.40083
    -0.55258
    -0.40083
    -0.40083
    -0.53090
    -0.47309
    -0.79103
    -0.63929
    -0.53090
    -0.68264
    -0.87051
    -0.94277
    -0.83438
    -0.86329
    -1.03671
    -1.28239
    -1.28961
    -1.33297
    -1.27516
    -1.51361
    -1.56420
    -1.65091
    -1.70871
    -1.70149
    -1.45581
    -1.34742
    -1.52807
    -1.44136
    -1.30406
    -1.03671
    -0.80548
    -0.84884
    -0.92109
    -0.76213
    -0.39361
    -0.12625
    -0.06122
    -0.11902
    -0.01786
     0.02549
     0.20614
     0.32175
     0.29285
     0.16278
     0.18446
     0.33621
     0.01104
     0.30730
     0.11943
     0.00382
     0.09053
     0.04717
    -0.09012
    -0.16960
    -0.42974
    -0.56703
    -0.74045
    -0.37193
    -0.41528
    -0.68987
    -0.77658
    -0.89942
    -1.05116
    -0.85606
    -1.04393
    -1.13064
    -0.94277
    -0.78380
    -0.76935
    -0.52367
    -0.68264
    -0.42251
    -0.04677
     0.14111
    -0.19851
    -0.19851
     0.19891
     0.50963
     0.70472
     1.42731
     1.83196
     1.47067
     0.92150
     1.57183
     1.15995
     1.72357
     2.67738
     2.17880
     1.60073
     0.87814
     0.87092
     0.50963
     0.57466
     0.54576
     0.14111
     0.09775
     0.05440
     0.89260
     1.70189
     1.34783
     1.92589
     0.56021
    -1.87491
    -1.03671
    -0.31412
    -0.79103
    -0.49477
     0.22782
     0.84924
     1.16718
     0.13388
    -1.06561
    -1.40523
    -2.02665
    -2.11336
    -1.75929
    -1.23181
    -0.97168
    -0.74045
    -0.68264
    -0.31412
    -0.39361
    -0.14793
     0.24227
     0.26395
     0.32898
     0.40124
     0.86369
     1.01544
     1.00821
     1.11660
     1.22499
     1.45621
     1.93312
     1.53570
     1.67299
     1.68744
     1.61518
     1.75247
     2.02706
     2.06319
     1.99815
     1.98370
     2.12099
     2.01983
     2.01260
     2.01983
     1.88254
     1.73802
     1.83196
     1.81751
     1.66576
     1.41286
     1.31170
     1.15995
     1.14550
     0.93595
     0.61079
     0.53130
     0.18446
     0.17724
    -0.07567
    -0.37193
    -0.52367
    -0.53812
    -0.78380
    -0.92109
    -1.05839
    -1.21735
    -1.22458
    -1.50639
    -1.26794
    -1.21013
    -1.55697
    -1.58587
    -1.69426
    -1.68704
    -1.47026
    -1.62200
    -1.65091
    -1.89659
    -1.80988
    -1.72316
    -1.67981
    -1.73762
    -1.97607
    -2.05555
    -1.93994
    -1.83155
    -1.99052
    -2.13504
    -2.20007
    -2.14226
    -1.96884
    -1.93271
    -1.93994
    -1.83155
    -1.80988
    -1.61478
    -1.47749
    -1.44136
    -1.23903
    -1.28961
    -1.07284
    -0.72600
    -0.63929
    -0.50922
    -0.51645
    -0.35748
    -0.33580
    -0.21296
    -0.24186
    -0.03231
    -0.09735
    -0.06844
     0.13388
     0.19891
     0.17724
     0.13388
    -0.02509
     0.10498
     0.33621
     0.17001
     0.20614
     0.20614
     0.18446
     0.25672
     0.33621
     0.24227
     0.14111
     0.06885
     0.15556
     0.06885
     0.11943
    -0.13348
    -0.31412
    -0.29244
    -0.22019
    -0.28522
    -0.45864
    -0.52367
    -0.45141
    -0.46587
    -0.24909
    -0.40083
    -0.26354
    -0.46587
    -0.20573
     0.41569
     0.89982
     0.68305
     0.49517
     0.57466
     1.18886
     1.52847
     1.24666
     1.70189
     2.08486
     2.29441
     1.43454
     1.75970
     1.47067
     1.14550
     1.61518
     1.23221
     1.10937
     0.80589
     0.05440
    -0.30690
    -0.50922
    -0.48032
    -0.74045
    -0.04677
     1.64409
     2.70629
     2.10654
    -0.29967
    -2.96601
    -2.51801
    -2.59749
    -2.49633
     0.94318
     2.46061
     1.39841
    -0.46587
    -1.45581
    -2.15672
    -1.83878
    -1.90381
    -1.31852
    -0.98613
    -0.85606
    -0.46587
    -0.14793
     0.06885
     0.11943
     0.06885
     0.37233
     0.58911
     0.54576
     0.66859
     0.77698
     0.96486
     0.92150
     0.90705
     0.96486
     0.87092
     0.95763
     0.65414
     0.82034
     0.89982
     0.88537
     0.83479
     0.72640
     0.74808
     0.82756
     0.66137
     0.56743
     0.57466
     0.45904
     0.56743
     0.56743
     0.54576
     0.46627
     0.22059
     0.35066
     0.30008
     0.43014
     0.23504
     0.14111
     0.10498
     0.24950
     0.02549
    -0.02509
     0.10498
    -0.08289
    -0.01786
    -0.04677
     0.06162
    -0.03954
    -0.19128
    -0.01786
    -0.01786
     0.10498
    -0.00341
     0.03272
    -0.04677
     0.13388
     0.04717
    -0.01064
     0.00382
     0.00382
    -0.03231
     0.06885
     0.03995
     0.06162
    -0.19851
    -0.19128
    -0.15515
     0.00382
    -0.16238
    -0.42251
    -0.60316
    -0.27077
    -0.48754
    -0.61761
    -0.59593
    -0.63206
    -0.71154
    -0.66819
    -0.53812
    -0.76935
    -0.87051
    -0.86329
    -0.76935
    -0.53812
    -0.45141
    -0.55258
    -0.59593
    -0.38638
    -0.38638
    -0.24186
    -0.22741
    -0.06122
    -0.04677
    -0.07567
     0.02549
     0.08330
    -0.00341
    -0.04677
     0.01104
     0.20614
     0.19891
     0.22059
     0.05440
    -0.07567
    -0.20573
    -0.15515
    -0.32857
    -0.15515
    -0.35025
    -0.44419
    -0.41528
    -0.68264
    -0.64651
    -0.85606
    -0.80548
    -0.77658
    -0.47309
    -0.35025
    -0.48754
    -0.53090
    -0.54535
    -0.06122
     0.24227
     0.59634
     0.20614
     0.15556
     0.27840
     0.52408
     0.79866
     0.92150
     0.69750
     0.82034
     0.97208
     0.88537
     0.40124
     0.58911
     0.46627
     0.14111
    -0.09735
    -0.62483
    -0.52367
    -0.53090
    -0.36470
    -0.56703
    -1.09451
    -1.25348
    -1.35465
    -1.84600
    -1.86768
    -1.45581
    -0.66096
     0.63969
     0.61079
     1.25389
    -0.95722
    -3.89815
    -3.24060
    -2.16394
    -1.96162
    -0.41528
     0.88537
     0.78421
     0.27117
    -0.75490
    -1.55697
    -1.58587
    -1.23903
    -0.57425
    -0.19128
     0.23504
     0.22782
     0.79866
     1.18163
     1.13828
     1.02266
     1.06602
     0.97208
     0.80589
     0.76976
     0.53853
     0.50963
     0.49517
     0.46627
     0.47350
     0.22059
     0.28562
     0.37233
     0.50963
     0.40124
     0.32898
     0.24227
     0.24950
     0.45904
     0.50240
     0.51685
     0.17001
     0.24950
     0.27840
     0.43014
     0.40124
     0.32898
     0.23504
     0.27117
     0.30008
     0.43737
     0.37956
     0.24227
     0.09053
     0.24950
     0.27117
     0.20614
     0.29285
     0.06162
     0.10498
     0.25672
     0.26395
     0.21337
     0.11943
     0.08330
     0.01104
     0.09775
     0.30008
     0.25672
     0.06885
     0.02549
     0.13388
     0.20614
     0.26395
     0.02549
     0.06885
     0.07607
     0.17001
     0.09775
     0.23504
    -0.10457
    -0.02509
    -0.00341
     0.03272
     0.11220
    -0.19128
    -0.16238
    -0.03954
    -0.06122
    -0.15515
    -0.23464
    -0.38638
    -0.29244
    -0.15515
    -0.06122
    -0.27799
    -0.26354
    -0.30690
    -0.40806
    -0.19128
    -0.08289
    -0.05399
    -0.19851
    -0.06844
    -0.09012
    -0.12625
    -0.09735
    -0.43696
    -0.24186
     0.04717
     0.14833
     0.10498
     0.00382
    -0.11902
    -0.23464
    -0.25632
    -0.14070
    -0.27799
    -0.35748
    -0.35748
    -0.33580
    -0.35025
    -0.27799
    -0.42251
    -0.50922
    -0.34303
    -0.08289
     0.29285
     0.58188
     0.62524
     0.45904
     0.74085
     1.75970
     1.91867
     1.63686
     1.22499
     1.56460
     2.07041
     2.04873
     2.42448
     2.85080
     2.24383
     1.39118
     1.02989
     0.48795
     0.83479
     1.02989
     0.30730
    -0.11902
    -1.49916
    -3.26227
    -3.69582
    -2.85040
    -1.86768
    -1.44136
    -1.43413
    -2.28678
    -2.92266
    -3.18279
    -2.62640
    -2.04833
    -1.75929
    -1.25348
    -1.34019
    -0.38638
    -0.75490
    -0.89942
    -0.01786
     0.34343
     0.04717
     0.45182
     0.76976
     0.46627
     0.35788
     0.57466
     0.35788
     0.39401
     0.74808
     0.99376
     0.84202
     0.91427
     1.06602
     1.12382
     0.90705
     0.67582
     0.63969
     0.69027
     0.47350
     0.34343
     0.19169
    -0.01064
    -0.03231
    -0.14793
     0.02549
    -0.25632
    -0.43696
    -0.46587
    -0.23464
    -0.17683
    -0.26354
    -0.52367
    -0.36470
    -0.29967
    -0.34303
    -0.32857
    -0.32135
    -0.38638
    -0.20573
    -0.42251
    -0.14793
    -0.16238
    -0.37193
    -0.42251
    -0.24186
    -0.16960
    -0.17683
    -0.14070
    -0.31412
    -0.37915
    -0.14793
    -0.22019
    -0.23464
    -0.29967
    -0.28522
    -0.16238
    -0.16960
    -0.16960
    -0.27799
    -0.36470
    -0.50922
    -0.12625
    -0.22019
    -0.20573
    -0.34303
    -0.26354
    -0.15515
    -0.19128
    -0.07567
    -0.22019
    -0.20573
    -0.09012
    -0.07567
     0.10498
     0.05440
    -0.15515
    -0.11902
     0.19891
     0.21337
     0.06885
     0.06885
    -0.02509
     0.06885
     0.06162
    -0.06122
    -0.00341
    -0.14793
    -0.13348
    -0.19851
    -0.09012
    -0.16238
    -0.37915
    -0.48032
    -0.38638
    -0.19851
    -0.35025
    -0.25632
    -0.37193
    -0.35748
    -0.29244
    -0.19851
    -0.20573
    -0.05399
     0.00382
    -0.12625
     0.04717
     0.25672
     0.17001
     0.02549
     0.15556
     0.30730
     0.24950
     0.06162
     0.27840
     0.18446
     0.19169
    -0.01064
    -0.03954
    -0.18406
    -0.10457
    -0.28522
    -0.30690
    -0.36470
    -0.41528
    -0.56703
    -0.71877
    -0.58870
    -0.37193
    -0.60316
    -0.67542
    -0.63206
    -0.69709
    -0.40806
     0.42292
     1.24666
     1.05879
     0.70472
     0.98653
     1.70912
     2.73519
     2.61958
     2.04151
     2.74242
     3.35661
     3.10371
     1.81028
     2.57622
     1.99815
     2.15712
     2.17880
     1.38396
     0.87092
     0.30008
     0.24227
    -0.05399
    -0.50199
    -0.80548
    -1.00780
    -1.54974
    -1.29684
    -0.01786
     0.43014
     0.26395
     1.58628
     2.93751
     1.08769
    -1.36187
    -0.63206
    -0.36470
    -0.55980
     0.60356
     0.48072
     0.90705
     1.19608
     1.06602
    -0.41528
    -1.80265
    -1.98330
    -2.30123
    -1.97607
    -1.45581
    -1.04393
    -0.81993
    -0.71877
    -0.63206
    -0.46587
    -0.59593
    -0.47309
    -0.13348
    -0.15515
    -0.16238
     0.11220
     0.24950
     0.48072
     0.56743
     0.64692
     0.48072
     0.46627
     0.79143
     0.97931
     0.88537
     0.54576
     0.35788
     0.69750
     0.93595
     0.70472
     0.29285
     0.45904
     0.58911
     0.56021
     0.43737
     0.30730
     0.12666
     0.15556
     0.00382
     0.16278
     0.35788
     0.20614
     0.01827
     0.00382
     0.16278
     0.26395
     0.17724
     0.10498
     0.13388
     0.22059
     0.27840
     0.33621
     0.17001
     0.21337
     0.06162
     0.10498
     0.11943
     0.09775
     0.03272
    -0.17683
    -0.29244
    -0.19128
    -0.21296
    -0.31412
    -0.44419
    -0.50199
    -0.45864
    -0.37193
    -0.42251
    -0.57425
    -0.56703
    -0.57425
    -0.45141
    -0.36470
    -0.36470
    -0.47309
    -0.27077
    -0.33580
    -0.27077
    -0.24186
    -0.07567
    -0.08289
    -0.11902
     0.02549
     0.02549
    -0.11180
    -0.23464
    -0.22019
     0.02549
    -0.14793
    -0.14793
    -0.34303
    -0.54535
    -0.45141
    -0.63929
    -0.78380
    -0.73322
    -0.89219
    -1.13787
    -1.21013
    -1.21735
    -1.22458
    -1.48471
    -1.53529
    -1.58587
    -1.36910
    -1.33297
    -1.26071
    -1.31129
    -1.36910
    -1.17400
    -1.13787
    -0.87774
    -0.71154
    -0.70432
    -0.67542
    -0.49477
    -0.31412
    -0.28522
    -0.40806
    -0.23464
    -0.22019
    -0.01064
    -0.12625
    -0.20573
    -0.14793
    -0.16238
    -0.27799
    -0.38638
    -0.27077
    -0.55980
    -0.58870
    -0.50922
    -0.64651
    -0.81271
    -0.79103
    -0.89219
    -0.71154
    -0.24186
     0.30730
     0.46627
     0.11943
     0.00382
     1.00098
     1.70189
     0.65414
    -0.15515
     1.02989
     2.73519
     3.13984
     2.67016
     1.75247
     0.61801
     1.76693
     2.77855
     1.80305
     0.60356
     0.19891
     0.47350
     0.31453
    -0.52367
    -0.40806
    -0.58148
    -1.17400
    -1.23181
    -0.93555
    -0.19128
     0.87092
     0.63969
     1.64409
     1.50679
    -1.75929
    -2.56136
    -1.90381
    -2.87930
    -0.95000
     1.51402
     1.62241
     0.84924
    -1.00780
    -1.90381
    -2.18562
    -2.18562
    -2.14949
    -1.96884
    -1.25348
    -0.71877
    -0.01786
     0.46627
     0.23504
    -0.39361
     0.01104
     0.48795
     0.74085
     1.18886
     1.16718
     1.05879
     0.97208
     1.21776
     1.19608
     1.25389
     1.29002
     1.22499
     1.35505
     1.48512
     1.73802
     1.77415
     1.55015
     1.86086
     1.82473
     1.99093
     2.02706
     1.86086
     1.99093
     2.04151
     2.17880
     2.18603
     1.96202
     2.01983
     2.00538
     2.05596
     2.04873
     1.94035
     1.65854
     1.52125
     1.46344
     1.37673
     1.32615
     0.94318
     0.64692
     0.51685
     0.39401
     0.40846
    -0.01786
    -0.37915
    -0.66096
    -0.65374
    -0.77658
    -1.18845
    -1.15232
    -1.52807
    -1.51361
    -1.46303
    -1.31129
    -1.48471
    -1.65091
    -1.69426
    -1.58587
    -1.40523
    -1.54252
    -1.46303
    -1.41968
    -1.18845
    -1.06561
    -1.02226
    -1.04393
    -0.88496
    -0.85606
    -0.92832
    -0.67542
    -0.61038
    -0.79103
    -0.80548
    -0.81993
    -0.80548
    -0.80548
    -0.87051
    -0.89219
    -0.75490
    -0.91387
    -0.95000
    -1.10174
    -1.18845
    -1.25348
    -1.41245
    -1.33297
    -1.07284
    -1.46303
    -1.40523
    -1.48471
    -1.21735
    -1.17400
    -1.25348
    -1.27516
    -1.15232
    -0.95722
    -0.64651
    -0.67542
    -0.63929
    -0.50199
    -0.48754
    -0.11180
     0.01104
    -0.08289
     0.02549
     0.01827
     0.14111
     0.08330
     0.14833
    -0.09012
    -0.16238
    -0.17683
    -0.01064
     0.01827
    -0.25632
    -0.40806
    -0.60316
    -0.66096
    -0.37915
    -0.62483
    -0.36470
    -0.49477
    -0.72600
    -0.27077
     0.53853
     0.61079
     0.46627
     0.44459
     1.10937
     1.89699
     1.42008
     0.24950
     0.22782
     1.65131
     2.87248
     3.08926
     1.37673
     1.38396
     0.86369
     1.82473
     0.90705
     0.17001
     0.02549
     0.27117
     0.01104
    -0.48754
    -0.64651
    -1.00058
    -0.84884
     0.26395
     2.10654
     2.79300
     2.23661
    -0.06844
    -2.45298
    -1.52084
    -0.97168
    -0.93555
     0.36511
     2.51841
     2.11377
     1.05157
    -0.35748
    -1.42690
    -2.01942
    -2.01942
    -1.51361
    -0.84884
    -0.79825
    -0.60316
    -0.64651
    -0.58870
    -0.20573
    -0.12625
    -0.14070
    -0.04677
     0.03272
     0.28562
     0.50240
     0.63247
     0.45904
     0.70472
     0.47350
     0.78421
     0.80589
     0.81311
     0.66137
     0.56021
     0.71918
     0.71195
     0.68305
     0.84202
     0.63247
     0.60356
     0.71918
     0.80589
     0.56021
     0.53853
     0.32898
     0.54576
     0.53853
     0.50240
     0.28562
     0.30730
     0.35066
     0.27840
     0.33621
     0.17724
     0.12666
     0.05440
     0.20614
     0.02549
     0.07607
     0.06885
    -0.21296
    -0.00341
     0.05440
     0.14111
    -0.13348
     0.06162
    -0.09735
    -0.11180
     0.09775
     0.01827
     0.01827
     0.05440
    -0.01064
    -0.01786
     0.17724
     0.06162
    -0.16960
    -0.03231
     0.09775
     0.24950
     0.06885
     0.02549
     0.06162
    -0.14793
    -0.10457
    -0.11180
    -0.02509
    -0.16238
    -0.25632
    -0.23464
    -0.17683
    -0.26354
    -0.32857
    -0.62483
    -0.61761
    -0.34303
    -0.42251
    -0.45141
    -0.62483
    -0.66819
    -0.74767
    -0.81993
    -0.57425
    -0.45141
    -0.47309
    -0.70432
    -0.48032
    -0.55980
    -0.45864
    -0.51645
    -0.40083
    -0.14793
    -0.22741
    -0.26354
    -0.20573
    -0.22019
    -0.16238
    -0.24186
    -0.04677
    -0.05399
    -0.06844
    -0.20573
    -0.24186
    -0.22741
    -0.09735
    -0.42974
    -0.35748
    -0.32135
    -0.32857
    -0.37193
    -0.52367
    -0.62483
    -0.76935
    -0.66096
    -0.63929
    -0.68987
    -0.71877
    -0.71877
    -0.84884
    -0.71877
    -0.65374
    -0.56703
    -0.66096
    -0.06844
     0.30008
     0.73363
     0.78421
     0.65414
     0.79143
     1.40563
     1.93312
     2.22215
     1.71634
     1.57905
     0.97208
     1.57183
     1.15995
     1.11660
     0.58911
     0.01104
    -0.19128
    -0.35025
    -0.79825
    -1.47026
    -1.92549
    -2.00497
    -2.13504
    -0.97890
     0.69027
     1.86809
     1.02266
    -2.27233
    -5.26384
    -4.74357
    -3.75363
    -1.82433
     1.55738
     2.07041
     0.49517
    -0.64651
    -1.65813
    -2.51078
    -1.92549
    -1.47749
    -0.54535
    -0.32857
    -0.33580
     0.25672
     0.66137
     1.08047
     1.02266
     0.94318
     0.81311
     0.74808
     0.58188
     0.76253
     0.51685
     0.43737
     0.40846
     0.34343
     0.49517
     0.43014
     0.51685
     0.14833
     0.26395
     0.45904
     0.44459
     0.40846
     0.37956
     0.31453
     0.17001
     0.35066
     0.36511
     0.29285
     0.08330
     0.11943
     0.23504
     0.16278
     0.21337
     0.09053
    -0.02509
     0.24227
    -0.01064
     0.01827
     0.05440
     0.07607
     0.01104
     0.17724
    -0.03954
     0.06162
     0.01827
    -0.09012
     0.09053
     0.09775
     0.06162
     0.11220
    -0.08289
    -0.00341
     0.00382
    -0.09012
     0.06162
     0.11220
    -0.15515
     0.06162
     0.04717
     0.06162
    -0.19128
    -0.26354
    -0.15515
    -0.09012
    -0.09735
    -0.06122
    -0.26354
    -0.31412
    -0.24186
    -0.30690
    -0.25632
    -0.22741
    -0.35025
    -0.31412
    -0.44419
    -0.29967
    -0.34303
    -0.35748
    -0.50199
    -0.24909
    -0.22741
    -0.24909
    -0.26354
    -0.37193
    -0.31412
    -0.32135
     1.34060
     3.45055
     1.65854
     0.27117
    -0.16960
     0.12666
     0.44459
     0.80589
     0.88537
     0.98653
     0.95763
     0.48795
     0.02549
    -0.29244
    -0.79825
    -0.94277
    -1.15232
    -1.26794
    -1.26071
    -1.30406
    -1.18845
    -1.22458
    -0.98613
    -1.09451
    -1.12342
    -0.97168
    -1.00780
    -0.76213
    -0.68987
    -0.87051
    -0.91387
    -0.82716
    -0.83438
    -0.90664
    -0.71154
    -0.87774
    -0.81993
    -0.57425
     0.06162
     0.37956
     0.67582
     0.94318
     1.18163
     1.89699
     1.45621
     0.81311
     1.10215
     1.98370
     1.89699
     2.13544
     2.85803
     2.10654
     0.36511
     0.06885
    -0.38638
     0.16278
    -0.35025
    -0.71154
    -1.87491
    -4.19441
    -4.46899
    -3.78976
    -2.53246
    -2.46020
    -2.49633
    -2.74201
    -2.87208
    -2.95156
    -2.35181
    -2.79982
    -2.33736
    -1.95439
    -1.87491
    -1.26071
    -0.29967
     0.04717
     0.37233
     1.23944
     0.83479
     0.45904
     0.18446
     0.12666
     0.32175
     0.78421
     0.69750
     0.89260
     1.11660
     1.18163
     1.02266
     0.98653
     0.90705
     0.58911
     0.77698
     0.49517
     0.50240
     0.15556
     0.06162
     0.00382
    -0.02509
     0.20614
    -0.20573
    -0.19128
    -0.33580
    -0.03231
    -0.15515
    -0.30690
    -0.32135
    -0.32135
    -0.20573
    -0.15515
    -0.19851
    -0.26354
    -0.21296
    -0.30690
    -0.29244
    -0.07567
    -0.08289
    -0.10457
    -0.26354
    -0.19851
    -0.10457
     0.00382
    -0.07567
    -0.06844
    -0.16960
     0.04717
     0.17001
     0.09775
    -0.01064
    -0.08289
    -0.14793
     0.20614
     0.17001
     0.09775
     0.01104
    -0.06122
     0.18446
     0.09053
    -0.00341
    -0.20573
    -0.01064
     0.04717
     0.04717
    -0.06122
    -0.15515
    -0.24186
    -0.40806
    -0.11902
    -0.03954
    -0.14793
    -0.29244
    -0.23464
    -0.16238
    -0.13348
    -0.01786
    -0.05399
    -0.11180
     0.08330
     0.26395
     0.22059
     0.36511
     0.23504
     0.17001
     0.44459
     0.53853
     0.59634
     0.43014
     0.43014
     0.40124
     0.61801
     0.35066
     0.37956
     0.28562
     0.17001
     0.30730
     0.13388
     0.32898
     0.06162
    -0.07567
    -0.09012
     0.13388
     0.20614
     0.00382
    -0.05399
    -0.11180
     0.07607
    -0.04677
     0.03272
     0.02549
    -0.11180
     0.01827
    -0.01786
    -0.01064
    -0.04677
    -0.22019
    -0.39361
    -0.27799
    -0.07567
    -0.35748
    -0.45141
    -0.42974
    -0.36470
    -0.41528
    -0.45864
    -0.64651
    -0.55258
    -0.22019
    -0.29967
    -0.32857
    -0.06844
     0.64692
     0.89982
     0.52408
     0.74085
     0.46627
     0.64692
     1.06602
     0.44459
     0.02549
     1.18886
     3.04590
     3.10371
     3.35661
     1.94757
     0.87814
     0.64692
     1.58628
     2.59790
     2.43170
     2.14267
     1.44176
     0.96486
     0.74085
     0.58911
     0.58188
     0.18446
    -0.03954
    -0.19851
     0.32898
     0.61079
     0.76976
     1.79583
     3.26990
     2.02706
    -1.36187
    -1.01503
    -0.48754
    -0.83438
     0.97208
     1.09492
     2.19325
     1.71634
     0.01827
    -0.92832
    -1.02948
    -1.61478
    -2.01220
    -1.60755
    -1.27516
    -1.08729
    -1.12342
    -0.71877
    -0.48754
    -0.48032
    -0.48032
    -0.20573
    -0.03954
    -0.11902
     0.11943
     0.27840
     0.43737
     0.47350
     0.33621
     0.58911
     0.76976
     0.76253
     0.76253
     0.64692
     0.97208
     1.10215
     1.03711
     1.10937
     1.05879
     1.03711
     1.19608
     1.45621
     1.45621
     1.30447
     1.42008
     1.40563
     1.52847
     1.57183
     1.60796
     1.44176
     1.71634
     1.83196
     1.68744
     1.75970
     1.57905
     1.49957
     1.60796
     1.36950
     1.42008
     1.19608
     0.95040
     0.89260
     0.72640
     0.32898
     0.17001
    -0.27799
    -0.28522
    -0.39361
    -0.71154
    -0.79825
    -1.17400
    -1.44858
    -1.69426
    -1.91104
    -2.13504
    -2.23620
    -2.39517
    -2.35904
    -2.33736
    -2.33014
    -2.40240
    -2.68420
    -2.63362
    -2.41685
    -2.42407
    -2.38794
    -2.25788
    -2.17117
    -2.17117
    -1.96162
    -1.72316
    -1.63645
    -1.52807
    -1.36910
    -1.32574
    -1.21735
    -1.13064
    -1.21013
    -1.33297
    -1.00780
    -0.92832
    -0.87051
    -0.74045
    -0.92109
    -0.97168
    -0.78380
    -0.86329
    -0.87774
    -0.68987
    -0.68264
    -0.73322
    -0.53090
    -0.61038
    -0.53090
    -0.66096
    -0.65374
    -0.57425
    -0.65374
    -0.60316
    -0.52367
    -0.55980
    -0.59593
    -0.76935
    -0.61761
    -0.58870
    -0.47309
    -0.55258
    -0.63206
    -0.57425
    -0.56703
    -0.63206
    -0.58148
    -0.58148
    -0.63929
    -0.70432
    -0.55980
    -0.58870
    -0.46587
    -0.66096
    -0.49477
    -0.22741
    -0.62483
    -0.48754
     0.04717
     0.39401
    -0.06844
    -0.57425
    -0.07567
     0.79866
     1.17440
     0.56743
     0.74808
     2.16435
     2.61958
     2.20770
     1.31892
     0.91427
     0.66859
     1.22499
     1.27557
     0.97208
     0.84924
     0.73363
     0.56021
     0.15556
    -0.40806
    -0.55258
    -0.86329
    -0.60316
    -1.01503
    -0.92832
    -0.19128
     0.72640
     0.87814
     0.26395
     1.02989
     1.95480
     0.19891
    -0.27077
    -0.51645
    -0.44419
     1.26834
     0.38679
     1.42731
     1.21053
    -0.51645
    -1.37632
    -1.44858
    -1.34742
    -1.36910
    -1.28239
    -1.47026
    -1.17400
    -1.01503
    -0.82716
    -0.67542
    -0.57425
    -0.57425
    -0.48754
    -0.12625
     0.12666
     0.39401
     0.27840
     0.35066
     0.37233
     0.67582
     0.89260
     0.72640
     0.56021
     0.69750
     0.79866
     0.79866
     0.73363
     0.69027
     0.74808
     0.56743
     0.63969
     0.50240
     0.44459
     0.31453
     0.22782
     0.22782
     0.32175
     0.27840
     0.01104
     0.06162
    -0.02509
    -0.22741
    -0.06122
    -0.10457
    -0.13348
    -0.38638
    -0.27799
    -0.16960
    -0.27077
    -0.35025
    -0.48032
    -0.39361
    -0.23464
    -0.14070
    -0.27077
    -0.30690
    -0.33580
    -0.24909
    -0.20573
    -0.08289
    -0.01064
    -0.21296
    -0.27799
    -0.04677
    -0.02509
    -0.01786
    -0.24909
    -0.07567
     0.03995
     0.11943
     0.01104
    -0.09735
    -0.14070
    -0.13348
    -0.10457
    -0.04677
    -0.01786
    -0.24909
    -0.17683
    -0.16238
    -0.14793
    -0.22741
    -0.35748
    -0.36470
    -0.26354
    -0.16238
    -0.28522
    -0.29244
    -0.32857
    -0.32135
    -0.33580
    -0.31412
    -0.16960
    -0.25632
    -0.38638
    -0.26354
    -0.00341
    -0.24186
    -0.26354
    -0.32857
    -0.29244
    -0.00341
    -0.24186
    -0.08289
    -0.19851
    -0.22019
    -0.19851
    -0.27077
    -0.03231
     0.03995
    -0.34303
    -0.14793
    -0.08289
    -0.06122
    -0.20573
    -0.29967
    -0.35025
    -0.34303
    -0.11180
    -0.40083
    -0.44419
    -0.71154
    -0.74045
    -0.73322
    -0.66096
    -0.58148
    -0.94277
    -0.95000
    -0.84161
    -0.76213
    -0.81271
    -0.77658
    -0.71877
    -0.16238
     0.09775
     0.23504
    -0.10457
    -0.24909
     0.52408
     1.02989
     1.88254
     2.51841
     1.47789
     0.92873
     1.26112
     1.63686
     1.03711
     1.21053
     0.41569
     0.50963
     0.87092
     0.76253
     0.08330
    -0.60316
    -1.20290
    -1.21013
    -1.23181
     0.11220
     1.29002
     1.55738
     1.01544
    -1.65813
    -4.46899
    -3.97041
    -2.77091
    -1.96884
     0.95040
     1.96925
     0.44459
    -0.61761
    -1.67258
    -1.86046
    -1.88213
    -1.35465
    -1.06561
    -0.68987
    -0.06122
     0.53853
     0.80589
     0.84924
     0.85647
     0.70472
     0.73363
     0.76253
     0.56743
     0.49517
     0.39401
     0.28562
     0.10498
     0.18446
     0.40124
     0.19891
     0.03272
     0.07607
     0.14833
     0.09775
    -0.00341
    -0.06844
    -0.19851
     0.02549
     0.09775
     0.04717
    -0.07567
    -0.22741
    -0.34303
    -0.16960
    -0.02509
    -0.15515
    -0.27077
    -0.29244
    -0.17683
    -0.28522
    -0.22741
    -0.25632
    -0.27077
    -0.29967
    -0.02509
    -0.14793
    -0.28522
    -0.22741
    -0.19851
    -0.25632
    -0.03231
     0.04717
    -0.15515
    -0.17683
    -0.08289
    -0.05399
     0.03995
    -0.02509
    -0.09735
    -0.06844
     0.08330
     0.05440
    -0.01064
    -0.06844
    -0.24186
    -0.18406
    -0.11902
    -0.07567
    -0.12625
    -0.33580
    -0.31412
    -0.21296
    -0.30690
    -0.27799
    -0.35025
    -0.45141
    -0.21296
    -0.38638
    -0.28522
    -0.38638
    -0.43696
    -0.56703
    -0.35748
    -0.25632
    -0.19128
    -0.37193
    -0.55980
    -0.25632
    -0.44419
    -0.26354
    -0.37193
    -0.32135
    -0.35748
    -0.22019
    -0.07567
    -0.09735
    -0.06122
     0.09775
    -0.18406
    -0.06122
    -0.03954
    -0.15515
    -0.17683
    -0.05399
    -0.03231
     0.02549
    -0.16960
    -0.03231
    -0.29967
    -0.27077
    -0.29967
    -0.16238
    -0.43696
    -0.58870
    -0.46587
    -0.40083
    -0.32135
    -0.43696
    -0.66819
    -0.64651
    -0.81271
    -0.71154
    -0.35025
     0.17001
     0.36511
     0.75531
     1.16718
     1.14550
     0.86369
     1.07324
     1.09492
     1.59351
     1.84641
     1.57905
     1.50679
     1.89699
     1.68022
     1.10215
     0.61079
    -0.43696
    -1.67981
    -2.69866
    -2.20730
    -1.13064
    -0.54535
    -0.46587
    -1.41245
    -2.37349
    -2.36627
    -2.14949
    -1.86046
    -1.70871
    -1.52807
    -1.16677
    -0.24909
     0.19169
    -0.01064
    -0.54535
     0.18446
     0.04717
    -0.27799
     0.27117
     0.47350
     0.26395
     0.39401
     0.67582
     0.28562
     0.48072
     0.48795
     0.74085
     0.95040
     1.03711
     1.10937
     0.97208
     0.87814
     0.79866
     0.62524
     0.69750
     0.42292
     0.23504
     0.08330
     0.25672
     0.17724
     0.01104
     0.01827
    -0.10457
    -0.14793
    -0.18406
    -0.14793
    -0.14793
    -0.28522
    -0.29967
    -0.18406
    -0.37915
    -0.35025
    -0.41528
    -0.38638
    -0.38638
    -0.35748
    -0.38638
    -0.40806
    -0.54535
    -0.42974
    -0.40806
    -0.42974
    -0.41528
    -0.40806
    -0.35025
    -0.32857
    -0.11180
    -0.13348
    -0.21296
    -0.29967
    -0.06122
     0.06885
     0.03272
    -0.04677
     0.05440
    -0.03231
     0.23504
     0.18446
     0.10498
     0.11220
     0.02549
     0.11943
     0.14833
     0.08330
     0.06162
    -0.07567
     0.06162
     0.11220
     0.10498
     0.03995
    -0.01064
     0.07607
    -0.08289
    -0.01064
     0.14833
    -0.02509
     0.09775
     0.06885
     0.15556
     0.22059
     0.14111
     0.18446
     0.15556
     0.27840
     0.34343
     0.40124
     0.34343
     0.43014
     0.35788
     0.42292
     0.48072
     0.43014
     0.53853
     0.37233
     0.32175
     0.34343
     0.41569
     0.16278
     0.22782
     0.29285
     0.30730
     0.27117
     0.24227
     0.29285
    -0.15515
     0.02549
     0.06885
     0.20614
     0.27840
     0.22059
     0.11943
     0.42292
     0.61801
     0.69027
     1.00098
     1.20331
     1.00821
     0.48795
     0.08330
    -0.04677
     0.25672
     0.57466
     0.91427
     0.88537
     0.83479
     0.95040
     0.83479
     1.12382
     2.07764
     2.25828
     1.57905
     1.00821
     0.37233
     1.52125
     2.19325
     1.97648
     1.83918
     1.81028
     1.60796
     1.41286
     1.44899
     0.82756
     0.17001
     0.06162
    -0.00341
     0.21337
    -0.19128
    -0.19128
    -0.16238
    -0.19851
     0.19891
     0.76253
     0.89260
    -0.39361
    -0.62483
     1.38396
     2.07764
     0.99376
    -0.16238
    -1.07284
    -1.16677
     0.03272
     1.02266
     0.95040
    -0.21296
    -0.79825
    -1.14510
    -2.14949
    -1.93271
    -1.03671
    -0.58870
    -0.79103
    -1.25348
    -1.44136
    -0.92832
    -1.10174
    -0.67542
    -0.42974
    -0.28522
    -0.40806
    -0.82716
    -0.25632
    -0.03231
     0.14833
     0.27117
     0.06162
     0.06162
     0.13388
     0.27117
     0.24950
     0.36511
     0.32898
     0.11220
     0.25672
     0.61079
     0.37956
     0.61801
     0.43737
     0.17724
     0.16278
     0.48072
     0.48072
     0.02549
    -0.12625
    -0.16960
    -0.30690
    -0.17683
    -0.52367
    -0.55258
    -0.63929
    -0.64651
    -0.63206
    -0.58870
    -0.89219
    -0.80548
    -0.79825
    -0.72600
    -0.64651
    -0.71154
    -0.78380
    -0.66819
    -0.62483
    -0.38638
    -0.36470
    -0.37915
    -0.39361
    -0.38638
    -0.27077
    -0.30690
    -0.31412
    -0.27077
    -0.32857
    -0.37915
    -0.24909
    -0.24186
    -0.27799
    -0.51645
    -0.38638
    -0.28522
    -0.19128
    -0.33580
    -0.45864
    -0.10457
    -0.22741
    -0.27077
    -0.11902
    -0.16238
    -0.29244
    -0.04677
    -0.09735
     0.06885
     0.07607
    -0.20573
    -0.22741
    -0.01786
    -0.31412
    -0.28522
    -0.34303
    -0.42251
    -0.32857
    -0.51645
    -0.42974
    -0.28522
    -0.55980
    -0.55980
    -0.46587
    -0.35748
    -0.26354
    -0.57425
    -0.22741
    -0.05399
     0.09775
    -0.14070
    -0.19128
    -0.33580
    -0.19128
     0.10498
     0.32898
     0.27840
    -0.00341
    -0.13348
     0.05440
     0.26395
     0.28562
     0.61801
     0.99376
     1.06602
     0.84202
     0.63247
     0.89260
     1.56460
     1.90422
     2.34499
     2.66293
     3.28436
     5.01856
     3.73236
     3.32771
     2.86526
     2.81468
     2.62680
     3.39997
     3.59507
     3.46500
     2.71351
     1.81028
     1.66576
     1.23944
     0.87814
     0.28562
    -0.11180
    -0.40806
    -0.90664
    -1.02948
    -1.19568
    -1.09451
    -1.36910
    -1.39800
    -1.56420
    -1.47026
    -1.50639
    -1.68704
    -1.91104
    -1.86768
    -1.65091
    -1.78820
    -1.67981
    -1.75929
    -2.21452
    -2.47465
    -2.26510
    -2.29401
    -1.80265
    -1.53529
    -1.14510
    -0.33580
     1.23944
     1.94757
    -1.79542
    -3.43569
    -2.42407
    -1.80988
    -0.04677
    -0.38638
     0.17724
    -0.34303
    -1.35465
    -1.82433
    -1.96884
    -1.73762
    -2.09168
    -2.15672
    -2.21452
    -1.95439
    -1.28239
    -1.08006
    -0.94277
    -1.05839
    -0.76935
    -0.36470
     0.01104
     0.03272
    -0.08289
    -0.00341
     0.17001
     0.24227
     0.25672
     0.27840
     0.20614
     0.47350
     0.40124
     0.37233
     0.53853
     0.24227
     0.19169
     0.37956
     0.44459
     0.21337
     0.11220
     0.22059
     0.06885
     0.04717
     0.08330
    -0.22741
    -0.33580
    -0.39361
    -0.37915
    -0.37193
    -0.36470
    -0.53090
    -0.58870
    -0.49477
    -0.22741
    -0.24186
    -0.37915
    -0.31412
    -0.36470
    -0.22741
    -0.06844
    -0.09012
    -0.05399
    -0.09012
     0.03995
     0.03995
    -0.00341
     0.03272
    -0.24909
    -0.26354
    -0.01064
    -0.10457
    -0.28522
    -0.25632
    -0.33580
    -0.15515
    -0.12625
     0.03272
     0.14111
    -0.01064
     0.02549
     0.15556
     0.12666
     0.09053
     0.09775
     0.03272
     0.48795
     0.64692
     0.39401
     0.20614
     0.03995
     0.17001
     0.14111
     0.22782
     0.27117
    -0.03231
    -0.04677
     0.22782
     0.11220
    -0.08289
    -0.16238
    -0.29967
     0.06162
     0.12666
    -0.11902
    -0.17683
    -0.21296
    -0.12625
    -0.19851
    -0.14793
    -0.16960
     0.01104
     0.10498
     0.40124
     0.24950
    -0.00341
    -0.25632
    -0.35748
    -0.32135
     0.03272
     0.14833
     0.24227
     0.40846
    -0.05399
     0.19891
     0.35788
     0.37233
     0.87092
     1.38396
     1.24666
     0.88537
     0.82034
     0.63247
     0.76253
     1.15995
     0.91427
     0.91427
     0.75531
     0.58911
     0.35066
     0.20614
     0.06885
    -0.49477
    -0.50922
    -0.65374
    -0.82716
    -0.81271
    -0.70432
    -0.72600
    -0.92109
    -1.19568
    -1.03671
    -0.84884
    -0.61038
    -0.61761
    -0.70432
    -0.73322
    -0.71154
    -0.61761
    -0.68987
    -0.55258
    -0.65374
    -0.44419
    -0.06844
     0.80589
     1.29724
     1.23221
     2.31609
     3.37107
     1.81028
    -0.00341
    -0.19851
    -0.28522
     0.09775
     0.11220
     0.31453
     0.66859
     0.66137
     0.63247
    -0.23464
    -1.18845
    -2.15672
    -2.03388
    -1.69426
    -1.62923
    -1.38355
    -0.96445
    -0.61038
    -0.38638
    -0.29244
     0.03995
    -0.17683
    -0.06844
    -0.22741
    -0.22019
    -0.24909
    -0.20573
    -0.03954
    -0.21296
    -0.41528
    -0.26354
    -0.22741
    -0.16238
    -0.23464
    -0.14070
    -0.15515
    -0.40806
    -0.29244
    -0.27077
    -0.19851
    -0.27077
    -0.25632
    -0.25632
    -0.17683
    -0.14793
    -0.44419
    -0.21296
    -0.11180
    -0.24909
    -0.00341
    -0.19851
    -0.16960
    -0.14793
    -0.21296
    -0.07567
    -0.02509
    -0.06122
    -0.07567
    -0.16960
    -0.01064
    -0.01786
    -0.17683
    -0.18406
    -0.14070
    -0.16960
    -0.20573
    -0.38638
    -0.56703
    -0.24909
    -0.37915
    -0.24909
    -0.36470
    -0.50199
    -0.40083
    -0.46587
    -0.48032
    -0.53090
    -0.54535
    -0.66096
    -0.35025
    -0.27077
    -0.45141
    -0.27799
    -0.28522
    -0.33580
    -0.27077
    -0.25632
    -0.28522
    -0.25632
    -0.05399
    -0.21296
    -0.19128
    -0.15515
    -0.49477
    -0.37915
    -0.45864
    -0.44419
    -0.48754
    -0.51645
    -0.67542
    -0.67542
    -0.80548
    -0.58870
    -0.55258
    -0.56703
    -0.58870
    -0.42251
    -0.15515
     0.12666
    -0.01064
     0.19169
     0.63969
     0.56021
     0.61079
     1.10215
     1.53570
     1.56460
     1.42731
     1.48512
     1.49957
     1.70912
     1.87531
     1.60796
     1.42731
     0.92150
     0.32175
    -0.08289
    -0.78380
    -0.84161
    -0.34303
    -0.14070
    -0.07567
    -0.29244
    -1.10174
    -1.61478
    -1.83878
    -1.47026
    -1.27516
    -1.20290
    -0.95722
    -0.89219
    -0.74767
    -0.76935
    -0.63929
    -0.66819
    -0.66096
    -0.72600
    -0.66819
    -0.72600
    -0.50922
    -0.48032
    -0.42974
    -0.52367
    -0.86329
    -1.28961
    -1.52084
    -1.44136
    -1.13787
    -0.50922
    -0.50199
    -0.74767
    -1.23181
    -0.61761
    -0.37193
    -0.56703
    -0.66819
    -0.23464
     0.17724
     0.33621
     0.36511
     0.56021
     0.57466
     0.52408
     0.87814
     1.02266
     0.97208
     0.97208
     0.97931
     0.73363
     0.63969
     0.63247
     0.49517
     0.40846
     0.11943
     0.19169
     0.26395
     0.24950
     0.24950
     0.08330
     0.02549
     0.04717
     0.11943
    -0.01786
     0.17001
     0.09775
     0.11943
     0.18446
     0.07607
     0.05440
    -0.05399
     0.06885
     0.01104
     0.14833
     0.27840
     0.03272
     0.01104
    -0.11902
     0.03272
     0.04717
     0.07607
    -0.02509
     0.02549
     0.06162
     0.06162
     0.13388
    -0.08289
    -0.06844
    -0.09012
     0.01827
     0.16278
    -0.01064
    -0.05399
    -0.12625
    -0.03231
    -0.22019
    -0.03231
    -0.08289
    -0.20573
    -0.19128
    -0.16238
    -0.07567
    -0.24909
    -0.22741
    -0.37193
    -0.19851
    -0.01064
    -0.17683
    -0.24186
    -0.35025
    -0.10457
    -0.19851
    -0.11180
    -0.12625
    -0.19851
    -0.15515
    -0.09735
     0.09053
    -0.08289
    -0.16238
    -0.14070
    -0.11902
     0.03272
    -0.09012
     0.02549
    -0.02509
    -0.18406
    -0.30690
    -0.30690
    -0.13348
    -0.09735
    -0.38638
    -0.27799
    -0.19851
    -0.12625
    -0.24186
    -0.41528
    -0.20573
     0.28562
     0.93595
     1.46344
     1.61518
     2.06319
     2.49674
     2.47506
     1.64409
     0.41569
    -0.19851
     0.71195
     1.34060
     1.39841
     2.54732
     2.10654
    -0.41528
    -1.73039
    -1.81710
    -2.23620
    -3.14666
    -2.55414
    -1.72316
    -1.41968
    -1.49916
    -1.59310
    -1.95439
    -2.06278
    -1.57142
    -1.27516
    -0.68987
    -0.47309
    -0.19128
     0.19891
     0.38679
     0.63247
     0.71195
     0.68305
     0.66137
     0.53853
     0.65414
     0.76976
     0.60356
     0.37956
     0.32175
     0.50963
     0.18446
     0.24950
     0.08330
     0.06885
     0.27840
     0.22059
     0.03995
    -0.04677
    -0.16238
    -0.17683
    -0.27799
    -0.14070
    -0.24909
    -0.45864
    -0.84161
    -0.46587
     0.49517
     1.14550
     0.72640
    -0.35025
     0.16278
    -0.48032
    -0.09012
     0.14833
     0.53853
     1.66576
     1.42008
     1.18886
     0.97931
     0.87814
     0.75531
     0.87092
     0.98653
     1.26834
     0.91427
     0.94318
     0.94318
     1.01544
     0.95040
     0.84202
     0.76253
     0.79143
     0.57466
     0.70472
     0.76976
     0.75531
     0.58911
     0.50240
     0.66137
     0.59634
     0.81311
     0.56743
     0.63247
     0.82756
     0.79143
     0.66859
     0.79866
     0.58911
     0.56021
     0.58188
     0.67582
     0.76976
     0.58911
     0.48795
     0.56021
     0.70472
     0.50240
     0.42292
     0.25672
     0.30008
     0.44459
     0.55298
     0.56021
     0.20614
     0.33621
     0.25672
     0.46627
     0.58911
     0.35066
     0.36511
     0.17724
     0.25672
     0.37956
     0.35788
     0.14111
     0.42292
     0.27117
     0.26395
     0.39401
     0.21337
     0.20614
    -0.00341
     0.19169
     0.40846
     0.27117
     0.17724
     0.18446
     0.24227
     0.28562
     0.40846
     0.37956
     0.31453
     0.22059
     0.13388
     0.17724
     0.14833
     0.01827
    -0.07567
    -0.00341
     0.16278
     0.24950
    -0.00341
    -0.14070
    -0.24186
    -0.16960
    -0.09735
     0.12666
     0.31453
     0.33621
     0.11943
     0.17724
     0.43737
     0.56743
     0.60356
     0.33621
     0.56743
     0.88537
     0.75531
     0.69750
     0.24227
    -0.04677
    -0.16960
    -0.19851
    -0.34303
    -0.37193
    -0.41528
     0.97931
     1.61518
     1.48512
     0.62524
     0.32175
     0.89260
     0.73363
     0.45904
     1.57183
     1.44176
     1.46344
     1.86809
     1.59351
     1.30447
     1.10215
     0.82034
     0.82034
     0.58188
     0.22059
     0.11220
    -0.14793
     0.01827
     0.27117
     0.04717
     0.03272
     0.20614
     0.37233
     0.44459
     0.40124
     0.66137
     0.62524
     0.73363
     0.86369
     1.10215
     1.13105
     1.23221
     1.06602
     0.86369
     1.07324
     1.19608
     1.05157
     1.12382
     0.71918
     0.75531
     0.58911
     0.55298
     0.48072
     0.24950
    -0.03231
    -0.22741
    -0.34303
    -0.50199
    -0.76935
    -0.98613
    -1.02948
    -1.21735
    -1.27516
    -1.11619
    -1.18123
    -1.34019
    -1.75929
    -1.52807
    -1.17400
    -0.58870
    -1.15232
    -1.28239
    -0.51645
    -0.09735
     0.40846
     0.24950
     0.50240
    -0.65374
    -2.04833
    -1.60032
    -0.68264
     0.61801
     1.09492
    -0.28522
    -0.96445
    -1.84600
    -2.19285
    -2.40240
    -2.48188
    -3.08885
    -2.41685
    -2.09891
    -2.51078
    -2.29401
    -2.40240
    -2.58304
    -2.43130
    -2.31569
    -2.25065
    -2.00497
    -1.68704
    -1.33297
    -1.13787
    -0.97168
    -0.80548
    -0.41528
    -0.35748
    -0.45864
    -0.37193
    -0.01064
     0.17001
    -0.02509
     0.04717
     0.05440
    -0.04677
     0.19169
     0.06162
     0.30008
     0.12666
     0.06885
     0.24227
     0.26395
     0.27117
     0.28562
     0.03272
     0.27117
     0.31453
     0.26395
     0.01104
     0.03272
    -0.03231
    -0.15515
    -0.00341
    -0.05399
     0.03995
    -0.18406
    -0.40083
    -0.40806
    -0.19851
    -0.18406
    -0.35025
    -0.35748
    -0.42974
    -0.22741
    -0.41528
    -0.50199
    -0.41528
    -0.79825
    -0.56703
    -0.49477
    -0.53812
    -0.61761
    -0.44419
    -0.45141
    -0.76935
    -0.89219
    -0.89219
    -0.53812
    -0.58148
    -0.48754
    -0.30690
    -0.28522
    -0.32857
     0.32898
     0.69027
     0.45904
     0.53853
     0.61801
     0.28562
     0.15556
     0.78421
     1.44899
     2.25828
     3.21932
     2.87248
     1.68022
     1.17440
     1.51402
     1.59351
     1.01544
     1.42731
     1.38396
     1.21776
     1.02989
     0.83479
     0.47350
    -0.11902
    -0.50199
    -0.71154
    -1.11619
    -0.85606
    -1.01503
    -0.93555
    -0.97168
    -0.82716
    -1.05116
    -0.85606
    -0.76935
    -0.61761
    -0.33580
    -0.30690
    -0.43696
    -0.29967
     0.09053
    -0.11180
     0.12666
     0.03995
     0.09053
     0.06885
     0.18446
     0.17724
     0.32175
     0.14111
     0.11943
     0.12666
     0.33621
     0.37233
     0.27117
     0.17001
     0.22059
     0.39401
     0.27117
     0.35788
     0.34343
     0.34343
     0.32175
     0.34343
     0.49517
     0.49517
     0.17001
     0.14111
     0.27117
     0.38679
     0.40124
     0.19891
     0.09053
     0.10498
     0.32175
     0.18446
     0.36511
     0.26395
     0.06162
     0.27840
     0.23504
     0.45904
     0.45904
     0.25672
     0.17724
     0.17001
     0.45904
     0.60356
     0.74085
     0.83479
     0.71918
     0.61801
     1.07324
     1.91144
     2.80745
     3.93468
     5.32205
     6.07354
     5.73392
     3.92746
     0.53853
     1.33337
     0.11943
    -0.92832
    -2.23620
    -1.08006
    -0.20573
     0.77698
    -1.32574
    -4.12215
    -5.69739
    -6.70901
    -6.71623
    -6.27546
    -5.69739
    -4.90977
    -4.06434
    -3.24782
    -2.28678
    -1.60755
    -1.43413
    -1.04393
    -0.52367
    -0.37193
    -0.33580
    -0.24909
    -0.13348
    -0.18406
     0.06885
     0.13388
     0.17001
    -0.10457
    -0.10457
     0.06162
     0.40124
     0.37956
     0.22059
     0.14833
     0.16278
     0.37956
     0.30008
     0.40124
     0.44459
     0.07607
     0.26395
     0.43737
     0.35788
     0.18446
    -0.06844
    -0.24909
     0.00382
     0.06885
    -0.00341
    -0.22741
    -0.26354
    -0.37193
    -0.30690
    -0.16960
    -0.17683
    -0.47309
    -0.44419
    -0.42974
    -0.39361
    -0.55980
    -0.27077
     0.11220
     0.61079
     0.71918
     0.56021
     0.53130
     0.07607
     0.35788
     0.73363
     1.72357
     2.16435
     1.83196
     1.19608
     1.59351
     1.39841
     1.66576
     1.39841
     0.17001
    -0.14070
    -0.19851
    -0.27077
    -0.20573
     0.14111
     0.34343
    -0.40083
    -1.00780
    -1.29684
    -1.57142
    -1.41245
    -1.12342
    -0.84884
    -0.63206
    -0.66819
    -0.44419
    -0.37915
    -0.20573
     0.05440
    -0.07567
    -0.09012
    -0.25632
    -0.15515
    -0.13348
    -0.01064
    -0.01786
    -0.11902
    -0.25632
    -0.05399
     0.06162
    -0.02509
    -0.13348
    -0.12625
    -0.01064
     0.19169
     0.09775
    -0.19128
    -0.01786
    -0.02509
    -0.18406
     0.01827
     0.11943
     0.00382
    -0.19851
    -0.04677
     0.02549
     0.03272
     0.05440
    -0.18406
    -0.29244
    -0.00341
    -0.06122
     0.01104
     0.02549
    -0.14070
    -0.15515
    -0.03231
     0.17001
     0.18446
    -0.01064
    -0.01786
    -0.00341
     0.16278
     0.22782
     0.16278
     0.07607
    -0.00341
     0.17724
     0.30730
     0.24950
     0.01827
     0.04717
     0.01104
     0.17001
     0.07607
    -0.09012
     0.01104
     0.11220
     0.21337
     0.02549
    -0.13348
    -0.24909
    -0.05399
     0.00382
     0.19169
     0.40846
     0.35066
     0.40846
     0.60356
     1.03711
     1.38396
     2.42448
     2.99532
     2.30164
     1.85364
     0.70472
    -0.94277
    -2.57582
    -0.61761
     0.61079
     0.03272
     0.24227
    -0.19851
    -0.89942
    -2.04110
    -2.64085
    -2.74201
    -2.57582
    -2.34459
    -1.93994
    -1.53529
    -0.86329
    -0.61038
    -0.37193
    -0.37193
    -0.11180
     0.12666
     0.24950
     0.19169
     0.09053
    -0.03231
    -0.11180
     0.09775
     0.06162
    -0.10457
    -0.17683
    -0.03231
     0.09775
     0.08330
    -0.04677
    -0.11180
    -0.20573
    -0.09735
     0.03272
    -0.06844
    -0.07567
     0.11220
    -0.22741
     0.24950
     0.34343
     0.17724
     0.04717
     0.06885
    -0.05399
     0.21337
     0.39401
     0.71918
     0.68305
     0.93595
     1.28279
     1.74525
     1.88254
     1.08769
     0.61801
     0.93595
     0.81311
     0.24950
     0.54576
     0.41569
     1.30447
     0.69750
     0.06885
    -0.44419
    -0.95000
    -1.61478
    -2.17117
    -1.84600
    -1.52807
    -1.06561
    -0.71877
    -0.45141
    -0.55258
    -0.85606
    -0.79825
    -0.58870
    -0.37915
    -0.02509
     0.44459
     0.74808
     0.81311
     0.89260
     0.92150
     0.98653
     0.88537
     0.84924
     0.79143
     0.62524
     0.66137
     0.64692
     0.35788
     0.37233
     0.20614
     0.24227
     0.22782
     0.16278
     0.15556
     0.00382
     0.00382
     0.09775
     0.22782
     0.10498
    -0.06122
    -0.21296
    -0.01064
     0.21337
     0.21337
     0.11220
    -0.03231
     0.11220
     0.17724
     0.28562
     0.28562
     0.19169
     0.31453
     0.16278
     0.27117
     0.39401
     0.38679
     0.11943
     0.13388
     0.50963
     0.48072
     0.45182
     0.26395
     0.28562
     0.34343
     0.19891
     0.30008
     0.46627
     0.59634
     0.35788
     0.54576
     0.65414
     0.75531
     0.65414
     0.63969
     0.76976
     0.92873
     0.77698
     1.07324
     0.89982
     0.88537
     1.04434
     1.18886
     1.25389
     1.13105
     1.25389
     0.99376
     0.90705
     1.03711
     1.05157
     0.83479
     0.73363
     0.70472
     0.70472
     0.79866
     0.68305
     0.75531
     0.58911
     0.69750
     0.47350
     0.57466
     0.60356
     0.76976
     0.78421
     0.73363
     0.76253
     0.76253
     0.78421
     0.95040
     0.86369
     0.79866
     0.87814
     0.90705
     0.92150
     0.61079
     0.66859
     0.75531
     0.87092
     0.58188
    -0.38638
    -0.87774
    -0.37193
     0.65414
     2.64125
     3.70346
     2.17157
    -1.21013
    -2.52523
    -0.66096
     1.65854
     2.21493
     0.40846
    -0.79825
    -0.16238
    -0.26354
    -0.14793
    -0.40806
    -0.35025
    -0.79825
    -1.26794
    -1.28239
    -1.15232
    -1.08006
    -0.82716
    -0.53812
    -0.39361
    -0.51645
    -0.25632
     0.14833
     0.14833
     0.19891
     0.01104
     0.06885
     0.40124
     0.70472
     0.14833
     0.11220
     0.77698
     1.47067
     1.08047
     0.86369
     0.50240
     1.07324
     0.95040
     1.44899
     2.83635
     3.49391
     3.56616
     2.00538
     2.27274
     3.29158
     2.88693
     2.35222
     1.92589
     2.64125
     2.56900
     2.19325
     1.68744
     0.89260
     0.60356
     0.43737
     0.09775
    -0.15515
    -0.53090
    -0.71877
    -0.79103
    -0.79825
    -0.92832
    -0.89942
    -0.72600
    -0.77658
    -0.60316
    -0.63929
    -0.45141
    -0.41528
    -0.37193
    -0.32135
    -0.17683
    -0.15515
     0.01104
    -0.12625
    -0.07567
    -0.09012
    -0.10457
    -0.09012
    -0.09012
    -0.03231
    -0.10457
     0.02549
    -0.06844
    -0.09012
    -0.11902
    -0.03954
     0.03272
    -0.06122
     0.01104
    -0.06844
    -0.26354
    -0.21296
    -0.03231
    -0.20573
    -0.20573
    -0.20573
    -0.13348
    -0.06122
     0.08330
    -0.04677
    -0.16238
    -0.19851
    -0.09735
     0.09775
     0.07607
     0.06885
    -0.01786
     0.03995
     0.20614
     0.21337
     0.11220
     0.17724
    -0.04677
     0.03272
     0.09775
     0.13388
     0.03272
    -0.13348
    -0.24186
    -0.16960
    -0.01786
    -0.09012
    -0.32135
    -0.42251
    -0.36470
    -0.36470
    -0.30690
    -0.40083
    -0.35025
    -0.39361
    -0.24909
    -0.12625
    -0.11180
    -0.16960
    -0.29967
    -0.27077
    -0.02509
     0.23504
     0.13388
     0.08330
    -0.04677
     0.19169
     0.06885
     0.06885
     0.40124
     0.11220
     0.05440
     0.03995
     0.03272
    -0.19851
    -0.32857
    -0.38638
    -0.41528
    -0.29967
    -0.51645
    -0.67542
    -0.91387
    -1.05839
    -1.21735
    -1.13064
    -1.14510
    -1.23903
    -1.08006
    -1.11619
    -0.98613
    -0.97890
    -0.99335
    -1.16677
    -0.72600
    -0.29967
    -0.16238
    -0.32135
    -0.39361
    -0.30690
    -0.02509
     0.12666
     0.14111
     0.35066
     0.11220
     0.02549
     0.33621
     0.22059
    -0.03231
    -0.28522
    -0.49477
    -0.98613
    -1.05116
    -0.88496
    -1.25348
    -0.81993
     0.22059
     0.58911
     0.48072
     0.63969
    -1.34019
    -2.78537
    -1.78820
    -1.49194
    -1.26071
    -0.94277
    -1.33297
    -1.37632
    -1.35465
    -1.31129
    -1.36187
    -1.99775
    -2.52523
    -2.86485
    -2.54691
    -1.21735
     0.24950
     0.79866
     1.58628
     3.42887
     3.71791
     2.46061
     1.16718
     0.87092
     1.36950
     2.79300
     3.60952
     3.61675
     2.67016
     1.27557
     0.87092
     0.70472
     0.06885
    -0.81993
    -1.11619
    -1.23903
    -1.28239
    -1.52807
    -1.48471
    -1.36910
    -1.13064
    -0.80548
    -0.63206
    -0.55258
    -0.35025
    -0.38638
    -0.22019
     0.18446
     0.15556
     0.10498
     0.22059
     0.25672
     0.38679
     0.55298
     0.34343
     0.48072
     0.48072
     0.63247
     0.85647
     0.66859
     0.74085
     0.73363
     0.73363
     0.97208
     1.12382
     1.12382
     1.02989
     1.23944
     1.29724
     1.36950
     1.31170
     1.31892
     1.42008
     1.58628
     1.67299
     1.58628
     1.61518
     1.65854
     1.60796
     1.73080
     1.72357
     1.67299
     1.55015
     1.26834
     1.39118
     1.26112
     1.19608
     0.96486
     0.80589
     0.89260
     0.64692
     0.56743
     0.37956
    -0.01786
    -0.11902
    -0.15515
    -0.13348
    -0.36470
    -0.67542
    -0.87051
    -0.77658
    -0.59593
    -0.71154
    -0.86329
    -1.15232
    -1.13787
    -1.09451
    -1.31852
    -1.14510
    -1.15955
    -1.41968
    -1.40523
    -1.10897
    -1.04393
    -1.15232
    -1.21735
    -1.26794
    -1.08729
    -1.05116
    -1.21735
    -1.10897
    -1.00058
    -1.09451
    -0.92109
    -0.88496
    -0.94277
    -0.76213
    -1.05116
    -0.84161
    -0.55980
    -0.87774
    -0.69709
    -0.77658
    -0.80548
    -0.66096
    -0.66096
    -0.53090
    -0.72600
    -0.71154
    -0.55258
    -0.71877
    -0.68264
    -0.82716
    -0.95722
    -0.88496
    -0.80548
    -0.88496
    -1.07284
    -1.01503
    -1.07284
    -0.90664
    -1.05116
    -0.95722
    -0.86329
    -0.81271
    -0.71154
    -0.61761
    -0.49477
    -0.51645
    -0.53812
    -0.42251
    -0.13348
    -0.04677
    -0.12625
    -0.13348
    -0.10457
    -0.03231
    -0.07567
    -0.30690
    -0.32857
    -0.64651
    -0.29967
    -0.05399
    -0.07567
     0.01104
    -0.11180
    -0.11180
     0.25672
     1.08047
     1.52847
     1.30447
     0.98653
     1.39841
     2.06319
     2.74964
     2.74964
     2.29441
     2.41725
     2.60513
     2.29441
     1.36228
     1.27557
     0.75531
     0.70472
    -0.11180
    -0.25632
    -0.97168
    -1.30406
    -1.41968
    -1.70149
    -1.26071
     0.43014
     1.94035
     0.57466
    -4.27389
    -6.79572
    -4.66409
    -0.74045
     1.05879
     0.27840
    -0.15515
    -1.18845
    -1.85323
    -1.90381
    -2.19285
    -1.87491
    -1.65091
    -1.27516
    -1.04393
    -0.75490
    -0.55980
    -0.40083
    -0.10457
     0.06162
     0.01827
    -0.01786
     0.22782
     0.44459
     0.40846
     0.40846
     0.40846
     0.38679
     0.32175
     0.36511
     0.37233
     0.28562
     0.34343
     0.32175
     0.35066
     0.27117
     0.25672
     0.09053
     0.20614
     0.20614
     0.14111
     0.23504
     0.23504
     0.01827
     0.02549
     0.03272
     0.11220
     0.14111
     0.05440
     0.06885
     0.14833
     0.15556
     0.10498
    -0.10457
     0.02549
     0.15556
     0.14111
     0.08330
     0.04717
     0.03995
     0.03272
     0.06162
     0.26395
     0.14111
     0.17724
     0.14111
     0.15556
     0.18446
     0.22059
     0.09775
     0.12666
     0.29285
     0.35066
     0.34343
     0.33621
     0.21337
     0.06162
     0.12666
     0.28562
     0.28562
     0.19169
     0.12666
     0.18446
     0.30008
     0.19169
     0.38679
     0.13388
     0.17724
     0.17001
     0.21337
     0.30730
     0.27117
     0.12666
     0.18446
     0.23504
     0.40124
     0.28562
     0.30730
     0.26395
     0.17001
     0.24950
     0.35788
     0.07607
     0.27840
     0.24227
     0.06885
     0.19169
     0.18446
     0.12666
     0.01104
    -0.19128
    -0.06844
    -0.06122
    -0.11180
    -0.06844
    -0.31412
    -0.39361
    -0.32857
    -0.53090
    -0.45141
    -0.39361
    -0.41528
    -0.43696
    -0.63206
    -0.67542
    -0.72600
    -0.57425
    -0.72600
    -0.63206
    -0.61038
    -0.51645
    -0.52367
    -0.54535
    -0.53090
    -0.50199
    -0.36470
    -0.03954
     0.00382
     0.19169
     0.43014
     0.65414
     1.02266
     1.06602
     0.91427
     1.09492
     1.47067
     2.20048
     1.93312
     1.47789
     1.47067
     1.15273
     1.22499
     0.99376
     0.97208
     1.13105
     0.63969
     0.22782
    -0.89942
    -1.52084
    -1.58587
    -1.04393
    -0.89942
    -1.08729
    -1.39078
    -1.65813
    -1.92549
    -1.61478
    -1.65813
    -1.34019
    -1.04393
    -0.96445
    -0.24186
    -0.26354
    -1.07284
    -0.45141
    -0.59593
    -1.09451
    -1.04393
    -0.32135
    -0.40083
    -0.33580
     0.03995
    -0.03231
    -0.69709
    -0.32857
    -0.33580
    -0.01786
     0.15556
    -0.00341
     0.30730
     0.45182
     0.58911
     0.63969
     0.86369
     0.87814
     0.83479
     0.69027
     0.58911
     0.44459
     0.37233
     0.37956
     0.51685
     0.32898
     0.03995
     0.00382
     0.19891
     0.13388
     0.00382
    -0.10457
    -0.01064
     0.10498
     0.18446
     0.11943
    -0.03231
    -0.02509
     0.04717
     0.01827
     0.17724
    -0.01786
    -0.03231
     0.15556
     0.17724
     0.17724
     0.09775
     0.01104
     0.07607
     0.17001
     0.16278
     0.12666
     0.04717
     0.09775
     0.18446
     0.12666
     0.15556
     0.14833
     0.06885
     0.11220
     0.25672
     0.25672
     0.22059
     0.06162
     0.07607
     0.17724
     0.27117
     0.24950
     0.20614
     0.03995
     0.09053
     0.19169
     0.14111
     0.13388
     0.06162
    -0.04677
     0.06885
     0.15556
     0.10498
    -0.03954
    -0.19128
    -0.11180
     0.15556
     0.19891
     0.01827
    -0.10457
    -0.06122
    -0.15515
     0.07607
     0.09775
     0.11220
    -0.11902
     0.04717
     0.11220
     0.18446
     0.14833
    -0.01786
    -0.14070
     0.03995
     0.18446
     0.09775
     0.01104
    -0.09735
     0.03995
    -0.15515
     0.17724
     0.07607
    -0.21296
    -0.14070
    -0.06122
    -0.28522
    -0.00341
    -0.35748
    -0.38638
    -0.35748
    -0.18406
    -0.11180
    -0.42251
    -0.35748
    -0.53090
    -0.56703
    -0.68987
    -0.61761
    -0.77658
    -0.83438
    -0.62483
    -0.54535
    -0.41528
    -0.04677
     0.76253
     1.71634
     1.88254
     2.22215
     1.96925
     1.05879
     1.13105
     1.32615
     1.83918
     2.55454
     2.80745
     2.30887
     1.56460
     1.22499
     0.27117
    -0.75490
    -0.76935
    -1.22458
    -0.94277
    -1.02948
    -3.11776
    -4.25944
    -4.28112
    -3.29840
    -2.06278
    -1.73039
    -2.25788
    -2.82150
    -2.59749
    -2.62640
    -2.33736
    -2.19285
    -1.83878
    -1.05839
    -0.95000
    -0.61038
     0.11943
     0.14833
    -0.01064
     0.00382
     0.32898
     0.44459
     0.76253
     0.65414
     0.66859
     0.70472
     0.97931
     1.11660
     1.26834
     0.92873
     1.10937
     1.08047
     1.14550
     1.04434
     0.96486
     0.77698
     0.49517
     0.53130
     0.71195
     0.64692
     0.38679
     0.32175
     0.19891
     0.19169
     0.06885
     0.12666
     0.10498
    -0.02509
     0.08330
     0.30730
     0.11943
     0.11943
    -0.13348
    -0.11902
     0.24950
     0.22059
    -0.06122
    -0.05399
    -0.14793
     0.00382
    -0.02509
    -0.08289
     0.03995
    -0.11180
     0.06885
    -0.07567
    -0.16238
    -0.12625
    -0.14070
    -0.29244
    -0.06122
    -0.09735
    -0.03231
    -0.19851
    -0.02509
    -0.11902
     0.00382
    -0.11902
    -0.11180
     0.00382
     0.11943
     0.11943
     0.09775
     0.25672
     0.13388
     0.09053
     0.23504
     0.64692
     0.52408
     0.48795
     0.30008
     0.50240
     0.53853
     0.52408
     0.55298
     0.45904
     0.62524
     0.53853
     0.66859
     0.57466
     0.34343
     0.27840
     0.37956
     0.62524
     0.66859
     0.48072
     0.40124
     0.46627
     0.77698
     0.72640
     0.81311
     0.90705
     0.86369
     1.02989
     1.10215
     1.25389
     1.33337
     1.13828
     1.14550
     1.27557
     1.64409
     1.37673
     1.26834
     1.15273
     1.01544
     0.93595
     1.05157
     0.85647
     0.75531
     0.52408
     0.53130
     0.37956
     0.34343
     0.20614
    -0.15515
    -0.01786
     0.07607
    -0.09735
     0.06885
    -0.10457
    -0.17683
    -0.01064
    -0.07567
     0.01104
    -0.05399
    -0.08289
    -0.04677
     0.11943
     0.01827
     0.03272
    -0.27799
    -0.35748
    -0.09012
    -0.06844
    -0.19128
    -0.17683
    -0.23464
    -0.01064
     0.50240
     0.81311
     0.82756
     0.84202
     1.03711
     1.94035
     2.80745
     3.46500
     3.94914
     2.04151
     1.65854
     2.62680
     2.17880
     2.24383
     3.04590
     2.46783
     1.70189
     0.79143
     0.22782
    -0.89219
    -1.32574
    -1.21013
    -1.45581
    -1.47749
    -0.00341
     1.23944
     1.47789
     0.24227
    -2.73479
    -3.37066
    -2.50356
    -2.53246
    -0.61761
     1.43454
     0.78421
     0.24950
    -0.71877
    -1.87491
    -2.38794
    -1.91104
    -1.83878
    -1.67258
    -1.39800
    -1.00780
    -0.68264
    -0.63206
    -0.35748
    -0.40806
    -0.12625
     0.26395
     0.37956
     0.44459
     0.70472
     0.74808
     0.98653
     1.06602
     0.95040
     0.90705
     0.95040
     1.01544
     0.82756
     1.00098
     0.82756
     0.74808
     0.76976
     0.68305
     0.61079
     0.56021
     0.60356
     0.63247
     0.30008
     0.36511
     0.25672
     0.08330
    -0.14070
     0.21337
     0.14833
     0.12666
     0.09053
     0.14833
    -0.04677
    -0.23464
    -0.02509
    -0.07567
    -0.09735
    -0.14793
    -0.06844
    -0.09012
    -0.10457
    -0.18406
    -0.38638
    -0.14793
    -0.24909
    -0.17683
    -0.18406
    -0.11180
    -0.22019
    -0.29244
    -0.24909
    -0.17683
    -0.14793
     0.02549
    -0.05399
    -0.06122
    -0.02509
    -0.02509
    -0.01064
     0.09053
     0.02549
    -0.00341
     0.07607
     0.17001
     0.00382
    -0.01786
    -0.01786
    -0.11180
    -0.01786
    -0.10457
    -0.15515
    -0.34303
    -0.26354
    -0.13348
    -0.24909
    -0.27077
    -0.33580
    -0.24186
    -0.24186
    -0.17683
    -0.16960
    -0.31412
    -0.24909
    -0.33580
    -0.10457
    -0.03231
    -0.07567
    -0.13348
    -0.16238
    -0.04677
     0.01104
    -0.13348
     0.00382
    -0.09735
     0.09775
     0.03272
     0.10498
     0.09775
    -0.01064
    -0.19128
    -0.03954
     0.14111
     0.03272
    -0.11180
    -0.24186
    -0.32857
    -0.51645
    -0.55980
    -0.55258
    -0.61038
    -0.78380
    -0.88496
    -0.87774
    -1.00058
    -1.24626
    -1.30406
    -1.38355
    -1.13787
    -1.28239
    -1.18845
    -1.19568
    -1.28961
    -1.21013
    -1.10897
    -1.24626
    -1.10174
    -1.21735
    -1.12342
    -1.02226
    -1.05839
    -1.05116
    -1.08006
    -0.97890
    -0.68987
    -0.38638
    -0.27077
     0.03272
     0.75531
     1.81751
     1.78138
     2.43170
     2.33777
     2.27274
     2.26551
     1.79583
     1.42008
     1.82473
     2.03428
     1.96202
     1.68744
     1.18163
     0.14111
    -0.84884
    -1.49916
    -2.01220
    -2.27956
    -2.20007
    -2.40240
    -1.35465
    -0.46587
    -0.24909
     0.23504
    -0.77658
    -3.21892
    -2.98046
    -2.75646
    -2.90098
    -0.85606
     0.72640
     0.85647
     0.40846
    -1.10174
    -2.38794
    -2.66975
    -2.22175
    -1.94717
    -1.70149
    -1.31852
    -0.92832
    -0.84161
    -0.89219
    -0.57425
    -0.40806
    -0.11180
     0.16278
    -0.14793
     0.01827
     0.09775
     0.24227
     0.27840
     0.60356
     0.32898
     0.44459
     0.34343
     0.62524
     0.56021
     0.35788
     0.28562
     0.48072
     0.52408
     0.52408
     0.45182
     0.32175
     0.21337
     0.17001
     0.11220
     0.35788
     0.29285
     0.12666
     0.19169
     0.26395
     0.19891
     0.32175
     0.03995
     0.00382
     0.21337
     0.23504
     0.13388
     0.10498
     0.18446
     0.21337
    -0.10457
     0.25672
     0.21337
     0.12666
     0.14833
     0.17724
     0.25672
     0.21337
     0.11220
     0.30008
     0.25672
     0.31453
     0.32175
     0.18446
     0.16278
     0.26395
     0.07607
     0.20614
     0.27117
     0.18446
     0.08330
     0.18446
     0.21337
     0.08330
    -0.11180
    -0.01064
     0.07607
     0.19169
     0.27117
     0.12666
     0.05440
     0.12666
     0.05440
     0.32175
     0.03995
    -0.01064
     0.23504
     0.27840
     0.42292
     0.37956
     0.43014
     0.03995
     0.10498
     0.25672
     0.32898
     0.27117
     0.26395
     0.09053
    -0.02509
     0.07607
     0.11220
     0.14833
    -0.25632
    -0.35748
    -0.39361
    -0.40083
    -0.42251
    -0.51645
    -0.76213
    -0.81271
    -0.62483
    -0.68987
    -0.69709
    -0.80548
    -0.80548
    -0.87051
    -0.62483
    -0.44419
    -0.54535
    -0.63929
    -0.40806
    -0.27077
    -0.21296
    -0.12625
    -0.20573
    -0.29244
    -0.06844
     0.03272
     0.03995
    -0.13348
    -0.14070
    -0.33580
    -0.16960
    -0.19128
    -0.45141
    -0.55258
    -0.76213
    -0.61038
    -0.74767
    -0.55258
    -0.61038
    -0.61761
    -0.37915
     0.20614
     0.39401
     0.89260
     0.89260
     1.60796
     1.79583
     2.85080
     3.06035
     2.77855
     2.10654
     1.32615
     1.86809
     2.10654
     1.93312
     1.61518
     0.37956
     0.01104
    -0.50199
    -1.00780
    -0.96445
    -0.04677
     1.24666
     1.66576
    -1.03671
    -4.03544
    -3.85479
    -3.39234
    -3.39234
    -0.61038
     1.78860
     0.52408
    -0.76213
    -1.67258
    -2.20007
    -1.93994
    -1.57142
    -1.60755
    -1.57142
    -1.13064
    -0.71154
    -0.58148
    -0.40806
    -0.25632
    -0.09735
     0.19169
     0.31453
     0.12666
     0.37956
     0.59634
     0.52408
     0.66859
     0.58911
     0.62524
     0.29285
     0.35788
     0.68305
     0.45182
     0.48795
     0.43014
     0.30008
     0.35788
     0.35788
     0.26395
     0.25672
     0.32175
     0.33621
     0.41569
     0.37233
     0.35788
     0.28562
     0.28562
     0.49517
     0.64692
     0.61079
     0.60356
     0.58188
     0.67582
     0.70472
     0.82034
     0.88537
     0.94318
     0.96486
     1.18163
     1.05157
     1.20331
     1.14550
     1.08047
     1.38396
     1.46344
     1.58628
     1.44176
     1.57905
     1.47789
     1.56460
     1.62963
     1.47789
     1.42008
     1.43454
     1.20331
     1.19608
     1.10215
     0.95040
     0.58188
     0.41569
     0.58188
     0.32175
    -0.02509
    -0.11902
    -0.24909
    -0.32135
    -0.68987
    -0.74767
    -1.02226
    -0.97168
    -0.88496
    -0.92832
    -0.93555
    -1.02226
    -1.28961
    -1.17400
    -1.23903
    -0.87774
    -1.02948
    -1.13787
    -1.24626
    -1.13787
    -0.99335
    -1.04393
    -1.02226
    -1.21735
    -1.24626
    -1.17400
    -1.25348
    -1.39078
    -1.49194
    -1.59310
    -1.52807
    -1.50639
    -1.49916
    -1.47026
    -1.61478
    -1.58587
    -1.50639
    -1.40523
    -1.38355
    -1.35465
    -1.09451
    -1.16677
    -0.95000
    -0.77658
    -0.68987
    -0.68264
    -0.69709
    -0.37193
    -0.30690
    -0.28522
    -0.27799
    -0.40083
    -0.29967
    -0.36470
    -0.29244
    -0.29967
    -0.44419
    -0.45864
    -0.55258
    -0.61038
    -0.65374
    -0.66096
    -0.59593
    -0.37915
     0.09775
     0.22782
     0.35788
     0.79866
     1.48512
     1.49957
     1.34060
     1.59351
     2.51841
     2.30887
     2.44616
     2.22938
     1.70912
     1.73802
     1.20331
     1.08769
     0.66137
     0.18446
    -0.22741
    -0.58148
    -1.05839
    -1.83878
    -1.96884
    -2.23620
    -1.60032
     0.17001
     1.52125
     1.57905
    -1.32574
    -4.88087
    -4.94590
    -3.69582
    -2.19285
     1.69467
     2.72074
     1.02989
    -0.47309
    -1.93994
    -2.17839
    -2.01220
    -1.24626
    -0.80548
    -0.41528
    -0.09735
     0.22059
     0.53130
     0.48795
     0.61079
     0.70472
     0.53853
     0.72640
     0.63247
     0.56743
     0.56021
     0.37956
     0.37956
     0.44459
     0.42292
     0.24227
     0.06885
     0.25672
     0.22782
     0.38679
     0.11943
     0.14111
     0.25672
     0.12666
     0.03995
     0.09053
    -0.01064
    -0.09012
    -0.03231
    -0.01064
     0.09775
    -0.03954
    -0.11180
    -0.01786
    -0.00341
    -0.05399
    -0.22741
    -0.09735
    -0.01786
    -0.12625
    -0.13348
    -0.05399
    -0.08289
    -0.20573
    -0.15515
    -0.12625
    -0.09012
    -0.01064
    -0.07567
    -0.16238
    -0.03231
    -0.15515
    -0.04677
    -0.06844
    -0.06122
     0.00382
     0.11943
    -0.01064
     0.07607
    -0.14793
     0.03272
     0.09775
     0.05440
     0.16278
    -0.03231
    -0.09012
     0.11943
     0.09775
     0.14111
    -0.11180
     0.11220
    -0.01064
    -0.03954
     0.06162
     0.14833
     0.08330
    -0.19851
    -0.11180
     0.14111
     0.13388
     0.03272
    -0.02509
    -0.03231
     0.00382
     0.06162
     0.00382
    -0.03231
     0.03995
    -0.02509
    -0.07567
     0.17001
    -0.01786
    -0.10457
    -0.27799
    -0.09735
     0.07607
    -0.09012
    -0.20573
    -0.23464
    -0.32135
    -0.19128
    -0.30690
    -0.26354
    -0.26354
    -0.32857
    -0.32857
    -0.20573
    -0.21296
    -0.32857
    -0.40083
    -0.29967
    -0.14070
    -0.11180
    -0.14793
    -0.30690
    -0.29967
    -0.19851
    -0.20573
    -0.27077
    -0.22741
    -0.21296
    -0.33580
    -0.28522
    -0.13348
    -0.25632
    -0.05399
    -0.06122
     0.48072
     0.74085
     0.80589
     1.02266
     1.02989
     1.30447
     1.15995
     1.13105
     1.91144
     1.80305
     1.50679
     1.89699
     1.66576
     1.21776
     0.69750
     0.76976
     0.54576
    -0.25632
    -0.85606
    -1.34742
    -1.15955
    -1.70871
    -2.02665
    -1.83878
    -1.85323
    -1.14510
    -0.10457
     0.21337
    -1.05116
    -3.58021
    -4.82306
    -3.37066
    -2.09891
    -0.67542
     0.53130
     1.02266
     0.81311
    -0.05399
    -0.74045
    -1.08006
    -0.68987
    -0.16238
     0.27840
     0.78421
     1.36950
     1.65131
     1.60073
     1.34060
     1.29002
     1.29002
     1.28279
     1.21053
     0.89982
     0.81311
     0.69027
     0.54576
     0.73363
     0.50963
     0.37233
     0.30008
     0.45182
     0.45182
     0.29285
     0.19169
     0.09053
     0.24227
     0.41569
     0.21337
     0.27840
     0.18446
     0.24227
     0.14111
     0.09775
     0.25672
     0.08330
     0.07607
     0.17724
     0.17001
     0.16278
     0.23504
     0.07607
     0.03272
     0.14111
     0.22782
     0.06162
    -0.00341
     0.05440
     0.06885
     0.03272
     0.02549
     0.19169
    -0.00341
    -0.09012
     0.05440
     0.08330
     0.06885
    -0.13348
     0.03272
     0.00382
     0.11943
     0.23504
    -0.00341
     0.11943
     0.00382
     0.00382
     0.11943
     0.19891
    -0.02509
    -0.06844
     0.03272
     0.14111
     0.09775
    -0.27799
    -0.22741
    -0.12625
     0.01827
     0.11220
    -0.20573
    -0.26354
    -0.25632
    -0.33580
    -0.18406
    -0.06844
    -0.19851
    -0.22019
    -0.18406
    -0.32135
    -0.06844
    -0.16960
    -0.27799
    -0.29244
    -0.20573
    -0.16960
    -0.09012
    -0.33580
    -0.25632
    -0.44419
    -0.18406
    -0.19851
    -0.16960
    -0.41528
    -0.47309
    -0.40806
    -0.37193
    -0.41528
    -0.42251
    -0.57425
    -0.56703
    -0.49477
    -0.44419
    -0.53090
    -0.66819
    -0.78380
    -0.87051
    -0.55980
    -0.45141
    -0.66819
    -0.86329
    -0.80548
    -0.74045
    -0.76935
    -1.00058
    -0.98613
    -0.89219
    -0.87774
    -0.62483
    -0.62483
    -0.66819
    -0.40083
     0.59634
     1.55738
     1.81028
     2.07041
     1.77415
     1.34783
     1.31892
     1.53570
     2.22215
     1.78860
     2.08486
     1.98370
     1.88254
     0.81311
     0.15556
    -0.17683
    -0.77658
    -0.54535
    -0.32857
    -1.61478
    -3.51518
    -5.12654
    -3.84757
    -2.98046
    -2.18562
    -1.70149
    -2.39517
    -2.54691
    -2.61917
    -3.71750
    -3.16111
    -2.49633
    -2.25065
    -1.29684
    -0.70432
    -0.48032
     0.19891
     0.57466
     0.47350
     0.72640
     0.59634
     0.54576
     0.73363
     0.97931
     1.42008
     1.67299
     1.64409
     1.49234
     1.23221
     0.97208
     0.95763
     0.97931
     0.84202
     0.42292
     0.32175
     0.26395
     0.12666
     0.14111
     0.05440
    -0.09735
    -0.12625
     0.03272
     0.01827
    -0.02509
    -0.03954
    -0.20573
    -0.14070
     0.07607
     0.03272
    -0.09012
    -0.03231
     0.05440
    -0.06844
     0.01104
     0.05440
     0.12666
    -0.03954
     0.05440
     0.14111
     0.13388
     0.14833
    -0.00341
     0.07607
     0.18446
     0.20614
     0.21337
     0.11943
     0.11943
     0.11220
     0.30730
     0.23504
     0.19169
     0.10498
     0.23504
     0.17001
     0.20614
     0.24950
     0.02549
     0.11943
     0.09775
     0.13388
     0.09053
     0.03995
    -0.01064
     0.02549
     0.01827
     0.09053
    -0.01064
    -0.14793
    -0.19128
    -0.16960
    -0.08289
    -0.02509
    -0.32857
    -0.38638
    -0.38638
    -0.23464
    -0.15515
    -0.37915
    -0.42974
    -0.39361
    -0.27077
    -0.38638
    -0.40083
    -0.27799
    -0.24909
    -0.22019
    -0.06122
    -0.13348
     0.06885
    -0.09735
    -0.11902
     0.24950
     0.24950
     0.36511
     0.24227
     0.18446
     0.24227
     0.24950
     0.31453
     0.27117
     0.29285
     0.22059
     0.26395
     0.50240
     0.40846
     0.27117
     0.24227
     0.43737
     0.48072
     0.61079
     0.58188
     0.49517
     0.61079
     0.63969
     0.87814
     1.00821
     0.98653
     0.96486
     1.07324
     1.13828
     1.10937
     1.13105
     0.87092
     0.85647
     1.10937
     0.99376
     0.86369
     0.81311
     0.76976
     0.53130
     0.33621
     0.41569
     0.42292
     0.25672
     0.33621
     0.40124
     0.35788
     0.64692
     1.07324
     1.37673
     1.44899
     1.21776
     1.82473
     2.93029
     3.09648
     3.92746
     2.79300
     1.91867
     2.37390
     2.37390
     2.35222
     3.24823
     3.11816
     2.43893
     1.32615
     1.01544
     0.34343
    -0.19128
    -0.06844
    -0.40083
    -1.10897
     0.20614
     2.40280
     3.68900
     2.72796
     0.49517
    -0.03954
     0.82756
    -1.03671
    -0.71154
     0.64692
     0.92150
     0.88537
     0.86369
    -0.04677
    -0.94277
    -1.55697
    -2.07723
    -2.43852
    -2.55414
    -2.46743
    -2.15672
    -1.78820
    -1.52807
    -1.34019
    -0.84884
    -0.38638
    -0.24186
     0.14111
     0.59634
     0.60356
     0.80589
     1.05157
     0.99376
     1.09492
     1.08047
     0.91427
     0.97208
     1.02266
     0.94318
     1.00821
     0.89982
     0.84202
     0.75531
     0.53853
     0.56021
     0.41569
     0.48795
     0.47350
     0.38679
     0.28562
     0.15556
     0.24950
     0.32898
     0.28562
     0.24227
     0.28562
     0.24227
     0.35066
     0.34343
     0.23504
     0.26395
     0.26395
     0.22782
     0.31453
     0.37233
     0.21337
     0.23504
     0.09775
     0.26395
     0.32898
     0.35066
     0.06162
    -0.01064
     0.03995
     0.18446
     0.09053
     0.05440
    -0.08289
    -0.21296
     0.03272
    -0.16238
    -0.16960
    -0.37193
    -0.36470
    -0.24186
    -0.35748
    -0.18406
    -0.35025
    -0.34303
    -0.33580
    -0.32135
    -0.43696
    -0.29967
    -0.35025
    -0.37915
    -0.26354
    -0.34303
    -0.28522
    -0.28522
    -0.39361
    -0.32135
    -0.14070
    -0.05399
    -0.11902
    -0.27799
    -0.19128
    -0.14793
    -0.16960
    -0.09735
    -0.07567
    -0.22019
    -0.31412
    -0.14793
    -0.05399
    -0.09735
    -0.59593
    -0.44419
    -0.42974
    -0.35748
    -0.38638
    -0.58870
    -0.71154
    -0.84884
    -0.79103
    -0.81993
    -0.76935
    -0.97168
    -1.08006
    -1.03671
    -1.03671
    -1.08729
    -1.34742
    -1.33297
    -1.41245
    -1.10897
    -1.21013
    -1.05116
    -1.30406
    -1.21013
    -1.05116
    -0.93555
    -0.89219
    -0.79825
    -0.89942
    -0.73322
    -0.49477
    -0.54535
    -0.56703
    -0.58870
    -0.56703
    -0.56703
    -0.34303
    -0.43696
    -0.53090
    -0.55258
    -0.62483
    -0.61761
    -0.63206
    -0.87774
    -0.84161
    -0.60316
    -0.81993
    -0.62483
    -0.09735
     0.35788
    -0.12625
    -0.19128
     0.41569
     1.30447
     1.67299
     1.99815
     2.59067
     1.83196
     1.07324
     2.12099
     1.42731
     2.00538
     3.49391
     2.88693
     2.48229
     1.15995
     1.65131
     2.21493
     1.99815
     0.86369
     1.02989
     0.61079
     0.90705
     1.12382
     1.49234
    -0.09012
    -2.69143
    -3.39234
    -2.92988
    -2.58304
    -1.57865
    -0.94277
    -2.09891
    -2.58304
    -3.17556
    -3.38511
    -3.33453
    -3.13943
    -2.73479
    -2.07001
    -1.49194
    -1.00780
    -0.33580
    -0.06844
     0.12666
     0.63969
     0.66859
     0.86369
     1.04434
     1.12382
     0.91427
     0.91427
     0.98653
     0.91427
     0.91427
     0.89982
     0.69027
     0.84202
     0.98653
     0.65414
     0.67582
     0.48072
     0.67582
     0.60356
     0.53853
     0.42292
     0.43737
     0.45904
     0.63969
     0.62524
     0.44459
     0.33621
     0.24227
     0.51685
     0.68305
     0.56021
     0.32175
     0.28562
     0.54576
     0.45182
     0.27840
     0.49517
     0.42292
     0.14833
     0.40846
     0.35066
     0.35788
     0.30008
     0.11220
     0.02549
     0.31453
     0.31453
     0.05440
     0.13388
     0.22782
     0.21337
     0.09775
     0.17001
     0.19169
     0.13388
     0.32898
     0.35788
     0.39401
     0.45904
     0.44459
     0.55298
     0.76253
     0.95763
     0.96486
     1.00098
     0.97931
     1.32615
     1.32615
     1.36950
     1.22499
     1.34060
     1.43454
     1.53570
     1.51402
     1.49234
     1.30447
     1.18886
     1.09492
     1.31170
     1.10937
     0.87814
     0.54576
     0.55298
     0.40124
     0.17724
    -0.11180
    -0.37193
    -0.41528
    -0.46587
    -0.61038
    -0.80548
    -0.94277
    -1.24626
    -1.41968
    -1.28239
    -1.36187
    -1.58587
    -1.57865
    -1.73762
    -1.57142
    -1.54252
    -1.54252
    -1.56420
    -1.62923
    -1.57865
    -1.46303
    -1.41968
    -1.48471
    -1.73762
    -1.67258
    -1.57142
    -1.40523
    -1.62923
    -1.70149
    -1.77375
    -1.69426
    -1.63645
    -1.63645
    -1.68704
    -1.80265
    -1.73762
    -1.70871
    -1.57865
    -1.60032
    -1.52084
    -1.43413
    -1.10174
    -1.06561
    -0.61038
     0.14833
     0.65414
     0.27840
     0.11943
     0.61079
     1.30447
     1.95480
     1.41286
     1.62241
     2.74242
     2.63403
     2.15712
     1.78138
     1.21776
     1.05157
     1.61518
     1.10215
     0.71195
     0.15556
    -0.48032
    -0.79825
    -1.08006
    -1.11619
    -1.02948
     0.65414
     2.25828
     2.79300
     0.13388
    -3.52240
    -3.37066
    -2.93711
    -1.57142
    -0.03231
     1.02989
     0.66859
    -0.24186
    -0.83438
    -1.41968
    -1.74484
    -2.03388
    -1.77375
    -1.31852
    -1.03671
    -0.65374
    -0.28522
    -0.28522
     0.23504
     0.55298
     0.69027
     0.63247
     0.72640
     0.77698
     0.94318
     0.89260
     0.72640
     0.70472
     0.62524
     0.79143
     0.81311
     0.86369
     0.71918
     0.66859
     0.55298
     0.73363
     0.71195
     0.66137
     0.57466
     0.63247
     0.56021
     0.65414
     0.69750
     0.64692
     0.66859
     0.61801
     0.62524
     0.66137
     0.69027
     0.60356
     0.37233
     0.70472
     0.64692
     0.63969
     0.57466
     0.54576
     0.50963
     0.58911
     0.38679
     0.44459
     0.38679
     0.39401
     0.34343
     0.22782
     0.42292
     0.31453
     0.12666
     0.25672
     0.37233
     0.28562
     0.31453
     0.31453
     0.33621
     0.27840
     0.23504
     0.47350
     0.30730
     0.36511
     0.34343
     0.40124
     0.35788
     0.33621
     0.25672
     0.24950
     0.37233
     0.20614
     0.19891
     0.18446
     0.11220
     0.06885
     0.06885
    -0.17683
    -0.14793
    -0.09012
    -0.23464
    -0.39361
    -0.27077
    -0.40083
    -0.37915
    -0.60316
    -0.51645
    -0.40083
    -0.51645
    -0.35748
    -0.49477
    -0.43696
    -0.48032
    -0.35748
    -0.33580
    -0.24909
    -0.24186
    -0.22741
    -0.09735
    -0.07567
    -0.04677
    -0.22019
    -0.16960
    -0.02509
     0.01827
    -0.15515
    -0.13348
    -0.29244
    -0.36470
    -0.32857
    -0.32857
    -0.36470
    -0.52367
    -0.50922
    -0.65374
    -0.72600
    -0.66819
    -0.83438
    -0.77658
    -0.72600
    -0.76935
    -0.54535
    -0.56703
    -0.76213
    -0.59593
    -0.63929
    -0.32135
     0.31453
     0.53130
     0.09053
     0.11220
     0.43014
     1.08047
     1.26834
     1.18163
     1.23221
     1.43454
     1.51402
     0.76253
     1.01544
     0.89982
     0.81311
     0.76253
     0.37956
     0.30008
    -0.16960
    -0.14070
    -1.05116
    -0.99335
    -1.19568
    -1.40523
    -1.30406
     0.02549
     1.47789
     2.17157
     1.26112
    -1.32574
    -3.37789
    -2.95879
    -2.72756
    -2.07723
     0.57466
     0.38679
     0.53130
     0.17001
    -1.48471
    -2.26510
    -2.09891
    -1.88936
    -1.91826
    -1.26071
    -0.87774
    -0.32857
    -0.04677
     0.22782
     0.48795
     0.54576
     0.50963
     0.48072
     0.34343
     0.60356
     0.61801
     0.41569
     0.43014
     0.44459
     0.53853
     0.22059
     0.39401
     0.52408
     0.11220
     0.32175
     0.16278
     0.41569
     0.38679
     0.22059
     0.12666
     0.16278
     0.30008
     0.02549
     0.03995
     0.07607
     0.09775
     0.11943
     0.17724
     0.18446
     0.06162
     0.06162
     0.03272
     0.27117
     0.33621
     0.24227
     0.02549
     0.05440
     0.17724
     0.12666
     0.06162
     0.19891
     0.01827
     0.09775
     0.00382
     0.01104
     0.07607
    -0.22741
    -0.09735
    -0.16238
     0.14111
    -0.09735
    -0.10457
    -0.21296
    -0.19851
    -0.06844
    -0.19851
    -0.08289
    -0.08289
    -0.20573
    -0.13348
    -0.01064
    -0.02509
    -0.20573
    -0.15515
    -0.23464
    -0.01064
    -0.10457
    -0.09735
    -0.29967
    -0.16960
    -0.18406
    -0.27077
    -0.20573
    -0.19851
    -0.34303
    -0.43696
    -0.27077
    -0.35748
    -0.27799
    -0.57425
    -0.53090
    -0.40083
    -0.32857
    -0.42251
    -0.40806
    -0.44419
    -0.42974
    -0.35748
    -0.32857
    -0.20573
    -0.32857
    -0.27077
    -0.18406
    -0.11902
    -0.03231
    -0.14793
    -0.22741
    -0.14070
     0.04717
     0.03995
     0.06885
    -0.11902
    -0.05399
    -0.14070
    -0.13348
    -0.22741
    -0.17683
    -0.21296
    -0.30690
    -0.28522
    -0.27799
    -0.32857
    -0.48032
    -0.44419
    -0.14793
     0.17001
     0.12666
     0.32898
     0.35066
     0.79866
     1.43454
     1.49957
     1.10215
     1.38396
     1.47067
     1.65854
     2.41725
     2.55454
     2.20048
     1.17440
     0.66137
     0.82756
     1.21053
     1.18886
     0.20614
    -1.08729
    -3.43569
    -3.48627
    -2.60472
    -1.41245
    -1.57142
    -2.02665
    -2.35904
    -2.67698
    -2.83595
    -2.05555
    -1.29684
    -1.48471
    -1.02948
    -1.89659
    -1.79542
    -1.32574
     0.01104
     0.23504
     1.00821
     1.69467
     1.09492
     0.66137
     0.37956
     0.08330
    -0.08289
     0.15556
     0.63969
     1.06602
     1.49234
     1.32615
     1.13828
     0.97931
     1.03711
     0.82034
     0.84202
     0.69750
     0.53130
     0.32175
     0.29285
     0.29285
     0.27117
     0.09775
     0.06162
     0.04717
     0.07607
     0.10498
     0.00382
    -0.20573
    -0.00341
    -0.13348
    -0.03954
     0.09775
    -0.16960
    -0.12625
    -0.07567
     0.04717
     0.01827
    -0.14070
    -0.15515
    -0.18406
    -0.09735
     0.06885
     0.04717
    -0.01064
    -0.18406
    -0.20573
    -0.09735
     0.06162
     0.01104
    -0.14070
    -0.14070
    -0.09012
    -0.00341
    -0.11902
    -0.28522
    -0.29967
    -0.16238
    -0.11180
    -0.04677
    -0.16960
    -0.32857
    -0.25632
    -0.29967
    -0.14070
    -0.03231
    -0.16238
    -0.32135
    -0.06844
    -0.05399
    -0.06122
     0.31453
    -0.23464
    -0.27077
    -0.14793
    -0.04677
    -0.06122
    -0.09735
    -0.08289
    -0.24186
    -0.20573
     0.01827
    -0.27077
    -0.29967
    -0.35025
    -0.29244
    -0.27077
    -0.45864
    -0.43696
    -0.42974
    -0.29967
    -0.25632
    -0.37193
    -0.22741
    -0.44419
    -0.28522
    -0.20573
    -0.06844
    -0.12625
    -0.18406
    -0.15515
    -0.11180
    -0.00341
     0.08330
    -0.07567
    -0.03954
    -0.06122
     0.09053
     0.14111
     0.03272
    -0.03954
    -0.10457
    -0.19851
     0.09775
     0.05440
    -0.16238
    -0.25632
    -0.18406
    -0.32857
    -0.28522
    -0.35748
    -0.48032
    -0.56703
    -0.55980
    -0.56703
    -0.52367
    -0.78380
    -0.78380
    -0.76935
    -0.71877
    -0.34303
    -0.30690
    -0.38638
     0.03272
     1.04434
     1.48512
     0.99376
     1.10215
     1.65854
     2.37390
     3.52281
     2.98087
     2.83635
     3.13261
     2.63403
     1.99093
     2.34499
     2.51119
     1.34783
     1.29002
     0.40124
     0.30730
     0.35788
     0.01104
    -0.60316
    -1.65813
    -1.83878
    -1.88936
    -1.66536
    -1.02948
     0.76253
     1.82473
     2.83635
     2.85803
    -0.74045
    -2.64807
    -1.71594
    -1.98330
    -0.53090
     2.22938
     2.45338
     1.60796
     0.13388
    -0.87774
    -1.51361
    -1.85323
    -1.79542
    -1.37632
    -0.90664
    -0.66819
    -0.36470
    -0.06844
     0.08330
     0.53130
     0.51685
     0.69027
     0.63969
     0.70472
     0.76253
     0.93595
     0.72640
     0.81311
     0.82756
     0.71918
     0.93595
     0.96486
     1.06602
     1.08769
     0.66137
     0.74808
     0.70472
     0.87814
     0.88537
     0.61079
     0.74808
     0.67582
     0.76976
     0.53130
     0.50240
     0.28562
     0.22059
     0.43014
     0.48072
     0.17724
     0.19891
     0.08330
     0.02549
     0.03995
     0.06162
     0.08330
    -0.01786
    -0.06844
    -0.07567
     0.03995
     0.08330
    -0.14070
    -0.21296
    -0.01786
     0.07607
     0.00382
     0.04717
    -0.03954
     0.07607
     0.04717
     0.14833
     0.20614
     0.03995
     0.20614
     0.14833
     0.07607
     0.37956
     0.32898
     0.20614
     0.24950
     0.26395
     0.09053
     0.04717
     0.13388
     0.06885
    -0.05399
    -0.20573
    -0.17683
    -0.25632
    -0.28522
    -0.61038
    -0.61038
    -0.76213
    -0.71154
    -1.09451
    -1.09451
    -1.14510
    -1.24626
    -1.10897
    -1.31852
    -1.31129
    -1.49916
    -1.19568
    -1.28961
    -1.18845
    -1.08006
    -1.06561
    -1.18845
    -1.00058
    -0.82716
    -0.81271
    -0.80548
    -0.66096
    -0.53090
    -0.47309
    -0.48032
    -0.48032
    -0.62483
    -0.52367
    -0.59593
    -0.47309
    -0.54535
    -0.50922
    -0.53812
    -0.69709
    -0.49477
    -0.57425
    -0.75490
    -0.66096
    -0.79103
    -0.81271
    -0.77658
    -0.98613
    -1.13064
    -1.20290
    -1.23181
    -1.23903
    -1.37632
    -1.48471
    -1.50639
    -1.51361
    -1.67981
    -1.57865
    -1.59310
    -1.73039
    -1.62200
    -0.98613
    -0.34303
    -0.69709
    -0.53090
    -0.07567
     0.74808
     1.21776
     0.12666
     0.29285
     1.61518
     2.69184
     1.81028
     2.13544
     1.35505
     0.82756
     2.88693
     3.24823
     1.46344
     0.49517
     0.09053
     0.12666
    -0.19128
    -0.44419
    -0.32135
    -0.45141
    -1.19568
    -1.35465
    -0.87774
    -0.62483
    -0.10457
     0.15556
     1.78138
     2.17157
    -1.00780
    -2.15672
    -0.50922
    -1.36910
    -1.28239
     0.71918
     1.86086
     1.04434
    -0.35748
    -1.28961
    -2.02665
    -2.01942
    -1.84600
    -1.96162
    -1.67258
    -1.48471
    -1.25348
    -1.01503
    -0.57425
    -0.46587
    -0.48754
    -0.19128
     0.17724
     0.63969
     0.55298
     0.65414
     0.56021
     0.74808
     0.93595
     0.92150
     1.02266
     0.74085
     0.74085
     0.96486
     0.84924
     1.00821
     0.84924
     0.78421
     0.85647
     0.65414
     0.76976
     0.73363
     0.57466
     0.40124
     0.78421
     0.56743
     0.69750
     0.76253
     0.58911
     0.72640
     0.79143
     0.73363
     0.79143
     0.64692
     0.58188
     0.69750
     0.74808
     0.74808
     0.59634
     0.50963
     0.49517
     0.17001
     0.37233
     0.32175
     0.19169
     0.11220
     0.02549
     0.13388
     0.01104
    -0.12625
    -0.19128
     0.02549
    -0.07567
     0.06885
    -0.03231
    -0.01786
    -0.06122
     0.02549
     0.14833
     0.22059
     0.18446
     0.16278
     0.22782
     0.43737
     0.30730
     0.33621
     0.35066
     0.19169
     0.37233
     0.35066
     0.18446
     0.17724
     0.01827
     0.22059
    -0.00341
     0.02549
    -0.22019
    -0.37193
    -0.63206
    -0.45141
    -0.62483
    -0.88496
    -1.06561
    -1.31129
    -1.16677
    -1.06561
    -1.14510
    -1.31129
    -1.28239
    -1.19568
    -1.19568
    -0.92832
    -0.79825
    -0.76213
    -0.57425
    -0.42251
    -0.15515
     0.05440
    -0.00341
     0.21337
     0.43737
     0.66137
     0.76976
     0.65414
     0.84924
     0.78421
     0.97208
     1.07324
     1.28279
     1.10937
     0.94318
     0.90705
     1.03711
     1.00098
     0.81311
     0.66137
     0.76976
     1.03711
     0.99376
     0.80589
     0.89260
     0.47350
     0.52408
     1.38396
     2.15712
     2.13544
     1.33337
     1.79583
     2.63403
     2.47506
     0.90705
    -0.13348
     1.24666
     2.79300
     3.79017
     1.94035
     1.58628
     0.52408
     1.03711
     0.69750
    -0.32135
    -0.59593
    -1.29684
    -1.54974
    -1.96162
    -1.80265
    -1.77375
    -2.10614
    -0.76213
     0.60356
     1.17440
    -0.02509
    -3.24060
    -5.38668
    -4.76525
    -5.03261
    -3.87647
    -0.35025
     0.58911
    -0.44419
    -1.65091
    -3.00937
    -3.71750
    -3.59466
    -3.25505
    -2.70588
    -2.33014
    -2.22175
    -1.41968
    -1.01503
    -0.71877
    -0.58870
    -0.50199
    -0.35025
    -0.34303
    -0.37193
    -0.47309
    -0.29967
    -0.06122
     0.03995
    -0.32135
    -0.06122
     0.11943
     0.18446
     0.30008
     0.32898
     0.23504
     0.17724
     0.23504
     0.51685
     0.68305
     0.50963
     0.34343
     0.49517
     0.71918
     0.64692
     0.59634
     0.53853
     0.53853
     0.78421
     0.75531
     0.71918
     0.74085
     0.61801
     0.51685
     0.72640
     0.86369
     0.66859
     0.59634
     0.46627
     0.66859
     0.48795
     0.44459
     0.26395
     0.17724
     0.24950
     0.13388
     0.30730
     0.04717
     0.01827
    -0.09012
    -0.10457
     0.07607
     0.01104
    -0.09012
    -0.03954
    -0.11902
    -0.03954
     0.11943
     0.14833
     0.13388
     0.12666
     0.20614
     0.40124
     0.35788
     0.32898
     0.23504
     0.17724
     0.41569
     0.45904
     0.35066
     0.27117
     0.15556
     0.40124
     0.27840
     0.19169
     0.01827
    -0.02509
    -0.01064
    -0.07567
    -0.06844
    -0.24186
    -0.35748
    -0.38638
    -0.25632
    -0.19851
    -0.20573
    -0.42974
    -0.45141
    -0.37193
    -0.19851
    -0.14070
    -0.14070
    -0.18406
    -0.06844
     0.10498
     0.13388
     0.10498
     0.13388
     0.09053
     0.01827
     0.32898
     0.28562
     0.12666
     0.11943
     0.14833
     0.09053
     0.11220
    -0.10457
    -0.06844
    -0.14070
    -0.03954
    -0.21296
    -0.11902
    -0.37915
    -0.55980
    -0.59593
    -0.25632
    -0.34303
    -0.46587
    -0.39361
    -0.50922
    -0.43696
    -0.19851
     0.09053
     0.41569
     0.02549
     0.18446
     0.86369
     1.24666
     1.05879
     0.06162
    -0.40806
     0.58911
     1.60796
     2.55454
     1.03711
     0.93595
     0.87092
     1.15995
     1.85364
     0.71918
     0.07607
    -0.58870
    -0.11180
    -0.15515
    -0.37193
    -0.22741
    -0.84884
    -0.53812
     0.74808
     2.10654
     2.20770
     0.98653
    -2.17117
    -3.03827
    -2.16394
    -2.90098
    -1.31129
     1.60796
     1.29002
    -0.19851
    -0.93555
    -2.03388
    -2.74924
    -2.42407
    -1.88936
    -1.69426
    -1.54252
    -1.50639
    -1.12342
    -1.10897
    -0.61038
    -0.43696
    -0.45864
    -0.19851
    -0.22741
     0.01104
     0.05440
    -0.10457
     0.03995
     0.03272
     0.22782
     0.32175
     0.22059
     0.14833
    -0.01064
    -0.01064
     0.13388
     0.11943
     0.20614
     0.39401
     0.30008
     0.22059
     0.21337
     0.36511
     0.40846
     0.12666
     0.27840
     0.37956
     0.37233
     0.32175
     0.28562
     0.22782
     0.11943
     0.26395
     0.28562
     0.19169
     0.19169
     0.11943
     0.05440
     0.17001
     0.06162
    -0.03954
    -0.22019
    -0.03954
     0.11220
    -0.09735
    -0.09735
    -0.05399
    -0.11902
    -0.16960
    -0.16238
     0.01104
     0.00382
    -0.07567
    -0.13348
     0.03272
     0.03272
     0.02549
    -0.20573
    -0.03231
     0.04717
    -0.07567
     0.09053
     0.03272
     0.01827
    -0.06844
    -0.03954
    -0.03954
    -0.10457
    -0.14793
    -0.27799
    -0.14070
    -0.19128
    -0.28522
    -0.66096
    -0.50199
    -0.48754
    -0.49477
    -0.43696
    -0.40806
    -0.66819
    -0.68987
    -0.59593
    -0.53090
    -0.53812
    -0.57425
    -0.63929
    -0.78380
    -0.55980
    -0.42251
    -0.58148
    -0.39361
    -0.48754
    -0.48754
    -0.52367
    -0.37193
    -0.46587
    -0.43696
    -0.48032
    -0.53812
    -0.33580
    -0.35025
    -0.43696
    -0.68264
    -0.62483
    -0.57425
    -0.78380
    -0.71877
    -0.74045
    -0.89942
    -0.84161
    -0.80548
    -0.79103
    -0.75490
    -0.68987
    -0.52367
    -0.24909
    -0.37915
    -0.03231
     0.30008
     0.94318
     0.76976
     0.45182
     0.57466
     1.04434
     1.29002
     2.37390
     5.25702
     4.45495
     2.43893
     1.16718
     0.65414
     1.73080
     1.95480
     1.31892
    -0.17683
    -0.96445
    -0.84161
    -0.76935
    -1.17400
    -2.02665
    -2.66975
    -2.91543
    -3.55853
    -3.44292
    -3.00937
    -1.61478
    -1.45581
    -1.33297
    -1.99775
    -3.23337
    -2.99492
    -1.39078
    -0.59593
    -0.17683
     0.81311
     0.93595
     0.40124
     0.01827
    -0.45141
    -0.32135
    -0.11180
     0.15556
     0.21337
     0.37956
     0.77698
     1.13828
     1.32615
     1.02266
     1.03711
     0.87092
     0.82756
     0.70472
     0.38679
     0.33621
     0.30008
     0.40124
     0.30008
     0.20614
     0.27117
     0.08330
     0.07607
     0.20614
     0.18446
     0.07607
    -0.01786
     0.08330
    -0.07567
    -0.04677
     0.09053
     0.03272
    -0.05399
    -0.18406
     0.04717
     0.08330
     0.01104
    -0.24186
    -0.03954
    -0.01786
     0.06162
     0.10498
     0.04717
     0.01104
     0.08330
    -0.05399
     0.12666
     0.17724
    -0.08289
    -0.12625
     0.02549
     0.08330
    -0.05399
    -0.14793
    -0.30690
    -0.22741
    -0.01786
