# Supplementary material for: Software algorithm and hardware design for real-time implementation of new spectral estimator
Source: Biomed Eng Online. 2014 May 9;13:61. doi: 10.1186/1475-925X-13-61 (PMC4057578; doi:10.1186/1475-925X-13-61)
Supplement: Additional file 2 — txtfiles.zip. [file 1475-925X-13-61-S2.zip › FILE147.TXT]

    -1.07493
     0.04712
    -0.04639
    -0.40871
     0.08218
     0.43282
     0.36269
     0.44451
     0.72502
     0.59645
     1.06397
     1.21591
     0.98216
     0.86528
     0.70164
     0.73671
     0.80684
     0.65489
     0.66658
     0.83021
     0.35101
     0.68996
     0.84190
     0.58476
     0.26919
     0.39776
     0.57308
     0.58476
     0.56139
     0.46788
     0.61983
     0.52632
     0.60814
     0.80684
     0.64320
     0.52632
     0.53801
     0.61983
     0.80684
     0.56139
     0.45620
     0.49126
     0.64320
     0.71333
     0.54970
     0.66658
     0.59645
     0.64320
     0.39776
     0.67827
     0.74840
     0.68996
     0.63152
     0.78346
     0.68996
     0.78346
     0.79515
     0.63152
     0.98216
     1.20423
     1.15747
     0.67827
     0.50295
     0.45620
     0.47957
     1.08735
     0.83021
     0.86528
     0.73671
     0.80684
     0.78346
     0.70164
     0.47957
     0.39776
     0.40944
     0.84190
     0.76008
     0.65489
     0.49126
     0.42113
     0.61983
     0.83021
     0.83021
     0.65489
     0.45620
     0.58476
     0.76008
     0.73671
     0.60814
     0.65489
     0.58476
     0.85359
     1.02891
     0.76008
     0.51464
     0.56139
     0.67827
     0.72502
     0.97047
     0.80684
     0.67827
     0.65489
     0.49126
     0.60814
     0.71333
     0.61983
     0.44451
     0.47957
     0.68996
     0.58476
     0.53801
     0.25750
     0.47957
     0.18737
     0.42113
     0.78346
     0.42113
     0.38607
     0.32763
     0.28088
     0.31594
     0.08218
     0.14062
     0.09387
     0.38607
     0.08218
     0.31594
     0.21075
    -0.01132
    -0.06976
    -0.15158
     0.05881
    -0.11651
    -0.23339
    -0.03470
     0.01205
    -0.05807
    -0.02301
     0.05881
     0.04712
    -0.02301
     0.08218
     0.09387
     0.25750
     0.08218
     0.11725
     0.32763
     0.99384
     0.93540
     0.29257
     0.30425
     0.81852
     1.16916
     1.69512
     1.35617
     1.44967
     1.36786
     1.43799
     0.76008
    -0.35027
    -0.47884
     0.86528
     1.77694
     1.96394
     2.29121
     1.35617
     0.78346
     0.63152
     0.65489
     1.37955
     1.07566
     0.60814
     1.01722
     1.41461
     1.35617
     1.43799
     0.85359
     0.49126
     0.33932
     0.35101
     0.86528
     0.94709
     0.16400
    -0.17495
    -0.25677
     0.09387
     0.26919
    -0.04639
     0.19906
     0.86528
     0.79515
     0.72502
     0.68996
     0.59645
     0.53801
     0.80684
     0.84190
     0.91203
     0.80684
     0.97047
     0.92372
     0.67827
     0.73671
     0.71333
     0.72502
     0.80684
     0.81852
     0.71333
     0.57308
     0.70164
     0.31594
     0.59645
     0.71333
     0.59645
     0.52632
     0.50295
     0.56139
     0.70164
     0.44451
     0.26919
     0.44451
     0.51464
     0.80684
     0.65489
     0.45620
     0.47957
     0.36269
     0.37438
     0.58476
     0.61983
     0.47957
     0.58476
     0.50295
     0.56139
     0.45620
     0.44451
     0.38607
     0.58476
     0.65489
     0.66658
     0.90034
     0.71333
     0.33932
    -0.15158
     0.58476
     1.09904
     0.95878
     0.42113
     0.76008
     0.74840
     0.84190
     0.93540
     0.80684
     0.73671
     0.77177
     1.09904
     1.26267
     1.14579
     1.14579
     0.86528
     0.83021
     1.12241
     1.29773
     0.99384
     1.02891
     0.86528
     0.78346
     0.92372
     0.98216
     0.88865
     0.80684
     0.38607
     0.61983
     0.66658
     0.85359
     0.47957
     0.25750
     0.53801
     0.77177
     0.66658
     0.71333
     0.50295
     0.46788
     0.36269
     0.60814
     0.39776
     0.32763
     0.47957
     0.15231
     0.59645
     0.64320
     0.45620
     0.47957
     0.32763
     0.51464
     0.46788
     0.46788
     0.28088
     0.24581
     0.23413
     0.23413
     0.17569
     0.11725
     0.18737
     0.35101
     0.25750
     0.16400
    -0.04639
    -0.02301
    -0.06976
     0.02374
     0.10556
     0.17569
     0.04712
     0.16400
     0.22244
     0.11725
     0.22244
    -0.06976
    -0.12820
    -0.21002
    -0.19833
    -0.09314
    -0.43209
    -0.81779
    -1.03986
    -0.70091
    -0.51390
    -0.54897
    -0.32690
     0.08218
     0.53801
     0.44451
     0.92372
     0.93540
     1.34448
     1.83538
     1.89382
     2.04576
     2.06914
     2.38471
     3.01586
     2.74704
     2.60678
     2.43146
     2.26783
     2.40809
     1.99901
     1.58993
     0.85359
     1.18085
     1.94057
     0.86528
    -1.02818
    -1.86971
    -1.60089
    -1.62426
    -1.68270
    -0.77104
    -0.40871
    -0.68922
    -1.51907
    -1.97490
    -1.77621
    -1.93984
    -1.35544
    -0.78273
    -0.77104
    -0.16327
    -0.53728
    -0.66585
     0.18737
     1.02891
     0.32763
     0.53801
     0.44451
     0.23413
     0.09387
     0.10556
     0.24581
    -0.10483
    -0.05807
    -0.06976
     0.09387
     0.09387
     0.16400
     0.19906
    -0.02301
     0.21075
     0.08218
    -0.19833
     0.45620
     0.40944
    -0.01132
     0.30425
     0.23413
     0.09387
     0.45620
     0.21075
     0.29257
     0.49126
     0.33932
     0.39776
     0.40944
     0.24581
     0.66658
     0.38607
     0.46788
     0.54970
     0.44451
     0.66658
     0.54970
     0.58476
     0.45620
     0.37438
     0.36269
     0.59645
     0.65489
     0.50295
     0.47957
     0.59645
     0.66658
     0.33932
     0.25750
     0.38607
     0.50295
     0.46788
     1.01722
     0.73671
     0.90034
     0.17569
    -0.19833
     0.46788
     0.66658
     0.28088
     0.33932
     0.38607
     0.31594
    -0.03470
     0.36269
     0.10556
    -0.16327
     0.01205
     0.09387
     0.50295
     0.09387
    -0.09314
    -0.15158
     0.15231
     0.30425
     0.30425
     0.09387
    -0.05807
     0.12893
     0.19906
     0.10556
     0.38607
     0.10556
     0.00037
     0.15231
     0.01205
     0.25750
     0.11725
    -0.15158
     0.16400
     0.19906
     0.44451
     0.12893
     0.16400
    -0.02301
     0.00037
    -0.01132
     0.08218
     0.23413
    -0.10483
    -0.06976
     0.05881
     0.04712
    -0.04639
    -0.30352
    -0.19833
    -0.11651
    -0.05807
    -0.13989
    -0.15158
    -0.02301
    -0.31521
    -0.37365
    -0.06976
     0.08218
    -0.11651
    -0.11651
    -0.26846
    -0.28015
    -0.25677
    -0.37365
    -0.58403
    -0.53728
    -0.19833
    -0.36196
    -0.51390
    -0.50222
    -0.58403
    -0.68922
    -0.61910
    -0.63078
    -0.70091
    -1.12168
    -1.03986
    -0.70091
    -1.00480
    -1.18012
    -1.13337
    -0.50222
    -0.36196
    -0.18664
    -0.10483
    -0.43209
    -0.78273
    -0.40871
     0.05881
     0.22244
     0.57308
     1.64837
     3.58857
     3.07430
     1.87044
     1.97563
     1.27435
     0.45620
     1.57824
     2.94573
     2.53666
     1.81200
     2.43146
     2.56003
     2.11589
     1.60162
    -0.44378
    -1.03986
     0.15231
     0.17569
     0.18737
    -0.01132
    -0.93467
    -1.33206
    -1.30869
    -1.21518
    -1.00480
    -1.06324
    -1.53076
    -1.37881
    -1.82296
    -1.57751
    -0.95805
    -0.88792
    -1.03986
    -0.56066
    -0.51390
    -0.33859
    -0.35027
    -0.22171
     0.15231
     0.32763
     0.43282
     0.64320
     0.39776
     0.45620
     0.58476
     0.52632
     0.74840
     0.60814
     0.70164
     0.65489
     0.78346
     0.57308
     0.59645
     0.33932
     0.52632
     0.46788
     0.42113
     0.74840
     0.38607
     0.40944
     0.49126
     0.23413
     0.39776
     0.47957
     0.01205
     0.08218
     0.22244
     0.36269
     0.28088
    -0.10483
    -0.02301
     0.12893
     0.37438
     0.28088
     0.17569
    -0.12820
    -0.05807
     0.05881
     0.19906
     0.24581
     0.11725
    -0.01132
     0.12893
     0.24581
     0.44451
     0.14062
    -0.11651
    -0.08145
     0.18737
     0.30425
     0.37438
    -0.02301
     0.09387
    -0.06976
     0.29257
     0.61983
     0.80684
     0.54970
     0.05881
    -0.09314
     0.02374
     0.29257
     0.38607
     0.05881
     0.25750
     0.37438
     0.42113
     0.38607
     0.14062
    -0.33859
    -0.12820
     0.08218
     0.45620
     0.09387
     0.00037
    -0.11651
     0.08218
     0.42113
     0.21075
     0.16400
     0.18737
    -0.03470
     0.07049
     0.32763
     0.12893
     0.16400
     0.08218
     0.42113
     0.49126
     0.33932
     0.35101
     0.24581
     0.42113
     0.57308
     0.38607
     0.38607
     0.44451
     0.47957
     0.66658
     0.51464
     0.45620
     0.59645
     0.52632
     0.38607
     0.56139
     0.66658
     0.29257
     0.51464
     0.23413
     0.47957
     0.50295
     0.40944
     0.35101
     0.54970
     0.73671
     0.44451
     0.31594
     0.53801
     0.21075
     0.36269
     0.50295
     0.49126
     0.45620
     0.33932
     0.54970
     0.57308
     0.70164
     0.45620
     0.42113
     0.38607
     0.24581
     0.32763
     0.35101
     0.43282
     0.08218
     0.21075
     0.87696
     0.97047
     0.79515
     0.30425
     0.50295
     0.95878
     1.51980
     1.13410
     0.78346
     1.12241
     1.12241
     0.97047
     2.61847
     2.66522
     2.22108
     2.05745
     2.72366
     2.52497
     0.70164
     0.58476
     1.67175
     2.36134
     2.81717
     2.33796
     1.25098
     0.91203
     1.47305
     1.88213
     0.68996
     0.38607
    -0.11651
    -0.13989
     0.31594
     0.52632
     0.17569
    -0.13989
    -0.66585
     0.08218
    -0.10483
    -0.42040
    -0.39702
    -0.49053
    -0.35027
    -0.39702
    -0.22171
    -0.15158
     0.01205
    -0.15158
    -0.22171
     0.15231
     0.28088
     0.00037
     0.04712
     0.03543
     0.16400
     0.14062
     0.21075
     0.16400
     0.10556
     0.22244
     0.01205
     0.23413
     0.21075
     0.10556
    -0.02301
     0.19906
     0.51464
     0.33932
     0.35101
     0.21075
     0.35101
     0.29257
     0.44451
     0.51464
     0.30425
     0.36269
     0.21075
     0.31594
     0.73671
     0.35101
     0.09387
     0.42113
     0.47957
     0.58476
     0.45620
     0.22244
     0.28088
     0.23413
     0.38607
     0.33932
     0.44451
     0.25750
     0.21075
     0.37438
     0.43282
     0.40944
     0.24581
    -0.03470
     0.28088
     0.60814
     0.17569
     0.29257
     0.22244
     0.32763
    -0.02301
     0.40944
     0.37438
     0.47957
     0.33932
     0.16400
     0.36269
     0.42113
     0.26919
     0.04712
     0.23413
     0.31594
     0.36269
     0.38607
     0.45620
     0.18737
     0.10556
     0.47957
     0.36269
     0.58476
     0.24581
     0.46788
     0.49126
     0.58476
     0.73671
     0.44451
     0.60814
     0.65489
     0.74840
     0.76008
     0.63152
     0.68996
     0.57308
     0.77177
     0.50295
     0.65489
     0.77177
     0.61983
     0.64320
     0.52632
     0.50295
     0.33932
     0.33932
     0.56139
     0.47957
     0.21075
     0.36269
     0.45620
     0.24581
     0.25750
     0.38607
     0.32763
     0.35101
     0.32763
     0.17569
     0.08218
     0.44451
     0.22244
     0.14062
     0.25750
     0.45620
     0.38607
     0.53801
     0.40944
     0.30425
     0.15231
     0.45620
     0.51464
     0.49126
     0.33932
     0.52632
     0.50295
     0.64320
     0.67827
     0.33932
     0.39776
     0.57308
     0.36269
     0.39776
     0.77177
     0.50295
     0.39776
     0.50295
     0.70164
     0.90034
     0.74840
     0.81852
     0.79515
     0.58476
     0.79515
     0.67827
     0.54970
     1.07566
     0.87696
     1.11072
     1.94057
     1.54318
     0.83021
     0.79515
     0.44451
     0.86528
     1.09904
     1.74187
     1.40292
     1.16916
     1.21591
     0.90034
     0.91203
     1.07566
     1.73019
     2.40809
     1.60162
     0.50295
    -0.78273
     0.25750
     0.86528
     1.47305
     1.66006
     1.26267
     0.68996
     0.91203
     0.32763
    -0.03470
     0.29257
     0.56139
     0.23413
     0.00037
    -0.05807
     0.72502
     0.53801
     0.28088
     0.28088
     0.24581
     0.37438
     0.52632
     0.36269
     0.22244
     0.09387
     0.47957
     0.30425
     0.50295
     0.66658
     0.52632
     0.66658
     0.53801
     0.67827
     0.58476
     0.46788
     0.57308
     0.65489
     0.71333
     0.29257
     0.35101
     0.73671
     0.53801
     0.43282
     0.32763
     0.37438
     0.24581
     0.60814
     0.29257
     0.57308
     0.15231
     0.33932
     0.40944
     0.44451
     0.63152
     0.73671
     0.72502
     0.52632
     0.57308
     0.25750
     0.15231
     0.59645
     0.45620
     0.23413
     0.64320
     0.65489
     0.64320
     0.17569
     0.09387
     0.18737
     0.08218
     0.37438
     0.42113
     0.21075
     0.14062
     0.22244
     0.22244
     0.60814
     0.46788
     0.24581
     0.36269
     0.24581
     0.40944
     0.17569
     0.15231
     0.10556
     0.30425
     0.63152
     0.32763
     0.08218
     0.32763
     0.09387
     0.07049
     0.21075
     0.36269
     0.31594
     0.25750
     0.38607
     0.33932
     0.29257
     0.28088
     0.17569
     0.35101
     0.33932
     0.31594
     0.39776
     0.12893
     0.33932
     0.31594
     0.38607
     0.35101
     0.26919
     0.30425
     0.58476
     0.32763
     0.46788
     0.16400
     0.32763
     0.26919
     0.53801
     0.59645
     0.40944
     0.35101
     0.22244
     0.46788
     0.40944
     0.61983
     0.12893
     0.18737
     0.44451
     0.40944
     0.46788
     0.19906
     0.12893
     0.29257
     0.60814
     0.56139
     0.43282
     0.40944
     0.24581
     0.44451
     0.12893
     0.61983
     0.66658
     0.30425
     0.43282
     0.52632
     0.65489
     0.44451
     0.44451
     0.38607
     0.61983
     0.70164
     0.81852
     0.43282
     0.53801
     0.53801
     0.38607
     0.65489
     0.83021
     0.49126
     0.36269
     0.32763
     0.45620
     0.23413
     0.32763
     0.18737
     0.28088
     0.28088
     0.16400
     0.22244
    -0.13989
    -0.02301
    -0.19833
    -0.01132
     0.38607
    -0.01132
    -0.18664
    -0.29183
    -0.01132
     0.05881
    -0.01132
    -0.19833
    -0.04639
     0.37438
     0.73671
     1.07566
     0.81852
     0.25750
     0.10556
     0.28088
     0.98216
     0.80684
     0.81852
     1.37955
     1.60162
     1.44967
     1.21591
     1.00553
     1.04060
     1.39123
     1.78863
     1.09904
     0.44451
     1.19254
     0.98216
     0.87696
     0.92372
     0.56139
     0.39776
     0.38607
     0.35101
     0.17569
     0.05881
     0.08218
    -0.11651
     0.01205
    -0.29183
    -0.33859
    -0.13989
    -0.12820
     0.16400
     0.01205
     0.19906
     0.59645
     0.00037
    -0.10483
     0.23413
     0.10556
     0.26919
     0.30425
     0.21075
     0.00037
    -0.03470
     0.26919
     0.36269
     0.25750
     0.17569
    -0.23339
     0.21075
     0.44451
     0.42113
     0.25750
     0.42113
     0.11725
     0.24581
     0.36269
     0.42113
     0.44451
     0.73671
     0.94709
     0.37438
     0.43282
     0.44451
     0.33932
     0.25750
     0.53801
     0.47957
     0.58476
     0.42113
     0.24581
     0.28088
     0.15231
     0.19906
     0.01205
     0.21075
     0.14062
     0.32763
     0.14062
     0.08218
    -0.01132
    -0.12820
     0.23413
     0.33932
     0.09387
     0.26919
     0.28088
     0.21075
     0.10556
     0.31594
     0.24581
     0.14062
     0.17569
     0.44451
     0.29257
     0.45620
     0.35101
    -0.02301
     0.15231
     0.51464
     0.18737
     0.29257
     0.22244
     0.10556
     0.38607
     0.19906
     0.14062
     0.05881
     0.09387
     0.32763
     0.58476
     0.25750
     0.15231
    -0.16327
     0.23413
     0.43282
     0.58476
     0.58476
     0.57308
     0.59645
     0.01205
    -0.12820
     0.23413
     0.33932
     0.21075
     0.36269
     0.51464
     0.19906
     0.18737
     0.02374
    -0.45546
    -0.02301
     0.26919
     0.11725
    -0.11651
    -0.10483
    -0.01132
     0.03543
    -0.13989
     0.07049
    -0.04639
    -0.03470
     0.01205
    -0.05807
     0.11725
    -0.03470
    -0.39702
    -0.29183
     0.08218
    -0.19833
    -0.36196
    -0.31521
    -0.46715
    -0.39702
    -0.40871
    -0.37365
    -0.43209
    -0.59572
    -0.50222
    -0.36196
    -0.63078
    -0.28015
    -0.75935
    -0.54897
    -0.21002
    -0.54897
    -0.23339
    -0.31521
    -0.59572
    -0.25677
    -0.32690
    -0.31521
    -0.23339
    -0.24508
    -0.31521
    -0.36196
    -0.29183
    -0.21002
    -0.51390
    -0.33859
     0.04712
    -0.31521
    -0.36196
    -0.21002
    -0.21002
    -0.24508
    -0.36196
    -0.46715
    -0.46715
    -0.32690
    -0.04639
     0.17569
     0.57308
     0.53801
     0.22244
    -0.39702
    -0.61910
    -0.30352
    -0.33859
    -1.50738
    -0.31521
     0.43282
     0.60814
     0.37438
     1.15747
     0.79515
     0.44451
     0.25750
     0.21075
     0.42113
     0.17569
     0.50295
     0.51464
     0.02374
     0.26919
     0.37438
     0.33932
    -0.38534
    -0.88792
    -1.20349
    -1.56582
    -1.53076
    -1.56582
    -1.71777
    -2.02165
    -1.76452
    -1.72945
    -2.03334
    -2.08009
    -1.67101
    -1.58920
    -1.89309
    -1.83465
    -1.79958
    -2.06840
    -2.12684
    -2.08009
    -2.06840
    -2.08009
    -2.17360
    -2.61774
    -2.43073
    -2.60605
    -2.73462
    -3.28395
    -2.83981
    -3.28395
    -3.63459
    -3.29564
    -3.85666
    -3.69303
    -4.12549
    -4.45275
    -4.23068
    -4.60469
    -4.62807
    -4.74495
    -4.68651
    -4.93196
    -5.02546
    -5.11896
    -5.03715
    -4.92027
    -5.34104
    -4.99040
    -5.10728
    -5.04884
    -5.22416
    -5.32935
    -5.25922
    -5.09559
    -5.02546
    -5.25922
    -5.29428
    -5.16572
    -5.16572
    -5.53973
    -5.24753
    -5.39948
    -5.34104
    -5.38779
    -5.28260
    -5.57480
    -5.52804
    -5.84362
    -5.63323
    -5.75011
    -5.71505
    -5.91375
    -6.01894
    -5.93712
    -5.78518
    -6.22932
    -6.36958
    -6.32283
    -6.28776
    -6.19426
    -6.45139
    -6.32283
    -6.39295
    -6.38127
    -6.54490
    -6.39295
    -6.49814
    -6.11244
    -6.35789
    -6.26439
    -6.10075
    -5.89037
    -5.83193
    -5.32935
    -5.90206
    -6.59165
    -6.29945
    -5.64492
    -5.49298
    -5.66830
    -5.80855
    -5.59817
    -5.50467
    -5.43454
    -5.59817
    -5.62155
    -5.65661
    -5.59817
    -5.36441
    -5.21247
    -5.09559
    -5.31766
    -5.09559
    -4.93196
    -4.69820
    -4.79170
    -4.87352
    -4.72157
    -4.61638
    -4.42937
    -4.46444
    -4.65145
    -4.53457
    -4.09042
    -4.38262
    -4.10211
    -4.02030
    -4.18393
    -4.07874
    -3.96186
    -3.80991
    -3.76316
    -4.09042
    -3.89173
    -3.58784
    -3.64628
    -3.56446
    -3.70472
    -3.63459
    -3.66966
    -3.59953
    -3.63459
    -3.43590
    -3.57615
    -3.64628
    -3.33071
    -3.45927
    -3.38914
    -3.27227
    -3.27227
    -3.28395
    -2.83981
    -2.96838
    -3.24889
    -3.26058
    -3.22551
    -3.08526
    -3.31902
    -3.03851
    -3.10863
    -3.13201
    -3.23720
    -3.03851
    -3.12032
    -3.47096
    -3.48265
    -3.55278
    -3.55278
    -3.16707
    -3.47096
    -3.68134
    -3.86835
    -3.49434
    -3.54109
    -2.78137
    -3.17876
    -4.06705
    -4.55794
    -4.06705
    -3.47096
    -4.35925
    -4.30081
    -4.21899
    -3.70472
    -2.88656
    -2.54761
    -2.44242
    -3.27227
    -3.13201
    -3.27227
    -3.05019
    -2.36060
    -2.45411
    -2.82812
    -2.50086
    -1.82296
    -1.98659
    -2.13853
    -2.79306
    -2.86319
    -2.55930
    -2.83981
    -2.95669
    -3.09695
    -3.14370
    -3.30733
    -3.26058
    -2.87487
    -2.57099
    -2.72293
    -2.61774
    -2.29048
    -2.55930
    -2.48917
    -2.52424
    -2.69955
    -2.26710
    -2.27879
    -2.08009
    -2.13853
    -2.44242
    -2.10347
    -2.25541
    -2.25541
    -2.17360
    -2.30216
    -1.98659
    -2.16191
    -2.17360
    -2.06840
    -2.31385
    -2.34892
    -1.92815
    -1.83465
    -2.03334
    -2.00996
    -2.20866
    -1.97490
    -2.32554
    -2.00996
    -1.76452
    -1.97490
    -2.06840
    -2.06840
    -1.67101
    -1.96321
    -2.11516
    -2.16191
    -2.34892
    -1.89309
    -1.70608
    -1.76452
    -1.95152
    -2.13853
    -1.95152
    -1.78789
    -1.70608
    -1.81127
    -1.95152
    -1.83465
    -1.39050
    -1.36713
    -1.46063
    -1.36713
    -1.37881
    -1.47232
    -1.37881
    -1.37881
    -1.50738
    -1.82296
    -1.76452
    -1.34375
    -1.23856
    -1.42557
    -1.68270
    -1.75283
    -1.42557
    -1.68270
    -1.35544
    -1.51907
    -1.70608
    -1.61257
    -1.44894
    -1.41388
    -1.05155
    -1.12168
    -1.43725
    -1.47232
    -1.08662
    -0.78273
    -0.96974
    -0.93467
    -0.94636
    -1.18012
    -0.73598
    -0.96974
    -0.91130
    -0.92298
    -0.78273
    -0.68922
    -0.46715
    -0.50222
    -0.72429
    -0.65416
    -0.67754
    -0.29183
    -0.30352
    -0.40871
    -0.58403
    -0.24508
    -0.23339
    -0.35027
    -0.40871
    -0.30352
    -0.01132
    -0.06976
    -0.11651
    -0.11651
     0.02374
    -0.19833
     0.00037
     0.11725
     0.15231
     0.19906
     0.10556
     0.16400
     0.19906
     0.29257
     0.05881
     0.14062
     0.26919
     0.01205
     0.18737
     0.10556
    -0.03470
    -0.32690
    -0.33859
    -0.19833
    -0.13989
    -0.38534
    -0.52559
    -0.43209
    -0.50222
    -0.42040
    -0.52559
    -0.65416
    -0.75935
    -0.77104
    -0.51390
    -0.67754
    -0.57234
    -0.66585
    -1.09830
    -0.73598
    -0.53728
    -0.74766
    -0.60741
    -0.77104
    -1.00480
    -0.77104
    -0.65416
    -0.92298
    -0.68922
    -0.88792
    -0.74766
    -0.70091
    -0.56066
    -0.67754
    -0.84117
    -0.54897
    -0.52559
    -0.94636
    -1.00480
    -0.56066
    -0.24508
     0.80684
     1.37955
     0.91203
     0.67827
     0.31594
     0.61983
     0.84190
     1.41461
     1.41461
     1.33279
     1.19254
     1.68343
     1.94057
     1.71850
     1.25098
     0.32763
     0.63152
     0.68996
     0.57308
     0.67827
     0.53801
     0.17569
     0.23413
     0.28088
     0.32763
     0.10556
     0.02374
     0.25750
     0.37438
     0.24581
     0.32763
     0.18737
     0.51464
     0.44451
     0.58476
     0.54970
     0.36269
     0.32763
     0.53801
     0.54970
     0.44451
     0.50295
     0.11725
     0.52632
     0.58476
     0.66658
     0.35101
     0.44451
     0.47957
     0.46788
     0.28088
     0.46788
     0.66658
     0.33932
     0.63152
     0.46788
     0.59645
     0.60814
     0.39776
     0.65489
     0.92372
     0.88865
     1.01722
     0.97047
     0.93540
     0.24581
    -0.03470
     0.43282
     0.88865
     0.59645
     0.76008
     0.42113
     0.39776
     0.44451
     0.28088
     0.25750
     0.16400
     0.28088
     0.40944
     0.43282
     0.38607
     0.39776
     0.39776
     0.47957
     0.63152
     0.56139
     0.47957
     0.39776
     0.66658
     0.63152
     0.59645
     0.26919
     0.64320
     0.54970
     0.50295
     0.56139
     0.52632
     0.59645
     0.29257
     0.57308
     0.56139
     0.67827
     0.53801
     0.42113
     0.68996
     0.54970
     0.68996
     0.14062
     0.12893
     0.24581
     0.52632
     0.65489
     0.47957
     0.45620
     0.49126
     0.45620
     0.33932
     0.38607
     0.64320
     0.50295
     0.54970
     0.73671
     0.86528
     0.52632
     0.64320
     0.71333
     0.94709
     0.90034
     0.76008
     0.71333
     0.71333
     0.61983
     0.63152
     0.76008
     0.84190
     0.78346
     0.68996
     0.63152
     0.81852
     0.76008
     0.59645
     0.59645
     0.86528
     0.72502
     0.71333
     0.65489
     0.79515
     0.77177
     0.65489
     0.77177
     1.02891
     0.93540
     0.73671
     0.83021
     0.95878
     0.80684
     0.66658
     1.07566
     0.84190
     0.98216
     0.93540
     1.05228
     0.88865
     0.92372
     0.92372
     0.86528
     0.98216
     1.06397
     1.06397
     1.01722
     0.94709
     0.83021
     0.87696
     0.91203
     1.07566
     0.92372
     1.04060
     1.40292
     0.86528
     0.86528
     1.05228
     0.84190
     1.28604
     1.28604
     1.40292
     1.22760
     1.32111
     1.42630
     1.23929
     1.04060
     1.23929
     1.33279
     1.39123
     1.32111
     0.83021
     0.77177
     1.29773
     1.56655
     1.75356
     1.68343
     1.46136
     1.23929
     0.95878
     0.63152
     0.79515
     0.38607
     0.30425
     1.26267
     1.64837
     1.55487
     0.87696
     0.36269
     0.33932
     0.36269
     0.42113
     0.56139
     0.54970
     0.50295
     0.35101
     0.70164
     1.26267
     1.32111
     1.14579
     1.22760
     0.99384
     1.16916
     1.16916
     1.32111
     1.41461
     1.15747
     1.29773
     1.42630
     1.69512
     1.53149
     1.36786
     1.22760
     1.14579
     1.05228
     1.22760
     1.19254
     0.92372
     1.12241
     1.15747
     1.39123
     0.88865
     0.83021
     0.93540
     1.04060
     1.55487
     1.33279
     1.35617
     1.37955
     1.28604
     0.92372
     0.49126
     1.18085
     1.29773
     1.34448
     1.12241
     1.29773
     1.23929
     0.85359
     0.57308
     0.77177
     1.08735
     1.00553
     0.97047
     0.97047
     0.87696
     1.06397
     0.76008
     1.06397
     1.11072
     1.06397
     0.98216
     1.08735
     1.25098
     0.84190
     0.91203
     0.74840
     1.14579
     1.01722
     0.97047
     1.01722
     0.95878
     0.91203
     0.98216
     0.99384
     1.26267
     0.70164
     0.81852
     0.97047
     0.91203
     0.97047
     1.01722
     0.71333
     0.79515
     0.77177
     1.08735
     0.77177
     0.80684
     0.73671
     0.83021
     0.93540
     0.90034
     0.83021
     0.58476
     0.86528
     0.93540
     0.86528
     0.67827
     0.70164
     0.83021
     0.93540
     0.95878
     0.97047
     0.63152
     0.70164
     0.77177
     0.64320
     1.08735
     0.84190
     0.78346
     0.90034
     0.90034
     0.79515
     0.74840
     0.77177
     0.85359
     0.78346
     1.20423
     0.88865
     0.87696
     0.83021
     0.83021
     0.78346
     1.11072
     0.99384
     0.99384
     0.95878
     0.92372
     1.11072
     1.06397
     1.04060
     0.80684
     0.93540
     0.98216
     1.19254
     0.98216
     0.95878
     0.97047
     0.88865
     0.95878
     1.23929
     1.05228
     0.87696
     0.98216
     1.14579
     1.11072
     0.72502
     0.76008
     0.79515
     0.95878
     1.16916
     1.08735
     0.73671
     0.68996
     0.67827
     0.78346
     1.05228
     0.91203
     0.59645
     0.90034
     0.84190
     0.87696
     1.07566
     1.12241
     0.85359
     0.94709
     1.34448
     1.27435
     1.32111
     1.16916
     1.41461
     1.00553
     1.44967
     1.23929
     1.09904
     1.02891
     1.18085
     1.54318
     1.47305
     1.34448
     1.25098
     1.13410
     1.30942
     1.40292
     1.33279
     1.16916
     1.11072
     1.00553
     1.21591
     1.09904
     1.01722
     0.78346
     1.11072
     1.41461
     1.04060
     0.36269
     0.56139
     0.60814
     0.67827
     0.81852
     1.06397
     0.54970
     0.54970
     0.42113
     1.02891
     0.84190
     0.56139
     0.26919
     0.36269
     0.74840
     1.01722
     0.87696
     0.81852
     0.56139
     0.57308
     0.81852
     0.63152
     1.06397
     0.67827
     0.74840
     1.30942
     1.99901
     1.53149
     1.25098
     1.27435
     1.50811
     1.74187
     1.71850
     2.08082
     2.06914
     1.74187
     1.28604
     1.47305
     1.81200
     1.64837
     1.67175
     1.30942
     1.49643
     1.49643
     1.34448
     1.02891
     1.07566
     0.88865
     1.01722
     1.18085
     1.04060
     0.95878
     1.16916
     1.14579
     1.30942
     1.33279
     1.21591
     1.07566
     1.41461
     1.37955
     1.27435
     1.28604
     1.16916
     1.32111
     1.34448
     1.32111
     1.21591
     1.16916
     1.28604
     1.30942
     1.43799
     1.14579
     1.35617
     0.87696
     1.11072
     1.29773
     1.32111
     1.12241
     1.08735
     0.98216
     1.05228
     1.42630
     1.09904
     1.04060
     0.98216
     1.11072
     1.04060
     1.23929
     0.95878
     0.99384
     0.84190
     1.16916
     1.39123
     1.25098
     0.97047
     1.04060
     0.87696
     1.12241
     1.01722
     1.14579
     1.02891
     1.13410
     1.07566
     1.09904
     1.07566
     0.93540
     0.80684
     1.04060
     1.08735
     1.00553
     1.05228
     0.68996
     0.88865
     0.79515
     1.00553
     0.88865
     1.07566
     0.87696
     0.70164
     1.00553
     0.87696
     0.83021
     0.76008
     0.83021
     0.73671
     0.91203
     1.06397
     0.85359
     0.74840
     0.98216
     0.77177
     0.87696
     0.78346
     0.85359
     0.73671
     0.97047
     0.99384
     1.15747
     0.64320
     0.70164
     0.67827
     0.91203
     0.88865
     0.94709
     0.97047
     0.63152
     0.91203
     0.72502
     0.84190
     0.90034
     0.77177
     0.71333
     0.86528
     0.77177
     0.67827
     0.56139
     0.83021
     1.05228
     0.76008
     0.74840
     0.47957
     0.80684
     1.29773
     0.64320
     0.80684
     0.81852
     0.58476
     0.70164
     0.81852
     0.98216
     0.94709
     1.01722
     1.00553
     1.02891
     1.00553
     1.01722
     0.73671
     0.81852
     1.18085
     1.13410
     0.87696
     1.02891
     1.12241
     0.42113
     0.58476
     0.79515
     1.21591
     0.99384
     0.65489
     0.05881
     0.03543
     0.71333
     0.63152
     0.51464
     0.38607
     0.36269
     0.21075
     0.19906
     0.54970
     0.25750
     0.21075
     0.08218
     0.53801
    -0.16327
    -0.09314
     0.21075
    -0.05807
    -0.11651
    -0.09314
     0.00037
    -0.68922
    -0.86454
    -0.56066
    -0.21002
     0.01205
    -0.15158
    -0.42040
    -0.35027
     0.08218
     0.02374
    -0.15158
     0.37438
     0.04712
    -0.43209
     0.26919
     0.88865
     0.51464
    -0.01132
     0.18737
     0.40944
     0.66658
     0.66658
     0.38607
     0.25750
     0.16400
     0.17569
    -0.23339
     0.14062
     0.78346
     0.68996
     0.49126
     0.85359
     0.70164
     0.19906
     0.50295
     0.61983
     0.95878
     0.87696
     1.15747
     0.91203
     1.25098
     1.15747
     1.02891
     1.28604
     1.30942
     1.32111
     1.32111
     1.57824
     1.42630
     1.42630
     1.46136
     1.41461
     1.55487
     1.84707
     1.60162
     1.35617
     1.42630
     1.23929
     0.86528
     0.88865
     1.49643
     1.54318
     0.84190
     0.99384
     0.57308
     0.57308
     0.40944
     0.04712
     0.63152
     0.95878
     0.66658
     0.25750
    -0.08145
     0.02374
     0.19906
     0.10556
     0.42113
     0.36269
     0.04712
     0.19906
     0.21075
     0.10556
     0.18737
     0.09387
     0.11725
     0.15231
     0.22244
     0.29257
     0.32763
     0.10556
     0.37438
     0.26919
     0.56139
     0.44451
     0.18737
     0.44451
     0.67827
     0.77177
     0.33932
     0.45620
     0.18737
     0.66658
     0.68996
     0.66658
     0.42113
     0.38607
     0.60814
     0.43282
     0.35101
     0.64320
     0.60814
     0.28088
     0.53801
     0.61983
     0.47957
     0.39776
     0.46788
     0.43282
     0.72502
     0.63152
     0.63152
     0.58476
     0.35101
     0.60814
     0.52632
     0.50295
     0.66658
     0.58476
     0.45620
     0.84190
     0.84190
     0.36269
     0.56139
     0.33932
     0.59645
     0.74840
     0.56139
     0.47957
     0.46788
     0.56139
     0.54970
     0.51464
     1.13410
     0.66658
     0.83021
     0.70164
     0.79515
     0.38607
     0.77177
     1.23929
     1.07566
     1.18085
     1.12241
     1.02891
     0.73671
     0.94709
     0.80684
     1.06397
     1.28604
     0.94709
     0.85359
     1.75356
     1.53149
     0.74840
     0.35101
     0.63152
     0.93540
     0.93540
     0.97047
     0.59645
     0.51464
     0.63152
     0.05881
    -0.22171
    -0.05807
     0.49126
     0.19906
     0.04712
     0.17569
     0.00037
     0.00037
     0.03543
    -0.01132
     0.12893
     0.57308
     0.25750
     0.12893
     0.01205
     0.38607
     0.21075
     0.22244
     0.60814
     0.64320
     1.21591
     0.84190
     0.38607
     0.68996
     0.81852
     0.49126
     1.09904
     1.47305
     1.42630
     1.44967
     1.18085
     1.37955
     1.00553
     1.78863
     1.90550
     1.74187
     1.71850
     1.48474
     0.53801
     0.79515
     0.94709
     1.02891
     0.99384
     1.07566
     1.35617
     1.02891
     0.84190
     0.60814
     0.36269
     0.70164
     0.74840
     0.66658
     0.64320
     0.72502
     0.76008
     0.90034
     0.79515
     0.78346
     0.92372
     0.80684
     1.07566
     0.91203
     0.87696
     0.80684
     0.54970
     0.76008
     1.05228
     1.27435
     0.72502
     0.84190
     1.05228
     0.86528
     1.23929
     0.81852
     0.73671
     1.02891
     1.13410
     1.07566
     1.00553
     0.87696
     0.87696
     0.78346
     1.06397
     1.13410
     0.78346
     0.86528
     0.85359
     0.91203
     0.81852
     0.80684
     0.78346
     0.81852
     0.93540
     0.84190
     0.93540
     0.84190
     0.77177
     0.54970
     0.70164
     1.18085
     0.84190
     0.74840
     0.72502
     0.83021
     0.98216
     0.92372
     0.72502
     0.77177
     1.02891
     0.95878
     0.95878
     0.84190
     0.86528
     0.65489
     0.72502
     1.09904
     1.13410
     0.68996
     0.64320
     1.00553
     0.87696
     0.94709
     0.80684
     0.78346
     0.67827
     0.88865
     0.94709
     0.86528
     0.83021
     0.72502
     0.61983
     1.06397
     0.74840
     0.93540
     0.59645
     0.71333
     0.86528
     0.87696
     0.92372
     0.86528
     0.83021
     0.97047
     1.04060
     1.04060
     1.06397
     0.81852
     0.74840
     1.13410
     1.06397
     1.32111
     0.98216
     0.85359
     1.08735
     0.99384
     0.97047
     0.88865
     0.79515
     0.81852
     0.95878
     0.86528
     0.93540
     0.63152
     0.52632
     0.92372
     1.04060
     0.98216
     0.77177
     1.19254
     1.28604
     1.62499
     1.61331
     1.26267
     0.58476
     0.65489
     2.02238
     2.19770
     1.40292
     1.80031
     1.19254
     1.13410
     1.74187
     2.06914
     1.77694
     1.06397
     1.39123
     1.25098
     1.40292
     1.56655
     1.07566
     0.38607
     0.70164
     0.54970
     0.64320
     0.36269
     0.02374
     0.36269
     0.63152
     0.47957
    -0.12820
    -0.29183
    -0.12820
     0.00037
     0.25750
     0.29257
     0.78346
     0.35101
     0.37438
     0.85359
     0.81852
     0.99384
     0.67827
     0.51464
     0.60814
     0.87696
     0.81852
     1.00553
     0.88865
     0.60814
     0.68996
     0.64320
     0.39776
     0.35101
     0.43282
     1.41461
     1.29773
     0.92372
     0.70164
     0.46788
     0.74840
     1.25098
     1.73019
     1.35617
     0.53801
     0.47957
     0.90034
     1.11072
     1.11072
     1.26267
     1.01722
     0.92372
     0.84190
     0.74840
     0.56139
     0.53801
     0.31594
     0.87696
     0.98216
     0.61983
     0.68996
     0.77177
     0.74840
     0.67827
     1.11072
     0.83021
     1.07566
     0.71333
     1.00553
     0.92372
     0.93540
     1.05228
     0.57308
     0.79515
     1.09904
     1.08735
     0.95878
     0.85359
     0.66658
     0.59645
     0.87696
     0.91203
     0.90034
     0.87696
     0.64320
     0.70164
     0.77177
     0.58476
     0.49126
     0.70164
     1.13410
     0.67827
     0.86528
     0.79515
     0.68996
     0.49126
     0.56139
     0.72502
     0.78346
     0.97047
     0.79515
     0.59645
     0.64320
     0.97047
     0.57308
     0.67827
     0.78346
     0.99384
     0.53801
     0.88865
     0.61983
     0.61983
     0.66658
     0.59645
     0.88865
     0.88865
     0.67827
     0.54970
     0.88865
     0.78346
     0.71333
     0.60814
     0.49126
     0.95878
     0.87696
     0.76008
     0.98216
     0.50295
     0.51464
     0.54970
     0.85359
     0.93540
     0.68996
     0.70164
     0.65489
     0.63152
     0.79515
     0.49126
     0.60814
     0.78346
     0.84190
     0.72502
     0.90034
     0.68996
     0.50295
     0.56139
     0.70164
     0.72502
     0.83021
     0.61983
     0.63152
     0.70164
     0.74840
     0.70164
     0.43282
     0.78346
     0.51464
     0.50295
     0.64320
     0.78346
     0.50295
     0.35101
     0.47957
     0.59645
     0.68996
     0.52632
     0.58476
     0.40944
     0.72502
     0.50295
     0.63152
     0.58476
     0.32763
     0.36269
     0.70164
     0.74840
     0.45620
     0.56139
     0.64320
     0.91203
     0.72502
     0.81852
     0.49126
     0.45620
     0.64320
     0.72502
     0.56139
     1.30942
     1.84707
     1.41461
     1.05228
     0.54970
     1.18085
     1.69512
     0.52632
     1.06397
     2.60678
     2.87561
     1.67175
     0.67827
     0.78346
     0.93540
     0.77177
     1.35617
     1.14579
     0.77177
     0.03543
    -0.78273
    -0.36196
     0.12893
    -0.08145
    -0.32690
    -0.72429
    -0.30352
    -0.44378
    -0.53728
    -0.68922
    -0.46715
    -0.56066
    -0.11651
     0.17569
     0.53801
     0.83021
     0.80684
     0.81852
     0.52632
     0.49126
     0.71333
     1.27435
     1.34448
     1.36786
     1.01722
     0.87696
     1.18085
     1.07566
     1.13410
     1.12241
     1.30942
     1.08735
     0.79515
     1.08735
     1.08735
     0.90034
     1.16916
     1.14579
     0.73671
     0.51464
     0.70164
     0.71333
     0.72502
     0.83021
     0.67827
     1.01722
     0.73671
     0.38607
     0.51464
     0.36269
     0.72502
     0.58476
     0.19906
     0.49126
     0.57308
     0.53801
     0.77177
     0.54970
     0.35101
     0.52632
     0.45620
     0.72502
     0.93540
     0.51464
     0.36269
     0.53801
     0.81852
     0.60814
     0.60814
     0.15231
     0.54970
     0.53801
     0.70164
     0.56139
     0.25750
     0.61983
     0.04712
     0.40944
     0.61983
     0.51464
     0.38607
     0.15231
     0.59645
     0.57308
     0.40944
     0.25750
     0.43282
     0.50295
     0.87696
     0.37438
     0.42113
     0.35101
     0.25750
     0.46788
     0.65489
     0.64320
     0.25750
     0.26919
     0.42113
     0.56139
     0.58476
     0.23413
     0.36269
     0.43282
     0.78346
     0.32763
     0.57308
     0.47957
     0.36269
     0.44451
     0.50295
     0.81852
     0.70164
     0.21075
     0.42113
     0.74840
     0.35101
     0.56139
     0.28088
     0.60814
     0.56139
     0.60814
     0.54970
     0.37438
     0.31594
     0.21075
     0.61983
     0.72502
     0.56139
     0.31594
     0.35101
     0.51464
     0.50295
     0.28088
     0.32763
     0.16400
     0.30425
     0.22244
     0.37438
     0.09387
     0.07049
    -0.08145
     0.00037
     0.22244
     0.08218
    -0.30352
    -0.21002
    -0.24508
    -0.06976
    -0.05807
    -0.19833
    -0.33859
    -0.21002
     0.14062
     0.01205
    -0.13989
     0.02374
    -0.11651
     0.03543
     0.33932
     0.37438
     0.33932
     0.36269
     0.51464
     0.60814
     0.49126
     0.52632
     0.40944
     0.76008
     0.63152
     0.52632
     0.98216
     0.65489
     0.56139
     0.43282
     0.81852
     0.94709
     0.40944
     0.12893
     0.15231
     0.09387
     0.78346
     0.36269
     0.80684
     1.48474
     1.00553
    -0.12820
    -0.51390
    -0.26846
     1.58993
     0.38607
     0.26919
     0.83021
     0.68996
     0.02374
     0.60814
     1.14579
     0.46788
     0.81852
     1.36786
     0.81852
     1.30942
     1.19254
    -0.10483
     0.35101
     0.61983
     1.01722
     0.97047
     0.91203
     0.94709
     0.66658
     0.52632
     0.57308
     0.66658
     0.42113
     0.08218
     0.59645
     0.67827
     1.12241
     1.14579
     1.22760
     0.97047
     0.85359
     0.56139
     0.90034
     0.93540
     0.87696
     0.67827
     0.66658
     0.29257
    -0.01132
     0.70164
     0.80684
     0.17569
     0.02374
     0.23413
     0.02374
     0.23413
     0.07049
    -0.39702
     0.32763
     0.19906
     0.25750
     0.29257
     0.25750
     0.72502
     0.66658
    -0.13989
    -0.86454
    -0.35027
     0.03543
     0.23413
     0.22244
     0.26919
     0.02374
    -0.51390
    -0.05807
     0.00037
     0.04712
    -0.09314
    -0.12820
    -0.22171
     0.02374
     0.09387
     0.03543
     0.11725
     0.09387
     0.24581
     0.18737
     0.25750
     0.22244
     0.16400
     0.05881
     0.30425
     0.52632
     0.03543
     0.18737
     0.38607
     0.36269
     0.35101
     0.28088
     0.42113
     0.23413
     0.57308
     0.39776
     0.54970
     0.53801
     0.59645
     0.03543
     0.40944
     0.50295
     0.53801
     0.47957
     0.61983
     0.51464
     0.45620
     0.50295
     0.54970
     0.74840
     0.43282
     0.54970
     0.68996
     0.85359
     1.00553
     0.60814
     0.80684
     1.09904
     1.05228
     1.12241
     0.92372
     0.84190
     1.04060
     1.16916
     1.20423
     1.23929
     1.21591
     1.21591
     1.19254
     1.34448
     1.19254
     0.93540
     0.78346
     1.19254
     1.09904
     0.97047
     1.02891
     1.08735
     0.94709
     0.98216
     0.73671
     0.74840
     0.79515
     0.53801
     0.68996
     0.61983
     0.66658
     0.58476
     0.29257
     0.33932
     0.26919
     0.36269
     0.14062
     0.23413
     0.00037
     0.19906
    -0.04639
     0.25750
     0.00037
     0.08218
    -0.03470
     0.01205
    -0.09314
     0.23413
    -0.17495
     0.05881
    -0.01132
    -0.04639
     0.11725
     0.04712
    -0.13989
    -0.10483
    -0.12820
     0.14062
    -0.15158
    -0.22171
    -0.36196
    -0.64247
    -0.35027
    -0.29183
    -0.46715
    -0.47884
    -0.53728
    -0.44378
    -0.79442
    -0.74766
    -0.70091
    -0.51390
    -0.25677
    -0.04639
    -0.11651
     0.24581
     0.54970
     0.24581
    -0.05807
     1.12241
     1.35617
     3.01586
     3.34313
     1.83538
     0.87696
     2.31458
     1.98732
     0.66658
     1.36786
     3.13274
     2.91067
     2.44315
     2.53666
     2.05745
     0.50295
    -0.52559
    -1.29700
    -1.13337
    -0.29183
     0.23413
    -0.05807
    -0.18664
    -0.89961
    -1.67101
    -1.77621
    -1.70608
    -1.37881
    -1.21518
    -1.29700
    -1.09830
    -0.93467
    -0.58403
    -0.46715
    -0.28015
    -0.21002
     0.07049
     0.10556
     0.42113
     0.38607
     0.38607
     0.32763
     0.21075
     0.32763
     0.38607
     0.49126
     0.50295
     0.14062
     0.25750
     0.39776
     0.21075
     0.17569
     0.35101
     0.37438
     0.35101
     0.25750
     0.29257
     0.38607
     0.45620
     0.23413
     0.33932
     0.57308
     1.19254
     5.04957
     5.21320
     1.98732
     0.31594
    -0.23339
     0.81852
     1.57824
     1.91719
     2.52497
     2.01070
     1.60162
     0.92372
     0.16400
    -0.57234
    -0.57234
    -0.63078
    -1.03986
    -1.25025
    -1.03986
    -0.96974
    -0.71260
    -0.57234
    -0.73598
    -0.50222
    -0.39702
    -0.17495
     0.10556
     0.00037
     0.60814
     0.33932
     0.23413
     0.23413
     0.39776
     0.33932
     0.45620
     0.28088
     0.30425
     0.59645
     0.35101
     0.33932
     0.17569
     0.42113
     0.37438
     0.39776
     0.10556
     0.17569
     0.14062
     0.40944
     0.15231
     0.19906
     0.03543
     0.44451
     0.24581
     0.44451
     0.49126
     0.44451
     0.21075
     0.30425
     0.33932
     0.43282
     0.08218
     0.23413
     0.35101
     0.60814
     0.46788
     0.17569
     0.21075
     0.28088
     0.29257
    -0.04639
     0.51464
     0.33932
     0.02374
     0.26919
     0.21075
     0.42113
     0.14062
    -0.03470
     0.25750
     0.40944
     0.38607
     0.25750
    -0.02301
    -0.12820
     0.26919
    -0.09314
     0.23413
     0.23413
    -0.05807
    -0.11651
     0.08218
     0.12893
    -0.06976
    -0.09314
    -0.39702
    -0.26846
     0.01205
    -0.03470
    -0.05807
    -0.16327
    -0.03470
    -0.38534
    -0.05807
     0.12893
    -0.15158
    -0.37365
    -0.16327
     0.09387
     0.04712
    -0.10483
    -0.33859
    -0.36196
    -0.03470
    -0.02301
    -0.44378
    -0.50222
    -0.42040
    -0.61910
    -0.38534
    -0.25677
    -0.33859
    -0.54897
    -0.70091
    -0.26846
    -0.38534
    -0.30352
    -0.29183
    -0.36196
    -0.19833
     0.18737
    -0.03470
    -0.15158
     0.42113
     0.71333
     1.32111
     1.46136
     1.14579
     0.24581
     0.85359
     1.64837
     0.59645
    -0.51390
     0.76008
     1.05228
     0.50295
     1.55487
     1.22760
     1.08735
     1.21591
     0.97047
    -0.15158
     0.08218
     0.09387
     0.08218
     0.23413
     0.54970
     0.87696
     0.12893
    -0.21002
    -0.32690
    -0.24508
    -0.08145
    -0.06976
    -0.57234
    -0.92298
    -0.72429
    -0.60741
    -0.36196
    -0.08145
    -0.21002
    -0.39702
     0.08218
     0.04712
     0.39776
     0.30425
     0.01205
     0.07049
     0.42113
     0.54970
     0.39776
     0.21075
     0.52632
    -0.08145
     0.44451
     0.47957
     0.56139
     0.15231
     0.11725
     0.21075
     0.57308
     0.37438
     0.30425
     0.18737
     0.47957
     0.21075
     0.25750
     0.50295
     0.40944
     0.53801
     0.31594
     0.45620
     0.02374
    -0.09314
     0.12893
     0.09387
     0.32763
     0.23413
     0.16400
     0.15231
     0.01205
     0.04712
    -0.05807
     0.08218
     0.23413
     0.19906
    -0.09314
     0.32763
     0.40944
     0.39776
     0.24581
     0.25750
     0.39776
     0.53801
     0.44451
     0.25750
     0.26919
     0.38607
     0.44451
     0.50295
     0.23413
     0.28088
     0.19906
     0.31594
     0.33932
     0.44451
     0.18737
     0.05881
     0.23413
     0.36269
     0.37438
     0.24581
     0.15231
    -0.01132
     0.12893
     0.14062
     0.38607
     0.02374
     0.02374
     0.03543
     0.15231
     0.39776
     0.03543
     0.11725
    -0.11651
     0.02374
     0.15231
     0.00037
     0.23413
    -0.04639
     0.25750
     0.08218
     0.22244
     0.14062
     0.15231
    -0.16327
    -0.01132
     0.31594
     0.30425
     0.14062
    -0.05807
     0.01205
     0.02374
    -0.01132
    -0.17495
    -0.04639
    -0.02301
    -0.09314
     0.14062
     0.02374
    -0.09314
    -0.61910
    -0.33859
    -0.11651
    -0.30352
    -0.32690
    -0.36196
    -0.15158
    -0.38534
    -0.28015
    -0.57234
    -0.19833
    -0.40871
    -0.25677
    -0.13989
    -0.39702
    -0.02301
    -0.45546
    -0.36196
    -0.12820
    -0.02301
    -0.15158
     0.10556
    -0.02301
     0.02374
    -0.01132
    -0.26846
     0.12893
     0.12893
    -0.09314
     0.03543
     0.31594
     0.00037
     0.07049
     0.97047
     1.46136
     1.80031
     1.78863
     1.35617
     0.76008
    -0.37365
    -0.43209
     0.21075
     0.36269
     1.09904
     0.28088
    -0.18664
    -0.25677
     0.25750
     0.15231
    -0.50222
    -0.40871
     0.16400
     0.04712
     0.14062
    -0.02301
     0.12893
    -0.28015
    -0.24508
     0.30425
     0.79515
     0.85359
     0.40944
     0.22244
    -0.08145
    -0.57234
    -1.06324
    -0.99311
    -0.79442
    -0.68922
    -0.79442
    -0.82948
    -0.89961
    -0.75935
    -0.52559
    -0.56066
    -0.59572
    -0.33859
    -0.53728
    -0.35027
    -0.26846
     0.03543
    -0.05807
    -0.42040
    -0.32690
    -0.04639
    -0.08145
     0.14062
    -0.12820
    -0.10483
     0.03543
     0.01205
     0.14062
     0.14062
    -0.03470
     0.19906
     0.18737
     0.23413
     0.14062
    -0.12820
     0.35101
     0.47957
     0.54970
     0.73671
     0.81852
     0.30425
    -0.28015
    -0.06976
     0.32763
     0.47957
     0.46788
     0.65489
     0.68996
     0.40944
     0.24581
     0.24581
     0.14062
     0.52632
     0.24581
     0.42113
     0.45620
     0.28088
     0.33932
     0.42113
     0.26919
     0.35101
     0.47957
     0.30425
     0.24581
     0.12893
     0.21075
    -0.11651
     0.01205
     0.08218
     0.05881
    -0.08145
     0.21075
    -0.25677
    -0.16327
    -0.38534
    -0.52559
    -0.19833
    -0.26846
    -0.59572
    -0.54897
    -0.44378
    -0.58403
    -0.64247
    -1.14505
    -0.78273
    -1.06324
    -0.89961
    -1.18012
    -1.10999
    -1.23856
    -1.57751
    -1.54245
    -1.41388
    -1.64764
    -1.43725
    -1.77621
    -1.77621
    -1.75283
    -1.90477
    -1.92815
    -1.90477
    -1.88140
    -1.83465
    -1.99828
    -1.71777
    -2.06840
    -2.18528
    -1.95152
    -1.97490
    -1.98659
    -1.96321
    -1.75283
    -1.83465
    -1.79958
    -1.81127
    -1.97490
    -1.65933
    -1.84633
    -1.78789
    -1.77621
    -1.55413
    -1.67101
    -1.88140
    -1.67101
    -1.78789
    -1.46063
    -1.48401
    -1.51907
    -1.65933
    -1.47232
    -1.57751
    -1.58920
    -1.35544
    -1.54245
    -1.42557
    -1.51907
    -1.28531
    -1.27362
    -1.30869
    -1.27362
    -1.25025
    -1.07493
    -0.95805
    -0.93467
    -0.96974
    -1.19181
    -0.85286
    -1.01649
    -1.54245
    -0.60741
     0.40944
     0.67827
     1.48474
     1.44967
     0.32763
    -1.79958
    -1.61257
     0.49126
     0.63152
     0.70164
     0.86528
     0.28088
     0.81852
     0.72502
     0.59645
     0.45620
     0.53801
    -0.03470
     0.11725
     0.03543
     0.54970
     0.70164
     0.42113
    -0.28015
    -0.22171
     0.40944
     0.22244
     0.01205
    -0.16327
    -0.32690
    -0.51390
    -0.73598
    -0.86454
    -0.98142
    -1.08662
    -0.87623
    -0.64247
    -0.63078
    -0.84117
    -0.95805
    -0.61910
    -0.67754
    -0.50222
    -0.53728
    -0.63078
    -0.52559
    -0.84117
    -0.19833
    -0.11651
    -0.63078
    -0.89961
    -0.37365
    -0.28015
    -0.13989
    -0.38534
    -0.58403
    -0.57234
    -0.43209
    -0.21002
    -0.35027
    -0.50222
    -0.53728
    -0.60741
    -0.58403
    -0.25677
    -0.54897
    -0.78273
    -0.39702
    -0.32690
    -0.49053
    -0.54897
    -0.80610
    -0.47884
    -0.35027
    -0.29183
    -0.23339
    -0.22171
    -0.33859
    -0.56066
    -1.20349
    -0.67754
    -0.51390
    -0.64247
    -0.45546
    -0.58403
    -0.35027
    -0.61910
    -0.93467
    -0.84117
    -0.68922
    -0.63078
    -0.54897
    -0.36196
    -0.46715
    -0.45546
    -0.36196
    -0.36196
     0.01205
    -0.19833
    -0.37365
    -0.19833
    -0.11651
     0.09387
    -0.10483
    -0.50222
    -0.23339
     0.03543
     0.04712
    -0.11651
    -0.23339
    -0.32690
    -0.29183
    -0.11651
     0.07049
    -0.31521
    -0.18664
    -0.46715
     0.11725
    -0.26846
    -0.15158
    -0.25677
    -0.36196
    -0.42040
    -0.05807
    -0.03470
    -0.06976
    -0.33859
    -0.32690
    -0.21002
     0.01205
     0.14062
    -0.33859
    -0.05807
    -0.08145
     0.15231
    -0.01132
    -0.15158
    -0.23339
    -0.05807
     0.07049
     0.24581
    -0.03470
    -0.08145
    -0.30352
    -0.01132
    -0.30352
     0.16400
    -0.36196
    -0.35027
    -0.32690
    -0.26846
    -0.33859
    -0.30352
    -0.59572
    -0.29183
    -0.23339
    -0.23339
    -0.32690
    -0.38534
    -0.43209
    -0.73598
    -0.44378
    -0.10483
    -0.08145
    -0.44378
    -0.17495
    -0.12820
     0.35101
     0.14062
    -0.01132
    -0.05807
     0.03543
     0.31594
     0.76008
     0.50295
    -0.38534
    -0.01132
     0.38607
     0.99384
     0.33932
     1.60162
     3.06261
     2.40809
     2.40809
     1.80031
     1.88213
     0.45620
    -0.46715
     0.66658
     1.32111
     2.26783
     2.12758
     0.71333
     0.25750
     0.86528
     1.02891
     0.37438
    -0.96974
    -1.27362
    -0.13989
     0.86528
     0.93540
     0.86528
     0.23413
     0.04712
     0.87696
     0.60814
     0.74840
     0.70164
     0.30425
     0.50295
     0.57308
     0.15231
     0.05881
    -0.17495
    -0.43209
    -0.29183
    -0.09314
    -0.11651
     0.08218
    -0.13989
    -0.12820
     0.14062
     0.02374
    -0.02301
    -0.12820
    -0.22171
     0.15231
     0.24581
    -0.12820
    -0.18664
    -0.21002
    -0.18664
    -0.16327
    -0.45546
    -0.13989
    -0.43209
    -0.33859
    -0.50222
    -0.33859
    -0.47884
    -0.46715
    -0.85286
    -0.53728
    -0.54897
    -0.46715
    -0.50222
    -0.45546
    -0.32690
    -0.38534
    -0.24508
    -0.25677
    -0.22171
    -0.17495
    -0.08145
     0.10556
    -0.05807
    -0.04639
    -0.12820
     0.39776
     0.50295
    -0.08145
    -0.28015
    -0.23339
     0.12893
     0.00037
    -0.06976
    -0.08145
    -0.32690
    -0.25677
    -0.22171
    -0.31521
    -0.23339
    -0.36196
    -0.65416
    -0.43209
    -0.08145
    -0.21002
    -0.25677
    -0.32690
    -0.31521
    -0.21002
    -0.21002
    -0.21002
    -0.29183
    -0.29183
    -0.11651
     0.10556
    -0.16327
    -0.30352
    -0.19833
    -0.50222
     0.05881
    -0.06976
    -0.09314
    -0.05807
    -0.09314
    -0.13989
     0.14062
     0.14062
     0.02374
     0.03543
     0.17569
     0.12893
     0.28088
     0.28088
     0.05881
    -0.02301
     0.12893
     0.21075
     0.21075
     0.24581
     0.14062
     0.09387
     0.24581
     0.24581
     0.17569
    -0.01132
     0.18737
     0.09387
     0.15231
     0.08218
     0.04712
    -0.33859
    -0.02301
    -0.19833
     0.12893
    -0.09314
    -0.28015
    -0.64247
    -0.73598
    -0.36196
    -0.24508
    -0.58403
    -0.32690
    -0.38534
    -0.32690
    -0.58403
    -0.66585
    -1.12168
    -1.12168
    -0.56066
    -0.36196
     0.16400
     0.31594
    -0.01132
    -0.45546
    -0.16327
     0.16400
     0.53801
     0.14062
     0.28088
     1.35617
     0.86528
     1.78863
     3.53013
     2.54834
     2.50159
     2.75873
     2.46653
     1.36786
     0.30425
     0.98216
     0.92372
     0.81852
     1.11072
     0.56139
     0.44451
    -0.53728
    -0.66585
    -1.35544
    -1.93984
    -2.40736
    -1.98659
    -0.87623
    -1.39050
    -1.70608
    -1.53076
    -1.68270
    -0.92298
     0.26919
     0.04712
    -0.33859
     0.00037
    -0.15158
     0.02374
     0.08218
     0.60814
     0.30425
     0.15231
     0.45620
     0.71333
     0.60814
     0.51464
     0.39776
    -0.02301
     0.17569
     0.16400
    -0.06976
     0.01205
    -0.01132
     0.12893
     0.02374
     0.18737
     0.15231
    -0.12820
     0.11725
     0.16400
     0.14062
     0.40944
     0.26919
     0.04712
    -0.23339
     0.26919
     0.23413
     0.29257
     0.19906
     0.09387
     0.05881
     0.03543
    -0.12820
    -0.22171
    -0.32690
    -0.21002
    -0.03470
    -0.13989
    -0.03470
    -0.32690
    -0.47884
    -0.24508
    -0.06976
    -0.21002
    -0.24508
    -0.30352
    -0.17495
    -0.15158
     0.18737
    -0.24508
     0.37438
     0.32763
    -0.36196
    -0.37365
     0.02374
    -0.02301
     0.01205
    -0.11651
    -0.18664
     0.09387
     0.03543
    -0.13989
    -0.30352
    -0.06976
    -0.06976
    -0.33859
    -0.30352
     0.07049
    -0.13989
    -0.16327
     0.03543
     0.07049
    -0.29183
    -0.31521
    -0.18664
    -0.03470
     0.02374
    -0.23339
    -0.18664
    -0.18664
    -0.15158
    -0.28015
    -0.12820
    -0.35027
    -0.21002
    -0.08145
    -0.09314
     0.04712
     0.16400
    -0.17495
    -0.26846
    -0.04639
     0.24581
     0.18737
     0.12893
     0.18737
     0.15231
     0.07049
    -0.13989
     0.10556
     0.26919
    -0.26846
     0.03543
     0.24581
     0.29257
    -0.24508
    -0.23339
    -0.15158
    -0.08145
    -0.03470
    -0.21002
    -0.46715
    -0.23339
     0.02374
    -0.23339
    -0.33859
    -0.18664
    -0.50222
    -0.45546
    -0.06976
    -0.21002
    -0.50222
    -0.64247
    -0.63078
    -0.38534
    -0.53728
    -0.44378
    -0.51390
    -0.60741
    -0.42040
    -0.40871
    -0.17495
    -0.37365
    -0.31521
    -0.12820
     0.36269
     0.05881
    -0.30352
    -0.18664
     0.17569
     0.52632
     1.98732
     2.41978
     2.19770
     2.20939
     2.54834
     2.24446
     1.76525
     1.26267
     1.82369
     1.90550
     1.87044
     1.74187
     1.42630
     1.11072
     0.61983
     0.02374
    -0.67754
    -0.93467
    -1.19181
    -1.37881
    -1.43725
    -1.58920
    -1.74114
    -1.76452
    -2.20866
    -1.48401
    -0.99311
    -1.03986
    -0.94636
    -1.20349
    -1.16843
    -1.10999
    -0.66585
    -0.47884
    -0.43209
    -0.44378
    -0.38534
    -0.26846
    -0.18664
    -0.19833
     0.05881
    -0.18664
    -0.24508
     0.07049
     0.05881
    -0.03470
    -0.18664
    -0.15158
     0.17569
     0.07049
     0.22244
    -0.02301
    -0.03470
    -0.08145
    -0.11651
    -0.04639
     0.24581
     0.11725
    -0.02301
    -0.10483
    -0.01132
     0.31594
     0.11725
    -0.22171
    -0.01132
     0.16400
     0.24581
     0.12893
     0.11725
     0.00037
    -0.16327
     0.03543
     0.31594
     0.08218
    -0.21002
    -0.18664
     0.00037
     0.07049
    -0.02301
    -0.30352
    -0.12820
     0.01205
     0.29257
     0.11725
    -0.08145
    -0.26846
    -0.03470
    -0.17495
     0.35101
     0.35101
     0.19906
     0.02374
     0.22244
     0.12893
    -0.51390
    -0.02301
    -0.19833
     0.04712
    -0.06976
    -0.08145
    -0.09314
    -0.17495
    -0.23339
    -0.46715
    -0.18664
    -0.19833
    -0.26846
    -0.22171
    -0.16327
    -0.01132
     0.11725
    -0.02301
     0.02374
     0.01205
     0.02374
     0.38607
     0.22244
     0.14062
     0.30425
     0.11725
     0.08218
     0.23413
     0.38607
     0.24581
     0.01205
     0.10556
    -0.05807
     0.10556
    -0.12820
    -0.01132
    -0.18664
     0.16400
    -0.16327
     0.35101
    -0.39702
    -0.32690
    -0.28015
    -0.32690
     0.07049
    -0.12820
    -0.16327
    -0.17495
    -0.03470
    -0.09314
    -0.28015
    -0.22171
    -0.23339
    -0.19833
    -0.08145
     0.25750
     0.15231
    -0.08145
    -0.04639
     0.07049
    -0.36196
    -0.40871
    -0.31521
     0.11725
     0.57308
     0.66658
     0.83021
     0.09387
    -0.02301
     0.22244
     0.70164
     1.41461
     1.36786
     0.80684
    -0.53728
    -0.51390
     0.31594
     0.33932
     0.44451
    -0.13989
    -0.67754
    -1.20349
    -1.07493
    -1.41388
    -1.27362
    -1.60089
    -1.30869
    -1.03986
    -0.89961
    -0.80610
    -0.85286
    -1.21518
    -0.82948
    -0.42040
    -0.12820
     0.10556
     0.81852
     1.37955
     0.90034
     0.47957
     0.08218
     1.14579
     0.78346
     0.65489
     0.47957
     0.58476
     1.27435
     0.58476
     0.83021
     1.00553
     0.64320
     0.17569
     0.24581
     0.44451
     0.36269
     0.50295
     0.54970
     0.22244
     0.44451
     0.37438
     0.28088
     0.40944
     0.32763
     0.02374
     0.14062
     0.05881
     0.11725
     0.01205
    -0.12820
    -0.08145
     0.09387
     0.24581
    -0.17495
    -0.10483
    -0.04639
     0.01205
     0.15231
    -0.08145
    -0.10483
    -0.23339
    -0.10483
     0.18737
     0.03543
     0.02374
    -0.24508
     0.01205
    -0.04639
     0.16400
     0.00037
    -0.10483
     0.02374
     0.03543
     0.15231
     0.09387
     0.09387
    -0.08145
    -0.29183
     0.22244
     0.19906
    -0.01132
     0.10556
    -0.03470
     0.02374
    -0.16327
    -0.02301
    -0.15158
    -0.15158
     0.07049
    -0.11651
    -0.05807
    -0.05807
     0.02374
    -0.25677
    -0.30352
     0.04712
     0.03543
    -0.08145
    -0.11651
    -0.28015
    -0.11651
    -0.06976
    -0.03470
     0.15231
    -0.32690
    -0.22171
    -0.18664
     0.01205
    -0.05807
    -0.28015
    -0.46715
    -0.22171
    -0.28015
    -0.09314
    -0.30352
    -0.66585
    -0.40871
    -0.49053
    -0.67754
    -0.35027
    -0.51390
    -0.77104
    -0.71260
    -0.44378
    -0.70091
    -0.80610
    -1.10999
    -0.98142
    -0.84117
    -1.05155
    -0.87623
    -1.15674
    -1.39050
    -1.56582
    -1.55413
    -1.46063
    -1.46063
    -1.42557
    -1.64764
    -1.61257
    -1.91646
    -2.03334
    -2.20866
    -1.75283
    -1.70608
    -1.84633
    -1.88140
    -1.65933
    -1.91646
    -1.46063
    -1.92815
    -0.53728
    -0.43209
    -0.37365
    -1.01649
    -1.07493
    -0.17495
     0.31594
    -1.56582
    -2.73462
    -1.02818
     0.22244
    -0.44378
    -1.36713
    -1.64764
    -1.01649
    -0.50222
    -1.41388
    -2.72293
    -4.23068
    -4.25405
    -3.79822
    -3.76316
    -3.06188
    -3.31902
    -3.89173
    -4.10211
    -4.78001
    -5.08390
    -4.90858
    -5.08390
    -4.90858
    -4.76833
    -4.04367
    -4.00861
    -4.48781
    -5.03715
    -4.33587
    -3.33071
    -3.30733
    -3.16707
    -3.43590
    -3.33071
    -2.98007
    -2.62943
    -2.82812
    -3.03851
    -3.29564
    -3.45927
    -2.96838
    -2.74631
    -2.86319
    -2.89825
    -2.86319
    -3.00344
    -3.07357
    -2.95669
    -3.17876
    -2.98007
    -2.90994
    -3.07357
    -2.85150
    -2.68787
    -3.02682
    -2.82812
    -2.92163
    -2.93331
    -2.60605
    -2.51255
    -2.72293
    -2.87487
    -2.76968
    -2.65280
    -2.75799
    -2.78137
    -2.80475
    -2.73462
    -2.93331
    -2.73462
    -2.69955
    -2.80475
    -3.10863
    -2.95669
    -2.93331
    -2.66449
    -2.68787
    -3.00344
    -2.87487
    -2.87487
    -2.98007
    -2.95669
    -2.81643
    -3.03851
    -2.92163
    -2.82812
    -2.76968
    -3.06188
    -2.85150
    -3.08526
    -2.74631
    -2.65280
    -2.94500
    -2.78137
    -2.89825
    -2.72293
    -2.60605
    -2.65280
    -2.55930
    -2.67618
    -2.92163
    -2.50086
    -2.41904
    -2.29048
    -2.62943
    -2.51255
    -2.55930
    -2.26710
    -2.12684
    -2.44242
    -2.53592
    -2.53592
    -2.41904
    -2.40736
    -2.16191
    -2.36060
    -2.52424
    -2.32554
    -2.29048
    -1.99828
    -2.18528
    -2.52424
    -2.30216
    -2.06840
    -2.04503
    -2.03334
    -2.23204
    -2.37229
    -2.00996
    -1.98659
    -1.77621
    -1.88140
    -1.97490
    -2.05672
    -1.89309
    -1.62426
    -1.79958
    -1.89309
    -1.88140
    -1.71777
    -1.51907
    -1.49569
    -1.60089
    -1.76452
    -1.61257
    -1.74114
    -1.67101
    -1.49569
    -1.55413
    -1.81127
    -1.57751
    -1.15674
    -1.42557
    -1.51907
    -1.69439
    -1.61257
    -1.30869
    -1.23856
    -1.40219
    -1.32037
    -1.23856
    -1.35544
    -1.33206
    -1.18012
    -1.09830
    -1.18012
    -1.13337
    -0.85286
    -1.02818
    -1.15674
    -1.44894
    -1.03986
    -1.08662
    -1.06324
    -0.73598
    -1.21518
    -1.32037
    -1.88140
    -2.04503
    -1.74114
    -1.09830
    -1.07493
    -0.99311
    -0.89961
    -1.06324
    -1.37881
    -1.40219
    -0.16327
     0.33932
     2.89898
     3.65870
     0.84190
     0.09387
     0.26919
     0.11725
    -0.91130
     0.76008
     0.66658
     0.35101
     0.09387
     0.04712
    -0.64247
    -1.34375
    -2.44242
    -2.99175
    -2.99175
    -3.01513
    -2.30216
    -2.23204
    -2.30216
    -2.45411
    -2.36060
    -2.57099
    -1.89309
    -1.98659
    -2.12684
    -2.16191
    -2.08009
    -2.24372
    -2.50086
    -2.60605
    -2.71124
    -2.31385
    -2.08009
    -2.31385
    -2.41904
    -2.23204
    -2.22035
    -1.79958
    -1.68270
    -1.63595
    -1.65933
    -1.57751
    -1.08662
    -1.09830
    -1.02818
    -1.16843
    -0.98142
    -0.91130
    -0.63078
    -0.72429
    -0.79442
    -0.92298
    -1.09830
    -0.82948
    -0.67754
    -0.74766
    -0.94636
    -0.92298
    -0.87623
    -0.77104
    -0.98142
    -0.89961
    -1.13337
    -0.53728
    -0.73598
    -0.66585
    -0.73598
    -0.75935
    -0.80610
    -0.57234
    -0.32690
    -0.32690
    -0.66585
    -0.50222
    -0.50222
    -0.24508
    -0.51390
    -0.51390
    -0.46715
    -0.39702
    -0.24508
    -0.18664
    -0.28015
    -0.52559
    -0.05807
     0.07049
     0.51464
    -0.51390
    -0.67754
    -0.21002
     0.04712
     0.14062
     0.21075
    -0.03470
    -0.05807
    -0.16327
    -0.23339
    -0.17495
    -0.12820
    -0.38534
    -0.38534
    -0.42040
    -0.09314
    -0.26846
    -0.46715
    -0.61910
    -0.74766
    -0.77104
    -0.68922
    -0.84117
    -0.96974
    -0.99311
    -0.96974
    -0.99311
    -0.81779
    -1.23856
    -1.19181
    -1.50738
    -1.23856
    -1.06324
    -1.03986
    -1.36713
    -1.33206
    -1.25025
    -1.07493
    -0.98142
    -1.14505
    -1.14505
    -1.19181
    -0.91130
    -0.86454
    -0.89961
    -0.95805
    -1.16843
    -0.77104
    -0.85286
    -0.35027
    -0.73598
    -0.72429
    -0.70091
    -0.67754
    -0.61910
    -0.77104
    -0.91130
    -0.60741
    -0.60741
    -0.37365
    -0.59572
    -0.84117
    -0.65416
    -0.99311
    -0.43209
    -0.25677
    -0.71260
    -0.77104
    -0.51390
    -0.42040
    -0.58403
    -0.59572
    -0.51390
    -0.43209
    -0.38534
    -0.21002
    -0.23339
    -0.42040
    -0.58403
    -0.80610
    -0.40871
    -0.17495
    -0.21002
    -0.35027
    -0.29183
    -0.26846
    -0.12820
    -0.26846
    -0.16327
    -0.53728
    -0.17495
    -0.29183
    -0.06976
    -0.08145
    -0.24508
    -0.45546
    -0.25677
     0.19906
     0.03543
    -0.21002
    -0.51390
    -0.37365
    -0.43209
    -0.28015
    -0.01132
    -0.03470
    -0.23339
    -0.01132
     0.23413
     0.22244
     0.21075
    -0.10483
    -0.21002
     0.28088
     0.28088
     0.05881
     0.01205
    -0.57234
    -0.87623
    -1.14505
    -0.43209
     0.99384
     1.69512
     1.62499
     2.26783
     0.66658
    -0.80610
     1.19254
     2.74704
     3.89246
     5.27164
     4.21972
     1.76525
     2.41978
     4.19635
     3.09768
     2.06914
     1.42630
     0.36269
     0.60814
     0.85359
    -0.18664
    -1.27362
    -1.10999
    -2.02165
    -2.26710
    -2.46580
    -2.48917
    -2.22035
    -2.04503
    -2.22035
    -2.34892
    -2.29048
    -1.08662
    -0.06976
    -0.43209
    -0.63078
    -0.38534
    -0.35027
    -0.09314
    -0.18664
    -0.01132
     0.51464
     0.50295
     0.37438
     0.44451
     0.43282
     0.59645
     0.72502
     0.51464
     0.67827
     0.31594
     0.59645
     0.43282
     0.49126
     0.72502
     0.17569
     0.36269
     0.60814
     0.61983
     0.67827
     0.53801
     0.42113
     0.30425
     0.31594
     0.44451
     0.78346
     0.56139
     0.64320
     0.35101
     0.58476
     0.74840
     0.79515
     0.46788
     0.88865
     0.91203
     0.60814
     0.36269
     0.43282
     0.66658
     0.38607
     0.44451
     0.76008
     0.81852
     0.58476
     0.21075
     0.25750
     0.38607
     0.04712
     0.21075
     0.28088
     0.60814
     0.19906
     0.46788
     0.50295
     0.30425
     0.39776
     0.21075
     0.54970
     0.66658
     0.58476
     0.38607
     0.65489
     0.51464
     0.63152
     0.45620
     0.56139
     0.77177
     0.83021
     0.53801
     0.60814
     0.57308
     0.54970
     0.40944
     0.66658
     0.45620
     0.63152
     0.70164
     0.44451
     0.49126
     0.50295
     0.43282
     0.44451
     0.40944
     0.57308
     0.52632
     0.56139
     0.38607
     0.65489
     0.49126
     0.58476
     0.90034
     0.56139
     0.60814
     0.42113
     0.49126
     0.77177
     0.79515
     0.26919
     0.29257
     0.67827
     0.43282
     0.66658
     0.50295
     0.40944
     0.02374
     0.30425
     0.35101
     0.51464
     0.46788
     0.17569
     0.03543
     0.29257
     0.66658
     0.28088
     0.21075
     0.39776
     0.52632
     0.38607
     0.54970
     0.77177
     0.25750
     0.30425
     0.60814
     0.86528
     0.85359
     0.88865
     0.53801
     0.61983
     0.81852
     0.81852
     0.63152
     0.87696
     0.47957
     0.80684
     0.68996
     0.71333
     0.59645
     0.52632
     0.29257
     0.37438
     0.49126
     0.52632
     0.44451
     0.26919
     0.08218
     0.39776
     0.43282
     0.73671
     0.67827
     0.19906
     0.57308
     0.54970
     0.59645
     0.36269
     0.19906
     0.39776
     0.37438
     0.70164
     0.92372
     0.83021
     0.44451
     1.28604
     1.26267
     1.11072
     0.40944
     1.28604
     2.09251
     2.56003
     3.23793
     2.45484
     2.09251
     2.31458
     2.98080
     2.11589
     1.29773
     1.96394
     1.67175
     0.84190
     1.41461
     1.05228
     1.09904
     0.90034
     0.60814
     0.05881
    -0.71260
    -1.03986
    -0.91130
    -0.70091
    -0.17495
    -0.28015
    -0.45546
    -0.23339
     0.12893
     0.12893
    -0.24508
    -0.35027
     0.00037
     0.03543
    -0.12820
    -0.04639
     0.46788
     0.49126
     0.44451
     0.15231
     0.66658
     0.81852
     0.97047
     0.83021
     0.64320
     0.44451
     0.52632
     0.59645
     0.93540
     0.83021
     0.46788
     0.49126
     1.00553
     0.68996
     0.35101
     0.30425
     0.38607
     0.45620
     0.57308
     0.68996
     0.51464
     0.26919
     0.35101
     0.03543
     0.76008
     0.95878
     0.74840
     0.15231
     0.17569
     0.52632
     0.44451
     0.30425
     0.35101
     0.53801
     0.42113
     0.58476
     0.53801
     0.35101
     0.44451
     0.24581
     0.08218
     0.54970
     0.42113
     0.23413
     0.57308
     0.39776
     0.33932
     0.43282
     0.32763
     0.36269
     0.35101
     0.58476
     0.40944
     0.44451
     0.32763
     0.38607
     0.31594
     0.63152
     0.40944
     0.49126
     0.30425
     0.65489
     0.47957
     0.32763
     0.15231
     0.12893
     0.38607
     0.49126
     0.28088
     0.19906
     0.32763
     0.18737
     0.23413
     0.32763
     0.42113
     0.15231
     0.24581
     0.39776
     0.38607
     0.44451
     0.26919
     0.05881
     0.36269
     0.58476
     0.76008
     0.36269
     0.57308
     0.60814
     0.23413
     0.36269
     0.85359
     0.59645
     0.47957
     0.47957
     0.65489
     0.83021
     0.68996
     0.47957
     0.26919
     0.60814
     0.72502
     0.57308
     0.53801
     0.60814
     0.09387
     0.46788
     0.85359
     0.79515
     0.53801
     0.36269
     0.59645
     0.68996
     0.74840
     0.47957
     0.54970
     0.31594
     0.72502
     0.59645
     0.77177
     0.44451
     0.15231
     0.02374
     0.42113
     0.44451
     0.15231
    -0.17495
    -0.37365
    -0.26846
    -0.10483
    -0.29183
    -0.18664
     0.00037
    -0.12820
     0.17569
     0.02374
    -0.05807
     0.19906
     0.08218
     0.46788
     0.95878
     1.01722
     1.20423
     1.18085
     0.98216
     1.22760
     1.05228
     0.51464
     1.06397
     1.84707
     2.77041
     3.13274
     2.99249
     2.64185
     2.15095
     2.10420
     2.52497
     2.86392
     1.73019
     1.09904
     2.03407
     2.08082
     1.83538
     1.71850
     1.14579
     0.95878
     0.80684
     0.66658
    -0.01132
    -0.52559
    -0.79442
    -0.56066
    -0.17495
     0.00037
    -0.50222
    -0.32690
     0.50295
     0.59645
     0.53801
     0.31594
     0.38607
     0.47957
     0.52632
     1.07566
     1.01722
     1.08735
     1.21591
     1.11072
     1.50811
     1.94057
     1.80031
     1.61331
     1.61331
     1.64837
     1.78863
     1.75356
     1.46136
     1.66006
     1.51980
     1.66006
     1.64837
     1.68343
     1.36786
     0.95878
     1.01722
     1.44967
     1.16916
     1.09904
     1.01722
     0.97047
     0.94709
     0.95878
     1.14579
     0.95878
     1.02891
     0.87696
     0.95878
     1.02891
     0.90034
     0.73671
     0.76008
     1.14579
     1.43799
     1.27435
     1.88213
     1.37955
     0.49126
     0.59645
     0.90034
     0.90034
     1.26267
     1.04060
     1.04060
     0.83021
     0.95878
     0.50295
     0.39776
     0.53801
     0.60814
     0.60814
     0.53801
     0.31594
     0.52632
     0.45620
     0.58476
     0.53801
     0.46788
     0.57308
     0.67827
     0.78346
     0.61983
     0.37438
     0.33932
     0.51464
     0.71333
     0.56139
     0.56139
     0.21075
     0.22244
     0.25750
     0.50295
     0.76008
     0.38607
     0.19906
     0.12893
     0.21075
     0.38607
     0.66658
     0.09387
    -0.04639
     0.25750
     0.30425
     0.47957
     0.15231
     0.22244
     0.07049
     0.10556
    -0.05807
     0.17569
    -0.13989
     0.09387
    -0.25677
    -0.06976
     0.26919
    -0.08145
    -0.17495
    -0.17495
     0.24581
     0.10556
     0.15231
     0.18737
     0.05881
     0.03543
     0.21075
     0.66658
     0.43282
     0.43282
     0.18737
     0.19906
     0.36269
     0.46788
     0.30425
     0.36269
     0.03543
    -0.05807
     0.17569
     0.33932
     0.16400
    -0.02301
    -0.37365
     0.09387
    -0.31521
    -0.10483
    -0.29183
    -0.40871
    -0.49053
    -0.65416
    -0.56066
    -0.57234
    -0.31521
    -0.56066
    -0.85286
    -0.74766
    -0.60741
    -1.00480
    -0.74766
    -1.01649
    -1.05155
    -1.07493
    -1.05155
    -1.09830
    -1.02818
    -1.25025
    -1.57751
    -1.50738
    -1.58920
    -1.92815
    -2.09178
    -2.41904
    -2.29048
    -2.65280
    -2.68787
    -0.66585
     1.54318
     1.20423
     0.68996
     0.14062
     0.11725
    -0.52559
     0.44451
     3.15612
     8.13519
     6.59238
     3.23793
     2.93405
     3.17949
     2.72366
     3.08599
     4.06778
     5.73916
     4.64049
     1.01722
    -0.84117
    -0.12820
     0.02374
    -0.29183
    -0.84117
    -1.09830
    -1.51907
    -2.22035
    -2.10347
    -1.82296
    -2.00996
    -1.99828
    -2.06840
    -2.31385
    -1.69439
    -0.46715
    -1.12168
    -0.56066
    -0.46715
    -0.37365
    -0.22171
    -0.10483
     0.00037
    -0.02301
     0.14062
     0.40944
     0.37438
     0.32763
     0.14062
     0.30425
     0.23413
     0.19906
     0.15231
     0.11725
     0.15231
     0.04712
    -0.09314
     0.05881
     0.04712
    -0.06976
     0.03543
     0.09387
     0.03543
    -0.18664
    -0.22171
    -0.45546
     0.07049
    -0.19833
    -0.15158
    -0.25677
    -0.06976
    -0.04639
    -0.29183
    -0.36196
    -0.17495
    -0.26846
    -0.17495
    -0.38534
    -0.08145
     0.00037
     0.10556
    -0.13989
    -0.03470
     0.14062
     0.12893
     0.21075
     0.39776
     0.47957
     0.33932
    -0.11651
    -0.09314
     0.21075
     0.32763
     0.50295
     0.76008
     0.25750
     0.14062
     0.15231
    -0.10483
     0.17569
     0.32763
     0.17569
     0.18737
     0.08218
     0.42113
     0.40944
     0.38607
     0.24581
     0.28088
     0.38607
     0.71333
     0.70164
     0.60814
     0.45620
     0.44451
     0.63152
     0.92372
     0.87696
     0.80684
     0.56139
     0.50295
     0.49126
     0.70164
     0.92372
     0.52632
     0.38607
     0.50295
     0.58476
     0.40944
     0.16400
    -0.13989
    -0.23339
     0.15231
    -0.09314
    -0.12820
    -0.44378
    -0.60741
    -0.77104
    -0.86454
    -0.63078
    -0.50222
    -0.53728
    -0.96974
    -0.91130
    -0.80610
    -0.88792
    -1.05155
    -0.71260
    -0.79442
    -0.79442
    -0.68922
    -0.73598
    -0.64247
    -0.87623
    -1.01649
    -0.45546
    -0.47884
    -0.63078
    -0.71260
    -0.43209
    -0.39702
    -0.58403
    -0.72429
    -0.49053
    -0.54897
    -0.51390
    -0.51390
    -0.53728
    -0.45546
    -0.78273
    -0.78273
    -0.66585
    -0.74766
    -1.00480
    -0.96974
    -0.86454
    -0.81779
    -0.91130
    -0.96974
    -1.19181
    -1.00480
    -0.86454
    -0.66585
    -0.99311
    -1.53076
    -1.41388
    -1.09830
    -0.40871
    -0.33859
    -0.12820
    -0.44378
    -0.09314
     0.10556
    -0.25677
    -0.49053
    -0.99311
    -0.47884
    -0.03470
     0.39776
     0.17569
     0.58476
     0.54970
     0.28088
     0.23413
     1.09904
     2.38471
     3.89246
     3.74052
     2.61847
     3.14443
     2.44315
     1.77694
     0.53801
     3.28469
     4.40673
     4.79243
     4.51192
     2.53666
     0.14062
    -0.99311
    -0.06976
     0.05881
    -0.21002
     0.63152
    -0.58403
    -0.59572
    -1.00480
    -1.13337
    -1.26193
    -0.96974
    -0.87623
    -0.33859
    -0.28015
     0.10556
    -0.16327
    -0.32690
     0.04712
     0.47957
     0.39776
     0.16400
     0.25750
     0.57308
     0.35101
     0.38607
     0.40944
     0.53801
     0.45620
     0.58476
     0.64320
     0.59645
     0.35101
     0.26919
     0.53801
     0.71333
     0.76008
     0.51464
     0.49126
     0.64320
     0.76008
     0.52632
     0.59645
     0.46788
     0.40944
     0.68996
     0.80684
     0.78346
     0.50295
     0.45620
     0.50295
     0.85359
     0.87696
     0.45620
     0.53801
     0.60814
     0.66658
     0.61983
     0.49126
     0.53801
     0.39776
     0.60814
     0.81852
     0.77177
     0.73671
     0.32763
     0.23413
     0.87696
     1.04060
     1.08735
     0.60814
     0.05881
     0.28088
     0.68996
     0.87696
     0.61983
     0.31594
     0.42113
     0.61983
     0.72502
     0.24581
     0.23413
    -0.12820
     0.17569
     0.68996
     0.61983
     0.33932
     0.22244
     0.29257
     0.33932
     0.38607
     0.58476
     0.35101
     0.42113
     0.26919
     0.38607
     0.47957
     0.47957
     0.36269
     0.14062
     0.38607
     0.50295
     0.32763
     0.37438
     0.19906
     0.36269
     0.36269
     0.35101
     0.42113
     0.23413
     0.57308
     0.43282
     0.43282
     0.25750
     0.22244
     0.08218
     0.28088
     0.47957
     0.23413
     0.26919
     0.47957
     0.33932
     0.07049
     0.18737
     0.23413
     0.02374
     0.03543
     0.18737
     0.37438
     0.16400
     0.04712
    -0.16327
     0.05881
     0.45620
     0.16400
    -0.12820
    -0.21002
    -0.33859
    -0.45546
    -0.03470
    -0.31521
    -0.63078
    -0.57234
    -0.52559
    -0.61910
    -0.96974
    -0.99311
    -1.30869
    -0.89961
    -0.13989
     0.00037
    -0.37365
    -0.50222
    -0.52559
    -0.18664
    -0.02301
     0.14062
     0.49126
     0.46788
     0.79515
     1.32111
     1.06397
     1.19254
     1.68343
     1.37955
     1.68343
     2.43146
     1.77694
     0.66658
     1.43799
     2.05745
     2.11589
     2.24446
     2.03407
     1.60162
     0.97047
     1.40292
     1.58993
     2.39640
     2.32627
     0.30425
    -1.76452
    -0.75935
     0.60814
     0.44451
     0.21075
    -0.32690
    -0.49053
    -0.77104
    -1.02818
    -0.68922
    -0.81779
    -0.88792
    -0.73598
    -0.11651
     0.04712
    -0.18664
     0.35101
     0.56139
     0.56139
     0.66658
     0.84190
     0.93540
     1.12241
     1.04060
     1.15747
     1.01722
     1.19254
     1.08735
     1.04060
     0.98216
     0.94709
     0.70164
     0.65489
     0.88865
     0.97047
     0.63152
     0.80684
     0.90034
     0.47957
     0.67827
     0.71333
     0.77177
     0.80684
     0.66658
     0.63152
     0.81852
     0.78346
     0.78346
     0.14062
     0.59645
     0.65489
     0.70164
     0.92372
     0.73671
     0.40944
     0.57308
     0.70164
     0.68996
     0.59645
     0.81852
     0.37438
     0.54970
     0.77177
     0.76008
     0.26919
     0.49126
     0.58476
     0.67827
     0.53801
     0.88865
     0.47957
     0.50295
     0.39776
     0.28088
     0.71333
     0.67827
     0.56139
     0.50295
     0.83021
     1.05228
     0.93540
     0.32763
     0.14062
     0.43282
     0.70164
     0.83021
     0.61983
     0.47957
     0.44451
     0.40944
     0.49126
     0.79515
     0.22244
     0.11725
     0.33932
     0.57308
     0.43282
     0.43282
     0.36269
     0.45620
     0.44451
     0.35101
     0.61983
     0.51464
     0.37438
     0.43282
     0.67827
     0.43282
     0.36269
     0.49126
     0.54970
     0.42113
     0.58476
     0.11725
     0.56139
     0.59645
     0.44451
     0.28088
     0.33932
     0.21075
     0.16400
     0.22244
     0.31594
     0.35101
    -0.38534
    -0.25677
     0.04712
     0.15231
     0.16400
    -0.17495
    -0.08145
    -0.08145
    -0.19833
    -0.08145
     0.07049
     0.12893
    -0.04639
     0.09387
     0.12893
     0.51464
     0.25750
     0.05881
    -0.13989
     0.00037
     0.33932
     0.12893
     0.03543
    -0.10483
    -0.23339
    -0.17495
     0.08218
    -0.04639
    -0.11651
    -0.40871
    -0.13989
    -0.33859
    -0.02301
    -0.23339
    -0.18664
    -0.28015
    -0.09314
     0.11725
     0.00037
     0.36269
     0.36269
     0.21075
     0.78346
     0.94709
     1.80031
     1.30942
     0.99384
     0.87696
     1.05228
     1.85875
     1.83538
     1.99901
     2.95742
     2.57172
     0.91203
    -0.31521
     0.66658
     0.56139
     0.95878
     0.97047
     0.91203
     0.10556
    -0.46715
    -0.37365
    -0.25677
    -0.21002
    -0.39702
    -0.91130
    -0.65416
     0.11725
     0.01205
     0.32763
     0.64320
     0.36269
     0.47957
     0.43282
     0.50295
     0.47957
     0.70164
     0.61983
     0.93540
     0.91203
     0.79515
     0.47957
     0.83021
     0.72502
     0.90034
     0.43282
     0.21075
     0.59645
     0.97047
     0.98216
     0.72502
     0.63152
     0.45620
     0.45620
     0.76008
     0.78346
     1.04060
     0.86528
     0.88865
     0.67827
     0.57308
     0.47957
     0.67827
     0.56139
     0.53801
     0.65489
     0.76008
     0.71333
     0.58476
     0.30425
     0.12893
     0.10556
     0.65489
     0.43282
     0.40944
     0.25750
     0.29257
     0.35101
     0.60814
     0.30425
     0.17569
     0.12893
     0.32763
     0.58476
     0.36269
     0.25750
     0.39776
     0.19906
     0.46788
     0.63152
     0.50295
     0.40944
     0.49126
     0.63152
     0.77177
     1.04060
     0.10556
    -0.10483
     0.31594
     0.56139
     0.66658
     0.47957
     0.36269
     0.21075
     0.43282
     0.43282
     0.46788
     0.00037
     0.22244
     0.23413
     0.51464
     0.46788
     0.90034
     0.53801
     0.52632
     0.76008
     0.73671
     0.93540
     0.74840
     0.54970
     0.83021
     1.02891
     1.02891
     0.99384
     0.74840
     0.95878
     0.56139
     0.77177
     0.83021
     0.49126
     0.63152
     0.61983
     0.68996
     0.50295
     0.30425
     0.24581
     0.31594
     0.56139
     0.56139
     0.18737
     0.22244
     0.49126
     0.18737
     0.52632
     0.53801
     0.47957
     0.30425
     0.47957
     0.72502
     0.65489
     0.51464
     0.26919
     0.33932
     0.31594
     0.76008
     0.19906
     0.21075
    -0.16327
    -0.11651
     0.21075
     0.33932
     0.08218
    -0.13989
    -0.47884
    -0.26846
    -0.15158
    -0.12820
    -0.36196
    -0.17495
    -0.47884
    -0.10483
    -0.06976
    -0.26846
    -0.49053
    -0.66585
    -0.78273
    -0.73598
    -0.82948
    -0.99311
    -1.28531
    -1.35544
    -1.36713
    -1.28531
    -1.49569
    -1.35544
    -1.39050
    -1.05155
    -0.44378
    -0.94636
    -0.81779
    -0.66585
    -0.28015
     1.82369
     1.20423
     0.59645
     0.50295
     0.77177
     0.28088
     0.95878
     2.12758
     2.15095
     2.86392
     3.96259
     2.27952
    -1.70608
    -3.49434
    -1.32037
    -0.58403
     0.03543
    -0.06976
    -0.61910
    -1.77621
    -2.33723
    -2.62943
    -2.58267
    -2.83981
    -2.75799
    -2.72293
    -2.95669
    -2.58267
    -1.84633
    -1.79958
    -1.64764
    -1.49569
    -1.15674
    -1.21518
    -0.96974
    -1.00480
    -1.26193
    -1.27362
    -0.94636
    -0.47884
    -0.18664
    -0.42040
    -0.52559
    -0.58403
    -0.49053
    -0.22171
    -0.39702
    -0.49053
    -0.84117
    -0.32690
    -0.31521
    -0.72429
    -0.88792
    -1.07493
    -1.36713
    -1.33206
    -1.41388
    -1.70608
    -2.03334
    -1.96321
    -2.11516
    -1.92815
    -2.25541
    -2.47748
    -2.61774
    -2.48917
    -2.23204
    -2.15022
    -2.30216
    -2.39567
    -2.32554
    -2.12684
    -2.16191
    -1.95152
    -2.03334
    -2.00996
    -2.02165
    -1.55413
    -1.62426
    -1.51907
    -1.71777
    -1.71777
    -1.33206
    -1.40219
    -1.14505
    -1.19181
    -1.33206
    -1.44894
    -1.22687
    -1.36713
    -1.15674
    -1.18012
    -0.99311
    -0.72429
    -0.82948
    -1.14505
    -1.82296
    -1.84633
    -1.36713
    -1.16843
    -1.37881
    -1.41388
    -1.64764
    -1.62426
    -1.75283
    -1.74114
    -1.88140
    -1.90477
    -1.83465
    -1.90477
    -1.60089
    -1.84633
    -1.83465
    -2.08009
    -1.75283
    -1.36713
    -1.64764
    -1.79958
    -1.77621
    -1.60089
    -1.72945
    -1.71777
    -1.69439
    -1.72945
    -1.88140
    -1.77621
    -1.62426
    -1.34375
    -1.68270
    -2.17360
    -1.92815
    -1.83465
    -1.61257
    -1.54245
    -1.71777
    -1.57751
    -1.91646
    -1.56582
    -1.72945
    -1.58920
    -1.56582
    -1.54245
    -1.39050
    -1.27362
    -1.01649
    -1.48401
    -1.42557
    -1.32037
    -1.00480
    -1.14505
    -1.07493
    -1.32037
    -1.27362
    -1.21518
    -1.18012
    -1.14505
    -1.37881
    -1.22687
    -1.23856
    -1.39050
    -1.23856
    -1.39050
    -1.50738
    -1.36713
    -1.37881
    -1.39050
    -1.27362
    -1.61257
    -1.78789
    -1.67101
    -1.90477
    -1.54245
    -1.43725
    -1.43725
    -1.30869
    -1.42557
    -1.39050
    -0.84117
    -0.73598
    -0.71260
    -0.94636
    -1.21518
    -0.66585
    -0.19833
     0.07049
    -0.22171
    -0.31521
    -0.04639
    -0.28015
    -0.24508
    -0.23339
     0.15231
     0.11725
     0.66658
    -0.22171
    -0.37365
    -0.23339
     0.57308
     0.93540
     1.09904
     1.42630
     1.71850
     1.06397
    -0.98142
    -0.51390
     1.05228
     0.77177
     0.30425
     0.80684
     1.01722
     0.50295
    -0.44378
    -0.82948
    -0.89961
    -0.57234
    -0.33859
    -0.22171
    -0.19833
    -0.50222
    -0.99311
    -0.71260
    -0.28015
    -0.43209
    -0.37365
    -0.19833
     0.00037
    -0.24508
    -0.50222
    -0.12820
    -0.06976
    -0.06976
    -0.03470
    -0.05807
    -0.05807
     0.07049
     0.12893
     0.19906
     0.45620
     0.23413
     0.05881
     0.10556
     0.10556
     0.47957
     0.15231
     0.18737
     0.12893
     0.21075
     0.36269
     0.31594
     0.45620
     0.15231
     0.17569
    -0.01132
     0.30425
     0.46788
     0.18737
     0.17569
    -0.11651
     0.30425
     0.23413
     0.18737
     0.21075
     0.21075
     0.02374
     0.21075
     0.14062
    -0.10483
    -0.23339
    -0.26846
    -0.04639
     0.16400
    -0.06976
    -0.09314
    -0.15158
    -0.22171
    -0.22171
    -0.03470
    -0.02301
    -0.06976
    -0.10483
    -0.09314
     0.09387
     0.11725
     0.23413
     0.01205
     0.46788
     0.57308
     0.59645
    -0.30352
    -0.22171
     0.12893
     0.26919
     0.09387
     0.18737
     0.17569
     0.03543
    -0.01132
     0.18737
     0.11725
    -0.33859
    -0.60741
    -0.10483
     0.03543
     0.21075
     0.00037
    -0.06976
    -0.30352
     0.21075
    -0.06976
     0.22244
    -0.06976
     0.07049
    -0.03470
     0.08218
     0.00037
    -0.01132
    -0.33859
    -0.23339
     0.09387
     0.10556
    -0.18664
    -0.24508
    -0.52559
    -0.25677
    -0.28015
    -0.28015
    -0.12820
    -0.30352
    -0.29183
    -0.18664
    -0.22171
    -0.35027
    -0.17495
    -0.45546
    -0.58403
     0.15231
    -0.03470
    -0.21002
    -0.33859
    -0.09314
    -0.11651
    -0.05807
     0.21075
     0.24581
     0.01205
    -0.37365
    -0.06976
    -0.16327
     0.21075
    -0.29183
    -0.44378
    -0.35027
    -0.10483
    -0.25677
    -0.42040
    -0.32690
    -0.16327
    -0.04639
     0.09387
     0.33932
     0.26919
     0.08218
     0.36269
     0.90034
     1.23929
     1.13410
     1.06397
     1.09904
     1.02891
     1.28604
     1.46136
     1.71850
     1.53149
     1.33279
     1.25098
     1.08735
     0.68996
     0.72502
     1.14579
     1.26267
     1.66006
     1.69512
     1.48474
    -0.09314
    -0.63078
     0.73671
     0.99384
     1.14579
     1.12241
     0.81852
     0.58476
     0.47957
     0.72502
     0.32763
     0.30425
     1.00553
     0.97047
     0.81852
     0.24581
    -0.06976
     0.46788
     0.85359
     0.92372
     0.78346
     0.61983
     0.63152
     0.53801
     0.68996
     0.79515
     0.32763
     0.37438
     0.66658
     0.84190
     0.68996
     0.56139
     0.37438
     0.78346
     0.88865
     1.04060
     0.68996
     0.61983
     0.64320
     0.35101
     0.68996
     0.87696
     0.76008
     0.43282
     0.35101
     0.83021
     0.74840
     0.44451
     0.19906
     0.43282
     0.53801
     0.79515
     0.57308
     0.37438
     0.23413
     0.07049
     0.49126
     0.91203
     0.60814
     0.37438
     0.37438
     0.53801
     0.54970
     0.71333
     0.60814
     0.36269
     0.65489
     0.64320
     0.81852
     0.70164
     0.51464
     0.51464
     0.66658
     0.77177
     0.84190
     0.60814
     0.46788
     0.43282
     0.51464
     0.31594
     0.49126
     0.44451
     0.56139
     0.76008
     0.86528
     0.83021
     0.81852
     0.02374
    -0.05807
     0.86528
     0.86528
     0.60814
     0.63152
     0.59645
     0.74840
     0.67827
     0.49126
     0.46788
     0.24581
     0.29257
     0.54970
     0.37438
     0.65489
     0.25750
    -0.01132
     0.26919
     0.59645
     0.26919
     0.08218
     0.19906
     0.32763
     0.19906
    -0.04639
    -0.01132
     0.10556
    -0.11651
     0.26919
     0.43282
     0.17569
     0.19906
    -0.18664
     0.02374
     0.26919
     0.49126
     0.09387
     0.01205
    -0.05807
     0.29257
     0.23413
     0.07049
     0.15231
     0.09387
     0.05881
     0.18737
     0.26919
     0.19906
    -0.03470
    -0.25677
    -0.04639
     0.38607
     0.32763
     0.24581
     0.24581
     0.23413
     0.30425
     0.47957
     0.32763
     0.37438
     0.57308
     0.45620
     0.71333
     0.39776
     0.19906
    -0.13989
     0.39776
     1.01722
     0.99384
     0.72502
     0.76008
     0.97047
     0.72502
     0.66658
     0.39776
     0.63152
     1.34448
     2.05745
     1.50811
     0.47957
     0.14062
     0.60814
     1.16916
     1.43799
     1.27435
     0.99384
     0.64320
     0.65489
     0.63152
     0.66658
     0.51464
     0.57308
     0.79515
     0.94709
     0.14062
     0.25750
     0.57308
     0.24581
     0.25750
     0.47957
     0.46788
     0.43282
     0.11725
     0.14062
     0.17569
     0.23413
    -0.03470
     0.15231
    -0.01132
     0.38607
     0.37438
     0.23413
     0.30425
     0.22244
    -0.10483
     0.12893
     0.17569
     0.37438
     0.22244
    -0.11651
    -0.04639
     0.03543
     0.18737
    -0.04639
     0.01205
    -0.13989
     0.05881
     0.08218
     0.12893
     0.03543
    -0.49053
    -0.12820
     0.07049
     0.11725
     0.04712
     0.00037
    -0.11651
    -0.13989
    -0.05807
     0.00037
    -0.13989
    -0.08145
    -0.13989
    -0.01132
     0.14062
    -0.21002
    -0.19833
    -0.09314
     0.18737
    -0.22171
     0.19906
     0.01205
     0.00037
    -0.05807
     0.01205
     0.00037
     0.08218
     0.03543
     0.19906
     0.21075
     0.30425
     0.50295
     0.44451
     0.39776
     0.58476
     0.68996
     0.78346
     0.83021
     1.23929
     1.07566
     1.33279
     1.14579
     1.19254
     1.56655
     1.71850
     1.66006
     1.90550
     1.98732
     2.13926
     1.66006
     0.78346
     1.20423
     1.61331
     1.71850
     1.53149
     1.22760
     1.20423
     1.16916
     0.83021
     0.91203
     0.97047
     0.50295
     0.65489
     0.65489
     0.80684
     0.51464
     0.63152
     0.72502
     0.73671
     0.93540
     0.73671
     0.76008
     0.51464
     0.42113
     0.68996
     0.53801
     0.68996
     0.45620
     0.40944
     0.50295
     0.45620
    -0.08145
    -0.05807
     0.22244
     0.11725
    -0.18664
    -0.13989
     0.05881
    -0.36196
    -0.40871
    -0.46715
    -0.12820
    -0.36196
    -0.37365
    -0.81779
    -0.98142
    -0.66585
    -0.75935
    -1.34375
    -1.34375
    -1.33206
    -1.60089
    -1.67101
    -1.23856
    -1.03986
    -0.75935
    -0.66585
    -0.72429
    -0.87623
    -1.21518
    -0.93467
    -1.08662
    -1.22687
    -1.05155
    -0.38534
    -0.31521
    -0.25677
    -0.75935
    -0.84117
    -0.38534
    -0.61910
    -1.06324
    -1.48401
    -1.53076
    -0.72429
    -0.35027
    -1.60089
    -1.03986
    -0.64247
    -0.80610
    -0.67754
    -0.36196
    -0.42040
    -0.58403
    -0.96974
    -0.68922
    -0.70091
    -0.71260
    -0.53728
    -0.30352
    -0.60741
    -1.14505
    -1.30869
    -1.00480
    -0.93467
    -0.82948
    -0.89961
    -0.99311
    -1.09830
    -1.21518
    -0.88792
    -1.03986
    -1.08662
    -1.00480
    -1.22687
    -0.99311
    -0.66585
    -0.64247
    -0.64247
    -0.78273
    -0.82948
    -0.72429
    -0.74766
    -0.87623
    -0.75935
    -0.77104
    -0.94636
    -0.75935
    -0.58403
    -0.73598
    -0.73598
    -0.99311
    -0.66585
    -0.63078
    -0.37365
    -0.72429
    -0.93467
    -0.33859
    -0.59572
    -0.74766
    -0.32690
    -0.35027
    -0.53728
    -0.54897
    -0.33859
    -0.29183
    -0.43209
    -0.64247
    -0.60741
    -0.47884
    -0.24508
    -0.19833
    -0.43209
    -0.36196
    -0.31521
    -0.36196
    -0.49053
    -0.28015
    -0.28015
    -0.53728
    -0.16327
    -0.21002
    -0.23339
    -0.28015
    -0.56066
    -0.43209
    -0.08145
    -0.23339
    -0.24508
    -0.30352
    -0.49053
    -0.33859
    -0.42040
    -0.32690
    -0.38534
    -0.70091
    -0.31521
    -0.33859
    -0.45546
    -0.40871
    -0.58403
    -0.46715
    -0.54897
    -0.28015
    -0.28015
    -0.64247
    -0.46715
    -0.50222
    -0.54897
    -0.30352
    -0.42040
    -0.59572
    -0.66585
    -0.44378
    -0.29183
    -0.49053
    -0.68922
    -0.78273
    -0.77104
    -0.26846
    -0.30352
    -0.61910
    -0.43209
     0.03543
     0.01205
    -0.47884
    -1.35544
    -1.00480
    -0.58403
    -0.36196
    -0.43209
    -0.19833
    -0.73598
    -0.82948
    -0.51390
    -0.50222
    -0.60741
    -0.73598
    -0.95805
    -0.68922
    -0.82948
    -0.63078
    -0.40871
    -0.58403
    -0.63078
    -0.81779
    -0.40871
    -0.08145
    -0.51390
    -0.51390
    -0.68922
    -0.42040
    -0.23339
    -0.30352
    -0.33859
    -0.39702
    -0.72429
    -0.52559
    -0.09314
    -0.13989
    -0.26846
    -0.60741
    -0.66585
    -0.19833
    -0.23339
    -0.44378
    -0.56066
    -0.37365
    -0.45546
    -0.33859
    -0.66585
    -0.86454
    -1.00480
    -0.72429
    -0.18664
    -0.24508
    -0.78273
    -0.75935
    -0.60741
    -0.12820
    -0.11651
    -0.13989
     0.15231
     0.47957
     0.74840
     1.25098
     1.18085
     0.73671
     0.19906
     0.01205
     0.09387
     0.93540
     1.23929
     0.61983
     0.33932
     0.58476
     0.01205
    -0.64247
    -0.36196
     0.37438
    -0.57234
    -0.12820
     0.05881
    -0.21002
    -0.39702
    -0.68922
    -0.51390
    -0.05807
    -0.11651
    -0.04639
    -0.09314
    -0.04639
    -0.67754
    -1.44894
    -1.05155
    -0.92298
    -0.85286
    -0.67754
    -0.59572
    -0.85286
    -1.07493
    -1.26193
    -1.06324
    -0.71260
    -0.44378
    -1.01649
    -0.96974
    -0.51390
    -0.25677
    -0.28015
    -0.22171
    -0.52559
    -0.49053
    -0.17495
    -0.16327
    -0.02301
    -0.04639
    -0.18664
    -0.24508
    -0.02301
     0.14062
     0.00037
    -0.30352
    -0.28015
    -0.12820
     0.08218
    -0.09314
    -0.05807
    -0.10483
    -0.09314
     0.07049
     0.11725
    -0.16327
    -0.16327
    -0.26846
     0.01205
     0.12893
     0.19906
    -0.08145
     0.18737
     0.15231
    -0.06976
     0.19906
     0.00037
     0.19906
     0.12893
     0.26919
     0.08218
     0.24581
     0.26919
     0.11725
     0.03543
     0.26919
     0.45620
     0.30425
     0.21075
     0.19906
     0.26919
     0.43282
     0.10556
     0.16400
     0.25750
     0.12893
     0.22244
     0.31594
    -0.10483
     0.05881
    -0.12820
    -0.04639
     0.24581
    -0.02301
    -0.21002
    -0.15158
    -0.03470
     0.08218
    -0.05807
    -0.02301
     0.10556
     0.24581
     0.18737
     0.17569
     0.36269
     0.10556
     0.04712
     0.28088
     0.77177
     0.76008
     0.52632
     0.51464
     0.50295
     0.58476
     0.51464
     0.76008
     0.71333
     0.59645
     0.50295
     0.78346
     0.79515
     0.80684
     0.43282
     0.29257
     0.63152
     0.61983
     0.72502
     0.43282
     0.50295
     0.44451
     0.43282
     0.52632
     0.54970
     0.40944
     0.64320
     0.59645
     0.52632
     0.54970
     0.31594
     0.31594
     0.43282
     0.84190
     0.40944
     0.54970
     0.31594
     0.50295
     0.59645
     0.45620
     0.54970
     0.28088
     0.58476
     0.52632
     0.57308
     0.66658
     0.29257
     0.24581
     0.46788
     0.61983
     0.60814
     0.58476
     0.40944
     0.46788
     0.43282
     0.35101
     0.38607
     0.23413
     0.03543
    -0.24508
    -0.11651
     0.30425
    -0.02301
    -0.53728
    -0.03470
     0.46788
     0.99384
     0.57308
     0.44451
     0.35101
     0.67827
     0.60814
     0.53801
     0.78346
     0.99384
     1.14579
     1.13410
     1.42630
     1.46136
     1.05228
     0.77177
     0.91203
     1.57824
     1.35617
     0.38607
    -0.01132
     0.37438
     0.81852
     0.09387
     0.91203
     1.35617
     0.59645
     0.76008
     1.05228
     1.01722
     0.66658
     0.18737
     0.67827
     0.99384
     1.09904
     1.18085
     1.07566
     1.28604
     0.83021
     0.31594
     0.56139
     0.90034
     0.87696
     0.53801
     0.74840
     0.57308
     0.80684
     0.01205
     0.22244
     0.51464
     0.32763
     0.59645
     0.50295
     0.46788
     0.32763
     0.23413
     0.61983
     0.59645
     0.46788
     0.68996
     0.61983
     0.86528
     0.80684
     0.47957
     0.61983
     0.67827
     0.66658
     0.49126
     0.92372
     0.90034
     1.05228
     0.52632
     0.72502
     0.97047
     0.87696
     0.51464
     0.90034
     0.80684
     0.95878
     0.53801
     0.66658
     0.44451
     0.53801
     0.86528
     0.65489
     0.49126
     0.39776
     0.32763
     0.38607
     0.39776
     0.33932
     0.43282
     0.28088
     0.21075
     0.53801
     0.32763
     0.04712
     0.02374
     0.21075
     0.25750
     0.52632
     0.47957
     0.18737
     0.18737
     0.37438
     0.18737
     0.50295
     0.43282
     0.12893
     0.23413
     0.36269
     0.47957
     0.15231
     0.23413
     0.23413
     0.36269
     0.17569
     0.40944
     0.36269
    -0.04639
     0.10556
     0.18737
     0.29257
     0.22244
     0.30425
     0.30425
     0.31594
     0.38607
     0.21075
     0.53801
     0.40944
     0.42113
     0.51464
     0.45620
     0.65489
     0.33932
     0.38607
     0.36269
     0.67827
     0.76008
     0.67827
     0.65489
     0.77177
     0.79515
     0.77177
     0.63152
     0.83021
     0.78346
     0.68996
     1.19254
     1.07566
     1.26267
     0.78346
     0.76008
     1.11072
     1.22760
     1.13410
     1.02891
     0.79515
     0.90034
     0.76008
     0.74840
     0.80684
     0.93540
     0.74840
     0.61983
     0.79515
     0.63152
     0.56139
     0.40944
     0.65489
     0.85359
     0.79515
     0.76008
     0.47957
     0.56139
     0.73671
     0.50295
     0.53801
     0.46788
     0.35101
     0.08218
     0.35101
     0.63152
     0.73671
     0.59645
     0.39776
     0.45620
     0.97047
     0.64320
     0.94709
     0.88865
     1.14579
     1.08735
     0.98216
     1.06397
     0.87696
     0.94709
     1.32111
     0.98216
     0.97047
     0.78346
     0.64320
     0.80684
     0.64320
     0.65489
     0.29257
     0.14062
     0.22244
     0.53801
     0.56139
     0.76008
     0.50295
     0.51464
     0.72502
     0.74840
     0.67827
     0.68996
     0.63152
     0.79515
     0.88865
     1.00553
     1.19254
     0.79515
     0.44451
     0.52632
     0.68996
     1.16916
     1.64837
     0.67827
     0.51464
     0.50295
     0.88865
     1.27435
     0.92372
     0.87696
     0.99384
     1.01722
     1.15747
     1.13410
     0.93540
     1.06397
     1.11072
     1.46136
     1.25098
     0.23413
    -0.15158
     0.24581
     0.45620
     0.76008
     0.65489
     0.24581
     0.25750
     0.22244
     0.12893
     0.02374
    -0.24508
     0.07049
     0.11725
     0.01205
     0.46788
     0.36269
     0.16400
     0.33932
     0.60814
     0.61983
     0.46788
     0.36269
     0.23413
     0.65489
     0.72502
     0.46788
     0.44451
     0.44451
     0.25750
     0.24581
     0.60814
     0.77177
     0.26919
     0.29257
     0.49126
     0.59645
     0.49126
     0.33932
     0.26919
     0.28088
     0.60814
     0.72502
     0.36269
     0.32763
     0.01205
     0.18737
     0.31594
     0.77177
     0.59645
     0.51464
     0.11725
     0.39776
     0.44451
     0.18737
    -0.02301
     0.16400
     0.45620
     0.59645
     0.49126
     0.42113
    -0.03470
    -0.02301
     0.54970
     0.56139
     0.36269
     0.08218
     0.15231
     0.54970
     0.47957
     0.40944
     0.28088
     0.54970
     0.50295
     0.73671
     0.79515
     0.58476
     0.38607
     0.56139
     0.45620
     0.84190
     0.87696
     0.56139
     0.52632
     0.57308
     0.54970
     0.54970
     0.37438
     0.11725
     0.30425
     0.35101
     0.44451
     0.25750
     0.17569
     0.17569
     0.12893
     0.26919
     0.32763
     0.40944
    -0.04639
     0.14062
     0.44451
     0.45620
     0.35101
     0.31594
     0.31594
     0.61983
     0.81852
     0.63152
     0.68996
     0.57308
     0.30425
     0.60814
     0.65489
     0.40944
     0.38607
     0.33932
     0.44451
     0.35101
     0.10556
     0.01205
    -0.18664
    -0.35027
    -0.33859
    -0.32690
    -0.82948
    -0.63078
    -0.15158
     0.15231
     0.35101
    -0.28015
    -0.78273
    -0.65416
     0.03543
     0.67827
     0.11725
     0.32763
     0.00037
     0.07049
     0.12893
     0.23413
     0.59645
     0.12893
     0.00037
     0.03543
    -0.02301
     0.26919
     0.03543
    -0.35027
    -0.72429
    -0.58403
    -0.40871
    -0.40871
    -0.47884
    -0.54897
    -0.56066
    -0.42040
    -0.63078
    -0.53728
    -0.94636
    -0.95805
    -0.61910
    -0.33859
    -0.52559
    -0.63078
    -0.45546
    -0.32690
    -0.35027
    -0.31521
    -0.31521
    -0.26846
    -0.12820
    -0.26846
    -0.11651
     0.02374
    -0.15158
    -0.45546
    -0.33859
     0.07049
    -0.03470
    -0.40871
    -0.42040
    -0.37365
    -0.30352
    -0.50222
    -0.56066
    -0.32690
    -0.29183
    -0.03470
     0.12893
     0.30425
    -0.84117
    -1.35544
    -1.14505
    -0.25677
    -0.44378
    -0.49053
    -0.50222
    -0.91130
    -1.08662
    -1.12168
    -1.08662
    -1.34375
    -1.18012
    -1.23856
    -1.26193
    -1.33206
    -1.20349
    -1.21518
    -1.33206
    -1.16843
    -1.07493
    -0.96974
    -1.23856
    -0.87623
    -1.21518
    -0.88792
    -0.94636
    -0.72429
    -0.85286
    -0.86454
    -0.72429
    -0.59572
    -0.84117
    -0.45546
    -0.73598
    -0.65416
    -0.30352
    -0.25677
    -0.52559
    -0.47884
    -0.50222
    -0.36196
    -0.28015
    -0.43209
    -0.35027
    -0.38534
    -0.47884
    -0.32690
    -0.18664
    -0.39702
    -0.45546
    -0.44378
    -0.21002
    -0.29183
    -0.24508
    -0.22171
    -0.45546
    -0.46715
    -0.01132
    -0.15158
    -0.32690
    -0.05807
    -0.26846
    -0.11651
    -0.23339
    -0.19833
    -0.24508
    -0.40871
    -0.37365
    -0.43209
    -0.59572
    -0.25677
    -0.72429
    -0.64247
    -0.96974
    -1.22687
    -1.06324
    -1.54245
    -2.13853
    -2.25541
    -1.27362
    -0.58403
    -1.32037
    -1.41388
    -1.09830
    -1.39050
    -0.71260
    -0.23339
    -0.19833
     0.09387
    -0.01132
     0.30425
     0.60814
     0.78346
     0.94709
     0.95878
     0.85359
     1.07566
     0.76008
     0.42113
     0.52632
     0.36269
     0.36269
    -0.04639
    -0.24508
    -0.61910
    -0.66585
    -0.57234
    -0.26846
    -0.50222
    -0.73598
    -1.14505
    -1.07493
    -0.96974
    -0.63078
    -0.08145
    -0.68922
    -0.52559
    -0.65416
    -0.53728
    -0.53728
    -0.33859
    -0.08145
    -0.30352
    -0.21002
     0.19906
     0.00037
    -0.02301
    -0.26846
    -0.06976
    -0.28015
    -0.22171
    -0.16327
    -0.02301
    -0.03470
    -0.28015
     0.15231
    -0.10483
    -0.57234
    -0.31521
    -0.26846
    -0.01132
     0.10556
     0.07049
    -0.02301
    -0.02301
     0.11725
     0.14062
    -0.09314
    -0.11651
     0.04712
    -0.17495
     0.23413
     0.30425
     0.14062
    -0.19833
    -0.15158
    -0.16327
     0.12893
     0.02374
    -0.02301
    -0.11651
    -0.15158
    -0.04639
    -0.18664
    -0.32690
    -0.03470
    -0.30352
    -0.09314
    -0.04639
    -0.16327
    -0.01132
    -0.30352
    -0.25677
    -0.19833
     0.03543
    -0.05807
    -0.23339
    -0.19833
    -0.02301
    -0.17495
    -0.17495
    -0.11651
    -0.08145
    -0.21002
    -0.12820
     0.00037
    -0.15158
    -0.08145
    -0.26846
    -0.06976
    -0.10483
     0.18737
    -0.05807
    -0.06976
     0.05881
     0.22244
     0.53801
     0.53801
     0.05881
    -0.56066
    -0.52559
     0.17569
     0.11725
     0.14062
    -0.05807
    -0.17495
     0.09387
     0.03543
    -0.24508
    -0.45546
    -0.46715
    -0.21002
    -0.25677
    -0.13989
    -0.10483
    -0.22171
    -0.06976
     0.01205
     0.29257
     0.18737
    -0.03470
    -0.16327
     0.37438
     0.29257
     0.45620
     0.11725
     0.18737
     0.25750
    -0.05807
     0.47957
     0.39776
     0.01205
     0.18737
     0.21075
     0.36269
     0.19906
    -0.02301
    -0.10483
     0.05881
     0.47957
     0.25750
     0.17569
     0.05881
    -0.11651
     0.08218
     0.10556
     0.36269
     0.08218
    -0.06976
     0.09387
     0.17569
     0.07049
     0.23413
    -0.03470
    -0.01132
     0.10556
     0.08218
     0.19906
    -0.06976
     0.02374
     0.01205
    -0.28015
     0.24581
     0.16400
     0.17569
     0.00037
     0.16400
     0.14062
     0.07049
    -0.11651
    -0.12820
     0.09387
     0.17569
    -0.04639
    -0.33859
    -0.47884
    -0.52559
    -0.44378
    -0.38534
    -0.47884
    -0.73598
    -0.64247
     0.30425
     0.95878
     1.29773
     0.73671
     0.45620
     0.97047
     1.23929
     0.90034
     1.06397
     1.16916
     0.92372
     0.52632
     0.85359
     1.82369
     1.62499
     0.67827
     0.35101
     0.39776
     0.47957
    -0.24508
    -0.31521
    -0.42040
     0.88865
     0.86528
     0.76008
     0.73671
     1.06397
     1.02891
     0.73671
     0.94709
     1.04060
     1.04060
     1.32111
     1.76525
     1.63668
     1.47305
     0.80684
     0.65489
     1.13410
     1.30942
     1.15747
     0.93540
     1.00553
     0.63152
     0.40944
     0.71333
     0.57308
     0.10556
     0.00037
     0.17569
     0.08218
    -0.01132
    -0.40871
    -0.30352
    -0.32690
    -0.18664
    -0.25677
    -0.22171
    -0.49053
    -0.40871
    -0.64247
    -0.52559
     0.03543
    -0.35027
    -0.54897
    -0.22171
    -0.23339
    -0.22171
    -0.49053
    -0.22171
    -0.19833
    -0.04639
     0.08218
    -0.03470
    -0.08145
    -0.09314
    -0.03470
    -0.01132
     0.18737
     0.10556
    -0.05807
     0.01205
     0.12893
     0.12893
     0.08218
    -0.05807
     0.01205
     0.01205
     0.32763
     0.19906
     0.09387
     0.11725
    -0.10483
     0.11725
     0.29257
     0.40944
     0.19906
     0.17569
     0.33932
     0.25750
     0.28088
     0.38607
     0.39776
     0.44451
     0.78346
     1.07566
     0.70164
    -0.23339
    -0.42040
     0.08218
     0.43282
     0.71333
     0.12893
     0.40944
    -0.04639
     0.24581
     0.19906
    -0.05807
    -0.25677
    -0.02301
     0.00037
     0.29257
     0.23413
     0.24581
     0.17569
     0.03543
     0.37438
     0.47957
     0.46788
     0.31594
     0.19906
     0.36269
     0.46788
     0.44451
     0.28088
     0.19906
     0.39776
     0.44451
     0.40944
     0.50295
     0.35101
     0.08218
     0.10556
     0.52632
     0.45620
     0.37438
     0.24581
     0.29257
     0.30425
     0.22244
    -0.30352
     0.26919
     0.16400
     0.25750
     0.15231
     0.18737
     0.12893
    -0.13989
    -0.30352
     0.23413
     0.26919
     0.02374
    -0.01132
     0.05881
     0.07049
     0.15231
    -0.06976
    -0.06976
     0.00037
     0.07049
     0.50295
     0.37438
     0.45620
     0.33932
    -0.10483
     0.23413
     0.61983
     0.77177
     0.78346
     0.60814
     0.93540
     0.88865
     0.87696
     0.88865
     0.64320
     0.71333
     0.65489
     1.05228
     0.81852
     0.78346
     0.66658
     0.80684
     0.70164
     0.56139
     0.64320
     0.49126
     0.67827
     0.63152
     0.49126
     0.58476
     0.77177
     0.58476
     0.64320
     0.64320
     0.80684
     0.54970
     0.33932
     0.42113
     0.51464
     0.71333
     0.68996
     0.49126
     0.23413
     0.36269
     0.16400
     0.21075
    -0.03470
     0.03543
     0.18737
    -0.54897
    -1.03986
    -1.02818
     0.52632
     0.94709
     1.13410
     1.36786
     0.12893
    -0.26846
     1.44967
     2.17433
     0.83021
     1.47305
     1.32111
     1.99901
     1.87044
     1.89382
     1.89382
     1.84707
     1.70681
     1.00553
     1.16916
     1.05228
     0.24581
    -0.31521
     0.10556
     0.54970
     0.21075
     0.09387
     0.15231
     0.07049
    -0.11651
     0.04712
     0.16400
     0.10556
     0.18737
    -0.04639
     0.17569
     0.30425
     0.37438
     0.40944
     0.43282
     0.26919
     0.19906
     0.64320
     0.38607
     0.45620
     0.36269
     0.30425
     0.23413
     0.58476
     0.43282
     0.47957
     0.11725
     0.23413
     0.70164
     0.43282
     0.40944
     0.15231
     0.32763
     0.40944
     0.39776
     0.56139
     0.40944
     0.39776
     0.33932
     0.36269
     0.56139
     0.43282
    -0.02301
     0.61983
     0.53801
     0.70164
     0.72502
     0.92372
     1.00553
     0.32763
    -0.17495
     0.37438
     0.63152
     0.58476
     0.72502
     0.33932
     0.73671
     0.25750
     0.28088
     0.15231
     0.32763
     0.03543
     0.21075
     0.32763
     0.16400
     0.19906
     0.01205
     0.49126
     0.50295
     0.26919
     0.43282
     0.16400
     0.28088
     0.47957
     0.39776
     0.23413
     0.32763
     0.30425
     0.22244
     0.31594
     0.21075
     0.14062
    -0.36196
    -0.40871
    -0.39702
    -0.13989
    -0.58403
    -0.82948
     0.03543
     1.07566
     0.40944
     0.02374
    -0.04639
    -0.11651
    -0.06976
     0.36269
     0.87696
     0.87696
     0.90034
     0.72502
     0.73671
     0.93540
     0.98216
     1.04060
     0.61983
     0.40944
     0.53801
     0.12893
     0.36269
     0.37438
     0.33932
     0.46788
     0.25750
     0.38607
     0.26919
     0.29257
     0.23413
     0.29257
     0.40944
     0.36269
     0.22244
     0.43282
     0.40944
     0.36269
     0.49126
     0.38607
     0.21075
     0.31594
     0.46788
     0.64320
     0.31594
     0.37438
     0.33932
     0.43282
     0.43282
     0.47957
     0.28088
     0.19906
     0.25750
     0.08218
     0.45620
     0.37438
     0.30425
     0.12893
     0.05881
     0.37438
     0.25750
    -0.04639
    -0.21002
     0.18737
     0.12893
     0.18737
     0.05881
    -0.06976
     0.03543
     0.09387
     0.03543
     0.07049
     0.12893
    -0.04639
     0.11725
    -0.11651
     0.26919
     0.00037
    -0.15158
    -0.17495
     0.02374
     0.14062
     0.01205
    -0.35027
    -0.40871
    -0.33859
    -0.21002
     0.38607
     0.47957
    -0.09314
    -0.05807
    -0.06976
    -0.01132
     0.02374
     0.08218
     0.77177
     0.70164
     0.56139
    -0.13989
     0.21075
     1.07566
     1.26267
     0.52632
    -0.50222
     0.28088
     0.40944
     0.09387
     0.14062
     1.82369
     2.64185
     2.15095
     0.51464
    -0.02301
     0.25750
     0.65489
     1.13410
     1.14579
     1.48474
     1.21591
     1.08735
     0.24581
     0.23413
     0.14062
     0.15231
    -0.01132
    -0.15158
    -0.17495
    -0.44378
    -0.50222
    -0.24508
     0.07049
    -0.24508
    -0.03470
    -0.25677
     0.05881
     0.31594
     0.38607
     0.30425
     0.26919
     0.22244
     0.43282
     0.49126
     0.59645
     0.10556
     0.46788
     0.43282
     0.61983
     0.57308
     0.56139
     0.39776
     0.32763
     0.18737
     0.53801
     0.46788
     0.37438
     0.12893
     0.14062
     0.24581
     0.29257
     0.03543
     0.02374
     0.14062
     0.40944
     0.54970
     0.39776
     0.56139
     0.47957
    -0.10483
    -0.50222
     0.36269
    -0.05807
    -0.04639
     0.15231
     0.31594
     0.07049
    -0.21002
    -0.68922
    -0.77104
    -0.43209
    -0.13989
    -0.52559
    -0.64247
    -0.72429
    -0.45546
    -0.04639
    -0.05807
     0.08218
    -0.35027
     0.03543
     0.29257
     0.63152
     0.35101
     0.53801
     0.40944
     0.53801
     0.99384
     0.92372
     0.95878
     0.64320
     0.70164
     0.52632
     0.93540
     0.91203
     0.73671
     0.52632
     0.50295
     0.54970
     0.64320
     0.42113
     0.23413
     0.45620
     0.53801
     0.53801
     0.36269
     0.35101
     0.14062
     0.04712
     0.40944
     0.24581
     0.24581
     0.05881
     0.24581
     0.05881
     0.40944
     0.11725
    -0.01132
     0.09387
     0.28088
     0.00037
     0.42113
     0.38607
     0.22244
     0.05881
     0.25750
     0.59645
     0.51464
     0.29257
     0.11725
     0.26919
     0.38607
     0.35101
     0.17569
     0.14062
     0.23413
     0.33932
     0.23413
     0.37438
     0.11725
    -0.03470
     0.07049
     0.42113
     0.19906
     0.05881
     0.16400
     0.09387
     0.25750
     0.19906
     0.10556
     0.11725
     0.11725
     0.07049
     0.16400
     0.22244
     0.22244
    -0.03470
    -0.10483
     0.12893
     0.26919
     0.11725
     0.08218
     0.02374
     0.01205
     0.01205
     0.30425
    -0.01132
    -0.26846
    -0.09314
     0.08218
     0.30425
     0.21075
    -0.05807
    -0.29183
    -0.15158
     0.37438
     0.10556
     0.21075
    -0.18664
    -0.15158
     0.17569
     0.37438
     0.30425
     0.35101
     0.78346
     0.31594
     0.81852
     0.25750
     0.02374
     0.01205
     0.08218
     0.80684
     2.92236
     2.04576
     0.51464
     1.16916
     1.28604
     1.01722
     1.41461
     1.51980
     1.12241
     0.84190
     0.67827
     1.13410
     1.13410
     0.83021
     0.05881
     0.70164
     0.94709
     0.22244
    -0.43209
    -0.58403
    -0.54897
    -0.38534
     0.05881
    -0.09314
    -0.12820
    -0.25677
    -0.03470
    -0.29183
    -0.32690
    -0.22171
    -0.51390
    -0.19833
    -0.24508
    -0.39702
    -0.35027
    -0.36196
    -0.39702
    -0.38534
    -0.45546
    -0.52559
    -0.64247
    -0.30352
    -0.67754
    -0.51390
    -0.61910
    -0.70091
    -0.91130
    -0.82948
    -0.85286
    -0.96974
    -0.85286
    -0.23339
     0.37438
     0.02374
    -0.16327
     0.10556
     0.11725
     0.38607
     0.72502
     0.92372
     1.20423
     1.53149
     1.44967
     1.47305
     1.43799
     1.60162
     1.57824
     1.90550
     2.18602
     1.77694
     0.83021
     0.40944
     1.09904
     1.12241
     1.35617
     1.07566
     1.00553
     0.83021
     0.84190
     0.08218
     0.11725
     0.35101
     0.24581
     0.09387
    -0.16327
    -0.05807
    -0.43209
    -0.32690
    -0.29183
    -0.44378
    -0.59572
    -0.86454
    -0.82948
    -0.65416
    -0.85286
    -1.14505
    -1.12168
    -0.99311
    -0.84117
    -1.01649
    -1.08662
    -1.07493
    -1.19181
    -1.05155
    -0.92298
    -0.84117
    -0.81779
    -1.00480
    -1.00480
    -0.84117
    -0.85286
    -0.91130
    -0.98142
    -0.73598
    -0.81779
    -0.56066
    -0.67754
    -0.77104
    -0.71260
    -0.63078
    -0.58403
    -0.51390
    -0.49053
    -0.35027
    -0.35027
    -0.38534
    -0.16327
    -0.32690
    -0.39702
    -0.50222
    -0.05807
    -0.38534
    -0.09314
    -0.30352
    -0.35027
    -0.29183
    -0.23339
    -0.38534
    -0.19833
    -0.10483
    -0.32690
    -0.16327
    -0.32690
    -0.19833
    -0.38534
    -0.13989
     0.12893
    -0.03470
    -0.17495
     0.09387
    -0.05807
    -0.30352
    -0.13989
    -0.18664
    -0.09314
    -0.31521
    -0.37365
    -0.29183
    -0.66585
    -0.50222
    -0.78273
    -1.18012
    -0.80610
    -0.86454
    -0.60741
    -0.57234
    -0.68922
    -0.42040
    -0.42040
    -0.15158
     0.23413
     0.31594
    -0.05807
     0.04712
    -0.36196
     0.22244
     0.66658
     0.25750
    -0.18664
     0.65489
     1.01722
     0.86528
     0.83021
     0.67827
     0.83021
     1.44967
     1.35617
    -0.37365
     0.63152
     1.56655
     1.49643
     2.25614
     3.44832
     3.23793
     2.58341
     1.50811
     0.65489
     0.49126
     1.05228
     1.62499
     1.46136
     1.21591
     0.79515
    -0.08145
    -0.01132
     0.08218
    -0.22171
    -0.75935
    -0.92298
    -1.01649
    -0.53728
     0.02374
    -0.15158
    -0.18664
    -0.19833
    -0.06976
    -0.09314
    -0.24508
     0.18737
     0.10556
     0.28088
     0.11725
    -0.01132
     0.03543
    -0.04639
    -0.19833
    -0.23339
    -0.37365
    -0.46715
    -0.56066
    -0.49053
    -0.46715
    -0.43209
    -0.71260
    -0.92298
    -0.71260
    -0.39702
    -0.38534
    -0.45546
    -0.52559
    -0.37365
    -0.37365
    -0.29183
     0.04712
    -0.28015
    -0.17495
    -0.15158
     0.35101
     0.10556
     0.16400
     0.04712
     0.05881
     0.02374
     0.29257
    -0.09314
     0.18737
    -0.12820
     0.11725
    -0.13989
     0.16400
    -0.29183
    -0.25677
     0.02374
     0.08218
     0.29257
     0.10556
     0.12893
    -0.17495
    -0.72429
    -0.11651
     0.10556
    -0.32690
    -0.18664
    -0.15158
    -0.33859
    -0.22171
    -0.18664
    -0.22171
    -0.66585
    -0.39702
    -0.24508
    -0.19833
    -0.26846
    -0.44378
    -0.25677
    -0.04639
    -0.24508
    -0.15158
     0.00037
    -0.19833
    -0.39702
     0.02374
     0.15231
    -0.15158
    -0.08145
    -0.04639
    -0.05807
     0.05881
    -0.18664
    -0.30352
    -0.06976
     0.05881
     0.17569
    -0.12820
     0.03543
    -0.13989
    -0.17495
    -0.08145
     0.09387
     0.19906
     1.71850
     5.06126
     2.88729
     0.97047
     0.04712
    -0.03470
     0.70164
     1.39123
     1.74187
     1.67175
     1.47305
     0.85359
     0.56139
    -0.24508
    -0.61910
    -0.71260
    -1.29700
    -1.30869
    -1.37881
    -1.12168
    -1.18012
    -1.30869
    -1.29700
    -0.95805
    -0.80610
    -0.66585
    -0.52559
    -0.51390
    -0.54897
    -0.63078
    -0.32690
    -0.19833
    -0.53728
    -0.51390
    -0.46715
     0.01205
    -0.29183
    -0.22171
    -0.40871
    -0.31521
    -0.29183
    -0.11651
    -0.12820
    -0.37365
    -0.36196
    -0.37365
    -0.28015
     0.05881
    -0.16327
    -0.37365
    -0.23339
    -0.24508
     0.16400
     0.00037
    -0.49053
    -0.46715
    -0.19833
     0.08218
    -0.13989
    -0.13989
    -0.38534
    -0.47884
    -0.53728
    -0.05807
    -0.02301
    -0.44378
    -0.59572
    -0.56066
    -0.65416
    -0.86454
    -1.23856
    -0.91130
    -0.19833
     1.44967
     1.61331
     3.02755
     1.87044
     1.66006
     1.06397
     1.40292
     1.48474
     3.48338
     4.85087
     3.38988
     1.26267
     1.77694
     1.33279
     0.65489
     0.53801
     0.44451
     0.15231
    -0.54897
    -1.01649
    -1.93984
    -2.36060
    -2.06840
    -1.56582
    -1.55413
    -1.64764
    -1.83465
    -1.55413
    -0.78273
    -0.75935
    -0.59572
    -0.23339
    -0.03470
     0.24581
     0.35101
     0.60814
     0.17569
     0.22244
     0.33932
     0.61983
     0.51464
     0.08218
     0.33932
     0.47957
     0.03543
     0.18737
     0.15231
    -0.09314
    -0.19833
     0.00037
     0.01205
    -0.29183
    -0.19833
    -0.51390
    -0.57234
    -0.12820
    -0.02301
    -0.22171
    -0.08145
    -0.11651
     0.03543
     0.07049
    -0.13989
    -0.12820
    -0.10483
     0.01205
     0.01205
     0.00037
     0.11725
    -0.03470
    -0.22171
    -0.15158
    -0.01132
     0.14062
    -0.11651
     0.03543
    -0.03470
    -0.29183
     0.21075
     0.10556
     0.08218
     0.11725
     0.49126
     0.56139
     0.18737
    -0.30352
    -0.32690
    -0.01132
     0.23413
     0.37438
     0.21075
     0.18737
    -0.10483
     0.22244
    -0.04639
    -0.24508
    -0.10483
    -0.03470
     0.10556
    -0.10483
     0.16400
    -0.10483
    -0.22171
    -0.15158
    -0.02301
     0.37438
     0.11725
    -0.18664
    -0.04639
     0.24581
     0.12893
    -0.13989
     0.07049
    -0.03470
    -0.01132
     0.10556
     0.30425
     0.08218
    -0.06976
    -0.16327
     0.00037
     0.33932
     0.02374
    -0.02301
     0.12893
     0.01205
    -0.04639
     0.03543
     0.05881
     0.12893
    -0.06976
     0.08218
     0.07049
    -0.05807
    -0.01132
    -0.38534
    -0.36196
     0.10556
     0.02374
    -0.16327
    -0.26846
    -0.05807
    -0.26846
    -0.08145
    -0.16327
    -0.28015
    -0.23339
    -0.39702
    -0.12820
    -0.01132
    -0.16327
    -0.33859
    -0.45546
    -0.09314
    -0.12820
    -0.08145
    -0.22171
    -0.35027
    -0.30352
    -0.10483
    -0.29183
    -0.19833
    -0.16327
    -0.22171
    -0.26846
    -0.09314
    -0.21002
    -0.17495
    -0.64247
    -0.24508
    -0.09314
    -0.23339
    -0.31521
    -0.37365
    -0.60741
    -0.30352
    -0.38534
    -0.52559
    -0.54897
    -0.28015
    -0.40871
    -0.39702
    -0.44378
    -0.24508
    -0.57234
    -0.49053
    -0.08145
    -0.12820
    -0.11651
     0.14062
     0.17569
     0.00037
    -0.13989
     0.16400
     0.39776
     0.37438
     0.29257
     0.44451
     1.06397
     0.35101
    -0.09314
    -0.52559
     0.23413
     0.17569
    -0.37365
    -0.25677
    -0.35027
    -0.44378
     0.39776
     0.67827
     1.01722
     0.03543
    -0.61910
    -0.45546
     0.36269
     1.46136
     2.60678
     1.77694
     2.24446
     1.75356
     0.65489
     1.80031
     4.43011
     2.96911
     0.36269
     0.93540
     1.46136
     0.88865
     0.25750
     0.22244
     0.17569
    -0.46715
    -0.23339
    -1.09830
    -0.89961
    -1.26193
    -1.57751
    -2.02165
    -1.78789
    -1.37881
    -1.20349
    -1.20349
    -1.03986
    -0.84117
    -0.93467
    -0.80610
    -0.78273
    -0.77104
    -0.58403
    -0.78273
    -0.49053
    -0.49053
    -0.33859
    -0.36196
    -0.24508
    -0.74766
    -0.75935
    -0.32690
    -0.36196
    -0.18664
    -0.28015
    -0.51390
    -0.25677
    -0.43209
    -0.22171
    -0.40871
    -0.50222
    -0.50222
    -0.30352
    -0.35027
    -0.18664
    -0.02301
    -0.44378
    -0.23339
    -0.40871
    -0.01132
     0.03543
     0.43282
     0.37438
    -0.24508
    -0.43209
    -0.28015
    -0.19833
     0.19906
     0.35101
    -0.04639
     0.11725
     0.19906
     0.08218
    -0.28015
    -0.50222
    -0.02301
     0.07049
     0.12893
    -0.08145
    -0.03470
    -0.05807
     0.07049
    -0.11651
    -0.08145
     0.10556
    -0.16327
    -0.17495
     0.07049
     0.19906
    -0.11651
    -0.18664
    -0.18664
     0.00037
    -0.03470
    -0.03470
    -0.04639
    -0.24508
    -0.13989
    -0.31521
    -0.32690
    -0.24508
    -0.36196
    -0.47884
    -0.26846
    -0.38534
    -0.51390
    -0.75935
    -0.70091
    -0.65416
    -0.52559
    -0.54897
    -0.63078
    -0.65416
    -0.71260
    -0.85286
    -0.87623
    -0.81779
    -0.87623
    -1.27362
    -1.25025
    -1.09830
    -1.41388
    -1.54245
    -1.75283
    -1.50738
    -1.71777
    -1.81127
    -1.25025
    -1.25025
    -1.40219
    -1.65933
    -1.92815
    -1.88140
    -1.35544
    -1.08662
    -1.22687
    -1.19181
    -1.13337
    -1.07493
    -1.34375
    -1.23856
    -1.14505
    -1.06324
    -1.01649
    -1.41388
    -1.21518
    -1.37881
    -1.42557
    -1.25025
    -1.29700
    -1.32037
    -1.25025
    -1.33206
    -1.13337
    -1.43725
    -1.41388
    -1.39050
    -1.36713
    -1.49569
    -1.19181
    -1.65933
    -1.62426
    -1.41388
    -1.64764
    -1.55413
    -1.65933
    -1.75283
    -1.86971
    -1.75283
    -1.55413
    -1.79958
    -2.06840
    -1.98659
    -1.97490
    -2.15022
    -1.82296
    -2.09178
    -2.39567
    -1.96321
    -1.88140
    -1.44894
    -0.40871
    -0.59572
    -1.27362
    -2.05672
    -1.61257
    -1.06324
    -0.73598
    -0.79442
     0.16400
     0.02374
    -0.63078
    -0.47884
    -0.74766
    -0.78273
     0.66658
     2.08082
     2.01070
     0.35101
    -2.27879
    -1.85802
     0.31594
     1.78863
     1.22760
     0.38607
    -0.43209
    -0.58403
    -0.72429
    -0.64247
    -0.74766
    -0.63078
    -0.70091
    -1.41388
    -1.84633
    -0.51390
    -0.30352
    -0.82948
    -0.98142
    -0.79442
    -0.71260
    -0.52559
    -0.64247
    -0.15158
    -0.19833
     0.10556
    -0.02301
    -0.01132
    -0.16327
    -0.02301
    -0.15158
    -0.04639
    -0.12820
    -0.45546
    -0.19833
    -0.21002
     0.01205
    -0.33859
    -0.54897
    -0.51390
    -0.31521
    -0.29183
    -0.06976
    -0.15158
    -0.36196
    -0.74766
    -0.66585
    -0.30352
    -0.37365
    -0.93467
    -0.74766
    -0.64247
    -0.71260
    -1.06324
    -1.65933
    -1.46063
    -0.84117
    -1.05155
    -1.05155
    -1.33206
    -1.28531
    -1.01649
    -1.42557
    -1.53076
    -1.40219
    -1.49569
    -1.34375
    -1.12168
    -1.22687
    -1.10999
    -1.27362
    -1.41388
    -1.32037
    -1.35544
    -1.33206
    -1.15674
    -1.18012
    -1.48401
    -1.40219
    -1.18012
    -0.88792
    -0.84117
    -1.09830
    -0.94636
    -0.88792
    -0.75935
    -0.84117
    -0.89961
    -0.70091
    -0.78273
    -0.53728
    -0.67754
    -0.49053
    -0.70091
    -0.89961
    -0.95805
    -0.32690
    -0.36196
    -0.89961
    -0.92298
    -0.42040
    -0.63078
    -0.75935
    -0.77104
    -0.99311
    -0.64247
    -0.87623
    -0.89961
    -0.89961
    -1.07493
    -1.42557
    -1.47232
    -0.82948
    -1.00480
    -1.19181
    -1.26193
    -1.25025
    -1.33206
    -1.21518
    -1.23856
    -1.13337
    -0.93467
    -0.70091
    -0.53728
    -0.33859
    -0.53728
    -0.50222
    -0.53728
    -0.18664
     0.26919
     0.00037
     0.04712
    -0.03470
     0.32763
     0.08218
     0.15231
    -0.04639
    -0.11651
    -0.03470
     0.00037
     0.14062
    -0.08145
    -0.24508
    -0.53728
    -0.29183
    -0.03470
     0.02374
    -0.16327
    -0.30352
    -0.18664
    -0.15158
    -0.12820
    -0.19833
    -0.25677
    -0.04639
    -0.06976
     0.12893
    -0.13989
    -0.01132
    -0.36196
    -0.25677
    -0.01132
     0.00037
    -0.01132
    -0.24508
     0.04712
    -0.31521
    -0.04639
    -0.36196
    -0.06976
    -0.17495
     0.08218
    -0.15158
    -0.12820
     0.02374
    -0.26846
    -0.39702
    -0.03470
     0.12893
     0.07049
    -0.12820
    -0.25677
     0.04712
    -0.10483
     0.08218
    -0.15158
    -0.02301
    -0.04639
    -0.04639
     0.05881
     0.04712
    -0.02301
    -0.21002
    -0.15158
     0.33932
     0.24581
    -0.01132
    -0.08145
    -0.04639
    -0.17495
     0.03543
     0.08218
     0.09387
    -0.05807
     0.00037
     0.11725
     0.07049
    -0.29183
    -0.19833
    -0.32690
    -0.23339
     0.02374
    -0.03470
    -0.02301
    -0.09314
     0.10556
     0.24581
     0.66658
     0.99384
     0.64320
     0.28088
     0.03543
    -0.08145
     0.91203
     1.56655
     2.17433
     2.61847
     2.12758
     2.03407
     0.88865
     0.11725
     2.30290
     3.64701
     4.67555
     3.86908
     4.59374
     5.09632
     2.95742
     0.25750
     0.11725
     1.71850
     1.62499
     1.09904
     0.86528
     0.01205
    -0.61910
    -1.43725
    -1.86971
    -2.78137
    -3.05019
    -3.62290
    -3.57615
    -3.17876
    -2.73462
    -2.40736
    -2.43073
    -2.32554
    -1.92815
    -0.44378
    -0.75935
    -0.91130
    -0.58403
    -0.39702
    -0.28015
    -0.09314
    -0.09314
     0.26919
     0.10556
     0.14062
     0.03543
     0.04712
     0.23413
     0.50295
     0.10556
    -0.11651
     0.12893
    -0.01132
    -0.03470
    -0.13989
    -0.23339
    -0.30352
    -0.21002
    -0.17495
    -0.10483
    -0.23339
    -0.26846
    -0.28015
    -0.23339
    -0.02301
    -0.35027
    -0.78273
    -0.73598
    -0.39702
    -0.33859
    -0.25677
    -0.11651
    -0.40871
    -0.26846
    -0.44378
    -0.29183
    -0.17495
    -0.37365
    -0.35027
    -0.44378
    -0.08145
    -0.13989
    -0.36196
    -0.23339
    -0.17495
    -0.16327
    -0.19833
     0.18737
     0.01205
    -0.21002
    -0.10483
    -0.04639
     0.10556
     0.07049
    -0.18664
    -0.13989
     0.04712
     0.09387
    -0.05807
    -0.23339
     0.02374
     0.00037
    -0.08145
     0.10556
    -0.09314
    -0.33859
    -0.18664
    -0.09314
    -0.03470
    -0.02301
     0.00037
    -0.16327
     0.00037
     0.03543
    -0.25677
    -0.21002
    -0.08145
    -0.04639
    -0.08145
    -0.04639
     0.05881
    -0.01132
    -0.31521
    -0.33859
     0.17569
     0.08218
     0.15231
    -0.26846
    -0.10483
    -0.05807
     0.05881
    -0.05807
     0.03543
    -0.16327
    -0.03470
     0.04712
     0.19906
    -0.02301
    -0.05807
    -0.23339
     0.02374
     0.16400
     0.26919
    -0.17495
    -0.19833
    -0.13989
     0.17569
    -0.16327
     0.02374
     0.10556
    -0.13989
    -0.04639
     0.02374
    -0.13989
    -0.04639
    -0.23339
    -0.19833
    -0.06976
     0.01205
    -0.10483
    -0.25677
    -0.05807
    -0.08145
    -0.28015
    -0.24508
    -0.12820
    -0.38534
    -0.23339
     0.01205
     0.00037
    -0.25677
    -0.50222
    -0.38534
    -0.18664
    -0.22171
     0.04712
    -0.28015
    -0.30352
    -0.35027
    -0.19833
    -0.50222
    -0.23339
    -0.29183
    -0.42040
    -0.17495
    -0.05807
    -0.36196
    -0.57234
    -0.36196
    -0.39702
    -0.23339
    -0.09314
    -0.37365
    -0.51390
    -0.21002
    -0.30352
    -0.38534
    -0.17495
    -0.25677
    -0.60741
    -0.25677
    -0.09314
    -0.21002
    -0.03470
    -0.54897
    -0.11651
    -0.05807
    -0.17495
    -0.08145
    -0.50222
    -0.22171
    -0.26846
     0.00037
     0.21075
     0.12893
     0.72502
     0.87696
     0.66658
     0.18737
     0.07049
    -0.19833
     1.63668
     3.14443
     2.43146
     3.46000
     3.13274
     0.67827
    -1.70608
    -0.60741
     1.07566
     1.84707
     1.54318
     0.80684
     0.81852
    -0.04639
    -1.12168
    -1.55413
    -1.93984
    -2.27879
    -1.98659
    -1.29700
    -1.23856
    -1.60089
    -1.78789
    -1.68270
    -1.27362
    -0.89961
    -0.98142
    -1.18012
    -0.98142
    -0.46715
    -0.43209
    -0.64247
    -0.78273
    -0.45546
     0.16400
     0.18737
     0.40944
     0.14062
    -0.29183
     0.07049
    -0.12820
     0.11725
     0.38607
     0.01205
     0.07049
     0.12893
     0.05881
     0.04712
    -0.06976
    -0.26846
    -0.04639
    -0.04639
     0.19906
     0.01205
    -0.13989
    -0.16327
    -0.16327
    -0.06976
     0.18737
     0.00037
     0.18737
     0.01205
     0.08218
     0.18737
    -0.12820
     0.14062
     0.31594
     0.71333
     0.58476
     0.10556
    -0.29183
     0.10556
    -0.03470
     0.22244
     0.33932
     0.28088
     0.07049
    -0.03470
    -0.01132
    -0.06976
     0.03543
    -0.12820
    -0.32690
    -0.15158
     0.02374
    -0.12820
    -0.21002
    -0.03470
    -0.28015
    -0.11651
     0.02374
     0.16400
    -0.09314
    -0.26846
     0.12893
     0.00037
     0.12893
    -0.17495
    -0.15158
     0.07049
    -0.04639
     0.21075
     0.22244
    -0.11651
     0.04712
    -0.02301
     0.17569
     0.16400
    -0.12820
    -0.09314
     0.02374
     0.11725
     0.11725
    -0.15158
    -0.05807
    -0.05807
     0.15231
     0.14062
     0.03543
    -0.01132
    -0.01132
    -0.18664
    -0.08145
     0.18737
     0.03543
    -0.13989
     0.09387
     0.16400
     0.02374
     0.00037
    -0.11651
    -0.08145
     0.03543
    -0.01132
     0.25750
     0.18737
    -0.24508
    -0.11651
    -0.37365
     0.07049
     0.23413
    -0.09314
    -0.24508
    -0.26846
    -0.08145
    -0.12820
    -0.22171
    -0.17495
    -0.30352
     0.04712
    -0.22171
    -0.21002
    -0.23339
    -0.31521
    -0.42040
    -0.04639
     0.16400
     0.10556
     0.05881
    -0.02301
     0.10556
    -0.05807
    -0.13989
    -0.45546
    -0.47884
    -0.08145
     0.12893
     0.45620
     0.46788
     0.07049
    -0.44378
     0.19906
     0.93540
     0.68996
    -0.06976
     0.04712
     0.17569
    -0.32690
     1.09904
     2.85223
     3.13274
     2.92236
     2.17433
     1.43799
     0.29257
     0.33932
     1.02891
     0.58476
     1.49643
     1.77694
     0.99384
    -0.12820
     0.24581
     0.03543
    -0.79442
    -1.58920
    -1.70608
    -1.19181
    -0.39702
     0.00037
    -0.09314
    -1.06324
    -2.25541
    -1.26193
    -0.63078
     0.36269
    -0.10483
    -0.30352
    -0.59572
    -0.39702
    -0.61910
    -1.22687
    -1.00480
    -0.73598
    -0.82948
    -1.30869
    -1.23856
    -1.28531
    -1.39050
    -1.44894
    -1.05155
    -0.63078
    -1.05155
    -1.07493
    -1.36713
    -1.13337
    -1.03986
    -0.81779
    -1.09830
    -0.93467
    -0.71260
    -0.61910
    -0.65416
    -0.53728
    -0.64247
    -1.03986
    -0.89961
    -0.47884
    -0.57234
    -0.53728
    -0.78273
    -0.80610
    -0.74766
    -0.82948
    -0.71260
    -0.79442
    -0.73598
    -0.65416
    -0.70091
    -0.61910
    -0.17495
    -0.54897
    -0.46715
    -0.80610
    -1.02818
    -0.75935
    -0.66585
    -0.63078
    -0.73598
    -0.78273
    -0.79442
    -1.03986
    -1.20349
    -1.15674
    -1.15674
    -1.20349
    -1.14505
    -1.44894
    -1.63595
    -1.60089
    -1.44894
    -1.47232
    -1.47232
    -1.72945
    -1.81127
    -1.62426
    -1.95152
    -2.02165
    -1.72945
    -1.90477
    -1.98659
    -1.95152
    -1.88140
    -2.12684
    -2.37229
    -2.30216
    -1.97490
    -2.03334
    -2.20866
    -2.33723
    -2.31385
    -2.39567
    -2.26710
    -2.24372
    -2.24372
    -2.33723
    -2.41904
    -2.54761
    -2.40736
    -2.20866
    -2.55930
    -2.62943
    -2.43073
    -2.44242
    -2.58267
    -2.47748
    -2.44242
    -2.87487
    -2.51255
    -2.52424
    -2.55930
    -2.53592
    -2.69955
    -2.74631
    -2.59436
    -2.45411
    -2.54761
    -2.99175
    -2.79306
    -2.67618
    -2.51255
    -2.55930
    -2.71124
    -2.78137
    -2.86319
    -2.87487
    -2.57099
    -2.62943
    -2.69955
    -2.93331
    -2.75799
    -2.53592
    -2.57099
    -2.73462
    -2.54761
    -2.40736
    -2.55930
    -2.27879
    -2.23204
    -2.38398
    -2.52424
    -2.48917
    -1.88140
    -2.02165
    -1.89309
    -2.03334
    -2.30216
    -2.50086
    -2.15022
    -2.29048
    -2.02165
    -1.68270
    -1.19181
    -1.34375
    -1.02818
    -1.01649
    -1.41388
    -1.90477
    -0.59572
    -0.13989
     1.12241
     2.89898
     2.68860
     1.66006
     0.94709
     1.33279
    -0.19833
    -1.02818
     0.93540
     1.14579
     0.73671
     0.11725
    -0.11651
    -0.77104
    -0.82948
    -0.75935
    -2.10347
    -2.88656
    -3.27227
    -2.94500
    -2.46580
    -2.30216
    -2.12684
    -2.34892
    -2.76968
    -2.26710
    -2.44242
    -2.10347
    -1.85802
    -2.55930
    -2.69955
    -2.80475
    -2.23204
    -2.10347
    -1.96321
    -2.17360
    -2.17360
    -2.30216
    -2.22035
    -2.13853
    -1.79958
    -1.93984
    -1.91646
    -1.70608
    -1.84633
    -2.16191
    -2.23204
    -2.02165
    -2.02165
    -2.02165
    -2.12684
    -2.20866
    -2.22035
    -2.18528
    -2.19697
    -2.15022
    -2.31385
    -2.08009
    -1.98659
    -1.97490
    -1.99828
    -1.83465
    -1.85802
    -1.91646
    -1.64764
    -1.78789
    -1.61257
    -1.70608
    -1.70608
    -1.56582
    -1.43725
    -1.25025
    -1.09830
    -1.76452
    -1.96321
    -1.40219
    -1.50738
    -1.53076
    -1.55413
    -1.46063
    -1.56582
    -1.28531
    -0.99311
    -1.22687
    -1.40219
    -1.46063
    -1.56582
    -1.60089
    -1.29700
    -1.02818
    -1.68270
    -1.27362
    -1.20349
    -1.19181
    -1.37881
    -1.27362
    -1.46063
    -1.32037
    -1.05155
    -1.30869
    -1.28531
    -1.41388
    -1.32037
    -1.26193
    -1.40219
    -1.14505
    -1.60089
    -1.25025
    -1.70608
    -1.26193
    -1.33206
    -1.35544
    -1.68270
    -1.20349
    -1.16843
    -1.25025
    -1.39050
    -1.53076
    -1.53076
    -1.36713
    -1.23856
    -1.02818
    -1.13337
    -1.30869
    -1.05155
    -0.89961
    -1.00480
    -1.46063
    -1.20349
    -1.05155
    -1.19181
    -0.96974
    -1.06324
    -1.29700
    -1.05155
    -1.37881
    -1.14505
    -1.20349
    -1.19181
    -1.32037
    -1.10999
    -0.94636
    -1.01649
    -1.09830
    -1.12168
    -1.22687
    -0.99311
    -1.16843
    -1.05155
    -0.84117
    -0.86454
    -1.23856
    -1.12168
    -0.92298
    -0.91130
    -0.95805
    -1.05155
    -1.09830
    -1.07493
    -0.74766
    -1.06324
    -0.95805
    -1.12168
    -0.85286
    -0.92298
    -0.96974
    -0.86454
    -0.79442
    -1.02818
    -0.67754
    -0.52559
    -0.78273
    -0.87623
    -0.65416
    -0.46715
    -0.73598
    -0.99311
    -1.19181
    -1.10999
    -0.94636
    -0.80610
    -0.58403
    -0.61910
    -0.37365
    -0.65416
    -0.66585
     0.61983
     1.19254
     0.72502
    -0.29183
     1.41461
     1.54318
     3.69376
     3.36650
     2.47822
     2.20939
     2.79379
     2.02238
     1.28604
     1.50811
     0.60814
     0.21075
     0.72502
     1.08735
    -0.16327
    -0.11651
     0.19906
    -0.66585
    -2.24372
    -3.33071
    -3.09695
    -2.33723
    -1.72945
    -1.35544
    -1.96321
    -1.50738
    -0.89961
    -1.50738
    -1.41388
    -1.40219
    -1.76452
    -1.81127
    -1.37881
    -0.72429
    -0.54897
    -0.59572
    -0.85286
    -0.40871
    -0.38534
    -0.02301
     0.12893
    -0.11651
    -0.10483
    -0.30352
     0.15231
     0.24581
     0.01205
    -0.12820
    -0.02301
     0.01205
     0.09387
     0.01205
    -0.01132
    -0.24508
    -0.13989
     0.02374
     0.12893
     0.07049
     0.02374
    -0.37365
    -0.10483
    -0.01132
     0.33932
    -0.12820
     0.08218
     0.03543
     0.03543
     0.30425
     0.08218
     0.23413
     0.42113
     0.52632
     0.10556
    -0.01132
    -0.35027
     0.01205
     0.03543
     0.29257
     0.23413
     0.03543
     0.03543
     0.19906
     0.12893
    -0.03470
    -0.23339
    -0.16327
    -0.09314
     0.10556
     0.16400
     0.12893
    -0.17495
     0.02374
    -0.23339
     0.17569
     0.26919
     0.10556
    -0.05807
    -0.19833
     0.10556
     0.31594
     0.17569
    -0.12820
    -0.13989
     0.17569
     0.25750
     0.29257
     0.31594
     0.19906
     0.01205
    -0.11651
     0.40944
     0.35101
     0.09387
     0.05881
     0.17569
     0.12893
     0.19906
     0.04712
     0.08218
    -0.21002
     0.11725
    -0.01132
     0.05881
    -0.02301
    -0.21002
    -0.39702
    -0.04639
     0.21075
     0.05881
    -0.12820
    -0.18664
     0.10556
    -0.04639
    -0.16327
     0.15231
     0.24581
     0.12893
     0.31594
     0.31594
     0.44451
     0.28088
     0.10556
     0.71333
     0.78346
     0.54970
     0.42113
     0.44451
     0.56139
     0.42113
     0.30425
     0.45620
     0.42113
     0.51464
     0.30425
     0.26919
     0.23413
     0.11725
    -0.28015
    -0.12820
     0.00037
     0.16400
    -0.12820
    -0.32690
    -0.51390
    -0.44378
    -0.59572
    -0.38534
    -0.37365
    -0.29183
    -0.15158
    -0.08145
     0.05881
     0.49126
     0.53801
     0.22244
     0.47957
     0.83021
     0.85359
     1.06397
     1.77694
     3.15612
     3.13274
     2.74704
     2.87561
     2.80548
     1.71850
     1.00553
     0.73671
     0.98216
     0.95878
     0.63152
     0.64320
    -0.10483
    -0.30352
    -0.29183
    -0.40871
    -0.15158
    -0.74766
    -1.29700
    -1.33206
    -1.30869
    -0.23339
    -0.16327
    -0.15158
     0.23413
     1.19254
     0.39776
     0.95878
     0.87696
     0.33932
     0.44451
     0.28088
     0.09387
     0.18737
     0.14062
     0.16400
     0.19906
     0.23413
    -0.01132
    -0.02301
     0.16400
     0.37438
    -0.21002
     0.05881
     0.33932
     0.39776
     0.16400
     0.32763
     0.26919
     0.32763
     0.29257
     0.40944
     0.51464
     0.70164
     0.49126
     0.31594
     0.40944
     0.49126
     0.32763
     0.40944
     0.61983
     0.49126
     0.59645
     0.53801
     0.56139
     0.56139
     0.43282
     0.57308
     0.46788
     0.65489
     0.44451
     0.60814
     0.56139
     0.59645
     0.70164
     0.51464
     1.18085
     0.98216
     0.80684
     0.43282
     0.60814
     0.56139
     0.53801
     0.63152
     0.93540
     0.59645
     0.64320
     0.47957
     0.71333
     0.63152
     0.56139
     0.30425
     0.16400
     0.40944
     0.65489
     0.70164
     0.72502
     0.47957
     0.32763
     0.59645
     0.63152
     0.76008
     0.66658
     0.47957
     0.45620
     0.72502
     0.40944
     0.59645
     0.38607
     0.36269
     0.46788
     0.65489
     0.74840
     0.45620
     0.47957
     0.17569
     0.49126
     0.47957
     0.65489
     0.85359
     0.45620
     0.47957
     0.72502
     0.80684
     0.63152
     0.70164
     0.60814
     0.73671
     0.58476
     0.67827
     0.88865
     0.59645
     0.47957
     0.47957
     0.97047
     0.81852
     0.58476
     0.47957
     0.52632
     0.63152
     0.16400
     0.53801
     0.57308
     0.26919
     0.16400
     0.15231
     0.36269
     0.19906
     0.19906
    -0.01132
     0.18737
     0.25750
     0.22244
     0.12893
     0.29257
     0.51464
     0.45620
     0.36269
     0.68996
     0.81852
     0.84190
     0.36269
     0.85359
     2.24446
     1.83538
     1.88213
     1.96394
     1.98732
     1.42630
     0.68996
     0.76008
     1.30942
     0.86528
     0.99384
     1.29773
     0.46788
     0.30425
    -0.10483
    -0.08145
    -0.95805
    -1.63595
    -1.82296
    -2.03334
    -1.02818
     0.24581
     0.25750
    -0.33859
    -0.89961
    -1.08662
    -0.42040
     0.03543
    -0.40871
     0.30425
     1.32111
     1.68343
     1.46136
     0.73671
     0.42113
     0.68996
     1.06397
     1.11072
     0.65489
     0.71333
     0.95878
     1.01722
     0.47957
     0.65489
     0.42113
     0.05881
     0.25750
     0.23413
     0.50295
     0.70164
     0.39776
     0.32763
     0.44451
     0.66658
     0.78346
     0.60814
     0.35101
     0.72502
     0.67827
     0.67827
     0.73671
     0.60814
     0.60814
     0.51464
     0.79515
     0.64320
     0.57308
     0.28088
     0.47957
     0.39776
     0.78346
     0.40944
     0.35101
     0.37438
     0.24581
     0.37438
     0.67827
     0.56139
     0.44451
     0.35101
     0.47957
     0.54970
     0.49126
     0.38607
     0.51464
     0.57308
     0.53801
     0.72502
     0.58476
     0.71333
     0.35101
     0.50295
     0.81852
     0.80684
     0.85359
     0.85359
     0.71333
     0.15231
     0.15231
     0.04712
     0.25750
     0.32763
     0.44451
     0.21075
    -0.35027
    -0.08145
    -0.26846
    -0.86454
    -0.73598
    -0.54897
    -0.94636
    -0.99311
    -0.84117
    -0.70091
    -0.96974
    -0.93467
    -1.15674
    -1.37881
    -0.98142
    -0.79442
    -0.94636
    -1.22687
    -1.03986
    -1.13337
    -0.86454
    -0.68922
    -1.09830
    -1.13337
    -0.82948
    -0.86454
    -0.89961
    -0.89961
    -0.88792
    -1.03986
    -0.79442
    -0.63078
    -0.63078
    -0.72429
    -0.93467
    -1.05155
    -0.77104
    -0.61910
    -0.75935
    -0.82948
    -1.07493
    -0.80610
    -0.79442
    -1.02818
    -0.86454
    -1.05155
    -0.98142
    -0.91130
    -0.77104
    -1.30869
    -1.49569
    -1.60089
    -1.75283
    -1.76452
    -1.58920
    -1.20349
    -1.16843
    -1.35544
    -1.79958
    -1.60089
    -1.18012
    -1.25025
    -1.64764
    -1.36713
    -1.05155
    -0.95805
    -1.55413
     0.56139
     1.92888
     1.83538
     1.75356
     1.46136
     0.21075
    -0.89961
    -0.99311
    -0.43209
    -0.52559
    -1.25025
    -0.96974
    -1.35544
    -2.18528
    -1.92815
    -2.86319
    -2.76968
    -3.33071
    -3.56446
    -3.84498
    -3.22551
    -3.02682
    -2.71124
    -2.69955
    -2.55930
    -2.44242
    -1.63595
    -0.44378
    -0.72429
    -0.98142
    -0.94636
    -0.86454
    -1.46063
    -1.62426
    -1.29700
    -1.03986
    -0.67754
    -1.35544
    -1.44894
    -1.00480
    -0.98142
    -0.99311
    -1.12168
    -1.16843
    -1.41388
    -1.22687
    -0.81779
    -0.98142
    -1.39050
    -1.60089
    -1.57751
    -1.37881
    -1.32037
    -1.23856
    -1.26193
    -1.75283
    -1.44894
    -1.47232
    -1.41388
    -1.63595
    -1.83465
    -1.67101
    -1.55413
    -1.49569
    -1.20349
    -1.36713
    -1.43725
    -1.35544
    -1.20349
    -1.23856
    -1.26193
    -1.23856
    -1.47232
    -1.47232
    -1.13337
    -1.40219
    -1.22687
    -1.32037
    -1.35544
    -1.19181
    -1.51907
    -1.25025
    -1.70608
    -1.56582
    -1.30869
    -1.43725
    -1.57751
    -1.49569
    -1.48401
    -1.54245
    -1.39050
    -1.56582
    -1.37881
    -1.48401
    -1.14505
    -1.26193
    -1.44894
    -1.48401
    -1.60089
    -1.47232
    -1.20349
    -1.26193
    -1.23856
    -1.63595
    -1.33206
    -1.07493
    -1.23856
    -1.36713
    -1.34375
    -1.25025
    -1.41388
    -1.02818
    -1.21518
    -0.98142
    -1.07493
    -1.43725
    -1.06324
    -0.65416
    -0.75935
    -0.88792
    -1.14505
    -0.91130
    -0.92298
    -0.72429
    -0.94636
    -0.85286
    -0.94636
    -0.84117
    -0.42040
    -0.57234
    -0.71260
    -1.01649
    -0.87623
    -0.52559
    -0.59572
    -0.58403
    -0.64247
    -0.59572
    -0.96974
    -0.51390
    -0.37365
    -0.52559
    -0.71260
    -0.53728
    -0.75935
    -0.39702
    -0.39702
    -0.86454
    -1.06324
    -0.75935
    -0.84117
    -0.82948
    -0.85286
    -1.01649
    -1.33206
    -1.28531
    -1.41388
    -1.37881
    -1.51907
    -1.63595
    -1.56582
    -1.61257
    -1.56582
    -1.93984
    -2.25541
    -2.47748
    -3.30733
    -4.23068
    -3.75147
    -0.96974
     1.68343
     1.91719
    -0.44378
    -2.18528
    -3.28395
    -2.45411
    -0.79442
    -0.03470
     0.15231
     0.61983
     0.49126
     0.11725
    -0.81779
    -0.10483
    -0.10483
     0.72502
     1.40292
     0.70164
     0.66658
    -0.73598
    -0.89961
     0.58476
     1.70681
     1.76525
     2.13926
     2.43146
     3.07430
     0.86528
    -0.84117
    -1.12168
     0.04712
     0.10556
     0.60814
    -0.05807
    -1.00480
    -0.96974
    -0.78273
    -1.81127
    -1.54245
    -1.48401
    -1.21518
    -0.94636
    -1.02818
    -1.43725
    -0.72429
    -0.49053
    -0.06976
    -0.06976
     0.16400
    -0.04639
    -0.13989
    -0.16327
     0.07049
     0.30425
     0.07049
    -0.06976
    -0.37365
     0.07049
     0.12893
    -0.21002
    -0.28015
     0.15231
     0.02374
     0.25750
     0.31594
    -0.23339
    -0.44378
    -0.42040
     0.03543
     0.04712
     0.07049
    -0.05807
    -0.04639
    -0.12820
     0.00037
     0.00037
    -0.13989
    -0.03470
    -0.17495
    -0.10483
     0.18737
     0.09387
    -0.05807
    -0.25677
    -0.11651
     0.17569
     0.36269
     0.38607
     0.10556
     0.16400
     0.37438
    -0.03470
     0.36269
     0.56139
     0.64320
     0.68996
     0.42113
     0.52632
     0.71333
     0.85359
     0.71333
     0.65489
     0.58476
     0.68996
     0.72502
     0.65489
     0.68996
     0.64320
     0.28088
     0.44451
     0.65489
     0.73671
     0.46788
     0.63152
     0.44451
     0.07049
     0.23413
     0.54970
     0.49126
     0.42113
     0.28088
     0.18737
     0.49126
     0.53801
     0.07049
     0.28088
     0.40944
     0.14062
     0.35101
     0.43282
     0.54970
     0.05881
     0.19906
     0.42113
     0.70164
     0.51464
     0.40944
     0.43282
     0.18737
     0.72502
     0.39776
     0.51464
     0.66658
     0.36269
     0.40944
     0.67827
     0.88865
     0.44451
     0.45620
     0.23413
     0.44451
     0.87696
     0.56139
     0.52632
     0.60814
     0.65489
     0.64320
     0.91203
     0.79515
     0.64320
     0.56139
     0.76008
     0.67827
     0.73671
     0.77177
     0.76008
     0.67827
     0.91203
     0.78346
     0.76008
     0.73671
     0.65489
     0.37438
     0.70164
     0.95878
     0.83021
     0.57308
     0.17569
     0.61983
     0.63152
     0.46788
     0.46788
     0.19906
     0.22244
     0.33932
    -0.13989
    -0.26846
    -0.46715
    -0.29183
    -0.74766
    -0.53728
    -0.01132
     1.00553
     0.98216
     0.94709
     0.71333
     0.49126
     0.68996
     1.08735
     1.26267
     1.99901
     2.41978
     1.92888
     1.94057
     1.41461
     0.77177
     3.44832
     5.25995
     3.54182
     2.06914
     1.19254
     0.78346
     1.43799
     2.31458
     3.13274
     4.00934
     2.92236
     1.06397
    -0.45546
     0.24581
     1.12241
     0.74840
     0.38607
     0.19906
    -0.22171
    -0.65416
    -0.47884
    -0.53728
    -0.58403
    -1.12168
    -1.56582
    -0.72429
     0.28088
    -0.23339
    -0.17495
    -0.42040
    -0.02301
    -0.21002
    -0.40871
     1.55487
     2.72366
     0.64320
     0.40944
     0.70164
     0.99384
     1.25098
     1.21591
     1.19254
     1.53149
     1.49643
     1.82369
     1.60162
     1.40292
     1.18085
     1.07566
     1.43799
     1.15747
     0.73671
     0.91203
     1.20423
     0.84190
     0.93540
     0.91203
     0.78346
     0.64320
     0.77177
     0.74840
     0.73671
     0.44451
     0.37438
     0.45620
     0.50295
     1.01722
     0.67827
     0.49126
     0.56139
     0.59645
     0.70164
     0.71333
     0.32763
     0.78346
     1.01722
     1.05228
     0.78346
     0.70164
     0.72502
     0.86528
     0.87696
     0.92372
     0.98216
     0.58476
     0.73671
     0.61983
     0.94709
     0.60814
     0.37438
     0.25750
     0.81852
     0.94709
     0.68996
     0.31594
     0.31594
     0.60814
     0.36269
     0.50295
     0.87696
     0.54970
     0.43282
     0.04712
     0.45620
     0.64320
     0.32763
     0.04712
     0.11725
     0.33932
     0.35101
     0.44451
     0.15231
    -0.02301
    -0.05807
     0.40944
     0.73671
     0.53801
     0.33932
     0.28088
     0.74840
     0.85359
     0.70164
     0.73671
     0.65489
     0.76008
     1.12241
     1.02891
     1.07566
     0.87696
     0.50295
     0.86528
     1.02891
     0.91203
     0.68996
     0.73671
     0.78346
     0.81852
     0.57308
     0.68996
     0.64320
     0.70164
     0.71333
     0.85359
     0.63152
     0.54970
     0.49126
     0.46788
     0.81852
     0.86528
     0.64320
     0.84190
     0.71333
     0.72502
     0.73671
     0.61983
     0.66658
     0.71333
     0.80684
     0.83021
     0.72502
     0.66658
     0.58476
     0.59645
     0.87696
     0.94709
     0.56139
     0.67827
     0.54970
     0.70164
     0.66658
     0.73671
     0.91203
     0.76008
     1.15747
     1.07566
     1.25098
     1.27435
     1.15747
     0.77177
     1.18085
     1.55487
     1.09904
     0.97047
     0.88865
     0.79515
     1.54318
     1.50811
     1.54318
     2.02238
     1.97563
     1.14579
     0.56139
     1.44967
     1.44967
     0.87696
     1.71850
     2.25614
     2.77041
     2.60678
     2.85223
     2.18602
     0.88865
     0.68996
     1.97563
     2.22108
     1.42630
     2.02238
     1.22760
     1.23929
     0.83021
     0.42113
     0.07049
    -0.13989
     0.49126
     0.23413
     0.10556
    -0.16327
    -0.39702
    -0.49053
     0.14062
     0.24581
     0.01205
     0.37438
     0.31594
     0.39776
     0.57308
     0.70164
     0.21075
     0.77177
     0.97047
     0.83021
     0.93540
     0.65489
     0.60814
     0.85359
     0.70164
     0.77177
     0.42113
     0.33932
     0.58476
     0.38607
     0.40944
     0.44451
     0.39776
     0.31594
     0.66658
     0.61983
     0.29257
     0.39776
     0.25750
     0.49126
     0.44451
     0.40944
     0.63152
     0.63152
     0.61983
     0.65489
     0.85359
     0.51464
     0.26919
     0.19906
     0.52632
     0.77177
     0.66658
     0.43282
     0.26919
     0.39776
     0.54970
     0.33932
     0.28088
     0.25750
     0.11725
     0.26919
     0.24581
     0.21075
     0.36269
    -0.33859
    -0.10483
     0.10556
     0.32763
     0.18737
     0.18737
     0.09387
     0.03543
     0.15231
     0.28088
     0.09387
    -0.03470
    -0.02301
     0.21075
     0.40944
     0.38607
     0.01205
    -0.05807
     0.16400
     0.31594
     0.16400
     0.17569
    -0.17495
    -0.38534
    -0.15158
     0.00037
     0.33932
     0.08218
    -0.30352
     0.01205
     0.09387
     0.17569
     0.04712
     0.16400
     0.15231
     0.14062
     0.42113
     0.61983
     0.71333
     0.68996
     0.68996
     0.72502
     1.13410
     1.15747
     1.27435
     1.06397
     1.41461
     1.53149
     1.28604
     1.20423
     1.28604
     1.54318
     1.13410
     1.41461
     1.28604
     1.15747
     0.84190
     0.86528
     1.02891
     1.04060
     1.00553
     1.04060
     0.95878
     0.85359
     0.97047
     0.52632
     0.81852
     0.91203
     0.91203
     0.85359
     0.77177
     1.00553
     0.84190
     0.70164
     0.81852
     0.92372
     0.85359
     0.87696
     0.73671
     0.76008
     0.72502
     0.59645
     0.61983
     0.80684
     1.00553
     0.83021
     1.12241
     0.80684
     0.61983
     0.77177
     0.77177
     0.85359
     0.97047
     0.83021
     1.07566
     0.63152
     1.13410
     1.01722
     0.58476
     0.85359
     0.72502
     0.86528
     0.94709
     0.99384
     0.66658
     0.60814
     0.51464
     0.83021
     0.97047
     0.72502
     0.60814
     0.59645
     0.39776
     0.59645
     0.52632
     0.64320
     0.40944
     0.35101
     0.49126
     0.77177
     0.57308
     0.33932
     0.01205
     0.08218
     0.51464
     0.54970
     0.44451
     0.23413
     0.33932
     0.36269
     0.31594
     0.54970
     0.67827
     0.15231
     0.21075
    -0.03470
     0.00037
     0.17569
     0.14062
     0.61983
     0.86528
     1.75356
     2.66522
     1.75356
     0.94709
     0.25750
     2.66522
     5.90279
     5.15476
     4.40673
     6.12486
     4.73399
     1.20423
     1.97563
     2.29121
     2.58341
     2.29121
     1.60162
     1.34448
     0.30425
    -0.95805
    -1.70608
    -2.76968
    -3.27227
    -3.36577
    -3.17876
    -3.01513
    -3.00344
    -3.00344
    -2.96838
    -2.04503
    -1.86971
    -1.30869
    -0.73598
    -0.50222
    -0.66585
    -0.32690
    -0.09314
     0.25750
     0.50295
     0.56139
     0.42113
     0.45620
     0.63152
     0.71333
     1.02891
     0.97047
     0.61983
     0.88865
     0.87696
     0.97047
     1.04060
     0.53801
     0.52632
     0.85359
     0.81852
     0.56139
     0.90034
     0.50295
     0.51464
     0.70164
     0.78346
     0.71333
     0.16400
     0.28088
     0.29257
     0.67827
     0.49126
     0.71333
     0.78346
     0.90034
     0.32763
     0.05881
     0.44451
     0.57308
     0.37438
     0.28088
     0.71333
     0.57308
     0.51464
     0.15231
     0.11725
     0.28088
     0.54970
     0.47957
     0.43282
     0.05881
     0.17569
     0.08218
     0.64320
     0.54970
     0.19906
     0.19906
     0.39776
     0.57308
     0.36269
     0.37438
     0.37438
     0.45620
     0.46788
     0.47957
     0.39776
     0.14062
     0.25750
     0.37438
     0.40944
     0.43282
     0.23413
     0.60814
     0.43282
     0.33932
     0.21075
     0.18737
     0.22244
     0.40944
     0.40944
     0.42113
     0.26919
     0.38607
     0.40944
     0.10556
     0.65489
     0.26919
     0.21075
     0.39776
     0.10556
     0.39776
     0.43282
     0.22244
    -0.04639
     0.26919
     0.32763
     0.29257
     0.49126
     0.02374
    -0.01132
    -0.08145
     0.07049
     0.40944
     0.35101
     0.02374
     0.15231
     0.12893
     0.53801
     0.28088
     0.04712
     0.02374
     0.17569
     0.38607
     0.31594
     0.22244
    -0.02301
    -0.02301
    -0.06976
     0.43282
     0.45620
     0.09387
    -0.19833
     0.03543
     0.17569
     0.21075
     0.07049
    -0.09314
     0.23413
     0.47957
     0.95878
     0.51464
     0.17569
     0.16400
    -0.03470
     0.40944
     0.61983
     0.46788
     0.33932
     0.21075
     0.53801
     0.09387
     0.25750
     0.08218
     0.00037
     0.10556
     0.26919
     0.17569
    -0.02301
    -0.16327
    -0.25677
     0.19906
     0.38607
     0.23413
    -0.18664
     0.01205
    -0.01132
    -0.03470
    -0.10483
    -0.22171
    -0.15158
     0.14062
     0.02374
     0.45620
    -0.02301
     0.23413
     0.11725
     0.42113
     0.91203
     0.32763
     0.30425
     0.70164
     0.60814
     3.33144
     3.74052
     3.20287
     2.82885
     2.82885
     2.24446
     0.02374
     0.87696
     1.49643
     2.20939
     1.69512
     2.18602
     2.25614
     1.78863
     1.40292
     1.09904
     0.81852
     0.43282
     0.17569
     0.00037
     0.18737
    -0.11651
    -0.21002
     0.21075
     1.64837
     0.95878
     0.25750
    -0.30352
    -0.44378
    -0.81779
    -0.85286
    -0.99311
    -1.16843
    -0.70091
    -0.73598
    -0.68922
    -0.88792
    -0.74766
    -0.51390
    -0.53728
    -0.25677
    -0.30352
    -0.42040
    -0.66585
    -0.29183
    -0.05807
    -0.40871
    -0.28015
    -0.25677
    -0.44378
    -0.13989
    -0.03470
    -0.04639
    -0.30352
    -0.11651
    -0.03470
     0.03543
    -0.10483
    -0.12820
    -0.10483
     0.29257
     0.24581
    -0.17495
     0.26919
     0.17569
     0.32763
     0.36269
     0.30425
     0.37438
     0.14062
     0.42113
     0.45620
     0.71333
     0.57308
     0.79515
     0.52632
     0.22244
     0.49126
     0.29257
     0.58476
     0.31594
     0.60814
     0.51464
     0.39776
     0.30425
     0.15231
     0.35101
     0.12893
     0.29257
     0.36269
     0.24581
    -0.11651
     0.04712
     0.25750
     0.32763
     0.05881
     0.19906
     0.29257
     0.04712
     0.21075
     0.30425
     0.24581
     0.25750
     0.17569
     0.17569
     0.43282
     0.12893
     0.01205
    -0.09314
     0.24581
     0.42113
     0.37438
     0.19906
     0.14062
     0.04712
    -0.04639
     0.19906
     0.18737
     0.12893
     0.07049
     0.03543
     0.16400
     0.37438
     0.25750
    -0.17495
    -0.01132
     0.25750
     0.07049
     0.03543
     0.26919
     0.10556
     0.03543
     0.22244
     0.36269
     0.12893
     0.28088
     0.15231
     0.15231
     0.09387
     0.24581
    -0.05807
     0.12893
     0.10556
     0.19906
     0.01205
     0.31594
     0.19906
     0.00037
     0.19906
    -0.02301
     0.16400
     0.00037
     0.03543
    -0.01132
     0.11725
     0.25750
     0.00037
     0.10556
     0.24581
     0.14062
     0.17569
    -0.03470
    -0.18664
    -0.10483
     0.03543
    -0.26846
     0.14062
     0.32763
     0.22244
     0.29257
     0.45620
     0.32763
     0.12893
    -0.01132
     1.04060
     0.99384
     0.61983
     1.27435
     1.55487
     2.45484
     2.99249
     2.52497
     2.40809
     3.06261
     3.26131
     1.96394
     0.22244
     1.27435
     1.34448
     1.22760
     1.20423
     0.60814
     0.14062
    -0.09314
    -0.80610
    -1.72945
    -2.22035
    -2.18528
    -1.53076
    -1.25025
    -1.23856
    -1.77621
    -2.13853
    -1.84633
    -0.33859
    -0.26846
    -0.67754
    -0.45546
    -0.30352
    -0.44378
    -0.39702
     0.17569
    -0.01132
    -0.52559
    -0.45546
    -0.06976
     0.24581
     0.04712
    -0.32690
    -0.28015
    -0.26846
    -0.30352
    -0.17495
    -0.25677
    -0.18664
    -0.23339
     0.03543
     0.01205
    -0.04639
    -0.01132
    -0.26846
    -0.17495
     0.12893
     0.28088
    -0.02301
     0.12893
     0.10556
     0.08218
     0.12893
     0.38607
     0.29257
     0.09387
     0.29257
     0.19906
     0.16400
     0.19906
     0.17569
     0.35101
     0.22244
     0.58476
     0.30425
     0.47957
     0.39776
     0.39776
     0.10556
     0.49126
     0.26919
    -0.21002
     0.11725
     0.32763
     0.36269
    -0.04639
     0.03543
     0.10556
     0.04712
     0.03543
     0.03543
    -0.16327
     0.09387
     0.09387
    -0.21002
    -0.26846
    -0.10483
     0.00037
     0.16400
     0.07049
     0.30425
    -0.17495
    -0.30352
    -0.06976
     0.05881
     0.07049
     0.03543
    -0.24508
    -0.12820
     0.00037
    -0.04639
     0.02374
    -0.06976
    -0.06976
    -0.19833
     0.10556
     0.25750
    -0.12820
    -0.23339
    -0.25677
    -0.04639
     0.24581
     0.36269
     0.10556
    -0.13989
     0.11725
     0.07049
     0.01205
     0.33932
     0.25750
     0.00037
     0.22244
     0.36269
     0.37438
     0.23413
     0.00037
     0.00037
     0.36269
     0.21075
     0.35101
    -0.04639
     0.07049
     0.12893
    -0.15158
     0.33932
     0.16400
    -0.13989
     0.14062
     0.03543
     0.10556
    -0.03470
    -0.10483
    -0.16327
    -0.05807
    -0.08145
     0.18737
    -0.18664
    -0.01132
    -0.18664
    -0.08145
    -0.05807
     0.00037
    -0.30352
    -0.33859
     0.14062
     0.25750
    -0.18664
    -0.33859
    -0.29183
     0.00037
    -0.02301
     0.02374
    -0.29183
    -0.35027
    -0.25677
    -0.25677
    -0.18664
    -0.22171
    -0.42040
    -0.37365
    -0.18664
     0.08218
     0.09387
    -0.09314
     0.18737
     0.68996
     0.50295
     0.77177
     0.64320
     0.49126
     0.47957
     0.70164
     1.01722
     1.12241
     1.01722
     1.20423
     1.18085
     1.33279
     1.83538
     1.80031
     0.81852
    -1.03986
     0.29257
     1.49643
     1.19254
     0.86528
     0.51464
     0.04712
    -0.42040
     0.23413
    -0.06976
    -0.52559
    -0.39702
    -0.11651
     0.00037
    -0.26846
    -0.56066
    -1.09830
    -1.26193
    -0.47884
    -0.10483
    -0.06976
    -0.35027
    -0.24508
    -0.40871
    -0.28015
     0.04712
    -0.21002
    -0.54897
    -0.28015
    -0.11651
     0.04712
    -0.13989
    -0.08145
    -0.05807
     0.23413
     0.05881
     0.33932
     0.21075
    -0.02301
     0.05881
     0.07049
     0.35101
     0.28088
    -0.18664
     0.00037
     0.15231
     0.15231
     0.43282
     0.02374
     0.05881
    -0.02301
     0.25750
     0.05881
    -0.08145
     0.01205
     0.01205
     0.16400
     0.12893
     0.33932
     0.02374
     0.02374
     0.40944
     0.49126
     0.37438
     0.09387
     0.05881
     0.29257
     0.40944
     0.65489
     0.70164
     0.91203
     0.15231
    -0.61910
     0.29257
     0.47957
     0.30425
     0.30425
     0.23413
     0.40944
     0.19906
     0.15231
    -0.33859
    -0.06976
     0.21075
     0.36269
     0.35101
     0.32763
    -0.03470
     0.10556
     0.18737
     0.35101
     0.49126
     0.18737
     0.15231
     0.23413
     0.47957
     0.51464
     0.36269
     0.03543
     0.30425
     0.32763
     0.39776
     0.26919
     0.07049
     0.04712
    -0.10483
     0.32763
     0.38607
     0.25750
     0.18737
     0.07049
     0.07049
     0.22244
     0.09387
    -0.22171
     0.22244
     0.21075
     0.23413
     0.24581
     0.22244
     0.14062
    -0.04639
     0.31594
     0.10556
     0.26919
     0.12893
     0.15231
     0.08218
     0.23413
     0.01205
     0.00037
    -0.02301
     0.22244
     0.14062
     0.18737
    -0.05807
    -0.08145
    -0.13989
    -0.06976
     0.23413
     0.08218
    -0.01132
    -0.10483
    -0.11651
     0.22244
     0.05881
    -0.24508
    -0.32690
    -0.06976
    -0.13989
    -0.08145
    -0.33859
    -0.21002
    -0.58403
    -0.58403
    -0.26846
    -0.30352
    -0.51390
    -0.38534
    -0.23339
     0.32763
     0.28088
     0.26919
     0.16400
     0.03543
     0.15231
     0.35101
     0.71333
     0.72502
     0.45620
     0.46788
     1.09904
     1.02891
     0.81852
     0.56139
     0.37438
     0.11725
     0.30425
     0.31594
     0.44451
     1.19254
     1.56655
     0.43282
    -1.44894
    -0.50222
     0.49126
     0.76008
     1.50811
     1.80031
     0.83021
     0.64320
     0.61983
     0.51464
     0.30425
     0.43282
     0.58476
     0.47957
     0.16400
     0.45620
     0.44451
     0.45620
     0.43282
    -0.12820
    -0.65416
     0.00037
    -0.01132
    -0.05807
    -0.09314
     0.04712
     0.28088
     0.53801
     0.47957
     0.67827
     0.83021
     0.70164
     0.78346
     0.80684
     1.16916
     0.54970
     0.63152
     0.58476
     0.31594
     0.81852
     0.84190
     0.73671
     0.65489
     0.58476
     0.63152
     0.59645
     0.63152
     0.61983
     0.63152
     0.60814
     0.80684
     0.87696
     0.47957
     0.95878
     1.09904
     0.90034
     0.53801
     0.66658
     0.63152
     0.58476
     0.76008
     0.73671
     0.47957
     0.37438
     0.49126
     0.64320
     0.65489
     0.38607
     0.19906
     0.40944
     0.61983
     0.50295
     0.57308
     0.58476
     0.42113
     0.51464
     0.35101
     0.47957
     0.64320
     0.78346
     0.51464
     0.65489
     1.05228
     1.16916
    -0.17495
    -0.35027
     0.17569
     0.28088
     0.43282
     0.45620
     0.26919
     0.02374
    -0.09314
     0.04712
    -0.23339
    -0.25677
    -0.19833
    -0.15158
     0.10556
     0.09387
     0.09387
    -0.03470
     0.05881
     0.35101
     0.30425
     0.52632
     0.37438
     0.10556
     0.32763
     0.25750
     0.63152
     0.56139
     0.58476
     0.42113
     0.63152
     0.49126
     0.66658
     0.36269
     0.51464
     0.63152
     0.49126
     0.54970
     0.59645
     0.76008
     0.37438
     0.37438
     0.51464
     0.45620
     0.15231
     0.23413
     0.30425
     0.83021
     0.50295
     0.05881
     0.15231
     0.32763
     0.23413
     0.36269
     0.22244
     0.15231
     0.44451
     0.26919
     0.44451
     0.42113
     0.45620
     0.45620
     0.47957
     0.46788
     0.63152
     0.47957
     0.33932
     0.21075
     0.33932
     0.40944
     0.44451
     0.40944
    -0.04639
    -0.30352
    -0.11651
    -0.06976
     0.21075
    -0.28015
    -0.47884
    -0.56066
    -0.65416
    -0.47884
    -0.84117
    -0.85286
    -0.84117
    -0.80610
    -0.93467
    -0.77104
    -0.70091
    -0.91130
    -1.43725
    -1.10999
    -1.12168
    -1.14505
    -1.28531
    -0.80610
    -0.51390
     0.01205
    -0.49053
    -0.52559
    -0.38534
     0.09387
     0.63152
     0.43282
     1.11072
     0.64320
     0.56139
     0.74840
     1.02891
     0.93540
     0.76008
     1.09904
     1.33279
     1.07566
     2.53666
     1.25098
     0.03543
     0.14062
     0.09387
     0.11725
     0.18737
     0.17569
     0.08218
     0.02374
     0.28088
    -0.11651
    -0.26846
    -0.59572
    -1.71777
    -1.33206
    -0.81779
    -0.59572
    -0.65416
    -0.53728
    -0.80610
    -0.56066
    -0.59572
    -0.68922
    -0.67754
    -0.65416
    -0.35027
    -0.15158
    -0.18664
    -0.13989
    -0.22171
    -0.01132
    -0.04639
    -0.16327
     0.11725
     0.05881
    -0.15158
     0.05881
     0.05881
     0.25750
    -0.26846
    -0.10483
    -0.03470
     0.35101
     0.19906
     0.15231
    -0.21002
    -0.02301
     0.16400
     0.05881
     0.00037
     0.12893
    -0.10483
     0.09387
     0.10556
     0.24581
     0.05881
    -0.17495
     0.02374
     0.05881
     0.15231
     0.23413
     0.08218
     0.08218
     0.04712
     0.24581
     0.19906
     0.49126
     0.12893
     0.22244
     0.08218
     0.30425
     0.24581
     0.00037
     0.02374
     0.44451
     0.65489
     0.70164
     0.84190
     0.31594
    -0.71260
    -0.33859
     0.28088
     0.29257
     0.18737
    -0.13989
     0.19906
    -0.09314
     0.00037
    -0.22171
    -0.40871
    -0.57234
    -0.33859
    -0.24508
     0.00037
    -0.35027
    -0.36196
    -0.31521
    -0.44378
     0.25750
     0.04712
    -0.13989
    -0.23339
    -0.03470
     0.17569
    -0.08145
    -0.02301
    -0.04639
    -0.15158
     0.08218
     0.25750
     0.10556
    -0.06976
    -0.16327
    -0.15158
     0.05881
     0.10556
    -0.13989
    -0.21002
    -0.17495
     0.09387
    -0.16327
    -0.35027
    -0.40871
    -0.25677
    -0.06976
     0.01205
    -0.22171
    -0.52559
    -0.31521
    -0.53728
    -0.42040
    -0.05807
    -0.37365
    -0.50222
    -0.49053
    -0.31521
    -0.17495
    -0.29183
    -0.50222
    -0.64247
    -0.18664
    -0.18664
    -0.32690
    -0.15158
    -0.24508
    -0.38534
    -0.31521
    -0.01132
    -0.10483
    -0.10483
    -0.26846
     0.00037
     0.11725
    -0.01132
    -0.32690
    -0.26846
    -0.12820
    -0.10483
     0.03543
    -0.25677
    -0.29183
    -0.13989
    -0.42040
    -0.17495
    -0.11651
    -0.12820
    -0.38534
    -0.21002
    -0.16327
    -0.11651
    -0.32690
    -0.37365
    -0.40871
    -0.10483
    -0.22171
    -0.01132
    -0.37365
    -0.63078
    -0.53728
    -0.70091
    -0.52559
    -0.25677
    -0.40871
    -0.67754
    -0.52559
     0.29257
     0.14062
    -0.04639
     0.77177
     1.05228
     1.37955
     1.87044
     0.68996
     1.32111
     1.04060
     1.42630
     1.61331
     1.60162
     1.94057
     1.69512
     1.64837
     0.93540
     0.49126
    -0.18664
     0.14062
     0.22244
     0.00037
    -0.17495
    -0.38534
    -0.43209
    -0.44378
    -0.39702
    -0.12820
     0.15231
    -0.11651
    -1.23856
    -0.80610
    -0.35027
    -0.11651
     0.09387
    -0.24508
    -0.30352
    -0.05807
    -0.04639
    -0.13989
    -0.38534
    -0.22171
    -0.47884
     0.08218
     0.14062
     0.09387
    -0.11651
    -0.24508
     0.12893
     0.09387
    -0.04639
    -0.15158
    -0.13989
    -0.05807
    -0.22171
    -0.04639
     0.19906
    -0.09314
    -0.32690
    -0.30352
    -0.03470
     0.00037
    -0.09314
    -0.15158
    -0.04639
    -0.13989
     0.07049
    -0.11651
    -0.12820
    -0.16327
    -0.04639
     0.14062
     0.10556
    -0.02301
    -0.35027
    -0.08145
     0.08218
     0.33932
    -0.10483
    -0.05807
    -0.02301
     0.08218
     0.12893
    -0.02301
    -0.15158
    -0.05807
     0.19906
     0.33932
     0.38607
     0.87696
     0.43282
    -0.96974
    -0.85286
    -0.05807
     0.03543
     0.04712
     0.11725
    -0.02301
    -0.26846
    -0.26846
    -0.63078
    -0.46715
    -0.58403
    -0.64247
    -0.35027
    -0.33859
    -0.42040
    -0.68922
    -0.35027
    -0.28015
    -0.04639
    -0.17495
    -0.35027
    -0.23339
    -0.12820
    -0.18664
    -0.08145
    -0.01132
    -0.29183
    -0.09314
    -0.03470
     0.11725
    -0.01132
    -0.06976
    -0.29183
    -0.03470
     0.15231
     0.02374
    -0.03470
    -0.04639
    -0.12820
    -0.11651
    -0.31521
    -0.05807
    -0.17495
     0.02374
     0.10556
     0.19906
     0.18737
    -0.06976
    -0.08145
    -0.09314
     0.52632
     0.22244
     0.24581
     0.15231
     0.38607
     0.18737
     0.28088
     0.44451
     0.64320
     0.33932
     0.25750
     0.23413
     0.64320
     0.39776
     0.36269
     0.28088
     0.47957
     0.30425
     0.53801
     0.50295
     0.39776
    -0.02301
     0.05881
     0.15231
     0.32763
     0.01205
    -0.11651
    -0.25677
    -0.46715
    -0.31521
    -0.68922
    -0.85286
    -0.66585
    -1.01649
    -0.80610
    -1.06324
    -1.36713
    -1.16843
    -1.49569
    -1.13337
    -1.49569
    -1.54245
    -1.35544
    -1.14505
    -0.77104
    -0.64247
    -0.78273
    -0.92298
    -0.98142
    -0.17495
    -0.03470
    -0.63078
    -0.40871
     0.10556
     0.05881
     0.26919
     0.16400
    -0.06976
    -0.21002
     0.01205
     0.23413
     0.46788
     0.50295
    -0.40871
    -0.17495
     0.44451
     0.45620
    -0.02301
    -0.08145
    -0.01132
    -0.01132
     0.21075
     0.10556
     0.16400
     0.19906
     0.05881
     0.30425
    -0.09314
    -0.86454
    -0.57234
    -0.50222
    -0.35027
    -0.26846
    -0.17495
    -0.08145
    -0.15158
    -0.45546
    -0.54897
    -0.40871
     0.05881
    -0.19833
    -0.04639
    -0.13989
    -0.28015
     0.10556
     0.07049
     0.11725
    -0.03470
     0.05881
    -0.09314
     0.25750
     0.10556
     0.01205
    -0.08145
     0.11725
    -0.05807
     0.10556
     0.10556
     0.01205
     0.00037
    -0.01132
     0.16400
    -0.10483
    -0.02301
    -0.05807
     0.12893
    -0.08145
     0.31594
     0.01205
    -0.19833
    -0.30352
    -0.01132
     0.21075
     0.00037
    -0.21002
    -0.03470
     0.00037
    -0.19833
    -0.19833
    -0.12820
     0.03543
    -0.25677
     0.07049
     0.08218
     0.00037
    -0.47884
     0.07049
     0.12893
     0.39776
     0.47957
     0.63152
     0.43282
    -0.58403
    -0.65416
    -0.22171
    -0.08145
     0.24581
     0.16400
     0.08218
    -0.10483
     0.11725
    -0.21002
    -0.57234
    -0.66585
    -0.06976
     0.11725
     0.03543
    -0.21002
    -0.03470
     0.05881
     0.01205
     0.19906
     0.17569
     0.40944
    -0.10483
     0.36269
     0.30425
     0.15231
     0.25750
    -0.13989
     0.15231
     0.37438
     0.29257
     0.23413
    -0.03470
    -0.04639
     0.11725
     0.00037
     0.09387
     0.04712
    -0.05807
    -0.05807
     0.02374
     0.04712
    -0.25677
    -0.24508
    -0.23339
    -0.23339
    -0.11651
    -0.05807
    -0.19833
    -0.53728
    -0.19833
    -0.30352
    -0.17495
    -0.26846
    -0.36196
    -0.35027
    -0.18664
    -0.21002
    -0.23339
    -0.53728
    -0.33859
    -0.26846
     0.09387
    -0.18664
    -0.13989
    -0.45546
    -0.23339
    -0.28015
    -0.25677
     0.00037
    -0.16327
    -0.32690
    -0.33859
    -0.24508
    -0.45546
    -0.58403
    -0.64247
    -0.49053
    -0.42040
    -0.39702
    -0.39702
    -0.46715
    -0.33859
     0.23413
    -0.01132
     0.02374
     0.16400
    -0.06976
     0.17569
     0.19906
     0.45620
     0.51464
     0.14062
     0.19906
     0.65489
     0.68996
     0.04712
    -0.12820
     0.25750
     0.31594
     0.21075
    -0.18664
    -0.26846
    -0.09314
     0.30425
     0.40944
     0.67827
     0.07049
     0.23413
     0.18737
     0.44451
     0.52632
     0.43282
     0.56139
     0.24581
     0.28088
     0.42113
     0.49126
     0.44451
     0.36269
    -0.03470
    -0.70091
     0.00037
    -0.05807
    -0.13989
    -0.04639
    -0.30352
     0.05881
     0.03543
    -0.30352
    -0.44378
    -0.16327
    -0.40871
    -0.08145
     0.15231
    -0.05807
    -0.18664
     0.00037
    -0.06976
     0.12893
    -0.09314
     0.01205
    -0.10483
     0.12893
     0.22244
     0.21075
     0.05881
     0.14062
    -0.08145
     0.16400
     0.25750
     0.28088
    -0.13989
    -0.12820
     0.02374
     0.28088
     0.04712
    -0.24508
     0.04712
    -0.09314
    -0.01132
     0.02374
    -0.08145
    -0.15158
    -0.39702
    -0.29183
    -0.18664
     0.12893
    -0.13989
    -0.26846
    -0.21002
    -0.12820
     0.08218
    -0.18664
    -0.54897
    -0.56066
    -0.23339
    -0.13989
    -0.32690
    -0.40871
    -0.66585
    -0.75935
    -0.31521
    -0.15158
    -0.36196
    -0.31521
    -0.16327
     0.07049
    -0.63078
    -1.25025
    -0.66585
    -0.39702
    -0.29183
    -0.26846
    -0.22171
    -0.28015
    -0.59572
    -0.81779
    -0.65416
    -0.39702
    -0.63078
    -0.45546
    -0.64247
    -0.38534
    -0.56066
    -0.45546
    -0.30352
    -0.33859
    -0.39702
     0.03543
    -0.24508
     0.02374
    -0.16327
    -0.29183
    -0.15158
     0.03543
     0.43282
     0.02374
     0.03543
    -0.02301
     0.08218
     0.30425
     0.25750
     0.02374
     0.02374
     0.49126
     0.42113
     0.36269
     0.50295
     0.12893
    -0.15158
     0.30425
     0.40944
     0.07049
    -0.29183
    -0.24508
     0.22244
     0.52632
     0.04712
    -0.22171
    -0.31521
    -0.24508
    -0.13989
    -0.26846
    -0.29183
    -0.22171
    -0.42040
    -0.19833
    -0.08145
    -0.13989
    -0.65416
    -0.71260
    -0.53728
    -0.46715
    -0.47884
    -0.67754
    -0.19833
    -0.33859
     0.32763
     0.16400
    -0.38534
    -0.38534
    -0.24508
    -0.17495
     0.50295
     0.49126
     0.60814
     0.44451
     0.73671
     0.90034
     0.84190
     1.11072
     0.54970
     0.44451
     0.47957
     0.77177
     0.64320
     0.54970
     0.09387
    -0.06976
     0.44451
     0.58476
    -0.04639
    -0.09314
    -0.50222
    -0.49053
    -0.24508
    -0.19833
    -0.21002
     0.07049
     0.10556
    -0.11651
     0.15231
     0.36269
     0.18737
     0.21075
     0.49126
     0.84190
     0.46788
     0.51464
     0.47957
     0.53801
     0.25750
     0.51464
     0.37438
     0.33932
     0.42113
     0.31594
     0.11725
     0.21075
     0.10556
    -0.36196
    -0.31521
     0.07049
     0.05881
     0.02374
    -0.19833
    -0.17495
    -0.12820
    -0.19833
     0.02374
     0.12893
    -0.04639
    -0.17495
     0.17569
     0.02374
     0.28088
    -0.21002
    -0.05807
     0.05881
     0.12893
     0.33932
     0.21075
     0.12893
     0.16400
     0.02374
     0.19906
     0.19906
     0.08218
     0.05881
     0.16400
     0.35101
     0.22244
    -0.08145
    -0.06976
     0.19906
    -0.01132
     0.05881
     0.03543
    -0.01132
    -0.15158
    -0.26846
    -0.17495
     0.01205
    -0.10483
    -0.09314
     0.03543
     0.03543
    -0.16327
    -0.17495
    -0.11651
    -0.02301
     0.16400
     0.14062
     0.14062
     0.10556
    -0.02301
     0.00037
     0.12893
     0.15231
     0.24581
     0.09387
     0.07049
     0.00037
     0.09387
     0.21075
    -0.02301
    -0.25677
     0.05881
     0.23413
     0.00037
     0.08218
    -0.18664
    -0.16327
     0.04712
     0.03543
     0.22244
    -0.19833
    -0.15158
     0.05881
     0.12893
     0.30425
     0.54970
     0.50295
     0.00037
    -0.50222
    -0.46715
     0.02374
     0.21075
     0.05881
     0.07049
    -0.15158
     0.04712
    -0.09314
    -0.31521
    -0.49053
    -0.49053
    -0.36196
    -0.31521
    -0.60741
    -0.50222
    -0.16327
    -0.36196
    -0.11651
    -0.06976
    -0.19833
    -0.52559
    -0.26846
    -0.26846
    -0.16327
    -0.35027
    -0.42040
    -0.35027
    -0.04639
    -0.18664
    -0.59572
    -0.43209
    -0.23339
    -0.26846
    -0.42040
    -0.21002
    -0.50222
    -0.65416
    -0.64247
    -0.46715
    -0.31521
    -0.23339
    -0.17495
    -0.30352
    -0.17495
     0.05881
    -0.38534
     0.08218
     0.05881
     0.15231
     0.08218
     0.25750
    -0.06976
    -0.40871
    -0.35027
    -0.38534
    -0.52559
     0.10556
     0.22244
     0.16400
    -0.24508
    -0.74766
    -0.87623
    -0.84117
    -0.96974
     0.22244
     0.83021
     0.14062
     0.19906
     0.00037
    -0.13989
    -0.05807
     0.39776
     0.83021
     1.07566
     0.84190
     0.65489
     0.67827
     0.72502
     0.67827
     0.32763
     0.60814
     0.91203
     0.53801
     0.67827
     0.60814
     0.43282
     0.10556
     0.22244
     0.59645
     0.59645
     0.31594
     0.23413
     0.05881
     0.39776
     0.46788
     0.10556
     0.37438
     0.22244
     0.22244
     0.39776
     0.43282
     0.49126
     0.19906
     0.08218
     0.15231
     0.32763
     0.28088
     0.08218
    -0.33859
    -0.17495
     0.29257
     0.45620
     0.16400
     0.39776
     0.04712
     0.24581
     0.33932
     0.16400
     0.43282
     0.07049
     0.45620
     0.81852
     0.64320
     0.53801
     0.42113
     0.58476
     0.58476
     0.37438
     0.70164
     0.60814
     0.39776
     0.45620
     0.54970
     0.50295
     0.26919
     0.23413
     0.25750
     0.64320
     0.53801
     0.39776
     0.17569
     0.23413
     0.30425
     0.42113
     0.50295
     0.45620
     0.29257
     0.43282
     0.59645
     0.66658
     0.46788
     0.49126
     0.38607
     0.57308
     0.60814
     0.88865
     0.57308
     0.70164
     0.66658
     0.60814
     0.72502
     0.73671
     0.72502
     0.49126
     0.65489
     0.59645
     0.63152
     0.31594
     0.14062
     0.33932
     0.23413
     0.37438
     0.49126
     0.02374
    -0.03470
     0.01205
     0.00037
     0.14062
     0.11725
    -0.17495
     0.07049
     0.18737
     0.38607
    -0.08145
    -0.21002
    -0.09314
     0.24581
     0.38607
     0.17569
     0.17569
     0.04712
    -0.11651
     0.05881
     0.24581
     0.23413
     0.18737
     0.16400
     0.38607
     0.26919
    -0.29183
    -1.34375
    -1.08662
    -0.75935
    -1.14505
    -0.88792
    -0.84117
     0.92372
     0.40944
    -0.61910
    -0.75935
    -0.78273
    -1.13337
    -0.79442
    -0.23339
     0.15231
     0.09387
     0.77177
     1.07566
     0.74840
     0.94709
     0.59645
     0.40944
     0.30425
     0.33932
     0.50295
     0.49126
     0.92372
     0.77177
     0.54970
     0.35101
     0.74840
     0.72502
     0.33932
    -0.06976
    -0.24508
     0.08218
     0.36269
     0.40944
     0.15231
     0.26919
     0.40944
     0.12893
     0.16400
    -0.22171
    -0.54897
    -0.43209
    -0.12820
    -0.31521
    -0.39702
    -0.03470
    -0.24508
    -0.89961
     0.17569
     0.05881
    -0.47884
    -0.84117
    -0.85286
    -0.50222
     0.03543
     0.60814
     0.05881
    -0.08145
    -0.06976
     0.08218
     0.24581
     0.19906
    -0.16327
     0.45620
     0.50295
     0.38607
    -0.17495
    -0.18664
     0.16400
     0.09387
     0.17569
     0.32763
     0.42113
     0.02374
     0.04712
     0.26919
     0.31594
     0.21075
     0.14062
     0.01205
     0.02374
     0.25750
     0.28088
     0.22244
    -0.19833
     0.09387
     0.01205
     0.30425
     0.23413
     0.01205
     0.02374
     0.30425
     0.19906
     0.22244
     0.24581
     0.16400
     0.38607
     0.23413
     0.38607
     0.09387
     0.26919
     0.05881
     0.00037
     0.45620
     0.36269
     0.18737
     0.02374
    -0.09314
     0.09387
     0.35101
     0.09387
     0.01205
     0.10556
     0.10556
     0.01205
     0.16400
     0.08218
     0.08218
    -0.24508
    -0.01132
     0.32763
     0.26919
     0.09387
    -0.18664
     0.12893
     0.02374
     0.03543
    -0.03470
     0.07049
     0.02374
    -0.03470
     0.36269
     0.18737
    -0.02301
    -0.31521
    -0.11651
     0.12893
     0.11725
     0.09387
    -0.10483
     0.00037
     0.08218
     0.02374
    -0.06976
    -0.10483
    -0.02301
     0.03543
     0.08218
    -0.04639
    -0.05807
    -0.26846
    -0.37365
     0.11725
     0.03543
     0.14062
    -0.06976
    -0.31521
    -0.25677
     0.14062
    -0.01132
    -0.29183
    -0.03470
    -0.11651
     0.03543
     0.15231
    -0.09314
    -0.26846
    -0.43209
    -0.24508
     0.03543
     0.04712
    -0.21002
    -0.33859
    -0.19833
    -0.36196
    -0.30352
    -0.35027
    -0.39702
    -0.42040
    -0.49053
    -0.44378
    -0.31521
    -0.38534
    -0.66585
    -0.54897
    -0.57234
    -0.37365
    -0.60741
    -0.80610
    -0.66585
    -0.65416
    -0.77104
    -0.85286
    -0.89961
    -0.92298
    -1.22687
    -0.88792
    -0.79442
    -0.63078
    -0.71260
    -0.79442
    -0.53728
    -0.30352
    -0.47884
    -0.22171
    -0.40871
    -0.51390
     0.01205
     0.00037
     0.23413
     0.17569
     0.00037
    -0.21002
     0.16400
     0.16400
     0.25750
    -0.22171
    -0.28015
     0.07049
     0.09387
    -0.25677
    -0.13989
    -0.13989
    -0.08145
     0.01205
     0.10556
     0.16400
     0.10556
     0.17569
     0.10556
     0.29257
     0.24581
    -0.21002
    -0.33859
    -0.08145
    -0.02301
     0.21075
     0.38607
    -0.01132
    -0.15158
    -0.50222
    -0.43209
    -0.29183
     0.31594
     0.81852
    -0.06976
     0.09387
     0.29257
    -0.04639
     0.05881
     0.17569
     0.60814
     0.54970
     0.66658
     0.68996
     1.18085
     0.36269
    -0.37365
    -0.30352
    -0.12820
     0.25750
     0.30425
     0.25750
     0.10556
    -0.29183
    -0.37365
    -0.36196
    -0.18664
    -0.22171
    -0.43209
    -0.19833
    -0.43209
    -0.09314
    -0.16327
    -0.01132
     0.22244
    -0.05807
    -0.04639
    -0.04639
     0.19906
     0.00037
     0.05881
     0.14062
     0.31594
     0.18737
     0.33932
     0.14062
     0.17569
     0.22244
    -0.03470
     0.30425
     0.12893
     0.15231
     0.17569
     0.09387
     0.08218
     0.26919
     0.21075
     0.23413
     0.15231
     0.09387
     0.21075
     0.28088
     0.16400
     0.00037
     0.05881
     0.46788
     0.45620
     0.42113
     0.04712
     0.00037
     0.57308
     0.37438
     0.11725
     0.12893
     0.42113
     0.31594
     0.28088
     0.39776
     0.32763
     0.22244
     0.02374
     0.72502
     0.51464
     0.45620
     0.33932
     0.05881
     0.02374
     0.32763
     0.78346
     0.23413
     0.52632
     0.33932
     0.40944
     0.19906
     0.33932
     0.23413
     0.18737
     0.00037
     0.39776
     0.49126
     0.52632
     0.26919
     0.39776
     0.29257
     0.40944
     0.29257
     0.59645
     0.60814
     0.30425
     0.54970
     0.60814
     0.63152
     0.58476
     0.37438
     0.54970
     0.53801
     0.87696
     0.47957
     0.18737
     0.18737
     0.35101
     0.01205
     0.12893
     0.00037
    -0.12820
    -0.30352
    -0.29183
    -0.44378
    -0.37365
    -0.82948
    -0.78273
    -0.79442
    -0.60741
    -0.78273
    -1.06324
    -1.22687
    -0.78273
    -1.30869
    -1.42557
    -1.72945
    -1.99828
    -1.20349
    -1.18012
    -1.51907
    -1.89309
    -0.87623
    -0.40871
    -0.45546
    -0.82948
    -1.05155
    -1.27362
    -0.72429
    -0.94636
    -0.63078
     0.12893
     0.05881
    -0.50222
    -1.08662
    -0.82948
    -0.31521
    -0.13989
    -0.44378
    -0.92298
    -0.84117
    -1.00480
    -0.64247
    -0.77104
    -0.43209
    -0.01132
    -0.23339
    -0.47884
    -0.49053
    -0.21002
     0.31594
     0.68996
     0.58476
     0.66658
     0.58476
     0.78346
     0.72502
    -0.08145
    -0.71260
     0.26919
     0.78346
     0.93540
     0.76008
     0.45620
     0.03543
     0.23413
    -0.02301
    -0.18664
    -0.11651
     0.29257
     0.28088
    -0.15158
    -0.02301
    -0.59572
    -0.53728
    -0.13989
    -0.16327
    -0.28015
    -0.28015
    -0.29183
    -0.37365
    -0.08145
    -0.25677
    -0.43209
    -0.49053
    -0.04639
     0.11725
    -0.23339
    -0.19833
    -0.11651
     0.29257
     0.22244
     0.39776
     0.17569
     0.19906
     0.19906
     0.08218
     0.21075
     0.50295
     0.25750
     0.15231
     0.38607
     0.15231
     0.22244
    -0.03470
     0.00037
     0.23413
     0.19906
     0.10556
    -0.09314
     0.11725
    -0.10483
     0.08218
     0.23413
     0.26919
    -0.15158
    -0.04639
     0.37438
     0.16400
     0.44451
     0.08218
     0.11725
     0.18737
     0.39776
     0.51464
     0.33932
     0.17569
     0.19906
     0.15231
     0.43282
     0.85359
     1.04060
     0.56139
    -0.35027
    -0.39702
     0.18737
     0.14062
     0.03543
     0.16400
     0.23413
     0.28088
    -0.22171
    -0.19833
    -0.54897
    -0.36196
    -0.37365
    -0.02301
    -0.30352
    -0.23339
    -0.42040
     0.01205
    -0.17495
     0.02374
    -0.29183
    -0.24508
    -0.11651
     0.01205
     0.12893
    -0.15158
    -0.29183
    -0.16327
    -0.33859
     0.07049
     0.12893
    -0.28015
    -0.24508
    -0.12820
    -0.19833
    -0.11651
    -0.28015
    -0.36196
    -0.15158
    -0.21002
    -0.13989
    -0.26846
    -0.29183
    -0.37365
    -0.53728
    -0.26846
    -0.10483
    -0.30352
    -0.42040
    -0.38534
    -0.11651
    -0.31521
    -0.38534
    -0.54897
    -0.32690
    -0.35027
     0.12893
    -0.38534
    -0.23339
    -0.40871
    -0.60741
    -0.38534
    -0.16327
     0.00037
    -0.33859
    -0.30352
    -0.37365
    -0.13989
    -0.13989
    -0.15158
    -0.30352
    -0.22171
    -0.01132
    -0.18664
    -0.03470
    -0.15158
    -0.42040
    -0.39702
    -0.03470
    -0.09314
    -0.52559
    -0.71260
    -1.10999
    -1.16843
    -0.65416
    -0.94636
    -1.20349
    -1.68270
    -0.50222
     0.68996
     1.15747
     1.00553
     1.74187
     1.40292
     0.61983
    -1.83465
    -0.45546
     1.84707
     3.37819
     3.63532
     2.48990
     1.71850
     0.73671
    -0.38534
    -0.13989
     0.39776
     0.35101
     0.25750
    -0.05807
    -0.77104
    -0.77104
    -1.35544
    -1.54245
    -1.29700
    -1.15674
    -1.08662
    -0.86454
    -0.89961
    -1.14505
    -0.98142
    -0.89961
    -0.59572
    -0.40871
    -0.56066
    -0.28015
    -0.57234
    -0.50222
     0.15231
    -0.08145
    -0.17495
    -0.15158
    -0.09314
    -0.10483
     0.19906
    -0.08145
     0.05881
    -0.21002
    -0.11651
     0.14062
     0.01205
    -0.02301
    -0.25677
    -0.10483
     0.33932
     0.30425
     0.28088
     0.01205
     0.08218
     0.26919
     0.12893
     0.11725
     0.25750
     0.23413
     0.12893
     0.18737
     0.33932
     0.11725
     0.04712
    -0.15158
     0.16400
     0.17569
     0.04712
     0.14062
    -0.26846
    -0.11651
    -0.02301
     0.19906
    -0.01132
    -0.02301
    -0.39702
     0.09387
     0.09387
     0.10556
    -0.18664
    -0.29183
    -0.22171
     0.00037
    -0.06976
    -0.31521
    -0.21002
    -0.39702
    -0.08145
    -0.23339
    -0.38534
    -0.05807
    -0.23339
    -0.10483
    -0.03470
    -0.05807
    -0.18664
    -0.03470
    -0.12820
     0.32763
     0.51464
     0.64320
     0.94709
     0.08218
    -0.37365
    -0.09314
     0.19906
     0.38607
     0.19906
     0.15231
    -0.03470
    -0.08145
    -0.08145
    -0.12820
    -0.58403
    -0.50222
    -0.22171
    -0.18664
    -0.09314
    -0.17495
    -0.33859
    -0.45546
    -0.23339
    -0.30352
    -0.16327
    -0.10483
    -0.19833
    -0.08145
    -0.12820
     0.04712
    -0.42040
    -0.22171
    -0.17495
    -0.16327
     0.04712
    -0.17495
     0.00037
    -0.37365
    -0.05807
    -0.12820
     0.10556
    -0.04639
    -0.18664
    -0.19833
     0.11725
    -0.01132
    -0.15158
    -0.24508
    -0.01132
     0.04712
     0.04712
    -0.02301
     0.03543
    -0.26846
    -0.10483
    -0.04639
     0.02374
    -0.02301
     0.03543
    -0.18664
    -0.05807
    -0.05807
    -0.12820
    -0.13989
    -0.22171
    -0.18664
    -0.28015
    -0.16327
    -0.17495
    -0.66585
    -0.50222
    -0.40871
    -0.49053
    -0.57234
    -0.44378
    -0.84117
    -0.67754
    -0.59572
    -1.13337
    -1.27362
    -1.33206
    -1.42557
    -1.08662
    -0.60741
    -0.28015
     0.23413
     0.05881
    -0.22171
     0.78346
     0.98216
     1.35617
     0.56139
    -0.08145
     0.43282
     1.60162
     1.04060
     1.19254
     1.15747
     1.06397
     1.09904
     0.97047
     0.78346
     0.52632
    -0.12820
    -0.38534
    -0.35027
    -0.24508
    -0.09314
     0.08218
    -0.22171
    -0.42040
    -0.12820
    -0.23339
     0.00037
    -0.31521
    -0.22171
    -0.43209
    -0.29183
    -0.52559
    -0.73598
    -0.58403
    -0.39702
    -0.30352
    -0.13989
    -0.22171
    -0.26846
    -0.03470
     0.16400
    -0.26846
    -0.08145
    -0.25677
    -0.29183
     0.07049
     0.08218
    -0.03470
    -0.31521
     0.05881
    -0.05807
     0.23413
     0.12893
    -0.03470
    -0.11651
     0.15231
     0.08218
     0.11725
     0.02374
     0.17569
    -0.17495
    -0.01132
     0.29257
     0.09387
    -0.08145
    -0.13989
    -0.19833
    -0.02301
     0.12893
     0.17569
    -0.15158
    -0.11651
     0.00037
    -0.28015
    -0.36196
    -0.06976
    -0.21002
    -0.16327
    -0.15158
    -0.09314
    -0.15158
    -0.51390
    -0.50222
    -0.24508
    -0.03470
    -0.11651
    -0.12820
    -0.11651
    -0.01132
     0.08218
     0.04712
     0.35101
     0.24581
     0.47957
     0.64320
     0.93540
     0.05881
    -0.45546
    -0.01132
     0.39776
     0.42113
     0.25750
     0.02374
     0.16400
    -0.17495
     0.00037
    -0.10483
    -0.05807
    -0.51390
    -0.56066
    -0.28015
    -0.08145
    -0.06976
    -0.42040
    -0.36196
    -0.33859
    -0.12820
     0.03543
    -0.12820
    -0.24508
    -0.35027
    -0.44378
    -0.56066
    -0.11651
    -0.16327
    -0.33859
    -0.38534
    -0.16327
    -0.12820
    -0.28015
    -0.44378
    -0.44378
    -0.42040
    -0.01132
    -0.16327
    -0.13989
    -0.22171
    -0.65416
    -0.23339
    -0.30352
    -0.05807
    -0.42040
    -0.70091
    -0.33859
    -0.24508
    -0.32690
    -0.43209
    -0.45546
    -0.50222
    -0.45546
    -0.40871
    -0.37365
    -0.47884
    -0.87623
    -0.64247
    -0.74766
    -0.33859
    -0.45546
    -0.95805
    -0.46715
    -0.40871
    -0.35027
    -0.79442
    -0.78273
    -0.54897
    -0.64247
    -0.63078
    -0.63078
    -0.87623
    -0.98142
    -1.08662
    -0.89961
    -0.13989
    -0.40871
    -0.92298
     0.32763
     0.26919
     0.07049
     0.33932
     0.29257
     0.39776
    -0.08145
     0.51464
     0.38607
     0.73671
     1.05228
    -0.19833
     0.80684
     1.20423
     0.38607
     0.36269
     0.22244
     0.66658
     0.32763
     0.88865
     0.18737
     0.33932
     0.17569
     0.58476
     0.14062
    -0.11651
     0.37438
     0.42113
     0.04712
     0.32763
     0.09387
     0.12893
    -0.42040
    -0.39702
    -0.10483
     0.12893
    -0.01132
    -0.05807
    -0.09314
     0.45620
     0.76008
     0.93540
     0.83021
     0.81852
     0.85359
     1.08735
     1.29773
     1.32111
     1.16916
     1.08735
     1.19254
     1.34448
     1.30942
     1.27435
     0.86528
     1.25098
     1.43799
     1.44967
     1.07566
     0.99384
     1.15747
     0.88865
     1.06397
     1.25098
     0.78346
     0.87696
     0.86528
     1.54318
     2.74704
     5.57553
     3.92752
     1.77694
     1.20423
     1.41461
     1.82369
     2.31458
     2.38471
     2.10420
     1.97563
     1.88213
     0.76008
     0.37438
    -0.56066
    -0.77104
    -1.02818
    -1.27362
    -1.69439
    -1.85802
    -1.76452
    -1.49569
    -1.40219
    -1.42557
    -1.26193
    -1.18012
    -1.21518
    -0.81779
    -0.47884
    -0.82948
    -0.93467
    -0.58403
    -0.49053
    -0.52559
    -0.52559
    -0.66585
    -0.63078
    -0.30352
    -0.22171
    -0.24508
    -0.50222
    -0.42040
    -0.44378
    -0.09314
     0.07049
    -0.52559
    -0.32690
    -0.37365
    -0.06976
    -0.04639
    -0.09314
    -0.17495
    -0.40871
    -0.05807
    -0.02301
     0.01205
    -0.25677
    -0.30352
    -0.49053
    -0.16327
     0.23413
    -0.21002
    -0.30352
    -0.21002
    -0.02301
    -0.09314
    -0.05807
    -0.36196
    -0.08145
    -0.13989
    -0.18664
     0.12893
     0.35101
     0.10556
     0.02374
     0.09387
     0.42113
     0.32763
     0.10556
    -0.15158
     0.15231
     0.12893
    -0.23339
    -0.35027
     0.01205
    -0.04639
     0.02374
    -0.31521
    -0.47884
    -0.35027
    -0.58403
    -0.50222
     0.21075
     0.46788
     0.65489
     0.37438
    -0.61910
    -0.93467
     0.02374
     0.33932
     0.91203
     1.37955
     1.09904
     0.23413
    -0.53728
    -0.17495
     0.18737
    -0.31521
    -0.15158
     0.04712
    -0.06976
    -0.30352
    -0.57234
    -0.29183
    -0.52559
    -0.39702
    -0.19833
    -0.71260
    -0.63078
    -0.21002
    -0.04639
     0.12893
    -0.24508
    -0.47884
     0.00037
     0.37438
     0.21075
    -0.16327
    -1.28531
    -0.45546
     0.80684
     0.78346
     0.10556
    -0.45546
    -0.43209
    -0.24508
    -0.06976
    -0.28015
    -0.91130
    -0.46715
    -0.19833
    -0.36196
    -0.30352
    -0.75935
    -0.77104
    -1.16843
    -1.12168
     0.01205
     0.49126
     1.88213
     0.92372
    -0.53728
    -0.25677
     0.36269
     0.72502
     0.28088
     0.74840
     1.18085
     1.19254
     1.02891
     0.71333
     0.65489
     0.43282
     0.12893
     0.02374
    -0.01132
    -0.25677
    -0.15158
    -0.10483
    -0.12820
    -0.01132
    -0.13989
    -0.49053
    -0.17495
    -0.06976
     0.03543
    -0.26846
     0.02374
    -0.12820
    -0.06976
    -0.03470
     0.12893
     0.10556
    -0.01132
     0.14062
     0.14062
     0.11725
     0.26919
     0.07049
    -0.05807
     0.25750
     0.22244
     0.33932
     0.45620
     0.26919
    -0.10483
     0.09387
     0.29257
     0.29257
     0.09387
     0.04712
     0.16400
     0.11725
     0.26919
    -0.10483
    -0.21002
     0.08218
     0.15231
    -0.09314
    -0.18664
    -0.22171
     0.02374
    -0.02301
     0.14062
     0.04712
     0.16400
     0.29257
     0.18737
     0.46788
     0.26919
     0.25750
    -0.02301
     0.03543
    -0.06976
    -0.12820
    -0.10483
    -0.10483
    -0.31521
    -0.56066
    -0.56066
    -0.53728
    -0.33859
    -0.42040
    -0.43209
    -0.54897
    -0.42040
    -0.45546
    -0.40871
    -0.35027
    -0.01132
     0.35101
     0.52632
    -0.47884
    -0.94636
     0.83021
     2.24446
     2.22108
     1.61331
     0.90034
    -0.18664
    -0.33859
     0.78346
     1.57824
     2.73535
     3.00417
     2.29121
     0.17569
    -1.19181
     0.10556
     0.86528
     0.22244
    -0.06976
    -0.08145
    -0.45546
    -0.82948
    -1.21518
    -1.51907
    -1.46063
    -1.28531
    -1.27362
    -1.27362
    -1.26193
    -1.15674
    -0.63078
    -0.56066
    -0.93467
    -1.26193
    -1.29700
    -0.96974
    -0.53728
    -0.39702
    -0.16327
    -0.74766
    -0.65416
    -0.77104
    -1.07493
    -1.26193
    -1.32037
    -0.57234
    -0.49053
    -0.72429
    -1.42557
    -1.27362
    -0.65416
    -0.75935
    -1.06324
    -1.00480
    -1.16843
    -1.13337
    -0.95805
    -0.82948
    -1.23856
    -1.53076
    -1.36713
    -0.89961
    -1.06324
    -0.94636
    -0.93467
    -0.86454
    -0.85286
    -0.91130
    -0.61910
    -0.54897
    -0.25677
    -0.32690
    -0.28015
    -0.08145
     0.05881
    -0.12820
    -0.02301
     0.19906
     0.38607
     0.11725
     0.32763
     0.36269
     0.26919
     0.29257
     0.30425
     0.30425
     0.37438
     0.51464
     0.04712
     0.12893
     0.19906
     0.26919
     0.22244
     0.03543
     0.05881
     0.00037
    -0.02301
    -0.12820
    -0.11651
    -0.16327
    -0.32690
    -0.35027
    -0.11651
     0.00037
    -0.28015
    -0.13989
    -0.16327
     0.05881
     0.00037
    -0.01132
     0.04712
    -0.01132
     0.42113
     0.54970
     0.64320
     0.33932
     0.39776
     0.39776
     0.59645
     0.65489
     0.24581
     0.25750
     0.24581
     0.39776
     0.31594
     0.58476
     0.29257
     0.03543
    -0.23339
     0.03543
     0.03543
     0.17569
     0.19906
    -0.29183
    -0.29183
    -0.44378
     0.01205
    -0.15158
    -0.11651
    -0.25677
    -0.19833
    -0.02301
    -0.05807
    -0.28015
    -0.87623
    -0.53728
    -0.11651
    -0.22171
    -0.51390
    -0.52559
    -0.38534
    -0.22171
    -0.15158
    -0.25677
    -0.31521
    -0.42040
    -0.35027
    -0.25677
    -0.23339
    -0.21002
    -0.28015
    -0.44378
    -0.29183
    -0.11651
    -0.15158
     0.11725
    -0.03470
     0.28088
     0.26919
     0.45620
    -0.18664
     0.12893
     0.25750
    -0.09314
    -0.16327
     0.23413
     0.73671
     2.25614
     1.62499
     2.12758
     2.63016
     0.94709
     0.64320
     1.44967
     2.03407
     1.42630
     0.11725
     0.81852
     1.15747
     0.32763
     0.18737
     0.15231
    -0.54897
    -1.14505
    -1.39050
    -1.77621
    -1.89309
    -2.04503
    -2.13853
    -1.83465
    -1.49569
    -1.32037
    -1.19181
    -0.98142
    -1.02818
    -0.94636
    -0.60741
    -0.22171
    -0.51390
    -0.28015
    -0.32690
    -0.28015
    -0.15158
    -0.32690
    -0.21002
    -0.04639
    -0.18664
    -0.22171
    -0.36196
    -0.71260
    -0.40871
    -0.35027
    -0.30352
    -0.30352
     0.00037
    -0.50222
    -0.47884
    -0.53728
    -0.28015
    -0.18664
    -0.28015
    -0.45546
    -0.31521
    -0.04639
     0.01205
    -0.18664
    -0.25677
    -0.49053
    -0.40871
    -0.32690
    -0.06976
    -0.18664
    -0.37365
    -0.61910
    -0.24508
    -0.39702
    -0.49053
    -0.74766
    -0.56066
    -0.64247
    -0.56066
    -0.80610
    -0.89961
    -1.26193
    -1.40219
    -1.48401
    -1.12168
    -1.46063
    -1.25025
    -0.35027
     0.35101
     1.08735
     1.14579
     0.53801
    -0.33859
     0.45620
     1.06397
     1.20423
     1.23929
     1.34448
     1.75356
     1.20423
     1.39123
     0.93540
     0.04712
    -0.29183
    -0.42040
    -0.50222
    -0.88792
    -1.03986
    -1.36713
    -1.46063
    -1.34375
    -1.28531
    -1.21518
    -1.37881
    -1.16843
    -1.37881
    -0.86454
    -0.64247
    -0.75935
    -0.63078
    -0.77104
    -0.40871
    -0.42040
    -0.38534
    -0.51390
    -0.36196
    -0.01132
     0.14062
     0.00037
     0.10556
    -0.13989
    -0.42040
     0.05881
     0.28088
     0.00037
    -0.18664
     0.04712
    -0.03470
     0.19906
     0.16400
    -0.01132
    -0.10483
    -0.15158
     0.03543
     0.15231
    -0.16327
     0.08218
    -0.26846
    -0.03470
     0.03543
     0.22244
    -0.05807
    -0.04639
     0.09387
     0.18737
     0.12893
     0.26919
     0.11725
     0.17569
     0.03543
     0.01205
    -0.24508
     0.16400
    -0.11651
    -0.15158
     0.02374
     0.16400
     0.03543
    -0.17495
    -0.32690
    -0.45546
    -0.39702
    -0.43209
    -0.37365
    -0.30352
    -0.58403
    -0.32690
    -0.30352
    -0.13989
    -0.38534
    -0.58403
     0.07049
     0.70164
     0.36269
     0.30425
     0.78346
     0.97047
     0.49126
     0.43282
     0.38607
     1.37955
     1.84707
     2.43146
     2.95742
     1.63668
    -0.50222
    -1.32037
     0.74840
     1.06397
     1.00553
     0.31594
    -0.12820
    -0.43209
    -0.29183
    -0.84117
    -1.07493
    -1.08662
    -1.01649
    -1.09830
    -1.18012
    -1.01649
    -0.57234
    -0.72429
    -0.81779
    -0.40871
    -0.51390
    -0.91130
    -0.57234
    -0.09314
    -0.43209
    -0.28015
    -0.22171
    -0.25677
    -0.26846
    -0.23339
    -0.39702
    -0.31521
    -0.15158
    -0.30352
    -0.40871
    -0.32690
    -0.06976
    -0.33859
    -0.24508
    -0.24508
    -0.38534
    -0.29183
    -0.37365
    -0.23339
    -0.46715
    -0.51390
    -0.47884
    -0.31521
    -0.24508
    -0.52559
    -0.65416
    -0.54897
    -0.33859
    -0.22171
    -0.36196
    -0.40871
    -0.66585
    -0.43209
    -0.22171
    -0.57234
    -0.39702
    -0.32690
    -0.54897
    -0.51390
    -0.31521
    -0.33859
    -0.57234
    -0.60741
    -0.43209
    -0.38534
    -0.58403
    -0.39702
    -0.36196
    -0.74766
    -0.71260
    -0.66585
    -0.77104
    -0.98142
    -1.21518
    -1.48401
    -1.20349
    -0.60741
    -1.23856
    -1.79958
    -0.87623
    -0.91130
    -0.87623
    -0.71260
    -0.58403
    -0.71260
    -0.61910
    -0.53728
    -0.31521
    -0.06976
     0.10556
     0.30425
     0.11725
     0.30425
     0.43282
     0.21075
    -0.10483
    -0.16327
    -0.05807
     0.22244
     0.64320
     0.38607
    -0.12820
    -0.15158
    -0.08145
     0.22244
     0.07049
    -0.23339
    -0.06976
    -0.01132
     0.29257
    -0.23339
     0.08218
     0.00037
    -0.18664
    -0.09314
    -0.19833
    -0.15158
    -0.44378
    -0.43209
    -0.29183
    -0.21002
    -0.32690
    -0.43209
    -0.52559
    -0.31521
    -0.54897
    -0.47884
    -0.05807
     0.51464
     0.71333
     2.33796
     2.15095
     0.33932
    -0.37365
    -0.30352
     0.02374
     1.20423
     1.30942
     1.64837
     0.97047
     1.18085
     0.70164
     0.50295
     0.28088
     0.10556
    -0.35027
    -0.13989
    -0.12820
    -0.09314
    -0.24508
    -0.58403
    -0.33859
    -0.05807
     0.12893
    -0.22171
    -0.42040
    -0.37365
    -0.57234
    -0.05807
     0.57308
     0.54970
     0.57308
     0.68996
     0.54970
     0.50295
     0.88865
     0.59645
     1.12241
     1.98732
     2.04576
     1.41461
    -0.77104
    -1.57751
    -0.36196
    -0.04639
    -0.23339
    -0.54897
    -0.79442
    -1.21518
    -1.35544
    -1.30869
    -1.97490
    -2.16191
    -2.06840
    -1.47232
    -1.14505
    -0.70091
    -0.66585
    -0.67754
    -0.47884
    -0.26846
    -0.38534
    -0.33859
    -0.02301
     0.04712
     0.16400
     0.12893
     0.23413
     0.09387
    -0.06976
    -0.08145
    -0.09314
    -0.08145
    -0.08145
    -0.11651
    -0.39702
    -0.35027
    -0.36196
    -0.29183
    -0.38534
    -0.30352
    -0.51390
    -0.58403
    -0.23339
    -0.29183
    -0.52559
    -0.67754
    -0.47884
    -0.40871
    -0.19833
    -0.50222
    -0.61910
    -0.51390
    -0.66585
    -0.57234
    -0.40871
    -0.44378
    -0.57234
    -0.51390
    -0.44378
    -0.36196
    -0.51390
    -0.89961
    -0.50222
    -0.49053
    -0.56066
    -0.33859
    -0.49053
    -0.45546
    -0.60741
    -0.64247
    -0.50222
    -0.36196
    -0.64247
    -0.64247
    -0.66585
    -0.58403
    -0.63078
    -0.81779
    -0.82948
    -0.89961
    -1.02818
    -1.01649
    -1.15674
    -1.63595
    -1.84633
    -1.96321
    -1.99828
    -1.35544
    -1.22687
    -1.27362
    -1.14505
    -0.68922
    -0.64247
    -1.19181
    -1.10999
    -0.72429
    -0.84117
    -1.28531
    -1.22687
    -0.26846
     0.22244
    -0.24508
    -0.43209
    -0.59572
    -0.87623
    -1.13337
    -1.30869
    -1.33206
    -1.00480
    -1.23856
    -1.32037
    -1.03986
    -0.80610
    -0.92298
    -0.64247
    -0.86454
    -0.81779
    -0.77104
    -0.81779
    -0.73598
    -0.38534
    -0.51390
    -0.43209
    -0.54897
    -0.16327
    -0.22171
    -0.33859
    -0.43209
    -0.65416
    -0.37365
    -0.09314
    -0.22171
    -0.46715
    -0.30352
    -0.60741
    -0.32690
    -0.08145
    -0.19833
    -0.33859
    -0.50222
     0.01205
    -0.08145
    -0.19833
    -0.25677
    -0.36196
    -0.17495
     0.14062
     0.15231
    -0.08145
    -0.09314
    -0.03470
     0.08218
     0.24581
     0.24581
    -0.11651
    -0.13989
     0.25750
     0.28088
     0.24581
     0.07049
    -0.08145
     0.00037
     0.15231
     0.22244
     0.15231
    -0.13989
    -0.10483
    -0.04639
     0.24581
     0.28088
    -0.10483
    -0.26846
    -0.30352
     0.26919
    -0.13989
    -0.12820
    -0.35027
    -0.19833
    -0.03470
    -0.13989
     0.02374
    -0.28015
    -0.24508
    -0.31521
    -0.23339
    -0.06976
    -0.19833
    -0.16327
    -0.30352
    -0.26846
    -0.05807
    -0.12820
    -0.46715
    -0.63078
    -0.24508
     0.35101
     0.10556
     0.05881
     0.23413
    -0.25677
    -0.67754
    -0.11651
     0.60814
     1.99901
     2.27952
     3.06261
     2.85223
     1.75356
     1.63668
     1.73019
    -0.29183
     0.18737
     2.06914
     3.16781
     3.46000
     3.27300
     1.37955
    -0.16327
    -1.57751
    -1.64764
    -1.03986
    -0.78273
    -0.50222
    -0.98142
    -0.99311
    -1.12168
    -1.74114
    -1.41388
    -1.42557
    -1.42557
    -1.33206
    -1.21518
    -0.81779
    -0.93467
    -1.16843
    -0.98142
    -1.43725
    -1.36713
    -0.04639
    -0.52559
    -0.75935
    -0.86454
    -1.00480
    -1.12168
    -1.29700
    -1.01649
    -0.85286
    -0.86454
    -1.21518
    -0.87623
    -0.58403
    -0.50222
    -0.54897
    -0.65416
    -0.54897
    -0.63078
    -0.44378
    -0.38534
    -0.68922
    -0.49053
    -0.30352
    -0.50222
    -0.64247
    -0.66585
    -1.00480
    -1.22687
    -1.02818
    -1.07493
    -1.20349
    -1.34375
    -1.15674
    -1.22687
    -0.91130
    -1.22687
    -1.08662
    -0.92298
    -0.78273
    -0.52559
    -0.63078
    -0.82948
    -0.81779
    -0.85286
    -0.37365
    -0.03470
    -0.30352
    -0.58403
    -0.37365
     0.10556
     0.51464
    -0.52559
    -0.11651
    -0.38534
    -0.33859
     0.08218
     0.02374
     0.33932
     0.26919
    -0.01132
     0.15231
     0.39776
     0.21075
     0.42113
     0.26919
     0.32763
     0.02374
    -0.10483
    -0.11651
    -0.18664
    -0.05807
    -0.15158
    -0.15158
    -0.25677
    -0.16327
    -0.58403
    -0.42040
    -0.13989
    -0.29183
    -0.42040
    -0.01132
    -0.39702
    -0.23339
    -0.16327
    -0.19833
     0.18737
    -0.02301
     0.09387
    -0.04639
     0.29257
     0.29257
     0.26919
    -0.02301
     0.17569
     0.38607
     0.43282
     0.43282
     0.31594
     0.33932
     0.35101
     0.38607
     0.44451
     0.46788
     0.38607
     0.35101
     0.30425
     0.64320
     0.51464
     0.23413
     0.70164
     0.58476
     0.47957
     0.45620
     0.44451
     0.39776
     0.35101
     0.49126
     0.35101
     0.22244
     0.35101
    -0.04639
     0.04712
    -0.06976
    -0.18664
    -0.23339
    -0.39702
    -0.70091
    -0.82948
    -0.78273
    -0.59572
    -1.16843
    -0.86454
    -0.91130
    -1.02818
    -1.08662
    -1.15674
    -1.20349
    -1.05155
    -0.80610
    -0.86454
    -1.26193
    -1.09830
    -0.70091
    -0.52559
    -0.15158
    -1.07493
    -0.32690
     0.65489
     0.28088
    -0.72429
    -0.64247
     0.17569
     1.11072
     2.86392
     3.17949
     2.08082
     0.31594
    -0.86454
    -0.30352
     0.50295
     1.12241
     1.06397
     0.83021
     0.16400
    -0.61910
    -1.18012
    -1.02818
    -1.14505
    -0.68922
    -0.75935
    -0.85286
    -1.60089
    -1.89309
    -1.86971
    -1.23856
    -0.85286
    -0.75935
    -0.87623
    -0.71260
    -0.79442
    -0.89961
    -1.35544
    -1.51907
    -1.50738
    -1.71777
    -1.67101
    -2.03334
    -2.05672
    -1.50738
    -0.77104
    -1.53076
    -1.46063
    -1.34375
    -1.12168
    -0.74766
    -0.93467
    -1.22687
    -1.10999
    -0.73598
    -0.52559
    -0.06976
    -0.25677
    -0.33859
    -0.40871
    -0.40871
    -0.35027
    -0.40871
    -0.23339
     0.00037
    -0.33859
    -0.35027
     0.28088
     0.47957
     0.11725
    -0.29183
     0.09387
     0.24581
     0.32763
     0.60814
     0.79515
     1.07566
     0.63152
     0.17569
     0.23413
     0.72502
     0.80684
     0.61983
     0.01205
     0.01205
    -0.30352
    -0.13989
     0.21075
     0.23413
    -0.04639
    -0.13989
    -0.38534
    -0.49053
    -0.17495
    -0.63078
    -0.28015
    -0.35027
    -0.35027
    -0.32690
    -0.13989
    -0.32690
    -0.23339
    -0.15158
    -0.12820
     0.08218
     0.22244
     0.37438
     0.00037
     0.02374
     0.08218
     0.08218
     0.24581
     0.31594
     0.18737
     0.12893
     0.35101
     0.46788
     0.12893
     0.09387
    -0.11651
     0.04712
     0.02374
     0.17569
     0.15231
    -0.25677
    -0.16327
    -0.21002
     0.03543
    -0.04639
     0.28088
    -0.18664
     0.10556
    -0.05807
     0.05881
    -0.19833
    -0.24508
     0.03543
    -0.04639
     0.16400
     0.14062
     0.15231
    -0.01132
     0.11725
    -0.29183
     0.02374
    -0.30352
    -0.71260
    -0.84117
    -0.58403
    -0.11651
     0.42113
     0.35101
    -0.21002
     0.14062
     0.33932
     0.58476
     0.81852
     0.12893
     0.11725
     1.15747
     1.58993
     1.40292
     0.68996
     1.54318
     2.17433
     2.02238
     2.11589
     1.66006
     1.14579
     0.93540
     0.28088
    -0.10483
     0.43282
     0.63152
     0.29257
    -0.25677
    -0.58403
    -0.71260
    -1.08662
    -1.36713
    -1.51907
    -1.54245
    -1.61257
    -1.63595
    -1.65933
    -1.03986
    -0.58403
    -0.33859
    -0.46715
    -0.68922
    -0.51390
    -0.39702
