# Supplementary material for: Software algorithm and hardware design for real-time implementation of new spectral estimator
Source: Biomed Eng Online. 2014 May 9;13:61. doi: 10.1186/1475-925X-13-61 (PMC4057578; doi:10.1186/1475-925X-13-61)
Supplement: Additional file 2 — txtfiles.zip. [file 1475-925X-13-61-S2.zip › FILE148.TXT]

     0.14749
     0.20917
     0.18274
     0.00650
    -0.01112
    -0.24903
    -0.27547
    -0.29309
    -0.28428
    -0.28428
    -0.55744
    -0.76011
    -0.09924
    -0.35477
    -0.56625
    -0.76892
    -0.55744
    -0.18735
    -0.09042
     0.10343
    -0.02874
     0.02413
    -0.17854
     0.08581
     0.12105
     0.26204
     0.23561
     0.37659
     0.28848
     0.31491
     0.56164
     0.69381
     0.28848
     0.23561
     0.41184
     0.37659
     0.20036
     0.09462
    -0.04637
    -0.22260
    -0.37240
    -0.35477
    -0.68080
    -0.65437
    -0.90109
    -1.03327
    -1.12138
    -1.04208
    -1.21831
    -1.19188
    -1.32405
    -1.25356
    -1.09495
    -1.09495
    -1.32405
    -1.13901
    -0.81298
    -0.66318
    -1.02446
    -1.08614
    -1.09495
    -1.22712
    -1.32405
    -1.08614
    -1.13020
    -0.82179
    -1.00683
    -1.59721
    -1.53553
    -1.53553
    -1.72057
    -1.60602
    -1.80869
    -1.58840
    -1.22712
    -1.42979
    -1.47385
    -1.51791
    -1.47385
    -1.07733
    -0.97159
    -1.14782
    -1.15663
    -1.02446
    -0.81298
    -0.83060
    -0.92753
    -0.85703
    -0.77773
    -0.61031
    -0.41645
    -0.74248
    -0.78654
    -0.83060
    -0.79535
    -0.56625
    -0.46051
    -0.51338
    -0.68961
    -0.71605
    -0.52219
    -0.52219
    -0.53100
    -0.61912
    -0.46051
     0.17392
     0.42065
     0.70262
     0.14749
    -1.74701
    -2.76916
    -1.11257
     0.27085
    -0.06399
    -0.76011
    -0.94515
    -1.05089
    -0.99802
    -1.20069
    -0.93634
    -1.18306
    -1.12138
    -1.46504
    -1.32405
    -0.87466
     0.05937
    -0.07280
    -0.59269
     0.05056
     0.19155
    -0.25784
    -0.30190
    -0.28428
    -0.01112
    -0.16973
    -0.24903
    -0.22260
    -0.23141
    -0.34596
    -0.16092
    -0.50457
    -0.31071
    -0.48695
    -0.60150
    -0.37240
    -0.04637
    -0.50457
    -0.29309
    -0.17854
     0.07700
     0.01532
    -0.04637
    -0.07280
     0.03294
     0.27966
     0.31491
     0.41184
     0.25323
     0.04175
     0.13868
     0.24442
     0.30610
     0.28848
    -0.05518
    -0.08161
    -0.04637
    -0.05518
    -0.13448
     0.07700
    -0.45170
    -0.51338
    -0.48695
    -0.52219
    -0.73367
    -1.08614
    -0.54863
     0.00650
    -0.11686
    -0.22260
    -0.68961
    -0.84822
    -1.09495
    -0.80417
    -0.30190
     0.11224
    -0.14329
     0.08581
     0.14749
     0.23561
     0.15630
     0.07700
    -0.07280
     0.08581
     0.42946
     0.60569
     0.57045
     0.32372
     0.20036
     0.46471
     0.42065
     0.30610
     0.32372
     0.08581
     0.16511
     0.17392
    -0.01112
    -0.05518
    -0.14329
    -0.21379
    -0.24903
     0.05937
    -0.01112
    -0.10805
    -0.13448
    -0.18735
    -0.01993
    -0.02874
     0.05056
     0.07700
     0.29729
     0.31491
     0.54401
     0.57926
     0.58807
     0.37659
     0.45590
     0.74668
     0.79074
     0.93172
     0.72906
     1.23132
     1.73358
     2.00674
     1.62784
     1.23132
     1.27538
     1.74239
     1.01984
     0.37659
     0.79074
     0.49995
     0.56164
     0.64975
     0.12987
    -0.50457
    -0.94515
    -0.94515
    -1.24475
    -1.42979
    -1.21831
    -1.21831
    -1.46504
    -1.27118
    -1.18306
    -1.13020
    -0.90990
    -0.93634
    -0.88347
    -0.48695
    -0.46932
    -0.10805
    -0.11686
    -0.06399
    -0.16973
    -0.16973
    -0.04637
     0.10343
     0.01532
    -0.09042
    -0.05518
     0.11224
     0.07700
     0.01532
    -0.15211
    -0.04637
     0.22679
     0.31491
     0.14749
     0.08581
     0.04175
     0.08581
     0.12105
     0.38540
     0.39422
     0.38540
     0.59688
     0.58807
     0.77311
     0.74668
     0.64975
     0.50877
     0.79074
     0.82598
     0.63213
     0.72906
     0.50877
     0.29729
     0.35016
     0.59688
     0.58807
     0.43827
     0.29729
     0.18274
     0.38540
     0.10343
    -0.05518
    -0.10805
     0.06819
     0.28848
     0.34135
     0.28848
     0.37659
     0.90529
     0.38540
     0.01532
     0.09462
    -0.02874
    -0.16973
    -0.12567
    -0.02874
    -0.09042
    -0.08161
    -0.15211
     0.37659
     1.20488
     1.63665
     1.48686
     0.33253
    -1.27118
    -3.32429
    -4.03803
    -1.46504
     0.25323
    -0.07280
     0.25323
    -0.42527
    -1.29762
    -1.74701
    -1.93205
    -2.10828
    -1.67652
    -1.63246
    -0.79535
    -0.05518
     0.07700
     0.41184
     0.87004
     1.06390
     0.97578
     0.70262
     0.86123
     0.67619
     0.95816
     0.92291
     0.65856
     0.56164
     0.79074
     0.85242
     0.42946
     0.31491
     0.24442
     0.23561
     0.05937
    -0.01112
     0.09462
    -0.06399
    -0.09924
    -0.18735
    -0.25784
    -0.13448
    -0.19616
    -0.30190
    -0.11686
    -0.08161
    -0.22260
    -0.03755
     0.11224
    -0.12567
     0.10343
     0.18274
     0.27085
     0.31491
     0.33253
     0.05937
     0.29729
     0.17392
     0.42946
     0.27085
     0.41184
     0.36778
     0.24442
     0.33253
     0.29729
     0.12987
     0.12105
    -0.18735
    -0.17854
    -0.08161
     0.00650
    -0.16092
    -0.30190
    -0.53982
    -0.46051
    -0.56625
    -0.48695
    -0.60150
    -0.64556
    -0.71605
    -0.61912
    -0.76011
    -0.54863
    -0.79535
    -0.75130
    -0.66318
    -0.52219
    -0.61912
    -0.98921
    -0.67199
    -0.81298
    -0.42527
    -0.39883
    -0.24022
    -0.31071
    -0.30190
     0.01532
     0.24442
    -0.09042
    -0.14329
    -0.10805
    -0.12567
     0.32372
     0.41184
     0.25323
     0.32372
     0.44708
     0.59688
     0.35016
     0.44708
     0.35016
     0.23561
     0.37659
     0.28848
     0.43827
     0.10343
     0.37659
     0.32372
     0.47352
     0.49995
     0.61451
     0.24442
     0.43827
     0.40303
     0.31491
     0.33253
     0.55282
     0.22679
     0.35897
     0.34135
     0.49995
     0.25323
     0.38540
     0.19155
     0.48233
     0.59688
     0.57926
     0.37659
     0.37659
     0.46471
     0.30610
     0.49114
     0.57926
     0.44708
     0.17392
     0.39422
     0.45590
     0.47352
     0.40303
     0.12105
     0.29729
     0.36778
     0.30610
     0.31491
     0.34135
     0.34135
     0.20036
     0.82598
     1.18726
     1.61022
     1.57497
     1.82170
     1.47804
     1.45161
     0.91410
     0.41184
     0.90529
     1.16083
     1.13439
     1.21370
     0.56164
     0.39422
    -0.08161
    -0.40764
    -0.67199
    -1.05089
    -1.28880
    -1.01564
    -1.13901
    -1.13020
    -0.72486
    -0.53100
    -0.57506
    -0.38121
    -0.12567
     0.09462
     0.22679
     0.38540
     0.41184
     0.57926
     0.64094
     0.22679
    -0.38121
    -0.39002
    -0.30190
    -1.13901
    -1.52672
    -1.72057
    -1.70295
    -0.88347
    -0.58387
    -0.55744
    -1.38573
    -1.54434
    -1.57959
    -1.10376
    -0.61031
    -0.37240
    -0.51338
    -0.28428
     0.35897
     0.74668
     0.82598
     0.54401
     0.27966
     0.25323
     0.27966
     0.00650
    -0.14329
    -0.24903
    -0.15211
    -0.39883
    -0.19616
    -0.09924
    -0.05518
    -0.26666
    -0.11686
     0.04175
     0.16511
     0.18274
    -0.08161
    -0.05518
     0.08581
     0.13868
     0.05056
    -0.04637
     0.04175
     0.05937
    -0.25784
     0.12105
     0.12987
     0.20917
    -0.08161
     0.05056
     0.08581
     0.06819
     0.04175
    -0.05518
     0.13868
     0.08581
     0.40303
     0.16511
     0.09462
     0.16511
     0.05056
     0.13868
     0.36778
     0.29729
     0.09462
    -0.01993
     0.18274
     0.24442
     0.19155
     0.13868
    -0.01993
     0.07700
     0.36778
     0.27966
     0.04175
     0.05937
     0.08581
     0.03294
     0.37659
     0.21798
     0.26204
    -0.00231
     0.30610
     0.27966
     0.33253
     0.26204
     0.22679
     0.45590
     0.65856
     0.52639
     0.62332
     0.55282
     0.42946
     0.48233
     0.73787
     0.80836
     0.89648
     0.89648
     0.85242
     1.01984
     1.06390
     0.79074
     0.55282
     0.11224
     0.26204
     0.19155
    -0.57506
    -0.60150
    -0.74248
    -0.94515
    -0.05518
     0.41184
     0.60569
    -0.01993
    -0.41645
    -0.12567
    -0.05518
     0.30610
     0.43827
     0.95816
     1.43399
     1.62784
     1.98031
     1.76883
     1.83051
     1.80407
     1.60141
     1.95387
     1.93625
     1.73358
     1.41636
     1.20488
     1.39874
     1.68952
     1.63665
     0.95816
     0.57045
     0.67619
     0.56164
     0.41184
     0.25323
    -0.35477
    -0.36358
    -0.14329
    -0.39883
    -0.93634
    -1.38573
    -1.12138
    -1.04208
    -1.13020
    -1.19188
    -1.35049
    -1.07733
    -0.67199
    -0.58387
    -0.35477
    -0.27547
    -0.28428
     0.14749
     0.29729
     0.71143
     0.85242
     0.97578
     1.15201
     1.42517
     1.59260
     1.74239
     1.90981
     2.28871
     2.33277
     2.63237
     2.50900
     2.10367
     0.16511
    -2.93658
    -4.91919
    -3.93229
    -1.78225
    -0.78654
    -0.98921
    -2.43431
    -3.72962
    -4.48742
    -4.92800
    -4.78702
    -4.13496
    -3.25380
    -2.54005
    -1.76463
    -1.05089
    -0.42527
     0.05937
     0.72025
     1.03746
     0.95816
     1.06390
     1.07271
     0.95816
     1.15201
     0.94054
     1.08152
     0.92291
     0.94935
     1.18726
     0.90529
    -0.32834
    -0.36358
     0.14749
     0.60569
     0.65856
     0.31491
     0.18274
    -0.04637
    -0.14329
    -0.24022
    -0.03755
    -0.22260
    -0.06399
     0.02413
     0.00650
     0.12105
     0.12987
     0.17392
     0.09462
     0.28848
     0.28848
     0.35897
     0.29729
     0.42065
     0.11224
     0.24442
     0.37659
     0.49114
     0.31491
     0.38540
     0.42065
     0.30610
     0.37659
     0.29729
     0.22679
     0.19155
     0.48233
     0.45590
     0.42065
     0.32372
     0.27966
     0.28848
     0.26204
     0.36778
     0.30610
     0.24442
     0.31491
     0.42065
     0.45590
     0.31491
     0.26204
     0.14749
     0.37659
     0.32372
     0.39422
     0.20917
     0.33253
     0.24442
     0.15630
     0.23561
     0.30610
     0.23561
     0.25323
     0.28848
     0.40303
     0.21798
     0.27966
     0.19155
     0.33253
     0.42946
     0.45590
     0.48233
     0.57045
     0.39422
     0.57926
     0.42946
     0.50877
     0.66738
     0.53520
     0.52639
     0.54401
     0.56164
     0.85242
     0.48233
     0.62332
     0.70262
     0.72025
     0.48233
     0.44708
     0.20917
    -0.20498
    -0.43408
    -0.15211
    -0.24903
    -0.68080
    -0.77773
    -0.68961
     0.36778
     0.00650
    -0.78654
    -0.78654
    -1.20069
    -1.41217
    -0.87466
    -0.33715
     0.05937
     0.05937
    -0.24022
    -0.24022
     0.03294
    -0.09042
    -0.22260
    -0.15211
    -0.07280
     0.02413
    -0.00231
     0.04175
     0.27085
     0.54401
     0.27966
     0.42065
     0.53520
     0.63213
     0.53520
     0.78193
     0.89648
     0.74668
     0.70262
     0.64094
     0.69381
     1.11677
     1.09033
     0.73787
     0.97578
     1.01984
     0.72906
     0.72906
     0.65856
     0.29729
     0.14749
    -0.02874
    -0.15211
    -0.13448
    -0.40764
    -0.64556
    -0.85703
    -1.06851
    -1.61483
    -2.15234
    -1.84394
    -1.92324
    -1.80869
    -1.57078
    -1.29762
    -1.15663
    -1.13020
    -1.13901
    -0.96277
    -0.50457
    -0.24903
     0.12987
     0.39422
     0.65856
     0.82598
     0.86123
     0.98459
     1.08152
     0.91410
     0.97578
     0.89648
     0.87004
     0.66738
     0.40303
     0.63213
     0.51758
     0.46471
     0.42065
     0.23561
     0.27085
     0.29729
     0.35897
     0.08581
     0.28848
     0.15630
     0.11224
     0.07700
    -0.02874
    -0.26666
    -0.46051
    -0.57506
    -0.27547
     0.10343
     0.21798
    -0.24022
    -0.41645
    -0.34596
    -0.34596
    -0.30190
     0.06819
     0.15630
    -0.05518
     0.25323
     0.37659
     0.50877
     0.42946
     0.42946
     0.32372
     0.64975
     0.61451
     0.64094
     0.54401
     0.54401
     0.62332
     0.56164
     0.59688
     0.72906
     0.54401
     0.42065
     0.63213
     0.56164
     0.52639
     0.36778
     0.37659
     0.64094
     0.53520
     0.60569
     0.44708
     0.50877
     0.46471
     0.30610
     0.38540
     0.38540
     0.42946
     0.49995
     0.40303
     0.58807
     0.60569
     0.57045
     0.25323
     0.54401
     0.51758
     0.57926
     0.66738
     0.43827
     0.49114
     0.44708
     0.65856
     0.62332
     0.81717
     0.49995
     0.61451
     0.68500
     0.80836
     0.98459
     0.89648
     1.07271
     1.27538
     1.49567
     1.39874
     1.47804
     1.20488
     0.72906
     0.38540
     0.16511
    -0.10805
    -0.23141
    -0.25784
    -0.40764
    -0.27547
    -0.71605
    -1.43860
    -1.76463
    -1.61483
    -1.61483
    -1.59721
    -1.82631
    -1.60602
    -1.41217
    -1.66770
    -0.86585
    -0.86585
    -0.80417
    -0.77773
    -0.98040
    -0.28428
    -0.32834
    -0.83060
    -1.27118
    -1.12138
    -0.65437
    -0.51338
    -0.58387
    -0.70724
    -0.80417
    -0.88347
    -0.67199
    -0.47814
    -0.48695
    -0.52219
    -0.41645
    -0.24022
    -0.09924
     0.13868
    -0.11686
     0.17392
     0.05056
     0.41184
     0.26204
     0.18274
     0.02413
     0.13868
    -0.09924
     0.12987
     0.05937
     0.02413
    -0.06399
    -0.21379
    -0.03755
     0.01532
    -0.21379
    -0.09042
    -0.10805
     0.06819
    -0.09042
    -0.00231
    -0.08161
    -0.11686
    -0.15211
     0.10343
     0.32372
    -0.08161
     0.11224
    -0.00231
     0.19155
     0.30610
     0.19155
    -0.02874
     0.07700
     0.27085
     0.36778
     0.35897
     0.30610
     0.31491
     0.16511
     0.35016
     0.50877
     0.49995
     0.08581
     0.42946
     0.25323
     0.32372
    -0.00231
    -0.24022
    -0.19616
    -0.01112
     0.19155
     0.05056
     0.00650
     0.03294
    -0.35477
    -0.18735
    -0.09924
    -0.04637
    -0.18735
     0.15630
    -0.01993
     0.26204
     0.03294
     0.14749
    -0.07280
     0.03294
     0.26204
     0.15630
     0.28848
     0.11224
    -0.05518
    -0.01112
     0.09462
     0.14749
     0.12987
     0.06819
     0.01532
     0.09462
     0.12105
     0.35897
    -0.01112
     0.15630
     0.30610
     0.50877
     0.60569
     0.54401
     0.61451
     0.46471
     0.64975
     0.94935
     0.72025
     0.58807
     0.57045
     0.47352
     0.72025
     0.73787
     0.59688
     0.62332
     0.38540
     0.29729
     0.27966
     0.24442
     0.04175
    -0.05518
     0.10343
     0.09462
     0.19155
     0.09462
     0.16511
     0.12987
     0.14749
     0.40303
     0.33253
     0.40303
     0.36778
     0.67619
     0.68500
     0.90529
     0.55282
     0.76430
     1.23132
     2.05080
     2.12129
     1.63665
     1.05509
     0.90529
     0.93172
     1.41636
     1.81289
     2.61474
     3.54877
     3.78669
     3.87480
     2.42970
    -0.91872
    -4.61079
    -5.86204
    -3.46527
    -1.02446
    -0.52219
    -1.58840
    -2.41669
    -3.59745
    -4.44336
    -4.73415
    -4.61079
    -4.28475
    -3.57101
    -2.67223
    -1.77344
    -0.88347
    -0.02874
     0.41184
     1.00222
     1.52210
     1.60141
     1.56616
     1.63665
     1.38993
     1.47804
     1.24013
     1.29300
     1.26657
     1.06390
     1.09033
     0.91410
     0.91410
     0.72906
     0.77311
     0.69381
     0.83480
     0.90529
     0.96697
     0.66738
     0.79074
     0.77311
     0.72025
     0.79955
     0.99341
     0.82598
     0.72906
     0.69381
     0.83480
     0.79955
     0.77311
     0.57045
     0.80836
     0.81717
     0.64975
     0.72025
     0.68500
     0.74668
     0.61451
     0.51758
     0.73787
     0.85242
     0.59688
     0.51758
     0.74668
     0.57926
     0.76430
     0.52639
     0.55282
     0.62332
     0.72025
     0.59688
     0.45590
     0.53520
     0.46471
     0.35016
     0.51758
     0.42946
     0.33253
     0.27085
     0.33253
     0.19155
     0.27966
     0.19155
    -0.05518
     0.24442
     0.22679
     0.20036
     0.21798
     0.10343
     0.17392
     0.08581
     0.08581
     0.27966
     0.28848
     0.31491
     0.17392
     0.24442
     0.36778
     0.27085
     0.06819
     0.32372
     0.30610
     0.23561
     0.34135
     0.24442
     0.18274
     0.12987
     0.08581
     0.24442
     0.25323
     0.21798
     0.19155
     0.06819
     0.10343
     0.12105
     0.02413
     0.09462
     0.14749
     0.27085
     0.17392
     0.08581
     0.04175
    -0.01112
    -0.02874
     0.16511
     0.20036
     0.28848
     0.21798
     0.05056
     0.52639
     0.66738
     0.73787
     0.85242
     0.96697
     0.87004
     0.54401
    -0.01993
    -0.53982
    -0.43408
    -1.10376
    -1.61483
    -1.14782
    -0.08161
    -0.10805
    -1.58840
    -2.96301
    -2.70748
    -2.40788
    -2.25808
    -2.03779
    -2.07304
    -1.57078
    -1.46504
    -1.01564
    -1.20950
    -1.13020
    -0.69843
    -0.01112
     0.42065
     0.49114
     0.35897
     0.20917
     0.32372
     0.48233
     0.77311
     1.14320
     1.09914
     1.31944
     1.24013
     0.77311
     0.51758
     0.56164
     0.68500
     0.81717
     0.57045
     0.47352
    -0.09042
     0.08581
     0.08581
    -0.06399
    -0.38121
    -0.21379
    -0.24903
    -0.36358
    -0.20498
    -0.27547
    -0.39883
    -0.31953
    -0.36358
    -0.00231
     0.20036
     0.03294
     0.05937
    -0.09042
     0.02413
     0.20036
    -0.08161
    -0.10805
    -0.16973
    -0.24903
    -0.39002
    -0.03755
    -0.04637
     0.29729
     0.14749
    -0.07280
     0.16511
     0.32372
     0.36778
    -0.11686
    -0.40764
    -0.78654
    -0.61031
    -0.35477
    -0.02874
     0.00650
     0.05937
     0.20917
     0.03294
    -0.45170
    -0.56625
    -0.75130
    -0.26666
    -0.04637
    -0.00231
     0.11224
     0.15630
     0.29729
     0.39422
     0.39422
     0.43827
     0.45590
     0.23561
     0.25323
     0.23561
     0.13868
     0.10343
    -0.01112
     0.04175
     0.05937
     0.31491
     0.20917
     0.05937
     0.01532
     0.08581
     0.00650
     0.08581
     0.12105
     0.07700
    -0.09924
     0.15630
     0.12987
     0.02413
    -0.09924
    -0.02874
    -0.02874
     0.05937
     0.08581
     0.10343
    -0.03755
    -0.12567
     0.02413
     0.00650
     0.06819
    -0.06399
    -0.06399
     0.01532
     0.25323
     0.07700
     0.08581
    -0.14329
    -0.01993
     0.06819
     0.22679
     0.05937
     0.13868
     0.01532
     0.07700
     0.12105
     0.20917
     0.24442
     0.15630
     0.15630
     0.25323
     0.17392
     0.20036
     0.05056
     0.20036
     0.24442
     0.35897
     0.40303
     0.12987
     0.15630
     0.08581
     0.12105
     0.42065
     0.21798
     0.12105
     0.17392
     0.20917
     0.47352
     0.35016
     0.35016
     0.12987
     0.42065
     0.72025
     0.74668
     0.32372
     0.79955
     0.35897
     0.36778
     1.35468
     1.90100
     1.23132
     0.96697
     0.55282
     0.13868
    -0.58387
    -0.61912
    -0.47814
    -0.09042
    -0.04637
     0.14749
     0.17392
     0.03294
    -0.53100
    -0.70724
    -0.43408
     0.07700
     0.58807
     0.38540
     0.13868
     0.36778
     0.28848
    -0.24022
    -0.76011
    -0.36358
     0.17392
     0.90529
     0.66738
     0.12105
    -0.32834
    -0.73367
    -0.77773
    -0.61912
    -0.47814
    -0.21379
     0.16511
     0.52639
     0.64975
     0.50877
     0.67619
     0.58807
     0.30610
     0.61451
     0.62332
     0.27966
     0.25323
     0.19155
    -0.05518
     0.06819
     0.06819
    -0.07280
    -0.31953
    -0.39002
    -0.12567
    -0.07280
    -0.10805
    -0.12567
     0.11224
     0.03294
     0.05937
     0.07700
     0.06819
    -0.16092
    -0.07280
    -0.18735
     0.25323
     0.00650
    -0.22260
    -0.10805
    -0.08161
    -0.11686
    -0.02874
    -0.02874
     0.01532
     0.09462
     0.38540
     0.37659
     0.38540
     0.55282
     0.75549
     1.26657
     1.60141
     1.90981
     1.35468
     1.37230
     1.71596
     1.55735
     0.79074
    -1.23593
    -2.76034
    -2.79559
    -1.76463
    -0.53100
     0.16511
    -0.38121
    -1.23593
    -1.94968
    -2.29333
    -2.24046
    -2.12591
    -1.47385
    -0.74248
    -0.09042
     0.42065
     0.76430
     1.24894
     1.23132
     1.29300
     1.21370
     0.94054
     0.85242
     0.58807
     0.27966
     0.35897
     0.28848
    -0.04637
    -0.16973
    -0.27547
    -0.26666
    -0.37240
    -0.39883
    -0.41645
    -0.36358
    -0.42527
    -0.39002
    -0.29309
    -0.44289
    -0.52219
    -0.42527
    -0.36358
    -0.27547
    -0.38121
    -0.32834
    -0.46932
    -0.23141
    -0.28428
    -0.18735
    -0.28428
    -0.28428
    -0.24903
    -0.15211
     0.04175
    -0.21379
     0.03294
    -0.35477
    -0.14329
    -0.04637
     0.19155
     0.10343
    -0.04637
     0.13868
     0.33253
     0.26204
     0.49114
     0.38540
     0.33253
     0.42065
     0.30610
     0.40303
     0.27085
     0.58807
     0.48233
     0.62332
     0.45590
     0.27966
    -0.39883
    -1.18306
    -1.26237
    -0.94515
    -0.99802
    -0.70724
    -0.20498
    -0.63674
    -0.70724
    -1.30643
    -1.21831
    -0.83941
    -0.84822
    -0.51338
    -0.15211
     0.05937
     0.04175
     0.25323
     0.27966
     0.50877
     0.46471
     0.38540
     0.35897
     0.41184
     0.53520
     0.23561
     0.37659
     0.23561
    -0.01112
    -0.48695
    -0.17854
    -0.11686
     0.23561
     0.79074
     1.09033
     1.54854
     0.87885
     0.53520
     0.46471
     0.91410
     1.24013
     1.76002
     2.12129
     1.98912
     1.78645
     1.65428
     1.09914
     1.02865
     1.13439
     0.80836
     0.82598
     0.50877
     0.38540
     0.14749
    -0.00231
    -0.24022
    -0.35477
    -0.40764
    -0.29309
    -0.31071
    -0.48695
    -0.51338
    -0.15211
    -0.35477
    -0.24903
    -0.21379
    -0.19616
    -0.04637
     0.01532
    -0.04637
    -0.11686
    -0.04637
     0.00650
     0.09462
     0.15630
     0.27966
     0.16511
     0.07700
     0.11224
     0.36778
     0.30610
     0.35897
     0.34135
     0.41184
     0.42065
     0.39422
     0.40303
     0.51758
     0.65856
     0.57045
     0.93172
     1.18726
     1.24894
     1.29300
     1.45161
     1.58378
     1.66309
     1.21370
    -0.14329
    -1.74701
    -2.75153
    -2.33739
    -1.23593
    -0.82179
    -1.01564
    -1.50909
    -1.95849
    -2.50481
    -2.80440
    -2.81321
    -2.49600
    -2.01136
    -1.42098
    -0.64556
     0.06819
     0.40303
     0.94054
     1.01103
     1.39874
     1.39874
     1.68952
     1.47804
     1.30181
     1.12558
     1.21370
     1.13439
     0.70262
     0.92291
     0.76430
     0.64094
     0.59688
     0.82598
     0.62332
     0.62332
     0.57926
     0.89648
     0.71143
     0.99341
     0.78193
     0.77311
     0.75549
     0.90529
     0.84361
     0.92291
     0.93172
     0.51758
     0.15630
    -0.04637
     0.12105
    -0.14329
    -0.18735
    -0.24022
    -0.27547
    -0.53100
    -0.76892
    -0.89228
    -0.75130
    -0.67199
    -0.71605
    -0.68961
    -0.50457
    -0.42527
    -0.42527
    -0.29309
    -0.10805
     0.10343
     0.03294
     0.00650
     0.12105
     0.18274
     0.48233
     0.27966
     0.27085
     0.34135
     0.52639
     0.46471
     0.33253
     0.38540
     0.00650
     0.20036
     0.21798
    -0.09924
    -0.24903
     0.35897
     0.27966
     0.09462
     0.19155
    -0.12567
    -0.12567
    -0.26666
     0.08581
     0.09462
     0.23561
     0.10343
     0.12105
     0.15630
     0.34135
     0.27966
     0.26204
     0.36778
     0.42065
     0.42946
     0.45590
     0.19155
     0.35897
     0.30610
     0.33253
     0.21798
     0.28848
     0.44708
     0.27085
     0.32372
     0.34135
     0.41184
     0.49114
     0.43827
     0.49114
     0.75549
     0.59688
     0.64975
     0.52639
     0.35016
     0.64975
     1.31944
     1.79526
     0.95816
    -0.05518
    -0.03755
     0.27085
     0.57045
     0.54401
     0.22679
    -0.28428
    -0.39002
    -0.46932
    -0.31071
    -0.43408
    -0.87466
    -0.61912
    -0.85703
    -1.07733
    -1.27118
    -0.63674
    -0.59269
    -0.43408
    -0.12567
    -0.20498
    -0.11686
     0.08581
     0.33253
     0.20917
     0.17392
     0.06819
     0.14749
     0.12105
    -0.01112
    -0.46051
    -0.63674
    -0.91872
    -1.34167
    -1.23593
    -1.08614
    -1.22712
    -1.57959
    -1.87037
    -1.79107
    -1.75582
    -1.42979
    -1.50028
    -1.33286
    -1.16544
    -1.00683
    -0.86585
    -0.63674
    -0.71605
    -0.71605
    -0.65437
    -0.29309
    -0.10805
     0.03294
    -0.09924
    -0.20498
    -0.09042
    -0.32834
    -0.04637
    -0.33715
    -0.15211
    -0.07280
     0.17392
    -0.01993
     0.31491
     0.22679
     0.02413
     0.09462
     0.17392
     0.24442
     0.24442
    -0.06399
     0.04175
     0.03294
     0.10343
     0.20917
     0.14749
     0.01532
    -0.06399
    -0.01993
     0.14749
     0.31491
    -0.00231
     0.03294
     0.17392
     0.15630
     0.26204
    -0.00231
    -0.15211
     0.16511
     0.21798
     0.19155
     0.16511
     0.13868
     0.00650
     0.09462
     0.20917
     0.27085
     0.17392
     0.06819
     0.12987
     0.28848
     0.27966
     0.22679
     0.05056
     0.24442
     0.31491
     0.35016
     0.30610
     0.24442
     0.19155
     0.13868
     0.20917
     0.49114
     0.18274
     0.11224
     0.06819
     0.33253
     0.29729
     0.27966
     0.33253
    -0.02874
     0.24442
     0.22679
     0.34135
     0.22679
     0.16511
     0.12105
     0.22679
     0.34135
     0.48233
     0.16511
     0.27966
     0.47352
     0.84361
     0.98459
     1.01103
     0.81717
     0.32372
    -0.02874
     0.05937
     0.33253
     0.46471
     0.07700
     0.31491
     0.44708
     0.40303
     0.27966
    -0.16973
    -0.22260
    -0.30190
    -0.13448
     0.01532
     0.08581
     0.33253
     0.78193
     0.79955
     0.79955
     0.76430
     0.83480
     0.74668
     0.90529
     1.37230
     1.25775
     0.57926
     0.51758
     0.93172
     0.36778
    -0.77773
    -1.77344
    -0.97159
    -0.46051
     0.28848
    -0.01112
    -0.15211
    -0.61031
    -0.88347
    -1.24475
    -1.05970
    -1.50909
    -2.57530
    -3.08637
    -2.94539
    -2.16115
    -0.99802
    -1.23593
    -1.44741
    -1.73820
    -2.06423
    -2.31095
    -2.02017
    -1.71176
    -1.50909
    -1.27118
    -0.91872
    -0.39002
    -0.01112
     0.05056
     0.41184
     0.64094
     0.84361
     0.45590
     0.43827
     0.29729
     0.36778
     0.44708
     0.27966
     0.05937
     0.10343
    -0.23141
     0.10343
     0.25323
     0.27085
     0.13868
     0.37659
     0.38540
     0.48233
     0.51758
     0.31491
     0.41184
     0.44708
     0.49995
     0.49995
     0.52639
     0.36778
     0.31491
     0.27085
     0.41184
     0.40303
     0.38540
     0.28848
     0.36778
     0.23561
     0.40303
     0.21798
     0.17392
     0.26204
     0.27966
     0.29729
     0.26204
     0.28848
     0.20917
    -0.10805
     0.27085
     0.19155
     0.12987
     0.18274
     0.26204
    -0.11686
     0.17392
     0.09462
     0.06819
    -0.09924
     0.14749
     0.06819
     0.14749
    -0.16092
    -0.02874
    -0.35477
    -0.08161
     0.05937
    -0.21379
    -0.04637
    -0.09042
    -0.24903
    -0.09924
    -0.35477
    -0.13448
    -0.30190
    -0.25784
    -0.26666
    -0.31953
    -0.26666
    -0.24022
    -0.52219
    -0.41645
    -0.11686
    -0.31953
    -0.24022
    -0.46051
    -0.20498
    -0.25784
    -0.32834
    -0.31953
    -0.16973
    -0.26666
    -0.07280
    -0.19616
    -0.09924
    -0.19616
    -0.18735
    -0.15211
     0.03294
     0.01532
     0.12987
     0.00650
     0.11224
     0.24442
     0.21798
     0.26204
     0.28848
     0.36778
     0.62332
     0.27966
     0.49114
     0.63213
     0.65856
     0.50877
     0.57045
     0.75549
     0.78193
     0.79955
     0.70262
     0.90529
     1.24894
     1.53091
     2.20941
     2.31515
     2.47376
     2.35921
     2.12129
     2.14773
     2.46495
     2.88790
     3.28443
     3.46066
     3.86599
     3.13463
     1.74239
     0.70262
     1.09033
     1.37230
     1.25775
     1.00222
     0.02413
    -0.49576
    -0.63674
     0.36778
    -0.00231
    -1.51791
    -1.87037
    -0.37240
    -0.06399
    -1.20069
    -0.58387
    -0.10805
     0.57045
     1.48686
     2.31515
     2.25347
     1.98912
     1.27538
     0.59688
     0.68500
     1.43399
     1.85694
     1.65428
     1.49567
     1.37230
     1.21370
     0.79955
     0.31491
     0.16511
    -0.18735
    -0.22260
    -0.18735
    -0.29309
     1.02865
     4.05104
     2.20060
     0.68500
    -0.01993
     0.10343
     0.61451
     1.10796
     1.24894
     1.26657
     1.10796
     0.91410
     0.38540
    -0.09042
    -0.56625
    -0.68961
    -0.98040
    -1.21831
    -1.25356
    -1.19188
    -1.14782
    -1.30643
    -1.20069
    -0.83060
    -0.85703
    -0.96277
    -0.85703
    -0.79535
    -0.90990
    -0.95396
    -0.67199
    -0.58387
    -0.84822
    -0.49576
    -0.67199
    -0.70724
    -0.71605
    -0.80417
    -0.76011
    -0.61912
    -0.77773
    -0.68961
    -0.61031
    -0.62793
    -0.75130
    -0.72486
    -0.77773
    -0.72486
    -0.78654
    -0.94515
    -0.89228
    -1.01564
    -0.85703
    -0.91872
    -0.99802
    -0.98921
    -0.91872
    -0.93634
    -0.80417
    -0.88347
    -0.84822
    -0.90109
    -0.98040
    -0.88347
    -0.50457
    -0.48695
    -0.49576
    -0.61912
    -0.46051
    -0.32834
    -0.43408
    -0.09042
    -0.06399
    -0.31071
    -0.11686
    -0.00231
     0.00650
    -0.04637
    -0.08161
     0.16511
     0.14749
     0.17392
     0.12105
     0.11224
    -0.00231
    -0.03755
     0.04175
    -0.04637
     0.05937
    -0.07280
    -0.16092
    -0.15211
    -0.10805
    -0.16973
    -0.27547
    -0.31953
    -0.34596
    -0.23141
    -0.24903
    -0.40764
    -0.40764
    -0.31071
    -0.38121
    -0.26666
    -0.09924
    -0.27547
    -0.44289
    -0.27547
    -0.16973
    -0.16092
    -0.25784
    -0.49576
    -0.11686
    -0.14329
    -0.02874
    -0.11686
    -0.01112
    -0.08161
     0.05056
     0.09462
     0.14749
     0.42946
     0.65856
     0.99341
     1.38993
     1.24013
     0.80836
     0.80836
     1.09033
     1.40755
     1.80407
     1.26657
     1.04628
     1.89219
     2.05961
     0.77311
    -0.66318
    -1.05970
    -1.06851
    -0.60150
    -0.02874
     0.17392
    -0.65437
    -1.78225
    -3.10400
    -3.63270
    -3.28023
    -2.16115
    -1.17425
    -1.08614
    -1.29762
    -1.98492
    -1.93205
    -1.94086
    -2.00255
    -1.28880
    -0.90109
    -0.79535
    -0.64556
    -0.53982
    -0.16092
    -0.32834
    -0.04637
    -0.00231
     0.19155
    -0.27547
    -0.54863
    -0.63674
    -0.28428
     0.11224
     0.19155
    -0.12567
    -0.28428
    -0.14329
    -0.33715
    -0.21379
    -0.48695
    -0.31071
    -0.19616
    -0.08161
    -0.28428
    -0.39883
    -0.52219
    -0.43408
    -0.41645
     0.03294
    -0.12567
    -0.14329
     0.01532
     0.05937
     0.24442
     0.24442
     0.25323
     0.27085
     0.52639
     0.50877
     0.41184
     0.40303
     0.49114
     0.36778
     0.39422
     0.49114
     0.80836
     0.42065
     0.35016
     0.51758
     0.49114
     0.57045
     0.44708
     0.44708
     0.29729
     0.75549
     0.48233
     0.54401
     0.41184
     0.59688
     0.27966
     0.58807
     0.73787
     0.47352
     0.45590
     0.41184
     0.57926
     0.48233
     0.35016
     0.44708
     0.32372
     0.50877
     0.55282
     0.41184
     0.44708
     0.42065
     0.13868
     0.33253
     0.46471
     0.42946
     0.37659
     0.23561
     0.25323
     0.35897
     0.19155
     0.16511
     0.12105
     0.05937
     0.20917
     0.16511
     0.07700
     0.10343
     0.04175
    -0.03755
     0.13868
     0.20036
     0.02413
     0.15630
    -0.03755
    -0.09042
    -0.04637
     0.04175
    -0.16092
     0.03294
     0.02413
     0.06819
     0.07700
    -0.18735
    -0.16973
    -0.16092
    -0.11686
    -0.04637
    -0.06399
    -0.31953
    -0.19616
    -0.24903
    -0.21379
    -0.39883
    -0.26666
    -0.40764
    -0.31071
    -0.46932
    -0.21379
    -0.22260
    -0.28428
    -0.36358
     0.05937
     0.28848
     0.47352
     0.59688
     0.78193
     1.13439
     1.45161
     1.68952
     1.79526
     2.05961
     2.42970
     2.34158
     1.43399
     0.77311
     0.61451
     0.82598
     1.17845
     1.46923
     1.05509
     0.12987
    -0.97159
    -2.00255
    -1.66770
    -1.53553
    -1.63246
    -1.70295
    -1.72057
    -1.82631
    -1.75582
    -1.46504
    -1.63246
    -1.44741
    -1.43860
    -1.03327
    -0.68080
    -0.55744
    -0.26666
    -0.40764
    -0.31071
    -0.33715
    -0.61912
    -0.37240
    -0.26666
    -0.25784
    -0.30190
    -0.05518
    -0.20498
    -0.61031
    -0.80417
    -0.80417
    -0.88347
    -0.55744
     0.06819
     0.35016
     0.19155
    -0.50457
    -0.64556
    -0.37240
     0.20917
    -0.41645
    -0.98040
    -0.47814
    -0.46932
    -1.10376
    -1.19188
    -1.35049
    -1.67652
    -1.52672
    -1.37692
    -1.65008
    -1.69414
    -1.51791
    -1.58840
    -1.73820
    -1.27999
    -1.08614
    -0.77773
    -0.49576
    -0.14329
    -0.06399
     0.16511
     0.17392
     0.40303
     0.67619
     0.69381
     0.50877
     0.53520
     0.60569
     0.61451
     0.50877
     0.52639
     0.65856
     0.52639
     0.62332
     0.35897
     0.31491
     0.42946
     0.35897
     0.38540
     0.56164
     0.42065
     0.40303
     0.51758
     0.33253
     0.31491
     0.22679
     0.30610
     0.21798
     0.32372
     0.13868
     0.16511
     0.16511
     0.30610
    -0.01112
     0.05056
     0.31491
     0.19155
     0.22679
     0.12105
     0.05056
     0.11224
     0.08581
     0.18274
     0.21798
     0.18274
     0.22679
     0.20917
     0.12105
     0.17392
     0.05937
    -0.07280
     0.13868
     0.20917
     0.18274
     0.06819
     0.05937
    -0.05518
    -0.08161
     0.06819
    -0.03755
    -0.04637
     0.04175
    -0.07280
    -0.03755
    -0.09924
    -0.10805
    -0.24903
    -0.24022
    -0.02874
    -0.23141
    -0.20498
    -0.08161
    -0.38121
    -0.39002
    -0.18735
    -0.27547
    -0.15211
    -0.09042
    -0.21379
    -0.15211
    -0.09924
     0.04175
    -0.23141
    -0.15211
     0.33253
     0.35016
     0.84361
     1.00222
     1.42517
     1.67190
     1.20488
     1.51329
     1.56616
     1.01984
     0.35897
     0.72906
     1.38112
     0.64975
    -0.84822
    -1.35049
    -1.95849
    -2.21402
    -1.40336
    -1.21831
    -1.36811
    -2.09066
    -2.75153
    -2.68985
    -2.46956
    -2.10828
    -1.52672
    -1.23593
    -0.76892
    -0.10805
     0.25323
     0.40303
     0.82598
     0.94935
     0.76430
     0.50877
     0.42065
     0.20917
     0.30610
     0.57045
     0.49995
     0.44708
     0.30610
     0.21798
    -0.01112
     0.34135
     0.28848
    -0.06399
    -0.09924
    -0.19616
     0.20917
     0.35897
     0.18274
     0.27966
     0.12987
     0.09462
     0.06819
     0.13868
    -0.27547
    -0.63674
    -0.75130
    -0.63674
    -0.61912
    -0.97159
    -1.15663
    -1.35930
    -1.53553
    -1.41217
    -1.34167
    -1.55315
    -1.50909
    -1.27999
    -1.58840
    -1.46504
    -1.28880
    -1.03327
    -0.94515
    -0.81298
    -0.63674
    -0.43408
    -0.32834
    -0.06399
     0.00650
    -0.08161
     0.12987
     0.12987
     0.35897
     0.35897
     0.29729
     0.43827
     0.42946
     0.42946
     0.51758
     0.41184
     0.55282
     0.65856
     0.52639
     0.48233
     0.55282
     0.44708
     0.51758
     0.81717
     0.68500
     0.70262
     0.72025
     0.87885
     1.32825
     1.59260
     1.82170
     2.15654
     2.12129
     1.76002
     1.16083
     0.99341
     1.09033
     0.94935
     1.11677
     1.08152
     0.72025
     0.52639
     0.26204
    -0.04637
    -0.23141
    -0.53982
    -0.68961
    -0.96277
    -0.88347
    -0.86585
    -0.70724
    -0.72486
    -0.45170
    -0.52219
    -0.39002
    -0.16092
    -0.21379
    -0.02874
    -0.11686
    -0.30190
    -0.04637
     0.11224
     0.07700
    -0.02874
    -0.08161
     0.05056
     0.05056
     0.00650
     0.12105
     0.11224
     0.08581
     0.07700
     0.16511
     0.01532
     0.06819
     0.09462
    -0.05518
     0.10343
    -0.01993
     0.05056
    -0.16973
    -0.03755
     0.05937
    -0.15211
    -0.02874
    -0.05518
    -0.14329
    -0.28428
    -0.10805
     0.14749
     0.02413
    -0.28428
    -0.16092
    -0.10805
     0.10343
     0.05937
    -0.00231
     0.01532
    -0.00231
     0.06819
     0.27085
     0.11224
     0.26204
     0.11224
     0.35897
     0.23561
     0.22679
     0.42946
     0.41184
     0.89648
     1.71596
     2.43851
     2.70286
     2.75573
     2.76454
     2.53544
     1.82170
     2.11248
     3.12582
     4.16559
     4.63260
     3.34611
     2.54425
     2.00674
     0.99341
     0.58807
     0.48233
     0.16511
    -0.37240
    -0.87466
    -1.76463
    -2.68985
    -3.26261
    -2.81321
    -2.92777
    -3.17449
    -3.32429
    -3.18330
    -3.37716
    -3.41240
    -3.51814
    -2.92777
    -2.92777
    -2.51362
    -2.21402
    -1.99373
    -2.54005
    -2.16997
    -1.69414
    -1.15663
    -0.93634
    -0.97159
    -0.85703
    -0.73367
    -0.86585
    -1.21831
    -1.23593
    -1.55315
    -1.34167
    -0.54863
    -0.25784
     0.05937
    -0.39002
    -0.32834
    -0.47814
    -0.61912
    -0.15211
    -0.18735
    -0.20498
     0.09462
     0.35897
     0.59688
     0.78193
     0.71143
     0.84361
     1.16083
     1.28419
     1.30181
     1.30181
     0.93172
     0.95816
     0.72025
     0.93172
     0.91410
     0.63213
     0.62332
     0.70262
     0.49114
     0.35016
     0.15630
     0.30610
     0.22679
     0.51758
     0.33253
     0.24442
     0.19155
     0.00650
     0.06819
     0.23561
     0.17392
     0.07700
     0.18274
     0.19155
     0.20917
     0.13868
     0.18274
     0.11224
    -0.06399
     0.07700
     0.07700
     0.02413
    -0.00231
    -0.11686
    -0.28428
     0.05937
    -0.01112
    -0.16092
    -0.16092
    -0.08161
    -0.16973
    -0.21379
    -0.19616
    -0.24903
    -0.40764
    -0.20498
    -0.13448
    -0.03755
    -0.27547
    -0.50457
    -0.49576
    -0.38121
    -0.28428
    -0.33715
    -0.53100
    -0.57506
    -0.38121
    -0.46051
    -0.44289
    -0.53982
    -0.53982
    -0.59269
    -0.55744
    -0.38121
    -0.48695
    -0.51338
    -0.63674
    -0.62793
    -0.23141
    -0.17854
    -0.28428
    -0.38121
     0.27085
     0.63213
     1.30181
     1.48686
     1.39874
     0.17392
    -0.37240
    -1.42098
    -1.01564
     0.12987
     0.03294
    -0.09924
    -0.06399
    -0.38121
    -0.61031
    -1.38573
    -1.65008
    -1.62365
    -1.53553
    -1.20950
    -1.22712
    -0.84822
    -0.57506
    -0.36358
    -0.05518
     0.08581
     0.22679
     0.37659
     0.64975
     0.87004
     0.98459
     0.94935
     1.26657
     1.25775
     1.18726
     1.14320
     0.64975
     0.52639
     0.66738
     0.87004
     0.54401
     0.50877
     0.28848
    -0.35477
    -0.49576
    -0.71605
    -0.97159
    -1.39454
    -1.52672
    -1.61483
    -1.13901
    -0.82179
    -0.81298
    -0.19616
     0.12105
     0.15630
     0.37659
    -0.33715
    -0.58387
    -0.93634
     0.16511
     1.41636
     2.83503
     1.73358
    -0.81298
    -1.34167
    -0.68961
     0.19155
     0.11224
    -0.27547
    -0.90109
    -1.32405
    -1.50028
    -1.50028
    -1.54434
    -1.44741
    -1.55315
    -1.34167
    -1.39454
    -1.25356
    -1.21831
    -1.53553
    -1.34167
    -1.35049
    -1.20069
    -1.40336
    -1.67652
    -1.57959
    -1.30643
    -0.85703
    -1.05089
    -1.24475
    -1.50909
    -1.13020
    -0.78654
    -0.75130
    -0.63674
    -0.62793
    -0.23141
    -0.13448
    -0.01112
     0.05937
     0.14749
     0.27085
     0.45590
     0.38540
     0.61451
     0.49114
     0.27085
     0.41184
     0.49114
     0.43827
     0.33253
     0.43827
     0.35897
     0.13868
     0.21798
     0.00650
     0.20917
     0.22679
     0.12987
     0.12987
     0.14749
     0.20917
     0.04175
    -0.01112
     0.04175
     0.21798
     0.18274
     0.17392
     0.01532
     0.03294
     0.01532
     0.03294
     0.19155
     0.12105
     0.26204
     0.21798
     0.07700
     0.06819
     0.06819
    -0.24903
     0.08581
     0.07700
     0.05056
     0.04175
    -0.06399
     0.04175
    -0.19616
    -0.09042
    -0.12567
    -0.15211
    -0.28428
    -0.12567
    -0.20498
    -0.34596
    -0.03755
    -0.47814
    -0.36358
    -0.26666
    -0.28428
    -0.12567
    -0.18735
    -0.31953
    -0.42527
    -0.29309
    -0.27547
    -0.23141
    -0.36358
    -0.40764
    -0.31071
    -0.42527
    -0.35477
    -0.61031
    -0.48695
    -0.35477
    -0.43408
    -0.44289
    -0.58387
    -0.35477
    -0.35477
    -0.34596
    -0.61031
    -0.25784
    -0.18735
    -0.33715
    -0.21379
    -0.20498
    -0.09042
     0.03294
     0.09462
     0.33253
     0.54401
     0.69381
     0.87885
     1.07271
     1.27538
     0.91410
     0.76430
     0.59688
     0.64094
     0.21798
    -0.78654
    -2.03779
    -2.73391
    -2.03779
    -1.94086
    -2.02017
    -2.94539
    -3.47409
    -3.11281
    -2.71629
    -3.08637
    -3.57983
    -3.10400
    -2.68104
    -2.07304
    -1.48266
    -0.85703
    -0.67199
    -0.27547
    -0.01112
     0.01532
     0.04175
     0.12987
     0.03294
    -0.30190
    -0.30190
    -0.08161
     0.42946
     1.04628
     1.46042
     1.05509
     1.60141
     1.59260
     1.30181
     0.79074
     0.57045
     1.45161
     1.95387
     1.61903
     0.72025
     1.20488
     1.52210
     1.01984
     0.27966
    -0.45170
    -0.63674
    -0.87466
    -0.70724
    -0.76892
    -0.67199
    -0.79535
    -0.30190
    -0.25784
    -0.28428
    -0.13448
    -0.00231
    -0.13448
     0.05056
     0.21798
     0.03294
     0.04175
     0.05937
    -0.04637
    -0.04637
    -0.01993
    -0.16973
    -0.36358
    -0.30190
    -0.31071
    -0.42527
    -0.36358
    -0.31071
    -0.12567
    -0.27547
    -0.15211
    -0.17854
    -0.03755
    -0.04637
     0.00650
     0.15630
     0.48233
     0.38540
     0.39422
     0.42065
     0.42065
     0.35897
     0.37659
     0.55282
     0.56164
     0.37659
     0.43827
     0.57045
     0.42065
     0.29729
     0.21798
     0.35016
     0.53520
     0.49114
     0.40303
     0.30610
     0.30610
     0.39422
     0.25323
     0.43827
     0.42065
     0.20917
     0.28848
     0.34135
     0.51758
     0.12105
     0.10343
     0.11224
     0.32372
     0.24442
     0.09462
     0.08581
     0.03294
     0.02413
    -0.03755
    -0.01993
    -0.02874
    -0.27547
     0.00650
     0.16511
    -0.15211
    -0.03755
    -0.22260
    -0.25784
    -0.14329
    -0.01112
     0.06819
    -0.24903
    -0.31071
    -0.11686
    -0.25784
    -0.17854
    -0.14329
    -0.26666
    -0.20498
    -0.24022
    -0.01112
    -0.19616
    -0.39002
    -0.30190
    -0.30190
    -0.08161
    -0.12567
    -0.01112
    -0.16973
    -0.04637
     0.04175
     0.06819
     0.30610
     0.12105
     0.10343
     0.49995
     0.50877
     0.50877
     0.11224
     0.05056
    -0.11686
     0.01532
     0.08581
     0.32372
    -0.14329
    -0.31953
    -0.46932
    -0.61912
    -0.37240
    -0.47814
    -0.58387
    -0.76892
    -0.72486
    -0.55744
    -0.44289
    -0.51338
    -0.38121
     0.02413
     0.35897
     0.57045
     0.72025
     0.57926
     0.87004
     0.72906
     0.56164
    -0.00231
    -0.80417
    -1.14782
    -0.87466
    -0.86585
    -1.07733
    -1.46504
    -1.96730
    -2.34620
    -1.60602
    -1.34167
    -1.16544
    -1.13020
    -0.71605
    -0.53100
    -0.30190
    -1.12138
    -1.70295
    -1.02446
    -0.07280
     0.79955
     1.38112
     1.13439
     0.78193
     0.07700
    -0.40764
    -0.58387
    -0.49576
    -0.53982
    -0.63674
    -0.56625
    -0.31953
    -0.09924
    -0.04637
    -0.13448
    -0.11686
    -0.01112
     0.17392
    -0.00231
    -0.16973
    -0.04637
    -0.09042
     0.13868
     0.09462
    -0.17854
    -0.24022
    -0.17854
    -0.24022
    -0.00231
    -0.12567
    -0.18735
    -0.01993
     0.02413
    -0.05518
     0.20917
     0.05937
     0.20036
     0.00650
     0.32372
     0.41184
     0.22679
     0.37659
     0.27085
     0.16511
     0.37659
     0.66738
     0.37659
     0.39422
     0.28848
     0.38540
     0.57045
     0.22679
     0.46471
     0.28848
     0.37659
     0.59688
     0.33253
     0.51758
     0.42065
     0.11224
     0.31491
     0.54401
     0.45590
     0.24442
     0.17392
     0.22679
     0.27085
     0.33253
     0.20917
     0.15630
     0.29729
     0.24442
     0.24442
     0.17392
     0.09462
    -0.08161
    -0.01112
     0.22679
     0.31491
     0.04175
     0.15630
     0.05056
     0.17392
     0.20036
    -0.08161
     0.24442
     0.18274
     0.27085
     0.33253
     0.56164
     0.31491
     0.07700
    -0.02874
     0.44708
     0.39422
     0.12105
     0.16511
     0.03294
     0.13868
     0.05937
     0.24442
     0.05937
    -0.03755
    -0.17854
    -0.09924
    -0.14329
     0.04175
    -0.26666
    -0.20498
    -0.04637
    -0.04637
    -0.00231
    -0.01993
    -0.13448
     0.00650
    -0.15211
     0.09462
     0.11224
    -0.04637
    -0.01993
    -0.00231
     0.10343
    -0.02874
    -0.11686
    -0.06399
    -0.38121
    -0.21379
    -0.26666
    -0.18735
    -0.23141
    -0.24903
    -0.28428
    -0.65437
    -0.77773
    -1.13020
    -1.02446
    -1.16544
    -1.65889
    -1.64127
    -1.15663
    -1.06851
    -0.82179
    -0.60150
    -0.35477
     0.17392
     0.19155
     0.35897
     0.41184
     0.83480
     1.56616
     1.86576
     1.48686
     0.05056
    -0.75130
     0.12987
     0.78193
     0.57045
     0.43827
     0.27085
     0.16511
    -0.51338
    -1.51791
    -2.40788
    -2.74272
    -2.34620
    -2.12591
    -2.38145
    -2.82203
    -3.15687
    -3.32429
    -3.03350
    -2.24927
    -1.68533
    -1.96730
    -2.02898
    -2.04660
    -1.76463
    -1.47385
    -1.23593
    -0.88347
    -0.24903
     0.09462
     0.47352
     0.64975
     1.04628
     1.26657
     1.04628
     1.16964
     1.01103
     0.74668
     0.55282
     0.25323
     0.23561
     0.19155
    -0.08161
    -0.41645
    -0.27547
    -0.47814
    -0.35477
    -0.44289
    -0.42527
    -0.44289
    -0.47814
    -0.47814
    -0.38121
    -0.45170
    -0.61031
    -0.17854
    -0.23141
    -0.39883
    -0.21379
    -0.38121
    -0.48695
    -0.46932
    -0.41645
    -0.59269
    -0.51338
    -0.47814
    -0.45170
    -0.46932
    -0.61031
    -0.51338
    -0.72486
    -0.59269
    -0.31953
    -0.48695
    -0.65437
    -0.53982
    -0.68080
    -0.62793
    -0.58387
    -0.42527
    -0.61031
    -0.46932
    -0.38121
    -0.68080
    -0.71605
    -0.64556
    -0.92753
    -1.09495
    -0.91872
    -0.84822
    -1.06851
    -1.04208
    -1.23593
    -1.13020
    -1.38573
    -1.23593
    -1.65889
    -1.63246
    -1.48266
    -1.36811
    -1.23593
    -1.24475
    -1.18306
    -1.31524
    -0.93634
    -0.71605
    -0.48695
    -0.16092
     0.05937
    -0.53100
    -0.83941
    -0.95396
    -0.53982
    -0.31953
    -0.05518
    -0.19616
    -0.32834
    -0.74248
    -0.83060
    -1.01564
    -1.21831
    -1.47385
    -1.73820
    -1.79107
    -1.83512
    -1.70295
    -1.98492
    -1.80869
    -2.10828
    -1.90562
    -1.99373
    -2.08185
    -2.20521
    -2.04660
    -2.04660
    -2.24927
    -2.02017
    -1.99373
    -1.94086
    -1.88799
    -1.72939
    -1.79988
    -1.72057
    -1.83512
    -1.74701
    -1.52672
    -1.59721
    -1.57078
    -1.58840
    -1.50028
    -1.40336
    -1.71176
    -1.35049
    -1.40336
    -1.50909
    -1.44741
    -1.53553
    -1.61483
    -1.36811
    -1.17425
    -0.83941
    -0.26666
     0.10343
     0.43827
     0.75549
     0.67619
     0.51758
     0.98459
     1.50448
     1.42517
     1.96268
     1.71596
     1.17845
     0.76430
    -0.76011
    -0.74248
    -0.31071
    -0.64556
    -1.22712
    -1.59721
    -1.91443
    -1.90562
    -2.45194
    -2.71629
    -2.45194
    -1.84394
    -1.83512
    -1.94086
    -1.69414
    -1.05970
    -0.74248
    -1.08614
    -1.01564
    -0.94515
    -1.02446
    -1.12138
    -1.21831
    -1.40336
    -1.39454
    -1.02446
    -1.13020
    -0.95396
    -1.09495
    -1.69414
    -1.64127
    -1.05089
    -0.57506
    -0.41645
    -0.24903
    -0.11686
    -0.00231
     0.08581
     0.21798
    -0.27547
     0.02413
     0.32372
     0.15630
     0.08581
    -0.09924
    -0.39002
    -0.53100
    -0.45170
    -0.46932
    -0.39002
    -0.35477
    -0.47814
    -0.45170
    -0.36358
    -0.36358
    -0.39883
    -0.56625
    -0.38121
    -0.46932
    -0.46051
    -0.32834
    -0.24903
    -0.46051
    -0.30190
    -0.35477
    -0.23141
    -0.39002
    -0.38121
    -0.30190
    -0.22260
    -0.11686
    -0.16092
    -0.25784
    -0.42527
    -0.09042
    -0.27547
    -0.10805
    -0.18735
    -0.39883
    -0.39002
    -0.26666
    -0.13448
    -0.28428
    -0.58387
    -0.31953
    -0.31071
    -0.29309
    -0.51338
    -0.59269
    -0.61031
    -0.46932
    -0.71605
    -0.62793
    -0.58387
    -0.63674
    -0.66318
    -0.54863
    -0.44289
    -0.13448
    -0.41645
    -0.64556
    -0.38121
    -0.29309
    -0.45170
    -0.43408
    -0.48695
    -0.28428
    -0.36358
    -0.31071
    -0.29309
    -0.15211
    -0.18735
    -0.15211
    -0.15211
    -0.09924
    -0.26666
    -0.26666
    -0.19616
     0.03294
     0.48233
     0.79074
     1.05509
     1.31944
     0.16511
    -0.32834
     0.00650
     0.36778
     0.52639
     0.39422
     0.26204
     0.45590
     0.06819
    -0.37240
    -0.42527
    -0.55744
    -0.52219
    -0.52219
    -0.81298
    -0.79535
    -0.68961
    -0.80417
    -0.52219
    -0.09924
    -0.22260
    -0.24022
     0.09462
     0.04175
     0.35897
     0.41184
     0.88767
     1.47804
     1.90981
     1.89219
     2.05961
     2.37683
     2.50900
     1.89219
     1.87457
     2.30634
     2.11248
     1.88338
     1.44280
     1.33706
     0.70262
     0.21798
    -0.24903
    -1.18306
    -0.90990
    -1.13901
    -1.30643
    -1.50909
    -1.50028
    -1.57959
    -1.59721
    -1.27999
    -1.29762
    -1.53553
    -1.13020
    -0.81298
    -0.29309
     0.23561
     0.42946
    -0.08161
    -0.15211
     0.46471
     0.40303
     0.06819
    -0.31953
    -0.13448
     0.24442
     0.90529
     0.55282
    -0.76011
    -1.07733
    -1.23593
    -1.53553
    -2.24046
    -2.61055
    -2.00255
    -1.45623
    -1.25356
    -1.50028
    -1.78225
    -2.06423
    -2.15234
    -2.16115
    -1.61483
    -1.13901
    -0.77773
    -0.49576
    -0.32834
     0.13868
     0.45590
     0.47352
     0.60569
     0.73787
     0.81717
     0.80836
     0.86123
     0.90529
     0.84361
     0.67619
     0.60569
     0.74668
     0.69381
     0.54401
     0.47352
     0.53520
     0.43827
     0.36778
     0.32372
     0.30610
     0.45590
     0.26204
     0.36778
     0.48233
     0.44708
     0.20036
     0.04175
     0.26204
     0.27966
     0.09462
     0.14749
     0.26204
     0.07700
     0.40303
     0.09462
     0.38540
     0.28848
     0.23561
     0.12987
     0.27966
     0.33253
     0.21798
    -0.01993
     0.18274
     0.34135
    -0.12567
    -0.36358
    -0.79535
    -1.20950
    -0.73367
     0.05937
     0.94054
    -0.28428
    -2.31095
    -1.88799
    -0.93634
    -0.58387
    -0.61912
    -0.73367
    -0.56625
    -0.52219
    -0.46051
    -0.51338
    -0.68080
    -0.42527
     0.00650
     0.37659
     0.82598
     0.60569
     1.11677
     1.31062
     1.22251
     1.46042
     1.46042
     1.69833
     1.47804
     1.82170
     1.99793
     1.83932
     1.61022
     1.62784
     1.69833
     1.72477
     1.44280
     1.38993
     0.96697
     0.56164
     0.15630
     0.05056
     0.15630
    -0.02874
    -0.34596
    -0.40764
    -0.39002
    -0.72486
    -0.99802
    -1.07733
    -1.22712
    -1.21831
    -1.28880
    -1.32405
    -1.33286
    -1.31524
    -1.27999
    -1.29762
    -1.05089
    -0.98040
    -1.28880
    -1.20950
    -0.99802
    -1.10376
    -0.99802
    -0.84822
    -0.84822
    -0.75130
    -1.05970
    -0.87466
    -0.75130
     0.04175
    -0.08161
    -0.16092
     0.16511
    -0.10805
    -1.24475
    -0.99802
    -0.09042
     0.05056
     0.27085
     0.38540
     0.16511
     0.11224
     0.00650
    -0.03755
    -0.05518
    -0.07280
     0.05937
     0.05056
     0.39422
     0.49114
     0.33253
     0.39422
     0.86123
     0.80836
     0.87004
     0.68500
     0.67619
     0.86123
     1.05509
     0.64094
     0.79955
     0.63213
     0.72906
     0.13868
    -0.66318
    -1.47385
    -1.50909
    -0.36358
     0.08581
     0.20036
    -0.21379
    -1.04208
    -1.71176
    -1.55315
    -0.91872
    -0.53982
    -0.26666
    -0.01112
    -0.13448
     0.08581
     0.08581
     0.16511
     0.20036
     0.27966
     0.32372
     0.77311
     0.60569
     0.58807
     0.51758
     0.33253
     0.20917
     0.28848
     0.23561
     0.54401
     0.57926
     0.68500
     0.51758
     0.61451
     0.58807
     0.55282
     0.50877
     0.51758
     0.50877
     0.57926
     0.51758
     0.50877
     0.29729
     0.25323
     0.42946
     0.46471
     0.49995
     0.39422
     0.29729
     0.35016
     0.35897
     0.35897
     0.41184
     0.24442
     0.33253
     0.22679
     0.27966
     0.20036
     0.21798
     0.21798
     0.11224
     0.26204
     0.21798
     0.19155
     0.09462
     0.07700
     0.14749
     0.15630
     0.15630
     0.10343
     0.28848
     0.24442
     0.21798
     0.22679
     0.24442
     0.27085
     0.35897
     0.76430
     0.86123
     0.91410
     0.35016
    -0.85703
    -0.93634
     0.50877
     0.54401
     0.85242
     1.41636
     0.79074
     0.36778
     0.25323
     0.47352
     0.12105
     0.01532
    -0.11686
     0.48233
     0.68500
     0.95816
     1.14320
     0.80836
     0.85242
     0.64975
     0.41184
     0.52639
     0.51758
     0.77311
     0.87885
     0.95816
     0.94054
     0.83480
     0.83480
     1.02865
     1.04628
     1.01984
     0.47352
     0.08581
     0.42946
     0.52639
     0.30610
     0.15630
    -0.01112
    -0.30190
    -0.40764
    -0.40764
    -0.19616
    -0.37240
    -0.15211
    -0.43408
    -0.08161
     0.05937
     0.12987
     0.05937
     0.22679
     0.46471
     0.28848
     0.69381
     0.65856
     0.66738
     0.60569
     0.47352
     0.70262
     0.88767
     0.70262
     0.49114
     0.52639
     0.48233
     0.06819
    -0.48695
    -0.38121
    -0.24022
    -0.40764
    -0.16092
    -0.07280
    -0.64556
    -0.62793
    -0.61912
    -0.39883
    -0.39883
    -0.53982
    -0.61912
    -0.31953
    -0.20498
    -0.01112
    -0.03755
     0.28848
     0.42946
     0.63213
     0.57045
     0.72906
     0.68500
     0.81717
     0.85242
     0.97578
     0.86123
     0.87004
     0.63213
     1.08152
     0.94935
     0.79074
     0.12105
     0.03294
    -0.55744
    -0.73367
    -0.50457
    -0.50457
    -0.71605
    -1.15663
    -1.13020
    -1.36811
    -1.35049
    -1.44741
    -1.56196
    -1.34167
    -1.06851
    -0.77773
    -0.49576
    -0.83941
    -0.60150
    -0.20498
     0.16511
     0.56164
     0.49114
     0.51758
     0.45590
     0.73787
     0.91410
     0.79074
     0.81717
     0.57926
     0.71143
     0.88767
     0.97578
     0.73787
     0.72025
     0.52639
     0.51758
     0.49995
     0.62332
     0.55282
     0.52639
     0.37659
     0.62332
     0.57926
     0.42946
     0.51758
     0.64094
     0.66738
     0.82598
     0.99341
     0.80836
     0.91410
     0.84361
     0.95816
     1.08152
     1.31062
     1.24013
     1.16964
     1.41636
     1.31062
     1.29300
     1.19607
     1.16083
     0.94935
     0.64975
     0.78193
     0.78193
     1.08152
     1.00222
     0.36778
     0.14749
     0.26204
    -0.00231
    -0.39883
    -1.32405
    -1.72939
    -1.51791
    -1.44741
    -1.16544
    -1.14782
    -0.85703
    -0.94515
    -0.98040
    -1.75582
    -1.78225
    -1.34167
    -1.14782
    -0.86585
    -0.85703
    -0.18735
     0.57926
     0.40303
     0.32372
     0.37659
     0.56164
     0.60569
     0.81717
     0.65856
     0.46471
    -0.12567
    -0.17854
    -0.19616
    -0.03755
     0.32372
     0.09462
    -0.08161
    -0.36358
    -0.44289
    -0.60150
    -0.60150
    -0.63674
    -0.67199
    -0.44289
    -0.01112
     0.12987
    -0.12567
    -0.43408
    -0.45170
    -0.50457
    -0.00231
    -0.21379
    -0.09924
    -0.03755
     0.05937
     0.31491
     0.22679
     0.25323
    -0.24022
    -0.62793
    -0.75130
    -0.73367
    -0.50457
    -0.16092
    -0.04637
    -0.16092
    -0.16092
    -0.16092
    -0.24022
    -0.36358
    -0.24903
    -0.16092
    -0.13448
    -0.15211
     0.00650
     0.12987
     0.30610
     0.42065
     0.52639
     0.53520
     0.64975
     0.38540
     0.71143
     0.67619
     0.74668
     0.68500
     0.54401
     0.73787
     0.84361
     0.72906
     0.66738
     0.60569
     0.53520
     0.76430
     0.72025
     0.67619
     0.74668
     0.46471
     0.45590
     0.58807
     0.67619
     0.44708
     0.34135
     0.42946
     0.41184
     0.49995
     0.34135
     0.12105
     0.11224
     0.39422
     0.20036
     0.12987
     0.15630
     0.03294
    -0.03755
     0.52639
     0.60569
     0.36778
     0.24442
     0.48233
     0.73787
     0.65856
     0.08581
    -0.31953
    -0.92753
    -1.79988
    -1.66770
    -0.79535
    -1.57078
    -3.68556
    -2.76034
    -1.22712
    -1.81750
    -2.63698
    -2.98064
    -2.34620
    -2.90133
    -3.01588
    -2.32858
    -1.80869
    -1.32405
    -1.18306
    -0.78654
    -0.60150
    -0.51338
    -0.46932
    -0.72486
    -0.48695
    -0.35477
    -0.44289
    -0.45170
    -0.27547
    -0.43408
    -0.65437
    -0.58387
    -0.39002
    -0.39883
    -0.10805
     0.06819
     0.32372
     0.78193
     0.87885
     0.52639
     0.58807
     2.21822
     2.75573
     2.36802
     1.43399
     0.85242
     0.75549
     0.39422
     1.03746
     1.51329
     1.89219
     1.50448
     0.78193
     0.08581
    -0.35477
    -0.83941
    -1.08614
    -1.18306
    -0.89228
    -1.11257
    -1.25356
    -1.14782
    -1.07733
    -1.10376
    -1.44741
    -1.34167
    -1.55315
    -1.38573
    -1.38573
    -0.83060
    -0.39002
    -0.10805
    -0.10805
    -0.84822
    -0.94515
    -1.02446
    -0.61031
    -0.44289
    -0.05518
    -0.35477
    -0.33715
    -0.61031
    -0.28428
    -0.82179
    -0.70724
    -0.86585
    -0.81298
    -0.76892
    -0.82179
    -0.71605
    -0.35477
    -0.29309
    -0.32834
    -0.11686
    -0.28428
    -0.39883
    -0.32834
    -0.21379
     0.32372
     0.21798
    -0.02874
     0.07700
     0.32372
     0.76430
     0.94054
     0.27966
    -0.79535
    -0.99802
    -0.61912
    -0.16092
    -0.37240
    -0.83941
    -1.69414
    -2.45194
    -2.70748
    -3.03350
    -2.09066
    -1.96730
    -2.45194
    -2.76916
    -2.83084
    -2.95420
    -2.36382
    -1.88799
    -1.79988
    -1.31524
    -0.88347
    -0.78654
    -0.35477
     0.13868
     0.42065
     0.60569
     0.96697
     1.04628
     0.88767
     1.07271
     1.06390
     0.69381
     0.72906
     0.64975
     0.78193
     0.50877
     0.51758
     0.50877
     0.27966
     0.27966
     0.24442
     0.37659
     0.12105
    -0.00231
    -0.01993
    -0.01993
     0.01532
    -0.15211
    -0.21379
     0.07700
     0.05056
    -0.05518
    -0.21379
    -0.22260
    -0.07280
    -0.09924
     0.05056
    -0.16092
    -0.15211
    -0.18735
    -0.12567
    -0.33715
    -0.04637
    -0.01993
    -0.25784
    -0.16973
    -0.09042
    -0.12567
    -0.21379
    -0.02874
    -0.15211
    -0.28428
    -0.14329
    -0.02874
     0.12987
    -0.02874
    -0.11686
    -0.15211
    -0.01993
    -0.06399
    -0.28428
    -0.06399
     0.16511
    -0.06399
     0.05056
     0.21798
     0.20917
     0.11224
     0.32372
     0.37659
     0.68500
     0.85242
     0.93172
     0.68500
     0.47352
    -0.18735
    -0.38121
    -0.11686
    -0.09042
    -0.53982
    -1.00683
    -0.99802
    -0.66318
    -0.78654
    -0.71605
    -0.61912
    -0.31953
    -0.01993
    -0.41645
    -1.01564
    -2.01136
    -2.30214
    -1.93205
    -1.22712
     0.09462
     0.99341
     0.36778
    -0.47814
     0.23561
     0.91410
     0.43827
     0.68500
     0.30610
    -0.70724
    -0.30190
     0.20917
     0.84361
     1.24013
     1.05509
     0.81717
     0.81717
     0.57926
     0.17392
    -0.09042
    -0.28428
    -0.46051
    -0.57506
    -0.65437
    -0.56625
    -0.36358
    -0.01993
    -0.01993
     0.29729
     0.41184
     0.60569
     0.57045
     0.64975
     0.86123
     0.90529
     1.05509
     1.26657
     1.54854
     1.38112
     1.26657
     1.23132
     0.94935
     0.96697
     1.09033
     0.93172
     1.00222
     0.87004
     0.71143
     0.47352
     0.47352
     0.03294
     0.07700
     0.05056
     0.42065
     0.32372
    -0.07280
    -0.16973
     0.05937
     0.42946
     0.54401
     0.26204
     0.07700
    -0.26666
    -0.12567
    -0.01112
    -0.05518
    -0.31071
    -0.65437
    -0.33715
    -0.38121
    -0.15211
    -0.23141
    -0.56625
    -0.27547
    -0.20498
    -0.11686
     0.02413
    -0.16973
    -0.06399
     0.27085
     0.43827
     0.57926
     0.58807
     0.50877
     0.74668
     0.74668
     0.89648
     0.50877
     0.64094
     0.40303
     0.35016
     0.45590
     0.46471
     0.19155
     0.29729
     0.35016
     0.37659
     0.43827
     0.40303
     0.23561
     0.15630
     0.12105
     0.38540
     0.08581
     0.13868
     0.04175
     0.12105
     0.03294
    -0.05518
    -0.28428
    -0.40764
    -0.43408
    -0.60150
    -0.60150
    -0.56625
    -0.48695
    -0.61912
    -0.57506
    -0.53982
    -0.34596
    -0.37240
    -0.56625
    -0.40764
    -0.27547
    -0.09042
    -0.06399
    -0.01112
     0.00650
    -0.01993
     0.13868
     0.25323
     0.12987
    -0.01993
     0.08581
     0.25323
     0.18274
     0.14749
    -0.08161
    -0.08161
    -0.00231
     0.03294
     0.20036
     0.02413
    -0.08161
    -0.02874
    -0.06399
     0.27966
     0.40303
     0.15630
     0.13868
     0.29729
     0.49114
     0.96697
     1.06390
     1.39874
     1.94506
     2.42089
     1.30181
    -0.90109
    -1.38573
    -0.51338
    -0.31071
     0.17392
    -0.05518
    -0.96277
    -2.09947
    -2.01136
    -2.22284
    -2.55768
    -2.54005
    -2.17878
    -2.03779
    -1.74701
    -1.12138
    -0.61031
    -0.53982
    -0.36358
    -0.21379
     0.33253
     0.84361
     1.46923
     1.89219
     2.57950
     2.43851
     2.67642
     2.07723
     0.75549
     0.57926
     1.44280
     1.30181
     0.70262
     0.35897
     1.05509
     2.22703
     2.06842
     0.64094
    -0.98040
    -0.45170
     0.10343
     0.69381
     0.20036
     0.37659
     0.03294
     0.19155
     0.32372
     0.45590
     0.50877
     0.50877
     0.12987
    -0.09924
    -0.07280
     0.20917
     0.11224
    -0.02874
    -0.04637
     0.03294
     0.20917
     0.26204
     0.13868
    -0.01993
     0.00650
     0.06819
     0.19155
     0.24442
     0.16511
     0.15630
    -0.03755
     0.09462
     0.47352
     0.42065
     0.12987
     0.13868
     0.22679
     0.18274
     0.12987
     0.04175
    -0.50457
    -0.78654
    -0.58387
    -0.14329
    -0.34596
    -0.31953
    -0.23141
    -0.31071
    -0.25784
    -0.05518
    -0.16092
    -0.16092
    -0.13448
     0.01532
     0.59688
     0.65856
     0.74668
     1.08152
     1.00222
     0.87885
     1.07271
     0.86123
     0.79074
     0.72906
     0.93172
     1.09033
     0.75549
     0.77311
     0.74668
     0.72025
     0.56164
     0.42946
     0.53520
     0.50877
     0.35897
     0.46471
     0.27085
     0.32372
     0.43827
     0.12987
     0.23561
     0.45590
     0.25323
     0.28848
     0.13868
     0.28848
     0.09462
     0.35897
     0.19155
     0.20036
     0.34135
     0.24442
     0.18274
     0.35897
     0.10343
    -0.01112
     0.12105
     0.28848
     0.17392
     0.06819
    -0.04637
     0.05056
     0.20036
     0.14749
     0.00650
    -0.18735
     0.03294
     0.03294
     0.07700
     0.09462
     0.09462
    -0.05518
    -0.19616
     0.16511
     0.13868
     0.01532
     0.04175
    -0.01112
     0.16511
     0.04175
     0.12987
     0.58807
     0.35897
     0.46471
     0.38540
     0.85242
     1.01984
     1.04628
     0.79955
     0.97578
     1.13439
     1.40755
     1.43399
     1.53091
     1.43399
     1.50448
     1.67190
     1.85694
     1.86576
     1.48686
     1.19607
     0.92291
     0.95816
     1.09914
     1.13439
     1.24894
     0.93172
    -0.01993
    -0.21379
     0.02413
    -0.25784
    -0.80417
    -1.04208
    -1.42098
    -1.22712
    -1.25356
    -0.47814
    -0.42527
    -1.07733
    -1.41217
    -2.49600
    -3.64151
    -3.62388
    -1.84394
    -1.85275
    -1.68533
    -2.28452
    -2.46956
    -2.73391
    -2.66342
    -2.49600
    -2.88371
    -3.28904
    -3.31548
    -2.46075
    -1.92324
    -1.77344
    -1.76463
    -1.40336
    -1.16544
    -0.98040
    -0.71605
    -0.39883
     0.05056
     0.05056
     0.18274
     0.30610
     0.38540
     0.86123
     0.72906
     0.93172
     1.09914
     0.96697
     0.72906
     0.77311
     1.14320
     0.95816
     0.86123
     0.77311
     0.69381
     0.60569
     0.73787
     0.57045
     0.90529
     0.84361
     0.77311
     0.64975
     0.88767
     0.94054
     0.74668
     0.63213
     0.66738
     0.65856
     0.79955
     0.71143
     0.80836
     0.57045
     0.49995
     0.54401
     0.70262
     0.64975
     0.52639
     0.49114
     0.35016
     0.49995
     0.49995
     0.25323
     0.40303
     0.21798
     0.40303
     0.42065
     0.41184
     0.34135
     0.27966
     0.07700
     0.24442
     0.36778
     0.28848
     0.26204
     0.21798
     0.27966
     0.26204
    -0.02874
     0.27966
     0.40303
     0.44708
     0.49114
     0.50877
     0.29729
     0.24442
     0.31491
     0.23561
     0.18274
    -0.06399
    -0.16092
    -0.08161
     0.23561
     0.40303
     0.13868
     0.12105
     0.25323
     0.09462
     0.12105
     0.26204
     0.39422
     0.44708
     0.54401
     0.60569
     0.67619
     0.77311
     0.84361
     0.80836
     0.77311
     0.94054
     0.68500
     0.64094
     0.59688
     0.58807
     0.43827
     0.63213
     0.57926
     0.35016
     0.36778
     0.28848
     0.29729
     0.55282
     0.42065
     0.29729
     0.46471
     0.48233
     0.64975
     0.63213
     0.73787
     0.53520
     0.39422
     0.92291
     0.93172
     1.26657
     1.46042
     1.44280
     1.75120
     2.27990
     2.88790
     3.17869
     3.50472
     3.65451
     3.86599
     4.07747
     3.99817
     2.49138
     1.53091
     2.29752
     2.68524
     2.14773
     0.97578
     0.63213
     0.16511
    -1.24475
    -2.42550
    -2.87490
    -3.20974
    -3.57983
    -3.70319
    -3.58864
    -3.04232
    -3.28023
    -3.17449
    -3.28904
    -3.14806
    -2.94539
    -2.31095
    -1.88799
    -1.19188
    -0.80417
    -0.70724
    -0.39883
    -0.26666
    -0.40764
    -0.32834
    -0.30190
    -0.17854
    -0.04637
     0.20917
    -0.08161
    -0.05518
     0.02413
     0.12987
    -0.31071
     0.03294
     0.08581
     0.10343
     0.11224
    -0.00231
     0.05056
     0.18274
     0.35897
     0.22679
     0.48233
     0.45590
     0.35897
     0.40303
     0.56164
     0.54401
     0.51758
     0.53520
     0.40303
     0.62332
     0.64094
     0.59688
     0.58807
     0.45590
     0.72906
     0.50877
     0.60569
     0.72906
     0.43827
     0.47352
     0.53520
     0.69381
     0.51758
     0.52639
     0.19155
     0.52639
     0.48233
     0.52639
     0.32372
     0.29729
     0.34135
     0.17392
     0.32372
     0.47352
     0.27085
     0.03294
     0.23561
     0.39422
     0.28848
     0.20036
     0.03294
    -0.00231
     0.27085
     0.29729
     0.26204
     0.17392
     0.05056
     0.14749
     0.15630
     0.29729
     0.32372
     0.09462
     0.09462
     0.26204
     0.28848
     0.29729
     0.01532
     0.02413
     0.12105
     0.29729
     0.20036
     0.19155
     0.18274
     0.05937
     0.08581
     0.12105
     0.32372
     0.18274
    -0.10805
     0.35897
     0.26204
     0.46471
     0.30610
     0.57926
     0.49995
     0.48233
     0.37659
     0.42946
     0.16511
    -0.04637
    -0.17854
    -0.06399
    -0.21379
    -0.70724
    -1.13901
    -1.09495
    -0.47814
    -0.52219
    -0.53100
    -0.88347
    -0.89228
    -0.67199
    -0.59269
    -0.26666
     0.07700
     0.25323
     0.43827
    -0.13448
     0.58807
     0.53520
     0.33253
     0.43827
     0.27085
    -0.01993
    -0.26666
    -0.29309
    -0.54863
    -0.61912
    -0.53982
    -0.39002
    -0.78654
    -0.75130
    -0.69843
    -1.27118
    -0.85703
    -0.05518
     1.09033
     1.65428
     1.16964
     0.63213
     0.56164
     0.22679
     0.94054
     1.75120
     2.18297
     1.87457
     1.75120
     1.49567
     1.61022
     1.50448
     1.68071
     1.78645
     1.39874
     0.58807
     0.29729
     0.33253
     0.27085
     0.34135
     0.34135
     0.30610
     0.07700
    -0.13448
    -0.31953
    -0.39883
    -0.50457
    -0.80417
    -0.64556
    -0.51338
    -0.26666
    -0.38121
    -0.15211
    -0.08161
     0.14749
     0.05937
     0.21798
     0.37659
     0.48233
     0.34135
     0.44708
     0.48233
     0.60569
     0.21798
     0.54401
     0.49114
     0.65856
     0.44708
     0.57045
     0.52639
     0.69381
     0.49995
     0.39422
     0.27085
     0.59688
     0.60569
     0.59688
     0.39422
     0.49995
     0.54401
     0.30610
     0.51758
     0.63213
     0.51758
     0.38540
     0.24442
     0.38540
     0.59688
     0.55282
     0.31491
     0.20036
     0.42065
     0.45590
     0.48233
     0.42065
     0.39422
    -0.00231
     0.38540
     0.38540
     0.35016
     0.36778
     0.27966
     0.22679
     0.41184
     0.24442
     0.20917
     0.25323
     0.24442
     0.34135
     0.43827
     0.33253
     0.16511
     0.11224
     0.12987
     0.40303
     0.44708
     0.35016
     0.14749
     0.04175
     0.30610
     0.31491
     0.44708
     0.22679
     0.11224
     0.28848
     0.33253
     0.63213
     0.50877
     0.37659
     0.27966
     0.49114
     0.69381
     0.48233
     0.49114
     0.50877
     0.63213
     0.84361
     0.91410
     0.95816
     0.53520
     0.54401
     0.28848
     0.20917
     0.41184
     0.18274
    -0.32834
    -0.17854
    -0.14329
    -0.09924
    -0.46932
    -0.38121
    -0.58387
    -0.66318
    -0.70724
    -0.62793
    -0.60150
    -0.57506
    -0.47814
    -0.21379
    -0.42527
    -0.31953
    -0.64556
    -0.40764
    -0.39883
    -0.57506
    -0.45170
    -0.34596
    -0.26666
     0.13868
     0.13868
     0.07700
    -0.01993
    -0.30190
     0.48233
     0.64094
     0.89648
     0.97578
     0.49995
     0.68500
     1.40755
     1.60141
     1.90100
     1.71596
     0.71143
    -1.10376
    -1.73820
    -1.27999
    -0.04637
     0.95816
     0.77311
     0.39422
     0.12105
    -1.23593
    -2.80440
    -3.02469
    -1.48266
    -0.53982
    -0.13448
    -0.15211
    -0.90109
    -0.99802
    -0.68080
    -0.28428
    -0.43408
    -0.39883
    -0.50457
    -0.48695
    -0.58387
    -0.31071
    -0.16092
    -0.23141
    -0.17854
     0.32372
    -0.15211
     0.20036
     0.12105
    -0.08161
    -0.04637
     0.03294
    -0.05518
     0.05937
     0.26204
     0.20917
     0.10343
     0.28848
     0.20917
     0.27085
     0.26204
     0.25323
     0.24442
     0.29729
     0.53520
     0.42946
     0.35897
     0.45590
     0.54401
     0.47352
     0.45590
     0.51758
     0.56164
     0.40303
     0.51758
     0.33253
     0.42065
     0.53520
     0.41184
     0.38540
     0.40303
     0.28848
     0.19155
     0.30610
     0.33253
     0.12987
     0.26204
     0.34135
     0.20036
     0.35897
     0.19155
     0.22679
     0.03294
     0.20036
     0.30610
     0.01532
     0.17392
     0.08581
     0.13868
    -0.00231
     0.07700
     0.14749
     0.21798
     0.07700
    -0.01993
    -0.05518
    -0.00231
     0.17392
    -0.17854
    -0.12567
    -0.01112
    -0.00231
    -0.02874
     0.10343
     0.06819
    -0.42527
    -0.47814
    -0.66318
    -0.87466
    -0.15211
    -0.31071
    -0.68961
    -0.99802
    -0.77773
    -0.77773
    -1.00683
    -0.77773
    -0.81298
    -0.59269
    -0.77773
    -0.41645
    -0.51338
    -0.38121
    -0.05518
    -0.02874
    -0.26666
    -0.40764
    -0.15211
    -0.44289
    -0.30190
    -0.18735
    -0.30190
    -0.37240
    -0.53100
    -0.82179
    -0.69843
    -0.60150
    -0.69843
    -0.77773
    -1.04208
    -0.85703
    -0.97159
    -0.90109
    -1.18306
    -1.67652
    -1.83512
    -2.05542
    -2.47837
    -2.61936
    -2.91014
    -3.36835
    -3.25380
    -3.00707
    -2.82203
    -1.70295
    -1.97611
    -1.65889
    -1.20069
    -0.67199
     0.47352
     2.00674
     2.44732
     1.90981
     1.70715
     2.46495
     2.85266
     2.95840
     3.24037
     3.83075
     3.78669
     3.16988
     2.20941
     1.17845
     0.46471
    -0.12567
    -0.58387
    -0.94515
    -1.21831
    -1.23593
    -1.39454
    -1.41217
    -1.53553
    -1.77344
    -1.93205
    -1.77344
    -1.52672
    -1.65008
    -1.64127
    -1.75582
    -1.57078
    -1.44741
    -1.12138
    -0.91872
    -1.00683
    -0.98040
    -1.32405
    -1.36811
    -1.27999
    -1.27118
    -1.46504
    -1.43860
    -1.35930
    -1.38573
    -1.74701
    -1.76463
    -1.79107
    -1.50028
    -1.40336
    -1.31524
    -1.39454
    -1.45623
    -1.30643
    -1.33286
    -0.94515
    -1.27118
    -1.42098
    -1.16544
    -1.09495
    -0.96277
    -1.07733
    -1.11257
    -1.22712
    -1.15663
    -0.82179
    -0.93634
    -0.89228
    -0.98921
    -0.86585
    -0.99802
    -0.72486
    -0.47814
    -0.66318
    -0.60150
    -0.59269
    -0.46051
    -0.40764
    -0.55744
    -0.51338
    -0.37240
    -0.49576
    -0.24903
    -0.31071
    -0.43408
    -0.38121
    -0.48695
    -0.42527
    -0.33715
    -0.37240
    -0.48695
    -0.53982
    -0.37240
    -0.33715
    -0.49576
    -0.11686
    -0.41645
    -0.26666
    -0.13448
    -0.33715
    -0.31071
    -0.24022
    -0.36358
    -0.18735
    -0.02874
    -0.11686
    -0.24903
    -0.24903
    -0.13448
    -0.09042
    -0.09042
    -0.16973
    -0.18735
    -0.01993
    -0.01112
    -0.08161
    -0.07280
    -0.24903
    -0.08161
    -0.31953
    -0.10805
    -0.05518
    -0.29309
    -0.25784
    -0.17854
     0.05056
     0.13868
    -0.10805
    -0.15211
    -0.07280
     0.30610
     0.35016
     0.54401
     0.41184
     0.55282
     0.73787
     0.82598
     0.44708
     0.07700
     0.42065
     0.70262
     0.72906
     0.64975
     0.60569
     0.22679
     0.32372
     0.22679
     0.11224
     0.04175
     0.04175
    -0.13448
    -0.19616
    -0.09042
     0.01532
     0.28848
     0.15630
     0.10343
     0.05937
     0.15630
     0.05937
     0.12987
     0.14749
     0.31491
     0.17392
     0.34135
     0.23561
     0.16511
     0.21798
    -0.03755
     0.27085
    -0.09042
    -0.41645
    -0.25784
    -0.36358
    -0.24022
    -0.37240
     0.69381
     1.39874
     1.53973
     1.15201
     1.52210
     2.43851
     3.14344
     2.69405
     1.73358
     1.50448
     1.18726
     0.46471
     0.10343
     0.07700
    -0.20498
    -0.48695
    -1.42979
    -1.59721
    -2.37263
    -2.88371
    -2.97182
    -2.89252
    -2.55768
    -2.87490
    -2.96301
    -2.19640
    -1.25356
    -0.69843
    -0.54863
    -0.23141
     0.32372
     0.49114
     0.71143
     0.58807
     0.64094
     0.54401
     0.59688
     0.47352
     0.35016
     0.18274
     0.13868
    -0.00231
     0.20036
     0.26204
     0.27085
    -0.03755
    -0.04637
     0.18274
     0.11224
     0.15630
     0.20917
     0.11224
    -0.07280
     0.14749
     0.22679
     0.10343
    -0.00231
    -0.09924
     0.14749
     0.38540
     0.13868
     0.07700
     0.05937
     0.14749
     0.23561
     0.00650
     0.08581
     0.16511
     0.27966
     0.25323
     0.22679
     0.20917
     0.42065
     0.04175
     0.16511
     0.24442
     0.14749
     0.15630
     0.21798
     0.28848
     0.09462
     0.35016
     0.13868
     0.26204
     0.27966
     0.05937
     0.18274
     0.27966
     0.33253
     0.16511
     0.43827
     0.62332
     0.29729
     0.36778
     0.25323
     0.40303
     0.45590
     0.40303
     0.54401
     0.58807
     0.14749
     0.42065
     0.27966
     0.07700
     0.33253
     0.17392
     0.04175
     0.25323
     0.37659
     0.10343
    -0.02874
     0.12987
     0.18274
     0.18274
     0.25323
     0.18274
     0.30610
     0.35897
     0.42065
     0.53520
     0.42065
     0.41184
     0.23561
     0.37659
     0.56164
     0.45590
     0.33253
     0.64094
     0.38540
     0.47352
     0.76430
     0.62332
     0.57045
     0.15630
     0.30610
     0.40303
     0.33253
     0.42065
     0.08581
     0.16511
     0.56164
     0.29729
     0.39422
     0.24442
     0.25323
     0.21798
     0.17392
     0.05937
     0.14749
     0.08581
     0.08581
    -0.03755
     0.03294
     0.05056
    -0.24022
    -0.24903
    -0.17854
    -0.01112
    -0.17854
    -0.27547
    -0.07280
    -0.21379
    -0.44289
    -0.59269
    -0.12567
     0.34135
     0.73787
     1.23132
     1.53973
     0.95816
     0.48233
     1.39874
     1.81289
     2.22703
     2.02436
     1.67190
     1.04628
     1.31062
     0.44708
    -0.35477
    -0.92753
    -1.20069
    -0.84822
    -1.07733
    -1.04208
    -1.45623
    -1.80869
    -2.00255
    -2.39907
    -2.46956
    -2.20521
    -2.05542
    -1.40336
    -1.13901
    -0.74248
    -0.47814
    -0.29309
     0.00650
     0.05056
     0.25323
     0.42065
     0.42946
     0.64094
     0.26204
     0.28848
     0.60569
     0.49995
     0.79955
     0.83480
     0.73787
     0.72025
     0.92291
     0.78193
     1.24894
     1.12558
     1.37230
     1.40755
     1.56616
     1.61022
     1.40755
     1.16964
     1.21370
     1.01984
     0.75549
     0.47352
     0.59688
     0.35897
     0.08581
     0.06819
    -0.07280
    -0.06399
     0.10343
     0.12105
     0.04175
    -0.18735
    -0.10805
    -0.27547
    -0.25784
     0.27085
     0.35897
     0.59688
     0.72025
     0.72025
     0.53520
     0.64975
     0.60569
     0.68500
     0.54401
     0.35016
     0.27085
     0.21798
     0.23561
     0.01532
     0.23561
     0.32372
     0.16511
     0.19155
     0.20917
     0.22679
     0.17392
     0.23561
     0.18274
     0.16511
     0.18274
     0.37659
     0.27085
     0.26204
     0.25323
     0.21798
     0.42065
     0.36778
     0.45590
     0.41184
     0.58807
     0.62332
     0.52639
     0.55282
     0.43827
     0.39422
     0.41184
     0.42946
     0.36778
     0.33253
     0.18274
     0.30610
    -0.12567
     0.11224
    -0.10805
    -0.24903
     0.12105
    -0.16092
    -0.17854
    -0.21379
    -0.19616
     0.12987
     0.38540
     0.21798
     0.12105
    -0.09042
     0.36778
     0.37659
     0.42946
     0.37659
     0.47352
     0.40303
     0.41184
     0.40303
     0.64975
     0.57045
     0.30610
     0.37659
     0.72025
     0.55282
     0.44708
     0.22679
     0.61451
     0.80836
     1.06390
     1.47804
     1.82170
     1.76883
     1.97150
     2.37683
     3.39017
     3.47828
     2.20941
     0.31491
    -0.23141
     0.01532
     1.02865
     1.27538
     0.80836
     0.21798
    -0.01112
    -0.27547
    -1.22712
    -3.28023
    -5.00731
    -4.46980
    -3.47409
    -2.48718
    -2.24046
    -2.42550
    -2.53124
    -2.29333
    -2.15234
    -2.37263
    -2.57530
    -2.09066
    -1.46504
    -0.92753
    -0.40764
    -0.23141
    -0.24903
    -0.07280
     0.00650
     0.22679
     0.39422
     0.24442
     0.37659
     0.49114
     0.64094
     0.48233
     0.35016
     0.30610
     0.35016
     0.36778
     0.64094
     0.56164
     0.49114
     0.35016
     0.60569
     0.42065
     0.42065
     0.30610
     0.33253
     0.40303
     0.49114
     0.43827
     0.42065
     0.39422
     0.37659
     0.22679
     0.48233
     0.61451
     0.31491
     0.27085
     0.36778
     0.60569
     0.49114
     0.29729
     0.27966
     0.47352
     0.62332
     0.59688
     0.62332
     0.51758
     0.62332
     0.80836
     0.94054
     1.20488
     1.50448
     1.53973
     1.75120
     1.44280
     1.09914
     0.55282
     0.05937
    -0.18735
    -0.19616
    -0.50457
    -0.57506
    -0.71605
    -0.55744
    -0.86585
    -0.83060
    -1.03327
    -1.41217
    -1.36811
    -0.93634
    -0.46932
    -0.42527
     0.07700
     0.59688
     0.96697
     1.27538
     1.38112
     1.62784
     1.63665
     1.82170
     1.83932
     1.46923
     1.44280
     1.81289
     1.69833
     1.36349
     1.26657
     1.41636
     1.48686
     1.36349
     1.26657
     1.82170
     1.55735
     1.09033
     0.12105
    -0.16973
     0.15630
     0.45590
     0.99341
     0.91410
     0.40303
    -0.25784
    -0.37240
    -0.15211
    -0.36358
    -0.32834
    -0.23141
     0.00650
     0.27966
     0.70262
     0.73787
    -0.48695
    -0.48695
     0.24442
     0.80836
     1.07271
     0.98459
     0.62332
     0.38540
     0.28848
     0.17392
     0.44708
     0.22679
     0.22679
     0.16511
     0.24442
     0.33253
     0.54401
     0.27085
     0.40303
     0.50877
     0.70262
     0.94935
     0.77311
     0.72025
     0.91410
     0.93172
     0.77311
     0.85242
     0.76430
     0.73787
     0.72906
     0.72025
     0.58807
     0.43827
     0.33253
     0.48233
     0.91410
     0.42065
    -0.68961
    -0.58387
    -0.54863
     0.04175
     0.75549
     1.35468
     1.58378
     1.34587
     0.82598
     0.80836
     0.92291
     1.67190
     2.27990
     1.81289
     1.09033
     0.57926
     0.62332
     0.53520
     0.39422
     0.53520
     0.23561
    -0.04637
    -0.64556
    -0.98040
    -1.08614
    -1.06851
    -1.00683
    -1.09495
    -1.06851
    -1.05970
    -0.73367
    -0.43408
    -0.52219
    -0.34596
    -0.31953
    -0.18735
    -0.01993
    -0.20498
    -0.22260
    -0.13448
    -0.11686
    -0.15211
     0.05937
     0.04175
    -0.13448
    -0.10805
    -0.19616
    -0.12567
     0.04175
     0.00650
    -0.12567
    -0.02874
     0.13868
     0.18274
    -0.08161
     0.01532
    -0.05518
     0.10343
     0.12105
     0.16511
     0.16511
     0.05937
    -0.20498
    -0.10805
     0.27966
     0.07700
    -0.10805
    -0.07280
    -0.08161
    -0.13448
    -0.23141
    -0.09042
    -0.18735
    -0.30190
    -0.16973
    -0.25784
     0.01532
    -0.09042
    -0.37240
    -0.36358
     0.02413
     0.06819
    -0.08161
     0.16511
     0.19155
     0.11224
     0.28848
     0.45590
     0.73787
     0.94054
     0.83480
     0.58807
     1.09914
     1.80407
     1.94506
     1.61903
     0.73787
     0.21798
    -0.42527
    -0.44289
    -1.04208
    -0.87466
    -0.54863
    -1.13901
    -1.35049
    -1.71176
    -2.04660
    -2.61055
    -3.06875
    -2.97182
    -2.79559
    -2.82203
    -2.33739
    -1.70295
    -1.36811
    -1.01564
    -0.83060
    -0.82179
    -0.62793
    -0.35477
    -0.12567
     0.07700
     0.26204
     0.35897
     0.57926
     0.51758
     0.35897
     0.43827
     0.59688
     0.82598
     0.73787
     0.66738
     0.75549
     0.61451
     0.91410
     1.16964
     0.91410
     0.13868
     0.31491
     0.35016
     0.53520
     0.49995
     0.82598
     0.59688
     0.39422
     0.48233
     0.59688
     0.56164
     0.67619
     0.59688
     0.36778
     0.44708
     0.62332
     0.79074
     0.70262
     0.57926
     0.54401
     0.47352
     0.39422
     0.28848
     0.06819
     0.26204
     0.24442
     0.13868
    -0.21379
    -0.08161
    -0.13448
    -0.27547
    -0.22260
     0.00650
     0.00650
    -0.02874
     0.06819
    -0.13448
     0.09462
     0.15630
    -0.19616
    -0.03755
     0.04175
    -0.09924
    -0.16092
    -0.11686
    -0.18735
    -0.39883
    -0.42527
    -0.22260
    -0.14329
    -0.24022
     0.09462
     0.51758
     0.89648
     0.94054
     0.37659
     0.21798
     0.97578
     1.24013
     1.54854
     1.53091
     1.16964
     1.08152
     0.71143
     1.05509
     1.61022
     1.43399
     0.47352
    -0.61031
    -0.85703
    -0.76892
    -0.81298
    -0.82179
    -0.53982
    -0.67199
    -1.09495
    -1.08614
    -0.99802
    -0.97159
    -1.10376
    -0.91872
    -0.77773
    -0.42527
    -0.28428
    -0.29309
     0.02413
     0.12105
     0.25323
     0.14749
     0.37659
     0.27085
     0.21798
     0.24442
     0.27085
     0.20917
    -0.01112
     0.04175
     0.08581
     0.07700
     0.14749
    -0.09924
    -0.11686
    -0.05518
     0.12987
    -0.17854
    -0.05518
    -0.02874
    -0.17854
    -0.16092
     0.09462
    -0.09042
    -0.08161
    -0.25784
     0.05056
     0.05056
     0.10343
    -0.16092
    -0.11686
     0.04175
     0.02413
     0.10343
     0.11224
     0.33253
     0.28848
     0.57926
     1.09033
     1.48686
     1.79526
     1.04628
     1.50448
     0.32372
    -1.09495
    -1.25356
     0.21798
     0.89648
     0.52639
     0.24442
    -0.53100
    -0.53982
    -1.24475
    -1.73820
    -1.69414
    -2.21402
    -2.21402
    -1.67652
    -0.99802
    -0.38121
    -0.21379
    -0.12567
    -0.24903
    -0.88347
    -1.80869
    -1.36811
    -1.07733
    -0.10805
    -0.16973
    -0.11686
     0.14749
    -0.09042
    -0.32834
    -0.24903
    -0.60150
    -0.27547
    -0.15211
     0.02413
     0.21798
     0.01532
    -0.25784
     0.14749
     0.97578
     1.96268
     1.25775
     0.10343
    -0.81298
    -0.05518
     0.75549
     0.93172
     0.55282
     0.33253
     0.17392
     0.14749
     0.09462
     0.18274
     0.06819
    -0.01112
    -0.06399
     0.09462
     0.14749
     0.12105
    -0.03755
     0.15630
     0.03294
     0.03294
    -0.19616
    -0.31071
    -0.10805
    -0.11686
    -0.04637
    -0.31953
    -0.51338
    -0.61031
    -0.31953
    -0.30190
     0.52639
     0.77311
     0.89648
     1.35468
     1.45161
     1.12558
     1.09914
     1.17845
     1.61022
     1.83051
     1.86576
     1.80407
     1.85694
     1.61022
     1.40755
     1.10796
     1.01984
     0.72025
     0.37659
     0.10343
     0.12987
    -0.35477
    -0.67199
    -1.10376
    -1.05089
    -0.86585
    -0.75130
    -0.83060
    -0.95396
    -0.82179
    -0.98921
    -1.05089
    -0.82179
    -0.83060
    -0.98921
    -1.04208
    -0.85703
    -0.53982
    -0.44289
    -0.46051
    -0.34596
    -0.28428
    -0.00231
     0.03294
     0.05937
    -0.01993
    -0.04637
    -0.01993
     0.15630
     0.52639
     0.42065
     0.18274
     0.20917
     0.31491
     0.36778
     0.40303
     0.34135
     0.23561
     0.42065
     0.48233
     0.39422
     0.33253
     0.28848
     0.20036
     0.25323
     0.21798
     0.44708
     0.22679
     0.12987
     0.26204
     0.31491
     0.40303
     0.07700
     0.05937
     0.20036
     0.39422
     0.40303
     0.44708
     0.11224
     0.07700
     0.09462
     0.24442
     0.40303
     0.10343
     0.33253
     0.18274
     0.25323
     0.43827
     0.05937
     0.15630
     0.05056
     0.13868
     0.25323
     0.21798
     0.05056
     0.05937
    -0.20498
    -0.08161
    -0.01993
    -0.09042
    -0.15211
    -0.15211
    -0.45170
    -0.07280
    -0.52219
    -0.51338
    -0.61031
    -0.38121
    -0.69843
     0.05056
     0.43827
    -0.18735
    -1.25356
    -1.03327
    -0.39002
     0.33253
     0.31491
     0.50877
     0.38540
     0.41184
     0.80836
     0.80836
     0.78193
     0.89648
     1.22251
     1.69833
     1.68952
     1.60141
     1.46042
     1.32825
     1.68952
     1.79526
     1.63665
     1.48686
     1.49567
     1.62784
     2.33277
     2.44732
     2.24466
     2.19179
     1.97150
     1.68071
     0.97578
    -0.77773
    -1.92324
    -2.62817
    -1.13901
    -0.88347
    -1.86156
    -3.31548
    -4.32000
    -3.87942
    -3.23617
    -3.01588
    -3.54458
    -3.80893
    -3.78249
    -2.98945
    -1.98492
    -1.28880
    -0.53100
    -0.16973
     0.47352
     1.00222
     1.76002
     1.93625
     1.87457
     1.95387
     2.24466
     2.83503
     2.65880
     1.73358
     0.59688
     0.24442
     0.28848
     0.73787
     0.86123
     0.68500
     0.21798
     0.08581
    -0.20498
    -0.76892
    -0.98040
    -1.11257
    -1.17425
    -1.03327
    -0.89228
    -0.70724
    -0.72486
    -0.36358
    -0.31071
    -0.04637
    -0.08161
    -0.04637
    -0.02874
     0.21798
     0.47352
     0.36778
     0.44708
     0.27966
     0.53520
     0.43827
     0.47352
     0.63213
     0.61451
     0.80836
     0.82598
     0.84361
     0.79074
     0.79955
     0.76430
     0.88767
     1.01103
     0.94935
     0.91410
     0.91410
     0.77311
     0.74668
     0.74668
     0.63213
     0.62332
     0.55282
     0.50877
     0.47352
     0.35016
     0.26204
    -0.08161
    -0.05518
     0.05056
    -0.02874
    -0.24903
    -0.31071
    -0.29309
    -0.46051
    -0.34596
    -0.34596
    -0.51338
    -0.27547
    -0.57506
    -0.53982
    -0.53982
    -0.42527
    -0.52219
    -0.77773
    -0.60150
    -0.46051
    -0.53100
    -0.46051
    -0.59269
    -0.64556
    -0.64556
    -0.64556
    -0.44289
    -0.45170
    -0.41645
    -0.57506
    -0.61031
    -0.55744
    -0.74248
    -0.81298
    -0.61912
    -0.38121
    -0.46932
    -0.43408
    -0.54863
    -0.61031
    -0.66318
    -0.65437
    -0.53982
    -0.46932
    -0.46932
    -0.33715
    -0.16092
    -0.26666
    -0.17854
    -0.34596
    -0.29309
    -0.00231
     0.22679
     0.42065
     0.39422
     0.53520
     0.53520
     0.58807
     0.65856
     0.92291
     0.84361
     0.94054
     0.98459
     0.72025
     0.49114
     0.23561
     0.29729
     0.43827
     0.49995
     0.54401
     0.72906
     0.83480
     0.25323
    -0.27547
    -0.46051
    -0.25784
    -0.12567
    -0.29309
    -0.42527
    -0.23141
    -0.24903
    -0.34596
    -0.67199
    -0.60150
    -0.77773
    -0.44289
    -0.06399
     0.10343
    -0.14329
     0.33253
     1.13439
     1.64547
     1.16964
     1.01984
     0.94935
     1.38112
     1.82170
     2.14773
     1.97150
     1.88338
     2.05961
     1.73358
     1.43399
     1.20488
     0.50877
    -0.31953
    -1.06851
    -1.59721
    -2.08185
    -1.65889
    -1.01564
    -0.56625
    -0.83060
    -1.24475
    -1.52672
    -2.02017
    -1.53553
    -1.36811
    -1.01564
    -0.31071
    -0.07280
     0.10343
     0.27966
     0.43827
     0.56164
     0.47352
     0.30610
     0.14749
     0.25323
     0.33253
     0.07700
    -0.15211
    -0.17854
    -0.19616
    -0.33715
    -0.29309
    -0.40764
    -0.24903
    -0.39883
    -0.32834
    -0.20498
    -0.14329
    -0.00231
    -0.01112
     0.01532
    -0.30190
     0.04175
    -0.00231
     0.12987
     0.11224
    -0.05518
     0.20917
     0.13868
     0.20917
     0.14749
     0.01532
     0.06819
     0.29729
     0.27085
     0.11224
     0.01532
     0.15630
     0.20917
     0.02413
     0.23561
     0.27085
     0.17392
     0.12105
     0.37659
     0.14749
     0.33253
     0.05937
     0.05937
     0.26204
     0.28848
     0.24442
     0.12105
     0.10343
     0.12105
     0.05937
     0.09462
     0.14749
    -0.01112
     0.10343
     0.24442
     0.17392
     0.13868
    -0.07280
     0.12987
     0.22679
     0.14749
     0.05937
     0.20917
    -0.03755
    -0.07280
     0.13868
     0.05056
     0.03294
    -0.06399
     0.03294
     0.06819
     0.12987
     0.20036
     0.00650
    -0.01112
    -0.09924
     0.20917
     0.18274
     0.05056
     0.05937
     0.02413
     0.23561
     0.05056
     0.12987
     0.21798
     0.03294
     0.16511
     0.27085
     0.55282
     0.15630
    -0.03755
     0.16511
     0.31491
     0.48233
     0.55282
     0.55282
     0.48233
     0.26204
     0.07700
     0.23561
     0.37659
     0.48233
     0.19155
     0.29729
     0.26204
    -0.06399
    -0.50457
    -0.47814
     0.28848
     0.27966
     0.12987
     0.21798
     0.63213
     0.71143
     1.01984
     0.92291
     0.86123
     0.39422
     0.42065
     0.94054
     0.94935
     0.92291
     0.57926
     0.10343
    -0.46051
    -0.71605
    -0.66318
    -0.87466
    -2.23165
    -2.57530
    -2.10828
    -1.87918
    -1.77344
    -1.72939
    -1.50028
    -1.22712
    -0.85703
    -0.76892
    -0.08161
    -0.02874
     0.18274
     1.20488
     1.45161
     1.21370
     1.02865
     1.16083
     1.42517
     1.40755
     1.50448
     1.25775
     0.87885
     0.59688
     0.08581
    -0.20498
    -0.20498
    -0.40764
    -0.40764
    -0.49576
    -0.31953
    -0.56625
    -0.64556
    -0.63674
    -0.72486
    -1.00683
    -1.08614
    -0.83060
    -0.88347
    -1.20950
    -0.92753
    -0.83060
    -0.69843
    -0.77773
    -0.88347
    -0.76892
    -0.73367
    -0.40764
    -0.40764
    -0.36358
    -0.34596
    -0.01993
    -0.06399
     0.05937
     0.19155
     0.00650
     0.05937
     0.15630
     0.11224
     0.13868
    -0.16092
    -0.23141
    -0.06399
    -0.03755
     0.00650
    -0.16973
    -0.09042
    -0.20498
    -0.24903
    -0.00231
    -0.05518
    -0.08161
    -0.19616
    -0.15211
    -0.09042
    -0.01112
    -0.08161
    -0.19616
    -0.17854
     0.02413
    -0.00231
    -0.01112
    -0.07280
    -0.14329
    -0.19616
    -0.01112
     0.12105
    -0.02874
    -0.13448
    -0.06399
     0.12105
    -0.10805
    -0.00231
    -0.18735
    -0.03755
    -0.24022
     0.33253
     0.08581
     0.05056
    -0.09042
    -0.15211
    -0.05518
     0.13868
     0.05056
     0.02413
     0.05056
    -0.04637
     0.09462
     0.07700
    -0.07280
    -0.07280
    -0.03755
     0.02413
     0.03294
     0.20036
     0.03294
    -0.00231
    -0.01993
     0.30610
     0.26204
    -0.03755
     0.08581
    -0.01112
     0.19155
     0.11224
     0.03294
     0.12105
    -0.04637
     0.18274
     0.22679
     0.05056
     0.03294
    -0.17854
    -0.14329
     0.01532
     0.23561
     0.00650
     0.09462
    -0.02874
     0.07700
     0.21798
     0.20917
     0.26204
     0.02413
     0.13868
     0.25323
     0.37659
     0.28848
     0.35016
     0.18274
     0.42065
     0.61451
     0.52639
     0.53520
     0.48233
     0.49995
     0.62332
     0.67619
     0.56164
     0.63213
     0.58807
     0.94935
     0.95816
     1.20488
     1.25775
     1.31944
     1.34587
     1.74239
     2.31515
     1.94506
     1.72477
     1.40755
     0.76430
     0.55282
     0.05937
    -0.67199
    -1.34167
    -2.93658
    -4.00278
    -4.74296
    -4.39049
    -2.99826
    -2.16115
    -2.40788
    -3.02469
    -3.49171
    -4.02922
    -3.86180
    -3.15687
    -1.55315
    -0.28428
     0.51758
     1.61903
     2.26228
     2.42089
     2.34158
     2.21822
     2.15654
     1.79526
     1.95387
     1.88338
     1.75120
     1.51329
     1.07271
     0.98459
     0.87885
     0.49114
     0.43827
     0.35897
     0.09462
     0.10343
     0.06819
     0.14749
     0.05937
    -0.01112
    -0.25784
    -0.01993
     0.17392
     0.13868
    -0.01112
     0.02413
    -0.04637
     0.08581
     0.20917
     0.05056
     0.18274
     0.06819
     0.12987
     0.46471
     0.45590
     0.08581
    -0.07280
     0.04175
     0.27966
     0.02413
     0.42946
     0.09462
     0.01532
     0.01532
     0.00650
     0.00650
    -0.01112
     0.04175
    -0.00231
     0.05937
     0.05056
    -0.08161
    -0.42527
    -0.22260
     0.06819
     0.01532
    -0.15211
    -0.11686
    -0.13448
    -0.09924
    -0.28428
    -0.16092
    -0.03755
    -0.00231
    -0.20498
    -0.16092
     0.00650
    -0.02874
    -0.26666
    -0.06399
    -0.02874
     0.01532
    -0.14329
    -0.01112
    -0.20498
    -0.10805
    -0.13448
    -0.05518
    -0.13448
    -0.09924
    -0.07280
    -0.09042
    -0.07280
    -0.21379
    -0.17854
    -0.29309
    -0.04637
    -0.08161
    -0.09924
    -0.14329
    -0.17854
    -0.16092
    -0.32834
    -0.21379
    -0.11686
    -0.08161
     0.05937
    -0.06399
     0.09462
     0.06819
     0.11224
     0.03294
     0.21798
     0.12987
     0.28848
     0.43827
     0.44708
     0.50877
     0.31491
     0.46471
     0.57045
     0.85242
     0.58807
     0.33253
     0.37659
     0.47352
     0.56164
     0.51758
     0.86123
     0.64094
     0.81717
     0.53520
     0.47352
     0.46471
     0.42065
     0.49995
     0.61451
     0.62332
     0.62332
     0.49995
     0.55282
     0.58807
     0.48233
     0.50877
     0.40303
     0.59688
     0.43827
     0.40303
     0.37659
     0.59688
     0.53520
     0.24442
     0.11224
     0.24442
     0.28848
     0.27085
     0.29729
     0.12105
     0.19155
     0.09462
     0.04175
     0.12987
     0.22679
    -0.06399
     0.09462
    -0.02874
     0.29729
     0.14749
     0.41184
     0.64094
     1.02865
     1.01103
     1.25775
     1.77764
     2.37683
     2.72929
     2.68524
     2.08605
     0.18274
    -1.05089
    -2.11710
    -3.35072
    -3.71200
    -2.66342
    -2.53124
    -3.14806
    -2.77797
    -0.71605
    -0.60150
    -1.57078
    -2.89252
    -3.70319
    -2.78678
    -1.09495
     0.83480
     2.34158
     3.15225
     3.52234
     3.53115
     3.24918
     2.67642
     2.31515
     2.16535
     1.54854
     1.19607
     0.62332
     0.27085
    -0.24022
    -0.55744
    -0.55744
    -0.59269
    -0.68080
    -0.77773
    -0.72486
    -0.61912
    -0.46932
    -0.66318
    -0.48695
    -0.40764
    -0.31071
    -0.21379
    -0.30190
    -0.12567
    -0.16092
    -0.28428
    -0.16092
    -0.01112
    -0.21379
    -0.24903
    -0.02874
     0.19155
    -0.01993
    -0.18735
    -0.20498
     0.04175
    -0.02874
     0.06819
     0.04175
    -0.02874
    -0.02874
    -0.16973
    -0.10805
     0.17392
    -0.03755
    -0.16973
    -0.06399
    -0.02874
     0.03294
    -0.12567
    -0.17854
    -0.14329
    -0.16973
    -0.05518
    -0.12567
    -0.24022
    -0.21379
    -0.24903
    -0.43408
    -0.09042
    -0.39883
    -0.34596
    -0.31071
    -0.46932
    -0.34596
    -0.53100
    -0.65437
    -0.73367
    -0.68080
    -0.39002
    -0.48695
    -0.41645
    -0.59269
    -0.46051
    -0.47814
    -0.47814
    -0.35477
    -0.67199
    -0.87466
    -0.14329
     0.54401
     0.40303
     0.03294
    -0.09042
    -0.21379
    -0.10805
     0.33253
     0.35897
     0.44708
     0.37659
     0.40303
     0.35016
     0.67619
     0.62332
     0.38540
     0.46471
     0.57045
     0.35016
     0.43827
     0.29729
     0.27966
     0.53520
     0.31491
     0.38540
     0.15630
     0.11224
     0.13868
    -0.05518
     0.23561
     0.12987
    -0.05518
    -0.08161
    -0.03755
     0.00650
    -0.01993
    -0.15211
    -0.29309
    -0.00231
    -0.07280
     0.08581
    -0.16092
    -0.30190
    -0.16092
    -0.24903
    -0.06399
    -0.14329
    -0.22260
    -0.30190
    -0.06399
    -0.16973
    -0.10805
    -0.09042
    -0.25784
    -0.15211
    -0.18735
    -0.10805
    -0.06399
    -0.25784
    -0.09042
    -0.25784
    -0.19616
    -0.14329
     0.00650
    -0.39883
    -0.24903
    -0.16973
    -0.23141
    -0.19616
    -0.33715
    -0.29309
    -0.36358
    -0.24903
    -0.13448
    -0.17854
    -0.09924
    -0.06399
     0.05937
     0.33253
     0.40303
     0.64094
     0.27966
     0.83480
     1.26657
     1.44280
     1.14320
     0.83480
    -0.20498
    -0.61912
    -1.18306
    -1.54434
    -2.92777
    -3.28023
    -2.99826
    -1.81750
    -2.02017
    -2.53124
    -3.14806
    -3.17449
    -3.20974
    -2.84846
    -1.71176
    -0.40764
     0.06819
     0.14749
     1.06390
     2.21822
     2.51782
     1.72477
     1.35468
     2.06842
     2.53544
     2.31515
     1.84813
     1.58378
     1.24894
     0.38540
    -0.07280
    -0.72486
    -0.78654
    -0.63674
    -0.77773
    -0.63674
    -0.73367
    -0.94515
    -0.78654
    -0.72486
    -0.26666
    -0.34596
    -0.69843
    -0.61912
    -0.44289
    -0.03755
    -0.15211
    -0.24022
    -0.25784
    -0.16092
     0.02413
     0.04175
    -0.09042
     0.05056
    -0.14329
    -0.20498
    -0.04637
     0.20036
     0.03294
    -0.16973
    -0.00231
     0.04175
     0.05056
     0.05056
    -0.16092
     0.05056
     0.04175
     0.01532
     0.07700
     0.00650
     0.11224
    -0.06399
    -0.12567
     0.24442
    -0.06399
    -0.01112
     0.11224
     0.10343
     0.06819
    -0.00231
    -0.27547
    -0.42527
    -0.30190
    -0.43408
    -0.49576
    -0.88347
    -0.66318
    -0.82179
    -0.85703
    -0.96277
    -0.62793
    -0.49576
    -0.47814
    -0.35477
    -0.32834
    -0.33715
    -0.13448
     0.14749
     0.36778
     0.78193
     1.16083
     1.08152
     1.24894
     0.99341
     1.06390
     1.22251
     1.24894
     1.17845
     1.00222
     0.90529
     0.79955
     0.83480
     0.76430
     0.50877
     0.37659
     0.40303
     0.14749
     0.33253
     0.04175
     0.06819
    -0.17854
     0.02413
     0.07700
     0.04175
    -0.07280
    -0.04637
    -0.12567
    -0.12567
    -0.01993
    -0.05518
    -0.23141
     0.08581
    -0.13448
    -0.05518
     0.01532
     0.02413
    -0.16092
    -0.00231
     0.02413
     0.07700
     0.09462
     0.05056
     0.12987
    -0.02874
     0.05056
     0.12987
     0.12987
     0.16511
     0.22679
     0.25323
     0.27966
     0.24442
     0.09462
     0.32372
     0.53520
     0.62332
     0.53520
     0.47352
     0.60569
     0.57926
     0.61451
     0.72906
     0.93172
     0.71143
     0.76430
     0.74668
     0.77311
     0.76430
     0.82598
     0.60569
     0.61451
     0.83480
     0.74668
     0.90529
     0.87004
     0.96697
     1.27538
     1.66309
     2.11248
     1.96268
     1.83932
     1.09033
     1.07271
     0.74668
    -0.22260
    -1.83512
    -1.87918
    -1.50028
    -0.49576
    -0.25784
    -0.83060
    -0.88347
    -1.56196
    -2.58411
    -3.18330
    -2.72510
    -1.77344
    -1.89681
    -2.35501
    -1.65889
    -0.93634
    -0.80417
    -0.59269
    -0.68080
    -0.41645
    -0.31953
    -0.56625
    -0.48695
    -0.76011
    -0.78654
    -0.75130
    -0.44289
    -0.17854
     0.26204
    -0.09042
     0.20036
     0.18274
     0.04175
    -0.21379
     0.26204
     0.20036
     0.25323
     0.13868
     0.18274
    -0.01993
     0.04175
    -0.22260
    -0.12567
    -0.16973
    -0.23141
    -0.10805
    -0.28428
    -0.16092
    -0.14329
    -0.40764
    -0.25784
    -0.18735
    -0.27547
    -0.39002
    -0.25784
    -0.48695
    -0.40764
    -0.61031
    -0.56625
    -0.42527
    -0.22260
    -0.46051
    -0.25784
    -0.31071
    -0.28428
    -0.27547
    -0.15211
    -0.05518
    -0.00231
     0.08581
     0.07700
    -0.01993
     0.10343
    -0.12567
    -0.05518
    -0.05518
    -0.19616
    -0.06399
    -0.26666
    -0.13448
     0.04175
    -0.26666
    -0.33715
    -0.29309
    -0.17854
    -0.29309
     0.08581
    -0.07280
    -0.21379
    -0.09042
     0.07700
     0.29729
     0.34135
     0.38540
     0.27966
     0.26204
     0.46471
     0.29729
     0.27966
     0.34135
     0.57045
     0.35016
     0.25323
     0.34135
     0.23561
     0.27085
     0.04175
     0.33253
     0.29729
     0.13868
     0.12105
     0.03294
     0.17392
     0.05056
     0.02413
     0.21798
     0.07700
    -0.04637
     0.07700
     0.27966
     0.05937
     0.03294
    -0.12567
    -0.05518
     0.00650
     0.16511
     0.08581
    -0.09042
     0.12987
    -0.00231
    -0.11686
     0.03294
     0.01532
    -0.05518
    -0.27547
    -0.16973
     0.05056
    -0.00231
    -0.05518
    -0.16092
    -0.01993
    -0.14329
    -0.03755
    -0.16092
    -0.19616
     0.06819
    -0.00231
     0.05937
     0.11224
     0.14749
    -0.00231
     0.13868
     0.15630
     0.24442
     0.01532
     0.00650
     0.14749
     0.22679
     0.21798
     0.04175
     0.09462
    -0.16973
     0.07700
    -0.06399
     0.87885
     3.12582
     2.08605
     0.89648
     0.08581
     0.30610
     0.88767
     1.46042
     1.91863
     2.63237
     2.36802
     1.96268
     0.49114
     0.38540
    -0.48695
    -1.34167
    -3.24498
    -5.51838
    -6.90181
    -5.46551
    -3.07756
    -1.64127
    -1.35049
    -2.48718
    -3.45646
    -3.60626
    -3.57101
    -3.06875
    -2.57530
    -1.06851
     0.69381
     1.07271
     1.98912
     2.81741
     2.77335
     2.85266
     2.48257
     2.02436
     1.49567
     0.99341
     0.84361
     0.57926
     0.52639
     0.57045
     0.29729
    -0.04637
    -0.39002
    -0.61031
    -0.25784
    -0.38121
    -0.61031
    -0.82179
    -0.72486
    -0.40764
    -0.62793
    -0.66318
    -0.88347
    -0.68080
    -0.52219
    -0.47814
    -0.35477
    -0.29309
    -0.31953
    -0.18735
     0.11224
     0.14749
     0.14749
     0.05937
     0.06819
     0.21798
     0.12105
     0.12105
    -0.00231
     0.02413
     0.09462
     0.13868
     0.28848
     0.10343
     0.09462
     0.12105
     0.24442
     0.26204
     0.35897
     0.01532
     0.06819
     0.20917
     0.34135
     0.33253
     0.29729
     0.24442
     0.28848
     0.31491
     0.39422
     0.27966
     0.10343
     0.14749
     0.17392
     0.27966
     0.25323
     0.17392
     0.13868
     0.06819
     0.25323
     0.03294
     0.19155
    -0.02874
    -0.07280
     0.00650
     0.24442
     0.05937
     0.00650
    -0.09042
    -0.18735
    -0.23141
     0.10343
     0.05937
    -0.16092
    -0.00231
    -0.25784
    -0.02874
    -0.11686
    -0.15211
    -0.20498
    -0.16973
    -0.01112
    -0.11686
    -0.15211
    -0.26666
    -0.24022
    -0.16973
    -0.11686
     0.01532
    -0.30190
    -0.14329
    -0.11686
    -0.07280
     0.00650
    -0.12567
    -0.17854
    -0.08161
    -0.08161
     0.05056
    -0.05518
    -0.16973
     0.00650
    -0.16973
    -0.10805
     0.12987
     0.09462
    -0.16973
    -0.15211
     0.05056
    -0.10805
    -0.02874
    -0.24903
     0.03294
     0.02413
     0.11224
     0.07700
    -0.05518
    -0.11686
    -0.26666
     0.05937
     0.08581
    -0.02874
    -0.26666
    -0.16973
    -0.15211
     0.00650
    -0.05518
    -0.16092
    -0.22260
    -0.17854
    -0.03755
    -0.04637
    -0.27547
    -0.26666
    -0.37240
    -0.12567
     0.11224
     0.23561
     0.17392
     0.34135
     0.45590
     0.68500
     0.92291
     1.12558
     1.42517
     1.61903
     1.61022
     1.38112
     1.17845
     0.87885
     0.91410
     0.74668
     0.43827
    -0.35477
    -1.21831
    -1.43860
    -1.75582
    -1.72939
    -1.52672
    -1.48266
    -1.65889
    -2.08185
    -3.10400
    -2.83084
    -2.79559
    -2.92777
    -2.74272
    -2.09947
    -1.50028
    -0.91872
    -0.41645
    -0.15211
     0.27966
     0.28848
     0.47352
     0.30610
     0.24442
     0.20036
     0.76430
     1.33706
     1.58378
     2.07723
     1.86576
     1.40755
     1.37230
     1.17845
     1.33706
     1.16083
     1.11677
     0.90529
     0.84361
     0.66738
     0.59688
     0.33253
     0.35897
     0.47352
     0.40303
     0.35016
     0.29729
     0.12105
    -0.12567
     0.22679
     0.31491
     0.18274
    -0.01993
    -0.09042
    -0.10805
    -0.04637
     0.11224
    -0.05518
    -0.04637
     0.04175
     0.04175
     0.07700
     0.05056
     0.03294
    -0.24022
    -0.16973
     0.21798
     0.20917
     0.11224
    -0.02874
     0.12105
    -0.00231
     0.03294
     0.01532
    -0.01993
     0.05937
     0.08581
     0.04175
     0.12105
     0.13868
    -0.21379
    -0.04637
    -0.00231
     0.12105
    -0.01112
     0.09462
    -0.11686
    -0.05518
     0.16511
    -0.04637
     0.10343
     0.04175
     0.16511
     0.13868
     0.18274
     0.11224
    -0.09042
    -0.10805
     0.16511
     0.12987
     0.04175
     0.11224
     0.12105
    -0.03755
    -0.09042
    -0.03755
     0.04175
     0.15630
     0.07700
     0.01532
    -0.09924
    -0.01993
     0.05937
    -0.04637
    -0.07280
     0.18274
     0.12987
     0.05937
    -0.00231
    -0.02874
     0.00650
    -0.04637
    -0.11686
     0.15630
    -0.07280
    -0.05518
    -0.09042
     0.09462
    -0.00231
    -0.25784
    -0.02874
    -0.04637
     0.03294
    -0.08161
    -0.24022
    -0.05518
    -0.07280
    -0.07280
    -0.13448
    -0.16092
    -0.05518
    -0.24022
    -0.22260
    -0.22260
    -0.19616
    -0.35477
    -0.24022
    -0.22260
    -0.24903
    -0.17854
    -0.29309
    -0.26666
    -0.24903
    -0.18735
    -0.49576
    -0.18735
    -0.26666
    -0.30190
    -0.16973
    -0.32834
    -0.23141
    -0.16973
    -0.38121
    -0.09042
    -0.18735
    -0.11686
    -0.00231
     0.01532
     0.08581
    -0.15211
    -0.03755
     0.10343
     0.18274
     0.26204
     0.42946
     0.45590
     0.67619
     1.04628
     1.41636
     1.90981
     2.51782
     3.07295
     4.03341
     3.44304
     0.91410
    -1.87918
    -3.62388
    -4.24070
    -4.40812
    -6.30262
    -7.32476
    -5.02493
    -1.38573
    -0.76011
    -2.63698
    -4.63722
    -7.36001
    -7.87108
    -6.62865
    -4.17902
    -1.02446
     0.43827
     1.47804
     1.60141
     1.80407
     2.27109
     2.39445
     2.02436
     1.90100
     1.92744
     1.04628
     0.71143
     0.70262
     0.58807
     0.68500
     0.67619
     0.76430
     0.83480
     0.79074
     1.01103
     1.26657
     1.53091
     1.67190
     1.39874
     1.36349
     1.45161
     1.16964
     1.13439
     1.19607
     1.16964
     1.05509
     0.97578
     0.97578
     0.98459
     0.74668
     0.71143
     0.86123
     0.91410
     0.84361
     0.60569
     0.66738
     0.79955
     0.86123
     0.71143
     0.81717
     1.08152
     0.65856
     0.79074
     0.68500
     0.94054
     0.72906
     0.79955
     0.76430
     0.68500
     0.74668
     0.73787
     0.72025
     0.66738
     0.62332
     0.54401
     0.57045
     0.68500
     0.54401
     0.50877
     0.72025
     0.67619
     0.47352
     0.61451
     0.44708
     0.50877
     0.72025
     0.54401
     0.59688
     0.39422
     0.49995
     0.38540
     0.30610
     0.53520
     0.36778
     0.22679
     0.45590
     0.51758
     0.36778
     0.23561
     0.33253
     0.27966
     0.42065
     0.55282
     0.32372
     0.22679
     0.33253
     0.38540
     0.24442
     0.30610
     0.51758
     0.20917
     0.30610
     0.28848
     0.36778
     0.19155
     0.19155
     0.14749
     0.29729
     0.25323
     0.24442
     0.03294
     0.06819
     0.07700
    -0.05518
     0.04175
     0.09462
     0.00650
    -0.22260
    -0.09924
    -0.16973
    -0.12567
    -0.20498
    -0.31953
    -0.27547
    -0.18735
    -0.20498
    -0.44289
    -0.23141
    -0.41645
    -0.44289
    -0.41645
    -0.26666
    -0.27547
    -0.53982
    -0.36358
    -0.43408
    -0.28428
    -0.34596
    -0.60150
    -0.39883
    -0.31953
    -0.26666
    -0.46932
    -0.31953
    -0.41645
    -0.46932
    -0.38121
    -0.30190
    -0.33715
    -0.54863
    -0.37240
    -0.39883
    -0.34596
    -0.51338
    -0.58387
    -0.50457
    -0.33715
    -0.33715
    -0.30190
    -0.58387
    -0.46051
    -0.51338
    -0.56625
    -0.45170
    -0.35477
    -0.40764
    -0.57506
    -0.53100
    -0.42527
    -0.49576
    -0.46932
    -0.56625
    -0.40764
    -0.40764
    -0.31953
    -0.53982
    -0.62793
    -0.45170
    -0.52219
    -0.45170
    -0.20498
    -0.26666
    -0.11686
    -0.17854
     0.45590
     0.42065
     0.80836
     1.27538
     1.36349
     1.27538
     1.01103
     0.73787
     0.18274
    -0.13448
    -0.98921
    -1.46504
    -2.52243
    -3.57101
    -3.38597
    -2.74272
    -1.60602
    -0.08161
    -1.14782
    -2.91895
    -4.86632
    -4.65484
    -2.31095
    -0.88347
    -0.39002
    -0.08161
     0.43827
     0.43827
     0.97578
     1.10796
     0.90529
     1.11677
     1.14320
     0.82598
     0.42946
    -0.08161
    -0.21379
    -0.14329
     0.12987
     0.03294
    -0.24022
    -0.46051
    -0.41645
    -0.39002
    -0.22260
     0.02413
    -0.16092
    -0.01112
     0.03294
     0.24442
     0.15630
     0.16511
     0.14749
     0.13868
     0.30610
     0.50877
     0.41184
     0.36778
     0.38540
     0.21798
     0.10343
     0.49114
     0.37659
     0.16511
     0.20036
     0.24442
     0.09462
     0.27966
    -0.13448
    -0.00231
    -0.04637
     0.03294
     0.04175
    -0.16092
    -0.01993
    -0.24903
    -0.09924
    -0.09042
     0.03294
    -0.16973
    -0.24022
    -0.08161
    -0.09924
    -0.04637
     0.03294
    -0.08161
    -0.06399
     0.03294
    -0.01112
     0.02413
    -0.04637
    -0.04637
    -0.16092
    -0.03755
     0.20036
    -0.00231
    -0.15211
    -0.22260
     0.07700
    -0.09042
    -0.04637
    -0.07280
    -0.12567
    -0.16092
    -0.11686
    -0.16973
     0.09462
    -0.34596
    -0.26666
    -0.24903
    -0.06399
    -0.16973
    -0.11686
    -0.29309
    -0.16973
    -0.12567
    -0.26666
    -0.21379
    -0.28428
    -0.18735
    -0.22260
    -0.13448
    -0.10805
    -0.19616
    -0.45170
    -0.46051
    -0.15211
    -0.12567
    -0.10805
    -0.39883
    -0.22260
    -0.24022
    -0.24903
    -0.27547
    -0.22260
    -0.24903
    -0.25784
    -0.26666
    -0.12567
    -0.24903
    -0.29309
    -0.39883
    -0.03755
    -0.18735
    -0.18735
    -0.25784
    -0.22260
    -0.31071
    -0.24903
    -0.19616
    -0.32834
    -0.24022
    -0.29309
    -0.15211
    -0.30190
    -0.18735
    -0.19616
    -0.44289
    -0.16973
    -0.20498
    -0.18735
    -0.28428
    -0.15211
    -0.24903
    -0.23141
    -0.31953
    -0.20498
    -0.30190
    -0.18735
    -0.11686
    -0.36358
    -0.34596
    -0.17854
    -0.27547
    -0.25784
    -0.20498
    -0.11686
    -0.16092
    -0.24022
    -0.16973
    -0.09042
     0.19155
     0.32372
     0.31491
     0.71143
     1.01984
     1.56616
     2.05961
     1.96268
     1.36349
     0.72906
     0.61451
    -0.16092
    -1.10376
    -1.53553
    -1.71176
    -0.91872
    -0.12567
    -0.94515
    -1.67652
    -0.95396
     0.38540
    -0.22260
    -3.72081
    -5.33334
    -4.60197
    -3.54458
    -1.96730
    -1.31524
    -1.01564
    -0.49576
    -0.35477
    -1.23593
    -1.98492
    -2.03779
    -1.89681
    -1.35930
    -0.93634
    -0.91872
    -0.66318
    -0.11686
     0.12987
     0.28848
     0.52639
     0.90529
     0.94935
     0.88767
     0.85242
     0.63213
     0.43827
     0.62332
     0.52639
     0.61451
     0.56164
     0.59688
     0.72906
     0.59688
     0.74668
     0.45590
     0.55282
     0.60569
     0.61451
     0.35016
     0.36778
     0.36778
     0.27966
     0.19155
     0.31491
     0.27966
     0.27966
     0.13868
     0.27966
     0.20917
     0.20036
    -0.09042
    -0.09924
    -0.02874
     0.05056
     0.01532
     0.02413
     0.01532
    -0.01112
    -0.06399
    -0.16092
     0.01532
    -0.01112
     0.09462
    -0.19616
    -0.09924
     0.01532
     0.10343
    -0.08161
    -0.07280
     0.10343
    -0.01993
     0.04175
     0.13868
     0.10343
     0.05056
    -0.09924
    -0.00231
     0.09462
     0.20917
    -0.02874
     0.01532
     0.10343
    -0.01112
    -0.12567
    -0.10805
    -0.01993
    -0.02874
    -0.00231
     0.12987
    -0.12567
    -0.12567
    -0.25784
    -0.10805
    -0.02874
    -0.04637
    -0.09924
    -0.16973
     0.01532
    -0.07280
    -0.10805
    -0.23141
    -0.01112
    -0.14329
     0.04175
     0.07700
     0.00650
    -0.12567
    -0.18735
    -0.10805
    -0.02874
    -0.11686
     0.02413
    -0.11686
    -0.08161
    -0.01112
    -0.16092
    -0.13448
     0.03294
     0.03294
    -0.11686
    -0.00231
     0.04175
    -0.16973
    -0.16092
    -0.19616
     0.01532
     0.09462
     0.02413
     0.00650
    -0.09924
    -0.06399
    -0.01993
    -0.24022
     0.05937
    -0.00231
     0.04175
    -0.11686
     0.13868
     0.16511
    -0.15211
    -0.00231
    -0.09924
     0.07700
     0.02413
     0.01532
     0.14749
     0.12105
    -0.08161
    -0.05518
     0.12105
     0.19155
     0.55282
     0.49114
     0.95816
     1.34587
     1.20488
     1.28419
     1.68952
     2.16535
     2.13010
     2.41208
     2.60593
     2.18297
     1.45161
     1.41636
     0.91410
     0.53520
     0.23561
     0.69381
     0.72906
     0.72906
    -0.31953
    -1.91443
    -1.72939
    -1.28880
    -1.51791
    -1.58840
    -1.62365
    -1.78225
    -1.60602
    -1.68533
    -1.79107
    -1.69414
    -1.65889
    -0.98040
    -1.21831
    -1.04208
    -1.03327
    -0.95396
    -0.90109
    -0.76892
    -0.86585
    -0.70724
    -0.56625
    -0.39002
    -0.26666
    -0.00231
     0.02413
     0.27966
     0.61451
     0.35016
     0.37659
     0.31491
     0.33253
     0.33253
     0.10343
     0.04175
     0.05056
     0.28848
     0.18274
     0.18274
    -0.04637
     0.02413
    -0.45170
    -0.17854
    -0.33715
    -0.23141
    -0.42527
    -0.32834
    -0.33715
    -0.30190
    -0.51338
    -0.47814
    -0.24903
    -0.30190
    -0.44289
    -0.29309
    -0.44289
    -0.67199
    -0.61912
    -0.48695
    -0.31953
    -0.57506
    -0.61031
    -0.56625
    -0.42527
    -0.39883
    -0.55744
    -0.65437
    -0.64556
    -0.62793
    -0.24903
    -0.37240
    -0.36358
    -0.41645
    -0.32834
    -0.51338
    -0.39002
    -0.21379
    -0.32834
    -0.28428
    -0.19616
    -0.27547
    -0.28428
    -0.47814
    -0.44289
    -0.31953
    -0.20498
    -0.30190
    -0.30190
    -0.39002
    -0.32834
    -0.42527
    -0.17854
    -0.08161
    -0.38121
    -0.30190
    -0.31071
    -0.18735
    -0.06399
    -0.32834
    -0.23141
    -0.16973
    -0.09042
    -0.01993
    -0.02874
    -0.16092
    -0.10805
    -0.16973
    -0.07280
     0.06819
     0.05056
    -0.12567
    -0.12567
     0.16511
     0.00650
    -0.03755
    -0.11686
    -0.03755
    -0.04637
     0.13868
     0.09462
    -0.21379
    -0.07280
    -0.10805
     0.03294
     0.05937
     0.06819
    -0.09924
    -0.16092
     0.03294
    -0.05518
    -0.06399
    -0.07280
    -0.09924
    -0.03755
     0.11224
     0.04175
     0.19155
    -0.06399
     0.02413
    -0.06399
     0.37659
     0.39422
     0.23561
     0.06819
     0.31491
     0.56164
     0.56164
     0.57926
     0.27085
     0.67619
     0.59688
     0.92291
     0.87885
     1.16083
     1.43399
     1.39874
     1.50448
     1.73358
     0.91410
    -0.68080
    -0.39883
     0.21798
     0.39422
     0.30610
    -0.48695
    -0.88347
    -0.30190
     0.26204
    -0.24022
    -0.70724
    -1.56196
    -3.35072
    -3.68556
    -3.07756
    -2.93658
    -2.00255
    -1.06851
    -1.55315
    -1.92324
    -2.22284
    -2.30214
    -2.31095
    -2.42550
    -2.21402
    -1.80869
    -1.66770
    -1.27999
    -1.24475
    -0.94515
    -0.24022
     0.02413
     0.07700
     0.08581
    -0.15211
    -0.08161
    -0.11686
     0.06819
     0.20917
     0.08581
     0.27085
     0.34135
     0.46471
     0.36778
     0.35897
     0.22679
     0.49114
     0.56164
     0.37659
     0.29729
     0.25323
     0.44708
     0.37659
     0.27966
     0.27085
     0.18274
     0.20036
     0.42065
     0.20036
     0.20036
     0.27085
     0.05937
     0.24442
     0.38540
     0.19155
     0.26204
     0.22679
     0.12987
     0.12987
     0.35016
     0.13868
     0.20917
     0.14749
     0.34135
     0.30610
     0.23561
     0.12987
    -0.00231
     0.08581
     0.25323
     0.30610
     0.16511
     0.02413
     0.01532
     0.04175
     0.14749
    -0.02874
     0.16511
    -0.01112
    -0.02874
    -0.11686
     0.08581
    -0.05518
    -0.17854
    -0.11686
    -0.01112
     0.14749
     0.12105
    -0.01112
    -0.15211
    -0.06399
    -0.00231
    -0.01993
    -0.00231
    -0.00231
     0.01532
    -0.01993
     0.09462
     0.08581
     0.12105
    -0.27547
     0.00650
     0.10343
     0.13868
     0.09462
     0.05056
    -0.01112
     0.12105
     0.03294
     0.16511
     0.15630
     0.20917
     0.05937
     0.20917
     0.20036
     0.25323
    -0.02874
     0.12105
     0.27966
     0.28848
     0.10343
     0.22679
     0.12987
     0.28848
     0.25323
     0.20036
     0.18274
     0.15630
     0.25323
     0.25323
     0.22679
     0.36778
    -0.00231
     0.26204
     0.22679
     0.27085
     0.29729
     0.21798
     0.17392
     0.28848
     0.16511
     0.12105
     0.25323
     0.33253
     0.23561
     0.19155
     0.27085
     0.34135
     0.12987
     0.08581
     0.20917
     0.30610
     0.31491
     0.38540
     0.29729
     0.20036
     0.05937
     0.33253
     0.20917
     0.19155
    -0.13448
    -0.24903
    -0.31071
    -0.46932
    -0.59269
    -0.60150
    -0.97159
    -0.88347
    -0.91872
    -0.44289
    -0.16092
     0.33253
     1.03746
     1.61903
     2.01555
     1.94506
     3.19631
     2.22703
     1.89219
     0.76430
    -1.06851
    -1.95849
    -0.70724
    -0.77773
    -1.87037
    -2.83965
    -2.83084
    -2.43431
    -2.79559
    -4.30238
    -4.59316
    -4.87513
    -4.30238
    -3.52696
    -2.59292
    -1.67652
    -1.35930
    -1.13020
    -1.02446
     0.16511
     1.05509
     1.30181
     0.92291
     0.71143
     0.20036
     0.10343
     0.15630
    -0.26666
     0.06819
     0.01532
    -0.17854
    -0.05518
     0.22679
     0.09462
     0.12105
     0.31491
     0.40303
     0.42065
     0.35897
     0.49114
     0.38540
     0.32372
     0.30610
     0.27085
     0.46471
     0.38540
     0.31491
     0.30610
     0.29729
     0.42065
     0.03294
     0.18274
     0.26204
     0.25323
     0.27966
     0.09462
     0.30610
     0.10343
     0.00650
     0.22679
     0.06819
     0.27085
     0.07700
     0.05937
     0.12987
    -0.01993
    -0.03755
     0.06819
     0.11224
     0.04175
    -0.09924
     0.17392
     0.02413
     0.05937
    -0.21379
    -0.11686
     0.06819
     0.16511
     0.10343
    -0.09924
    -0.07280
    -0.01993
     0.10343
    -0.08161
     0.10343
     0.14749
     0.07700
     0.07700
     0.10343
    -0.01993
     0.03294
    -0.15211
     0.16511
     0.27085
     0.26204
     0.18274
     0.02413
     0.03294
     0.25323
    -0.04637
     0.40303
     0.20036
    -0.02874
     0.20917
     0.23561
     0.30610
     0.22679
     0.08581
     0.13868
     0.28848
     0.22679
     0.33253
     0.19155
     0.13868
     0.19155
     0.11224
     0.13868
     0.27085
     0.24442
     0.15630
     0.12105
     0.15630
     0.23561
     0.11224
     0.00650
     0.28848
     0.15630
     0.16511
     0.26204
     0.17392
    -0.01112
     0.12105
     0.23561
     0.24442
     0.29729
     0.14749
     0.33253
     0.43827
     0.53520
     0.37659
     0.36778
     0.52639
     0.81717
     0.90529
     0.97578
     0.71143
     0.71143
     0.82598
     0.66738
     0.67619
     0.59688
     0.42946
     0.05937
    -0.09042
    -0.15211
    -0.47814
    -0.61031
    -0.61031
    -0.44289
    -0.01993
     0.51758
     0.72025
     1.25775
     1.60141
     1.87457
     2.38564
     1.73358
     0.33253
    -1.05089
    -2.19640
    -1.48266
     1.01984
     2.20060
     0.78193
    -0.94515
    -1.92324
    -2.21402
    -2.44313
    -2.33739
    -2.31976
    -2.63698
    -2.98064
    -2.98064
    -2.25808
    -1.70295
    -0.60150
    -0.15211
    -0.41645
    -0.74248
    -1.48266
    -2.04660
    -1.69414
    -1.35049
    -1.42979
    -1.28880
    -1.28880
    -1.15663
    -1.27999
    -1.01564
    -1.01564
    -0.91872
    -1.05089
    -0.67199
    -0.48695
    -0.05518
     0.13868
     0.18274
     0.51758
     0.86123
     0.79074
     0.87885
     0.79074
     0.70262
     0.72906
     1.00222
     0.84361
     0.83480
     0.77311
     0.86123
     0.80836
     0.86123
     0.59688
     0.51758
     0.69381
     1.07271
     0.53520
     0.40303
     0.20036
     0.33253
     0.30610
     0.29729
     0.29729
     0.24442
     0.14749
    -0.04637
    -0.06399
    -0.10805
    -0.35477
    -0.39883
    -0.38121
    -0.31953
    -0.24903
    -0.32834
    -0.37240
    -0.46051
    -0.48695
    -0.52219
    -0.21379
    -0.27547
    -0.49576
    -0.35477
    -0.34596
    -0.24022
    -0.44289
    -0.42527
    -0.31953
    -0.33715
    -0.21379
    -0.34596
    -0.37240
    -0.18735
    -0.46051
    -0.39002
    -0.05518
    -0.26666
    -0.36358
    -0.28428
    -0.16973
    -0.14329
    -0.25784
    -0.14329
    -0.31953
    -0.34596
    -0.08161
    -0.18735
    -0.03755
    -0.33715
    -0.32834
    -0.30190
    -0.33715
    -0.16092
    -0.20498
    -0.31953
    -0.48695
    -0.40764
    -0.16092
    -0.35477
    -0.46932
    -0.51338
    -0.33715
    -0.34596
    -0.23141
    -0.39883
    -0.35477
    -0.46932
    -0.34596
    -0.24022
    -0.24903
    -0.32834
    -0.49576
    -0.28428
    -0.24903
    -0.22260
    -0.39002
    -0.29309
    -0.15211
    -0.24022
    -0.16973
    -0.25784
    -0.29309
    -0.31071
    -0.31071
    -0.04637
    -0.09042
    -0.26666
    -0.21379
    -0.24903
    -0.04637
    -0.12567
    -0.24022
    -0.16092
    -0.31953
     0.00650
    -0.05518
    -0.01993
    -0.25784
    -0.13448
    -0.25784
    -0.11686
    -0.15211
    -0.39883
    -0.53100
    -0.57506
    -0.52219
    -0.47814
    -0.56625
    -0.38121
     0.10343
     0.52639
     1.99793
     2.23584
     1.80407
     2.18297
     2.74692
     2.87909
     2.89672
     2.24466
     2.44732
     2.09486
     1.90981
     1.67190
    -0.19616
    -1.20069
    -1.17425
    -1.52672
    -1.27999
    -1.72057
    -2.90133
    -3.50052
    -4.10852
    -4.11733
    -4.31119
    -3.96754
    -3.45646
    -2.87490
    -2.26689
    -1.86156
    -1.74701
    -1.45623
    -1.38573
    -1.72057
    -1.94968
    -1.76463
    -1.35049
    -1.37692
    -1.27999
    -1.28880
    -1.73820
    -2.16115
    -2.30214
    -1.63246
    -1.49147
    -1.50028
    -1.49147
    -1.18306
    -1.01564
    -0.90990
    -0.53982
    -0.31953
    -0.11686
     0.03294
    -0.09924
     0.09462
     0.43827
     0.46471
     0.54401
     0.69381
     0.69381
     0.81717
     0.81717
     0.65856
     0.50877
     0.38540
     0.60569
     0.47352
     0.44708
     0.29729
     0.30610
     0.14749
     0.22679
     0.23561
     0.17392
     0.29729
    -0.03755
    -0.04637
    -0.09924
     0.05056
    -0.08161
    -0.02874
     0.03294
     0.03294
     0.07700
    -0.01112
     0.09462
    -0.29309
    -0.21379
    -0.05518
     0.10343
    -0.09924
    -0.05518
     0.00650
     0.08581
    -0.07280
    -0.00231
    -0.00231
     0.00650
    -0.05518
    -0.08161
     0.15630
     0.15630
     0.02413
    -0.12567
     0.12105
     0.20917
     0.12987
     0.13868
    -0.00231
    -0.02874
    -0.08161
    -0.04637
    -0.09924
     0.17392
     0.05056
    -0.13448
    -0.13448
     0.18274
    -0.01993
    -0.37240
     0.00650
    -0.12567
    -0.19616
    -0.14329
    -0.06399
    -0.25784
    -0.46932
    -0.29309
    -0.22260
    -0.17854
    -0.24022
    -0.25784
    -0.32834
    -0.34596
    -0.17854
    -0.39002
    -0.17854
    -0.09042
    -0.18735
    -0.17854
     0.05937
     0.14749
     0.06819
     0.00650
    -0.03755
     0.08581
     0.17392
     0.06819
     0.07700
     0.12987
     0.15630
     0.11224
     0.05937
     0.11224
     0.25323
     0.07700
     0.10343
     0.02413
    -0.10805
    -0.09924
     0.12105
    -0.07280
    -0.01993
     0.05056
     0.12987
    -0.07280
    -0.01112
    -0.16092
    -0.21379
    -0.13448
     0.10343
    -0.06399
     0.02413
    -0.13448
    -0.09042
    -0.16092
    -0.04637
    -0.05518
    -0.07280
    -0.09924
    -0.16973
    -0.14329
    -0.10805
    -0.14329
    -0.26666
    -0.09042
     0.09462
     0.18274
     0.25323
     0.23561
     0.03294
     0.14749
     0.06819
     0.24442
     0.35897
     0.54401
     0.33253
     0.21798
     0.32372
     0.52639
     0.41184
     0.79955
     2.08605
     3.74263
     4.04223
     4.48281
     4.05104
     3.38135
     3.64570
     2.25347
     1.83932
     2.33277
     2.09486
     1.82170
     1.26657
     1.73358
     1.93625
     1.23132
     0.01532
    -1.24475
    -2.50481
    -4.56673
    -5.63293
    -5.03374
    -3.05113
    -2.83084
    -2.09066
    -1.45623
    -1.39454
    -2.05542
    -2.49600
    -2.44313
    -1.76463
    -0.71605
     0.49114
     0.09462
    -0.37240
    -0.64556
    -0.23141
     0.99341
     1.58378
     1.30181
     1.00222
     0.84361
     0.60569
     0.60569
     0.22679
     0.30610
     0.24442
     0.10343
     0.46471
     0.20917
     0.18274
     0.15630
     0.29729
     0.06819
     0.05937
    -0.05518
    -0.00231
    -0.06399
    -0.07280
    -0.12567
    -0.26666
    -0.38121
    -0.24022
    -0.47814
    -0.42527
    -0.39002
    -0.58387
    -0.53100
    -0.33715
    -0.39002
    -0.49576
    -0.49576
    -0.61912
    -0.61031
    -0.43408
    -0.51338
    -0.55744
    -0.67199
    -0.55744
    -0.53100
    -0.71605
    -0.59269
    -0.53100
    -0.94515
    -0.66318
    -0.62793
    -0.37240
    -0.63674
    -0.65437
    -0.72486
    -0.39002
    -0.33715
    -0.17854
    -0.38121
    -0.32834
    -0.33715
    -0.11686
     0.08581
     0.11224
    -0.05518
    -0.15211
     0.30610
     0.43827
     0.18274
     0.12987
     0.08581
     0.30610
     0.37659
     0.30610
     0.26204
     0.21798
     0.14749
     0.03294
     0.35897
     0.64975
     0.24442
     0.05937
     0.28848
     0.42946
     0.23561
     0.22679
     0.09462
     0.32372
     0.27966
     0.34135
     0.19155
     0.28848
     0.21798
     0.12987
     0.17392
     0.26204
     0.10343
    -0.02874
     0.12105
     0.22679
     0.20917
    -0.15211
     0.05937
     0.05937
     0.13868
     0.13868
    -0.00231
    -0.07280
    -0.01993
    -0.01112
     0.05937
     0.19155
    -0.14329
    -0.00231
     0.05937
     0.17392
     0.10343
    -0.01112
     0.02413
     0.00650
     0.21798
     0.24442
     0.44708
     0.25323
     0.20917
     0.28848
     0.16511
     0.52639
     0.46471
     0.27966
     0.13868
     0.27966
     0.36778
     0.29729
     0.23561
     0.05056
     0.09462
     0.15630
     0.50877
     0.15630
     0.04175
     0.00650
    -0.03755
     0.00650
     0.21798
     0.20036
     0.33253
     0.33253
     0.64094
     0.94054
     1.33706
     1.85694
     2.81741
     4.34182
     5.03794
     4.65023
     4.20083
     4.29776
     3.25799
     0.98459
    -0.52219
    -0.61912
    -0.36358
    -0.44289
     0.07700
    -0.35477
    -1.59721
    -2.91895
    -4.01159
    -4.29357
    -4.58435
    -4.19664
    -3.28904
    -2.89252
    -2.58411
    -1.59721
    -0.14329
     0.83480
     1.18726
     1.09914
     0.59688
     0.09462
    -0.07280
     0.00650
     0.15630
    -0.13448
    -0.44289
    -1.02446
    -1.13020
    -1.27118
    -1.26237
    -1.60602
    -1.34167
    -1.47385
    -1.46504
    -1.39454
    -1.05970
    -0.77773
    -0.51338
    -0.20498
     0.05056
     0.14749
     0.43827
     0.39422
     0.57045
     0.38540
     0.50877
     0.76430
     0.81717
     1.25775
     0.99341
     1.05509
     1.01103
     1.01984
     1.10796
     1.12558
     1.01984
     0.80836
     0.88767
     0.93172
     1.07271
     0.81717
     0.65856
     0.60569
     0.38540
     0.69381
     0.54401
     0.62332
     0.47352
     0.49114
     0.48233
     0.47352
     0.34135
     0.25323
     0.34135
     0.18274
     0.33253
     0.44708
     0.35016
     0.25323
     0.06819
     0.09462
     0.34135
     0.22679
     0.24442
     0.24442
     0.13868
     0.27966
     0.23561
     0.19155
     0.23561
     0.28848
     0.19155
     0.26204
     0.23561
     0.31491
     0.07700
     0.17392
     0.24442
     0.27085
     0.15630
     0.19155
     0.16511
     0.25323
     0.13868
     0.12987
     0.20917
     0.14749
     0.29729
     0.03294
     0.13868
     0.17392
    -0.01112
    -0.00231
     0.13868
     0.17392
     0.00650
     0.01532
     0.23561
     0.14749
     0.09462
     0.11224
     0.09462
     0.25323
     0.14749
     0.28848
     0.30610
     0.29729
     0.11224
     0.16511
    -0.18735
     0.47352
     0.28848
     0.35897
     0.47352
     0.29729
     0.29729
     0.26204
     0.35016
     0.22679
     0.34135
     0.34135
     0.48233
     0.40303
     0.25323
     0.23561
     0.28848
     0.43827
     0.49114
     0.44708
     0.19155
     0.11224
     0.21798
     0.63213
     0.97578
     1.00222
     0.99341
     0.97578
     0.87885
     0.66738
     0.36778
     0.33253
     1.15201
     2.01555
     2.54425
     2.39445
     1.60141
     1.14320
     0.79074
     0.65856
     0.65856
     1.10796
     0.02413
    -3.02469
    -2.24927
    -0.61031
    -0.20498
    -0.79535
    -1.42098
    -1.88799
    -2.16997
    -2.29333
    -2.29333
    -2.07304
    -1.75582
    -1.10376
    -0.51338
    -0.01993
    -0.00231
    -0.18735
    -0.33715
     0.03294
     0.08581
    -0.01112
     0.09462
     0.45590
     0.55282
     0.33253
    -0.01993
    -0.05518
     0.03294
    -0.06399
     0.08581
    -0.01993
     0.25323
     0.64094
     0.79074
     0.76430
     0.85242
     0.65856
     0.53520
     0.59688
     0.99341
     0.68500
     0.66738
     0.71143
     0.69381
     0.54401
     0.59688
     0.57045
     0.66738
     0.62332
     0.68500
     0.75549
     0.68500
     0.67619
     0.48233
     0.62332
     0.57045
     0.50877
     0.70262
     0.58807
     0.63213
     0.46471
     0.47352
     0.57926
     0.56164
     0.52639
     0.53520
     0.46471
     0.35016
     0.42946
     0.33253
     0.33253
     0.43827
     0.33253
     0.44708
     0.47352
     0.33253
     0.27085
     0.22679
     0.14749
     0.26204
     0.50877
     0.35016
     0.17392
     0.17392
     0.23561
     0.29729
     0.17392
     0.17392
     0.27085
     0.20036
     0.22679
     0.12987
     0.20917
     0.27966
     0.14749
     0.12105
     0.27085
     0.42946
     0.17392
     0.17392
     0.18274
     0.27966
     0.15630
     0.23561
     0.35016
     0.24442
     0.08581
     0.38540
     0.33253
     0.23561
     0.17392
     0.13868
     0.27966
     0.24442
     0.22679
     0.13868
     0.33253
     0.32372
     0.23561
     0.26204
     0.47352
     0.38540
     0.27085
     0.28848
     0.49995
     0.28848
     0.59688
     0.24442
     0.28848
     0.40303
     0.20036
     0.23561
     0.35897
     0.27966
     0.03294
     0.00650
     0.11224
     0.10343
    -0.01112
     0.03294
     0.20036
    -0.06399
    -0.11686
    -0.06399
     0.21798
     0.15630
     0.35897
     0.26204
     0.35016
     0.93172
     1.20488
     1.70715
     2.39445
     2.92315
     3.22274
     3.37254
     2.31515
     1.48686
     1.78645
     2.28871
     2.01555
     0.34135
    -1.45623
    -1.95849
    -0.25784
    -0.37240
    -1.14782
    -2.32858
    -3.19211
    -3.18330
    -3.24498
    -3.40359
    -2.69866
    -1.87037
    -1.15663
    -0.92753
    -1.36811
    -0.97159
     0.21798
     1.66309
     2.09486
     2.09486
     1.77764
     0.25323
    -0.70724
    -0.01993
    -0.16973
     0.19155
     0.59688
     0.64094
    -0.05518
    -0.82179
    -1.07733
    -1.20069
    -1.00683
    -0.84822
    -0.68080
    -0.55744
    -0.29309
    -0.18735
    -0.00231
     0.19155
     0.33253
     0.27966
     0.35016
     0.45590
     0.43827
     0.53520
     0.51758
     0.47352
     0.49114
     0.43827
     0.46471
     0.52639
     0.60569
     0.68500
     0.34135
     0.43827
     0.51758
     0.33253
     0.42065
     0.27966
     0.42946
     0.31491
     0.18274
     0.16511
     0.08581
     0.08581
     0.06819
    -0.08161
    -0.04637
    -0.10805
    -0.20498
    -0.19616
    -0.03755
    -0.30190
    -0.17854
    -0.26666
    -0.16973
    -0.20498
    -0.40764
    -0.47814
    -0.35477
    -0.29309
    -0.05518
    -0.20498
    -0.48695
    -0.39002
    -0.38121
    -0.33715
    -0.21379
    -0.10805
    -0.48695
    -0.27547
    -0.21379
    -0.44289
    -0.34596
    -0.37240
    -0.53982
    -0.25784
    -0.24903
    -0.16092
    -0.45170
    -0.48695
    -0.44289
    -0.53100
    -0.27547
    -0.29309
    -0.38121
    -0.46932
    -0.39883
    -0.31953
    -0.02874
    -0.32834
    -0.23141
    -0.29309
    -0.16973
    -0.04637
    -0.02874
    -0.15211
     0.10343
    -0.10805
    -0.08161
     0.24442
     0.15630
    -0.07280
     0.00650
    -0.00231
     0.08581
    -0.05518
    -0.19616
    -0.19616
    -0.08161
    -0.22260
    -0.14329
    -0.09042
    -0.00231
    -0.25784
    -0.21379
    -0.07280
    -0.28428
    -0.39002
    -0.12567
    -0.18735
    -0.18735
    -0.04637
    -0.15211
    -0.09042
    -0.10805
    -0.03755
     0.03294
    -0.09042
    -0.02874
    -0.08161
    -0.00231
     0.53520
     0.79955
     0.98459
     1.33706
     1.55735
     2.06842
     2.10367
     1.91863
     2.06842
     2.39445
     2.72048
     2.05080
     1.67190
     1.98031
     1.56616
     1.21370
     1.22251
     0.94054
     0.25323
    -0.20498
    -0.16973
    -0.53100
    -0.79535
    -1.01564
    -0.98040
    -0.98921
    -0.69843
    -0.14329
     0.02413
     0.29729
     0.74668
     0.37659
     0.91410
     1.40755
     0.57926
     0.50877
     0.36778
     0.53520
     0.29729
    -0.18735
    -0.86585
    -1.07733
    -1.72057
    -2.21402
    -2.44313
    -2.98064
    -3.24498
    -3.25380
    -2.72510
    -2.24927
    -2.44313
    -2.43431
    -2.24046
    -2.24046
    -1.94968
    -1.61483
    -1.26237
    -1.12138
    -0.37240
    -0.39002
    -0.54863
    -0.39002
    -0.53982
    -0.73367
    -0.90990
    -0.99802
    -1.02446
    -1.23593
    -0.88347
    -0.78654
    -0.91872
    -0.90990
    -0.89228
    -0.82179
    -0.46051
    -0.19616
    -0.34596
    -0.06399
     0.01532
     0.09462
     0.12105
     0.38540
     0.61451
     0.62332
     0.56164
     0.63213
     0.56164
     0.57926
     0.63213
     0.33253
     0.46471
     0.38540
     0.39422
     0.39422
     0.36778
     0.12105
    -0.11686
     0.20036
     0.37659
     0.35897
     0.13868
    -0.08161
    -0.11686
     0.01532
    -0.12567
     0.05056
    -0.13448
     0.05937
     0.00650
     0.13868
     0.24442
     0.04175
    -0.20498
    -0.28428
    -0.01993
     0.04175
    -0.01993
    -0.12567
    -0.19616
    -0.00231
    -0.04637
    -0.16092
    -0.02874
    -0.04637
    -0.21379
    -0.10805
    -0.12567
    -0.06399
    -0.33715
    -0.36358
    -0.13448
     0.05937
    -0.09924
    -0.13448
    -0.12567
    -0.12567
    -0.01993
    -0.13448
    -0.03755
    -0.17854
    -0.02874
    -0.16973
    -0.23141
    -0.10805
    -0.07280
    -0.36358
    -0.16973
    -0.19616
    -0.49576
    -0.41645
    -0.31071
    -0.48695
    -0.41645
    -0.46051
    -0.12567
     0.05937
     0.28848
     0.30610
     0.25323
     0.42065
     0.42065
     0.20917
     0.60569
     0.79955
     0.87885
     0.79074
     0.71143
     0.79955
     0.66738
     0.85242
     0.63213
     0.35897
     0.15630
    -0.03755
    -0.19616
    -0.10805
    -0.37240
    -0.61031
    -0.32834
    -0.03755
     0.28848
    -0.12567
    -0.35477
    -0.55744
    -1.09495
    -0.95396
    -0.97159
    -0.47814
    -0.12567
    -0.26666
    -0.53100
    -1.17425
    -1.19188
    -0.41645
    -0.20498
    -0.39883
    -0.84822
    -1.79107
    -1.72057
    -1.23593
    -0.75130
    -0.43408
    -0.31953
     0.37659
    -0.00231
     0.09462
     0.16511
     0.58807
     0.41184
    -0.39883
    -1.40336
    -0.32834
     0.94054
     1.64547
     1.07271
     0.61451
     0.66738
     0.55282
     0.17392
     0.25323
     0.12987
    -0.17854
     0.38540
     0.89648
     0.67619
     0.06819
    -0.41645
    -0.18735
     0.11224
    -0.02874
    -0.46051
    -0.99802
    -0.94515
    -1.13901
    -1.15663
    -1.40336
    -1.41217
    -1.34167
    -1.00683
    -1.24475
    -1.28880
    -1.31524
    -1.09495
    -0.73367
    -0.43408
    -0.01993
    -0.07280
    -0.04637
     0.27966
     0.58807
     0.56164
     0.49995
     0.79955
     0.79955
     0.98459
     0.94054
     0.69381
     0.93172
     0.78193
     0.64975
     0.54401
     0.81717
     0.68500
     0.68500
     0.67619
     0.62332
     0.52639
     0.45590
     0.49114
     0.49995
     0.47352
     0.41184
     0.36778
     0.50877
     0.64975
     0.35897
     0.44708
     0.39422
     0.42065
     0.32372
     0.37659
     0.41184
     0.27966
     0.27085
     0.35897
     0.52639
     0.56164
     0.39422
     0.41184
     0.39422
     0.56164
     0.57926
     0.39422
     0.58807
     0.55282
     0.62332
     0.89648
     0.66738
     0.69381
     0.61451
     0.56164
     0.72906
     1.02865
     1.04628
     0.80836
     0.81717
     0.70262
     0.72906
     0.87004
     1.01984
     1.07271
     0.68500
     0.99341
     0.92291
     1.11677
     0.94935
     1.00222
     0.66738
     0.93172
     1.00222
     0.94054
     0.69381
     0.60569
     0.62332
     0.56164
     0.67619
     0.72906
     0.37659
     0.63213
     0.49114
     0.90529
     1.07271
     1.31944
     1.42517
     2.16535
     2.03318
     0.91410
     0.53520
     0.67619
     1.27538
     1.01984
     1.45161
     1.54854
     0.98459
     0.70262
     0.44708
    -0.39002
    -0.82179
    -1.10376
    -1.31524
    -1.05970
    -0.65437
    -0.72486
    -0.94515
    -1.20950
    -1.59721
    -1.70295
    -1.71176
    -1.64127
    -1.80869
    -1.57959
    -1.56196
    -1.15663
    -1.44741
    -1.43860
    -1.68533
    -1.24475
    -1.27999
    -1.21831
    -1.46504
    -1.23593
    -1.14782
    -0.75130
    -0.94515
    -0.53100
    -0.39002
    -0.24903
    -0.06399
    -0.09042
     0.23561
     0.12105
     0.41184
     0.67619
     0.94935
     1.18726
     1.31062
     1.42517
     1.15201
     1.19607
     1.61903
     1.88338
     2.05080
     1.16083
     0.17392
     0.46471
     0.92291
     0.73787
     0.33253
    -0.19616
    -0.62793
    -0.85703
    -1.43860
    -1.79107
    -1.79988
    -1.76463
    -1.55315
    -1.25356
    -1.27118
    -1.54434
    -1.81750
    -1.71176
    -0.81298
    -0.31953
    -0.13448
     0.29729
     0.36778
     0.44708
     0.92291
     0.74668
     1.12558
     1.26657
     1.13439
     1.24013
     1.28419
     1.26657
     0.94935
     0.98459
     1.12558
     0.94054
     0.79955
     0.55282
     0.36778
     0.27085
     0.53520
     0.42065
     0.30610
     0.08581
     0.22679
     0.22679
     0.48233
     0.49995
     0.26204
     0.22679
     0.21798
     0.38540
     0.26204
     0.26204
     0.19155
     0.31491
     0.36778
     0.51758
     0.39422
     0.31491
     0.23561
     0.27085
     0.44708
     0.60569
     0.45590
     0.17392
     0.46471
     0.53520
     0.46471
     0.45590
     0.23561
     0.34135
     0.43827
     0.47352
     0.43827
     0.30610
     0.12987
     0.26204
     0.31491
     0.28848
     0.39422
     0.12987
     0.03294
     0.19155
     0.20917
     0.13868
    -0.00231
     0.06819
     0.00650
     0.15630
     0.20917
     0.20917
    -0.02874
    -0.03755
    -0.13448
     0.12105
     0.21798
     0.08581
     0.12105
    -0.03755
     0.16511
     0.32372
     0.33253
     0.02413
     0.12105
     0.06819
    -0.04637
     0.06819
    -0.11686
    -0.08161
    -0.09042
     0.61451
     1.57497
     2.42089
     2.46495
     1.24894
    -0.56625
    -2.14353
    -1.39454
     0.36778
     0.77311
     0.30610
    -0.36358
    -1.26237
    -2.03779
    -2.28452
    -2.81321
    -2.19640
    -1.68533
    -2.32858
    -3.16568
    -3.10400
    -2.15234
    -1.54434
    -1.02446
    -0.57506
    -0.36358
     0.06819
    -0.07280
     0.06819
     0.27085
     0.46471
     0.72906
     1.01103
     1.38112
     1.31944
     0.92291
     0.87885
     0.97578
     0.99341
     0.85242
     0.57926
     0.70262
     0.57926
     0.67619
     0.56164
     0.10343
     0.42946
     0.27966
     0.17392
     0.19155
     0.27085
    -0.03755
    -0.18735
    -0.19616
    -0.24022
    -0.21379
    -0.27547
    -0.17854
    -0.34596
    -0.26666
    -0.05518
     0.06819
    -0.09924
    -0.16092
    -0.31953
    -0.16973
     0.00650
    -0.09924
    -0.11686
    -0.06399
    -0.04637
    -0.13448
    -0.01112
    -0.01112
     0.01532
     0.12105
     0.10343
     0.27966
     0.17392
     0.15630
     0.15630
     0.18274
     0.48233
     0.50877
     0.71143
     0.37659
     0.55282
     0.61451
     0.81717
     0.75549
     0.49995
     0.37659
     0.37659
     0.61451
     0.39422
     0.42065
     0.56164
     0.57045
     0.65856
     0.64975
     0.44708
     0.42946
     0.62332
     0.52639
     0.82598
     0.76430
     0.90529
     0.84361
     1.12558
     1.09914
     1.01103
     1.07271
     0.80836
     0.57045
     0.63213
     0.79955
     0.73787
     0.41184
     0.35897
     0.20917
     0.27085
     0.02413
     0.03294
    -0.14329
    -0.22260
    -0.30190
    -0.32834
    -0.16973
    -0.10805
    -0.17854
     0.00650
     0.58807
     0.83480
     0.88767
     0.78193
     1.08152
     1.35468
     1.50448
     1.53973
     1.80407
     2.10367
     2.28871
     2.34158
     2.75573
     2.72929
     2.69405
     2.63237
     2.79979
     2.66761
     2.79098
     2.72929
     2.67642
     2.32396
     2.34158
     2.14773
     2.01555
     1.82170
     1.58378
     1.12558
     0.86123
     0.72906
     0.23561
    -0.11686
    -0.19616
    -0.49576
    -0.55744
    -1.01564
    -1.05089
    -0.90109
    -1.13901
    -1.03327
    -1.02446
    -1.06851
    -0.68961
    -0.61912
    -0.54863
    -0.23141
     0.28848
     0.39422
     0.86123
     1.16083
     1.15201
     0.87885
     1.91863
     2.92315
     1.97150
     0.05056
    -0.65437
    -0.60150
     0.23561
     0.35016
    -0.05518
    -0.35477
    -1.05089
    -1.75582
    -2.41669
    -2.10828
    -1.94086
    -1.93205
    -1.98492
    -2.59292
    -2.31095
    -1.87037
    -1.55315
    -1.40336
    -1.34167
    -1.05089
    -0.95396
    -0.98040
    -0.86585
    -0.86585
    -0.81298
    -0.39883
    -0.51338
    -0.32834
    -0.45170
    -0.31071
    -0.02874
    -0.01993
    -0.04637
     0.26204
     0.27966
     0.42065
     0.44708
     0.58807
     0.52639
     0.59688
     0.35897
     0.56164
     0.54401
     0.41184
     0.50877
     0.43827
     0.34135
     0.33253
     0.13868
     0.52639
     0.63213
     0.56164
     0.41184
     0.40303
     0.52639
     0.72906
     0.59688
     0.58807
     0.53520
     0.59688
     0.72906
     0.65856
     0.55282
     0.57926
     0.44708
     0.26204
     0.58807
     0.57045
     0.44708
     0.41184
     0.45590
     0.34135
     0.48233
     0.39422
     0.40303
     0.36778
     0.28848
     0.56164
     0.35016
     0.28848
     0.39422
     0.46471
     0.40303
     0.53520
     0.64094
     0.54401
     0.58807
     0.64975
     0.73787
     0.78193
     0.87885
     0.64975
     0.98459
     1.22251
     1.46042
     1.73358
     1.89219
     1.98031
     1.83051
     1.55735
     1.14320
     1.16083
     1.03746
     1.16083
     1.09033
     1.04628
     1.13439
     0.36778
    -0.21379
    -0.53100
    -0.78654
    -1.02446
    -1.49147
    -1.58840
    -1.20069
    -1.11257
    -1.05970
    -1.24475
    -1.24475
    -1.21831
    -0.92753
    -0.88347
    -0.73367
    -0.37240
    -0.47814
    -0.34596
     0.18274
     0.25323
     0.55282
     0.55282
     0.79955
     1.13439
     1.38112
     1.32825
     1.15201
     1.24013
     0.94935
     0.55282
     0.03294
     0.29729
     0.02413
    -0.24903
    -0.29309
    -0.09042
    -0.14329
    -0.76011
    -0.72486
    -0.61031
    -0.62793
    -0.89228
    -0.69843
    -0.46932
    -0.07280
     0.20036
     0.46471
     0.89648
     1.07271
     1.01984
     1.54854
     1.87457
     2.02436
     2.07723
     2.01555
     2.05080
     2.95840
     2.75573
     2.09486
     0.50877
     0.28848
     0.73787
     0.62332
     0.97578
     1.51329
     0.31491
    -1.16544
    -2.24046
    -2.63698
    -1.87918
    -1.82631
    -1.92324
    -1.92324
    -2.30214
    -2.24046
    -2.49600
    -2.49600
    -2.23165
    -1.86156
    -1.28880
    -1.02446
    -0.86585
    -0.83060
    -0.58387
    -0.60150
    -0.55744
    -0.70724
    -0.76011
    -0.64556
    -0.76892
    -0.57506
    -0.55744
    -0.39883
    -0.55744
    -0.61031
    -0.39883
    -0.54863
    -0.39883
    -0.56625
    -0.33715
    -0.30190
    -0.01112
     0.06819
    -0.17854
    -0.03755
     0.18274
     0.33253
     0.27966
     0.03294
    -0.05518
     0.07700
     0.01532
     0.18274
     0.18274
    -0.09924
    -0.05518
     0.18274
    -0.02874
    -0.06399
    -0.06399
    -0.17854
    -0.11686
    -0.00231
    -0.09042
    -0.09924
    -0.19616
    -0.12567
    -0.14329
     0.10343
    -0.08161
    -0.05518
    -0.06399
    -0.06399
     0.14749
     0.09462
    -0.13448
    -0.14329
    -0.03755
     0.15630
     0.09462
     0.27966
     0.14749
     0.12105
    -0.16092
     0.13868
     0.18274
     0.30610
     0.04175
     0.12987
     0.35897
     0.32372
     0.35897
     0.30610
     0.27085
     0.45590
     0.43827
     0.42946
     0.61451
     0.39422
     0.41184
     0.40303
     0.51758
     0.48233
     0.34135
     0.36778
     0.14749
     0.08581
     0.05056
    -0.02874
    -0.13448
    -0.20498
    -0.16973
    -0.11686
    -0.20498
    -0.01993
     0.49114
     0.92291
     1.43399
     1.76883
     1.32825
    -0.08161
     0.02413
     0.63213
     1.32825
     1.43399
     1.38993
    -0.74248
    -1.91443
    -0.58387
    -0.61912
    -1.15663
    -1.88799
    -2.54005
    -2.72510
    -2.78678
    -3.09519
    -3.43003
    -3.29785
    -3.23617
    -2.99826
    -2.76034
    -2.67223
    -2.69866
    -2.46956
    -2.31976
    -1.98492
    -1.94968
    -2.12591
    -2.54887
    -2.14353
    -2.13472
    -2.07304
    -2.21402
    -2.11710
    -2.31095
    -2.18759
    -2.17878
    -2.01136
    -1.92324
    -1.83512
    -1.53553
    -1.26237
    -1.07733
    -1.01564
    -0.91872
    -0.79535
    -0.57506
    -0.16973
     0.34135
     0.80836
     0.99341
     0.12987
    -0.81298
    -1.96730
    -1.57959
    -0.62793
    -0.34596
    -0.35477
    -0.90990
    -1.35930
    -1.42979
    -1.70295
    -1.65008
    -1.68533
    -2.01136
    -1.85275
    -1.42098
    -1.23593
    -1.11257
    -0.86585
    -0.53100
    -0.61031
    -0.75130
    -0.39002
     0.10343
     0.42065
     0.67619
     0.22679
    -0.13448
    -0.36358
    -0.94515
    -1.12138
    -0.81298
    -0.39002
    -0.39883
    -0.71605
    -1.14782
    -1.37692
    -1.47385
    -1.49147
    -1.47385
    -1.39454
    -1.61483
    -1.75582
    -1.61483
    -0.94515
    -0.55744
    -0.59269
    -0.44289
    -0.31071
    -0.13448
     0.05937
     0.05056
     0.35897
     0.21798
     0.24442
     0.41184
     0.44708
     0.24442
     0.24442
     0.20036
     0.53520
     0.50877
     0.35016
     0.38540
     0.25323
     0.39422
     0.27085
     0.26204
     0.34135
     0.30610
     0.31491
     0.17392
     0.30610
     0.42065
     0.27966
    -0.05518
     0.33253
     0.28848
     0.18274
     0.20036
     0.15630
     0.07700
    -0.00231
     0.13868
     0.10343
     0.12987
     0.10343
     0.17392
    -0.01112
     0.12105
     0.17392
    -0.04637
     0.05056
     0.09462
     0.24442
     0.04175
     0.15630
     0.17392
    -0.04637
     0.00650
    -0.03755
     0.12987
     0.08581
    -0.03755
     0.02413
    -0.07280
     0.01532
    -0.07280
    -0.16092
     0.06819
    -0.09924
    -0.13448
     0.01532
    -0.08161
    -0.11686
    -0.16973
     0.12105
    -0.19616
    -0.11686
    -0.11686
    -0.33715
    -0.18735
    -0.11686
    -0.13448
    -0.14329
    -0.12567
    -0.05518
    -0.11686
    -0.00231
    -0.16092
    -0.10805
    -0.17854
    -0.18735
     0.14749
     0.05056
     0.19155
     0.09462
     0.24442
     0.32372
     0.42946
     0.16511
     0.47352
     0.64975
     0.64975
     0.92291
     1.03746
     0.82598
     1.16083
     1.75120
     2.71167
     3.09057
     3.45185
     4.23608
     3.81312
     2.45613
     0.42065
     0.02413
    -0.56625
    -0.94515
    -0.46932
     0.08581
     0.16511
    -0.89228
    -2.32858
    -2.97182
    -3.33310
    -3.33310
    -3.33310
    -3.12162
    -2.95420
    -2.24927
    -1.60602
    -1.23593
    -0.30190
     0.49114
     0.68500
     0.67619
     0.95816
     1.07271
     1.35468
     1.22251
     0.96697
     1.25775
     1.37230
     1.20488
     0.86123
     0.49114
     0.87885
     0.68500
     0.47352
     0.68500
     0.57045
     0.20917
     0.13868
     0.27966
    -0.08161
    -0.32834
    -0.39883
    -0.69843
    -0.41645
    -0.30190
    -0.51338
    -0.62793
    -0.35477
    -0.40764
    -0.63674
    -0.48695
    -0.60150
    -0.47814
    -0.35477
    -0.18735
    -0.23141
    -0.29309
    -0.16092
    -0.19616
     0.09462
     0.27085
     0.10343
     0.20917
     0.26204
     0.48233
     0.42065
     0.38540
     0.44708
     0.47352
     0.49995
     0.63213
     0.49114
     0.53520
     0.31491
     0.45590
     0.53520
     0.54401
     0.57045
     0.41184
     0.25323
     0.31491
     0.34135
     0.47352
     0.49995
     0.35897
     0.28848
     0.36778
     0.37659
     0.33253
     0.30610
     0.27966
     0.38540
     0.46471
     0.34135
     0.31491
     0.21798
     0.13868
     0.13868
     0.10343
     0.38540
     0.32372
     0.25323
     0.23561
     0.24442
     0.21798
     0.27966
     0.05937
     0.10343
     0.05937
     0.31491
     0.33253
     0.02413
     0.18274
     0.05056
     0.04175
    -0.03755
     0.16511
    -0.06399
    -0.01993
     0.02413
     0.25323
    -0.08161
    -0.01993
    -0.07280
     0.00650
     0.15630
     0.09462
    -0.17854
     0.04175
     0.02413
    -0.00231
    -0.01993
     0.06819
     0.22679
    -0.11686
     0.13868
     0.28848
     0.08581
     0.28848
     0.01532
     0.03294
    -0.07280
     0.08581
    -0.09924
    -0.23141
    -0.54863
    -0.16092
    -0.09042
    -0.02874
    -0.18735
    -0.39883
    -0.34596
    -0.23141
    -0.25784
    -0.32834
    -0.35477
    -0.01112
    -0.11686
     0.37659
     0.42946
     0.33253
     0.65856
     0.60569
     0.61451
     1.14320
     1.23132
     1.24013
     1.11677
     1.67190
     2.18297
     2.66761
     3.31967
     3.61927
     3.50472
     2.93196
     2.34158
     1.58378
     0.87004
     0.49114
     0.86123
     0.72025
     0.28848
    -0.55744
    -1.12138
    -1.59721
    -2.36382
    -2.53124
    -2.78678
    -2.71629
    -2.34620
    -2.05542
    -1.59721
    -1.36811
    -0.61912
     0.18274
     0.68500
     0.97578
     1.67190
     2.26228
     2.27109
     1.70715
     1.31944
     0.92291
     0.64975
     1.01984
     0.75549
     0.57926
     0.13868
    -0.28428
    -0.75130
    -1.22712
    -1.63246
    -1.65889
    -1.50028
    -0.91872
    -0.74248
    -0.44289
    -0.46051
    -0.31953
    -0.09042
    -0.07280
     0.16511
     0.53520
     0.84361
     0.90529
     1.01103
     0.95816
     0.89648
     0.71143
     0.73787
     0.73787
     0.52639
     0.38540
     0.48233
     0.51758
     0.42946
     0.26204
     0.25323
     0.27966
     0.23561
     0.49114
     0.25323
     0.47352
     0.05937
     0.27966
     0.31491
     0.51758
     0.36778
     0.24442
     0.37659
     0.27966
     0.58807
     0.36778
     0.15630
     0.40303
     0.34135
     0.47352
     0.45590
     0.40303
     0.46471
     0.30610
     0.21798
     0.40303
     0.54401
     0.35897
     0.24442
     0.34135
     0.39422
     0.38540
     0.27966
     0.22679
     0.25323
     0.19155
     0.40303
     0.31491
     0.11224
     0.07700
    -0.09924
     0.13868
     0.20036
     0.20036
     0.02413
    -0.01112
     0.05056
     0.04175
    -0.01993
     0.01532
    -0.11686
     0.00650
     0.14749
    -0.03755
     0.10343
     0.05056
    -0.01993
     0.08581
     0.20917
     0.10343
     0.01532
     0.03294
     0.20036
     0.12987
     0.11224
     0.30610
     0.15630
     0.24442
     0.30610
     0.19155
     0.24442
     0.18274
    -0.14329
     0.05056
     0.19155
     0.03294
    -0.41645
    -0.53100
    -0.67199
    -0.56625
    -0.25784
    -0.34596
    -0.42527
    -0.68961
    -0.63674
    -0.57506
    -0.39883
    -0.83941
    -0.61031
    -0.47814
     0.14749
     0.49995
     0.21798
     0.54401
     0.68500
     0.40303
     0.55282
     1.02865
     0.95816
     1.22251
     1.73358
     2.23584
     2.46495
     2.05080
     1.58378
     1.53973
     1.10796
     0.19155
     0.10343
    -0.24022
    -0.09042
    -0.60150
    -0.41645
    -0.79535
    -1.06851
    -1.40336
    -1.72057
    -1.95849
    -2.14353
    -2.61936
    -2.66342
    -1.90562
    -1.47385
    -0.93634
    -0.43408
    -0.00231
     0.23561
     0.33253
     0.48233
     0.84361
     0.86123
     0.87004
     1.45161
     1.62784
     1.85694
     2.35039
     2.57069
     2.40326
     2.19179
     2.50900
     2.88790
     3.10819
     3.04651
     3.00245
     2.76454
     3.11701
     3.46066
     2.48257
     1.07271
     0.94054
     1.06390
     0.91410
     0.66738
    -0.58387
    -1.42979
    -1.64127
    -1.64127
    -1.70295
    -2.12591
    -2.45194
    -2.70748
    -2.71629
    -2.34620
    -1.89681
    -1.25356
    -1.05970
    -0.66318
    -0.19616
     0.23561
     0.57926
     0.62332
     1.21370
     1.76883
     2.40326
     2.37683
     2.37683
     2.38564
     2.30634
     2.35921
     2.27109
     2.58831
     2.83503
     2.91434
     2.55306
     2.53544
     2.35039
     2.07723
     1.64547
     2.04199
     1.77764
     1.39874
     1.21370
     1.14320
     0.57926
     0.45590
     0.28848
    -0.02874
    -0.06399
    -0.27547
    -0.55744
    -0.55744
    -0.43408
    -0.72486
    -0.76011
    -0.91872
    -0.72486
    -0.79535
    -0.76011
    -0.59269
    -0.71605
    -0.65437
    -0.53100
    -0.71605
    -0.41645
    -0.53982
    -0.43408
    -0.42527
    -0.31071
    -0.24022
    -0.41645
    -0.14329
    -0.22260
    -0.11686
    -0.05518
    -0.01112
    -0.27547
    -0.22260
    -0.13448
    -0.18735
    -0.01112
    -0.08161
    -0.08161
    -0.10805
    -0.15211
    -0.36358
    -0.20498
    -0.10805
    -0.05518
    -0.02874
    -0.22260
    -0.19616
    -0.03755
    -0.34596
    -0.14329
    -0.12567
    -0.09042
    -0.24022
    -0.09042
    -0.16092
    -0.10805
    -0.05518
    -0.26666
    -0.08161
    -0.06399
    -0.14329
    -0.19616
    -0.19616
    -0.36358
    -0.37240
    -0.46932
    -0.32834
    -0.36358
    -0.24022
    -0.24903
    -0.28428
    -0.47814
    -0.40764
    -0.62793
    -0.66318
    -0.31953
    -0.29309
    -0.30190
    -0.24022
    -0.32834
    -0.24022
    -0.46932
    -0.47814
    -0.24022
    -0.16973
    -0.39002
    -0.25784
    -0.29309
    -0.43408
    -0.30190
    -0.39002
    -0.36358
    -0.07280
    -0.12567
    -0.03755
     0.40303
     1.25775
     1.68952
     2.46495
     3.58402
     3.16106
     2.37683
     1.85694
     2.76454
     3.16988
     3.61927
     2.78216
     2.08605
     2.13892
     1.50448
     1.38112
     1.38112
     1.24013
     0.41184
    -0.04637
    -0.61031
    -1.01564
    -0.88347
    -0.82179
    -1.42979
    -1.85275
    -2.08185
    -2.18759
    -2.62817
    -2.46075
    -1.17425
    -0.93634
    -1.62365
    -2.67223
    -3.42122
    -2.32858
    -2.21402
    -1.42979
    -1.51791
    -1.17425
    -1.31524
    -0.04637
     1.19607
     0.64975
     0.57045
     0.72025
     1.09033
     1.22251
     1.50448
     1.46042
     1.53091
     0.50877
     0.62332
     1.15201
     1.06390
     0.72025
     0.44708
     0.35016
    -0.00231
     0.34135
     0.33253
     0.35897
     0.41184
     0.49114
     0.59688
     0.64094
     0.70262
     0.64094
     0.69381
     0.81717
     1.07271
     0.61451
     0.72906
     0.46471
     0.26204
     0.09462
     0.12105
    -0.00231
     0.04175
    -0.28428
    -0.26666
    -0.46051
    -0.35477
    -0.46051
    -0.73367
    -0.77773
    -0.80417
    -0.69843
    -0.66318
    -0.78654
    -0.89228
    -0.83941
    -0.81298
    -0.68961
    -0.52219
    -0.68961
    -0.83941
    -0.64556
    -0.68080
    -0.66318
    -0.75130
    -0.82179
    -0.72486
    -0.53100
    -0.45170
    -0.49576
    -0.56625
    -0.49576
    -0.53982
    -0.59269
    -0.51338
    -0.28428
    -0.38121
    -0.36358
    -0.31953
    -0.20498
    -0.17854
    -0.29309
    -0.19616
    -0.17854
     0.02413
    -0.11686
    -0.16973
    -0.44289
    -0.52219
    -0.22260
    -0.07280
     0.17392
    -0.22260
    -0.27547
    -0.32834
    -0.01993
    -0.16092
    -0.29309
    -0.33715
    -0.19616
     0.05937
    -0.16973
    -0.19616
    -0.20498
    -0.18735
    -0.28428
    -0.09924
    -0.13448
    -0.13448
    -0.31071
    -0.24022
    -0.07280
    -0.27547
    -0.18735
    -0.40764
    -0.18735
    -0.31071
     0.15630
    -0.22260
    -0.17854
    -0.24022
    -0.22260
    -0.30190
    -0.05518
    -0.01993
    -0.25784
    -0.23141
    -0.08161
    -0.15211
    -0.13448
    -0.31953
    -0.26666
    -0.35477
    -0.14329
    -0.12567
    -0.23141
    -0.27547
    -0.28428
    -0.39883
    -0.08161
    -0.20498
    -0.52219
    -0.52219
    -0.58387
    -0.38121
    -0.42527
    -0.47814
    -0.35477
    -0.25784
    -0.13448
    -0.24022
    -0.07280
    -0.20498
     0.04175
     0.36778
     1.05509
     1.63665
     1.56616
     1.09914
     0.56164
     0.92291
     0.66738
     0.75549
     0.35016
    -0.01993
    -0.16973
     0.02413
     0.17392
     0.20917
     0.28848
    -0.22260
    -0.17854
    -0.53100
    -0.74248
    -0.21379
     0.49114
     0.94054
     1.41636
     1.69833
     1.63665
     1.66309
     1.81289
     2.13010
     1.89219
     1.88338
     1.79526
     1.35468
     0.47352
    -0.06399
    -0.66318
    -0.77773
    -0.13448
    -0.08161
    -0.19616
    -0.07280
    -0.89228
    -1.58840
    -2.01136
    -2.23165
    -2.09947
    -2.39026
    -2.09066
    -1.08614
    -0.22260
    -0.39883
    -0.45170
    -0.98921
    -1.05089
    -0.98921
    -0.77773
    -0.28428
    -0.21379
    -0.16092
     0.33253
     0.43827
     0.73787
     0.77311
     0.79955
     0.59688
     0.67619
     0.70262
     0.79955
     0.73787
     0.57926
     0.27966
     0.48233
     0.54401
     0.44708
     0.12105
     0.36778
     0.26204
     0.38540
     0.37659
     0.23561
     0.35016
     0.02413
    -0.08161
     0.28848
     0.28848
     0.20036
     0.11224
     0.19155
     0.10343
     0.16511
     0.13868
    -0.02874
    -0.08161
     0.05937
     0.02413
    -0.09924
    -0.05518
    -0.15211
    -0.16092
    -0.07280
    -0.11686
    -0.03755
    -0.30190
    -0.12567
    -0.23141
    -0.03755
    -0.22260
    -0.17854
    -0.19616
    -0.14329
    -0.27547
    -0.02874
    -0.20498
    -0.19616
    -0.35477
    -0.28428
    -0.01112
    -0.11686
    -0.33715
    -0.40764
    -0.18735
    -0.13448
    -0.27547
    -0.19616
    -0.24022
    -0.43408
    -0.17854
    -0.10805
    -0.01112
    -0.24903
    -0.39883
    -0.16092
    -0.19616
    -0.04637
    -0.22260
    -0.24022
    -0.21379
    -0.18735
    -0.22260
    -0.18735
    -0.35477
    -0.46051
    -0.30190
    -0.26666
    -0.29309
    -0.23141
    -0.25784
    -0.37240
    -0.26666
    -0.08161
    -0.20498
    -0.17854
    -0.24022
    -0.13448
    -0.01993
    -0.00231
    -0.02874
    -0.01993
     0.17392
     0.16511
     0.17392
     0.27085
     0.26204
     0.09462
     0.38540
     0.70262
     0.87885
     0.97578
     1.01984
     1.32825
     1.19607
     1.89219
     2.63237
     2.33277
     1.41636
     0.12105
    -0.61912
    -0.98040
    -0.79535
    -0.89228
    -0.61031
    -0.98040
    -1.12138
    -1.77344
    -2.73391
    -3.14806
    -3.47409
    -3.22736
    -2.67223
    -1.94968
    -1.79988
    -1.13901
    -0.93634
    -1.26237
    -0.73367
    -0.13448
     0.32372
     0.81717
     1.13439
     1.24013
     1.37230
     1.20488
     0.89648
     0.75549
     0.87885
     0.96697
     0.88767
     0.89648
     0.76430
     1.00222
     0.91410
     1.08152
     1.08152
     1.20488
     1.37230
     1.51329
     1.61903
     2.39445
     2.42970
     2.05080
     1.16964
     0.75549
    -0.40764
    -0.55744
    -1.15663
    -1.88799
    -2.31095
    -2.47837
    -1.94086
    -2.26689
    -2.37263
    -3.23617
    -3.46527
    -3.61507
    -3.17449
    -3.17449
    -2.46075
    -1.76463
    -0.72486
    -0.01993
     0.62332
     1.13439
     1.43399
     1.75120
     1.40755
     1.56616
     1.69833
     1.68071
     1.57497
     1.51329
     1.30181
     1.06390
     1.02865
     0.88767
     0.87004
     1.01103
     0.75549
     0.64094
     0.66738
     0.68500
     0.47352
     0.49114
     0.46471
     0.32372
     0.18274
     0.50877
     0.34135
     0.17392
     0.09462
     0.23561
     0.23561
     0.24442
     0.11224
    -0.03755
    -0.05518
    -0.04637
     0.01532
    -0.05518
     0.02413
    -0.09042
    -0.11686
    -0.20498
    -0.14329
    -0.19616
    -0.20498
    -0.32834
    -0.31953
    -0.34596
    -0.06399
    -0.28428
    -0.28428
    -0.28428
    -0.16973
    -0.34596
    -0.14329
    -0.14329
    -0.18735
    -0.17854
     0.05937
     0.02413
     0.02413
    -0.16092
    -0.10805
     0.25323
     0.15630
     0.20036
     0.07700
     0.13868
     0.27085
     0.25323
     0.26204
     0.29729
     0.25323
     0.23561
     0.16511
     0.30610
     0.30610
     0.35897
     0.31491
     0.49114
     0.72906
     0.70262
     1.07271
     1.46042
     1.75120
     1.88338
     2.07723
     2.34158
     2.64999
     3.11701
     2.78216
     1.19607
    -0.36358
    -0.78654
    -0.61912
    -0.67199
    -0.77773
    -0.97159
    -1.53553
    -2.33739
    -3.01588
    -3.50933
    -4.13496
    -4.09971
    -3.92348
    -3.52696
    -2.87490
    -2.09066
    -1.64127
    -1.35049
    -1.03327
    -0.30190
    -0.14329
     0.49995
     0.54401
     0.74668
     0.94054
     1.14320
     1.09033
     1.30181
     1.19607
     1.01984
     1.10796
     1.15201
     1.30181
     1.19607
     1.08152
     0.95816
     0.71143
     0.63213
     0.76430
     0.49114
     0.50877
     0.27966
     0.34135
     0.16511
     0.16511
     0.17392
     0.03294
    -0.04637
     0.15630
     0.35016
     0.57926
     0.79074
     0.79955
     1.11677
     1.50448
     1.09914
     1.30181
     1.60141
     1.95387
     1.91863
     2.43851
     1.99793
     1.48686
     1.25775
     1.24013
     0.93172
     0.47352
     0.31491
     0.20036
    -0.60150
    -0.96277
    -0.83941
    -0.53982
    -0.95396
    -1.13020
    -1.29762
    -1.24475
    -1.09495
    -0.92753
    -0.95396
    -0.38121
    -0.22260
     0.04175
     0.11224
     0.50877
     0.56164
     1.10796
     1.01103
     1.13439
     0.98459
     1.10796
     1.09033
     1.16083
     1.35468
     1.13439
     1.16083
     1.17845
     1.19607
     1.20488
     1.06390
     1.04628
     0.89648
     1.05509
     0.91410
     0.97578
     0.83480
     0.74668
     0.64094
     0.52639
     0.79074
     0.63213
     0.56164
     0.35897
     0.42946
     0.56164
     0.23561
     0.32372
     0.16511
     0.05056
     0.21798
     0.28848
     0.23561
    -0.08161
     0.05937
    -0.00231
     0.14749
     0.15630
    -0.00231
    -0.16092
     0.04175
     0.17392
     0.25323
     0.05937
     0.06819
     0.18274
     0.19155
     0.27085
     0.20036
     0.23561
     0.07700
     0.08581
     0.27085
     0.40303
     0.26204
     0.05056
     0.09462
     0.31491
     0.05056
     0.33253
     0.04175
     0.12105
     0.25323
     0.44708
     0.36778
     0.42065
     0.61451
     0.63213
     0.76430
     1.03746
     1.52210
     1.31062
     1.14320
     1.62784
     1.83932
     2.01555
     1.31944
     0.78193
     0.89648
     0.75549
     0.44708
     0.57045
     1.00222
     0.99341
     0.98459
     0.42065
    -0.66318
    -0.98040
    -0.54863
    -0.64556
    -0.39002
    -0.36358
    -0.43408
    -0.24022
    -0.23141
    -0.11686
    -0.20498
    -0.16092
    -0.04637
    -0.21379
    -0.16973
     0.23561
     0.43827
     0.14749
     0.27966
     0.41184
     0.41184
     0.41184
     0.42946
     0.34135
     0.22679
     0.35016
     0.48233
     0.51758
     0.20036
     0.28848
     0.05056
     0.23561
     0.43827
     0.48233
     0.25323
     0.53520
     0.70262
     1.13439
     0.96697
     0.39422
     0.01532
     0.14749
     0.64975
     0.64975
     0.64975
     0.70262
     0.32372
     0.01532
     0.11224
    -0.23141
    -0.68080
    -1.20069
    -0.98921
    -0.83060
    -0.78654
    -0.77773
    -0.76892
    -1.03327
    -1.66770
    -2.17878
    -2.77797
    -3.46527
    -3.36835
    -2.39026
    -1.33286
    -1.25356
    -1.48266
    -1.33286
    -0.88347
    -0.98921
    -1.38573
    -0.97159
    -0.11686
     0.31491
     0.70262
     1.38112
     1.46042
     1.54854
     1.61022
     1.61903
     1.71596
     1.54854
     1.12558
     0.87885
     0.73787
     0.79955
     0.58807
     0.44708
     0.41184
     0.36778
     0.12105
     0.20036
     0.27085
    -0.00231
     0.15630
    -0.03755
    -0.05518
     0.10343
     0.12105
     0.14749
    -0.08161
     0.07700
     0.09462
    -0.02874
    -0.15211
    -0.09924
    -0.11686
    -0.15211
    -0.11686
    -0.31953
    -0.18735
    -0.46932
    -0.46932
    -0.33715
    -0.18735
    -0.35477
    -0.32834
    -0.46932
    -0.45170
    -0.51338
    -0.27547
    -0.22260
    -0.11686
    -0.24903
    -0.17854
    -0.11686
     0.00650
    -0.03755
    -0.16973
    -0.01993
    -0.01112
    -0.09924
    -0.11686
    -0.15211
    -0.34596
    -0.42527
    -0.51338
    -0.58387
    -0.76892
    -0.54863
    -0.66318
    -0.63674
    -0.51338
    -0.65437
    -0.83941
    -0.83941
    -0.31071
    -0.01112
     0.02413
     0.32372
     0.27085
     0.52639
     0.34135
     0.51758
     0.42065
     0.78193
     0.51758
     0.57045
     0.76430
     0.75549
     0.58807
     0.62332
     0.91410
     0.82598
    -0.03755
     0.36778
     0.46471
     0.33253
     0.07700
     0.35016
     0.38540
     0.33253
     0.56164
     0.29729
     0.36778
     0.35897
    -0.02874
    -0.38121
    -0.09924
    -0.24903
    -0.34596
    -0.31071
    -0.47814
    -0.40764
    -0.76011
    -0.53982
    -0.58387
    -0.59269
    -0.64556
    -0.69843
    -0.39883
    -0.38121
    -0.39002
    -0.48695
    -0.16973
    -0.20498
    -0.35477
    -0.00231
    -0.01112
     0.03294
    -0.00231
    -0.02874
     0.12105
     0.05056
     0.17392
     0.06819
     0.26204
     0.33253
     0.30610
     0.29729
     0.46471
     0.93172
     0.94935
     1.08152
     1.37230
     1.64547
     1.63665
     1.81289
     2.09486
     2.31515
     1.76002
    -0.13448
    -0.84822
    -0.59269
    -0.17854
    -0.88347
    -2.58411
    -4.15258
    -3.87942
    -2.47837
    -1.78225
    -1.77344
    -2.68985
    -4.20545
    -3.58864
    -2.53124
    -1.61483
    -0.71605
    -0.57506
     0.27966
     0.94935
     1.35468
     1.89219
     2.33277
     1.89219
     2.20941
     2.09486
     2.26228
     1.90981
     1.60141
     1.17845
     1.31944
     1.47804
     1.35468
     1.02865
     1.00222
     0.90529
     0.81717
     0.80836
     0.84361
     0.82598
     0.70262
     0.59688
     0.49995
     0.57045
     0.37659
     0.48233
     0.49114
     0.20917
     0.31491
     0.18274
     0.31491
     0.40303
     0.44708
     0.23561
     0.43827
     0.47352
     0.33253
     0.20917
     0.33253
     0.20917
     0.22679
     0.13868
     0.07700
     0.15630
     0.11224
     0.27966
    -0.06399
    -0.00231
     0.04175
    -0.09924
     0.26204
     0.18274
    -0.00231
    -0.14329
     0.21798
     0.21798
     0.01532
     0.21798
     0.13868
     0.23561
     0.40303
     0.36778
     0.47352
     0.38540
     0.36778
     0.49995
     0.56164
     0.77311
     0.82598
     0.96697
     1.04628
     1.05509
     0.53520
     1.11677
     1.48686
     1.85694
     1.76002
     1.38112
     1.64547
     1.44280
     1.57497
     1.38993
     0.64094
     0.79955
     0.72906
     0.78193
     0.99341
     0.69381
    -0.62793
    -0.98040
    -1.14782
    -0.95396
    -0.98040
    -1.22712
    -1.21831
    -1.65889
    -1.88799
    -2.02898
    -2.09066
    -1.93205
    -1.83512
    -1.65008
    -1.84394
    -1.50909
    -1.48266
    -1.47385
    -1.64127
    -1.55315
    -1.23593
    -1.21831
    -1.22712
    -1.00683
    -1.11257
    -1.00683
    -1.05970
    -0.95396
    -0.77773
    -0.78654
    -0.97159
    -0.77773
    -0.68080
    -0.54863
    -0.54863
    -0.67199
    -0.44289
    -0.56625
    -0.26666
    -0.23141
    -0.46932
    -0.32834
    -0.33715
    -0.37240
     0.03294
     0.01532
     0.12105
     0.05937
     0.27966
     0.33253
     0.54401
     0.38540
     0.47352
     0.46471
     0.31491
     0.29729
     0.25323
     0.40303
     0.32372
     0.22679
     0.30610
     0.34135
    -0.02874
    -0.24022
    -0.26666
    -0.22260
    -0.15211
    -0.24022
    -0.40764
    -0.54863
    -0.32834
    -0.13448
    -0.29309
    -0.35477
    -0.51338
    -0.32834
    -0.15211
     0.10343
    -0.09924
    -0.29309
    -0.23141
     0.20917
     0.08581
    -0.02874
    -0.18735
    -0.02874
     0.12987
     0.23561
     0.35897
     0.17392
     0.22679
     0.54401
     0.75549
     1.26657
     1.56616
     1.68952
     1.85694
     2.76454
     3.60164
     4.07747
     4.50043
     4.36826
     2.76454
     1.88338
    -0.26666
    -3.28023
    -3.63270
    -2.46075
    -1.30643
    -0.07280
     0.07700
    -1.25356
    -2.84846
    -4.47861
    -4.45218
    -4.32881
    -3.36835
    -2.31095
    -0.97159
     0.11224
     1.10796
     1.83051
     1.93625
     2.05080
     1.98031
     2.07723
     2.00674
     1.67190
     1.36349
     0.87004
     0.71143
     0.39422
     0.23561
    -0.03755
    -0.09042
    -0.01993
    -0.05518
     0.01532
    -0.17854
    -0.31071
    -0.30190
    -0.06399
     0.17392
    -0.21379
    -0.09924
    -0.17854
     0.02413
    -0.08161
    -0.03755
    -0.20498
    -0.21379
    -0.13448
     0.03294
    -0.15211
    -0.09042
    -0.23141
    -0.16973
    -0.23141
    -0.13448
    -0.00231
    -0.09924
    -0.24022
    -0.18735
    -0.01993
    -0.09042
    -0.05518
    -0.07280
    -0.16973
     0.19155
     0.49995
     1.07271
     0.99341
     1.16964
     0.65856
    -0.15211
    -0.58387
    -0.85703
    -0.76011
    -0.13448
     0.38540
     0.41184
    -0.53982
    -1.03327
    -1.36811
    -1.41217
    -1.35049
    -1.34167
    -1.55315
    -1.49147
    -1.05970
    -0.76011
    -0.51338
    -0.37240
    -0.25784
     0.05056
     0.05937
    -0.81298
    -0.46932
    -0.17854
    -0.18735
    -0.01993
     0.15630
     0.01532
    -0.25784
    -0.45170
    -0.62793
    -0.75130
    -0.58387
    -0.49576
    -0.39002
    -0.52219
    -0.18735
    -0.24022
    -0.23141
    -0.17854
    -0.01112
     0.16511
     0.10343
     0.20036
     0.49995
     0.49995
     0.49114
     0.29729
     0.44708
     0.58807
     0.51758
    -0.18735
    -0.11686
    -0.16973
    -0.11686
    -0.15211
    -0.25784
    -0.44289
    -0.64556
    -0.59269
    -0.65437
    -0.61031
    -0.84822
    -0.93634
    -0.83941
    -0.50457
    -0.61031
    -0.42527
    -0.50457
    -0.39883
    -0.36358
    -0.38121
    -0.32834
    -0.42527
    -0.29309
    -0.13448
    -0.01112
    -0.04637
     0.02413
    -0.06399
     0.33253
     0.57926
     0.68500
     0.49995
     0.75549
     1.07271
     1.11677
     1.27538
     1.36349
     1.43399
     1.77764
     1.77764
     1.90100
     1.88338
     2.00674
     1.58378
     1.70715
     1.76883
     1.68952
     1.56616
     1.37230
     1.16964
     1.13439
     1.01103
     0.76430
     0.94054
     0.86123
     0.79955
     0.55282
     0.64975
     0.36778
     0.34135
     0.25323
     0.27085
     0.45590
     0.44708
     0.64975
     0.61451
     0.59688
     1.03746
     1.06390
     1.22251
     1.13439
     1.46923
     1.53091
     1.50448
     1.10796
     0.79955
     0.58807
     0.21798
    -0.61031
    -1.56196
    -1.63246
    -2.19640
    -2.79559
    -3.68556
    -2.39026
    -1.57078
    -2.08185
    -3.02469
    -3.38597
    -3.13043
    -3.04232
    -2.38145
    -1.94968
    -1.28880
    -0.53982
    -0.02874
     0.23561
     0.54401
     0.51758
     0.58807
     0.64094
     0.48233
     0.57045
     0.37659
     0.36778
     0.18274
     0.37659
     0.24442
     0.06819
    -0.03755
     0.12105
     0.19155
     0.01532
     0.03294
     0.11224
     0.09462
    -0.06399
    -0.16092
     0.03294
     0.05056
    -0.13448
     0.00650
    -0.14329
    -0.07280
    -0.04637
    -0.33715
    -0.10805
    -0.06399
    -0.14329
    -0.16092
     0.07700
    -0.03755
    -0.28428
    -0.24903
    -0.01112
    -0.03755
     0.07700
    -0.08161
     0.05056
    -0.01112
     0.03294
    -0.16092
     0.18274
     0.15630
     0.08581
     0.12105
     0.11224
     0.19155
     0.22679
     0.05056
     0.26204
     0.22679
     0.35897
     0.24442
     0.29729
     0.36778
     0.38540
    -0.24022
    -1.20069
    -1.20069
    -0.62793
    -0.54863
     0.35897
     1.55735
     0.49114
    -0.57506
    -0.61912
    -0.90990
    -1.07733
    -0.34596
     0.29729
     0.50877
     0.94054
     0.93172
     0.73787
     0.85242
     0.45590
     0.05056
    -0.11686
     0.16511
     0.50877
     0.69381
     0.94935
     0.85242
     0.66738
     0.57926
     0.18274
     0.22679
     0.29729
     0.64975
     0.51758
     0.83480
     0.75549
     0.43827
     0.38540
     0.45590
     0.31491
     0.11224
    -0.12567
     0.12105
     0.15630
     0.43827
     0.23561
    -0.03755
     0.05937
     0.10343
    -0.07280
     0.09462
     0.29729
     0.24442
     0.42065
     0.55282
     0.56164
     0.45590
     0.38540
     0.35897
     0.47352
     0.56164
     0.56164
     0.27085
     0.32372
     0.37659
     0.35897
     0.17392
     0.35897
     0.13868
     0.12105
     0.11224
     0.31491
     0.17392
     0.12105
     0.15630
     0.20917
     0.19155
     0.35016
     0.35016
     0.32372
     0.25323
     0.35016
     0.54401
     0.64094
     0.72906
     0.59688
     0.74668
     0.78193
     0.79074
     0.51758
     0.56164
     0.67619
     0.47352
     0.33253
    -0.23141
    -0.89228
    -0.97159
    -1.22712
    -1.78225
    -1.94968
    -2.36382
    -2.73391
    -2.81321
    -2.63698
    -2.47837
    -2.73391
    -2.83084
    -2.46075
    -1.72939
    -0.90990
    -0.90109
    -0.55744
    -0.49576
    -0.19616
     0.12987
     0.58807
     0.53520
     0.72025
     1.09914
     1.27538
     0.94054
     0.65856
     0.43827
     0.01532
    -0.02874
    -0.02874
    -0.19616
    -0.22260
    -0.38121
    -0.51338
    -0.70724
    -0.43408
    -0.24022
    -0.21379
    -0.33715
    -0.15211
    -0.09924
    -0.14329
    -0.09924
    -0.05518
     0.06819
     0.02413
     0.12105
     0.22679
     0.12105
     0.23561
     0.21798
     0.24442
     0.57926
     0.44708
     0.29729
     0.48233
     0.35897
     0.51758
     0.57045
     0.27966
    -0.17854
    -0.01993
     0.18274
     0.16511
     0.20036
     0.08581
     0.04175
    -0.02874
     0.04175
     0.05937
    -0.01993
    -0.24022
    -0.11686
     0.09462
     0.08581
     0.03294
    -0.14329
     0.09462
     0.18274
     0.34135
     0.12105
     0.08581
     0.15630
     0.45590
     0.65856
     1.24013
     1.13439
     0.10343
    -0.56625
     0.04175
     0.20917
     0.31491
     0.47352
     0.77311
     0.62332
     0.35897
     0.40303
     0.56164
     0.88767
     1.11677
     1.24894
     1.68071
     1.92744
     0.92291
     1.27538
     2.75573
     4.05104
     3.10819
     1.48686
     1.85694
     2.29752
     2.59712
     5.34635
     5.35516
     2.76454
     1.89219
     1.41636
     1.63665
     1.60141
     1.35468
     1.35468
     1.38993
     1.20488
     0.57926
     0.20917
    -0.43408
    -0.60150
    -0.74248
    -1.22712
    -1.30643
    -1.13020
    -1.22712
    -1.25356
    -0.97159
    -0.82179
    -0.70724
    -0.61031
    -0.51338
    -0.28428
     0.05937
     0.03294
     0.06819
     0.26204
     0.35897
     0.57045
     0.56164
     0.75549
     0.72025
     0.76430
     0.71143
     0.98459
     0.96697
     0.87004
     0.75549
     0.57926
     0.87885
     0.65856
     0.64094
     0.79074
     0.62332
     0.53520
     0.50877
     0.60569
     0.51758
     0.45590
     0.26204
     0.42065
     0.45590
     0.37659
     0.26204
     0.79074
     0.57926
     0.33253
     0.33253
     0.31491
     0.23561
     0.37659
     0.45590
     0.32372
     0.29729
     0.26204
    -0.02874
     0.11224
     0.38540
     0.12987
     0.10343
     0.19155
     0.22679
     0.96697
     1.90981
     2.98483
     4.50043
     4.33301
     1.50448
    -2.39026
    -2.83084
    -1.65889
    -0.78654
    -1.01564
    -0.63674
    -0.61912
    -1.55315
    -2.75153
    -3.90586
    -4.71652
    -4.89276
    -4.75177
    -3.94110
    -2.66342
    -2.50481
    -1.93205
    -1.63246
    -0.93634
    -0.78654
    -0.03755
     0.45590
     0.84361
     1.00222
     0.98459
     0.90529
     0.68500
     0.82598
     0.47352
     0.56164
     0.45590
     0.51758
     0.41184
     0.79955
     0.51758
     0.38540
     0.31491
     0.60569
     0.63213
     0.40303
     0.55282
     0.29729
     0.37659
     0.20917
     0.27966
     0.31491
     0.27966
     0.11224
     0.12105
     0.13868
     0.10343
    -0.02874
    -0.21379
    -0.06399
     0.12105
    -0.09924
    -0.09042
    -0.11686
    -0.11686
    -0.12567
    -0.25784
    -0.28428
    -0.19616
    -0.20498
    -0.28428
    -0.29309
    -0.28428
    -0.19616
    -0.47814
    -0.34596
    -0.41645
    -0.39002
    -0.26666
    -0.28428
    -0.44289
    -0.62793
    -0.93634
    -1.21831
    -1.20950
    -1.35930
    -1.24475
    -0.79535
    -0.96277
    -1.13020
    -1.10376
    -1.16544
    -1.00683
    -0.73367
    -0.69843
    -0.68080
    -0.53100
    -0.18735
    -0.18735
     0.26204
     0.41184
     0.61451
     0.56164
     0.47352
     0.38540
     0.20917
    -0.17854
     0.12987
     0.63213
     1.24013
     0.26204
    -0.04637
     0.60569
     0.58807
     0.77311
     0.61451
     1.66309
     3.04651
     3.87480
     3.02889
     2.28871
     2.39445
     2.09486
     1.38993
     2.30634
     2.87028
     2.70286
     2.28871
     1.83932
     1.14320
     0.64975
     0.30610
    -0.03755
    -0.40764
    -0.69843
    -1.20950
    -1.51791
    -1.34167
    -1.28880
    -1.48266
    -1.42098
    -1.39454
    -1.26237
    -1.33286
    -1.24475
    -1.20950
    -1.40336
    -1.28880
    -1.21831
    -1.08614
    -0.87466
    -0.67199
    -0.73367
    -0.42527
    -0.57506
    -0.24022
    -0.38121
     0.02413
    -0.04637
     0.15630
     0.07700
     0.19155
    -0.14329
     0.06819
     0.20036
     0.43827
     0.57926
     0.58807
     0.68500
     0.87885
     0.92291
     1.05509
    -0.00231
     0.26204
     0.25323
     0.48233
     0.48233
     0.72906
     0.31491
     0.05937
     0.02413
    -0.23141
    -0.34596
    -0.39002
    -0.56625
    -0.60150
    -0.54863
    -0.53982
    -0.67199
    -0.44289
    -0.43408
    -0.60150
    -0.20498
    -0.25784
    -0.35477
    -0.18735
    -0.15211
    -0.16973
    -0.20498
     0.00650
    -0.01112
    -0.01112
     0.05937
     0.30610
     0.31491
     0.20036
     0.51758
     0.45590
     0.51758
     0.79955
     1.09033
     1.19607
     1.61903
     1.98912
     2.81741
     3.77788
     4.71191
     4.81765
     3.46066
     1.98031
     0.84361
    -0.54863
    -1.10376
    -0.68080
     0.38540
     0.61451
     0.13868
    -1.18306
    -2.94539
    -3.87942
    -4.97206
    -5.14829
    -4.46980
    -4.15258
    -3.43884
    -2.97182
    -2.90133
    -2.39026
    -1.94968
    -1.71176
    -1.52672
    -0.93634
    -0.72486
    -0.70724
    -0.90990
    -0.96277
    -0.82179
    -0.59269
    -0.70724
    -0.88347
    -1.05970
    -0.98921
    -1.03327
    -1.26237
    -0.84822
    -0.67199
    -0.74248
    -0.83941
    -0.64556
    -0.72486
    -0.61031
    -0.80417
    -0.65437
    -0.54863
    -0.25784
    -0.49576
    -0.27547
    -0.40764
    -0.37240
    -0.39883
    -0.37240
    -0.24022
    -0.45170
    -0.42527
    -0.34596
    -0.46932
    -0.50457
    -0.52219
    -0.53100
    -0.48695
    -0.30190
    -0.29309
    -0.29309
    -0.39883
    -0.34596
    -0.17854
    -0.38121
     0.08581
    -0.09042
    -0.07280
     0.07700
     0.20036
     0.28848
     0.21798
     0.20917
     0.28848
     0.44708
     0.45590
     0.66738
     0.72025
     0.51758
     0.36778
     0.29729
     0.25323
     0.55282
     0.23561
     0.15630
    -0.04637
    -0.03755
    -0.40764
    -1.38573
    -2.18759
    -2.08185
    -1.15663
     0.66738
     1.93625
     0.65856
    -0.79535
     0.00650
     1.79526
     2.64999
     2.48257
     1.81289
     2.29752
     3.47828
     4.13034
     4.66785
     4.12153
     3.54877
     3.66333
     3.23156
     2.46495
     1.61903
     1.15201
     0.57926
    -0.33715
    -0.61031
    -1.06851
    -1.36811
    -1.70295
    -1.94968
    -2.13472
    -2.26689
    -2.46075
    -2.34620
    -2.20521
    -2.01136
    -1.73820
    -1.55315
    -1.26237
    -0.87466
    -0.74248
    -0.33715
    -0.29309
    -0.02874
     0.07700
     0.17392
     0.42065
     0.39422
     0.35016
     0.44708
     0.44708
     0.51758
     0.55282
     0.49995
     0.31491
     0.34135
     0.27085
     0.65856
     0.60569
     0.39422
     0.37659
     0.42946
     0.28848
     0.52639
     0.34135
     0.35897
     0.27966
     0.56164
     0.57926
     0.53520
     0.41184
     0.44708
     0.34135
     0.36778
     0.36778
     0.42065
     0.36778
     0.35016
     0.34135
     0.42946
     0.33253
     0.33253
     0.42065
     0.58807
     1.06390
     1.16964
     1.83932
     1.99793
     1.85694
     1.57497
     1.91863
     0.94935
     0.01532
    -0.71605
    -0.36358
     0.07700
    -0.58387
    -1.70295
    -2.78678
    -3.07756
    -2.92777
    -3.25380
    -3.57983
    -3.63270
    -3.29785
    -4.08209
    -3.69438
    -2.28452
    -2.03779
    -1.57959
    -1.02446
    -0.76892
    -0.28428
     0.12105
     0.47352
     0.71143
     0.91410
     1.04628
     1.04628
     0.80836
     0.65856
     0.44708
     0.41184
     0.44708
     0.33253
     0.14749
     0.08581
     0.14749
     0.06819
    -0.01112
    -0.03755
    -0.09924
    -0.12567
    -0.01993
     0.00650
    -0.06399
    -0.04637
    -0.23141
    -0.33715
     0.08581
    -0.03755
    -0.23141
    -0.30190
    -0.15211
    -0.09924
    -0.01993
    -0.11686
    -0.21379
    -0.16092
    -0.14329
     0.00650
     0.00650
     0.03294
    -0.22260
    -0.22260
     0.03294
     0.01532
    -0.13448
    -0.15211
    -0.18735
    -0.00231
     0.05056
    -0.14329
     0.01532
    -0.14329
     0.03294
     0.29729
     0.09462
     0.16511
     0.02413
    -0.09042
     0.18274
     0.42065
     0.20036
     0.24442
     0.19155
     0.20917
     0.31491
     0.33253
     0.27085
     0.37659
     0.48233
     0.49114
     0.55282
     0.57045
     0.42065
     0.26204
     0.16511
    -0.42527
    -1.57078
    -1.57078
    -1.53553
    -0.59269
     0.64094
     0.69381
    -0.42527
    -0.98040
    -0.71605
    -1.35049
    -1.51791
     0.43827
     2.17416
     2.45613
     2.23584
     1.19607
     0.39422
     0.64975
     1.62784
     2.22703
     2.38564
     1.97150
     1.35468
     0.97578
     0.65856
     0.30610
     0.20917
    -0.20498
    -0.02874
    -0.55744
    -0.73367
    -0.76011
    -0.63674
    -0.39002
    -0.37240
    -0.58387
    -0.61912
    -0.69843
    -0.66318
    -0.90990
    -0.54863
    -0.32834
    -0.14329
    -0.06399
     0.13868
     0.04175
    -0.29309
    -0.10805
     0.12105
     0.15630
     0.14749
     0.18274
     0.21798
     0.31491
     0.37659
     0.49114
     0.34135
     0.39422
     0.40303
     0.46471
     0.31491
     0.51758
     0.14749
     0.10343
     0.27966
     0.20917
     0.19155
     0.14749
     0.14749
     0.06819
     0.06819
     0.05937
    -0.08161
     0.07700
     0.09462
     0.00650
    -0.01112
     0.00650
    -0.16973
    -0.01112
    -0.10805
    -0.01993
    -0.11686
    -0.13448
    -0.04637
    -0.17854
    -0.19616
    -0.21379
     0.00650
    -0.16973
    -0.07280
    -0.14329
    -0.12567
    -0.17854
     0.04175
    -0.19616
    -0.08161
     0.01532
     0.13868
     0.07700
     0.04175
     0.16511
     0.22679
     0.17392
     0.53520
     0.80836
     0.99341
     1.09033
     1.30181
     1.54854
     1.90981
     2.09486
     1.93625
     2.13010
     1.24013
    -1.09495
    -1.77344
    -1.90562
    -1.94086
    -1.61483
    -2.47837
    -2.96301
    -2.59292
    -3.13924
    -3.45646
    -3.53577
    -4.02041
    -4.02922
    -3.62388
    -2.76034
    -2.03779
    -1.22712
    -0.55744
     0.00650
     0.30610
     0.61451
     0.91410
     1.15201
     1.20488
     1.11677
     1.03746
     0.72025
     0.80836
     0.79955
     0.44708
     0.41184
     0.50877
     0.36778
     0.36778
     0.46471
     0.26204
     0.30610
     0.26204
     0.31491
     0.41184
     0.23561
     0.19155
     0.23561
     0.22679
     0.34135
     0.14749
     0.20036
     0.36778
     0.20036
     0.17392
     0.27966
     0.32372
     0.08581
    -0.07280
     0.10343
     0.22679
     0.20917
     0.05056
     0.36778
     0.12987
     0.27966
    -0.01993
     0.03294
     0.10343
    -0.16973
    -0.11686
    -0.31071
     0.58807
     0.85242
     0.64975
     0.70262
     0.81717
     1.16083
     1.15201
     1.60141
     2.19179
     1.75120
    -0.31953
    -1.85275
    -1.45623
    -0.02874
     0.95816
     1.65428
     0.74668
     0.13868
    -0.66318
    -0.98040
    -1.32405
    -1.61483
    -1.45623
    -0.87466
    -0.29309
     0.23561
     0.83480
     0.85242
     0.47352
     0.06819
    -0.27547
    -0.10805
     0.12987
     0.62332
     0.27966
     0.17392
     0.07700
    -0.27547
    -0.30190
    -0.42527
    -0.24022
    -0.19616
    -0.10805
    -0.49576
    -0.16092
    -0.24022
    -0.09924
    -0.07280
    -0.04637
    -0.03755
     0.11224
     0.02413
    -0.03755
     0.22679
     0.50877
     0.26204
     0.27085
     0.22679
     0.18274
     0.22679
     0.20917
     0.27085
     0.19155
     0.16511
     0.27966
     0.24442
     0.26204
    -0.12567
     0.07700
     0.16511
     0.20036
     0.12105
    -0.00231
     0.00650
    -0.01112
    -0.01112
    -0.21379
     0.16511
     0.02413
    -0.19616
    -0.09042
    -0.11686
    -0.22260
    -0.15211
    -0.29309
    -0.26666
    -0.23141
    -0.03755
    -0.31953
    -0.25784
    -0.52219
    -0.36358
    -0.54863
    -0.27547
    -0.31071
    -0.33715
    -0.45170
    -0.26666
    -0.46932
    -0.38121
    -0.39002
    -0.46051
    -0.39883
    -0.36358
    -0.22260
    -0.19616
    -0.31071
    -0.24903
    -0.18735
    -0.03755
     0.28848
     0.32372
     0.53520
     0.63213
     1.21370
     1.25775
     1.28419
     0.86123
     1.15201
     0.75549
     0.60569
     0.36778
    -0.75130
    -0.91872
    -0.85703
    -1.16544
    -1.71176
    -2.45194
    -2.39026
    -2.64579
    -2.55768
    -2.18759
    -2.00255
    -2.46956
    -3.07756
    -3.14806
    -2.04660
    -1.58840
    -1.10376
    -0.84822
    -0.67199
    -0.50457
    -0.18735
    -0.10805
    -0.73367
    -0.68080
    -0.77773
    -0.40764
    -0.53982
    -0.70724
    -1.00683
    -1.10376
    -0.85703
    -0.92753
    -0.86585
    -0.94515
    -0.72486
    -0.73367
    -0.61031
    -0.29309
    -0.36358
    -0.35477
    -0.29309
    -0.05518
     0.18274
     0.09462
     0.33253
     0.35897
     0.59688
     0.49995
     0.68500
     0.89648
     1.20488
     1.63665
     1.93625
     2.31515
     2.21822
     1.70715
     1.70715
     1.24894
     1.30181
     1.28419
     1.91863
     1.32825
     1.52210
     1.37230
    -0.07280
    -0.33715
    -0.90109
    -0.79535
    -0.88347
    -1.10376
    -1.48266
    -1.84394
    -2.08185
    -2.07304
    -1.85275
    -1.89681
    -2.09947
    -2.12591
    -2.16997
    -1.94086
    -1.92324
    -1.68533
    -1.74701
    -1.78225
    -1.65889
    -1.45623
    -1.34167
    -1.54434
    -1.51791
    -1.41217
    -1.37692
    -1.35930
    -1.53553
    -1.35049
    -1.34167
    -1.23593
    -1.23593
    -1.31524
    -1.31524
    -1.22712
    -1.46504
    -1.35930
    -1.09495
    -1.40336
    -1.31524
    -1.48266
    -1.31524
    -1.22712
    -1.28880
    -1.35930
    -1.24475
    -1.26237
    -1.07733
    -1.08614
    -0.98921
    -0.99802
    -1.04208
    -0.98040
    -0.83941
    -0.78654
    -0.80417
    -0.90109
    -0.65437
    -0.84822
    -0.68080
    -0.80417
    -0.73367
    -0.75130
    -0.54863
    -0.57506
    -0.50457
    -0.50457
    -0.44289
    -0.55744
    -0.29309
    -0.02874
    -0.17854
    -0.14329
    -0.03755
    -0.00231
     0.17392
     0.14749
    -0.00231
     0.12987
    -0.33715
    -0.47814
    -0.35477
    -0.14329
    -0.44289
    -0.43408
    -0.46051
    -0.39002
    -0.65437
    -0.69843
    -0.60150
    -0.56625
    -0.42527
    -0.22260
    -0.21379
    -0.04637
     0.07700
     0.30610
     0.79955
     1.10796
     0.72025
     0.09462
    -0.39883
    -0.19616
     0.03294
    -0.28428
    -0.18735
    -0.18735
    -0.90990
    -1.29762
    -1.36811
    -1.52672
    -1.38573
    -1.45623
    -1.33286
    -1.72939
    -1.60602
    -1.51791
    -1.23593
    -0.41645
     0.05937
     0.04175
     0.36778
     0.67619
     0.11224
    -1.15663
    -1.73820
    -1.76463
    -1.16544
    -1.16544
    -1.42979
    -1.87037
    -1.88799
    -2.32858
    -2.72510
    -2.67223
    -1.87037
    -2.41669
    -1.81750
    -1.51791
    -0.44289
    -0.17854
     0.03294
     0.51758
     0.78193
     1.28419
     1.63665
     1.76883
     1.80407
     1.83932
     1.44280
     1.51329
     1.25775
     1.29300
     0.99341
     0.64975
     0.48233
     0.33253
     0.33253
     0.42065
    -0.05518
     0.17392
     0.56164
     0.89648
     1.14320
     0.88767
     0.58807
     0.08581
     0.06819
    -0.00231
     0.12987
     0.57926
     1.01103
     1.15201
     0.82598
     0.35016
    -0.68080
    -1.23593
    -1.37692
    -1.28880
    -0.97159
    -0.89228
    -1.24475
    -1.26237
    -1.05970
    -1.19188
    -1.50909
    -1.62365
    -1.87918
    -1.65889
    -1.58840
    -1.31524
    -1.15663
    -0.77773
    -0.66318
    -0.66318
    -0.69843
    -0.53982
    -0.43408
    -0.45170
    -0.20498
    -0.02874
    -0.30190
    -0.17854
     0.04175
    -0.31071
    -0.43408
    -0.18735
    -0.22260
    -0.09924
    -0.12567
    -0.29309
    -0.28428
    -0.30190
    -0.43408
    -0.53100
    -0.31071
    -0.36358
    -0.32834
    -0.29309
    -0.19616
    -0.26666
    -0.23141
    -0.19616
    -0.22260
    -0.00231
     0.12987
     0.09462
     0.10343
     0.23561
     0.35897
     0.27966
     0.62332
     0.58807
     0.66738
     0.60569
     0.83480
     0.79955
     1.15201
     1.13439
     1.15201
     1.42517
     1.98031
     2.30634
     1.92744
     0.42946
     0.32372
     0.32372
     0.61451
     0.81717
     0.61451
     0.11224
    -0.13448
    -0.73367
    -1.21831
    -1.30643
    -1.65008
    -2.14353
    -1.87918
    -1.48266
    -1.39454
    -1.57078
    -1.45623
    -1.22712
    -1.18306
    -0.91872
    -0.61031
    -0.48695
    -0.27547
     0.23561
     0.20917
     0.30610
     0.27966
     0.49114
     0.63213
     0.76430
     0.70262
     0.75549
     0.39422
     0.36778
     0.31491
     0.33253
     0.32372
     0.06819
     0.15630
     0.12105
     0.13868
     0.05937
     0.00650
     0.11224
     0.27085
     0.56164
     0.50877
     0.35016
     0.17392
     0.16511
     0.39422
     0.57045
     0.57926
     0.79074
     0.83480
     1.15201
     1.05509
     0.88767
     0.64094
     0.35897
     0.94935
     1.24894
     1.34587
     0.95816
     0.35897
     0.34135
    -0.15211
    -0.53982
    -0.96277
    -1.31524
    -1.34167
    -1.51791
    -1.50909
    -2.02898
    -1.98492
    -2.18759
    -2.44313
    -1.72939
    -1.14782
    -0.90109
    -0.52219
    -0.02874
     0.87885
     1.68071
     3.06414
     3.31967
     2.82622
     2.59712
     1.98912
     2.35039
     2.94958
     3.43422
     3.44304
     3.39898
     2.72929
     0.78193
    -0.28428
    -0.51338
    -0.57506
    -0.68961
    -0.50457
    -0.65437
    -1.15663
    -1.38573
    -1.38573
    -1.36811
    -1.37692
    -1.20069
    -1.10376
    -0.70724
    -0.76892
    -0.54863
    -0.46932
    -0.24022
     0.00650
     0.05056
     0.06819
     0.11224
     0.27966
     0.18274
     0.08581
     0.06819
     0.12105
     0.12987
     0.17392
     0.18274
     0.37659
     0.47352
     0.37659
     0.17392
     0.08581
     0.20036
     0.41184
     0.48233
     0.66738
     0.49114
     0.58807
     0.65856
     0.70262
     0.76430
     0.57045
     0.73787
     0.71143
     0.90529
     0.84361
     1.04628
     0.70262
     0.72906
     0.69381
     0.82598
     0.97578
     0.32372
     0.28848
     0.13868
    -0.04637
     0.19155
    -0.02874
    -0.31071
    -0.08161
    -0.06399
    -0.21379
    -0.11686
    -0.35477
    -0.36358
    -0.62793
    -0.76011
    -0.36358
    -0.29309
    -0.64556
    -0.41645
    -0.52219
    -0.17854
    -0.56625
    -0.62793
    -0.69843
    -0.71605
    -0.59269
    -0.66318
    -0.70724
    -0.78654
    -0.90990
    -0.76011
    -0.55744
    -0.56625
    -0.67199
    -0.46051
    -0.44289
    -0.47814
    -0.44289
    -0.44289
    -0.37240
    -0.45170
    -0.26666
    -0.25784
    -0.23141
    -0.36358
    -0.22260
    -0.36358
    -0.15211
    -0.11686
    -0.35477
    -0.29309
    -0.27547
    -0.09042
    -0.06399
    -0.03755
    -0.15211
    -0.15211
    -0.01112
    -0.06399
    -0.01993
    -0.09042
    -0.20498
    -0.15211
    -0.03755
     0.22679
     0.05937
    -0.09042
     0.01532
     0.05056
     0.10343
    -0.02874
     0.01532
     0.02413
     0.28848
     0.29729
     0.15630
     0.11224
    -0.03755
     0.18274
     0.26204
     0.56164
     0.43827
     0.49114
     0.56164
     0.69381
     0.67619
     0.65856
     0.74668
     0.45590
     0.38540
     0.42946
     0.56164
     0.40303
     0.54401
     0.63213
     1.16083
     1.52210
     2.81741
     3.26680
     2.57950
    -0.57506
    -3.48290
    -4.53148
    -1.73820
    -0.09042
    -0.02874
    -0.04637
    -1.05970
    -1.74701
    -2.09947
    -2.31976
    -2.49600
    -2.29333
    -1.62365
    -1.08614
    -0.27547
     0.88767
     1.96268
     2.77335
     2.98483
     2.27109
     2.06842
     2.54425
     2.03318
     1.10796
     0.99341
     1.00222
     0.74668
     0.65856
     0.12105
    -0.81298
    -1.39454
    -1.66770
    -1.86156
    -2.46956
    -2.39907
    -2.25808
    -2.08185
    -1.67652
    -1.48266
    -1.32405
    -1.35049
    -1.08614
    -1.24475
    -1.05089
    -0.61031
    -0.62793
    -0.60150
    -0.49576
    -0.28428
    -0.14329
     0.10343
     0.11224
     0.11224
     0.13868
     0.27966
     0.34135
     0.22679
     0.42065
     0.20917
     0.35897
     0.42946
     0.57045
     0.57045
     0.62332
     0.64094
     0.60569
     0.65856
     0.47352
     0.29729
     0.03294
     0.11224
     0.59688
     0.69381
     0.50877
     0.49995
     0.06819
     0.38540
     0.41184
     0.21798
     0.22679
     0.23561
     0.07700
     0.16511
     0.23561
     0.15630
     0.48233
     0.21798
     0.36778
     0.36778
     0.14749
     0.20036
     0.26204
     0.41184
     0.42065
     0.46471
     0.64975
     0.63213
     0.38540
     0.48233
     0.47352
     0.57045
     0.56164
     0.76430
     0.57926
     0.71143
     0.62332
     0.51758
     0.42065
     0.20917
     0.63213
     0.44708
     0.06819
     0.28848
     0.34135
     0.20917
     0.02413
     0.17392
     0.20036
     0.07700
     0.19155
     0.19155
     0.08581
     0.02413
     0.12105
     0.11224
     0.19155
     0.34135
     0.07700
     0.12105
     0.05937
     0.20917
     0.13868
     0.26204
     0.30610
     0.12105
     0.14749
     0.03294
     0.36778
     0.40303
    -0.01112
     0.02413
     0.13868
     0.35897
     0.20036
     0.19155
     0.07700
     0.06819
     0.18274
    -0.05518
     0.18274
    -0.02874
     0.03294
     0.06819
     0.17392
     0.23561
     0.10343
    -0.04637
    -0.03755
     0.15630
     0.12105
     0.21798
     0.17392
     0.05937
     0.15630
     0.27085
     0.28848
     0.35016
     0.27966
     0.34135
    -0.05518
     0.21798
     0.28848
     0.23561
     0.09462
     0.25323
     0.20917
     0.36778
     0.30610
     0.30610
     0.02413
     0.18274
     0.24442
     0.49114
     0.55282
     0.42946
     0.04175
     0.03294
    -0.31953
    -0.46051
    -0.20498
     0.27966
     0.72025
     1.09033
     1.42517
     1.29300
     1.41636
     1.54854
     2.25347
     2.29752
     2.68524
     2.10367
     2.07723
     1.61022
     1.39874
     1.62784
     1.61903
     1.46042
     0.70262
    -0.22260
    -0.52219
    -0.49576
    -0.41645
    -0.01993
    -0.20498
    -0.51338
    -0.87466
    -1.23593
    -1.45623
    -1.24475
    -1.27999
    -0.40764
    -0.33715
     0.32372
     0.39422
     0.20917
    -0.07280
    -0.57506
    -1.38573
    -1.64127
    -1.42098
    -1.06851
    -0.55744
    -0.32834
    -0.62793
    -0.51338
    -0.45170
    -0.30190
    -0.58387
    -0.26666
    -0.05518
     0.06819
     0.09462
     0.19155
     0.41184
     0.28848
     0.38540
     0.49995
     0.68500
     0.73787
     0.76430
     0.75549
     0.59688
     0.56164
     0.68500
     0.48233
     0.63213
     0.58807
     0.49114
     0.59688
     0.65856
     0.69381
     0.60569
     0.38540
     0.42065
     0.46471
     0.58807
     0.49114
     0.42065
     0.33253
     0.45590
     0.48233
     0.38540
     0.42065
     0.42946
     0.32372
     0.38540
     0.20036
     0.27966
     0.21798
     0.21798
     0.27966
     0.35016
     0.34135
     0.28848
     0.34135
     0.32372
     0.30610
     0.16511
     0.34135
     0.40303
     0.29729
     0.18274
     0.25323
     0.31491
     0.31491
     0.14749
     0.22679
     0.38540
     0.26204
     0.27085
     0.16511
     0.15630
     0.09462
     0.16511
     0.24442
     0.40303
     0.16511
     0.23561
     0.26204
     0.31491
     0.24442
    -0.09924
     0.23561
     0.20036
     0.33253
     0.20917
     0.29729
     0.18274
     0.40303
     0.20036
     0.37659
     0.33253
     0.21798
     0.18274
     0.22679
     0.40303
     0.26204
     0.15630
     0.19155
     0.42946
     0.44708
     0.42065
     0.21798
     0.36778
     0.15630
     0.20036
     0.35897
     0.42065
     0.34135
     0.32372
     0.49995
     0.59688
     0.27085
     0.34135
     0.16511
     0.28848
     0.45590
     0.61451
     0.42946
     0.42065
     0.31491
     0.35016
     0.49114
     0.47352
     0.43827
     0.32372
     0.57926
     0.53520
     0.58807
     0.57045
     0.64975
     0.53520
     0.64975
     0.78193
     0.68500
     0.49114
     0.33253
    -0.15211
    -0.01993
     0.37659
     0.50877
     0.85242
     0.86123
     1.08152
     1.18726
     1.62784
     1.98912
     2.16535
     2.10367
     1.91863
     2.25347
     1.09033
    -0.11686
    -0.49576
    -0.64556
    -1.51791
    -1.85275
    -2.26689
    -1.83512
    -2.39026
    -2.31095
    -2.09066
    -2.58411
    -3.02469
    -3.23617
    -2.68104
    -2.32858
    -1.35930
    -0.16973
     0.50877
     1.07271
     1.68071
     2.41208
     2.18297
     2.35921
     1.74239
     0.86123
     0.94054
     1.03746
     1.16083
     1.16083
     0.74668
     0.10343
     0.10343
    -0.26666
    -0.38121
    -0.46051
    -0.39883
    -0.32834
    -0.43408
    -0.68080
    -0.77773
    -0.48695
    -0.28428
    -0.37240
    -0.42527
    -0.31071
    -0.37240
    -0.14329
    -0.20498
    -0.08161
    -0.21379
    -0.31071
    -0.27547
    -0.08161
     0.09462
    -0.24903
    -0.24022
    -0.16092
    -0.00231
    -0.20498
    -0.18735
    -0.24903
    -0.21379
    -0.26666
    -0.04637
    -0.01993
    -0.10805
    -0.24022
    -0.39002
    -0.12567
    -0.06399
    -0.31071
    -0.24903
    -0.15211
    -0.16973
    -0.16092
    -0.31953
    -0.19616
    -0.26666
    -0.18735
    -0.30190
    -0.11686
    -0.24903
    -0.14329
    -0.37240
    -0.24903
    -0.15211
    -0.25784
    -0.38121
    -0.26666
    -0.37240
    -0.24022
    -0.24903
    -0.42527
    -0.36358
    -0.35477
    -0.00231
    -0.19616
    -0.24903
    -0.29309
    -0.32834
    -0.12567
     0.06819
    -0.08161
    -0.10805
    -0.03755
     0.02413
     0.17392
     0.16511
     0.05056
     0.08581
     0.32372
     0.29729
     0.47352
     0.39422
     0.28848
     0.13868
     0.32372
     0.37659
     0.59688
     0.57045
     0.35897
     0.40303
     0.46471
     0.61451
     0.43827
     0.47352
     0.42065
     0.35897
     0.60569
     0.41184
     0.49114
     0.40303
     0.22679
     0.44708
     0.60569
     0.49995
     0.43827
     0.45590
     0.24442
     0.36778
     0.41184
     0.42946
     0.42946
     0.43827
     0.22679
     0.58807
     0.52639
     0.55282
     0.31491
     0.35897
     0.56164
     0.62332
     0.53520
     0.80836
     0.90529
     0.93172
     1.05509
     1.16964
     1.50448
     1.76002
     1.90100
     1.36349
     1.08152
     1.40755
     1.99793
     2.02436
     1.46923
     0.40303
     0.31491
     0.37659
     0.35016
     0.23561
    -0.31071
    -0.87466
    -1.40336
    -1.89681
    -1.94086
    -2.02017
    -2.05542
    -2.18759
    -0.76892
     0.75549
     2.63237
     1.91863
     0.57045
    -0.22260
    -1.57959
    -1.57959
    -0.26666
     1.53973
     2.38564
     3.04651
     2.57950
     1.83932
     0.69381
    -0.58387
    -1.23593
    -1.48266
    -1.27999
    -0.90990
    -1.13901
    -1.27999
    -1.69414
    -1.79988
    -1.72939
    -1.65889
    -1.78225
    -1.57959
    -1.62365
    -1.38573
    -1.09495
    -1.01564
    -0.72486
    -0.73367
    -0.14329
     0.18274
     0.94054
     1.14320
     0.81717
     0.92291
     1.48686
     1.78645
     1.71596
     1.61022
     1.26657
     0.66738
     0.20036
     0.41184
     0.63213
     0.78193
     0.09462
     0.12987
     0.18274
    -0.05518
    -0.22260
    -0.26666
    -0.28428
    -0.17854
    -0.02874
     0.10343
     0.20036
     0.10343
     0.09462
     0.32372
     0.36778
     0.56164
     0.29729
     0.28848
     0.41184
     0.20917
     0.32372
     0.56164
     0.37659
     0.35016
     0.20036
     0.28848
     0.14749
     0.20917
     0.22679
     0.12105
     0.26204
     0.10343
     0.02413
     0.14749
     0.26204
     0.20036
     0.05937
     0.19155
     0.20917
    -0.01993
     0.12987
     0.10343
     0.07700
     0.08581
     0.18274
     0.15630
     0.28848
     0.20036
    -0.09924
    -0.23141
    -0.11686
     0.05056
    -0.05518
    -0.13448
    -0.12567
    -0.13448
     0.09462
    -0.35477
    -0.16092
    -0.22260
    -0.23141
    -0.17854
    -0.09924
    -0.12567
     0.01532
    -0.25784
    -0.03755
     0.12987
     0.07700
     0.15630
     0.03294
     0.05056
    -0.03755
    -0.02874
     0.04175
     0.03294
     0.05056
    -0.00231
    -0.03755
     0.05937
     0.08581
    -0.01993
    -0.16092
     0.14749
     0.12987
     0.11224
     0.18274
     0.35897
     0.35897
     0.51758
     0.82598
     0.94935
     1.05509
     0.33253
     0.09462
     0.38540
     0.80836
     0.95816
     0.53520
     0.61451
     0.26204
    -0.02874
    -0.10805
    -0.38121
    -0.61031
    -0.75130
    -0.68080
    -0.35477
    -0.08161
     0.53520
     0.38540
     0.57045
     0.68500
     0.86123
     0.03294
     0.48233
     0.67619
     0.51758
     0.28848
     0.00650
     0.04175
    -0.60150
    -0.96277
    -1.77344
    -2.36382
    -2.87490
    -3.06875
    -2.46956
    -1.76463
    -1.45623
    -1.05970
    -1.07733
    -1.45623
    -1.37692
    -0.51338
     0.87004
     2.42089
     3.46947
     4.28895
     3.93649
     3.58402
     3.60164
     3.19631
     2.76454
     2.20941
     1.79526
     1.54854
     1.25775
     0.59688
    -0.30190
    -0.64556
    -1.44741
    -1.94086
    -2.16115
    -2.59292
    -2.49600
    -2.27571
    -2.11710
    -1.79988
    -1.55315
    -1.26237
    -0.80417
    -0.48695
     0.00650
     0.41184
     0.57045
     0.49995
     0.57926
     0.99341
     0.90529
     0.87004
     1.03746
     0.87004
     1.20488
     1.29300
     1.34587
     1.28419
     1.47804
     1.61903
     1.37230
     1.16964
     0.88767
     0.79074
     0.85242
     1.08152
     1.41636
     0.83480
     0.55282
     0.34135
     0.32372
     0.22679
     0.10343
    -0.31953
    -0.39002
    -0.52219
    -0.64556
    -0.44289
    -0.43408
    -0.30190
    -0.69843
    -0.63674
    -0.60150
    -0.70724
    -0.66318
    -0.61912
    -0.56625
    -0.74248
    -0.52219
    -0.66318
    -0.60150
    -0.69843
    -0.95396
    -0.74248
    -0.60150
    -0.70724
    -0.70724
    -0.65437
    -0.68080
    -0.56625
    -0.64556
    -0.62793
    -0.46051
    -0.55744
    -0.55744
    -0.53100
    -0.50457
    -0.46051
    -0.37240
    -0.41645
    -0.53100
    -0.46051
    -0.38121
    -0.42527
    -0.22260
    -0.42527
    -0.45170
    -0.49576
    -0.46932
    -0.36358
    -0.29309
    -0.22260
    -0.39002
    -0.40764
    -0.31071
    -0.31953
    -0.20498
    -0.26666
    -0.29309
    -0.31071
    -0.14329
    -0.06399
    -0.24903
    -0.41645
    -0.14329
    -0.06399
     0.28848
     0.32372
     0.16511
    -0.24903
    -0.35477
    -0.65437
    -0.12567
     0.35016
    -0.07280
    -0.49576
    -0.98921
    -1.06851
    -0.61912
    -0.37240
    -0.81298
    -0.67199
    -0.48695
    -0.47814
    -0.46932
    -0.59269
    -0.60150
    -0.58387
    -0.39002
     0.05056
    -0.29309
    -0.39883
    -0.49576
     0.01532
     0.20917
    -0.05518
    -0.16973
    -0.60150
    -0.46932
    -0.56625
    -0.44289
    -0.40764
    -0.17854
    -0.28428
    -0.31071
     0.12987
     0.19155
     0.62332
     0.65856
     0.65856
     0.80836
     0.69381
     0.73787
     0.89648
     0.61451
     0.68500
     0.57045
     1.30181
     1.57497
     1.79526
     0.91410
     0.71143
     0.49995
    -0.87466
    -1.09495
    -0.41645
     0.26204
     0.13868
    -0.16092
    -0.91872
    -0.84822
    -0.66318
    -0.97159
    -0.83941
    -0.98040
    -0.83060
    -0.74248
    -0.63674
    -0.86585
    -1.01564
    -0.93634
    -0.73367
    -0.52219
    -0.41645
    -0.32834
    -0.24903
    -0.34596
    -0.02874
     0.05937
    -0.10805
    -0.31953
    -0.50457
    -0.39002
    -0.03755
     0.33253
     0.45590
     0.46471
     0.49995
     0.41184
     0.30610
     0.56164
     0.34135
     0.33253
     0.23561
     0.37659
     0.60569
     0.49114
     0.30610
     0.42946
     0.20917
     0.73787
     0.74668
     0.85242
     0.79074
     0.78193
     0.84361
     1.15201
     0.96697
     1.07271
     1.20488
     1.25775
     1.40755
     1.55735
     1.54854
     1.44280
     1.22251
     1.55735
     1.68071
     1.63665
     1.46923
     1.47804
     1.42517
     1.41636
     1.18726
     0.94054
     0.74668
     0.49995
     0.42946
     0.46471
     0.34135
     0.08581
    -0.27547
    -0.11686
    -0.41645
    -0.59269
