# Supplementary material for: Software algorithm and hardware design for real-time implementation of new spectral estimator
Source: Biomed Eng Online. 2014 May 9;13:61. doi: 10.1186/1475-925X-13-61 (PMC4057578; doi:10.1186/1475-925X-13-61)
Supplement: Additional file 2 — txtfiles.zip. [file 1475-925X-13-61-S2.zip › FILE149.TXT]

    -0.36064
    -0.36396
    -0.20807
    -0.01238
    -0.18154
    -0.23129
     0.01084
     0.19658
     1.16175
     1.48016
     0.80686
     0.37568
     0.12692
     0.11366
     0.07717
     0.16341
     0.13024
     0.05395
     0.25628
     0.34251
     0.25959
    -0.17822
    -0.40376
     0.15014
     0.57469
     1.13522
     0.45860
     0.79028
     0.88646
     0.46523
     0.93290
     0.93290
     1.08878
     1.03572
     1.16175
     1.48679
     1.41714
     1.51665
     1.84832
     1.76872
     1.16839
     0.72726
     0.59790
     0.75711
     0.93953
     0.87319
     0.81018
     0.78696
     0.71399
     0.54152
     0.31598
     0.12361
    -0.07872
    -0.12847
    -0.25119
    -0.26777
    -0.32084
    -0.38386
    -0.36064
    -0.39049
    -0.38717
    -0.37722
    -0.50326
    -0.46678
    -0.38386
    -0.30094
    -0.39712
    -0.38054
    -0.38054
    -0.38717
    -0.35732
    -0.36064
    -0.35069
    -0.31421
    -0.41039
    -0.32747
    -0.30426
    -0.27109
    -0.37059
    -0.41371
    -0.31752
    -0.28767
    -0.29099
    -0.28435
    -0.32084
    -0.28435
    -0.35401
    -0.25782
    -0.30094
    -0.30094
    -0.25450
    -0.33411
    -0.27772
    -0.25119
    -0.19149
    -0.33742
    -0.33411
    -0.23129
    -0.27772
    -0.23129
    -0.27109
    -0.23792
    -0.28435
    -0.24455
    -0.19149
    -0.23129
    -0.25782
    -0.22465
    -0.17158
    -0.15832
    -0.10525
    -0.20144
    -0.14173
    -0.14837
     0.00752
    -0.08535
     0.00420
    -0.01901
    -0.02565
     0.04732
     0.05064
     0.12361
     0.15014
     0.19989
     0.17004
     0.25959
     0.23306
     0.24301
     0.25628
     0.29939
     0.35910
     0.41216
     0.49508
     0.64765
     1.06225
     1.26125
    -0.05882
     0.26623
     1.13190
     1.02908
     0.79691
     0.78032
     1.22477
     1.75545
     1.88149
     1.98431
     2.28282
     2.51831
     2.36905
     0.52493
    -0.34737
     0.32261
     5.02246
     3.62942
     2.29608
     0.23306
    -1.12349
    -0.97092
    -0.28767
     0.40221
     0.19989
    -0.02233
    -0.31752
    -0.90459
    -1.33908
    -1.44190
    -1.88635
    -2.31753
    -1.85650
    -1.03726
    -0.54306
    -0.51653
    -0.90127
    -1.05716
    -0.92781
    -0.77855
    -0.81504
    -0.75202
    -0.75865
    -0.61935
    -0.74538
    -0.67573
    -0.66578
    -0.52648
    -0.50658
    -0.39712
    -0.23129
    -0.16827
    -0.38054
    -0.46678
    -0.39712
    -0.22797
    -0.12515
    -0.19480
    -0.15500
    -0.22465
    -0.35401
    -0.40707
    -0.52648
    -0.63925
    -0.63925
    -0.64588
    -0.67242
    -0.69232
    -0.82167
    -0.95102
    -1.05053
    -0.90791
    -0.89464
    -0.86479
    -0.77192
    -0.69895
    -0.67573
    -0.56296
    -0.49331
    -0.44024
    -0.42366
    -0.40707
    -0.28767
    -0.16495
    -0.22465
    -0.20144
    -0.16827
    -0.11188
    -0.02233
     0.02079
    -0.01570
     0.06390
    -0.03891
     0.03405
     0.12029
     0.21648
     0.13687
     0.03074
     0.15014
     0.19326
     0.21316
     0.14351
     0.15346
     0.17999
     0.18662
     0.09044
     0.16341
     0.16009
     0.15677
     0.10371
     0.02079
     0.13356
     0.08381
     0.07054
     0.00089
     0.10702
     0.13356
     0.07054
     0.06059
    -0.00243
     0.05727
     0.06722
     0.00752
     0.07386
     0.13687
     0.08712
     0.08712
     0.12361
     0.19989
     0.16009
     0.07054
     0.19989
     0.21316
     0.26291
     0.16009
     0.17999
     0.14682
     0.18994
     0.19326
     0.24301
     0.22643
     0.22311
     0.18331
     0.19658
     0.20321
     0.15677
     0.04732
     0.06059
     0.09376
     0.16341
     0.14351
     0.14019
     0.11034
     0.07717
     0.11366
     0.08712
     0.08049
    -0.01238
     0.07717
     0.15677
     0.13356
     0.11366
     0.10371
     0.02742
     0.03405
     0.41548
     1.05562
     0.11034
    -1.09364
     0.08381
     0.48513
     0.73389
     0.72062
     0.76374
     0.53820
     0.99591
     1.03240
     1.40719
     1.18829
     0.55147
     0.44865
     0.05064
     0.19658
    -0.34737
    -0.79514
     0.10039
     0.62444
     0.43538
    -0.37722
    -1.74373
    -1.49166
    -0.76860
    -0.68568
    -1.39215
    -1.80011
    -0.80509
     0.31598
     1.83505
     2.71400
     1.93787
     1.40388
     1.40719
     1.51001
     2.02743
     2.55147
     2.57469
     2.56142
     2.81018
     2.72063
     2.38895
     1.82510
     1.20155
     0.74384
     0.40221
     0.02079
    -0.03560
    -0.12847
    -0.04223
    -0.35401
    -0.58286
    -0.52979
    -0.09530
    -0.04555
    -0.30757
    -0.38386
    -0.03891
     0.29608
     0.12692
    -0.42698
    -0.52316
    -0.50326
    -0.43029
    -0.28104
    -0.50989
    -0.57955
    -0.56296
    -0.85815
    -1.08701
    -1.43859
    -1.43527
    -1.42200
    -1.29265
    -1.16993
    -0.95766
    -1.03063
    -0.88469
    -0.87805
    -0.81172
    -0.72548
    -0.72217
    -0.64588
    -0.69232
    -0.76860
    -0.65915
    -0.61935
    -0.72880
    -0.66247
    -0.70890
    -0.73875
    -0.64588
    -0.60608
    -0.65583
    -0.67905
    -0.50989
    -0.48336
    -0.50326
    -0.53975
    -0.55301
    -0.52979
    -0.33411
    -0.28104
    -0.40044
    -0.34406
    -0.32084
    -0.22465
    -0.06877
    -0.20144
    -0.35401
    -0.23792
    -0.10193
    -0.12183
    -0.05882
    -0.03891
     0.00752
    -0.03560
     0.02079
     0.13024
     0.10702
     0.12029
     0.07054
     0.14351
     0.13024
     0.16009
     0.14682
     0.15677
     0.14682
     0.16341
     0.18662
     0.15014
     0.09044
     0.07717
     0.07386
     0.10039
     0.15014
     0.12029
     0.10039
     0.05395
     0.12692
     0.11034
     0.09376
     0.03737
     0.07717
     0.15677
     0.19658
     0.23306
     0.13687
     0.20321
     0.08049
     0.29608
     0.34583
     0.28281
     0.22643
     0.20984
     0.25628
     0.27618
     0.29939
     0.28613
     0.22311
     0.31266
     0.23969
     0.17999
     0.05064
    -0.28435
    -0.48668
    -0.30426
     0.21979
     1.21814
     1.33422
     5.47022
     6.90970
     2.26955
     1.25794
     1.39724
     2.07718
     4.13357
     5.48681
     3.92130
     2.41880
     3.68912
     4.50836
     3.48017
     1.97436
     1.06557
     0.07386
    -0.23129
    -0.07540
    -0.13510
     0.26954
     0.49508
    -0.11520
    -0.66578
    -1.87640
    -2.02565
    -0.84820
    -0.15832
    -1.00077
    -1.79348
    -2.27441
    -1.95932
    -1.79680
    -1.73378
    -1.95932
    -2.01902
    -2.08867
    -1.87972
    -1.90625
    -1.67076
    -1.48502
    -1.22963
    -0.57623
    -0.09862
     0.07386
    -0.00243
    -0.03891
    -0.00906
    -0.06545
    -0.06213
     0.09044
     0.14351
     0.16009
     0.18662
    -0.06545
    -0.06545
    -0.08203
    -0.25119
    -0.33742
    -0.48668
    -0.48004
    -0.50658
    -0.45019
    -0.10857
    -0.27440
    -0.57291
    -0.60608
    -0.46014
    -0.34406
    -0.14837
    -0.10525
    -0.09198
     0.04732
    -0.00243
     0.10039
     0.15346
     0.30935
     0.35910
     0.44533
     0.59459
     0.61449
     0.52162
     0.44533
     0.45197
     0.61449
     0.59459
     0.57469
     0.35910
     0.24964
     0.12029
     0.22643
     0.29608
     0.23638
     0.09376
    -0.02565
    -0.09198
    -0.02233
    -0.12183
    -0.20807
    -0.07872
    -0.07872
    -0.05550
    -0.02565
    -0.03560
     0.11366
     0.13687
     0.09376
     0.18662
     0.24964
     0.18994
     0.20984
     0.16009
     0.04069
     0.16009
     0.15014
     0.22643
     0.06059
     0.09044
    -0.07540
    -0.02233
    -0.05218
    -0.03228
    -0.06545
    -0.14837
    -0.07540
    -0.05882
    -0.23129
    -0.24455
    -0.16495
    -0.13178
    -0.23129
    -0.23792
    -0.22465
    -0.26445
    -0.23792
    -0.24124
    -0.22134
    -0.17158
    -0.27109
    -0.21139
    -0.11520
    -0.15168
    -0.21139
    -0.26445
    -0.16163
    -0.20144
    -0.16827
    -0.14505
    -0.09862
    -0.14837
    -0.08203
    -0.07208
     0.02079
    -0.09862
    -0.19149
    -0.17822
    -0.06213
    -0.13178
    -0.24124
    -0.05882
     0.38231
     0.37236
     0.10371
    -0.11188
     0.09376
     0.23306
     0.45860
     0.97270
     0.03405
    -1.78021
    -0.30094
     0.32261
     0.84003
     1.04235
     1.05562
     1.13190
     0.26954
     0.31266
     0.23969
     0.19658
    -0.12183
    -0.02565
     0.71399
     1.60951
     1.68248
     1.28779
     0.60122
     0.13024
     0.01747
     0.09376
     0.22311
     0.34583
     0.51167
     0.23306
     0.04400
     0.40885
    -0.17490
    -0.54306
    -1.19978
    -1.04721
    -0.64920
    -0.91454
    -1.12681
    -1.15998
    -1.37225
    -1.76363
    -1.97259
    -1.90625
    -1.66413
    -1.51819
    -1.28602
    -1.17325
    -1.01073
    -0.87805
    -0.77524
    -0.67242
    -0.51653
    -0.29762
     0.04400
     0.18662
     0.33588
     0.42211
     0.40885
     0.37236
     0.31266
     0.35246
     0.30271
     0.25959
     0.15677
     0.03074
     0.06390
     0.00089
    -0.10525
    -0.12847
    -0.13842
    -0.22134
    -0.21470
    -0.28435
     0.20321
     0.34915
     0.26954
     0.31598
     0.12692
     0.10039
     0.22974
     0.35246
     0.48182
     0.45197
     0.41548
     0.42211
     0.41548
     0.38231
     0.29939
     0.26954
     0.13356
     0.08381
     0.08712
     0.06722
     0.03074
     0.03074
     0.04400
     0.03737
    -0.02565
    -0.09530
    -0.12515
    -0.13510
    -0.02233
    -0.03560
     0.00752
    -0.13842
    -0.13842
    -0.12183
    -0.24455
    -0.27109
    -0.22797
    -0.25450
    -0.33411
    -0.34737
    -0.29099
    -0.25782
    -0.33742
    -0.35401
    -0.35069
    -0.30094
    -0.28435
    -0.36727
    -0.34406
    -0.36727
    -0.31752
    -0.26445
    -0.25782
    -0.21802
    -0.27440
    -0.28767
    -0.27440
    -0.24787
    -0.25782
    -0.24787
    -0.21470
    -0.17490
    -0.11188
    -0.09530
    -0.08535
    -0.18817
    -0.08867
    -0.09862
    -0.05218
    -0.08203
    -0.07208
    -0.18154
    -0.09530
    -0.06545
    -0.08203
    -0.11188
    -0.05882
     0.01084
    -0.00243
    -0.05882
     0.03405
     0.08712
     0.13356
     0.30271
     0.60785
     0.73389
     1.11200
     1.20819
     1.31764
     1.63273
     2.41880
     2.70073
     2.05396
     1.20819
    -0.43029
    -2.72549
    -1.33577
     0.39226
     0.89641
     0.74384
    -1.00077
    -1.69398
    -2.01239
    -2.30426
    -2.66910
    -3.16330
    -2.82831
    -1.83660
    -0.88469
    -0.39049
     0.32593
     0.14019
    -0.22465
    -0.53311
    -0.00243
     0.49840
     0.70072
     0.43538
     0.64434
     0.54483
     0.75711
     1.70570
     0.87983
    -0.79845
    -1.03726
    -0.51321
     0.12029
     3.53323
     4.87321
     2.86325
     0.26623
     0.87319
     1.67917
     2.50172
     2.34915
     2.75048
     3.16839
     3.00919
     2.64434
     2.42544
     2.33588
     1.97104
     1.67585
     1.63273
     1.28116
     1.11863
     1.15844
     1.02245
     0.89973
     0.82676
     0.79028
     0.62444
     0.50503
     0.47850
     0.73057
     0.83339
     0.59127
     0.17667
    -0.17158
    -0.41039
    -0.41039
    -0.43693
    -0.54638
    -0.54970
    -0.53643
    -0.57955
    -0.62266
    -0.72217
    -0.71222
    -0.87805
    -0.77524
    -0.69232
    -0.73212
    -0.75533
    -0.79845
    -0.73543
    -0.69895
    -0.61603
    -0.59945
    -0.71222
    -0.70558
    -0.74538
    -0.69563
    -0.64588
    -0.70558
    -0.71553
    -0.73212
    -0.69895
    -0.61603
    -0.70558
    -0.68237
    -0.66910
    -0.67573
    -0.57955
    -0.56628
    -0.57291
    -0.55301
    -0.61271
    -0.59281
    -0.41703
    -0.46014
    -0.51984
    -0.45351
    -0.45351
    -0.42034
    -0.38054
    -0.45683
    -0.37722
    -0.39381
    -0.36727
    -0.38054
    -0.35732
    -0.32416
    -0.37391
    -0.31421
    -0.28767
    -0.29099
    -0.27772
    -0.27772
    -0.25450
    -0.25450
    -0.27109
    -0.29431
    -0.24455
    -0.25450
    -0.16827
    -0.21139
    -0.21470
    -0.23460
    -0.26114
    -0.32747
    -0.20807
    -0.14837
    -0.27772
    -0.16495
    -0.18154
    -0.24124
    -0.12847
    -0.14837
    -0.20144
    -0.12515
    -0.22134
    -0.05218
     0.01415
    -0.01570
     0.03405
    -0.13510
    -0.06213
    -0.06545
    -0.04223
     0.10371
     0.09376
     0.16341
     0.33588
     0.47850
     0.55479
     0.90968
     1.12527
     1.14517
     1.23804
     1.39724
     1.65263
     2.06391
     2.75048
     3.59957
     3.64600
     2.75380
     2.06723
     1.29774
     0.78032
     0.53820
     0.08381
    -0.98419
    -0.45019
    -0.11520
    -0.68237
    -1.02068
    -2.03892
    -3.13345
    -3.99912
    -5.35900
    -5.44855
    -4.31422
    -3.18652
    -2.34075
    -2.52648
    -2.76861
    -3.20642
    -3.28602
    -2.07872
    -1.32582
    -0.75533
    -0.40044
     0.19658
     0.07717
     0.02410
     0.42875
     0.68082
     1.30437
     1.71897
     1.93124
     2.51499
     3.48348
     2.44865
     2.02079
     3.16507
     2.57469
     1.59293
     1.88812
     2.10039
     2.57469
     2.32925
     2.61449
     2.71400
     2.22311
     1.84169
     0.85661
     1.09873
     1.47353
     0.84666
     0.77701
     2.04733
     2.56806
     1.42046
     1.00255
     0.92958
     1.20155
     1.50670
     1.43041
     1.43704
     1.57303
     1.40056
     1.25794
     1.00255
     0.69409
     0.62775
     0.48845
     0.40221
     0.17999
     0.01084
    -0.10857
    -0.35401
    -0.50989
    -0.57291
    -0.70227
    -0.72880
    -0.61271
    -0.58950
    -0.66910
    -0.66247
    -0.71553
    -0.65251
    -0.60608
    -0.53975
    -0.55633
    -0.51653
    -0.52979
    -0.56296
    -0.60276
    -0.62598
    -0.72880
    -0.73875
    -0.67573
    -0.72217
    -0.74207
    -0.71885
    -0.72880
    -0.71885
    -0.70890
    -0.69563
    -0.70890
    -0.61271
    -0.58950
    -0.64588
    -0.56960
    -0.54970
    -0.60608
    -0.58950
    -0.49994
    -0.50658
    -0.49663
    -0.49994
    -0.48668
    -0.45683
    -0.55301
    -0.45351
    -0.49994
    -0.39712
    -0.43029
    -0.48999
    -0.49331
    -0.46346
    -0.48668
    -0.57955
    -0.54306
    -0.44688
    -0.50989
    -0.48999
    -0.50326
    -0.48004
    -0.48668
    -0.47341
    -0.40044
    -0.43693
    -0.32747
    -0.30426
    -0.34737
    -0.28104
    -0.18154
    -0.29762
    -0.24787
    -0.13178
    -0.15168
    -0.13178
    -0.22465
    -0.16495
    -0.25119
    -0.29762
    -0.18154
    -0.23460
    -0.27109
    -0.31752
    -0.38054
    -0.38054
    -0.37059
    -0.45351
    -0.50326
    -0.44024
    -0.49331
    -0.55301
    -0.43361
    -0.44356
    -0.44688
    -0.49331
    -0.35732
    -0.31089
    -0.26114
    -0.24455
    -0.20807
    -0.13510
     0.08381
     0.22643
     0.52825
     0.80686
     1.06888
     1.27121
     1.70238
     2.74053
     3.83506
     4.63772
     4.32262
     3.96441
     3.53655
     2.69078
    -0.21139
    -3.07043
    -4.87143
    -6.67243
    -5.34573
    -1.99912
    -2.79182
    -5.67409
    -6.67243
    -6.67243
    -6.67243
    -6.67243
    -6.67243
    -6.02566
    -4.66248
    -2.64920
     0.18994
     2.94285
     4.73722
     5.18166
     5.62611
     5.76873
     6.37238
     6.61782
     6.90970
     6.90970
     6.59792
     4.36242
     4.64767
     4.36906
     3.92793
     2.90637
     1.99426
     0.81349
     0.25296
    -0.19480
    -0.68568
    -1.10028
    -1.30923
    -1.53809
    -1.63759
    -1.67408
    -1.71719
    -1.71388
    -1.65086
    -1.60774
    -1.46180
    -1.45849
    -1.38552
    -1.33245
    -1.25948
    -1.20310
    -1.13345
    -1.03063
    -0.99746
    -0.95766
    -0.95102
    -0.91786
    -0.79182
    -0.78519
    -0.80509
    -0.79182
    -0.63593
    -0.59613
    -0.55633
    -0.54638
    -0.61935
    -0.51653
    -0.51321
    -0.52648
    -0.41039
    -0.42034
    -0.42698
    -0.37722
    -0.30426
    -0.15500
    -0.20144
    -0.03560
    -0.03891
     0.07386
     0.04069
     0.01747
     0.08381
     0.10702
     0.24964
     0.20321
     0.24964
     0.25296
     0.20984
     0.12029
     0.09376
     0.08381
     0.04069
    -0.03891
    -0.05882
    -0.06877
    -0.08535
    -0.03560
    -0.03560
    -0.01238
    -0.13178
    -0.10193
    -0.08203
    -0.02896
     0.02079
     0.01415
     0.02742
     0.10371
     0.06722
     0.09376
     0.00089
     0.09376
     0.12361
     0.15346
     0.08049
     0.00089
     0.00420
    -0.07208
    -0.07540
    -0.06545
    -0.11852
    -0.16827
    -0.14173
    -0.09530
    -0.17158
    -0.21470
    -0.34737
    -0.28104
    -0.21470
    -0.18817
    -0.15500
    -0.27772
    -0.21139
    -0.15832
    -0.19812
    -0.11188
    -0.07872
    -0.10525
    -0.15168
    -0.01901
    -0.02233
    -0.01901
    -0.03228
    -0.07540
     0.01747
     0.00752
    -0.00243
    -0.03228
    -0.09198
    -0.11188
    -0.04223
    -0.00575
    -0.02565
    -0.06213
    -0.14837
    -0.08535
    -0.07540
     0.03737
    -0.02896
    -0.01570
    -0.08867
     0.02742
     0.10371
     0.12029
     0.03737
     0.03074
    -0.00243
     0.10039
     0.32925
     0.25628
     0.16009
     0.31266
     0.55810
     0.72726
     0.80354
     0.81681
     1.13522
     1.31764
     1.69575
     2.18663
     1.98099
     1.68580
     1.32096
     0.68414
    -0.17822
     0.20984
     1.18829
     0.49508
    -0.44356
    -1.54472
    -2.62930
    -3.57126
    -3.50824
    -3.64091
    -3.50493
    -1.68734
    -1.25948
    -3.91952
    -3.87309
    -2.65915
    -0.96097
    -0.72217
    -0.70227
     0.54152
     0.67087
     1.48016
     3.37735
     4.13357
     4.07718
     2.92958
     3.43042
     4.89974
     5.17503
     3.65927
     3.31765
     2.97602
     2.89973
     2.84335
     2.62444
     2.24633
     1.65927
     1.11863
     0.71399
     0.19658
    -0.20807
    -0.47673
    -0.65583
    -0.87805
    -0.86810
    -1.01736
    -1.06379
    -1.06711
    -1.09364
    -0.97092
    -0.97092
    -1.02068
    -1.01736
    -0.93444
    -0.90459
    -0.90791
    -0.93776
    -0.93112
    -0.89796
    -0.84157
    -0.85152
    -0.81504
    -0.79182
    -0.85484
    -0.86479
    -0.75202
    -0.69895
    -0.74870
    -0.66578
    -0.69232
    -0.66578
    -0.64920
    -0.61603
    -0.58618
    -0.56296
    -0.54638
    -0.42034
    -0.37391
    -0.40376
    -0.43693
    -0.45351
    -0.32084
    -0.23460
    -0.18154
    -0.20807
    -0.12847
    -0.13510
    -0.09862
    -0.07208
    -0.07872
    -0.02896
    -0.06877
    -0.00243
     0.00752
     0.04400
    -0.01901
    -0.08535
     0.02079
     0.04732
     0.05395
     0.04069
    -0.10193
    -0.01901
    -0.00243
     0.08381
     0.10039
     0.02410
     0.03405
     0.00420
     0.14682
     0.25296
     0.24633
     0.10702
     0.10039
     0.21979
     0.16672
     0.12692
     0.15346
     0.13356
     0.12361
     0.16672
     0.16009
     0.09707
     0.07717
     0.03405
     0.04732
     0.05727
     0.03074
    -0.06877
    -0.12515
     0.01084
     0.09044
     0.07717
     0.04400
     0.00089
     0.02742
    -0.02896
     0.10702
     0.16672
     0.36241
     0.27618
     0.41880
     0.34251
     0.51498
     0.71731
     0.61117
     0.63439
     0.85329
     1.02576
     1.16507
     1.17834
     1.01250
     1.11863
     1.18165
     1.21150
     0.74716
     0.72394
     0.89973
     0.75711
     0.79691
     0.87983
     1.07220
     1.10205
     0.76042
     0.71399
     0.66755
     0.82676
     0.81681
     0.64434
     0.25628
    -0.02233
     0.07717
    -0.34406
    -1.58452
    -2.19812
    -2.07872
    -1.87972
    -2.07209
    -2.64589
    -2.37723
    -2.09531
    -1.58121
    -2.70559
    -3.73378
    -1.98585
     0.50172
     0.55479
    -1.76695
    -1.35235
     1.83174
     2.76706
     2.05396
     1.14517
     1.29442
     1.08878
     1.79857
     2.21316
     2.04733
     1.38729
     0.83008
     0.62112
     0.62112
     0.47850
     0.26291
     0.18994
     0.27949
     0.22643
     0.27618
     0.31930
     0.27949
     0.35910
    -0.04555
     0.13024
     0.19326
     0.12029
     0.08712
     0.27618
     0.36241
     0.53157
     0.83671
     0.42543
    -0.26114
    -0.32084
    -0.14505
     0.09044
     0.10371
     0.04069
     0.28281
     0.31266
     0.20653
     0.10039
     0.03074
    -0.05218
    -0.26114
    -0.37391
    -0.41371
    -0.39712
    -0.43361
    -0.40376
    -0.45019
    -0.57623
    -0.70890
    -0.67905
    -0.81504
    -0.88469
    -0.87474
    -0.81835
    -0.73875
    -0.72880
    -0.75202
    -0.68900
    -0.69232
    -0.68568
    -0.52648
    -0.54306
    -0.44688
    -0.49331
    -0.38717
    -0.41039
    -0.41039
    -0.43029
    -0.40707
    -0.35401
    -0.30094
    -0.36727
    -0.29762
    -0.41371
    -0.36727
    -0.41703
    -0.34737
    -0.28767
    -0.27772
    -0.31421
    -0.33411
    -0.28767
    -0.26114
    -0.34406
    -0.27440
    -0.18154
    -0.12183
    -0.13842
    -0.05218
    -0.11852
    -0.11852
    -0.10525
    -0.02896
     0.00420
     0.08049
     0.09707
     0.10702
     0.33920
     0.42211
     0.36241
     0.56805
     0.88978
     0.75711
     0.36905
     0.41548
     0.40221
     0.20653
     0.13356
     0.22311
     0.26291
     0.10039
     0.10371
     0.02410
    -0.01901
    -0.18485
    -0.40044
    -0.44356
    -0.57291
    -0.64588
    -0.66247
    -0.47341
    -0.27109
    -0.44688
    -0.34406
    -0.20475
    -0.11520
    -0.02233
     0.03405
     0.16009
     0.47850
     0.53488
     0.26623
     0.31598
     0.23306
    -0.65251
    -0.86147
    -0.00243
     0.14351
     0.02742
    -0.24455
    -0.46014
    -0.38717
     0.09707
    -0.44688
    -2.39381
    -1.42532
    -1.38220
    -1.02399
    -0.52979
    -0.37391
    -0.85815
    -1.13013
    -0.74538
    -0.35401
    -0.22465
    -0.02896
    -0.23129
     0.73057
     0.65097
     0.96606
     3.21814
     5.30770
     2.15346
    -0.28104
    -0.40044
    -0.70890
     0.13024
     1.71897
     1.87817
     2.55479
     2.67751
     0.73721
    -0.66578
    -1.22300
    -1.09364
    -0.32084
    -0.15500
     0.24633
    -0.21470
    -0.12183
     0.14351
     0.00420
     0.15346
     0.28944
     0.31266
     0.35246
     0.21316
     0.52493
     0.68414
     0.51830
     0.25296
    -0.02565
    -0.04886
     0.08712
     0.45197
     0.70736
     0.61117
     0.45528
     0.60454
     0.60454
     0.48513
     0.51830
     0.39558
     0.29276
     0.11697
    -0.16163
    -0.14837
    -0.09862
    -0.20475
    -0.24124
    -0.25119
    -0.37391
    -0.42698
    -0.45683
    -0.50989
    -0.52979
    -0.55301
    -0.58618
    -0.47341
    -0.48336
    -0.50326
    -0.53975
    -0.45019
    -0.38386
    -0.31089
    -0.35732
    -0.39381
    -0.44356
    -0.37059
    -0.39712
    -0.33411
    -0.27440
    -0.35069
    -0.35069
    -0.29099
    -0.23460
    -0.22465
    -0.25450
    -0.32416
    -0.12515
    -0.14173
    -0.01570
     0.04400
     0.11034
     0.16672
     0.17999
     0.19989
     0.32925
     0.26623
     0.38895
     0.49508
     0.53488
     0.62775
     0.68082
     0.47187
     0.61449
     0.69409
     0.73389
     0.77701
     0.83008
     1.06557
     1.16839
     1.18497
     1.38397
     1.52660
     1.42046
     1.48348
     1.41383
     1.45694
     1.63273
     1.42709
     1.30106
     1.26457
     1.14517
     1.05893
     0.98265
     0.99260
     0.71067
     0.36905
     0.29939
     0.11697
    -0.11520
    -0.19480
    -0.11188
    -0.22134
    -0.28435
    -0.43361
    -0.58950
    -0.71885
    -0.58950
     0.16009
    -0.31421
    -2.10194
    -1.37225
    -0.86147
    -0.58950
    -0.44356
    -0.67573
    -0.83825
    -1.05384
    -0.67573
    -0.35401
    -0.07208
     0.26291
    -0.03891
    -0.18485
    -0.10525
     0.92626
     1.51665
     1.52991
     1.18497
     1.41383
     1.32759
     1.12858
     0.98596
     1.07220
     1.38729
     1.34749
     1.26457
     0.99591
     1.08878
     1.09210
     0.96606
     0.79028
     0.75711
     0.27286
    -0.82167
    -1.24621
    -1.65086
    -1.94605
    -2.14174
    -2.70559
    -2.70227
    -3.00078
    -2.85816
    -2.33079
    -2.65915
    -3.50161
    -4.51654
    -4.17491
    -3.32251
    -2.72217
    -2.38386
    -1.82333
    -1.38552
    -0.68568
    -0.34737
    -0.07872
    -0.35069
    -0.34737
    -0.04555
     0.16009
     0.30271
     0.73721
     1.22477
     1.21814
     1.15180
     0.81349
     0.42875
     0.61117
     0.94948
     0.69409
    -0.01901
    -0.34737
    -0.10857
     0.12029
    -0.23129
    -0.42366
    -0.75202
    -0.89796
    -0.88800
    -1.00409
    -1.18320
    -1.21305
    -1.23958
    -1.25285
    -0.99082
    -0.57955
     0.00089
     0.53488
     0.48513
     0.41548
     0.37236
     0.39558
     0.59790
     0.72394
     0.82344
     0.99923
     1.02245
     0.85329
     0.70072
     0.55479
     0.25628
     0.10039
     0.01747
    -0.07872
    -0.25119
    -0.35069
    -0.28104
    -0.15168
    -0.00575
     0.08049
    -0.04555
     0.00420
    -0.02565
     0.21979
     0.47187
     0.55810
     0.47187
     0.70736
     0.72726
     0.80023
     0.83008
     0.86656
     1.02245
     1.05562
     0.95943
     0.72394
     0.79028
     0.73721
     0.69741
     0.62444
     0.48182
     0.39226
     0.39890
     0.43870
     0.40221
     0.14682
     0.06722
     0.08049
     0.14019
     0.18994
     0.13356
     0.10371
     0.38895
     1.53655
     1.33422
     0.39890
     0.08049
     0.80354
     0.46192
    -0.75865
    -0.11520
     0.13024
     0.22311
    -0.08867
    -0.47009
    -0.59613
    -0.78187
    -0.64920
    -1.06711
    -1.33245
    -1.45517
    -1.02731
    -0.96761
    -0.52316
    -0.54306
    -0.59945
    -0.26777
    -0.27109
     0.29276
     0.71399
     0.48845
     0.69077
     0.78696
     0.79359
     0.93953
     0.88314
     1.41714
     1.43373
     0.94616
     0.71399
     0.84666
     0.80354
     1.13853
     1.22809
     0.88646
     1.32427
     1.25130
     0.79028
     0.54483
     0.25296
     0.24633
     0.36905
     0.39890
     0.34583
     0.37568
     0.33920
     0.07717
    -0.25450
    -0.37059
    -0.53643
    -0.49331
    -0.69232
    -0.63261
    -0.76197
    -0.87805
    -1.03726
    -1.22631
    -1.80011
    -2.06214
    -2.44688
    -2.42366
    -1.84323
    -2.17491
    -2.15501
    -2.23129
    -1.66744
    -2.10194
    -2.62599
    -2.92449
    -3.42864
    -2.98751
    -2.23129
    -1.36893
    -0.85484
    -1.37889
    -1.66413
    -1.38220
    -1.33245
    -1.24953
    -1.20310
    -0.92449
    -0.68237
    -0.40044
    -0.62266
    -0.64256
    -0.64588
    -0.62598
    -0.97424
    -1.00077
    -0.89132
    -1.03063
    -1.12681
    -1.05053
    -1.33577
    -1.25617
    -1.02731
    -0.95766
    -1.01073
    -1.29265
    -1.48502
    -1.15998
    -0.75202
    -0.48668
    -0.30757
    -0.30426
     0.13687
     0.62444
     0.72062
     0.80023
     0.95943
     1.40056
     0.85661
     0.74052
     0.70404
     0.93290
     1.32096
     1.37071
     1.30106
     1.15180
     0.86324
     0.69409
     0.52162
     0.39890
     0.26623
     0.21316
     0.19989
     0.20984
     0.17336
     0.19658
     0.16341
     0.17336
     0.16672
     0.09376
     0.07386
    -0.03891
    -0.09530
    -0.17490
    -0.26445
    -0.16495
    -0.23460
    -0.34074
    -0.23460
     0.31598
     1.17502
     1.18497
     2.46192
     3.12527
     3.85828
     1.25462
    -0.77855
     0.21316
     1.64268
     2.27287
     2.20653
     2.07718
     1.87817
     1.55976
     0.83671
     0.34915
    -0.08867
    -0.37059
    -0.52316
    -0.34406
    -0.26777
    -0.35401
    -0.37722
    -0.08535
    -0.14173
    -0.03228
     0.15677
     0.18331
     0.31266
     0.62775
     1.10868
     1.46026
     0.10702
    -0.35732
     0.54483
     0.43870
     0.70736
     0.86656
     0.77701
     0.55147
     0.36241
     0.42875
     0.61117
     0.72394
     0.26623
     0.24301
     0.16341
     0.17336
     0.11034
     0.22311
     0.12692
     0.13356
     0.27949
     0.23638
     0.08381
     0.13024
    -0.00906
    -0.01570
    -0.03228
    -0.07540
    -0.11188
    -0.01238
    -0.08203
    -0.14505
    -0.18485
    -0.27772
    -0.26777
    -0.21470
    -0.20807
    -0.18154
    -0.21802
    -0.20807
    -0.15832
    -0.13178
    -0.19480
    -0.19480
    -0.22797
    -0.10193
    -0.05882
    -0.02896
    -0.01570
    -0.09862
    -0.08203
    -0.22465
    -0.19812
    -0.28104
    -0.34406
    -0.63261
    -0.80509
    -1.05053
    -1.44854
    -1.87640
    -1.76363
    -1.58121
    -1.62764
    -2.19812
    -1.98585
    -1.52814
    -1.58784
    -2.00575
    -2.52980
    -1.73710
    -1.58784
    -1.42532
    -1.18320
    -1.31587
    -1.09364
    -0.67905
    -0.89796
    -1.01736
    -0.76860
     0.44533
     0.87983
     0.67751
     0.61449
     0.11034
     0.04400
     0.26291
     0.41216
     0.57469
     0.56805
     0.53820
     0.67419
     0.62112
     0.53488
     0.35578
     0.71067
     0.43538
    -0.20807
    -0.43029
    -0.18485
     0.16009
     0.35910
     0.67419
     1.15180
     1.42046
     1.51001
     1.09542
     0.75379
     1.09542
     1.49011
     2.12693
     2.10371
     1.71565
     1.52328
     1.38397
     1.04567
     0.33256
     0.29276
     0.35910
     0.37900
     0.04069
    -0.28104
     0.03074
    -0.35401
    -1.36562
    -1.25948
    -1.36893
    -1.44190
    -0.86479
    -0.56960
    -0.92117
    -0.93776
    -0.84157
    -1.08369
    -1.27938
    -0.75865
    -2.16164
    -1.05384
     0.81018
     1.96109
     4.29609
     5.99095
     1.93456
     0.01747
     0.27618
     0.94616
     2.40885
     3.16176
     3.17834
     3.13854
     2.54152
     1.96772
     1.34417
     0.72394
     0.16672
    -0.37059
    -0.74870
    -0.71553
    -0.77524
    -0.90791
    -0.77855
    -0.61271
    -0.58618
    -0.69895
    -0.61271
    -0.57291
    -0.68900
    -0.48004
    -0.39381
    -0.24787
     0.22311
     0.66424
     0.36573
    -0.60608
    -1.02731
    -0.76197
    -0.40707
    -0.21139
    -0.16163
    -0.18817
    -0.24124
    -0.38386
    -0.50658
    -0.54638
    -0.47341
    -0.63261
    -0.56960
    -0.55965
    -0.64920
    -0.38386
    -0.40707
    -0.51321
    -0.61271
    -0.24124
    -0.02565
    -0.04223
    -0.03891
    -0.15168
    -0.36727
    -0.28435
    -0.22465
    -0.20144
    -0.24787
    -0.13510
    -0.24124
    -0.20807
    -0.12515
    -0.19812
    -0.12183
    -0.27109
    -0.25119
    -0.26445
    -0.24455
    -0.25119
    -0.25782
    -0.31421
    -0.11852
    -0.14837
    -0.30426
    -0.31752
    -0.26777
    -0.29099
    -0.13842
    -0.18817
    -0.20807
    -0.24455
    -0.19812
    -0.18485
    -0.18154
    -0.28435
    -0.28435
    -0.35401
    -0.26114
    -0.13842
    -0.18154
    -0.12515
    -0.09862
    -0.14837
    -0.04886
    -0.15832
    -0.17158
    -0.07208
    -0.11852
     0.03405
    -0.02565
     0.10371
     0.15014
     0.21979
     0.23638
     0.41548
     0.54815
     0.60454
     0.79028
     1.02245
     1.13522
     1.31101
     1.43373
     1.35744
     1.37071
     1.36076
     1.22145
     0.57469
    -0.38386
    -1.35898
    -1.77358
    -1.73710
    -1.74705
    -1.31255
    -0.60608
    -0.62598
    -1.40874
    -2.28436
    -2.70559
    -2.10857
    -1.81006
    -1.23626
    -0.79845
    -0.25782
     0.05064
     0.49177
     0.70072
     0.83671
     0.92626
     0.87651
     0.63439
     0.43870
     0.26954
     0.26623
     0.12361
     0.07054
    -0.08867
    -0.04886
    -0.03560
     0.23969
     0.30935
     0.36905
     0.42211
     0.38563
     0.32925
     0.23969
     0.61117
     1.15512
     1.21482
     1.12527
     1.35081
     1.38397
     0.32593
     0.06059
     2.83008
     6.90970
     5.42379
     3.12859
     3.02909
     2.54816
     2.37237
     2.30272
     1.75214
     2.81018
     3.93125
     2.91300
     1.63273
     0.74384
    -0.28104
    -0.88800
    -1.44522
    -1.83328
    -2.02234
    -2.36065
    -2.52317
    -2.62599
    -2.48668
    -2.26446
    -2.32416
    -2.05219
    -1.86645
    -1.60442
    -1.37557
    -1.22631
    -1.03063
    -0.86147
    -0.64920
    -0.53311
    -0.45351
    -0.49331
    -0.53643
    -0.55633
    -0.38386
    -0.28435
    -0.26114
    -0.48336
    -0.41703
    -0.28435
    -0.27109
    -0.38386
    -0.33079
    -0.33079
    -0.33742
    -0.46014
    -0.36727
    -0.37391
    -0.31089
    -0.37722
    -0.41703
    -0.32747
    -0.41371
    -0.34737
    -0.28435
    -0.30426
    -0.28435
    -0.35732
    -0.35732
    -0.30426
    -0.19812
    -0.20807
    -0.22465
    -0.14505
    -0.15168
    -0.10857
    -0.12847
    -0.05218
     0.03737
     0.14682
     0.19658
     0.32261
     0.30935
     0.36573
     0.40885
     0.57800
     0.59127
     0.58464
     0.55479
     0.44202
     0.51167
     0.42211
     0.25296
     0.28281
     0.34583
     0.24633
     0.15346
    -0.07208
    -0.22797
    -0.25782
    -0.25450
    -0.32747
    -0.41703
    -0.25450
    -0.29431
    -0.42034
    -0.29431
    -0.26445
    -0.21139
    -0.21802
    -0.00906
     0.08381
     0.12029
     0.19658
     0.16341
     0.36905
     0.55810
     0.69077
     0.93953
     1.03903
     0.85329
     0.74052
     0.84334
     0.36905
     0.06390
     0.31598
     0.40553
     0.07054
    -0.15832
    -0.33079
    -0.28767
    -0.60608
    -1.01073
    -1.10028
    -1.32250
    -1.21636
    -0.95434
    -1.18320
    -1.76031
    -1.50492
    -1.42200
    -1.79680
    -1.87640
    -1.53477
    -1.27938
    -0.33742
     0.02742
    -0.78850
    -0.90459
    -0.54306
    -0.00575
     0.21979
     0.33256
     0.39890
     0.58795
     0.70404
     0.89973
     0.97933
     1.03572
     1.09542
     1.25794
     1.71565
     1.09210
    -0.37059
    -0.11852
     0.01084
    -0.30426
    -0.33411
     0.08712
    -0.23129
    -1.12018
    -1.61438
    -1.94937
    -1.60111
    -0.81172
     1.37734
     3.90140
     3.71566
     2.94285
     1.45694
     0.68746
     1.25794
     1.97767
     3.06889
     3.92793
     4.53490
     4.63440
     4.60455
     3.72892
     2.69741
     1.88812
     1.51996
     1.49674
     1.41051
     0.79028
     0.83671
     1.05562
     1.09873
     0.97933
     0.67087
    -0.11852
    -0.76860
    -0.81835
    -0.52979
    -0.70890
    -0.87474
    -0.81504
    -0.87805
    -1.35898
    -1.98585
    -2.03560
    -2.01570
    -1.92615
    -1.94605
    -1.78353
    -1.69066
    -1.51156
    -1.42864
    -1.37889
    -1.32913
    -1.24290
    -1.10028
    -1.10028
    -0.93444
    -0.81172
    -0.86147
    -0.75865
    -0.64920
    -0.67573
    -0.60940
    -0.57623
    -0.48336
    -0.37391
    -0.38386
    -0.34074
    -0.31752
    -0.28767
    -0.17158
     0.04400
     0.18994
     0.27618
     0.26954
     0.24964
     0.33256
     0.37568
     0.37900
     0.32593
     0.57137
     0.60122
     0.45860
     0.53488
     0.62775
     0.51167
     0.34583
     0.20321
     0.05064
     0.13687
     0.17667
    -0.14173
    -0.15832
    -0.19812
    -0.04555
    -0.22465
    -0.49663
    -0.50658
    -0.46014
    -0.36064
    -0.60940
    -0.49994
    -0.56296
    -0.44688
    -0.27109
    -0.18485
    -0.16163
    -0.17158
     0.00089
     0.12029
     0.05064
     0.05727
     0.27949
     0.41216
     0.52825
     0.70404
     0.73057
     0.73057
     0.55810
     0.09044
    -0.25782
    -0.31752
    -0.37722
    -0.26777
    -0.02233
     0.13024
    -0.13842
    -0.62598
    -0.66910
    -0.76528
    -0.94107
    -1.03063
    -1.04389
    -1.02731
    -1.35235
    -1.33245
    -1.22963
    -1.25948
    -1.69066
    -1.69398
    -1.47507
    -1.36893
    -1.55467
    -1.75700
    -2.21471
    -2.06545
    -1.82001
    -1.61769
    -1.30260
    -1.39547
    -0.92781
    -0.88800
    -0.84157
    -0.61935
     0.01415
     0.45197
    -0.65583
    -0.92449
     0.34583
     0.47850
     0.62112
     0.47850
     0.44533
     0.34583
     0.56805
     0.48845
    -0.14837
    -0.59613
    -2.06877
    -1.31255
     2.09044
     4.66757
     6.90970
     2.86988
    -1.15003
    -0.81504
     0.96938
     2.25628
     3.38066
     3.86491
     3.97768
     3.70902
     3.35745
     2.83008
     2.03738
     1.14517
     0.56805
     0.10702
    -0.18817
    -0.00906
     0.04069
     0.01084
    -0.19480
    -0.35732
    -0.38386
    -0.36396
    -0.46346
    -0.65251
    -0.80840
    -0.83162
    -1.02068
    -0.98751
    -0.84489
    -0.70558
    -0.70558
    -0.83825
    -0.90791
    -0.88800
    -0.82167
    -0.73212
    -0.84820
    -0.75202
    -0.68568
    -0.59945
    -0.51653
    -0.44356
    -0.40376
    -0.31421
    -0.44688
    -0.32416
    -0.16827
    -0.16163
    -0.18485
    -0.20475
    -0.16827
    -0.06213
     0.06722
     0.06722
    -0.07208
    -0.15500
    -0.17490
    -0.04555
    -0.03228
     0.05727
    -0.05218
     0.08712
     0.25959
     0.27618
     0.18994
     0.05395
     0.10702
     0.22643
     0.16672
     0.17999
     0.12029
     0.05727
     0.04069
    -0.01901
     0.02079
    -0.00243
    -0.19149
    -0.17158
    -0.19480
    -0.18154
    -0.08535
    -0.15168
    -0.16163
    -0.10193
    -0.15500
    -0.22797
    -0.07540
    -0.07208
     0.01747
     0.26623
     0.35578
     0.29276
     0.13356
     0.04732
     0.07717
     0.00752
     0.02742
     0.01084
     0.00752
    -0.00243
    -0.50658
    -0.62266
    -0.31089
    -0.44024
    -0.35732
    -0.31421
    -0.31752
    -0.38054
    -0.35069
    -0.49331
    -0.42034
    -0.23792
    -0.19480
    -0.21802
    -0.07540
     0.01084
     0.17999
     0.20653
     0.04400
    -0.25119
    -0.63925
    -1.02399
    -0.96761
    -0.51321
    -1.02068
    -1.61106
    -1.18320
    -1.32582
    -1.23958
    -0.96429
    -1.24290
    -1.49497
    -1.49497
    -1.57126
    -1.78685
    -1.39547
    -1.12349
    -0.72217
    -1.06711
    -0.86147
    -0.18485
     0.17667
     0.21979
     0.23638
    -0.31752
     0.03074
     0.08712
     0.06059
     0.19658
     0.42875
     0.57137
     0.28613
     0.31598
     0.96275
     0.69409
     0.15677
    -0.17822
    -0.49663
    -0.78519
    -0.81504
    -0.30426
     0.26291
     0.43870
    -0.65583
    -0.33742
     1.21814
     1.38729
     0.58464
    -0.25119
    -0.22797
    -0.45683
     0.50835
     2.11366
     2.38895
     1.78530
     1.29774
     0.90636
     0.80354
     0.92958
     0.89309
     0.98928
     0.67087
     0.53157
     0.44533
     0.41880
     0.42211
     0.25959
     0.21979
     0.05727
    -0.08535
    -0.31421
    -0.44688
    -0.22797
    -0.24124
    -0.22797
    -0.19480
    -0.33742
    -0.26114
     0.02079
     0.31266
     0.61449
     0.39890
     0.29276
     0.58795
     0.78696
     0.63439
     0.59459
     0.49840
     0.64102
     0.95943
     1.04235
     0.97933
     0.99260
     0.84666
     0.87651
     0.82344
     0.55810
     0.50503
     0.40553
     0.40885
     0.60122
     0.63770
     0.50835
     0.48182
     0.52493
     0.33588
     0.28944
     0.25296
     0.15014
     0.12361
     0.20321
     0.22974
     0.23306
     0.19326
     0.11034
     0.12361
     0.03405
    -0.05550
    -0.06877
    -0.30426
    -0.58950
    -0.72217
    -1.03726
    -0.66578
    -0.40044
    -0.67573
    -1.14008
    -1.14671
    -1.10028
    -1.16661
    -1.19646
    -1.34240
    -0.96429
    -0.64256
    -0.47673
    -1.15003
    -1.38552
    -0.55633
    -0.60940
    -0.61935
    -0.48999
    -0.40376
    -0.39381
    -0.36727
    -0.38386
    -0.39381
    -0.37391
    -0.36396
    -0.33411
    -0.33079
    -0.28767
    -0.29431
    -0.24124
    -0.12847
    -0.08867
    -0.18485
    -0.10857
    -0.12847
    -0.15500
    -0.14173
    -0.15500
    -0.06877
    -0.16827
     0.00752
    -0.01901
    -0.04223
    -0.05882
    -0.02565
     0.04069
     0.17336
     0.05064
    -0.12847
     0.03737
     0.00420
    -0.11520
    -0.04886
    -0.15500
    -0.18485
    -0.16163
    -0.25782
    -0.44024
    -0.59613
    -0.67242
    -0.76528
    -1.10359
    -1.12681
    -1.36893
    -1.46844
    -1.23958
    -1.41869
    -1.45185
    -2.06545
    -2.22466
    -2.32748
    -1.99912
    -1.84655
    -1.74041
    -1.62433
    -1.91288
    -1.77026
    -1.33908
    -0.12847
    -0.39049
    -2.23793
    -1.62764
     6.90970
     6.90970
     5.40057
     1.23804
     0.14682
     3.37735
     3.66591
     5.88150
     6.06724
     5.91135
     5.10206
     4.37237
     3.24468
     2.31267
     1.39061
     0.60122
     0.11697
    -0.44024
    -0.77192
    -0.94107
    -0.97424
    -0.84489
    -0.80840
    -0.47009
    -0.04555
    -0.04223
     0.00420
     0.30935
     0.51167
     0.29608
     0.31930
     0.45197
     0.53157
     0.33588
     0.08049
     0.29608
     0.27286
     0.23969
     0.19326
     0.04400
    -0.04555
    -0.31752
    -0.36396
    -0.36396
    -0.43361
    -0.39381
    -0.28104
    -0.17822
    -0.10193
    -0.00243
     0.08049
     0.06722
     0.09707
     0.28944
     0.36573
     0.48182
     0.58795
     0.57800
     0.53488
     0.42875
     0.50503
     0.68746
     0.63107
     0.48513
     0.55810
     0.62775
     0.52493
     0.42543
     0.27286
    -0.01238
     0.02410
     0.08381
    -0.09198
    -0.39712
    -0.91786
    -1.41205
    -1.25617
    -0.47341
     0.38895
    -0.00243
    -0.59281
    -0.71222
    -0.94107
    -0.63593
    -0.35069
    -0.16163
     0.04069
     0.07386
     0.33256
     0.43207
     0.36573
     0.42875
     0.34251
     0.17004
     0.03737
     0.07054
    -0.01238
    -0.12183
    -0.11188
    -0.11520
    -0.08535
    -0.17490
    -0.27109
    -0.08867
    -0.02233
    -0.06877
    -0.22465
    -0.26114
    -0.26777
    -0.37391
    -0.26777
    -0.19149
    -0.32084
    -0.53311
    -0.42366
    -0.36727
    -0.42034
    -0.47673
    -0.69232
    -0.60608
    -0.59613
    -0.60940
    -0.63925
    -0.66247
    -0.51653
    -0.52648
    -0.45019
    -0.35069
    -0.29099
    -0.32747
    -0.17158
    -0.18485
    -0.09530
    -0.17822
    -0.17822
    -0.15168
    -0.08535
    -0.06545
    -0.08867
    -0.12515
    -0.23792
    -0.26114
    -0.37059
    -0.20475
    -0.25782
    -0.24124
    -0.28767
    -0.24787
    -0.41371
    -0.46678
    -0.34737
    -0.37059
    -0.42698
    -0.54306
    -0.55301
    -0.68237
    -0.93776
    -1.12681
    -1.20310
    -1.32913
    -1.27938
    -1.38552
    -1.51487
    -1.67739
    -1.13345
    -1.11023
    -1.96927
    -2.32084
    -2.20144
    -2.29763
    -1.73046
    -1.14008
    -0.07872
     0.03737
     0.08712
     0.11366
    -0.33411
     0.74716
     3.36408
     3.35081
     0.84334
     0.91300
     0.80686
     0.78032
     1.51665
     2.81681
     3.33423
     2.11366
     1.32096
     0.58132
    -0.07540
    -0.21470
    -0.30426
    -0.27440
    -0.67573
    -1.01073
    -0.88137
    -0.68568
    -0.78187
    -0.88137
    -0.97424
    -0.94107
    -1.00741
    -0.98087
    -0.93776
    -0.84820
    -0.69895
    -0.56960
    -0.34406
    -0.14505
    -0.19480
     0.02742
     0.25296
     0.40885
     0.50503
     0.53488
     0.55147
     0.63107
     0.82013
     0.86656
     0.81681
     0.80686
     0.55479
     0.38895
     0.53488
     0.35578
     0.26291
     0.05395
    -0.33079
    -0.39381
    -0.71553
    -0.68900
    -0.68237
    -0.76197
    -0.62930
    -0.63925
    -0.62930
    -0.62598
    -0.43029
    -0.30094
     0.10371
     0.87319
     1.20819
     1.06557
     0.76706
     0.56142
    -0.10193
    -0.05882
     0.47850
     1.03240
     0.95280
     0.72394
     0.31930
     0.83671
     0.53157
    -0.26777
    -0.35732
    -0.62930
    -0.23460
    -0.13178
     0.08049
     0.12029
     0.12029
     0.24301
     0.24301
     0.27949
     0.25296
     0.25628
     0.36241
     0.44202
     0.37236
     0.17667
     0.06059
     0.07717
     0.17999
     0.21979
     0.21648
     0.20653
     0.20653
     0.22311
     0.24301
     0.14682
     0.18994
     0.22974
     0.16009
     0.25628
     0.13687
     0.24301
     0.00089
     0.11366
     0.16341
     0.11034
     0.05064
     0.09376
     0.02742
     0.05395
    -0.00575
    -0.01238
    -0.00906
     0.05727
     0.10039
     0.16009
     0.17004
     0.09376
     0.02079
     0.01747
     0.16341
     0.29276
     0.16672
     0.23638
     0.22643
     0.03405
    -0.17490
    -0.14505
    -0.29762
    -0.33411
    -0.33079
    -0.40707
    -0.51984
    -0.55301
    -0.72217
    -0.69895
    -0.69895
    -0.55965
    -0.74870
    -1.01404
    -0.38054
    -0.09862
    -0.36396
     0.30935
     0.35246
     0.24301
     1.52660
     1.39724
     2.33257
     5.04568
     4.48846
     0.97270
     0.87983
     0.68746
     0.68414
     1.44368
     1.71897
     2.18000
     1.83837
     0.67087
    -0.00575
    -1.00741
    -1.66744
    -1.65749
    -1.50492
    -1.38552
    -1.08369
    -1.02068
    -0.97092
    -0.73875
    -0.66578
    -0.64588
    -0.32416
     0.22974
     0.47187
     0.43870
     0.35578
     0.08712
     0.23638
     0.49177
     0.45528
     0.33920
     0.34583
     0.38895
     0.45528
     0.50503
     0.52493
     0.41880
     0.41216
     0.25296
     0.30935
     0.46192
     0.42543
     0.34915
     0.29939
     0.28944
     0.20321
     0.15346
     0.01084
    -0.03891
    -0.13842
    -0.16495
    -0.12515
    -0.24455
    -0.44688
    -0.42034
    -0.52316
    -0.48999
    -0.64920
    -0.75865
    -0.84157
    -0.63261
    -0.61603
    -0.61603
    -0.55633
    -0.60276
    -0.83494
    -0.98087
    -0.64256
    -0.48336
    -0.57291
    -0.46346
    -0.44356
    -0.52979
    -0.64588
    -0.44024
    -0.37059
    -0.42698
    -0.35401
    -0.33411
    -0.18485
    -0.17490
    -0.26445
    -0.27772
    -0.21802
    -0.09198
     0.05395
     0.15346
     0.32593
     0.52493
     0.68082
     0.61117
     0.58464
     0.53820
     0.59459
     0.66092
     0.76374
     0.83008
     0.58132
     0.27618
     0.24301
     0.27618
     0.21316
     0.02079
    -0.00906
    -0.12515
    -0.24787
    -0.42034
    -0.40376
    -0.51984
    -0.46346
    -0.48999
    -0.50326
    -0.44356
    -0.37722
    -0.48668
    -0.52648
    -0.50989
    -0.65251
    -0.33742
     0.11697
     0.22311
     0.27949
    -0.40707
    -0.75533
    -0.91786
    -0.33079
    -0.11852
    -0.25782
    -0.21802
     0.00752
    -0.04555
    -0.18485
    -0.20475
    -0.40707
    -0.45019
    -0.34737
    -0.06545
    -0.16163
    -0.60940
    -0.82830
    -0.75533
    -0.58286
    -0.63593
    -0.68237
    -0.65251
    -0.88800
    -0.79182
    -0.42366
    -0.37059
    -0.56628
    -0.83162
    -0.96429
    -0.81835
    -0.89796
    -0.80509
    -0.40707
     0.19989
     0.56805
     0.93621
     1.31432
     1.47684
     1.46358
     1.23804
     0.86988
     0.61449
     0.47850
     0.41880
     0.66092
     0.66092
     0.52162
     1.25462
     1.43041
     0.74716
     0.06059
    -0.37059
    -0.50989
    -0.41371
    -0.48999
    -0.69895
    -0.38054
    -0.09530
    -0.01901
     0.56142
     0.28944
     0.28281
     0.21979
    -0.03891
     0.02742
    -0.08535
    -0.16827
     0.06390
     0.16341
    -0.06877
    -0.04555
     0.07386
     0.11697
     0.30935
     0.17667
    -0.03560
    -0.22797
    -0.10857
     0.03737
    -0.11852
    -0.18817
    -0.50989
    -0.53311
    -0.36396
    -0.46346
    -0.43361
    -0.70558
    -0.73212
    -0.92781
    -1.00409
    -0.82167
    -0.93444
    -0.80509
    -0.81172
    -0.75202
    -0.70558
    -0.60608
    -0.65583
    -0.75202
    -0.50658
    -0.38717
    -0.40044
    -0.38054
    -0.40376
    -0.29431
    -0.31089
    -0.26114
    -0.12515
    -0.21139
    -0.18485
    -0.17490
    -0.05882
    -0.09862
    -0.20144
    -0.14837
    -0.11188
    -0.04886
    -0.10193
    -0.09530
    -0.12183
     0.01084
    -0.04886
     0.12692
     0.13024
     0.16672
     0.30935
     0.61780
     0.70736
     0.85329
     0.93621
     0.80354
     0.55147
     0.70736
     0.79028
     0.74384
     0.45197
     0.40885
     0.36241
     0.35910
     0.23638
     0.00089
    -0.27109
    -0.32747
    -0.36727
    -0.44024
    -0.50989
    -0.60608
    -0.62598
    -0.56296
    -0.40707
    -0.36396
    -0.37059
    -0.31089
    -0.29762
    -0.19480
    -0.01570
    -0.03228
    -0.10857
    -0.12515
    -0.07208
     0.02410
    -0.05218
    -0.10857
    -0.10193
    -0.10193
    -0.05882
    -0.07208
    -0.08203
    -0.11520
    -0.13842
    -0.21802
    -0.22797
    -0.29762
    -0.35732
    -0.26777
    -0.00906
     0.17667
    -2.64920
    -2.86479
    -2.86811
     1.41051
     6.90970
     6.90970
     0.48845
    -1.08038
    -1.04389
     1.51333
     3.73887
     4.97271
     4.93291
     4.11698
     3.46027
     3.30106
     3.20819
     2.65761
     1.43373
     0.64434
     0.27618
     0.00420
    -0.42366
    -0.31421
    -0.34737
    -0.74538
    -0.83825
    -0.77524
    -0.81504
    -0.99082
    -0.72548
    -0.22797
    -0.79182
    -1.66081
    -2.25451
    -1.44522
    -1.08369
    -0.49663
    -0.77192
    -1.22300
    -1.41869
    -1.55467
    -1.91288
    -1.63759
    -1.41869
    -0.72880
    -0.61603
    -0.73212
    -0.53975
    -0.56960
    -0.88469
    -0.50658
    -0.33742
    -0.28767
    -0.47341
    -0.57623
    -0.13178
     0.16009
     0.18662
     0.14682
     0.03405
    -0.14837
    -0.17158
    -0.25450
    -0.17822
    -0.12515
    -0.23129
    -0.37722
    -0.23792
    -0.25119
    -0.40044
    -0.55965
    -0.61271
    -0.63261
    -0.79182
    -0.80840
    -0.48668
    -0.57291
    -0.79182
    -0.86479
    -0.96097
    -0.84157
    -0.69563
    -0.55301
    -0.55965
    -0.50326
    -0.42034
    -0.35732
    -0.27109
    -0.34737
    -0.35069
    -0.35732
    -0.16163
    -0.15832
    -0.15500
    -0.12183
    -0.06213
    -0.06545
    -0.11188
    -0.08535
     0.00089
    -0.09862
    -0.13178
    -0.11520
    -0.07208
    -0.10857
    -0.10525
    -0.11188
    -0.00575
    -0.01901
    -0.13510
    -0.20144
    -0.17822
    -0.19480
    -0.28767
    -0.26445
    -0.30426
    -0.26777
    -0.27109
    -0.22797
    -0.10525
    -0.09862
    -0.18154
    -0.28104
    -0.24124
    -0.22465
    -0.24124
    -0.14173
    -0.10525
    -0.08867
    -0.07872
    -0.04555
    -0.03560
    -0.10525
    -0.11852
    -0.03560
    -0.05218
    -0.00575
    -0.03891
    -0.11852
    -0.07540
    -0.01901
     0.03074
    -0.12515
     0.11366
     0.12692
     0.27618
     0.37900
     0.64765
     0.86656
     0.83339
     0.88978
     0.89309
     0.74384
     0.73389
     0.85661
     0.88646
     0.82676
     0.76706
     0.56474
     0.51167
     0.47518
     0.25959
     0.04732
    -0.17822
    -0.23129
    -0.45683
    -0.51653
    -0.60276
    -0.64588
    -0.59281
    -0.66578
    -0.73212
    -0.75533
    -0.76528
    -0.78187
    -1.19978
    -1.68734
    -1.63428
    -1.42864
     0.11366
     0.95943
    -0.08203
    -0.58950
    -1.47839
    -0.87474
     1.33422
     2.05728
     1.77867
     3.19161
     2.06391
     1.63273
     1.92461
     2.01084
     2.29608
     2.92627
     2.90968
     2.78365
     2.18331
     1.83505
     1.39724
     1.20487
     0.98596
     0.74716
     0.41880
     0.21648
    -0.16495
    -0.24455
    -0.39712
    -0.30757
    -0.61935
    -0.92117
    -0.80840
    -0.58618
    -0.69895
    -0.74538
    -0.77524
    -0.57623
    -0.54638
    -0.61271
    -0.52979
    -0.65915
    -0.33411
     0.04069
     0.09707
    -0.16495
    -0.13510
     0.14019
     0.37568
     0.13687
    -0.37391
    -0.52316
    -0.05882
    -0.36064
    -0.86479
    -0.46014
    -0.91454
    -1.18983
    -0.78187
    -0.75202
    -0.72217
    -1.47507
    -1.66413
    -1.48502
    -1.28602
    -1.22300
    -1.07043
    -1.09033
    -0.99082
    -0.86810
    -0.88800
    -1.05716
    -0.85484
    -0.96097
    -0.80840
    -0.71553
    -0.66578
    -0.72880
    -0.57291
    -0.57955
    -0.65915
    -0.68568
    -0.63925
    -0.58286
    -0.47341
    -0.55633
    -0.62930
    -0.53311
    -0.55965
    -0.61935
    -0.63261
    -0.57955
    -0.53643
    -0.58286
    -0.39712
    -0.39049
    -0.46678
    -0.49994
    -0.50989
    -0.37391
    -0.38717
    -0.40376
    -0.32084
    -0.24455
    -0.26114
    -0.22465
    -0.27772
    -0.30094
    -0.28435
    -0.21470
    -0.19149
    -0.16495
    -0.19480
    -0.23792
    -0.16495
    -0.07872
    -0.10193
    -0.12515
    -0.19149
    -0.14505
    -0.22134
    -0.10857
    -0.20807
    -0.13842
    -0.19480
    -0.18817
    -0.06877
    -0.09198
    -0.16495
    -0.20807
    -0.22134
    -0.19149
    -0.10193
    -0.05218
    -0.08867
    -0.15832
    -0.21470
    -0.11852
    -0.12847
    -0.07872
    -0.08867
    -0.18817
    -0.16163
    -0.15832
    -0.10857
    -0.15832
    -0.15832
    -0.21470
    -0.17158
    -0.14837
    -0.16495
    -0.23129
    -0.27440
    -0.23129
    -0.33079
    -0.31752
    -0.33742
    -0.23792
    -0.27440
    -0.24787
    -0.20807
    -0.21139
    -0.23129
    -0.32747
    -0.29762
    -0.31752
    -0.11852
    -0.05882
    -0.11520
     0.11034
     0.01084
     0.16009
     0.32925
     0.42211
     0.59127
     1.88481
     1.77867
     0.84334
     3.97436
     4.04070
     2.05396
     2.75711
     4.28282
     3.76872
     2.46855
     3.91135
     3.82511
     3.28779
     3.06889
     2.49509
     1.65927
     1.24135
     0.44533
    -0.47009
    -0.62266
    -0.80177
    -1.31918
    -1.70393
    -1.84655
    -1.96263
    -2.08867
    -2.03892
    -1.81338
    -1.65749
    -1.56794
    -1.36562
    -1.09364
    -0.84157
    -0.48999
    -0.22465
    -0.07208
     0.15014
     0.37236
     0.20321
     0.20653
     0.10702
     0.01747
    -0.08203
    -0.21470
    -0.04886
    -0.05882
    -0.09530
    -0.08203
    -0.33079
    -0.45351
    -0.48668
    -0.51653
    -0.50658
    -0.49663
    -0.58286
    -0.59613
    -0.46014
    -0.32747
    -0.31752
    -0.32084
    -0.29431
    -0.32416
    -0.24787
    -0.28767
    -0.19149
    -0.14505
    -0.12515
    -0.06213
     0.03405
    -0.00243
    -0.14837
    -0.31752
    -0.45683
    -0.37722
    -0.39049
    -0.33742
    -0.28767
    -0.47341
    -0.47341
    -0.48668
    -0.54970
    -0.68568
    -0.64588
    -0.61271
    -0.68900
    -0.66910
    -0.75202
    -0.68900
    -0.54306
    -0.40044
    -0.47341
    -0.51984
    -0.45019
    -0.44688
    -0.46678
    -0.36396
    -0.37391
    -0.45351
    -0.41703
    -0.35069
    -0.30094
    -0.35732
    -0.38054
    -0.36064
    -0.21139
    -0.21802
    -0.29099
    -0.32747
    -0.41371
    -0.33411
    -0.36396
    -0.23129
    -0.29431
    -0.41371
    -0.31421
    -0.34737
    -0.22465
    -0.34737
    -0.34737
    -0.36727
    -0.32084
    -0.33742
    -0.27440
    -0.32084
    -0.42034
    -0.39049
    -0.36396
    -0.28435
    -0.30094
    -0.33411
    -0.38386
    -0.36727
    -0.29431
    -0.30426
    -0.30426
    -0.36727
    -0.33079
    -0.29431
    -0.24124
    -0.21470
    -0.23460
    -0.31089
    -0.31752
    -0.24455
    -0.17490
    -0.20144
    -0.23792
    -0.22797
    -0.30426
    -0.20807
    -0.17158
    -0.15500
    -0.19480
    -0.24124
    -0.18154
    -0.20144
    -0.17158
    -0.27772
    -0.32084
    -0.38054
    -0.30426
    -0.25782
    -0.16163
    -0.19812
    -0.37059
    -0.45351
    -0.54638
    -0.66578
    -0.85484
    -0.95102
    -1.27607
    -1.62101
    -1.73710
    -2.87143
    -2.45352
     1.42046
     1.87486
     1.12195
    -0.42366
    -0.78519
    -0.70227
     0.37568
     2.07386
     0.99923
     1.15180
     0.74716
     0.55810
     0.06059
    -1.25285
    -1.40542
    -0.02565
    -1.35567
    -2.29763
    -1.88303
    -2.34075
    -2.71886
    -3.14008
    -3.19979
    -3.05717
    -2.89464
    -2.31421
    -2.19812
    -1.89962
    -1.30260
    -0.89464
    -0.69232
    -0.58950
    -0.56628
    -0.30426
    -0.13842
    -0.15168
    -0.28435
    -0.32416
    -0.19149
    -0.05218
     0.07054
     0.11034
     0.22643
     0.16341
     0.26291
     0.29608
     0.32261
     0.31266
     0.22643
     0.12692
     0.21316
     0.34251
     0.33588
     0.31266
     0.32261
     0.29939
     0.25959
     0.28944
     0.29276
     0.25296
     0.30271
     0.31930
     0.22643
     0.26954
     0.22643
     0.21316
     0.18331
     0.20984
     0.27949
     0.22643
     0.23638
     0.21648
     0.16341
     0.21648
     0.17336
     0.04732
    -0.02233
    -0.06545
     0.09376
     0.18994
     0.23638
     0.04069
     0.00420
    -0.00575
     0.04732
     0.06722
     0.02742
     0.09044
     0.09044
     0.02410
     0.04069
     0.10039
     0.18662
     0.07054
     0.18331
     0.13687
     0.14351
     0.06059
    -0.00575
     0.09044
     0.08381
     0.07717
     0.03737
     0.13024
     0.14682
     0.09044
     0.10702
     0.09376
     0.10371
     0.11366
     0.09376
     0.10371
     0.12692
     0.09707
    -0.01238
     0.12361
     0.18994
     0.09044
     0.09707
     0.08712
     0.08712
     0.02079
    -0.01901
     0.10039
     0.02742
     0.06722
     0.04400
     0.05727
     0.15346
     0.03405
    -0.04886
     0.00420
     0.00420
     0.00752
    -0.04223
     0.04400
     0.03074
    -0.10193
    -0.08867
     0.02742
    -0.00575
     0.01747
    -0.04555
    -0.04223
    -0.08867
    -0.02233
    -0.08535
     0.01747
    -0.00575
     0.20653
     0.36573
    -0.10193
    -0.93444
    -0.95766
    -1.44522
    -1.69398
    -1.92947
     0.00089
     0.57469
    -0.46346
    -0.23460
     2.38564
     2.73058
     3.26126
     6.18664
     5.96110
     3.35413
     2.21316
     3.00255
     4.90637
     5.88150
     6.62445
     6.26956
     5.44369
     4.22644
     3.17502
     2.25297
     1.55976
     0.80023
     0.31598
    -0.28767
    -0.63593
    -0.90459
    -1.04389
    -0.97756
    -1.10691
    -1.11354
    -1.10359
    -1.08038
    -1.14340
    -1.21305
    -1.22963
    -0.95102
    -0.82830
    -0.78187
    -0.99414
    -0.89132
    -0.95102
    -0.85815
    -0.68900
    -0.72548
    -0.89464
    -1.04058
    -1.22963
    -1.12018
    -0.89132
    -0.89464
    -0.85152
    -0.93444
    -0.67242
    -0.56628
    -0.42698
    -0.38054
    -0.58286
    -0.67242
    -0.90791
    -0.55633
    -0.46014
    -0.27440
    -0.11520
    -0.17822
    -0.28104
    -0.53975
    -0.69232
    -0.82499
    -0.99082
    -1.06379
    -1.20641
    -1.14671
    -1.10028
    -1.00741
    -0.93444
    -0.85815
    -0.80177
    -0.88137
    -0.83162
    -0.75533
    -0.66578
    -0.55965
    -0.54970
    -0.65915
    -0.47673
    -0.61935
    -0.47341
    -0.37059
    -0.33079
    -0.34406
    -0.46678
    -0.44024
    -0.45683
    -0.42698
    -0.46678
    -0.43361
    -0.41039
    -0.36064
    -0.23792
    -0.22134
    -0.26777
    -0.37059
    -0.37391
    -0.33411
    -0.26445
    -0.25119
    -0.20807
    -0.26777
    -0.27109
    -0.26777
    -0.22465
    -0.22465
    -0.22465
    -0.25450
    -0.11852
    -0.06545
    -0.17822
    -0.11520
    -0.12515
    -0.12847
    -0.12847
    -0.04886
    -0.02233
    -0.15832
    -0.02896
    -0.03560
     0.01084
    -0.04886
    -0.08535
    -0.08867
    -0.16827
    -0.12183
    -0.03560
    -0.09862
    -0.10525
    -0.08535
    -0.10193
    -0.09530
    -0.12847
    -0.10525
    -0.05550
    -0.09862
    -0.17490
    -0.25450
    -0.26445
    -0.16163
    -0.08203
     0.04069
    -0.02565
    -0.17822
    -0.44024
    -1.26280
    -3.04058
    -2.53975
    -0.48004
     2.23307
     3.84169
     2.47187
    -0.05882
    -1.15335
    -0.63593
     0.04400
     1.64932
     1.87486
     1.07552
     0.83008
     0.66755
    -0.16163
    -0.52648
    -0.10857
    -0.55301
    -1.72383
    -1.24953
    -1.27938
    -1.46844
    -1.92283
    -2.12184
    -2.93776
    -3.18320
    -2.13511
    -1.09364
    -0.69895
    -0.67573
    -0.77192
    -0.81172
    -0.69563
    -0.56296
    -0.55301
    -0.44688
    -0.14837
     0.04732
     0.03737
     0.19989
     0.23638
     0.19326
     0.33256
     0.16009
     0.17336
     0.07717
     0.13687
     0.01084
    -0.22134
    -0.10857
     0.05727
     0.18994
     0.09044
    -0.17822
    -0.22134
    -0.52316
    -0.59613
    -0.44688
    -0.43361
    -0.29099
    -0.42698
    -0.35401
    -0.47341
    -0.47673
    -0.56960
    -0.54638
    -0.63593
    -0.69563
    -0.76197
    -0.62598
    -0.45683
    -0.54970
    -0.65583
    -0.48336
    -0.31421
    -0.14505
    -0.05218
    -0.20475
    -0.09198
    -0.09862
     0.18662
     0.37236
     0.56805
     0.70736
     0.54815
     0.85661
     0.83008
     0.87651
     0.70072
     0.55147
     0.57137
     0.71731
     0.68746
     0.68082
     0.61780
     0.49177
     0.28281
     0.20321
     0.01084
    -0.05550
    -0.23460
    -0.29099
    -0.31752
    -0.26445
    -0.33411
    -0.36396
    -0.34406
    -0.37391
    -0.28435
    -0.28435
    -0.16163
    -0.21139
    -0.27772
    -0.29762
    -0.12847
    -0.05218
    -0.12183
    -0.11520
    -0.10857
    -0.01570
    -0.01238
     0.03074
     0.04400
     0.02742
     0.07386
     0.08049
     0.12029
     0.10039
     0.08049
     0.11034
     0.17336
     0.26291
     0.17999
     0.20653
     0.24633
     0.21316
     0.27618
     0.29608
     0.37568
     0.32261
     0.34915
     0.44202
     0.38563
     0.32925
     0.41216
     0.37900
     0.37900
     0.56474
     0.62775
     0.65429
     0.77701
     0.46523
    -0.18485
    -0.11520
    -0.00906
    -0.06213
    -0.28767
    -0.78187
    -1.77690
    -2.20476
     0.13687
     3.42710
     3.33091
     2.09044
     1.62278
     1.17834
     0.23638
     0.29608
     3.10869
     6.90970
     6.90970
     5.37072
     4.48183
     3.71566
     3.33091
     3.45695
     3.39393
     2.81350
     2.50172
     2.43539
     1.50338
     0.53820
    -0.77192
    -2.04887
    -2.27773
    -2.10857
    -1.96263
    -1.98917
    -1.89298
    -1.90293
    -2.19149
    -2.63262
    -2.67574
    -2.33411
    -2.23461
    -1.76363
    -1.11023
    -0.70890
    -0.56296
    -0.53311
    -0.71885
    -0.71885
    -0.71885
    -0.65583
    -0.48004
    -0.54638
    -0.45683
    -0.37722
    -0.41703
    -0.38386
    -0.38717
    -0.42366
    -0.45019
    -0.52648
    -0.58950
    -0.39381
    -0.39381
    -0.51321
    -0.60276
    -0.61271
    -0.58286
    -0.62930
    -0.48336
    -0.64588
    -0.78850
    -0.85484
    -0.88469
    -1.01073
    -0.93112
    -0.86147
    -0.95434
    -1.09696
    -0.95102
    -0.89464
    -0.99082
    -0.90791
    -0.74538
    -0.58618
    -0.63593
    -0.59613
    -0.46014
    -0.48336
    -0.45683
    -0.29762
    -0.09530
    -0.00575
    -0.07540
    -0.00575
    -0.07208
    -0.12847
    -0.07872
    -0.04555
     0.00752
    -0.01570
    -0.15168
    -0.05218
    -0.22465
    -0.32416
    -0.51984
    -0.44024
    -0.25450
    -0.21139
    -0.52316
    -0.57291
    -0.62266
    -0.64256
    -0.47341
    -0.46678
    -0.40707
    -0.24787
    -0.15832
    -0.09862
    -0.16495
     0.13024
     0.14019
    -0.14837
    -0.18817
    -0.07208
    -0.12183
    -0.14505
    -0.01238
    -0.06545
    -0.23792
    -0.27109
    -0.45351
    -0.48999
    -0.61271
    -0.65915
    -0.72880
    -0.63925
    -0.59281
    -0.57291
    -0.65251
    -0.55965
    -0.52648
    -0.44356
    -0.28767
    -0.26114
    -0.15168
    -0.08203
     0.14351
     0.44865
    -0.44356
    -1.00741
    -0.33079
    -0.15832
    -0.01238
    -0.15168
    -0.21139
    -0.26777
    -0.51321
    -0.69232
    -0.50989
     0.54152
     1.20819
     1.24799
     0.52825
    -0.05550
     0.53820
     1.18165
     0.84334
     0.78364
     0.84666
     0.93621
     0.60122
     0.61117
     0.99591
     0.55479
     0.89973
     0.87983
     0.05727
    -0.46346
    -0.68237
     0.04732
     0.05727
    -0.82830
    -1.31918
    -0.32416
    -0.09530
     0.16341
     0.12361
    -0.09530
    -0.49663
    -0.94107
    -0.90127
    -0.70890
    -0.40707
    -0.27440
    -0.22465
    -0.26777
    -0.28435
    -0.28104
    -0.26445
    -0.24787
    -0.22797
    -0.37722
    -0.35069
    -0.22134
    -0.12183
    -0.11188
    -0.20475
    -0.25782
    -0.27109
    -0.41039
    -0.42698
    -0.24455
    -0.26445
    -0.13178
    -0.17822
    -0.19149
    -0.22797
    -0.21139
    -0.21802
    -0.19480
    -0.09862
    -0.08203
    -0.02565
    -0.01238
    -0.08203
    -0.10857
    -0.19149
    -0.24455
    -0.27440
    -0.31421
    -0.26445
    -0.14505
    -0.19480
    -0.38386
    -0.35732
    -0.38717
    -0.56296
    -0.42034
    -0.31089
    -0.19812
    -0.17822
    -0.07872
    -0.04886
    -0.30757
    -0.15500
    -0.07540
     0.02742
     0.02079
     0.04400
    -0.08203
    -0.13510
    -0.52316
    -0.67905
    -1.01736
    -0.87805
    -0.19480
    -0.25450
    -0.92449
    -1.05053
    -1.24621
    -1.70393
    -1.67739
    -1.49166
    -1.11023
    -1.43527
    -1.77026
    -1.54472
    -1.27607
    -1.34903
    -1.27938
    -1.07043
    -0.92781
    -0.78850
    -0.63593
    -0.54306
    -0.48004
    -0.28104
    -0.30426
    -0.03891
     0.24964
     0.20653
     0.35246
     0.83339
     0.86324
     0.48513
     0.81018
     0.95611
     0.86656
     1.10868
     1.37402
     0.84666
     0.66092
     1.45363
     3.37735
     3.91798
     2.21648
     1.40719
     2.21316
     1.21814
     0.94285
     1.16839
     1.66258
     2.24633
     3.17502
     2.94949
     2.28613
     1.46026
     1.06888
     0.80354
     0.68746
     0.98265
     1.32427
     1.73887
     1.57635
     1.63937
     1.47684
     1.28779
     1.04235
     1.00918
     0.77701
     0.52493
     0.43870
     0.30603
     0.09044
     0.06722
    -0.16163
    -0.21470
    -0.24455
    -0.13510
    -0.10857
    -0.18485
    -0.39049
    -0.70890
    -0.79182
    -0.36064
    -0.27772
    -0.29099
    -0.30094
    -0.24455
    -0.18817
    -0.32084
    -0.45019
    -0.49663
    -0.32747
    -0.37391
    -0.37059
    -0.48336
    -0.44024
    -0.34406
    -0.48668
    -0.44688
    -0.30757
    -0.47009
    -0.54638
    -0.44024
    -0.41703
    -0.41039
    -0.32416
    -0.27772
    -0.21139
    -0.10525
    -0.04886
    -0.16163
    -0.06877
    -0.10193
    -0.05882
    -0.17158
    -0.17158
    -0.19812
    -0.12847
     0.01747
     0.09707
     0.15014
     0.07054
    -0.15500
    -0.20807
    -0.15832
    -0.12183
    -0.11520
    -0.33411
    -0.30757
    -0.26114
    -0.14173
    -0.20807
    -0.15168
    -0.29099
    -0.41039
    -0.41703
    -0.35069
    -0.37059
    -0.47673
    -0.40376
    -0.35069
    -0.21802
    -0.23460
    -0.17158
    -0.28767
    -0.31089
    -0.45351
    -0.09198
    -0.02233
     0.01747
    -0.10525
    -0.06545
    -0.19149
    -0.31752
    -0.25782
    -0.09862
     0.02742
    -0.03891
     0.02742
     0.18994
     0.05395
    -0.10193
    -0.32416
    -0.08867
     0.13687
     0.23638
     0.27618
     0.19658
     0.03405
     0.07386
     0.26954
     0.18994
     0.28944
     0.46192
     0.50835
     0.30935
     0.16341
    -0.33079
    -0.40376
    -0.15832
    -0.07208
    -0.07540
    -0.48668
    -0.63261
    -0.78519
    -0.97756
    -1.24953
    -2.18817
    -3.42201
    -3.79017
    -3.05717
    -2.21471
    -1.55799
    -0.70227
    -0.94439
    -1.14671
    -0.66247
     0.11366
     0.53157
     0.60785
     0.88646
     1.43373
     2.13688
     2.91300
     3.43705
     3.36408
     3.49675
     3.50338
     3.15844
     2.73390
     2.39559
     2.02411
     1.62278
     1.08547
     0.81681
     0.65760
    -0.18485
    -0.22465
     0.53488
     0.29276
    -0.46014
    -0.12183
    -0.28435
    -0.30757
    -0.80509
    -0.48668
    -0.42366
    -0.63261
    -0.80177
    -0.28104
     0.28944
     0.10702
     0.03074
     0.16009
     0.08712
     0.11034
     0.30935
     0.59127
     0.31930
     0.17336
     0.21316
     0.26954
     0.17667
     0.07054
     0.10702
     0.22974
     0.06390
    -0.14837
    -0.28104
    -0.32747
    -0.39381
    -0.33411
    -0.33079
    -0.31089
    -0.29431
    -0.32416
    -0.41371
    -0.46014
    -0.39381
    -0.38386
    -0.34074
    -0.15832
    -0.06545
    -0.07540
    -0.06877
     0.06059
    -0.05218
    -0.19812
    -0.07208
     0.06390
     0.08381
     0.00089
    -0.15832
    -0.05550
     0.10039
     0.09044
     0.17999
     0.22974
     0.36905
     0.16341
     0.10371
     0.12029
     0.04732
     0.19658
     0.21648
     0.26954
     0.30935
     0.22974
     0.29276
     0.29276
     0.28281
     0.19326
    -0.01570
     0.03405
     0.15014
     0.22311
     0.05064
     0.04732
     0.00420
    -0.02896
    -0.04555
    -0.13510
     0.01415
     0.00752
    -0.02233
    -0.03228
     0.08712
     0.03737
    -0.04223
    -0.03560
     0.15677
     0.17004
     0.10702
    -0.04223
    -0.27109
    -0.33079
    -0.38717
    -0.26114
    -0.13178
    -0.15832
    -0.06545
     0.01415
    -0.07872
    -0.25782
    -0.21802
    -0.30094
    -0.28435
    -0.19812
    -0.13842
    -0.25450
    -0.14505
     0.17999
     0.26623
    -0.42034
    -0.65251
    -0.41039
    -0.40707
    -0.63593
    -0.49994
    -0.52316
    -0.63261
    -0.77855
    -0.93444
    -1.03726
    -1.22631
    -1.34240
    -1.45517
    -1.51819
    -0.65915
     1.27784
     1.91466
     0.89973
    -0.29099
    -0.91786
     0.24964
     1.98431
     1.81184
     3.01250
     2.91300
     2.26623
     2.76706
     3.93125
     4.39891
     3.75214
     2.46524
     2.38232
     2.46192
     2.67419
     2.39559
     1.96109
     2.02411
     1.79857
     1.30769
     0.75379
     0.34251
     0.14682
    -0.03891
    -0.23792
    -0.32416
    -0.48668
    -0.49331
    -0.36064
    -0.34737
    -0.18485
    -0.26114
    -0.28767
    -0.03891
     0.00420
     0.04069
     0.17336
     0.10371
     0.11034
     0.11366
    -0.24787
    -0.23460
    -0.22465
    -0.31089
    -0.46014
    -0.54970
    -0.47341
    -0.67905
    -0.65251
    -0.62930
    -0.65915
    -0.72217
    -1.04721
    -1.48170
    -1.49829
    -1.53477
    -1.23626
    -1.01404
    -1.03063
    -1.13013
    -1.35898
    -1.54804
    -1.35235
    -1.42864
    -1.29265
    -1.22963
    -1.21305
    -1.17325
    -0.73543
    -1.05384
    -2.08204
    -0.21802
    -0.02896
    -0.49663
    -0.54638
    -0.65915
    -0.55633
    -0.44356
    -0.38054
    -0.30426
     0.04069
     0.30935
     0.11366
    -0.18817
    -0.15832
     0.01084
     0.56805
     0.99591
     1.24135
     0.95280
     0.62775
     0.31930
     0.35578
     0.43207
     0.39558
     0.59790
     0.52493
     0.47850
     0.21979
     0.04732
    -0.17158
    -0.29762
    -0.42366
    -0.42698
    -0.45351
    -0.60608
    -0.62266
    -0.64256
    -0.49331
    -0.37059
    -0.40707
    -0.47341
    -0.22465
    -0.23129
    -0.28435
    -0.23460
    -0.08867
     0.02410
     0.01747
     0.00420
     0.01084
     0.03737
     0.01415
    -0.00906
     0.11366
     0.10371
     0.13687
     0.07054
     0.17004
     0.22974
     0.25628
     0.17004
     0.22643
     0.47518
     0.48513
     0.42211
     0.45528
     0.51498
     0.60454
     0.38895
     0.21979
     0.02742
    -0.20144
     0.05395
     0.10039
    -0.20144
    -0.26114
    -0.22465
    -0.26777
    -0.10525
     0.01084
    -0.23792
    -1.57789
    -3.51156
    -4.32085
    -3.82997
    -2.30426
     0.10039
     0.58795
     1.06225
     0.70404
     1.42046
     2.18331
     2.38564
     2.18663
     2.46524
     3.14517
     4.00421
     4.80687
     5.64269
     5.79195
     5.52329
     5.02246
     4.30272
     3.31765
     2.43539
     1.68912
     1.23804
     0.84998
     0.52825
     0.07717
    -0.31752
    -0.55633
    -0.70558
    -0.83162
    -0.75202
    -0.67242
    -0.51321
    -0.49663
    -0.56296
    -0.53975
    -0.57291
    -0.55965
    -0.56628
    -0.47009
    -0.46014
    -0.38386
    -0.51653
    -0.44356
    -0.47341
    -0.35732
    -0.24455
    -0.26777
    -0.33742
    -0.20144
    -0.19480
    -0.12515
    -0.13178
    -0.20144
    -0.19480
    -0.12183
    -0.04555
    -0.02233
    -0.06213
    -0.03228
     0.02079
    -0.04886
     0.00752
     0.13356
    -0.04555
    -0.16163
    -0.00243
    -0.04223
     0.01084
    -0.06877
    -0.11188
    -0.08535
    -0.03560
     0.01415
    -0.08535
    -0.05882
    -0.03228
    -0.07208
    -0.13178
    -0.11852
    -0.13842
    -0.13842
    -0.07872
    -0.01570
    -0.02565
    -0.06877
    -0.16163
    -0.13510
    -0.05218
    -0.01901
    -0.15500
    -0.21470
    -0.22797
    -0.31089
    -0.21470
    -0.55301
    -0.63593
    -0.72217
    -0.77855
    -0.70890
    -0.45683
    -0.77192
    -1.00409
    -1.28270
    -0.99746
    -0.94439
    -0.70227
    -0.38386
    -0.49994
    -0.26114
    -0.30426
    -0.53643
    -0.49663
     0.08049
     0.22974
    -0.24455
    -0.38054
    -0.49994
    -0.56628
    -0.04223
    -0.42698
    -1.08701
    -1.75368
    -1.87972
    -1.43859
    -1.56131
    -1.69729
    -1.84655
    -1.61106
    -1.93942
    -1.93610
    -1.74041
    -1.39547
    -1.08369
    -0.78187
    -0.43361
    -0.08535
     0.36905
     0.44865
     0.10039
     0.10702
     0.38563
     0.80023
     0.75711
     0.53820
     0.61780
     0.59459
     0.32593
     0.32261
     0.28281
     0.12692
    -0.14173
    -0.17490
    -0.21470
    -0.40376
    -0.25119
     0.04069
    -0.58950
    -1.25948
    -1.89298
    -1.05053
     1.32759
     1.83837
     0.33920
    -0.77855
    -1.50161
    -1.26943
     0.06390
     1.03572
     0.89973
     1.30437
     0.51167
    -0.27440
     0.71399
     1.36739
     1.62610
     1.59293
     1.14848
     0.85661
     0.52162
     0.22974
     0.36241
     0.49177
     0.52162
     0.22311
     0.33588
     0.23306
     0.07054
     0.01415
    -0.05882
    -0.29099
    -0.21470
    -0.00575
     0.06390
     0.11034
     0.27286
     0.28281
     0.34915
     0.41548
     0.53820
     0.57469
     0.59127
     0.50503
     0.45528
     0.40553
     0.39226
     0.26623
     0.15346
     0.18662
     0.24964
     0.20984
     0.11697
     0.14351
     0.10371
     0.22643
     0.15677
     0.07717
     0.12029
     0.10039
     0.09376
     0.15677
     0.13687
     0.09376
     0.07717
    -0.01901
     0.06059
     0.11034
     0.09044
     0.19326
    -0.03560
     0.01415
    -0.03228
     0.04400
     0.00089
     0.02410
     0.00752
     0.02079
     0.02742
    -0.03560
     0.03737
    -0.09530
    -0.08535
    -0.05218
    -0.04555
    -0.06213
    -0.19812
    -0.12183
    -0.08535
    -0.09198
    -0.23792
    -0.25782
    -0.21470
    -0.16163
    -0.11188
     0.00752
    -0.06877
    -0.20144
    -0.19812
    -0.17822
    -0.07872
    -0.14505
    -0.12847
    -0.04886
    -0.07540
    -0.03228
     0.03405
    -0.05550
    -0.02565
    -0.03560
     0.05727
     0.02410
    -0.00575
    -0.02896
    -0.09862
     0.08712
     0.10371
     0.07386
     0.01415
     0.03737
     0.06722
     0.09376
    -0.02233
     0.09044
     0.00089
     0.09707
     0.06059
     0.22643
     0.09376
     0.00420
    -0.17822
     0.17336
     0.61449
     0.46855
     0.15346
    -0.11852
     0.04732
     0.41216
     0.66755
     0.88978
     1.32759
     1.47021
     1.29442
     0.85661
     0.50835
    -0.47341
    -0.48004
    -1.10028
    -1.70061
    -0.23129
     0.33920
    -1.96595
    -3.56463
    -4.76530
    -2.06877
     0.97270
    -0.14837
    -0.78187
    -2.32748
    -3.25285
    -3.41538
    -2.18154
     0.90304
     2.93953
     3.37071
     2.37569
     1.33422
     1.07220
     1.23804
     1.55313
     1.82510
     1.84832
     1.79857
     1.33754
     0.90636
     0.65097
     0.53820
     0.41880
     0.14019
    -0.34406
    -0.53643
    -0.58950
    -0.60276
    -0.60940
    -0.59613
    -0.46014
    -0.37722
    -0.20807
    -0.16827
    -0.20475
    -0.16827
    -0.10525
    -0.05218
     0.07054
     0.22643
     0.20984
     0.24301
     0.25959
     0.28944
     0.19658
     0.24964
     0.24964
     0.30935
     0.27949
     0.27618
     0.38231
     0.28613
     0.30603
     0.35910
     0.37900
     0.33256
     0.28613
     0.27286
     0.33920
     0.30271
     0.32593
     0.30935
     0.27618
     0.25959
     0.21979
     0.23306
     0.27286
     0.24301
     0.27949
     0.22311
     0.18662
     0.26291
     0.20984
     0.16009
     0.21648
     0.25628
     0.22311
     0.19658
     0.19326
     0.13356
     0.16341
     0.17667
     0.13687
     0.11366
     0.15677
     0.07717
     0.04732
     0.03074
     0.02742
    -0.05218
    -0.14173
    -0.09862
    -0.09530
    -0.03560
    -0.04886
    -0.11852
    -0.20475
    -0.19480
    -0.24787
    -0.21139
    -0.18817
    -0.23129
    -0.33411
    -0.25119
    -0.28435
    -0.33079
    -0.33411
    -0.29762
    -0.24124
    -0.24455
    -0.35732
    -0.36396
    -0.39049
    -0.39381
    -0.33411
    -0.28104
    -0.20807
    -0.27440
    -0.23460
    -0.19812
    -0.13178
    -0.09862
    -0.08535
    -0.08203
    -0.07872
    -0.09198
    -0.07540
     0.06722
     0.08381
     0.00420
    -0.08535
     0.02079
     0.03405
     0.02079
     0.00420
    -0.04555
    -0.03560
    -0.00243
    -0.07540
     0.05727
    -0.02565
    -0.06545
    -0.10525
    -0.11188
    -0.25450
    -0.47673
    -0.80509
    -0.47673
     0.23306
     1.01250
     1.14517
     0.39226
     0.07386
     0.05064
     0.07054
     0.35910
     0.56805
     0.53820
     0.02079
    -0.16495
    -0.00906
     0.47187
     0.06059
    -0.44688
    -0.05550
    -0.03560
    -0.60276
    -0.78519
     0.12361
     0.15677
    -0.33411
    -0.81504
    -1.36893
    -0.91454
    -0.62930
    -0.16495
    -0.02233
    -0.37059
    -0.93112
    -0.91454
    -1.11354
    -1.34572
    -1.33577
    -1.30923
    -1.23958
    -1.36230
    -1.24621
    -0.70558
    -0.55965
    -0.35732
    -0.50326
    -0.53643
    -0.32084
    -0.24455
     0.06390
     0.42211
     0.89973
     0.87651
     0.91300
     0.31598
     0.43538
     0.65429
     0.50172
     0.39226
     0.38895
     0.50503
     0.28944
    -0.24787
    -0.33742
    -0.36727
    -0.10193
    -0.11852
    -0.55301
    -0.72548
    -1.02399
    -0.88469
    -0.73543
    -0.63593
    -0.57623
    -0.69563
    -0.59281
    -0.65251
    -0.63593
    -0.60940
    -0.48336
    -0.46014
    -0.39712
    -0.41703
    -0.43029
    -0.48336
    -0.40707
    -0.36064
    -0.40044
    -0.44688
    -0.42366
    -0.39381
    -0.31089
    -0.22797
    -0.31752
    -0.37722
    -0.25450
    -0.22465
    -0.13178
    -0.25782
    -0.20144
    -0.19480
    -0.06213
    -0.02565
    -0.07540
    -0.02565
    -0.01901
    -0.01238
    -0.07208
     0.08712
     0.07054
     0.02410
     0.04732
     0.16009
     0.17999
     0.14351
     0.08381
     0.06722
     0.17336
     0.23306
     0.25959
     0.21648
     0.20321
     0.19658
     0.17999
     0.23306
     0.32593
     0.21316
     0.23306
     0.24633
     0.26623
     0.19989
     0.24301
     0.24301
     0.24633
     0.24301
     0.33256
     0.36241
     0.35246
     0.19989
     0.22311
     0.38231
     0.49177
     0.50503
     0.46855
     0.55147
     0.69741
     0.79028
     0.78364
     0.79028
     0.79691
     1.04235
     1.09542
     1.12527
     1.08547
     0.67419
     0.40221
     0.18994
     0.17336
     0.93290
     0.51498
    -0.08867
     1.39061
     4.74054
     6.90970
     5.25795
     0.01747
     0.82344
     1.94119
     2.91963
     4.30272
     5.09543
     4.26956
     3.58962
     3.39061
     2.93953
     1.93456
     1.51001
     1.51996
     0.99591
    -0.99414
    -1.01404
    -0.39049
    -0.46014
    -0.56960
    -0.71553
    -0.72217
    -0.92117
    -1.02399
    -1.40874
    -1.14671
    -0.82830
    -1.30260
    -1.23626
    -1.14008
    -0.89796
    -0.65915
    -1.20641
    -1.65418
    -1.96263
    -1.69729
    -1.45849
    -1.24290
    -1.16993
    -1.18983
    -1.10691
    -1.15335
    -1.17325
    -1.42864
    -1.45517
    -1.39879
    -1.29265
    -1.01736
    -0.56628
    -0.19480
     0.01747
    -0.34074
    -0.43029
    -0.37722
    -0.37059
    -0.29099
    -0.16827
     0.01084
     0.18331
     0.14351
     0.04400
    -0.08867
     0.00089
     0.09376
    -0.04555
    -0.10525
    -0.03560
     0.10702
    -0.08535
     0.00089
    -0.23460
    -0.30426
    -0.32084
    -0.26777
     0.05395
     0.16672
    -0.02565
    -0.28767
    -0.36396
    -0.33411
     0.06059
     0.19658
     0.20321
     0.29608
     0.06059
    -0.34737
    -0.62598
    -0.06213
     0.04732
    -0.64256
    -0.82830
    -0.39381
    -0.19149
    -0.32416
    -0.88137
    -1.16330
    -1.16993
    -1.21968
    -1.24290
    -1.02068
    -0.93776
    -0.90459
    -0.95766
    -0.83494
    -0.81835
    -0.81504
    -0.60940
    -0.49663
    -0.35069
    -0.37059
    -0.28435
    -0.27772
    -0.15168
    -0.15168
    -0.13510
    -0.13510
    -0.08867
    -0.05550
    -0.00243
     0.05727
     0.00752
     0.02079
    -0.07208
     0.11697
     0.11034
     0.17667
     0.10702
     0.12692
     0.11697
     0.15346
     0.20984
     0.17336
     0.23638
     0.17336
     0.21979
     0.24964
     0.26954
     0.19658
     0.19989
     0.30603
     0.41548
     0.37568
     0.34583
     0.44865
     0.38563
     0.32925
     0.26954
     0.46855
     0.61117
     0.56805
     0.47850
     0.79691
     1.18165
     1.21814
     1.02908
     1.15180
     1.24135
     1.25794
     1.32427
     1.55313
     1.42046
     1.30437
     1.37071
     1.15844
     1.22145
     1.63273
     1.36076
     0.35910
     0.43538
     0.58132
     0.49508
     0.27286
     0.21648
     0.14682
     0.06722
    -0.19149
    -0.33742
    -0.01238
     0.05727
     0.09707
     0.11697
     0.28944
     0.56142
     0.56474
     0.44202
     0.25628
     0.40221
     0.55810
     0.68414
     0.74716
     0.90636
     0.68082
     0.46855
     0.44533
     0.15677
    -0.27440
    -0.34737
    -0.45019
    -0.67905
    -1.07043
    -1.27607
    -1.30923
    -1.38220
    -1.35898
    -1.16330
    -1.42200
    -1.48502
    -1.46180
    -1.28602
    -1.52151
    -1.69066
    -1.11023
    -0.22797
    -0.07872
    -0.18154
    -0.49663
    -0.33742
     0.02079
     0.14019
     0.19658
     0.21979
     0.26954
     0.29608
     0.35246
     0.40221
     0.28281
    -0.00906
    -0.08535
    -0.08867
    -0.19149
     0.42211
     0.56142
     0.07386
    -0.08203
    -0.12515
    -0.22797
    -0.38386
    -0.14837
    -0.07872
    -0.13842
    -0.06877
    -0.17158
    -0.31089
    -0.27440
    -0.27772
    -0.19149
    -0.39381
    -0.26445
    -0.22797
    -0.38717
    -0.28435
    -0.26777
    -0.37391
    -0.22465
    -0.11852
     0.02410
     0.10371
     0.05727
     0.03405
    -0.13842
    -0.18154
    -0.02896
     0.15346
     0.22643
     0.24964
     0.12361
     0.18331
     0.03737
     0.11366
     0.17999
     0.26291
     0.21316
     0.34583
     0.41548
     0.40885
     0.29276
     0.30603
     0.33256
     0.53157
     0.70072
     0.76042
     0.23306
    -0.22465
    -0.27772
     0.17004
     0.35246
     0.54152
     0.47518
     0.10371
    -0.06877
    -0.07872
    -0.20144
    -0.11520
     0.00089
     0.14682
     0.37236
     0.34915
     0.27618
     0.22311
     0.26954
     0.35246
     0.27949
     0.14351
    -0.20144
    -0.74207
    -2.09862
    -2.75202
     0.90304
     6.90970
     6.90970
     0.94285
    -1.84986
     0.89309
     1.87486
     3.23473
     4.03407
     5.24137
     5.40720
     4.13025
     3.17171
     2.95280
     3.14186
     3.24136
     2.74385
     1.82179
     1.22477
     0.71731
     0.74052
     0.73721
     0.58795
     0.33256
    -0.37722
     0.12029
     0.18662
    -0.08203
     0.29939
     0.22643
    -0.08535
    -0.36396
    -0.27109
    -0.34074
    -0.58618
    -0.80177
    -0.71222
    -0.48336
    -0.25450
    -0.31421
    -0.60940
    -0.54306
    -0.72548
    -0.79845
    -0.93776
    -1.05716
    -1.16661
    -0.92117
    -1.00077
    -0.99746
    -1.02731
    -1.29597
    -1.25617
    -1.10359
    -0.91454
    -0.80509
    -1.00077
    -1.11023
    -1.04389
    -0.89464
    -0.71885
    -0.54638
    -0.44356
    -0.49994
    -0.56628
    -0.48336
    -0.42698
    -0.37722
    -0.27440
    -0.14173
    -0.13178
    -0.12183
    -0.19812
    -0.14173
    -0.03560
    -0.02233
    -0.14173
    -0.17490
    -0.26777
    -0.15500
    -0.10857
    -0.06545
    -0.07540
    -0.08203
    -0.06877
    -0.07540
    -0.18817
    -0.24787
    -0.23129
    -0.21470
    -0.22134
    -0.32747
    -0.39712
    -0.40707
    -0.44688
    -0.49994
    -0.46014
    -0.58286
    -0.50658
    -0.39712
    -0.46014
    -0.36396
    -0.28104
    -0.30426
    -0.30094
    -0.33079
    -0.37391
    -0.30426
    -0.15832
    -0.00906
     0.03074
     0.03074
     0.05064
    -0.02565
     0.06390
     0.05064
     0.09044
     0.07386
     0.12029
     0.31598
     0.40221
     0.50503
     0.59127
     0.56474
     0.62444
     0.74716
     0.78032
     0.74052
     0.76042
     0.76374
     0.84998
     0.86988
     0.82344
     0.75711
     0.79028
     0.84003
     0.69077
     0.68414
     0.60785
     0.08712
    -0.17158
    -0.30757
    -0.84820
    -0.64256
    -0.34406
    -0.23460
    -0.44688
    -0.87805
    -0.99746
    -1.21636
    -1.15003
    -0.81504
    -0.97424
    -0.83162
    -0.73543
    -0.70890
    -0.99414
    -0.49663
    -0.35401
    -0.21139
     0.00420
    -0.18154
    -0.27772
     0.03405
     0.17667
    -0.02233
     0.04069
    -0.08203
     0.06722
     0.11034
     0.03405
     0.11366
     0.00420
     0.02742
     0.13356
     0.10371
     0.06722
     0.17004
     0.13024
     0.45528
     0.92958
     1.16839
     1.99426
     2.04401
     0.96606
     1.41714
     1.63605
     0.91631
     1.21150
     1.11200
     0.84003
     0.46523
     0.56805
     1.29111
     4.17005
     2.82345
    -0.19480
    -0.41703
     0.63439
     2.00421
     2.28613
     2.09376
     1.99426
     1.84169
     1.70902
     1.92792
     2.12030
     2.42875
     2.11698
     1.54318
     1.17834
     0.84666
     0.36241
    -0.04886
    -0.01901
    -0.36727
    -0.59613
    -0.80177
    -0.86810
    -0.99746
    -1.22300
    -1.62433
    -1.56794
    -1.17988
    -1.43195
    -1.70724
    -1.65418
    -1.33245
    -1.22300
    -1.25948
    -1.44854
    -1.43859
    -1.44522
    -1.20641
    -1.29265
    -1.08038
    -1.20973
    -1.10028
    -1.13013
    -0.97092
    -0.84820
    -1.08701
    -1.31255
    -0.88800
    -0.57623
    -0.64920
    -0.90127
    -0.85815
    -0.67905
    -0.54638
    -0.52979
    -0.45019
    -0.40376
    -0.34406
    -0.31089
    -0.24787
    -0.12515
    -0.05218
    -0.04555
    -0.00906
     0.00420
     0.06722
     0.05064
     0.08049
     0.07717
     0.09376
     0.11366
     0.14351
     0.13356
     0.14019
     0.07054
     0.09707
     0.17004
     0.14019
     0.12361
     0.11034
     0.07717
     0.09707
     0.07717
     0.11697
     0.10702
     0.12029
     0.12029
     0.13356
     0.11697
     0.12692
     0.12361
     0.07386
     0.27949
     0.17336
     0.13687
     0.19326
     0.22974
     0.27618
     0.22311
     0.14351
     0.18994
     0.26954
     0.31598
     0.38231
     0.29276
     0.21316
     0.10702
     0.16672
     0.25628
     0.40553
     0.44202
     0.58795
     0.80354
     0.87651
     1.19160
     1.37734
     1.12195
     0.72726
     0.83008
     0.95943
     1.07552
     1.15180
     1.10205
     1.04898
     1.19160
     1.07220
     0.81018
     0.67751
     0.56474
     0.48845
     0.49177
     0.42875
     0.42211
     0.42211
     0.50503
     0.51830
     0.53488
     0.55810
     0.51167
     0.50835
     0.60785
     0.49177
     0.39558
     0.59790
     0.58795
     0.56142
     0.28281
     0.20321
     0.31598
     0.02410
    -0.02565
    -0.07540
    -0.54306
    -1.37225
    -1.49829
    -1.30923
    -0.99082
    -1.06379
     0.53488
     2.44865
     1.28779
    -0.66910
    -1.85318
    -0.89796
     1.24467
     1.77867
    -0.66910
     1.42378
     6.63440
     6.83009
     2.21648
     0.67751
     1.06557
     1.98099
     2.02079
     2.24633
     2.54816
     2.31930
     1.72892
     1.39393
     1.00255
     0.35246
     0.10702
    -0.42698
    -0.57955
    -0.63261
    -0.65583
    -0.71553
    -0.88469
    -1.07706
    -1.30592
    -1.49829
    -1.63428
    -1.56131
    -1.57126
    -1.33245
    -1.45849
    -1.36893
    -1.32913
    -1.47839
    -1.56462
    -1.44522
    -1.38552
    -1.34903
    -1.33577
    -1.08369
    -0.87474
    -0.59613
    -0.46014
    -0.42034
    -0.48668
    -0.43029
    -0.46346
    -0.43361
    -0.32416
    -0.20807
    -0.39049
    -0.32084
    -0.18817
    -0.12183
    -0.12515
    -0.27109
    -0.25782
    -0.15500
    -0.19149
    -0.18154
    -0.09198
    -0.20807
    -0.23792
    -0.32747
    -0.12847
    -0.03228
    -0.04555
     0.03405
    -0.03560
    -0.00243
     0.04400
    -0.06545
    -0.05882
    -0.02233
     0.05395
     0.10039
    -0.01901
    -0.09530
    -0.18154
    -0.12183
    -0.05550
    -0.03560
    -0.14505
    -0.22465
    -0.16495
    -0.06545
    -0.03891
    -0.18154
    -0.11188
    -0.12183
    -0.12847
    -0.12183
    -0.09198
    -0.05550
    -0.17158
    -0.07872
    -0.01901
    -0.03891
    -0.08867
    -0.10857
    -0.05882
    -0.01238
    -0.00906
    -0.03891
    -0.05550
     0.07717
    -0.03891
     0.04400
     0.10702
     0.08712
     0.13687
     0.09707
     0.15014
     0.25628
     0.25628
     0.28613
     0.23969
     0.31930
     0.31266
     0.36573
     0.35910
     0.49177
     0.40221
     0.57800
     0.73057
     0.83008
     0.93290
     1.07883
     1.02908
     1.12195
     1.16839
     1.16507
     1.22809
     1.37402
     1.46026
     1.52660
     1.38397
     1.41714
     1.24135
     1.04898
     1.08547
     1.10205
     1.00586
     0.56142
    -0.22465
    -1.04721
    -1.34572
    -0.63925
     0.17999
     0.49177
     0.06390
    -0.76197
    -1.38220
    -1.58784
    -1.36562
    -0.80177
    -0.53311
    -0.55301
    -0.76528
    -1.30260
    -1.23295
    -0.82830
    -0.58286
    -0.24787
    -0.22134
    -1.13345
    -1.25617
    -1.82333
    -1.92283
    -1.60442
    -1.82333
    -0.83825
     0.30271
     2.16341
     2.77370
     1.59293
     0.57469
    -0.17490
     0.62444
     1.74882
     2.37237
     2.48514
     2.38232
     2.82013
     2.57801
     1.88812
     1.12527
     0.45197
     0.11034
    -0.66910
    -0.94771
    -1.13676
    -1.02068
    -0.99746
    -0.96429
    -1.58784
    -1.96927
    -2.17491
    -2.27773
    -1.98585
    -2.15832
    -2.07540
    -1.36230
    -1.09696
    -1.12018
    -1.27938
    -1.18320
    -1.15998
    -1.04389
    -0.95766
    -0.66578
    -0.45019
    -0.48668
    -0.32747
    -0.25782
    -0.23792
    -0.16827
    -0.18154
    -0.15500
    -0.16163
    -0.21470
    -0.18485
    -0.20807
    -0.18154
    -0.25119
    -0.33079
    -0.37722
    -0.35732
    -0.31421
    -0.21470
    -0.26445
    -0.30426
    -0.29762
    -0.23129
    -0.18485
    -0.06213
    -0.14173
    -0.12515
    -0.04555
     0.05064
     0.05064
     0.02079
    -0.05218
     0.03074
    -0.03891
     0.01747
     0.05727
     0.06390
     0.08049
     0.01084
     0.04732
     0.09707
     0.03737
     0.01084
     0.02410
    -0.00575
     0.10371
     0.09707
     0.06059
     0.09044
     0.09044
     0.19326
     0.17999
     0.14019
     0.03737
     0.11034
     0.08712
     0.10039
     0.17336
     0.08712
     0.06722
     0.09044
     0.13356
     0.17667
     0.05395
     0.08049
     0.13687
     0.12692
     0.18994
     0.11697
     0.14351
     0.27618
     0.25959
     0.45860
     0.60454
     0.52162
     0.46192
     0.67087
     0.65429
     0.79691
     0.86988
     0.97601
     1.14517
     1.28779
     1.43041
     1.54650
     1.67917
     2.10703
     2.06391
     1.94451
     2.13025
     2.08381
     1.16507
     0.61117
     0.57800
     0.35910
    -0.10857
    -0.35401
    -0.09198
     0.01415
    -0.44356
    -0.80509
    -1.51819
    -1.72714
    -1.53146
    -1.50492
    -1.15666
    -0.59613
    -0.85152
    -1.34903
    -0.80509
    -0.43029
    -0.37059
    -0.20807
     0.03737
     0.20653
     0.11366
    -0.13178
    -0.45683
    -0.60276
    -0.59945
    -0.73212
    -0.89796
    -0.89132
    -0.71222
     0.70404
     2.75380
     0.84003
    -0.51653
    -0.17822
     0.39890
     1.24467
     1.44036
     1.97767
     1.75545
     1.68580
     1.57966
     1.47353
     1.22477
     1.26125
     1.14185
     0.87651
     0.84003
     0.71399
     0.51830
     0.39558
    -0.11852
    -0.51321
    -0.60276
    -0.73212
    -0.36727
    -0.56628
    -0.60608
    -0.55633
    -0.79514
    -1.07706
    -1.12349
    -1.05716
    -1.19978
    -1.22631
    -1.02731
    -0.82830
    -0.69895
    -0.65915
    -0.58618
    -0.58618
    -0.46678
    -0.33411
    -0.40044
    -0.38054
    -0.03228
     0.27618
     0.29276
     0.29939
     0.28944
     0.36573
     0.34251
     0.28281
     0.26291
     0.13024
     0.15677
     0.21648
     0.24633
     0.21648
     0.12692
     0.00089
    -0.08867
    -0.10857
    -0.08535
    -0.10857
    -0.19812
    -0.23129
    -0.19480
    -0.16495
    -0.18154
    -0.21802
    -0.24455
    -0.27440
    -0.21470
    -0.15168
    -0.26777
    -0.25450
    -0.31752
    -0.32084
    -0.19149
    -0.25450
    -0.16827
    -0.26114
    -0.24124
    -0.23129
    -0.27109
    -0.20475
    -0.13178
    -0.16163
    -0.11852
    -0.13510
    -0.10193
    -0.03560
    -0.06213
    -0.04555
     0.12029
     0.13024
     0.13356
     0.20653
     0.16672
     0.32593
     0.34915
     0.45860
     0.47518
     0.37568
     0.34915
     0.45197
     0.55810
     0.50172
     0.42543
     0.32261
     0.29939
     0.35910
     0.30271
     0.32925
     0.21648
     0.21648
     0.28281
     0.26623
     0.33920
     0.43870
     0.60785
     0.75047
     0.81018
     0.97601
     1.22145
     1.38066
     1.38397
     1.53655
     1.75545
     1.86822
     1.20155
     0.83008
     0.44533
    -0.55965
    -0.40376
    -0.63925
    -0.91786
    -1.28270
    -1.17988
    -0.77524
    -0.63593
    -2.00575
    -2.04887
    -1.47507
    -1.73046
    -1.55799
    -1.63428
    -1.10028
    -0.65915
    -0.39381
    -0.02896
     0.10039
     0.13024
     0.11034
     0.06390
    -0.07208
    -0.07208
    -0.13178
    -0.36396
    -0.34406
    -0.40376
    -0.53311
    -0.48336
    -0.49994
    -0.29099
    -0.13842
    -0.51984
    -0.81504
    -0.60608
    -0.43693
    -0.23792
    -0.34074
     0.00089
     0.03074
    -0.02565
    -0.27109
    -0.22797
    -0.00575
     0.23969
     0.59459
     0.99260
     0.90968
     0.58132
     0.43207
     0.50835
     0.53820
     0.50503
     0.57469
     0.69409
     0.68746
     0.77369
     0.81349
     0.53488
     0.20321
     0.09707
     0.09044
    -0.00575
    -0.27109
    -0.56296
    -1.04058
    -1.16330
    -1.31255
    -1.46844
    -2.02897
    -1.40210
    -1.11354
    -1.41537
    -1.51819
    -1.93942
    -2.21139
    -1.82333
    -1.04721
    -0.82167
    -0.74207
    -0.73875
    -0.52648
    -0.44356
    -0.67242
    -0.78850
    -0.15500
     0.62112
     1.14848
     1.24135
     0.88978
     0.52825
     0.41216
     0.37568
     0.62775
     0.79691
     0.94616
     1.01250
     1.16507
     0.92958
     0.77369
     0.85329
     0.61780
     0.54152
     0.71731
     0.43870
     0.28281
     0.29939
     0.07386
     0.04732
    -0.04555
    -0.10193
    -0.05550
    -0.13510
    -0.18817
    -0.23460
    -0.18154
    -0.30757
    -0.41039
    -0.50989
    -0.56628
    -0.53975
    -0.57291
    -0.56296
    -0.51653
    -0.58286
    -0.66910
    -0.64588
    -0.57955
    -0.43029
    -0.51984
    -0.48004
    -0.38386
    -0.27440
    -0.31089
    -0.28767
    -0.29099
    -0.24787
    -0.18485
    -0.15168
    -0.15832
    -0.11520
    -0.12847
    -0.09530
    -0.02896
    -0.00906
    -0.00906
    -0.05882
    -0.04223
     0.06390
     0.07386
    -0.01238
     0.00420
     0.01084
     0.11366
     0.01747
     0.02079
     0.12361
     0.20321
     0.59127
     0.51498
     0.14682
     0.42875
     0.48845
     0.89973
     1.21150
     1.35744
     1.35081
     1.59293
     1.27452
     0.70404
     0.98265
     1.55976
     2.67419
     2.87652
     2.80686
     2.54484
     0.78032
     0.28281
     0.87983
     1.28779
     1.29111
     1.09210
     0.89973
     0.57800
     0.35246
     0.14682
     0.15677
    -0.11520
    -0.38386
    -0.55301
    -0.53975
    -0.47341
    -0.34074
    -0.23792
    -0.23792
    -0.18154
    -0.14837
    -0.04886
    -0.08203
    -0.09530
    -0.15168
    -0.23792
    -0.23129
    -0.29431
    -0.28104
    -0.32416
    -0.48336
    -0.44024
    -0.35401
    -0.41039
    -0.44688
    -0.60940
    -0.70227
    -0.60608
    -0.52979
    -0.49663
    -0.45351
    -0.42698
    -0.40044
    -0.47673
    -0.30094
    -0.23460
    -0.35732
    -0.35069
    -0.30426
    -0.22134
    -0.35732
    -0.52316
    -0.59613
    -0.75865
    -0.56628
    -0.79845
    -1.00077
    -1.02399
    -0.97756
    -1.08369
    -1.03726
    -1.14340
    -1.09033
    -1.21968
    -1.17656
    -0.89796
    -0.69563
    -0.71222
    -0.96761
    -1.02731
    -0.71885
    -0.59945
    -0.43693
    -0.27440
    -0.37722
    -0.17822
    -0.41703
    -0.37391
    -0.20144
    -0.20807
     0.02079
     0.02742
     0.04069
     0.14019
     0.22311
     0.27949
     0.29608
     0.58795
     0.79028
     0.74716
     1.04898
     0.98928
     0.21316
    -0.16827
    -0.46014
    -0.40707
     0.21648
     0.07054
     0.35578
    -0.09862
    -0.57291
    -0.76197
    -0.74870
    -0.66910
    -0.38717
    -0.46014
    -0.55965
    -0.26445
     0.08712
     0.33920
     0.45197
     0.53157
     0.49177
     0.67751
     1.04567
     1.23140
     1.13522
     0.84334
     0.87651
     1.17834
     1.04567
     0.84666
     0.71731
     0.70072
     0.58132
     0.53157
     0.58795
     0.44202
     0.22311
     0.17999
     0.02079
    -0.01901
     0.00752
     0.12361
     0.21648
     0.18662
    -0.51653
    -0.43029
    -0.10525
     0.03737
     0.07717
    -0.15832
    -0.09862
    -0.06213
    -0.07540
    -0.04886
    -0.16163
    -0.22134
    -0.24124
    -0.22465
    -0.07872
    -0.07540
     0.05727
     0.05064
     0.24964
     0.72726
     0.68082
     0.32593
     0.24633
     0.14682
    -0.22797
    -0.67905
    -0.53975
    -0.49994
    -0.32747
     0.31266
     0.30271
    -0.31421
    -0.31421
    -0.06213
     0.51167
     0.14351
     0.61449
     0.54483
     0.47187
     0.57800
     0.62444
     0.94285
     1.26457
     1.69243
     2.62776
     2.56474
     1.92129
     1.47021
     1.31764
     1.05893
     0.83339
     0.83339
     0.89973
     0.76374
     0.64434
     0.76042
     0.66424
     0.40221
     0.13687
    -0.12515
    -0.19812
    -0.48004
    -0.47009
    -0.76197
    -0.92449
    -0.66578
    -0.47009
    -0.47673
    -0.42698
    -0.44688
    -0.45019
    -0.48004
    -0.47009
    -0.49663
    -0.41703
    -0.49994
    -0.45351
    -0.38717
    -0.35069
    -0.46014
    -0.45683
    -0.41039
    -0.42698
    -0.43693
    -0.59945
    -0.70890
    -0.75202
    -0.61603
    -0.51653
    -0.51653
    -0.68237
    -0.64256
    -0.65583
    -0.59613
    -0.58618
    -0.68900
    -0.63261
    -0.67905
    -0.70227
    -0.72880
    -0.74538
    -0.71222
    -0.67573
    -0.56960
    -0.43693
    -0.39712
    -0.38054
    -0.59945
    -0.53311
    -0.40376
    -0.37391
    -0.35732
    -0.17158
     0.07717
     0.23969
     0.34251
     0.25296
     0.22643
     0.24301
     0.16341
     0.33588
     0.40885
     0.34251
     0.31930
     0.34915
     0.44533
     0.46192
     0.36905
     0.27618
     0.24301
     0.22311
     0.12692
     0.18662
     0.17667
     0.18331
     0.16341
     0.07717
     0.06059
     0.15346
     0.09044
    -0.03228
    -0.06213
     0.01415
    -0.36396
    -0.57955
    -0.59281
    -0.74207
    -1.07374
    -0.88137
    -0.79845
    -0.84489
    -0.64920
    -0.60608
    -0.97424
    -0.87805
    -0.50989
     0.45860
     1.46026
     2.03074
     1.45031
    -0.09530
    -0.29431
     0.26291
     2.44534
     5.41384
     3.14186
     1.23472
     0.34583
     0.49840
     0.90968
     3.26126
     6.90970
     5.23142
     0.13687
     0.09044
     0.93290
     1.65927
     2.64434
     2.37569
     2.31267
     1.96109
     1.57303
     1.24467
     0.92626
     0.53820
     0.30271
    -0.04555
    -0.38386
    -0.48336
    -0.59613
    -0.74207
    -0.99082
    -0.99414
    -0.90459
    -0.96097
    -0.97092
    -1.03394
    -0.96761
    -0.88800
    -1.02731
    -1.21305
    -1.32582
    -1.38220
    -1.06711
    -0.33742
    -0.16163
    -0.12515
    -0.01238
     0.11366
     0.46192
     0.45860
     0.63439
     0.68082
     0.93290
     1.23140
     1.17834
     1.26457
     1.20819
     1.04567
     0.87651
     0.68414
     0.52825
     0.18331
    -0.04886
    -0.01570
    -0.22797
    -0.49994
    -0.83162
    -1.03726
    -1.08038
    -0.97092
    -0.82499
    -0.69895
     0.38563
     0.09707
    -0.79182
    -0.98087
    -0.82830
    -0.39381
    -0.11852
    -0.29099
    -0.29099
    -0.18485
    -0.08867
    -0.20475
    -0.41371
    -0.51653
    -0.45019
    -0.66578
    -0.83494
    -0.95766
    -0.83494
    -0.74870
    -0.72217
    -0.74538
    -0.75865
    -0.73212
    -0.76197
    -0.71222
    -0.72880
    -0.64588
    -0.53975
    -0.49331
    -0.43029
    -0.46346
    -0.43029
    -0.53311
    -0.50989
    -0.52648
    -0.41703
    -0.22134
    -0.19480
    -0.26445
    -0.25450
    -0.27109
    -0.13510
    -0.19149
    -0.24455
    -0.14837
    -0.10857
    -0.11188
    -0.09530
    -0.13510
     0.07054
     0.04400
     0.16009
     0.15014
     0.05395
    -0.02896
    -0.04555
     0.03737
     0.03405
    -0.03560
    -0.06877
    -0.16163
    -0.12183
     0.04732
    -0.06877
    -0.11852
    -0.06213
    -0.14837
    -0.21139
    -0.06213
    -0.01901
    -0.05882
    -0.05882
    -0.14505
    -0.17158
    -0.23460
    -0.18817
     0.06059
     0.02410
    -0.67242
    -0.51653
    -0.51984
    -0.48004
    -0.52648
    -0.53643
    -0.58286
    -0.49663
    -0.64256
    -0.91122
    -1.09364
    -1.16330
    -0.51653
    -0.01238
     0.01084
    -0.14173
    -0.34074
    -0.80840
    -0.45683
    -0.24455
    -0.36064
    -0.64588
    -0.11188
     0.51167
     0.06722
    -0.63925
     0.91963
     1.33754
     1.59956
     0.15677
     0.82013
     1.86159
     1.63937
     1.19492
     1.49011
     2.08713
     2.55811
     2.62113
     2.54484
     2.56474
     2.09708
     1.68912
     1.66590
     1.45363
     1.04898
     0.89309
     1.08878
     1.02908
     0.76706
     0.52493
     0.23969
     0.33256
     0.25628
     0.20321
     0.14019
     0.14019
     0.21979
     0.26623
     0.53157
     0.70736
     0.58795
     0.37236
     0.45528
     0.54152
     0.30935
    -0.01570
    -0.22797
    -0.15832
    -0.01901
    -0.13178
    -0.38717
    -0.47009
    -0.66247
    -0.97092
    -0.88800
    -0.96761
    -1.01404
    -0.92781
    -0.84489
    -0.67573
    -0.64256
    -0.65915
    -0.79182
    -0.91454
    -0.53311
    -0.31421
    -0.26445
    -0.10193
     0.16672
     0.13687
    -0.15832
    -0.34737
    -0.25782
    -0.21139
    -0.02233
     0.02742
     0.03074
     0.06390
     0.09044
    -0.32416
    -0.22797
     0.01747
     0.08712
     0.03074
    -0.11852
    -0.14173
    -0.21470
    -0.39049
    -0.77855
    -1.36230
    -1.31918
    -0.86810
    -0.72548
    -0.75202
    -0.75533
    -0.90127
    -1.12018
    -1.24621
    -1.32913
    -1.30923
    -1.07706
    -0.82499
    -0.54970
    -0.36396
    -0.38717
    -0.27109
    -0.15500
    -0.01238
     0.05727
     0.05064
     0.00089
     0.06059
     0.08049
     0.24964
     0.26623
     0.06059
     0.05395
     0.11366
     0.18662
     0.20984
     0.22311
     0.18662
     0.17004
     0.15677
     0.30603
     0.28944
     0.29939
     0.29939
     0.26954
     0.54483
     0.90968
     0.62444
    -0.17822
     0.17667
     0.44533
     0.54152
     0.50172
     0.43207
     0.47187
     0.22974
     0.19326
     0.25959
     0.19658
     0.13356
     0.02410
     0.21979
     0.49177
     0.44533
     0.58464
     0.56142
     0.02742
     0.63770
     1.08215
     1.09210
     3.28448
     3.88149
     0.56474
     0.36573
     1.69575
     2.20653
     2.34252
     1.11200
     1.22809
     1.11863
     0.92958
     0.74384
     0.27618
     0.12361
    -0.14837
    -0.60940
    -0.92117
    -0.91454
    -0.95434
    -0.99082
    -1.05053
    -1.40874
    -1.35567
    -1.09033
    -0.61271
    -0.50989
    -0.65915
    -0.55965
    -0.55301
    -0.48999
    -0.41703
    -0.48336
    -0.46678
    -0.30426
    -0.18485
    -0.03228
     0.21316
     0.27618
     0.37900
     0.50503
     0.73057
     1.02908
     1.17502
     1.27121
     1.49674
     1.75545
     2.01416
     1.75214
     1.30106
     0.86988
     0.50172
     0.28944
     0.00420
     0.07717
     0.08712
    -1.06379
    -2.12516
    -1.57789
    -1.01073
    -0.62266
    -0.66247
    -0.70558
    -1.63759
    -2.31753
    -2.20144
    -1.56131
    -0.85484
    -0.25119
     0.00089
     0.19326
     0.11366
     0.01415
    -0.18817
    -0.34737
    -0.32416
    -0.29431
    -0.40707
    -0.50326
    -0.58286
    -0.48668
    -0.48004
    -0.47341
    -0.59613
    -0.54638
    -0.51321
    -0.53311
    -0.55965
    -0.53975
    -0.44356
    -0.54970
    -0.46678
    -0.60276
    -0.59281
    -0.40707
    -0.11188
     0.26291
     0.51830
     0.50172
     0.53488
     0.57800
     0.71067
     0.79691
     1.08215
     1.19492
     1.16175
     1.23472
     1.22809
     1.21150
     1.19824
     1.03903
     0.70404
     0.35578
    -0.06545
    -0.24787
    -0.14837
    -0.34074
    -0.35069
    -0.30094
    -0.32416
    -0.37391
    -0.62598
    -0.54638
    -0.42366
    -0.56960
    -0.81172
    -0.92449
    -1.04058
    -0.65915
    -0.08203
    -0.11520
    -0.21139
    -0.47341
    -0.52316
    -0.53975
    -0.48668
    -0.36396
    -0.25450
    -0.17158
     0.01415
     0.14351
     0.03737
     0.00089
     0.17999
     0.13687
     0.20653
     0.23638
     0.22974
     0.22974
     0.17999
     0.05064
    -0.06213
    -0.25450
    -0.45351
    -0.51321
    -0.59945
    -0.80177
    -0.77524
    -0.72548
    -0.57955
    -0.94107
    -0.91454
    -0.83162
    -0.57955
    -0.52648
    -0.59945
    -0.41039
    -0.13178
    -0.17158
    -0.17822
    -0.36064
    -0.39049
    -0.25782
    -0.14837
    -0.14837
     0.30603
     0.61449
     0.36905
     0.13356
    -0.04555
    -0.18154
    -0.15832
    -0.10193
    -0.06877
    -0.05550
    -0.04886
    -0.09862
    -0.24124
     0.16009
     0.46523
     0.53157
     0.10702
    -0.04223
     0.26291
     0.28944
     0.24301
     0.35910
     0.60785
     0.73057
     0.83008
     0.93290
     0.97601
     0.97933
     0.96938
     0.98928
     0.94285
     0.85661
     0.85329
     0.72394
     0.45860
     0.39558
     0.27618
     0.25628
     0.23306
     0.16009
     0.05395
    -0.22134
    -0.46014
    -0.63925
    -1.18983
    -1.46180
    -1.46512
    -1.28602
    -1.33245
    -1.43527
    -1.61769
    -1.75036
    -1.96263
    -1.91952
    -1.89630
    -1.46844
    -1.32913
    -1.26612
    -1.32250
    -1.23295
    -1.15335
    -0.95766
    -0.58618
    -0.42698
    -0.35069
    -0.48336
    -0.36727
    -0.01901
     0.36573
     0.38895
     0.38231
     0.47850
     0.19658
     0.04069
     0.22974
     0.57137
     0.92626
     0.83339
     0.96606
     0.60122
     0.06722
     0.26291
     0.36241
     0.66424
     0.60454
     0.55147
     0.78696
     0.75047
     0.64765
     0.41880
     0.39890
     0.67751
     0.89309
     0.55810
     1.56971
     2.94285
     5.26127
     5.75546
     2.23307
     0.39558
     0.72394
     1.95114
     2.89642
     3.13191
     2.93622
     2.50504
     1.77867
     0.49840
    -0.00906
    -0.51984
    -1.20973
    -1.46844
    -1.47839
    -1.34240
    -1.37225
    -1.43859
    -0.99082
    -0.87142
    -0.49994
    -0.44356
    -0.56628
    -0.66578
    -0.46678
    -0.38717
    -0.23792
     0.18331
     0.22311
     0.34251
     0.28944
     0.03737
    -0.12515
    -0.38386
    -0.53643
    -0.58950
    -0.57955
    -0.43029
    -0.37059
    -0.42366
    -0.34406
    -0.30094
    -0.22134
    -0.09862
    -0.05550
     0.00752
     0.08381
    -0.02233
    -0.04555
     0.01415
    -0.06545
    -0.13510
    -0.18485
    -0.20807
    -0.01570
    -0.09530
    -0.20475
    -0.21802
    -0.26114
    -0.25450
    -0.32747
    -0.24455
    -0.20475
    -0.33411
    -0.37722
    -0.25450
    -0.18817
    -0.04223
     0.00420
    -0.04555
     0.09707
     0.35578
     0.20653
     0.10702
     0.17999
     0.11034
     0.08712
     0.22974
     0.46523
     0.69409
     0.69741
     0.71067
     0.75047
     0.75047
     0.48513
     0.39558
     0.48513
     0.52162
     0.75047
     1.05230
     1.32096
     1.16175
     0.83671
     0.50172
     0.37900
     0.24964
    -0.05882
    -0.39712
    -0.20807
    -0.06213
    -0.28104
    -0.78850
    -1.00741
    -0.85152
    -0.77524
    -0.92781
    -1.30592
    -1.88303
    -1.58121
    -1.00409
    -0.56296
    -0.72217
    -0.53975
    -0.08203
     0.20321
    -0.06545
    -0.19812
    -0.35732
    -0.30094
    -0.03228
    -0.15168
    -0.12183
     0.01415
    -0.04555
    -0.20807
    -0.43361
    -0.48668
    -0.63261
    -0.71222
    -0.96097
    -1.12018
    -1.27275
    -1.15003
    -1.08369
    -1.18320
    -1.06711
    -0.86479
    -0.56628
    -0.66578
    -0.51653
    -0.30426
    -0.20807
    -0.16495
     0.26291
    -0.18154
    -0.42034
    -0.09862
     0.10702
     0.45860
     0.61780
    -0.01901
     0.12692
    -1.11686
    -1.99912
    -2.19149
    -1.66413
    -0.47009
    -0.90459
    -1.10691
    -1.21636
     0.04400
     0.48513
    -0.46678
    -0.82167
    -0.96097
    -0.89464
     0.10039
     1.05230
     1.97104
     2.18331
     1.94451
     1.40388
     1.04567
     0.66755
     0.60122
     0.76042
     0.83008
     0.58132
     0.37900
     0.12361
    -0.06213
    -0.23129
    -0.42698
    -0.48668
    -0.78519
    -0.85484
    -0.88469
    -0.94771
    -0.94107
    -0.94771
    -0.91454
    -0.86479
    -0.63593
    -0.57623
    -0.54970
    -0.58286
    -0.66910
    -0.35069
    -0.36727
    -0.44688
    -0.44024
    -0.17822
     0.43207
     0.74716
     0.66424
     0.43538
     0.34583
     0.61780
     1.09873
     1.17502
     0.98265
     0.87319
     1.07552
     1.13190
     1.13853
     1.03240
     0.88314
     0.86988
     0.85661
     0.74384
     0.59790
     0.33920
     0.09376
    -0.04555
    -0.05882
    -0.08535
    -0.16163
    -0.24787
    -0.25782
    -0.10857
    -0.15832
    -0.24455
    -0.29762
    -0.22465
    -0.12847
    -0.12515
    -0.06213
    -0.02233
    -0.17822
    -0.24787
     0.00420
     0.10039
     0.01084
    -0.04223
     0.09707
     0.17004
     0.29939
     0.41880
     0.19989
     0.31266
     0.75047
     0.95611
     0.75047
     0.54483
     0.67419
     0.92295
     1.19160
     1.01581
     0.78696
     0.58795
     1.07552
     1.00586
     0.93621
     0.58795
     0.16672
     0.00420
    -0.01901
     0.40553
     0.16009
     0.13024
     0.21316
     0.34583
     0.15346
    -0.10857
    -0.33742
    -0.08535
     0.14682
     0.08381
    -0.02896
     0.02742
     0.01747
     0.18331
     0.25296
     0.19989
    -0.45351
    -0.85484
    -0.55633
    -0.64588
    -0.82167
    -1.13676
    -0.75865
    -0.91454
    -0.96429
    -0.74207
    -0.48999
    -0.40376
    -0.19812
    -0.30094
    -0.77855
    -0.83162
    -0.54638
    -0.19480
     0.37900
     1.45031
     1.26789
     1.20819
     2.24965
     2.88315
     2.97934
     2.37237
     1.24467
     0.51830
     0.09044
     0.22311
     0.17336
    -0.09862
     1.84169
     3.53323
     2.11366
    -0.41039
    -1.75036
    -1.89298
    -1.45517
    -1.18983
    -1.11686
    -0.85815
    -0.59613
    -0.51653
    -0.44356
    -0.53975
    -0.56960
    -0.51321
    -0.60276
    -0.53975
    -0.67242
    -0.74538
    -0.80177
    -0.69232
    -0.58618
    -0.58950
    -0.61935
    -0.65251
    -0.59613
    -0.53311
    -0.49331
    -0.48004
    -0.60940
    -0.53975
    -0.58950
    -0.57291
    -0.56960
    -0.63593
    -0.62930
    -0.66578
    -0.68237
    -0.56296
    -0.60940
    -0.59945
    -0.49663
    -0.47009
    -0.52316
    -0.50326
    -0.31089
    -0.27109
    -0.31089
    -0.43029
    -0.31752
    -0.33411
    -0.29762
    -0.21470
    -0.13178
    -0.10525
    -0.11188
    -0.12515
     0.00089
     0.04732
    -0.05882
    -0.02896
     0.02079
     0.18994
     0.40885
     0.37568
     0.44202
     0.41880
     0.43207
     0.90636
     1.00918
     0.99923
     0.79028
     0.72394
     0.65097
    -0.07540
    -0.13842
     0.11697
     0.15677
     0.02742
    -0.04555
    -0.06545
    -0.19149
    -0.41039
    -0.63261
    -0.75865
    -0.77855
    -0.67905
    -0.59613
    -0.46014
    -0.43029
    -0.39049
     0.24301
    -0.15168
    -0.27772
    -0.24787
    -0.01570
     0.20321
     0.51167
     0.61780
     0.47850
     0.29939
     0.20321
     0.30271
     0.36573
     0.38563
     0.38563
     0.34583
     0.23638
     0.27618
     0.59127
     0.76374
     0.04069
    -0.15168
    -0.26445
    -0.46014
    -0.16495
     0.40221
    -0.53643
    -1.57457
    -2.12516
    -1.48170
    -1.19315
    -1.30260
    -1.59779
    -1.66744
    -2.01902
    -2.24124
    -2.70559
    -2.91123
    -2.55965
    -2.14837
    -1.54141
    -1.26612
    -0.82830
    -0.15832
     0.19989
     0.42875
     0.16341
    -0.75865
    -0.78187
     0.23638
     1.11200
     1.45694
     1.64600
     1.54650
     1.41714
     0.95943
     0.53820
     0.41216
     0.24633
     0.22974
     0.22974
     0.32593
     0.23638
     0.30603
     0.27949
     0.19658
     0.16341
     0.12029
     0.12692
     0.16341
     0.27949
     0.31266
     0.31266
     0.21316
     0.34251
     0.41548
     0.47518
     0.51830
     0.60785
     0.56474
     0.46855
     0.24964
    -0.27440
    -0.77524
    -0.40376
    -0.02233
    -0.06545
    -0.26114
    -0.54970
    -0.81835
    -1.11023
    -1.26280
    -1.15998
    -0.91122
    -0.91122
    -0.87142
    -0.72217
    -0.63925
    -0.71885
    -0.84157
    -0.68900
    -0.36064
    -0.39381
    -0.38054
    -0.24455
    -0.20144
    -0.19480
    -0.18485
    -0.16827
    -0.15168
    -0.20144
    -0.29762
    -0.27772
    -0.37391
    -0.37391
    -0.49663
    -0.57623
    -0.48336
    -0.50326
    -0.40044
    -0.48336
    -0.64920
    -0.57623
    -0.46678
    -0.51984
    -0.46014
    -0.33079
    -0.37059
    -0.32747
    -0.18154
    -0.24124
    -0.19812
    -0.06213
     0.10371
     0.10702
     0.10039
     0.06390
     0.01415
     0.04069
     0.00089
     0.01747
     0.12361
     0.18331
     0.11697
     0.09376
     0.19326
     0.04732
     0.13356
     0.09044
     0.17004
     0.21979
     0.45860
     0.58132
     0.60454
     0.61117
     0.61780
     0.64434
     0.78032
     1.06888
     1.37402
     1.53655
     1.57303
     1.63605
     1.56640
     1.46026
     1.23140
     1.24799
     1.40719
     1.57635
     1.13190
     0.65097
     0.95943
     0.83671
     0.69409
     0.34251
    -0.05882
     0.09376
     0.08049
     0.52162
     0.64434
     0.74716
     0.64102
     1.15180
     0.17667
    -0.53975
    -0.97092
    -0.56628
    -0.42366
     0.43538
     2.92295
     2.85330
     4.90969
     2.36574
    -0.47009
    -1.04389
    -0.19812
     0.66755
     1.23804
     1.43373
     1.67917
     1.24135
     0.46855
    -0.15168
    -0.64920
    -0.72880
    -1.07043
    -1.26612
    -1.38552
    -1.45517
    -1.34240
    -1.30592
    -1.27938
    -1.06379
    -0.92781
    -0.85152
    -0.56960
    -0.35732
    -0.26777
    -0.04886
    -0.01238
     0.00420
    -0.05882
    -0.06545
     0.22643
     0.21316
    -0.01570
     0.09707
     0.16672
     0.13356
     0.13687
     0.02742
     0.02742
    -0.02233
     0.04400
    -0.09198
    -0.12183
    -0.27109
    -0.28767
    -0.31421
    -0.26114
    -0.26777
    -0.33079
    -0.46014
    -0.38386
    -0.36064
    -0.39049
    -0.20144
    -0.11852
    -0.10525
    -0.04886
    -0.01570
     0.10039
     0.04400
     0.05064
     0.10371
     0.14682
     0.02742
    -0.43693
    -0.69563
    -0.56960
    -0.26777
    -0.34406
    -0.71553
    -0.83825
    -0.98419
    -1.14671
    -1.17988
    -1.32582
    -1.38552
    -1.26280
    -0.99414
    -0.90459
    -0.68237
    -0.78850
    -0.83825
    -0.79514
    -0.57955
    -0.49994
    -0.39049
    -0.32747
    -0.11852
     0.00420
     0.16672
     0.02742
     0.02079
    -0.03891
    -0.18817
    -0.17490
     0.03405
     0.02410
    -0.07208
    -0.04886
    -0.04886
    -0.03891
    -0.01570
    -0.08203
    -0.15832
    -0.22134
    -0.19149
    -0.08867
    -0.09862
    -0.11188
    -0.19149
    -0.22134
    -0.20144
    -0.13510
    -0.09862
    -0.16163
    -0.16827
    -0.24124
    -0.08867
    -0.07540
    -0.03560
    -0.12847
     0.12029
     0.10371
    -0.00575
     0.10371
     0.34583
     0.49840
     0.90304
     1.27121
     2.43870
     2.27287
     1.71565
     1.01913
     0.81018
     0.17004
     1.18829
     1.48348
     0.73057
    -0.24787
    -0.82499
    -0.51984
     0.18331
    -0.15832
    -1.16993
    -1.52482
    -1.60774
    -1.67076
    -1.98917
    -1.80675
    -1.66744
    -1.46512
    -1.17325
    -0.89464
    -0.94771
    -1.16330
    -1.32250
    -1.14008
    -0.96097
    -0.81504
    -0.45351
    -0.39712
    -0.40707
    -0.68237
    -0.67242
    -0.52979
    -0.40044
    -0.21139
     0.03074
     0.23969
     0.32261
     0.37900
     0.45197
     0.46192
     0.49177
     0.43870
     0.36241
     0.39226
     0.38563
     0.27949
     0.35910
     0.32261
     0.35578
     0.31930
     0.42543
     0.43870
     0.43207
     0.42211
     0.48513
     0.51830
     0.55479
     0.60454
     0.45860
     0.58132
     0.58464
     0.65429
     0.62775
     0.53820
     0.57137
     0.56805
     0.51498
     0.53157
     0.49508
     0.45860
     0.44202
     0.39558
     0.41880
     0.35910
     0.31598
     0.23969
     0.36905
     0.29276
     0.26954
     0.31930
     0.24633
     0.33256
     0.23638
     0.37900
     0.54483
     0.46523
     0.22974
     0.17667
     0.31598
     0.43870
     0.50172
     0.53820
     0.65097
     0.64434
     0.71067
     0.70736
     0.61449
     0.55810
     0.16672
    -0.03891
     0.17999
     0.19658
    -0.04886
    -0.16163
    -0.24455
    -0.23129
    -0.33079
    -0.72217
    -1.02068
    -1.11686
    -1.09696
    -0.84489
    -0.86810
    -0.64588
    -0.71222
    -0.78187
    -0.56628
    -0.17158
    -0.19149
    -0.02565
     0.14682
     0.16672
     0.16009
     0.29276
     0.30603
     0.38563
     0.41216
     0.36573
     0.42543
     0.27949
     0.24301
     0.20653
     0.08381
     0.07054
    -0.00243
    -0.07872
    -0.12183
    -0.05550
    -0.10857
     0.01415
    -0.02233
     0.17004
     0.22643
     0.17667
     0.21979
     0.27949
     0.26623
     0.45528
     0.65760
     0.66424
     0.46855
     0.03074
     0.27286
     0.41216
     0.46855
     0.48513
     0.29276
     0.05064
     0.02079
    -0.20475
    -0.32416
    -0.58286
    -0.70558
    -0.92117
    -0.05218
     1.42378
     1.80852
     0.78032
     2.49509
     3.83174
     5.21151
     2.62776
    -1.34572
     0.14019
     2.99924
     5.78531
     4.18000
     2.80355
     2.82345
     1.82179
     1.56640
     1.08215
     0.86656
     0.31598
    -0.18817
    -0.40707
    -0.43361
    -0.30757
    -0.37722
    -0.59281
    -0.34737
    -0.39381
    -0.50989
    -0.61603
    -0.54638
    -0.61271
    -0.70890
    -0.62598
    -0.43029
    -0.62266
    -0.57955
    -0.70558
    -0.81835
    -0.73543
    -0.80509
    -0.78519
    -0.76528
    -0.72217
    -0.64920
    -0.57623
    -0.41039
    -0.18485
    -0.36064
    -0.43029
    -0.32084
    -0.46014
    -0.51653
    -0.48999
    -0.39712
    -0.45683
    -0.41703
    -0.44024
    -0.29762
    -0.38717
    -0.50658
    -0.48004
    -0.42366
    -0.38054
    -0.39712
    -0.32416
    -0.20144
    -0.18485
    -0.10857
    -0.11520
    -0.05218
     0.01415
     0.09044
    -0.12183
     0.01084
    -0.04886
    -0.02896
    -0.08867
     0.02742
     0.02742
     0.06722
    -0.00575
    -0.01570
    -0.02233
    -0.11520
    -0.08535
    -0.20807
    -0.09862
     0.06059
     0.07717
     0.14682
     0.10371
     0.00420
    -0.06213
    -0.01901
    -0.01570
     0.04732
     0.05727
     0.07717
     0.08049
     0.03737
     0.07386
    -0.05550
    -0.08535
     0.10039
     0.12361
     0.15677
     0.11366
     0.05064
    -0.17490
    -0.47341
    -0.64588
    -0.62266
    -0.53975
    -0.30094
    -0.34406
    -0.55301
    -0.53975
    -0.67905
    -0.90791
    -0.71222
    -0.71885
    -0.74538
    -0.45019
    -0.11520
     0.03405
    -0.13178
    -0.16827
     0.20653
    -0.38054
    -0.80509
    -0.33411
    -0.13178
     0.19326
    -0.10857
     0.15677
     0.86656
     1.27121
     0.34251
    -0.33742
    -0.68568
    -1.18320
    -0.65583
    -0.28435
    -0.14837
    -0.27772
    -0.31421
    -0.62266
    -1.38552
    -1.66081
    -0.92117
     0.05727
     0.55810
     0.25959
     0.03405
     0.27949
     0.62775
     0.62444
     0.75711
     1.23140
     1.53655
     1.60288
     1.77535
     1.39724
     1.01581
     0.76374
     0.44202
    -0.09198
    -0.79514
    -1.23295
    -1.47507
    -1.40210
    -1.04721
    -1.45849
    -2.12184
    -2.17822
    -2.08204
    -1.45517
    -0.85815
    -0.59281
    -0.45019
    -0.36064
    -0.22797
     0.00420
     0.17667
     0.24964
     0.69077
     0.78696
     0.98928
     1.09210
     1.00255
     0.82676
     0.67087
     0.66424
     0.85661
     0.79359
     0.50835
     0.31598
     0.12361
     0.00420
    -0.04223
     0.08381
     0.07386
    -0.09862
    -0.16495
    -0.37391
    -0.35401
    -0.18817
    -0.14505
    -0.36396
    -0.59945
    -0.49331
    -0.38386
    -0.12515
    -0.07872
    -0.01901
    -0.20807
     0.01415
     0.15346
     0.34915
     0.66755
     1.01581
     1.14517
     1.01250
     0.68414
     0.28613
     0.14019
     0.49508
     0.65429
     0.72726
     0.65429
     0.61780
     0.37900
     0.15014
    -0.08203
    -0.14173
    -0.28435
    -0.22134
    -0.20144
    -0.40707
    -0.38054
    -0.33079
    -0.36064
    -0.32416
    -0.32747
    -0.34406
    -0.34406
    -0.27109
    -0.26114
    -0.22465
    -0.38054
    -0.41371
    -0.43029
    -0.34074
    -0.23129
    -0.31421
    -0.33079
    -0.43029
    -0.28767
    -0.21470
    -0.27440
    -0.24787
    -0.23792
    -0.23792
    -0.19480
    -0.17490
    -0.16163
    -0.13842
    -0.23129
     0.01084
     0.11697
     0.03074
    -0.05218
     0.02079
     0.03074
     0.11034
     0.07386
     0.19326
     0.17336
     0.17667
     0.18331
     0.11034
     0.09376
     0.05395
     0.01747
    -0.01901
     0.01415
     0.00752
    -0.09862
    -0.16163
    -0.12515
    -0.03891
    -0.05550
    -0.11520
    -0.12847
    -0.06213
     0.02079
     0.04069
     0.07386
     0.19326
     0.13356
     0.08712
     0.04732
    -0.53311
    -0.40707
     0.90636
     1.43041
     0.81681
     2.55479
     3.33091
     1.37071
    -0.98751
     1.02245
     2.66756
     2.57137
     2.30935
     2.23307
     1.56640
     0.91300
     0.66755
    -0.05218
    -0.35069
    -0.31421
    -0.27440
    -0.57955
    -1.16993
    -1.55136
    -1.68734
    -1.70061
    -1.48502
    -1.38220
    -1.49166
    -1.76363
    -1.51156
    -1.32913
    -1.01736
    -0.82830
    -0.57623
    -0.30426
    -0.46678
    -0.37059
    -0.48668
    -0.57955
    -0.40044
    -0.23792
    -0.41371
    -0.23129
    -0.12515
    -0.15500
    -0.02896
     0.07717
     0.20984
     0.29276
     0.03405
    -0.35732
    -0.33079
    -0.04886
     0.05395
     0.10039
     0.15346
     0.00089
    -0.28435
    -0.37722
    -0.29762
    -0.23792
    -0.28767
    -0.35401
    -0.19812
    -0.18154
    -0.24455
    -0.23792
    -0.22465
    -0.26777
    -0.34737
    -0.48336
    -0.45019
    -0.40376
    -0.36396
    -0.35732
    -0.42698
    -0.36727
    -0.38054
    -0.42366
    -0.45019
    -0.33742
    -0.37722
    -0.37722
    -0.34406
    -0.38386
    -0.51984
    -0.61271
    -0.66578
    -0.64588
    -0.54638
    -0.59281
    -0.52316
    -0.50658
    -0.49663
    -0.54970
    -0.63925
    -0.51321
    -0.59945
    -0.47341
    -0.26777
    -0.26114
    -0.22797
    -0.16495
    -0.43361
    -0.51984
    -0.45351
    -0.28104
    -0.15500
    -0.10525
    -0.21139
    -0.19480
    -0.42698
    -0.38717
    -0.41703
    -0.28767
    -0.07208
    -0.00243
    -0.05550
    -0.05550
    -0.11188
     0.17336
     0.33588
     0.39226
     0.41548
     0.62112
     0.86656
     0.83671
     0.70404
     0.59127
     0.52493
     0.48182
     0.55810
     0.50172
     0.48182
     0.39558
     0.33920
     0.31266
     0.29276
     0.20321
    -0.03560
    -0.05218
    -0.11520
    -0.08535
    -0.06213
    -0.08203
     0.19989
     0.19658
     0.21648
     0.24301
     0.29939
     0.32593
     0.34915
     0.47850
     0.55147
     0.65429
     0.46855
     0.26623
     0.23969
     0.32593
     0.13024
    -0.12183
    -0.39049
    -0.50989
    -0.93776
    -2.07209
    -2.61935
    -1.24290
     0.58795
     0.77369
     0.21648
     0.10702
    -1.46512
    -2.35733
    -2.08535
    -1.20310
     1.37734
     2.15346
     2.34252
     2.08049
     1.37734
     0.33256
     0.16009
     0.96938
     1.26789
     1.24467
     1.37071
     1.36739
     0.83008
     0.42875
     0.39558
     0.07386
    -0.37722
    -1.06048
    -0.99414
    -0.77855
    -0.89796
    -0.87805
    -0.91122
    -0.90791
    -1.16330
    -1.38552
    -1.35898
    -1.30923
    -1.14340
    -1.17656
    -1.18651
    -0.93112
    -0.75865
    -0.72548
    -0.54970
    -0.39049
    -0.48999
    -0.48004
    -0.58286
    -0.55965
    -0.46346
    -0.35401
    -0.19812
    -0.19149
    -0.42034
    -0.70890
    -0.61935
    -0.40376
    -0.35401
    -0.24124
    -0.53311
    -0.58950
    -0.65583
    -0.62598
    -0.57955
    -0.53975
    -0.50989
    -0.57623
    -0.60608
    -0.56628
    -0.41371
    -0.38386
    -0.43029
    -0.50326
    -0.42698
    -0.50326
    -0.40707
    -0.37722
    -0.38717
    -0.44024
    -0.47341
    -0.45019
    -0.36064
    -0.36727
    -0.44356
    -0.45019
    -0.38386
    -0.31089
    -0.36727
    -0.38386
    -0.32747
    -0.36396
    -0.40376
    -0.28104
    -0.31752
    -0.39712
    -0.39049
    -0.37722
    -0.26114
    -0.30757
    -0.43029
    -0.47673
    -0.42034
    -0.36396
    -0.25450
    -0.28767
    -0.29762
    -0.22465
    -0.15832
    -0.10857
    -0.12183
    -0.04555
    -0.02896
     0.14682
    -0.02233
     0.03737
     0.08049
     0.14682
     0.20984
     0.22974
     0.27286
     0.23969
     0.13356
     0.15346
     0.21316
     0.14351
     0.02742
     0.18662
     0.40885
     0.67419
     0.56474
     0.49508
     0.47850
     0.46523
     0.52493
     0.82013
     0.94948
     0.89973
     0.53820
     0.41548
     0.24633
    -0.04886
    -0.24787
    -0.01238
    -0.17822
    -0.15168
    -0.29099
    -0.00906
     0.01747
    -0.55301
    -1.14671
    -0.91454
    -0.26114
    -0.00243
    -0.32084
    -0.94107
    -0.47009
    -0.26445
    -0.43361
    -0.80840
    -0.63261
    -0.77192
    -0.33079
     0.55147
     0.45528
     0.12692
    -0.51984
    -1.30592
    -1.93278
    -0.46014
     0.76706
     1.08878
     0.97933
     0.70404
     0.34251
     0.23969
     0.29276
     0.08712
    -0.11188
     0.03074
     0.17999
     0.01084
    -0.17158
    -0.54638
    -0.94439
    -1.05384
    -1.11354
    -1.27938
    -1.35235
    -1.39547
    -1.59116
    -1.39215
    -1.05716
    -1.23295
    -1.27607
    -1.04058
    -0.88800
    -0.87474
    -0.99414
    -0.81504
    -0.54638
    -0.34074
    -0.18485
     0.06390
     0.06059
     0.04400
    -0.11188
    -0.04223
    -0.03228
     0.00089
     0.06722
     0.31266
     0.40221
     0.50503
     0.38895
     0.37900
     0.33256
     0.40885
     0.44202
     0.36241
     0.32261
     0.35910
     0.32925
     0.41880
     0.45528
     0.27949
     0.23306
     0.31598
     0.29939
     0.32593
     0.38563
     0.28613
     0.30603
     0.37236
     0.43538
     0.51167
     0.42875
     0.36573
     0.36573
     0.37236
     0.39558
     0.43870
     0.35910
     0.38895
     0.36241
     0.45197
     0.42543
     0.38895
     0.38895
     0.43538
     0.45197
     0.41216
     0.42543
     0.41216
     0.40885
     0.37236
     0.46192
     0.51830
     0.48845
     0.46523
     0.52162
     0.52162
     0.54483
     0.53820
     0.48513
     0.51498
     0.48513
     0.54483
     0.49177
     0.49840
     0.48182
     0.39890
     0.36905
     0.51830
     0.36905
     0.34915
     0.34251
     0.35246
     0.42211
     0.38231
     0.31930
     0.33920
     0.47187
     0.38895
     0.42875
     0.47187
     0.48513
     0.37900
     0.55147
     0.67419
     0.97601
     1.16175
     1.55645
     2.00089
     2.17668
     2.60454
     2.79028
     2.60786
     2.82345
     3.10537
     2.38232
     1.84169
     1.81847
     1.67917
     2.09708
     3.74219
     3.88149
     1.86822
    -0.56960
     1.36739
     2.22643
     1.34749
     0.29608
    -0.24455
    -0.07540
     0.23638
     0.50835
     0.63107
     0.46523
     0.39890
     0.15014
     0.18994
     0.01747
    -0.23129
    -0.35732
    -0.30757
    -0.38717
    -0.23460
    -0.27109
    -0.21802
    -0.18485
    -0.14173
    -0.14505
    -0.16163
    -0.18154
    -0.22134
    -0.32416
    -0.27440
    -0.23460
    -0.21470
    -0.10525
    -0.08535
    -0.17822
    -0.13510
    -0.15168
    -0.09862
     0.00752
    -0.03560
    -0.01570
    -0.11852
     0.15014
     0.67087
     0.59459
     0.14019
     0.07054
     0.06059
    -0.19480
    -0.52979
    -1.10691
    -1.03063
    -0.55633
    -0.50326
    -0.58618
    -0.67905
    -0.85152
    -1.06711
    -1.19315
    -1.31587
    -1.26943
    -1.11354
    -0.88469
    -0.74870
    -0.61603
    -0.43693
    -0.30094
    -0.27109
    -0.21470
    -0.24787
    -0.27440
    -0.28104
    -0.14837
    -0.15832
    -0.15500
    -0.16827
    -0.13510
    -0.23129
     0.00420
    -0.03560
    -0.16495
    -0.19812
    -0.17158
    -0.14505
    -0.11852
    -0.05218
    -0.04886
    -0.04555
    -0.00906
     0.05395
     0.04732
     0.01084
    -0.00243
    -0.05550
    -0.05218
     0.12029
     0.07054
     0.11697
     0.15014
     0.08049
     0.08712
     0.18994
     0.15014
     0.12029
     0.18662
     0.16672
     0.13356
     0.21979
     0.36241
     0.13687
     0.08381
     0.17336
     0.22643
     0.17667
     0.20653
     0.20321
     0.16341
     0.16672
     0.13687
     0.14351
     0.08381
     0.21316
     0.02079
     0.03074
     0.07054
     0.06722
     0.02079
     0.04400
     0.06059
    -0.03891
     0.07054
     0.10039
    -0.00575
    -0.02233
     0.01084
     0.02742
     0.08049
     0.03405
     0.10039
     0.03737
     0.10702
     0.10371
    -0.02896
     0.02410
     0.05395
     0.25628
     0.28281
     0.25628
     0.09707
    -0.07540
     0.13687
     0.04732
     0.09707
    -0.25450
    -0.43693
    -0.66247
    -0.29099
    -0.25782
     0.42875
     1.26457
     0.13356
     0.02410
     0.52162
     0.94948
     1.11863
     1.07220
     0.78364
     0.06059
     0.12029
     1.16507
     1.01581
     0.89309
     0.29939
    -0.22797
    -0.44356
    -0.48004
    -0.66578
    -0.88137
    -1.04058
    -1.33245
    -1.39879
    -1.27607
    -1.13345
    -1.00077
    -0.93776
    -0.74870
    -0.54306
    -0.42366
    -0.48336
    -0.30094
    -0.34737
    -0.34074
    -0.26777
    -0.20475
    -0.15832
     0.01084
     0.09707
    -0.13178
    -0.12847
    -0.28104
    -0.22465
    -0.14505
    -0.12847
    -0.08203
    -0.12515
    -0.03228
     0.00752
     0.00752
     0.01747
     0.08381
     0.02742
     0.00089
    -0.07872
     0.01084
     0.10039
     0.17999
     0.16341
     0.08381
    -0.04886
     0.00420
    -0.07208
    -0.33411
    -0.21470
    -0.37391
    -0.59281
    -0.63925
    -0.53975
    -0.44688
    -0.36727
    -0.62930
    -0.84157
    -0.92117
    -0.95766
    -0.86479
    -0.62598
    -0.47009
    -0.23460
    -0.42698
    -0.44024
    -0.39712
    -0.27109
     0.12361
     0.07054
    -0.03891
    -0.13178
    -0.22797
    -0.29762
    -0.11188
     0.09376
     0.57137
     1.12195
     1.02576
     0.42543
     0.12361
    -0.37059
    -0.33411
     0.17004
     0.41880
     0.65097
     0.65429
     0.52162
     0.35578
     0.31930
     0.17336
     0.11366
     0.04400
    -0.11520
    -0.03560
     0.22643
     0.91963
     1.36739
     0.40553
    -0.16495
    -0.17490
     0.16009
     0.79028
     1.50006
     1.25794
     0.56805
    -0.12183
    -0.45351
    -0.62598
    -0.63261
    -0.44024
    -0.13842
    -0.48668
    -1.15998
    -1.46844
    -1.54804
    -1.38552
    -1.30260
    -1.29265
    -1.35567
    -1.33908
    -1.23626
    -1.15335
    -1.04058
    -0.98419
    -0.73543
    -0.53643
    -0.37722
    -0.27109
    -0.15832
    -0.19812
    -0.05882
    -0.13842
     0.03737
     0.13356
     0.05064
     0.06722
     0.04732
     0.13687
     0.07717
     0.09044
     0.02079
     0.10039
     0.12361
     0.14019
    -0.00243
    -0.20475
    -0.28104
    -0.36727
    -0.55301
    -0.16495
     0.31266
     0.75379
     0.27618
     0.88314
     1.94451
     2.00753
     2.37900
     1.88812
     2.33920
     3.73224
     4.21317
     3.52328
     3.17834
     3.10206
     3.46027
     3.82843
     3.38398
     2.71731
     2.23307
     1.98763
     1.48016
     0.75047
     0.15346
    -0.08867
    -0.34074
    -0.53643
    -0.82167
    -1.01736
    -0.91786
    -1.16993
    -1.26943
    -1.19315
    -1.37557
    -1.22631
    -1.28602
    -1.31587
    -1.23295
    -1.30592
    -1.33245
    -1.16661
    -1.22631
    -1.27607
    -1.28270
    -1.22963
    -1.30923
    -1.29265
    -1.27607
    -1.05716
    -1.00741
    -0.93776
    -0.90791
    -0.70227
    -0.65915
    -0.60940
    -0.62598
    -0.63261
    -0.57955
    -0.40707
    -0.33411
    -0.29762
    -0.28767
    -0.34074
    -0.36396
    -0.20144
    -0.20807
    -0.25119
    -0.30426
    -0.20807
    -0.24455
    -0.19149
    -0.18154
    -0.14173
    -0.16827
    -0.14837
    -0.04223
    -0.01901
     0.00752
     0.01415
    -0.00575
    -0.02896
     0.04732
     0.10039
     0.09376
     0.14682
     0.21316
     0.11034
    -0.00243
    -0.04886
     0.03405
     0.03074
     0.19989
     0.06059
    -0.27109
    -0.38054
    -0.24124
    -0.34406
    -0.45683
    -0.20475
    -0.49331
    -0.60608
    -0.38717
    -0.31089
    -0.12515
    -0.14173
    -0.07540
    -0.08535
    -0.21470
    -0.25782
    -0.18817
    -0.11520
     0.21648
     0.16672
    -0.00243
    -0.07872
    -0.04555
    -0.14173
     0.00089
     0.20321
    -0.03891
    -0.00243
    -0.12515
    -0.06877
     0.12029
     0.26954
     0.45197
     0.24633
     0.15677
     0.37568
     0.37568
     0.47850
     0.37236
     0.13356
     0.14682
     0.20321
     0.16341
     0.11034
     0.02410
    -0.09530
    -0.18485
    -0.22797
    -0.20144
    -0.32747
    -0.33079
    -0.41371
    -0.41039
    -0.21470
    -0.18817
    -0.17822
    -0.28104
    -0.24787
    -0.10525
    -0.02565
     0.18994
     0.32593
    -0.96761
    -3.83992
    -3.87309
    -3.96596
    -3.97259
    -4.06214
    -5.42201
    -6.27774
    -4.28105
     0.26954
     0.60122
    -2.12847
    -3.36894
    -3.41206
    -2.15501
    -0.69563
     0.50503
     2.09708
     3.44700
     4.23639
     4.35911
     4.56475
     3.90140
     3.31101
     2.96607
     2.57469
     2.17668
     1.82179
     1.32096
     0.89309
     0.72062
     0.86324
     0.72394
     0.56805
     0.42875
     0.27286
     0.24633
     0.45860
     0.50172
     0.57137
     0.65097
     0.74716
     0.78696
     0.73389
     0.61780
     0.55810
     0.51498
     0.43538
     0.22974
    -0.13510
    -0.28435
    -0.37391
    -0.32747
    -0.41039
    -0.71885
    -0.76197
    -0.50989
    -0.58286
    -0.66247
    -0.61271
    -0.56960
    -0.35401
    -0.39712
    -0.33411
    -0.28104
    -0.14837
    -0.08203
    -0.05550
     0.08712
    -0.11188
     0.02742
    -0.11520
    -0.12183
    -0.03560
     0.04069
     0.04732
    -0.01570
    -0.05882
    -0.10193
    -0.04223
    -0.03891
    -0.00906
    -0.04555
    -0.01901
    -0.03560
    -0.00243
    -0.01901
    -0.10857
    -0.13842
    -0.03891
    -0.03891
     0.06722
     0.05064
    -0.02565
    -0.02233
     0.01084
     0.05395
     0.13024
     0.12029
     0.12029
     0.04069
    -0.02565
    -0.07872
    -0.28104
    -0.34406
    -0.32416
    -0.28435
    -0.33079
    -0.25450
    -0.46014
    -0.53311
    -0.59613
    -0.64588
    -0.58618
    -0.61271
    -0.56960
    -0.59613
    -0.48999
    -0.48668
    -0.40044
    -0.42366
    -0.39381
    -0.32416
    -0.35069
    -0.29431
    -0.31421
    -0.30094
    -0.28435
    -0.30094
    -0.33742
    -0.25782
    -0.26114
    -0.31421
    -0.19480
    -0.17490
    -0.17158
    -0.25782
    -0.20144
    -0.13178
    -0.14173
    -0.05882
    -0.05218
    -0.06877
    -0.15832
    -0.15168
    -0.11520
    -0.07540
    -0.01238
    -0.05882
    -0.08867
    -0.06213
    -0.14505
    -0.28767
    -0.29099
    -0.17490
    -0.28767
    -0.47341
    -0.62598
    -1.28933
    -1.76363
    -0.35401
     1.68248
     1.84832
     0.66424
     0.64102
     0.15677
     0.34915
     1.02908
     2.35910
     2.77701
     3.49012
     3.36076
     3.49675
     4.08050
     3.28779
     2.40222
     2.31598
     1.98099
     2.25297
     2.05728
     1.70238
     0.98596
     0.71399
     0.19989
    -0.58286
    -1.09696
    -1.37889
    -0.61271
    -0.34406
    -0.76860
    -1.21636
    -1.44854
    -1.83660
    -1.18983
    -1.04058
    -0.59945
    -0.32416
    -0.46678
    -0.63593
    -0.48999
    -0.25119
    -0.29431
    -0.13842
    -0.56960
    -0.67905
    -0.53311
    -0.44024
    -0.44024
    -0.48336
    -0.50989
    -0.54970
    -0.61935
    -0.76528
    -0.86479
    -0.84157
    -0.79182
    -0.81504
    -0.95102
    -1.02068
    -0.78850
    -0.68568
    -0.91454
    -0.87142
    -0.79182
    -0.75202
    -0.78187
    -0.68237
    -0.64588
    -0.44356
    -0.28435
    -0.26114
    -0.32084
    -0.34406
    -0.31089
    -0.29099
    -0.23792
    -0.31421
    -0.33411
    -0.16827
    -0.17490
    -0.15168
    -0.20144
    -0.21470
    -0.13842
    -0.11188
    -0.09862
    -0.23129
    -0.16827
    -0.12183
    -0.16495
    -0.18154
    -0.19812
    -0.18485
    -0.18817
    -0.09198
    -0.10525
    -0.08535
    -0.16163
    -0.21802
    -0.15168
    -0.15832
    -0.08203
    -0.12515
    -0.13510
    -0.11852
    -0.09862
    -0.14505
    -0.00243
    -0.04223
    -0.00575
    -0.16163
    -0.18154
    -0.05882
    -0.05882
    -0.06213
    -0.04886
    -0.09530
     0.03074
    -0.00575
    -0.11520
    -0.12515
    -0.10193
    -0.12183
    -0.08535
     0.01415
    -0.05550
    -0.11188
    -0.01238
     0.03074
     0.00089
    -0.07872
    -0.05550
     0.00420
    -0.01901
     0.04069
    -0.02896
    -0.01901
    -0.06877
    -0.06213
    -0.03228
     0.02079
    -0.01238
    -0.05882
    -0.04555
     0.00420
    -0.06877
    -0.03891
    -0.11852
    -0.11188
    -0.06545
    -0.08867
    -0.12183
    -0.21802
    -0.15500
    -0.14505
    -0.18817
     0.09707
     0.07054
    -0.98087
    -1.10359
    -1.15003
    -0.67905
     0.28944
     1.07552
    -0.08867
    -1.34572
    -1.74373
    -0.90459
     0.08049
     1.54650
     1.84169
     1.19160
     1.98099
     2.47519
     2.60454
     2.72726
     2.18331
     1.94451
     2.05064
     2.35910
     2.47187
     2.41880
     1.77535
     1.45363
     1.48679
     0.78032
     0.31266
     0.04732
     0.09707
    -0.09198
    -0.54638
    -0.93444
    -0.67905
    -0.38717
    -0.31752
    -0.05218
    -0.02233
     0.11697
     0.23306
     0.51498
     0.79028
     0.67751
     0.68082
     0.71399
     0.58132
     0.76374
     0.89641
     0.45197
     0.45860
     0.58132
     0.58464
     1.21482
     1.26125
     0.96938
     0.77701
     0.68082
     0.36905
    -0.02565
    -0.14837
     0.09707
     0.11034
     0.17999
     0.17999
     0.02410
    -0.19480
    -0.19149
    -0.33079
    -0.56296
    -0.66247
    -0.72217
    -0.73212
    -0.69232
    -0.82499
    -0.95766
    -0.96761
    -0.87474
    -0.91122
    -0.79845
    -0.68568
    -0.75533
    -0.72880
    -0.78519
    -0.89132
    -0.87474
    -0.78850
    -0.75865
    -0.55301
    -0.37391
    -0.39381
    -0.83494
    -1.09033
    -0.82499
    -0.61935
    -0.54306
    -0.47341
    -0.78519
    -0.91122
    -0.99082
    -0.84157
    -0.78519
    -0.71222
    -0.67905
    -0.65583
    -0.58618
    -0.43693
    -0.40707
    -0.34406
    -0.43361
    -0.41703
    -0.36727
    -0.22134
    -0.23129
    -0.24124
    -0.19480
    -0.24455
    -0.14505
    -0.19480
    -0.14173
    -0.19812
    -0.20475
    -0.14505
    -0.06213
    -0.03891
    -0.07540
    -0.12183
    -0.24455
    -0.08535
     0.00089
    -0.06213
    -0.07540
    -0.05550
    -0.02565
    -0.03560
    -0.04555
    -0.06213
    -0.01901
    -0.03560
    -0.01901
    -0.00243
     0.03074
    -0.02233
     0.01084
     0.14351
     0.21979
    -0.13842
    -0.18817
    -0.02896
    -0.07208
    -0.11852
    -0.21802
    -0.39049
    -0.50326
    -0.22134
     0.21648
     0.41880
     0.19989
    -0.17822
    -0.44356
    -0.36396
    -0.04555
     0.12692
     0.20321
     0.11697
    -0.11520
     0.07717
     0.30271
     0.16009
     0.02742
     0.13024
     0.11366
     0.01415
    -0.05218
    -0.26777
    -0.30426
     0.04069
     0.26954
     0.37568
     0.12029
     0.09707
     0.09707
     0.33256
     0.34583
     0.20984
     0.13024
     0.16672
     0.29939
     0.32925
     0.20984
     0.36905
     0.27618
     0.07717
    -0.03228
    -0.22797
    -0.06545
    -0.06877
     0.08049
     0.07386
     0.13687
     0.25959
     0.19326
     0.17336
     0.30603
     0.53488
     0.74384
     0.97933
     1.21482
     1.17170
     1.35744
     1.56971
     1.63273
     1.51996
     1.55976
     1.58298
     1.54318
     1.34417
     1.40719
     1.44368
     1.12527
     1.16839
     1.08215
     1.03572
     1.02576
     0.78032
     0.30603
     0.13024
     0.30603
    -0.21802
     0.11034
    -0.17158
     0.04732
    -0.61271
    -1.25285
    -1.46844
    -1.73378
    -1.65086
    -1.59116
    -1.87640
    -2.11521
    -2.58950
    -2.63262
    -2.52648
    -2.42366
    -2.46015
    -2.41371
    -2.42035
    -2.40045
    -2.17491
    -1.84323
    -1.73710
    -1.50161
    -1.40542
    -1.20973
    -1.08701
    -0.94439
    -0.83494
    -0.75865
    -0.55633
    -0.44356
    -0.37059
    -0.36064
    -0.24124
    -0.22797
    -0.19812
    -0.03891
     0.03074
     0.07717
     0.20321
     0.15014
     0.07054
     0.16672
     0.13356
     0.14351
     0.14351
     0.29276
     0.19658
     0.24964
     0.22311
     0.24964
     0.32261
     0.19989
     0.26954
     0.31598
     0.35246
     0.29608
     0.28944
     0.30935
     0.39890
     0.42875
     0.28281
     0.31930
     0.37900
     0.29608
     0.34583
     0.25628
     0.24633
     0.12692
     0.15346
     0.20984
    -0.20144
    -0.81835
    -1.28602
    -1.50824
     0.46523
     3.27784
     2.12361
    -0.19812
     0.40885
     2.25960
     1.21482
     2.86657
     5.29775
     4.34252
     2.88978
     3.34418
     4.91301
     4.98929
     4.52163
     4.10703
     3.95778
     3.68912
     3.18497
     2.88978
     2.56474
     1.95777
     1.37734
     0.99260
     0.59127
     0.18662
    -0.08203
    -0.16495
    -0.35401
    -0.54638
    -0.53311
    -0.45019
    -0.44688
    -0.37059
    -0.43361
    -0.44356
    -0.47673
    -0.32747
    -0.28767
    -0.26114
    -0.17490
    -0.12847
    -0.01901
     0.04069
     0.14682
     0.15677
     0.08712
     0.01747
     0.07054
     0.20653
     0.31266
     0.11697
     0.14682
     0.19989
     0.22974
     0.27949
     0.26954
     0.21316
     0.18662
     0.30271
     0.50835
     0.54483
     0.34583
     0.36573
     0.05727
     0.03074
     0.25628
     0.08049
     0.12692
     0.25959
     0.32261
     0.25628
     0.14351
     0.04732
    -0.09862
    -0.06877
     0.05727
     0.23306
     0.22643
     0.23638
     0.29276
     0.35910
     0.66424
     0.74052
     0.68746
     0.73057
     0.76042
     0.74384
     0.81018
     0.98265
     0.95943
     0.69741
     0.55479
     0.54483
     0.71067
     1.01250
     0.69741
     0.39558
     0.31598
     0.07717
    -0.05550
     0.11034
     0.30271
     0.24301
     0.16672
     0.11697
     0.10702
    -0.03228
    -0.18154
    -0.05882
    -0.19480
    -0.36727
    -0.42034
    -0.31752
    -0.25119
    -0.63593
    -0.61935
    -0.74870
    -0.99746
    -1.29928
    -1.31255
    -1.27607
    -1.08701
    -1.12018
    -1.66413
    -1.88967
    -1.49829
    -1.44190
    -1.28270
    -1.30592
    -1.41869
    -1.43195
    -1.50824
    -1.19646
    -1.07374
    -1.04058
    -0.89132
    -0.84157
    -0.64256
    -0.51653
    -0.61271
    -0.59281
    -0.45019
    -0.35732
    -0.23129
    -0.21470
    -0.15500
    -0.13510
    -0.06213
    -0.08867
    -0.06545
     0.03074
    -0.10193
    -0.08535
    -0.04555
    -0.06213
    -0.02565
    -0.01901
     0.04069
     0.26623
     0.27949
     0.28613
     0.28944
     0.26623
     0.13024
     0.26291
     0.29939
    -0.00243
    -0.47009
    -0.30426
     2.53489
     3.65595
     2.05064
     1.23472
     0.49177
     0.06722
     0.40553
     0.57137
     0.38895
     0.84334
     1.16839
     1.19824
     0.62444
    -0.92781
    -1.95932
    -1.91620
    -1.39879
    -1.63759
    -1.95600
    -2.35733
    -2.28436
    -3.02068
    -3.18320
    -2.60277
    -2.14837
    -2.06545
    -2.03560
    -2.02565
    -1.82333
    -1.65749
    -1.54804
    -1.32250
    -1.12681
    -0.88137
    -0.61271
    -0.44024
    -0.19812
    -0.18485
    -0.01570
     0.21316
     0.35578
     0.39558
     0.47187
     0.38895
     0.45860
     0.46523
     0.50172
     0.44865
     0.57469
     0.59459
     0.72726
     0.72394
     0.69409
     0.81681
     0.87319
     0.91631
     0.85661
     0.90636
     0.86988
     0.89641
     0.88978
     0.92958
     1.01913
     0.95280
     0.83008
     0.96275
     0.89641
     0.91631
     0.95611
     0.84334
     0.84666
     0.85661
     0.98596
     0.92958
     0.89641
     0.95611
     0.86324
     0.92626
     1.01581
     0.96938
     0.79691
     0.68414
     0.70736
     0.62444
     0.60454
     0.55147
     0.51167
     0.45860
     0.38563
     0.33256
     0.27618
     0.18994
     0.11034
     0.14351
     0.25959
     0.30935
     0.22974
     0.18662
     0.12692
     0.12361
     0.22311
     0.33920
     0.39558
     0.22974
     0.24301
     0.11366
     0.09044
    -0.11852
    -0.19149
    -0.12183
    -0.02565
    -0.18817
    -0.37059
    -0.41371
    -0.20144
    -0.30426
    -0.39712
    -0.24787
    -0.26114
    -0.37722
    -0.36727
    -0.33411
    -0.44024
    -0.71885
    -1.00077
    -1.07374
    -1.14671
    -1.02399
    -0.82167
    -1.15003
    -1.58121
    -1.37889
    -1.06048
    -1.23295
    -2.35070
    -2.29763
    -0.86147
    -0.43029
    -0.60608
    -0.31421
     0.08712
     0.47518
     0.18331
     0.10371
     0.09376
     0.44533
     0.68082
     0.49508
     0.56474
     0.70072
     0.81681
     0.25959
    -0.48336
    -0.82830
    -0.60276
    -0.69895
    -1.94605
    -1.47175
    -0.78850
     0.79359
     1.73223
     1.80852
     1.16175
     0.18331
     0.74384
     1.29774
     2.09376
     2.71068
     2.88315
     2.81681
     2.91632
     2.93953
     2.55479
     2.01748
     1.79857
     1.61283
     1.11863
     0.46855
     0.10039
    -0.02896
    -0.17822
    -0.23129
    -0.45683
    -0.70227
    -0.68568
    -0.75865
    -0.72548
    -0.59613
    -0.58618
    -0.57291
    -0.58286
    -0.32747
    -0.23792
    -0.19812
    -0.13510
    -0.01570
     0.05395
    -0.00243
     0.13024
     0.23306
     0.30603
     0.29608
     0.38563
     0.34583
     0.39226
     0.40553
     0.32261
     0.49840
     0.53820
     0.45860
     0.42211
     0.37236
     0.36241
     0.36573
     0.36905
     0.27949
     0.32593
     0.51167
     0.44533
     0.43207
     0.35578
     0.13024
     0.07386
    -0.03228
     0.14351
     0.27949
     0.17667
     0.25959
     0.11697
     0.04400
    -0.03560
    -0.09530
    -0.17490
    -0.15500
    -0.09862
    -0.17158
    -0.19149
    -0.25119
    -0.32084
    -0.40376
    -0.34737
    -0.30094
    -0.34074
    -0.39381
    -0.28435
    -0.23792
    -0.27772
    -0.27772
    -0.29762
    -0.23129
    -0.19149
    -0.00575
    -0.05882
     0.01747
    -0.06213
    -0.10193
     0.01415
     0.11697
     0.18994
     0.11697
     0.10371
     0.05064
     0.01084
     0.01747
     0.05727
     0.01415
    -0.04223
    -0.07540
    -0.06213
     0.00420
    -0.02233
    -0.17822
    -0.17822
    -0.10525
    -0.10193
    -0.10525
    -0.14173
    -0.09862
    -0.18485
    -0.32416
    -0.25450
    -0.30426
    -0.39712
    -0.35732
    -0.41039
    -0.43029
    -0.50326
    -0.56960
    -0.58950
    -0.48668
    -0.41371
    -0.40376
    -0.36396
    -0.29099
    -0.32416
    -0.19480
    -0.17490
    -0.07208
    -0.05218
    -0.09862
     0.11034
     0.11697
     0.30935
     0.28944
     0.35246
     0.35578
     0.17336
     0.13687
     0.10039
     0.07054
     0.04732
    -0.12847
    -0.56296
    -1.03394
    -1.25617
     0.21316
     1.27121
     0.99923
     0.66755
    -0.25450
    -0.17822
     0.20653
    -0.56960
    -0.14837
     0.18331
     1.17834
     1.13190
    -0.68568
    -1.50492
    -1.51819
    -0.20144
    -0.47009
    -0.93776
    -1.20641
    -1.24621
    -0.94439
    -1.30592
    -1.19315
    -0.80177
    -0.82499
    -0.66578
    -0.50989
    -0.32416
    -0.04223
     0.22311
     0.54815
     0.77037
     0.67419
     0.60785
     0.51167
     0.41880
     0.44533
     0.35578
     0.37236
     0.36573
     0.36573
     0.33588
     0.31266
     0.26623
     0.22974
     0.12029
     0.11697
     0.11034
     0.11366
     0.17999
     0.03737
     0.00752
    -0.00243
    -0.11188
    -0.08203
    -0.13510
    -0.13178
    -0.11852
    -0.12183
    -0.15168
    -0.17490
    -0.17490
    -0.33079
    -0.30094
    -0.28767
    -0.21139
    -0.30094
    -0.27440
    -0.30757
    -0.27440
    -0.29762
    -0.29099
    -0.25119
    -0.28767
    -0.24455
    -0.16163
    -0.11520
    -0.22134
    -0.23792
    -0.09198
    -0.10525
    -0.06213
     0.06722
     0.02410
     0.08381
     0.06722
     0.09044
     0.14351
     0.17336
     0.11034
     0.15677
     0.26623
     0.15014
     0.20653
     0.22643
     0.22643
     0.29939
     0.30603
     0.28944
     0.16341
     0.04400
     0.04732
    -0.07872
    -0.03560
     0.16341
     0.27286
     0.07386
    -0.01901
    -0.22134
    -0.23129
    -0.35069
    -0.55301
    -0.42366
    -0.53643
    -0.51321
    -0.42366
    -0.52979
    -0.61603
    -0.74870
    -0.77192
    -0.75202
    -0.78850
    -0.71553
    -0.71885
    -0.80509
    -0.72548
    -0.82499
    -0.76860
    -0.86810
    -0.65583
    -0.68568
    -0.71222
    -0.88469
    -0.85484
    -0.88469
    -0.81172
    -0.84820
    -0.76528
    -0.72548
    -0.63925
    -0.76197
    -0.87474
    -0.78519
    -0.63925
    -0.46014
    -0.46346
    -0.39712
    -0.39381
    -0.35401
    -0.24787
    -0.25450
    -0.27109
    -0.20807
    -0.21470
    -0.31421
    -0.31421
    -0.37722
    -0.48004
    -0.76528
    -1.22300
    -1.81006
    -1.73378
    -0.95434
     0.06722
     0.32925
     1.09210
     1.97104
     4.07055
     2.95944
     1.66590
     1.36739
     1.32427
     2.12030
     3.05562
     3.95446
     4.15347
     3.92461
     3.44700
     2.91963
     2.22311
     1.22477
     0.68082
    -0.15832
    -0.50989
    -0.39712
    -0.33411
    -0.49994
    -1.03063
    -1.62433
    -1.52814
    -1.26612
    -0.89464
    -0.81504
    -1.03063
    -1.31587
    -1.73378
    -2.01570
    -1.88635
    -2.05219
    -1.38884
    -0.90127
    -0.87474
    -1.12018
    -1.33908
    -2.21139
    -1.98254
    -1.37557
    -1.10359
    -0.48004
    -0.74538
    -0.94771
    -0.87474
    -0.60276
    -0.49994
    -0.30094
    -0.16495
    -0.20475
    -0.20144
     0.02079
     0.05395
     0.34915
     0.28613
     0.25959
     0.20984
     0.25959
     0.24964
     0.06722
     0.15014
     0.12029
    -0.12183
     0.04400
     0.02410
     0.05727
     0.19658
     0.14351
     0.09376
    -0.04223
    -0.14505
    -0.02233
     0.03405
     0.11034
     0.13687
     0.08049
     0.03737
     0.06390
     0.09707
     0.09376
     0.13687
     0.05395
     0.08049
     0.17336
     0.19326
     0.10371
     0.08381
     0.12361
     0.13687
     0.22974
     0.07054
     0.10039
     0.05395
     0.16009
     0.15346
     0.11697
     0.00420
     0.06059
     0.05727
     0.14682
     0.19989
     0.09376
     0.08049
     0.07054
     0.15014
     0.22311
     0.20984
     0.24964
     0.32925
     0.35578
     0.24633
    -0.13510
    -0.26445
    -0.17158
    -0.31089
     0.00420
    -0.01570
    -0.35401
    -0.42034
    -0.44688
    -0.55965
    -0.64588
    -0.67905
    -0.78519
    -0.75202
    -0.70227
    -0.79182
    -0.54970
    -0.31421
    -0.32084
    -0.27109
    -0.39381
    -0.23129
    -0.14837
    -0.25782
    -0.11188
    -0.00243
     0.14019
     0.15677
     0.18662
     0.12029
     0.15346
     0.20653
     0.20321
     0.24301
     0.13356
     0.23306
     0.16341
     0.20653
     0.23969
     0.27618
     0.21979
     0.24964
     0.31598
     0.27949
     0.35246
     0.71067
     0.79028
     0.39226
     0.77037
     1.10537
     1.37071
     1.41714
     0.97601
     1.19160
     1.74218
     1.39724
     1.15844
     4.10372
     5.10538
     3.08547
     1.82179
     1.42046
     2.05728
     2.29277
     2.54816
     2.59791
     2.60786
     2.06059
     1.66922
     1.21814
     0.81681
     0.61449
     0.43207
     0.09044
    -0.03560
    -0.18817
    -0.20475
    -0.20807
    -0.21139
    -0.27109
    -0.23129
    -0.13842
    -0.12183
    -0.33079
    -0.27772
    -0.32084
    -0.20807
    -0.01570
     0.01747
     0.03074
    -0.06213
    -0.23792
    -0.32747
    -0.14505
    -0.05550
     0.00420
    -0.06213
     0.03737
    -0.02565
    -0.04223
    -0.00575
    -0.04886
    -0.16495
    -0.02896
     0.32261
     0.37236
     0.00420
    -0.05882
     0.21979
     0.49177
     0.30603
     0.14019
    -0.40707
    -0.66578
    -0.57623
    -0.65251
    -0.31421
    -0.12847
    -0.19812
    -0.70890
    -0.70558
    -1.06711
    -1.31255
    -1.28270
    -1.19978
    -1.07043
    -0.92781
    -0.97424
    -1.02399
    -1.14340
    -1.13013
    -0.84489
    -0.57955
    -0.74207
    -0.79514
    -0.67905
    -0.57623
    -0.53975
    -0.49663
    -0.38717
    -0.32416
    -0.22134
    -0.24787
    -0.18817
    -0.17490
    -0.18154
    -0.36064
    -0.24787
    -0.15832
    -0.20475
    -0.31421
    -0.23792
    -0.18817
    -0.28767
    -0.25450
    -0.15168
    -0.25450
    -0.34406
    -0.19480
    -0.09530
     0.03074
     0.07386
     0.03737
    -0.04223
    -0.00243
     0.16341
     0.15346
     0.04069
    -0.21802
    -0.40044
    -0.08867
     0.19658
    -0.01901
    -0.07540
    -0.14505
    -0.04223
    -0.02565
     0.04732
    -0.09530
    -0.07208
     0.17667
     0.20984
     0.21979
     0.20321
     0.09707
     0.17004
     0.28613
     0.55147
     0.60454
     0.50503
     0.28281
     0.22974
     0.17999
     0.19658
     0.10039
    -0.01570
     0.17667
     0.26623
     0.48182
     0.29939
     0.06390
     0.05727
     0.06722
     0.06722
     0.05395
     0.00089
    -0.05218
    -0.02565
     0.10371
     0.28613
     0.58132
     0.31266
     0.24633
     0.64434
     1.29111
     0.83008
    -0.10525
    -0.43361
    -0.52648
    -0.38054
     0.20321
     0.28613
     0.19989
    -0.09198
    -0.59613
    -1.06048
    -0.92781
    -1.02399
    -0.90459
    -0.57955
    -0.32416
    -0.35401
    -0.65583
    -0.58950
    -0.43029
    -0.04555
     0.35910
     0.38895
     0.51830
     0.65097
     0.83008
     0.86988
     0.77701
     0.50172
     0.40885
     0.39226
     0.52493
     0.47850
     0.34915
     0.38895
     0.49177
     0.36241
     0.20653
     0.05727
     0.01084
    -0.04886
    -0.06877
     0.18662
     0.24633
     0.26954
     0.23306
     0.19989
     0.21648
     0.35246
     0.43207
     0.30603
     0.30603
     0.24964
     0.31266
     0.32261
     0.36241
     0.27949
     0.37568
     0.48182
     0.48845
     0.54483
     0.17336
    -0.05550
    -0.02233
    -0.01901
    -0.31089
    -0.70227
    -0.56960
    -0.30426
    -0.21470
    -0.57291
    -0.99746
    -1.13676
    -1.18651
    -1.16993
    -1.02068
    -0.86810
    -0.56296
    -0.66910
    -0.95766
    -0.83162
    -0.74207
    -0.49994
    -0.30426
    -0.15168
    -0.36727
    -0.44356
    -0.50989
    -0.21802
    -0.28104
    -0.07208
     0.24633
     0.11697
     0.15677
    -0.09862
    -0.08203
     0.30935
     0.37236
     0.34583
     0.48182
     0.56474
     0.23638
    -0.26777
    -0.31089
    -0.06877
     0.18331
     0.03074
    -0.40376
    -0.70227
    -0.73875
    -1.19315
    -1.25617
    -1.41205
    -1.23295
    -0.72217
    -0.94439
    -1.14340
    -1.40874
    -1.08701
    -0.98419
    -1.14008
    -1.18320
    -0.68900
    -0.68900
    -0.60608
    -0.60940
    -0.81172
    -0.71885
    -0.61271
    -0.50658
    -0.51653
    -0.41703
    -0.27772
    -0.22134
    -0.21470
    -0.05550
    -0.02896
    -0.15168
    -0.17822
    -0.08535
     0.22643
     0.34583
     0.51167
     0.39890
     0.33256
     0.35578
     0.44865
     0.31930
     0.39558
     0.17336
     0.14351
     0.05064
    -0.37391
    -0.21470
     0.46523
     0.93621
     0.51830
    -0.13178
    -0.16827
    -0.36727
    -0.33079
     0.59127
     0.68082
     1.37734
     3.73887
     2.58464
     4.66757
     3.28779
     1.40719
     1.92792
     3.67254
     4.44203
     4.25629
     4.87984
     4.49178
     3.34418
     2.82345
     2.51499
     2.20321
     1.70570
     1.50338
     1.10868
     0.61449
     0.19658
    -0.26445
    -0.41371
    -0.66910
    -0.88469
    -0.89796
    -0.94771
    -0.90791
    -0.82167
    -0.72217
    -0.69232
    -0.57623
    -0.50658
    -0.48004
    -0.26445
    -0.20475
    -0.15168
     0.00752
     0.16341
     0.21979
     0.36573
     0.26954
     0.37236
     0.46855
     0.50503
     0.62444
     0.66755
     0.82676
     0.64765
     0.61780
     0.75047
     0.88646
     1.22145
     1.34086
     1.26457
     1.11863
     1.19824
     1.09542
     1.10205
     1.06225
     1.10205
     0.84666
     0.74716
     0.71399
     0.69077
     0.37568
     0.35246
     0.24633
     0.02079
    -0.12847
    -0.18817
    -0.13178
    -0.20807
    -0.19812
    -0.18817
    -0.16495
    -0.01570
     0.03737
     0.01747
    -0.05550
    -0.04223
     0.01415
     0.07054
     0.06059
     0.04069
    -0.20144
    -0.25450
    -0.29099
    -0.24124
    -0.38054
    -0.53311
    -0.52979
    -0.70227
    -0.39381
    -0.68237
    -0.98419
    -0.96761
    -0.91122
    -0.87142
    -0.88469
    -0.94771
    -1.31587
    -1.38552
    -0.70227
    -0.61271
    -0.59613
    -0.58618
    -0.31089
    -0.33079
    -0.52648
    -0.30094
    -0.14837
    -0.01570
    -0.01901
     0.19658
     0.58464
     0.48845
     0.42875
     0.26291
     0.24964
     0.23969
     0.20984
     0.22974
     0.06390
    -0.11852
    -0.33079
    -0.29762
    -0.15168
    -0.04886
     0.03074
    -0.14837
    -0.16827
    -0.02565
     0.15346
     0.44533
     0.09376
    -0.30757
     0.06390
     0.48513
     0.60785
     0.60454
     0.85661
     0.64102
     0.31598
     0.05395
    -0.20475
    -0.31421
    -0.05550
    -0.14505
    -0.47009
    -0.45019
    -0.30757
    -0.18485
    -0.26114
    -0.57291
    -0.50658
    -0.46346
    -0.54970
    -0.38054
    -0.49331
    -0.29099
    -0.10525
     0.21648
     0.31930
    -0.10525
    -0.64256
    -1.35898
    -1.42864
    -1.40210
    -0.96097
    -0.62930
    -0.64920
    -0.44356
     0.74716
     0.14351
    -0.30757
    -0.86479
    -0.80177
    -0.55633
    -0.08535
     0.56142
     0.87983
     1.06557
     0.99260
     0.96606
     0.81681
     0.45528
     0.35578
     0.07054
     0.06059
     0.18331
     0.12692
     0.05727
     0.06722
     0.09376
    -0.01238
     0.07054
     0.19326
     0.30271
     0.20984
     0.18662
     0.13687
     0.20984
     0.24301
     0.34915
     0.31930
     0.41216
     0.41548
     0.42211
     0.41216
     0.52825
     0.41216
     0.27949
     0.45860
     0.44865
     0.49177
     0.46523
     0.46855
     0.48513
     0.35910
     0.26623
     0.22311
     0.20321
     0.33588
     0.47518
     0.67087
     0.64434
     0.43870
     0.42875
     0.70072
     1.13190
     1.54318
     1.54650
     1.41383
     1.28116
     1.41383
     1.19492
     0.83339
     0.77037
     0.84334
     1.01581
     0.92295
     0.74052
     0.45197
     0.07054
    -0.14505
    -0.20475
    -0.37059
    -0.43029
    -0.44688
    -0.44356
    -0.44024
    -0.32084
    -0.28435
    -0.13842
    -0.05550
     0.00089
     0.08381
     0.15677
     0.18662
     0.12692
     0.24301
     0.35578
     0.58795
     0.70404
     0.72394
     0.65760
     0.69741
     0.67751
     0.73057
     0.91300
     0.94285
     0.72394
     0.54815
     0.55479
     0.24964
    -0.12515
    -0.32416
    -0.76197
    -0.94107
     0.02742
     0.25296
    -0.00906
    -0.64920
    -1.61106
    -2.03229
    -1.50161
    -1.30923
    -0.94771
    -1.01736
    -1.24290
    -1.47839
    -1.69398
    -1.62764
    -1.43527
    -1.63759
    -2.04224
    -1.89962
    -1.50824
    -1.62433
    -1.46512
    -1.55799
    -1.36230
    -1.57789
    -1.98254
    -1.88635
    -1.93278
    -1.77358
    -2.02897
    -1.56794
    -0.72548
     0.05395
     0.09376
     0.58132
     0.53157
    -0.49994
    -1.60442
    -2.90791
    -1.85318
     2.61781
     6.57802
     4.52826
     1.19160
     0.61780
     0.86656
     1.25462
     1.80852
     2.14351
     2.48182
     2.57137
     2.29608
     1.89807
     1.38729
     0.93953
     0.70404
     0.48513
     0.34251
     0.15014
     0.14351
     0.01747
    -0.01570
    -0.14505
    -0.05218
    -0.11188
    -0.25119
    -0.24124
    -0.13842
    -0.02896
    -0.10525
    -0.08867
    -0.06545
    -0.07208
    -0.08535
    -0.06213
    -0.12515
    -0.12183
    -0.02565
    -0.04886
    -0.19149
    -0.08867
    -0.11188
    -0.15168
    -0.17490
    -0.07540
    -0.13178
    -0.12847
    -0.05550
    -0.11188
    -0.15500
     0.01084
     0.07717
     0.11366
     0.11034
     0.15677
     0.01747
     0.04069
     0.01084
     0.04069
     0.16009
     0.09707
    -0.00575
    -0.06877
    -0.16827
    -0.18154
    -0.13178
    -0.27440
    -0.23460
    -0.38717
    -0.36727
    -0.40376
    -0.42034
    -0.49331
    -0.41703
    -0.38717
    -0.42034
    -0.37391
    -0.41371
    -0.43361
    -0.48004
    -0.39381
    -0.36727
    -0.27440
    -0.24124
    -0.14505
    -0.16163
    -0.13510
    -0.17822
    -0.07540
     0.06722
     0.12361
     0.15677
     0.25959
     0.33920
     0.40553
     0.44865
     0.45197
     0.43870
     0.48182
     0.47518
     0.50835
     0.43870
     0.39226
     0.49508
     0.38895
     0.34251
     0.32925
     0.26954
     0.26291
     0.20984
     0.17004
     0.19989
     0.19989
     0.18994
     0.28613
     0.35910
     0.45197
     0.56805
     0.78696
     0.93953
     1.16507
     1.30106
     1.20155
     1.18829
     1.47021
     1.62278
     0.94948
     0.53157
     0.53820
     0.29939
     0.58132
     1.19160
     0.85329
    -0.00906
    -0.52979
    -0.74207
    -0.73212
    -0.72548
    -0.79845
    -0.66578
    -0.61271
    -0.62930
    -0.64256
    -0.48668
    -0.59945
    -0.87805
    -0.93112
    -0.81504
    -0.74870
    -0.58286
    -0.48668
    -0.14173
    -0.35401
    -0.68237
    -1.06048
    -1.33577
    -1.06711
    -0.97424
    -0.82167
    -0.69895
    -0.62930
    -0.60276
    -0.51321
    -0.68568
    -0.63261
    -0.42034
    -0.34074
    -0.21802
     0.20321
     0.35578
     0.50835
     0.52493
     0.08049
    -0.23792
    -0.24124
    -0.75865
    -0.92117
    -0.27109
     1.75545
     2.11698
     0.96275
     0.62444
     0.65097
    -0.08867
     0.15014
     0.53820
     0.87983
     1.19824
     1.26125
     1.31432
     1.22809
     1.10537
     0.90968
     0.75379
     0.43870
     0.17336
     0.03405
    -0.03891
    -0.07872
    -0.25450
    -0.36727
    -0.43693
    -0.42698
    -0.38386
    -0.55633
    -0.56960
    -0.51321
    -0.37059
    -0.31421
    -0.35401
    -0.41039
    -0.46346
    -0.36727
    -0.23460
    -0.14505
    -0.13178
    -0.06877
    -0.12847
    -0.08203
    -0.03560
     0.05395
     0.00752
     0.04732
    -0.02565
    -0.00243
     0.06722
    -0.08867
    -0.11852
    -0.09530
    -0.06545
    -0.04886
    -0.10525
    -0.11188
    -0.23129
    -0.30426
    -0.18485
    -0.06877
    -0.18154
    -0.29762
    -0.25119
    -0.25782
    -0.26777
    -0.23792
    -0.35069
    -0.25119
    -0.21139
    -0.18485
    -0.20807
    -0.23460
    -0.21470
    -0.31421
    -0.16827
    -0.14173
    -0.14505
    -0.16163
    -0.10857
    -0.11520
    -0.10525
    -0.15832
    -0.17490
    -0.07540
    -0.02565
    -0.03228
    -0.05882
    -0.11188
    -0.16495
    -0.22134
    -0.05882
    -0.04555
     0.01415
    -0.03560
    -0.07540
     0.10039
     0.08712
     0.12692
     0.05064
     0.15677
     0.23638
     0.56474
     0.74052
     1.08878
     1.38066
     1.36076
     1.64268
     1.42046
     0.71399
     0.40885
     0.28281
     0.50172
     0.99260
     0.87983
     0.26954
    -0.27109
    -0.73212
    -0.78187
    -0.87474
    -0.35401
    -0.55633
    -0.84489
    -0.87805
    -0.90791
    -1.07043
    -1.19646
    -1.01404
    -0.84820
    -0.67905
    -0.49663
    -0.34406
    -0.52316
    -0.68568
    -0.48999
    -0.35732
    -0.59281
    -0.99082
    -0.80840
    -0.87474
    -0.95102
    -0.89132
    -1.16661
    -0.90791
    -0.82167
    -0.82499
    -0.95102
    -0.94439
    -0.90459
    -0.88800
    -0.79845
    -0.39381
    -0.44024
    -0.67905
    -0.75865
    -0.57623
    -0.33079
    -0.10857
    -0.04555
    -0.03228
     0.14019
     0.20653
     0.03737
    -0.03228
     0.00089
     0.07717
    -0.02565
    -0.04886
     0.09376
     0.20984
    -0.21139
    -0.12183
     0.29939
     0.85661
     1.04898
     1.13853
     1.16175
     1.05230
     0.94616
     1.46689
     1.56308
     1.72228
     1.98431
     1.66922
     1.50006
     1.32427
     1.11200
     1.13522
     0.10039
     0.28613
     0.93290
     0.69077
     0.35246
    -0.04555
    -0.04555
    -0.10525
    -0.19149
    -0.05882
    -0.02233
     0.10039
     0.22311
     0.22311
     0.29939
     0.37568
     0.17667
     0.08381
    -0.06877
     0.16672
     0.11366
     0.01415
    -0.09530
    -0.15168
    -0.26114
    -0.24455
    -0.37059
    -0.41703
    -0.57955
    -0.42698
    -0.34406
    -0.38386
    -0.26114
    -0.40376
    -0.27772
    -0.43693
    -0.76528
    -0.65915
    -0.51321
    -0.56628
    -0.55965
    -0.50326
    -0.54638
    -0.42366
    -0.45019
    -0.48004
    -0.40707
    -0.40707
    -0.43029
    -0.40376
    -0.37391
    -0.22797
    -0.16163
    -0.11520
     0.00420
    -0.07540
     0.00420
    -0.04223
    -0.04223
     0.02742
     0.06390
    -0.04886
     0.03405
     0.06722
     0.08381
     0.01415
     0.03405
     0.15677
     0.12692
     0.10702
     0.13687
     0.13687
     0.07054
     0.14351
     0.04732
     0.10702
     0.09376
     0.10371
     0.15677
     0.11366
     0.24633
     0.14682
     0.24964
     0.31598
     0.50172
     0.61780
     0.87983
     0.96606
     0.97270
     0.63439
     0.37236
     0.47850
     0.55810
     0.57137
     0.43538
     0.54815
     0.46523
     0.43538
     0.23969
    -0.01570
    -0.08867
    -0.15500
    -0.46678
    -0.45019
    -0.31421
    -0.27109
    -0.14173
    -0.09530
    -0.17158
    -0.16827
    -0.30094
    -0.08867
     0.00420
     0.32925
     0.20984
     0.00752
     0.10371
    -0.06545
    -0.06213
    -0.00575
    -0.11188
    -0.17490
     0.02410
     0.13024
    -0.03560
    -0.26445
    -0.40044
    -0.53311
    -0.34074
    -0.60608
    -0.81835
    -0.66578
    -0.61603
    -0.36727
    -0.52648
    -0.51321
    -0.69563
    -0.58286
    -0.75202
    -0.91454
    -0.56296
    -0.12515
    -0.13842
    -0.13842
    -0.14837
    -0.07208
    -0.08867
    -0.14173
     0.00089
    -0.04223
     0.17004
     0.16341
     0.29276
     0.27618
     0.41216
     0.52825
     0.50503
     0.35246
     0.34583
     0.21648
     0.23969
     0.31598
     0.42875
     0.41880
     0.54815
     0.61117
     0.35578
     0.53488
     0.55810
     0.57137
     0.51830
     0.43538
     0.54152
     0.31266
     0.12692
     0.07386
    -0.14837
    -0.78850
    -0.86810
    -0.68900
    -0.28104
    -0.38386
    -0.46014
    -0.63593
    -0.78850
    -0.90791
    -1.10359
    -1.09696
    -0.97424
    -0.64256
    -0.26777
    -0.04886
     0.15014
     0.12361
     0.12029
    -0.20144
    -0.20475
    -0.13178
     0.30271
     0.93290
     0.74384
     0.61449
     0.56474
     0.25296
    -0.07540
     0.16341
     0.57800
     1.11863
     0.76706
     0.28281
    -0.37059
    -0.11520
     0.50172
     0.27618
     0.07054
    -0.05882
    -0.07540
    -0.17158
    -0.35069
    -0.61935
    -0.44356
    -0.35401
    -0.35732
    -0.28104
    -0.35069
    -0.34406
    -0.33411
    -0.35401
    -0.33079
    -0.21802
    -0.20144
    -0.28104
    -0.29431
    -0.25119
    -0.17490
    -0.24787
    -0.26777
    -0.20807
    -0.29431
    -0.19480
    -0.22134
    -0.22465
    -0.17822
    -0.20144
    -0.27109
    -0.16163
    -0.06877
    -0.11520
    -0.13842
    -0.02896
    -0.07540
    -0.06545
    -0.00906
    -0.04223
     0.02742
     0.09707
     0.08049
     0.12361
     0.11697
     0.06390
     0.06722
     0.14019
     0.33256
     0.29276
     0.37900
     0.49508
     0.68414
     0.79359
     0.83339
     1.13853
     1.34749
     1.75877
     2.05396
     2.02079
     1.69575
     1.40056
     1.37734
     1.19492
     0.64765
     0.55479
     0.13687
     0.51498
     0.73721
     0.38895
    -0.38717
    -1.26280
    -1.84655
    -1.89962
    -1.73710
    -2.18817
    -3.44191
    -4.22798
    -0.16827
     5.13523
     4.51500
     1.07883
    -1.17656
     0.77369
     1.27784
     2.79360
     4.98929
     3.50007
     2.44202
     3.01250
     3.46358
     3.62942
     3.07884
     2.64103
     1.86490
     1.19160
     0.74052
     0.25628
     0.09044
     0.06722
     0.32593
     0.63770
     0.99260
     0.80023
     0.84003
     0.87983
     0.26291
     0.07386
     0.22643
     0.35246
     0.28281
     0.27949
     0.43870
     0.49840
     0.07386
    -0.27109
    -0.52979
    -0.61935
    -0.60608
    -0.58618
    -0.51653
    -0.32747
    -0.35732
    -0.19812
    -0.08867
    -0.02233
     0.06390
     0.00420
    -0.04886
     0.14351
     0.12692
     0.10702
     0.21648
     0.15014
     0.13356
     0.09376
     0.15346
     0.15014
    -0.03228
    -0.19149
    -0.11852
    -0.09198
    -0.13510
    -0.28435
    -0.39381
    -0.32747
    -0.61603
    -1.01736
    -1.27938
    -1.33577
    -0.88800
    -1.00409
    -0.96429
    -1.16330
    -1.34903
    -1.27938
    -1.16661
    -1.25617
    -1.26280
    -1.06711
    -1.01404
    -0.80509
    -0.55965
    -0.59945
    -0.50989
    -0.48336
    -0.31421
    -0.25450
    -0.27440
    -0.27440
    -0.28435
    -0.27772
    -0.20475
    -0.10193
    -0.22134
    -0.16495
    -0.14837
    -0.10525
     0.00752
    -0.05218
    -0.04555
    -0.25782
    -0.12183
     0.09044
     0.22974
     0.16672
     0.13356
     0.35578
     0.22311
     0.22311
     0.28281
     0.29608
     0.32261
     0.25959
     0.39558
     0.42211
     0.45528
     0.25296
     0.14682
     0.15014
     0.24633
     0.25628
     0.28944
     0.13356
     0.01415
    -0.37722
    -0.55965
    -0.66578
    -0.40707
    -0.07208
    -0.06877
     0.23306
     0.06059
    -0.18817
    -0.29099
    -0.18485
    -0.15500
     0.04732
     0.17999
     0.31598
     0.42543
     0.44533
     0.43538
     0.39890
     0.50172
     0.50835
     0.40221
     0.37900
     0.24633
     0.17336
     0.18331
     0.01084
     0.06390
    -0.12515
    -0.24787
    -0.24124
    -0.29762
    -0.23129
    -0.26114
    -0.64588
    -0.95102
    -1.09696
    -1.01404
    -0.98419
    -0.82499
    -0.94107
    -1.15335
    -1.38552
    -1.25285
    -1.40542
    -1.74705
    -1.69398
    -1.76031
    -1.54472
    -1.52151
    -1.17988
    -0.98419
    -0.96097
    -0.99746
    -1.76363
    -1.21305
    -1.21968
    -0.36396
    -0.04555
     0.17336
     0.54152
     0.50835
     0.49840
     0.60785
    -0.03560
     0.09044
     0.25628
     0.62775
     0.95280
     0.89973
     0.74052
     0.49177
     0.30603
    -0.01238
    -0.11852
    -0.22134
    -0.21139
    -0.02565
    -0.10525
    -0.18154
    -0.22797
    -0.20144
    -0.18154
    -0.19149
    -0.19812
    -0.20475
    -0.21139
    -0.28435
    -0.23129
    -0.23792
    -0.26777
    -0.19480
    -0.13510
    -0.19812
    -0.31752
    -0.24124
    -0.20144
    -0.31089
    -0.20475
    -0.24124
    -0.24124
    -0.16495
    -0.28767
    -0.14837
    -0.02233
    -0.13842
     0.02410
     0.00420
    -0.13510
    -0.16495
    -0.28435
    -0.18817
     0.04069
     0.02742
    -0.35069
    -0.16827
     0.06722
    -0.10193
    -0.34406
    -0.33742
    -0.21802
    -0.20807
    -0.15168
    -0.24787
    -0.14837
    -0.16163
    -0.09530
    -0.08203
    -0.00243
    -0.00575
    -0.06545
    -0.14505
    -0.06877
    -0.05218
    -0.12183
    -0.07208
    -0.06213
    -0.04555
    -0.04886
    -0.03228
    -0.02896
    -0.04555
    -0.01570
    -0.02233
     0.04732
     0.02742
     0.01747
     0.05727
     0.11366
     0.15014
     0.17667
     0.18994
     0.28613
     0.36241
     0.32593
     0.39226
     0.36573
     0.53157
     0.54815
     0.66424
     0.80686
     1.00586
     1.05230
     1.12195
     1.24799
     1.36076
     1.40056
     1.22809
     0.97601
     0.70404
     0.56142
     0.61449
     0.73057
     0.52825
     0.44533
     0.21316
     0.04732
    -0.38054
    -0.65915
    -0.90791
    -0.60276
    -0.32416
    -0.40376
    -0.52979
    -0.53643
    -0.64256
    -0.66247
    -0.74538
    -0.76197
    -0.39049
    -0.47341
    -0.86147
     0.31930
     4.32262
     4.80687
    -0.09862
     0.34915
     1.80189
     1.94451
     3.09874
     3.93125
     3.11864
     3.01250
     3.23804
     3.28448
     3.15844
     3.14186
     3.14517
     2.07386
     0.49508
     0.00420
    -0.11520
     0.01415
    -0.06545
    -0.53311
    -0.92449
    -0.85484
    -1.06711
    -1.55136
    -1.68403
    -1.64754
    -1.64754
    -1.78353
    -1.43195
    -1.14671
    -0.96429
    -0.93444
    -0.81172
    -0.50658
    -0.33079
    -0.03560
    -0.20144
    -0.19149
    -0.20807
    -0.37722
    -0.53975
    -0.78519
    -0.48336
    -0.20144
    -0.31089
    -0.42698
    -0.36064
    -0.53643
    -0.71553
    -0.74207
    -0.67573
    -0.39049
    -0.31752
    -0.31421
    -0.19149
    -0.08203
    -0.10525
    -0.07208
     0.18662
     0.11697
     0.08049
     0.09376
    -0.00575
     0.02410
    -0.11520
    -0.12183
    -0.12847
    -0.45683
    -0.34406
    -0.38054
    -0.29762
    -0.44024
    -0.52979
    -0.39712
    -0.53975
    -0.59945
    -0.64920
    -0.86147
    -1.10359
    -1.09364
    -1.24953
    -0.96429
    -0.48668
    -0.63593
    -0.80177
    -0.94439
    -0.86479
    -0.90791
    -0.94439
    -0.79514
    -0.58286
    -0.48668
    -0.39049
    -0.22797
    -0.28104
    -0.07872
    -0.11520
     0.12361
    -0.04555
    -0.02896
     0.02410
    -0.14837
    -0.06545
     0.09376
     0.19326
     0.19658
     0.46855
     0.69077
     0.73057
     1.02908
     2.10703
     1.90139
     0.98596
     0.55147
     0.65429
     0.81681
     1.02245
     1.06557
     1.03572
     0.99591
     0.84003
     0.68746
     0.42543
     0.15346
    -0.13178
    -0.23792
    -0.13842
    -0.17158
    -0.05550
    -0.06545
    -0.12847
    -0.19480
    -0.18154
    -0.08867
    -0.04223
    -0.03560
    -0.12515
    -0.21802
    -0.30757
    -0.26445
    -0.27772
    -0.37059
    -0.37391
    -0.50989
    -0.48336
    -0.35401
    -0.31421
    -0.23792
    -0.21470
    -0.20475
    -0.25782
    -0.27772
    -0.29431
    -0.30094
    -0.45683
    -0.47341
    -0.60940
    -0.70890
    -0.76197
    -0.88800
    -0.91454
    -0.82167
    -0.48668
    -0.29762
    -0.45683
    -0.28767
    -0.80509
    -1.55467
    -0.78519
    -0.53643
     0.11697
     0.59127
     0.86988
     1.24467
     1.27784
     0.70072
     0.39558
     0.17004
     0.36905
     1.16507
     1.38729
     1.26789
     1.31101
     1.14185
     0.98596
     0.71399
     0.71399
     0.62112
     0.40221
     0.57137
     0.56142
     0.68746
     0.65097
     0.38231
    -0.26114
    -0.31089
    -0.29431
    -0.24787
    -0.23129
    -0.32747
    -0.00243
    -0.24787
    -0.78850
    -1.24290
    -2.04555
    -2.26446
    -2.18486
    -1.81670
    -1.12681
    -1.15666
    -1.61106
    -1.59447
    -1.48502
    -1.52814
    -1.36562
    -1.27275
    -1.09364
    -0.86147
    -0.59281
    -0.41039
    -0.16163
    -0.09198
     0.24301
     0.36241
     0.24633
     0.44202
     0.62775
     0.40221
     0.22311
     0.40885
     0.12361
    -0.01238
    -0.03228
     0.17999
     0.30271
     0.12361
     0.22643
     0.06390
    -0.27772
    -0.69232
    -0.48004
    -0.62266
    -0.46014
    -0.22465
    -0.36064
    -0.51321
    -0.52316
    -0.54306
    -0.62266
    -0.55633
    -0.41703
    -0.27440
    -0.33742
    -0.34406
    -0.31089
    -0.23792
    -0.15500
    -0.25782
    -0.24455
    -0.14173
    -0.12847
    -0.04555
    -0.06545
    -0.03560
    -0.16827
    -0.09862
     0.02079
     0.03074
    -0.08535
    -0.08867
     0.07386
     0.08381
     0.11366
     0.08381
     0.15346
     0.29939
     0.48513
     0.57800
     0.64102
     0.53820
     0.52493
     0.52162
     0.71067
     0.87319
     0.85329
     0.79028
     0.92958
     1.05230
     1.26789
     1.37402
     1.18497
     0.74052
     0.68414
     0.87651
     1.23472
     1.41383
     1.21482
     1.36407
     1.35412
     1.06225
     1.00586
     0.90636
     0.75711
     0.77369
     0.80354
     0.88978
     0.71731
     0.48513
    -0.07872
    -1.40542
    -2.80177
    -2.22466
    -0.58286
     3.08547
     5.26127
     5.80853
     2.16010
    -0.27772
    -0.88469
     0.70404
     1.96109
     3.56309
     4.40554
     4.52163
     3.27784
     3.12859
     2.50836
     1.83505
     1.09873
     0.31930
    -0.12515
    -0.47673
    -0.53975
    -0.53975
    -0.52648
    -0.63261
    -0.75865
    -0.71553
    -0.84157
    -0.84489
    -0.54306
    -0.32084
    -0.18154
    -0.09862
     0.12361
     0.32261
     0.38895
     0.38563
     0.42543
     0.12029
    -0.30094
     0.01747
     0.18662
     0.28281
     0.47850
     0.31598
     0.03074
    -0.15500
    -0.15168
    -0.03228
    -0.00243
     0.07717
     0.06390
     0.30271
     0.43538
     0.31598
     0.07717
     0.00752
     0.02079
    -0.21139
    -0.42366
    -0.46678
    -0.27109
    -0.37391
    -0.33742
    -0.43361
    -0.76860
    -1.38220
    -1.80675
    -1.81006
    -1.54141
    -1.18651
    -1.06379
    -1.09033
    -1.12349
    -1.02068
    -0.97092
    -0.64256
    -0.30094
    -0.16163
     0.04732
     0.00420
     0.03074
     0.24964
     0.48513
     0.58464
     0.76706
     0.80686
     0.78032
     0.65760
     0.61780
     0.51498
     0.35246
     0.37568
     0.41880
     0.63439
     0.52825
     0.26291
     0.16672
     0.04069
     0.08381
    -0.04886
    -0.03891
     0.00089
     0.11034
     0.07054
     0.23969
     0.27618
     0.16341
    -0.07872
    -0.44688
    -0.30426
    -0.31752
    -0.39049
    -0.51321
    -0.49663
    -0.57955
    -0.59945
    -0.37059
    -0.68568
    -0.72217
    -0.77855
    -0.70890
    -0.78850
    -0.69232
    -0.63925
    -0.57291
    -0.44688
    -0.32416
    -0.38717
    -0.18485
     0.08712
     0.09707
     0.02079
    -0.05550
     0.12029
     0.31930
     0.34251
     0.41880
     0.38563
     0.20653
     0.18994
     0.39226
     0.55147
     0.80354
     1.00586
     1.00586
     1.36076
     1.57966
     1.56640
     1.19492
     1.04235
     0.85329
     0.38895
     0.44533
     0.76042
     0.76374
     0.71399
     0.51830
     0.28281
    -0.10193
    -0.47673
    -0.68568
    -0.89796
    -0.97424
    -1.24621
    -1.53146
    -0.05218
     1.64268
     1.15844
    -0.18817
    -0.05218
    -0.14173
     0.36905
     0.12029
    -0.14505
     0.34251
     0.08049
     0.06390
     0.47187
    -0.31089
    -0.45683
    -0.47341
    -0.00243
    -0.22465
    -0.53975
    -0.86810
    -0.96097
    -1.37889
    -1.00741
    -0.89796
    -0.81835
    -0.40707
    -0.22797
    -0.21470
    -0.29431
    -0.34737
    -0.48999
    -0.51984
    -0.65251
    -0.48004
    -0.45683
    -0.39049
    -0.25450
     0.01084
     0.10039
     0.00420
     0.09707
     0.28281
     0.25296
     0.16672
     0.16672
     0.10371
     0.18331
    -0.01570
     0.00089
     0.07717
     0.08049
    -0.02233
     0.00089
     0.00752
    -0.01901
    -0.05218
    -0.17490
    -0.16827
    -0.06545
    -0.07208
    -0.00243
    -0.14505
    -0.06213
     0.05395
     0.09044
     0.06059
     0.05727
     0.00089
    -0.03891
     0.04069
     0.33256
     0.43538
     0.42543
     0.42875
     0.35578
     0.20321
     0.18662
     0.12029
     0.08381
     0.14019
     0.14682
     0.21648
     0.24301
     0.02742
     0.32925
     0.50172
     0.11034
    -0.35732
    -0.67573
    -0.50326
    -0.70558
    -0.57291
    -0.14505
    -0.42366
    -0.51653
    -0.56628
    -0.86147
    -0.90791
    -0.33079
    -0.78187
    -1.19315
    -1.26280
    -0.68237
    -0.33742
    -0.15500
    -0.04223
     0.21648
    -0.12847
    -0.19812
    -0.19812
     0.10702
     0.23306
     0.37236
    -0.11520
    -0.46678
    -0.40376
    -0.15832
     0.16341
     0.12029
    -0.17158
    -0.36396
    -0.56296
    -0.64588
    -0.71222
    -0.57291
    -0.35069
    -0.63261
    -0.94439
    -0.80840
    -0.42698
     0.20984
     0.26623
    -0.16495
    -0.38386
    -0.61271
    -0.64920
    -0.24455
    -0.27440
    -0.45351
    -0.43029
    -0.30757
    -0.14505
    -0.10857
    -0.30426
    -0.51984
    -0.57291
    -0.71222
    -0.45019
    -0.56296
    -0.92449
    -0.92781
    -0.86810
    -0.77855
    -0.29431
     0.85661
     1.48016
     0.84334
    -0.78519
    -0.72548
     0.62112
     1.04567
     2.00089
     3.21814
     4.21649
     3.99426
     2.45197
     2.86325
     4.26956
     2.94949
     2.50504
     2.48846
     3.25794
     3.18497
     3.02245
     2.55479
     1.84832
     0.99591
     0.38895
    -0.01570
    -0.32416
    -0.46678
    -0.54638
    -0.76528
    -0.96429
    -1.04058
    -0.92781
    -0.96097
    -0.94439
    -0.87805
    -0.75533
    -0.56960
    -0.36396
    -0.37722
    -0.30757
    -0.36727
    -0.21802
    -0.06213
    -0.15168
    -0.09530
    -0.12515
    -0.10193
     0.01415
    -0.00243
    -0.09198
    -0.15832
    -0.10193
    -0.01238
    -0.04555
    -0.08535
    -0.15500
    -0.13510
    -0.06213
     0.10039
     0.08049
    -0.00575
    -0.07540
     0.00752
    -0.03228
     0.03405
    -0.02565
     0.00420
     0.05727
     0.04069
     0.06059
     0.06722
     0.04732
     0.01747
     0.01747
     0.11034
     0.17004
     0.16009
     0.05064
    -0.05550
     0.02079
     0.04069
     0.07054
     0.08712
     0.01747
    -0.15168
    -0.08203
    -0.16163
    -0.14837
    -0.20807
    -0.41371
    -0.42366
    -0.50989
    -0.69563
    -0.65915
    -0.73212
    -0.79845
    -0.65915
    -0.63593
    -0.77855
    -0.95766
    -0.83162
    -0.86810
    -0.91454
    -1.23958
    -1.40210
    -1.28602
    -0.83825
    -0.62930
    -0.81172
    -1.12018
    -1.50161
    -1.50161
    -1.23626
    -1.39879
    -1.22300
    -1.38884
    -1.54804
    -1.45185
    -0.92449
    -0.87474
    -0.93776
    -0.87142
    -0.82830
    -0.79182
    -0.89132
    -0.63261
    -0.51653
    -0.47009
    -0.50326
    -0.41371
    -0.31089
    -0.29762
    -0.31089
    -0.40707
    -0.53643
    -0.50326
    -0.52979
    -0.53643
    -0.62598
    -0.53975
    -0.59945
    -0.60276
    -0.75202
    -0.66910
    -0.60940
    -0.57291
    -0.51984
    -0.53311
    -0.60940
    -0.61271
    -0.49994
    -0.23792
    -0.21139
    -0.19812
    -0.32416
    -0.39712
     0.03074
     0.48182
     0.60785
     0.35910
    -0.02233
    -0.19149
    -0.29431
     0.21979
     1.77204
     1.54981
     0.46192
     0.64434
     0.75711
    -0.48668
     0.09707
     0.63107
     0.57137
     2.36574
     2.14351
     1.56971
     0.85329
     0.89973
     1.14517
     1.49674
     0.63439
     0.73389
     0.54152
     0.05727
     0.37236
     0.31266
     0.03737
    -0.43693
    -0.72880
    -0.93776
    -1.18983
    -1.31918
    -1.45185
    -1.48170
    -1.33577
    -1.13345
    -1.07374
    -0.90791
    -0.77524
    -0.61271
    -0.41039
    -0.25782
    -0.16495
    -0.23129
    -0.12183
     0.02742
     0.03074
     0.09707
     0.09044
     0.05395
     0.06722
     0.00752
     0.08049
     0.11697
     0.11697
     0.12692
     0.18994
     0.20321
     0.25628
     0.21648
     0.31598
     0.33920
     0.39226
     0.36573
     0.41880
     0.44202
     0.41216
     0.46523
     0.45197
     0.48513
     0.55147
     0.43870
     0.40885
     0.38231
     0.39226
     0.27286
     0.22974
     0.24964
     0.22974
     0.20984
     0.16672
     0.19658
     0.14351
     0.14682
     0.21648
     0.20984
     0.07717
     0.05064
     0.08049
     0.12029
     0.18994
     0.11366
     0.00089
     0.07386
     0.18331
     0.14351
     0.07717
    -0.02565
    -0.18154
    -0.48336
    -0.46346
    -0.10525
     0.39226
     0.10371
     0.08049
     0.10371
    -0.09198
    -0.45351
    -0.60940
    -0.55301
    -0.29762
    -0.37059
    -0.19480
    -0.24455
    -0.49331
    -0.60608
    -0.39712
    -0.60940
    -0.84489
    -1.15335
    -1.42864
    -1.23958
    -1.06379
    -1.27275
    -1.26612
    -1.16330
    -1.00409
    -1.11686
    -1.03726
    -1.02068
    -1.03726
    -1.17325
    -1.15003
    -1.06379
    -0.92117
    -0.77192
    -0.73543
    -0.65583
    -0.37391
    -0.28435
    -0.45351
    -0.41371
    -0.36727
    -0.36064
    -0.40707
    -0.44688
    -0.42034
    -0.63261
    -0.63593
    -0.33079
     0.01415
    -0.08535
    -0.31421
    -0.53643
    -0.67242
    -0.64256
    -0.54306
    -0.59613
    -0.38054
    -0.33079
    -0.94771
    -1.25948
    -0.25782
     0.45528
     0.15346
     0.19989
     1.37402
     1.52328
     0.24301
    -1.31587
    -0.88469
     4.78697
     6.90970
     3.95446
     0.94285
     0.47518
     1.27452
     2.39559
     2.82676
     3.02245
     3.11532
     2.85330
     2.20321
     1.79857
     1.09542
     0.49840
     0.43207
     0.49177
     0.45528
     0.32925
     0.08381
     0.04400
     0.02079
     0.17004
     0.02079
    -0.05882
    -0.23460
    -0.26777
    -0.36064
    -0.20144
    -0.19812
    -0.22465
    -0.27440
    -0.33742
    -0.28435
    -0.11520
    -0.10193
     0.03074
    -0.02565
     0.02410
     0.15677
     0.22311
     0.22974
     0.26623
     0.20321
     0.25959
     0.32925
     0.39226
     0.27618
     0.31598
     0.32593
     0.29276
     0.32925
     0.43538
     0.37900
     0.31266
     0.24964
     0.30603
     0.32925
     0.21979
     0.18331
     0.22643
     0.27949
     0.36573
     0.28281
     0.28944
     0.23638
     0.20653
     0.11697
     0.11366
     0.14019
     0.02742
     0.02742
     0.05064
     0.10039
    -0.01238
    -0.20807
    -0.17158
    -0.10857
    -0.13178
    -0.17822
    -0.22134
    -0.25782
    -0.32084
    -0.36396
    -0.25119
    -0.23792
    -0.30426
    -0.43029
    -0.37391
    -0.37391
    -0.20144
    -0.25450
    -0.37059
    -0.30426
    -0.33079
    -0.32747
    -0.31752
    -0.38717
    -0.37391
    -0.32747
    -0.44024
    -0.24455
    -0.19812
    -0.40707
    -0.41039
    -0.36396
    -0.26777
    -0.35069
    -0.36064
    -0.28104
    -0.25119
    -0.17490
     0.02410
     0.05064
     0.05064
    -0.22465
    -0.41371
    -0.25782
    -0.31752
    -0.19480
    -0.32416
    -0.39712
    -0.32084
    -0.47673
    -0.71885
    -0.73212
    -0.77192
    -0.87142
    -0.84820
    -0.84157
    -0.83825
    -0.98419
    -0.75533
    -0.68568
    -0.62598
    -0.58950
    -0.59613
    -0.54970
    -0.49331
    -0.35732
    -0.44356
    -0.42698
    -0.26445
    -0.12847
    -0.08867
    -0.10193
    -0.18817
    -0.32416
    -0.28767
    -0.15832
    -0.07208
    -0.14837
    -0.27109
    -0.35069
    -0.27109
    -0.20807
    -0.19812
    -0.40707
    -0.25119
    -0.43029
    -0.78850
    -0.71222
    -0.34737
    -0.08535
     0.33920
     0.44533
     0.42543
    -0.36727
    -0.63593
    -0.06213
     0.58795
     0.39558
    -0.29431
    -0.60940
    -0.35732
     0.10039
    -0.29099
     0.32593
     1.02908
     1.13522
     0.19658
    -0.27109
    -1.41205
    -0.95434
     0.00420
     0.61117
     1.07883
     1.10868
     1.40056
     0.45860
    -1.13676
    -0.76197
    -0.37391
     0.06722
     0.11697
     0.02742
    -0.10857
    -0.40707
    -0.56960
    -0.66910
    -0.83162
    -0.80509
    -0.78850
    -0.70558
    -0.58286
    -0.55301
    -0.38717
    -0.35401
    -0.29099
    -0.18485
    -0.23792
    -0.07540
    -0.13510
    -0.03560
    -0.15832
    -0.03891
    -0.00906
    -0.01901
    -0.00243
     0.06390
     0.15677
     0.26954
     0.24964
     0.14682
     0.14351
     0.22974
     0.09044
    -0.01570
    -0.08867
    -0.04555
     0.11366
     0.19658
     0.23969
     0.15346
     0.00420
    -0.01238
    -0.17158
    -0.07540
    -0.11520
    -0.06545
    -0.08203
     0.05064
     0.03737
     0.02742
    -0.01570
    -0.02896
    -0.09198
    -0.00575
     0.08712
     0.00752
    -0.00243
     0.04400
    -0.01901
    -0.01570
    -0.02565
    -0.03228
     0.01084
    -0.17158
    -0.15832
    -0.15832
    -0.20475
    -0.12183
    -0.18485
    -0.30757
    -0.34074
    -0.36064
    -0.38717
    -0.23460
    -0.25119
    -0.28767
    -0.28104
    -0.36727
    -0.27109
    -0.13178
     0.05727
     0.18662
     0.25296
     0.45860
     0.47850
     0.29939
     0.13356
     0.23969
     0.41548
     0.55479
     0.66755
     0.63107
     0.47850
     0.27618
     0.26291
     0.14019
    -0.00906
    -0.18154
    -0.03228
     0.03074
    -0.06545
    -0.10525
    -0.32416
    -0.34406
    -0.45683
    -0.32416
    -0.38386
    -0.46678
    -0.35732
    -0.36064
    -0.39712
    -0.46678
    -0.50989
    -0.50989
    -0.50326
    -0.49331
    -0.51321
    -0.52648
    -0.57955
    -0.35069
    -0.27772
    -0.44356
    -0.36064
    -0.28435
    -0.33742
    -0.30757
    -0.46014
    -0.58950
    -0.77192
    -0.36727
    -0.22465
     0.43207
     1.48016
     1.31432
     0.90304
     0.74384
     0.75047
     0.97601
     1.41714
     1.57966
     1.29442
     1.30437
     0.48513
     1.05230
     0.40885
     1.91797
     5.20156
     4.18000
     2.75711
     1.64268
     0.75379
     1.05893
     1.48679
     2.08381
     2.62444
     2.71731
     2.42212
     2.11366
     1.63273
     1.01581
     0.69077
     0.51498
     0.21316
     0.00420
    -0.15500
    -0.38386
    -0.50326
    -0.59613
    -0.84820
    -0.85484
    -0.69563
    -0.64920
    -0.57623
    -0.34074
    -0.08203
    -0.14173
    -0.34406
    -0.61935
    -0.53311
    -0.41039
    -0.23792
     0.04400
     0.07386
     0.06059
     0.32925
     0.38231
     0.21648
    -0.03891
     0.12029
     0.31930
     0.55147
     0.31930
     0.17336
    -0.04555
    -0.39712
    -0.47009
    -0.34406
    -0.42034
    -0.74538
    -0.58286
    -0.58950
    -0.84157
    -0.76528
    -0.68568
    -0.76528
    -0.74870
    -0.61935
    -0.67905
    -0.44688
    -0.24455
    -0.10525
    -0.09862
     0.02079
    -0.05550
     0.03405
     0.04069
     0.03074
    -0.03228
    -0.09530
     0.02079
     0.00089
    -0.06213
    -0.06545
    -0.17822
    -0.25450
    -0.28104
    -0.23129
    -0.32084
    -0.24455
    -0.28435
    -0.32416
    -0.30094
    -0.24787
    -0.42698
    -0.38054
    -0.44356
    -0.46014
    -0.41039
    -0.48004
    -0.51984
    -0.48336
    -0.48336
    -0.50989
    -0.51984
    -0.56296
    -0.58286
    -0.52316
    -0.55633
    -0.55301
    -0.50326
    -0.50658
    -0.56628
    -0.52316
    -0.47673
    -0.58286
    -0.59945
    -0.61935
    -0.58618
    -0.38054
    -0.26445
    -0.15168
    -0.05882
    -0.02896
    -0.19480
    -0.24787
    -0.36727
    -0.33742
    -0.07872
     0.02079
    -0.01901
     0.05064
    -0.06877
    -0.15500
    -0.25782
    -0.20807
    -0.20807
    -0.59281
    -0.79514
    -0.56628
    -0.36727
    -0.36064
    -0.39381
    -0.02896
     0.41880
     0.48182
     0.37568
     0.10039
     0.19326
     0.37900
     0.30603
     0.56474
     2.27950
     2.27618
     1.87817
     1.18829
     0.71399
     0.69741
     0.92626
     0.78696
     0.62112
     0.19658
     0.11034
    -0.41703
     0.17667
     0.13024
    -0.23460
    -0.41703
    -0.59281
    -0.93112
    -0.91122
    -0.95102
    -1.17325
    -1.21968
    -0.71553
    -0.54970
    -0.52979
    -0.39381
    -0.42366
    -0.28435
    -0.37391
    -0.51984
    -0.58618
    -0.49663
    -0.38054
    -0.31752
    -0.18154
    -0.23460
    -0.13178
    -0.10193
    -0.00906
     0.12361
     0.14351
    -0.06877
    -0.00906
     0.17336
     0.10371
    -0.14837
    -0.14173
    -0.29431
    -0.42034
    -0.43361
    -0.36727
    -0.48668
    -0.39712
    -0.36727
    -0.36727
    -0.32416
    -0.46678
    -0.76197
    -0.79845
    -0.70558
    -0.54970
    -0.40044
    -0.33411
    -0.34406
    -0.46678
    -0.37059
    -0.35732
    -0.37722
    -0.52648
    -0.41039
    -0.50326
    -0.44024
    -0.33411
    -0.48999
    -0.51984
    -0.45683
    -0.48004
    -0.58950
    -0.74207
    -0.79182
    -0.66910
    -0.47673
    -0.34406
    -0.40044
    -0.47673
    -0.48668
    -0.59945
    -0.46014
    -0.32416
    -0.23460
    -0.20144
    -0.20807
    -0.34406
    -0.37391
    -0.17158
    -0.19480
    -0.29431
    -0.27109
    -0.19812
    -0.02233
    -0.06213
    -0.22465
    -0.21802
    -0.14505
    -0.12515
    -0.29099
    -0.74207
    -0.98751
    -0.77855
    -0.43361
    -0.31752
    -0.86479
    -0.94107
    -0.74538
    -0.73875
    -0.82499
    -0.58950
    -0.30426
    -0.36396
    -0.81504
    -0.25450
    -0.14837
    -0.33411
    -0.72880
    -1.04058
    -1.77358
    -0.65583
     0.05064
    -0.75202
    -1.24953
    -1.72051
    -1.79016
    -1.79680
    -1.56794
    -1.33908
    -2.26446
    -2.15169
    -2.23461
    -1.11354
    -1.31587
    -1.94605
    -2.87143
    -3.32251
    -0.76197
     2.42212
     3.44368
     1.90471
     0.29608
     0.05395
     0.01747
     0.83671
     1.91134
     2.77370
     3.72229
     4.23639
     3.64932
     3.46358
     3.32760
     2.82676
     2.55479
     2.17336
     1.97436
     1.93787
     2.10371
     2.02079
     1.64600
     1.49011
     1.34086
     1.18165
     1.04567
     1.00255
     0.69741
     0.54152
     0.52825
     0.40221
     0.29276
     0.20984
     0.34583
     0.34251
     0.60122
     0.42543
     0.22643
     0.29608
     0.29939
     0.23969
     0.27286
     0.23638
     0.16341
     0.13024
     0.05064
     0.15677
     0.15677
     0.05395
    -0.14505
    -0.06877
    -0.15832
    -0.19812
    -0.22797
    -0.34406
    -0.28104
    -0.39381
    -0.41039
    -0.34074
    -0.39049
    -0.39712
    -0.41703
    -0.43693
    -0.39049
    -0.29762
    -0.26777
    -0.34074
    -0.29099
    -0.16827
    -0.19480
    -0.17158
    -0.30757
    -0.28104
    -0.26445
    -0.22797
    -0.19812
    -0.18485
    -0.23460
    -0.37059
    -0.26445
    -0.22465
    -0.23129
    -0.21802
    -0.26777
    -0.17490
    -0.26445
    -0.22134
    -0.27772
    -0.31089
    -0.35732
    -0.31752
    -0.17822
    -0.18817
    -0.29099
    -0.27772
    -0.37391
    -0.34074
    -0.39381
    -0.45683
    -0.43693
    -0.52648
    -0.41039
    -0.47673
    -0.47673
    -0.60940
    -0.67573
    -0.58618
    -0.58286
    -0.58286
    -0.65915
    -0.48999
    -0.41703
    -0.28767
    -0.42034
    -0.35732
    -0.32084
    -0.23129
    -0.17490
    -0.07540
    -0.07540
    -0.02565
    -0.09530
     0.01084
     0.07717
     0.10039
     0.02410
     0.01415
     0.05064
     0.10371
     0.03405
     0.11697
     0.07717
     0.11366
     0.14351
     0.20321
     0.26623
     0.26291
     0.29939
     0.20321
     0.27949
     0.51167
     0.58464
     0.50503
     0.42211
     0.33920
     0.16672
     0.34915
     0.25959
     0.31266
     0.45528
     0.23969
    -0.02233
    -0.00906
    -0.34074
    -0.14505
     0.03405
     0.04069
     0.49177
     0.46192
    -0.41039
    -1.38220
    -1.23295
    -0.83494
     0.38895
     1.22145
     2.20653
     1.70902
     0.26623
    -0.82167
    -0.49331
    -0.30426
    -0.21470
     0.50835
     1.32427
     0.35910
     0.95943
    -0.78187
    -2.88469
    -2.42366
    -0.26114
    -0.30094
    -0.71222
    -1.49166
    -1.69729
    -1.62764
    -1.16661
    -0.87142
    -0.80177
    -0.25782
    -0.05882
     0.04732
     0.08049
     0.39226
     0.60785
     0.70736
     0.66755
     0.73057
     0.68746
     0.63770
     0.47187
     0.37236
     0.36573
     0.25296
     0.01747
     0.17999
     0.15014
     0.08712
    -0.09530
    -0.06877
     0.03074
     0.11034
     0.36241
     0.66755
     0.74716
     0.73057
     0.38895
     0.32593
     0.29939
     0.34915
     0.35910
     0.44202
     0.50835
     0.40885
     0.27618
     0.19989
     0.02079
    -0.21139
    -0.38386
    -0.44356
    -0.48999
    -0.52979
    -0.50658
    -0.44688
    -0.42034
    -0.36396
    -0.48336
    -0.53643
    -0.51653
    -0.52648
    -0.40044
    -0.28435
    -0.28104
    -0.36727
    -0.39049
    -0.29762
    -0.27772
    -0.37059
    -0.34406
    -0.38717
    -0.32747
    -0.28435
    -0.31752
    -0.27772
    -0.26114
    -0.25782
    -0.25119
    -0.21470
    -0.12183
    -0.22797
    -0.29431
    -0.26114
    -0.16495
    -0.14505
    -0.12847
    -0.16163
    -0.21802
    -0.17158
    -0.18817
    -0.21802
    -0.18817
    -0.09530
    -0.10857
    -0.09862
    -0.23792
    -0.12515
    -0.09198
    -0.06877
    -0.04223
    -0.06213
    -0.01570
     0.03074
     0.07717
     0.04732
     0.14351
     0.09044
     0.12361
     0.16341
     0.14682
     0.12361
     0.19326
     0.22311
     0.25959
     0.24964
     0.14682
     0.17336
     0.29939
     0.37236
     0.38563
     0.44865
     0.56474
     0.48845
     0.49840
     0.65760
     0.65760
     0.68082
     0.79028
     0.92295
     0.90968
     0.87319
     0.86324
     0.94948
     0.89641
     0.87983
     0.63770
     0.60122
     0.53157
     0.82013
     1.00255
     0.82344
     0.24964
     0.10371
     0.16672
     0.37236
    -0.00243
    -0.15832
    -0.09862
    -0.11188
    -0.05218
     0.20653
     0.43538
     0.55810
     0.84334
     0.67751
     0.56474
     0.43207
     0.94285
     1.03572
     0.58795
     1.02576
     1.76872
     1.65263
     1.08547
     0.26623
    -0.36064
    -0.81504
    -1.34240
    -1.31587
    -1.46844
    -1.55136
    -0.28435
     1.04235
     0.57469
    -1.13676
    -2.24124
    -1.99580
    -1.39547
    -0.83825
    -0.04223
     0.39890
     0.85993
     0.71399
     0.27618
     0.08381
    -0.14837
    -0.12847
    -0.12847
    -0.27772
    -0.34737
    -0.73543
    -0.70558
    -0.47009
    -0.54970
    -0.65583
    -0.70890
    -0.62930
    -0.46014
    -0.42034
    -0.31421
    -0.26445
    -0.23792
    -0.04555
     0.01415
    -0.05882
    -0.09198
    -0.02233
    -0.02565
     0.07054
     0.04732
     0.07054
    -0.04223
    -0.00575
    -0.08203
    -0.07872
    -0.10193
    -0.15168
    -0.22465
    -0.26114
    -0.16163
    -0.23792
    -0.17490
    -0.12847
    -0.21139
    -0.06213
    -0.07208
    -0.19480
    -0.26114
     0.01084
     0.14682
     0.12361
    -0.05550
     0.40221
     0.94948
     1.09210
     0.74716
     0.23969
     0.08712
    -0.05882
    -0.12515
     0.26623
     0.41216
     0.41216
     0.22643
    -0.05882
    -0.31752
    -0.46346
    -0.53311
    -0.55965
    -0.59281
    -0.57291
    -0.55301
    -0.54306
    -0.47341
    -0.23129
    -0.15832
    -0.32747
    -0.26445
    -0.21802
    -0.11520
     0.01415
    -0.09530
    -0.08535
    -0.20144
    -0.13178
    -0.04223
    -0.04223
    -0.01238
    -0.02896
    -0.06545
     0.10039
    -0.20144
    -0.38386
    -0.29762
    -0.02565
    -0.04555
     0.03405
     0.46523
     0.61449
     0.42211
     0.14019
     0.22643
     0.33920
     0.39890
     0.55479
     0.63770
     0.79691
     0.74052
     0.74716
     0.73057
     0.73389
     0.79691
     0.73721
     0.56142
     0.57137
     0.52162
     0.52493
     0.58132
     0.53488
     0.44865
     0.30271
     0.21648
     0.16672
     0.23969
     0.38895
     0.48845
     0.26291
    -0.33742
    -0.32747
    -0.41371
    -1.05716
    -1.08701
    -0.08203
     0.90968
     0.12692
     0.51830
     1.07883
    -0.00243
    -1.05053
    -0.08535
     0.87319
     1.32759
     2.53821
     2.70073
     3.38730
     2.71068
     2.21980
     1.10205
    -0.03228
    -0.50326
     0.28613
     1.93456
     3.04899
     1.89807
     0.33588
    -0.52316
    -0.87805
    -0.80840
    -0.87474
    -0.78850
    -0.57955
    -0.40707
    -0.56296
    -0.74870
    -0.86479
    -0.87805
    -0.69232
    -0.29762
    -0.24455
    -0.24124
    -0.39049
    -0.67242
    -0.59281
    -0.71553
    -0.63261
    -0.52316
    -0.43693
    -0.23460
    -0.06877
    -0.06877
     0.05064
     0.05064
     0.07717
     0.24964
     0.26623
     0.27286
     0.17336
     0.24964
     0.31266
     0.31930
     0.32261
     0.36241
     0.40221
     0.39558
     0.22974
     0.07386
     0.11034
     0.28944
     0.40221
     0.06390
    -0.23792
     0.03405
     0.14019
     0.10702
     0.16009
    -0.00575
    -0.08535
    -0.06213
    -0.07208
    -0.05218
    -0.03891
    -0.01901
    -0.15832
    -0.07208
    -0.00575
     0.03074
     0.00089
    -0.13178
    -0.07872
    -0.15168
    -0.07540
    -0.17822
    -0.28104
    -0.34737
    -0.35069
    -0.22134
    -0.07872
    -0.18485
    -0.25782
    -0.03560
     0.10039
     0.12029
    -0.11520
    -0.06877
     0.31266
     0.60122
     0.56474
     0.47518
     0.28944
     0.25628
     0.25959
     0.41216
     0.39226
     0.21316
     0.15014
     0.06390
    -0.08535
    -0.13178
    -0.16827
    -0.06877
    -0.07208
    -0.07540
    -0.07872
    -0.01238
    -0.20475
    -0.32416
    -0.20807
    -0.01238
     0.11034
     0.24633
     0.20653
     0.12029
     0.09044
    -0.02233
    -0.15500
    -0.00575
    -0.03228
    -0.06213
     0.02742
     0.06059
    -0.08535
    -0.34074
    -0.29431
    -0.15832
    -0.11520
    -0.11520
    -0.06545
    -0.06213
    -0.02896
    -0.07540
    -0.07208
    -0.08203
    -0.16827
    -0.27440
    -0.33079
    -0.11188
    -0.05550
     0.05395
     0.01415
    -0.12183
    -0.49331
    -0.36064
    -0.49331
    -0.49994
    -0.53975
    -0.76528
    -0.98751
    -0.94107
     0.02742
     0.31930
     0.25959
     0.67087
     2.17336
     2.57469
     1.65595
     0.85993
     1.14185
     1.82842
     2.28945
     3.06557
     2.56806
     1.84832
     1.41383
     1.01913
     0.32593
     0.14682
    -0.30757
    -1.30592
    -1.86645
    -0.76528
    -0.86147
    -1.28933
    -1.55467
    -1.46844
    -1.84655
    -1.96263
    -1.78353
    -1.37889
    -1.21636
    -0.92117
    -0.68568
    -0.28435
    -0.30094
    -0.46678
    -0.55633
    -0.61603
    -0.67905
    -0.65583
    -0.92781
    -1.20973
    -1.15003
    -0.81172
    -0.61935
    -0.46014
    -0.17822
    -0.10193
    -0.28435
    -0.36064
    -0.53643
    -0.36727
    -0.36396
    -0.08867
    -0.13178
    -0.26445
    -0.25450
    -0.08867
    -0.11520
     0.22974
     0.04069
    -0.00575
    -0.02565
    -0.04555
     0.01747
    -0.00575
     0.00420
    -0.03891
    -0.03228
     0.00089
    -0.05550
     0.01084
     0.19326
     0.17004
     0.07386
     0.06059
     0.00420
     0.05727
     0.06059
     0.05064
     0.03405
     0.01084
     0.09044
     0.12029
     0.15014
     0.21648
     0.23638
     0.26954
     0.18994
     0.22643
     0.22974
     0.26623
     0.25296
     0.30271
     0.26291
     0.27286
     0.16009
     0.08049
     0.15346
     0.09707
    -0.02233
     0.02742
     0.06390
    -0.00575
     0.12361
    -0.00575
     0.00420
    -0.13178
    -0.05218
     0.01415
     0.01084
    -0.04223
    -0.03228
    -0.04223
     0.02410
     0.04732
    -0.00243
     0.01747
     0.00420
     0.03405
    -0.08203
     0.06059
    -0.04886
    -0.01570
    -0.05218
    -0.09862
    -0.07540
     0.04069
     0.02742
     0.05064
    -0.01901
    -0.03560
    -0.11520
     0.31930
     0.51830
     0.43207
     0.23306
     0.40885
     0.68414
     0.84003
     1.08878
     1.51996
     1.89807
     1.30437
     0.13024
    -0.15500
     0.56474
     1.09873
     1.26457
    -0.24455
    -1.08038
    -1.28270
    -1.85318
    -2.32416
    -2.47010
    -2.32416
    -2.85484
    -4.24125
    -4.12516
    -3.84655
    -3.66082
    -3.42201
    -3.46181
    -3.85319
    -3.81007
    -3.58453
    -2.42698
    -0.99082
    -0.66247
     0.95280
     1.17170
     0.52493
     0.52825
     0.98596
     1.28779
     1.67917
     2.04069
     2.51831
     2.63439
     2.33920
     2.13025
     2.00421
     1.70570
     1.35412
     1.12195
     0.87651
     0.72394
     0.31598
     0.22643
     0.31598
     0.43207
     0.40221
     0.32261
     0.39558
     0.35910
     0.30271
     0.18331
     0.29276
     0.32593
     0.29939
     0.33920
     0.23306
     0.33920
     0.44202
     0.27618
     0.17336
     0.29939
     0.33588
     0.24964
     0.31266
     0.27618
     0.18662
     0.19658
     0.22311
     0.19989
     0.37900
     0.45528
     0.30935
     0.31266
     0.34251
     0.46192
     0.41548
     0.40221
     0.32593
     0.33920
     0.40553
     0.41216
     0.31930
     0.30603
     0.28944
     0.20321
     0.33920
     0.30603
     0.24964
     0.19989
     0.15677
     0.15677
     0.08381
     0.10371
     0.05727
     0.07717
     0.13024
     0.05395
     0.04732
     0.09044
     0.07717
    -0.06213
     0.02079
     0.14351
     0.08381
     0.05064
     0.04732
     0.13356
     0.04732
    -0.01901
    -0.02233
     0.06722
     0.06059
     0.01084
    -0.01570
     0.01747
    -0.06545
    -0.09862
    -0.04223
    -0.09862
    -0.18485
    -0.28435
    -0.28767
    -0.20475
    -0.07540
    -0.19480
    -0.27109
    -0.34406
    -0.28767
    -0.19149
    -0.16495
    -0.17822
    -0.23129
    -0.09198
    -0.11520
    -0.02233
    -0.04555
    -0.09198
    -0.07208
    -0.01901
     0.07054
     0.05395
     0.00089
     0.05727
     0.02079
     0.19326
     0.18662
     0.15014
     0.12692
     0.05727
     0.06390
     0.17336
     0.31266
     0.31598
     0.36241
     0.35910
     0.44865
     0.55479
     0.59459
     0.56805
     0.61449
     0.51498
     0.70404
     0.69409
     0.51498
     0.29608
     0.47187
     0.69077
     0.92295
     1.46358
     1.45363
     0.59127
    -0.14505
    -0.51321
    -0.36396
     0.55147
     1.45031
     0.41548
     1.03572
     0.35910
    -0.53975
    -1.18320
    -1.60774
    -0.70558
    -0.04886
    -0.39712
    -0.61603
    -0.54638
    -1.14671
    -1.68071
    -1.80011
    -1.92615
    -1.72714
    -1.07706
    -0.72548
    -0.70227
    -0.85815
    -0.88800
    -1.15666
    -1.41537
    -1.45517
    -0.93112
    -0.59945
    -0.59613
    -0.50658
    -0.64256
    -0.58950
    -0.58950
    -0.50989
    -0.41371
    -0.50326
    -0.52316
    -0.60940
    -0.49331
    -0.32084
    -0.34737
    -0.26114
    -0.15832
    -0.07540
    -0.12183
    -0.15168
    -0.11188
    -0.04555
    -0.02565
     0.04069
     0.03737
     0.05064
     0.10371
    -0.05550
     0.01747
     0.14682
    -0.01238
    -0.01570
     0.13356
     0.21648
     0.10371
     0.08049
     0.08049
     0.08712
     0.12692
     0.11697
     0.12029
     0.17336
     0.15346
     0.19658
     0.19658
     0.22974
     0.11366
     0.11034
     0.14682
     0.27949
     0.23638
     0.20321
     0.13356
     0.13356
     0.03074
     0.12692
     0.04400
     0.18331
     0.17999
     0.19658
     0.17667
     0.18662
     0.14019
     0.11697
     0.16009
     0.23969
     0.20653
     0.21979
     0.21648
     0.24633
     0.24633
     0.21648
     0.25628
     0.25959
     0.26954
     0.24633
     0.15014
     0.19658
     0.06059
     0.00420
     0.07386
     0.15014
     0.08381
     0.09376
     0.01747
     0.06059
    -0.03891
    -0.05218
    -0.12847
    -0.13178
    -0.05218
    -0.04886
     0.07054
     0.11697
     0.11366
     0.05395
     0.05727
     0.17004
     0.24301
     0.16341
     0.21316
     0.29939
     0.25959
     0.37568
     0.36573
     0.37236
     0.34915
     0.44865
     0.50172
     0.50835
     0.47850
     0.47518
     0.56474
     0.63439
     0.72062
     0.65760
     0.70736
     0.80354
     0.74384
     0.99591
     1.01913
     0.68414
     0.81681
     0.69077
     0.42543
     0.10702
    -0.25782
     0.42543
     1.39724
     1.20487
     0.43538
    -0.18485
    -0.65583
    -1.24621
    -1.89630
    -1.86645
    -2.26114
    -1.81338
    -1.27938
    -1.96927
    -1.51156
    -1.51819
    -2.06214
    -1.92615
    -1.73046
    -1.64754
    -1.19315
    -1.21968
    -1.00077
    -0.28767
     0.22311
     0.71731
     0.69409
     0.67087
     1.10205
     1.15844
     1.11532
     0.97933
     0.90636
     0.91300
     0.73389
     0.74716
     0.83008
     0.70736
     0.62444
     0.29939
     0.14019
     0.14351
     0.21316
     0.43207
     0.42543
     0.18331
    -0.32084
    -0.58286
    -0.27109
    -0.02896
    -0.06545
    -0.10525
     0.11366
     0.27286
     0.02410
    -0.10525
    -0.35401
    -0.30757
    -0.21470
    -0.13178
     0.08049
     0.00089
    -0.02565
    -0.16495
    -0.30757
    -0.27109
    -0.34406
    -0.49994
    -0.37391
    -0.27772
    -0.30094
    -0.29762
    -0.30757
    -0.26777
    -0.33411
    -0.30094
    -0.21470
    -0.08867
    -0.15500
    -0.18485
    -0.22465
    -0.15832
    -0.17158
    -0.13510
    -0.20144
    -0.21139
    -0.18154
    -0.08535
    -0.07208
    -0.12515
    -0.15168
    -0.12847
    -0.13842
     0.01747
    -0.02233
    -0.07872
    -0.05218
    -0.07540
    -0.00906
     0.11034
     0.08381
     0.06722
     0.14019
