# Supplementary material for: Software algorithm and hardware design for real-time implementation of new spectral estimator
Source: Biomed Eng Online. 2014 May 9;13:61. doi: 10.1186/1475-925X-13-61 (PMC4057578; doi:10.1186/1475-925X-13-61)
Supplement: Additional file 2 — txtfiles.zip. [file 1475-925X-13-61-S2.zip › FILE150.TXT]

    -1.40908
     2.90575
     1.49150
    -0.56233
     0.00518
     0.91498
     3.04087
     3.04988
     3.07690
     4.19389
     4.68933
     5.22981
     4.68033
     3.59036
     2.89674
     2.80666
     2.23015
     1.93289
     1.39241
     0.94201
     0.39252
     0.46458
     0.48260
     0.30244
     0.14930
    -0.04887
     0.06823
     0.17633
     0.21236
     0.20335
     0.41954
    -0.13895
    -0.79653
    -1.04876
    -0.91364
    -0.27407
     0.34748
     0.33847
    -0.31911
    -0.34613
    -0.51729
    -0.72447
    -0.67042
    -0.48125
    -0.22903
    -0.08490
    -0.30109
    -0.18399
    -0.07590
     0.02319
    -0.02185
    -0.15697
    -0.23804
    -0.06689
    -0.22903
    -0.08490
     0.03220
    -0.03086
    -0.05788
     0.02319
     0.07724
    -0.22002
     0.02319
    -0.03086
    -0.00383
     0.16732
     0.14030
     0.10426
     0.01418
     0.14930
     0.05922
     0.14930
     0.14930
     0.04121
    -0.02185
     0.20335
     0.22137
     0.25740
     0.05922
    -0.00383
     0.15831
     0.23938
     0.33847
     0.07724
    -0.03986
     0.11327
     0.25740
     0.13129
     0.20335
     0.11327
    -0.06689
     0.14930
     0.30244
     0.35649
     0.11327
     0.10426
     0.05022
     0.19434
     0.26641
     0.42855
     0.23938
     0.19434
     0.12228
     0.29343
     0.32046
     0.43756
     0.19434
     0.17633
     0.28442
     0.23938
     0.22137
     0.21236
     0.10426
     0.39252
     0.39252
     0.43756
     0.29343
     0.17633
     0.34748
     0.14930
     0.36550
     0.48260
     0.24839
     0.23038
     0.21236
     0.33847
     0.44657
     0.38351
     0.23038
     0.36550
     0.41954
     0.28442
     0.32046
     0.30244
     0.32946
     0.39252
     0.25740
     0.64474
     0.53665
     0.43756
     0.41954
     0.58169
     0.69879
     0.52764
     0.55466
     0.50062
     0.60871
     0.63574
     0.66276
     0.77086
     0.78887
     0.67177
     0.72582
     0.93300
     0.90598
     0.68078
     0.79788
     0.91498
     0.96903
     0.95102
     0.93300
     0.93300
     1.09514
     1.30233
     1.19423
     1.39241
     1.25729
     1.40142
     1.22126
     1.47348
     1.95090
     1.80678
     2.10404
     1.93289
     2.11305
     1.74372
     1.58158
     1.64463
     1.58158
     1.99594
     1.67166
     1.31134
     1.23026
     0.44657
    -0.45423
    -0.84157
    -0.98570
    -0.82356
    -0.03986
     0.80689
    -0.10292
    -1.88650
    -1.92253
    -1.86849
    -1.56221
    -0.49927
    -0.07590
     0.10426
    -0.25605
    -0.66141
    -0.92265
     0.23038
     0.43756
     0.78887
     0.61772
     0.58169
     0.62673
     0.75284
     0.68978
     0.19434
    -0.16597
     0.08625
     0.50062
     0.62673
     0.48260
    -0.01284
     0.40153
     0.24839
     0.32046
     0.16732
     0.14930
     0.32946
     0.29343
     0.43756
     0.53665
     0.50962
     0.48260
     0.53665
     0.60871
     0.73482
     0.86994
     0.73482
     0.67177
     0.56367
     0.69879
     0.55466
     0.58169
     0.53665
     0.67177
     0.68078
     0.45558
     0.54566
     0.18534
     0.37450
     0.49161
     0.74383
     0.74383
     0.52764
     0.32946
     0.16732
     0.24839
     0.56367
     0.46458
     0.41954
     0.26641
     0.33847
     0.29343
     0.60871
     0.35649
     0.32046
     0.21236
     0.40153
     0.52764
     0.34748
     0.32946
     0.14930
     0.25740
     0.41954
     0.46458
     0.42855
     0.25740
     0.31145
     0.41054
     0.33847
     0.33847
     0.33847
     0.27542
     0.35649
     0.39252
     0.44657
     0.32046
     0.24839
     0.15831
     0.43756
     0.37450
     0.33847
     0.42855
     0.32046
     0.15831
     0.33847
     0.38351
     0.44657
     0.39252
     0.32946
     0.44657
     0.33847
     0.43756
     0.34748
     0.15831
     0.27542
     0.37450
     0.41054
     0.29343
     0.53665
     0.33847
     0.34748
     0.41954
     0.21236
     0.14030
     0.30244
     0.46458
     0.34748
     0.34748
     0.20335
     0.39252
     0.32946
     0.47359
     0.32946
     0.35649
     0.18534
     0.39252
     0.51863
     0.45558
     0.32946
     0.38351
     0.48260
     0.47359
     0.62673
     0.50962
     0.74383
     0.53665
     0.72582
     1.00506
     1.03209
     0.88796
     1.22126
     1.44646
     1.57257
     2.22114
     2.57245
     2.51841
     2.34726
     2.44634
     1.71670
     1.41042
     1.68066
     1.41042
     0.45558
    -0.29209
    -0.49026
    -0.03986
    -0.12093
     0.05922
    -1.20189
    -2.11170
    -2.64317
    -3.07556
    -1.43610
    -1.52618
    -1.57122
    -0.65241
    -1.23793
    -1.53519
    -0.96769
    -0.32812
     0.26641
     0.41954
     0.40153
     0.05922
    -0.17498
     0.33847
     0.31145
     0.59970
     0.80689
     0.50062
    -0.13895
    -0.28308
    -0.08490
    -0.15697
    -0.32812
    -0.23804
     0.16732
    -0.09391
    -0.18399
    -0.02185
    -0.26506
    -0.23804
    -0.23804
    -0.38217
    -0.40018
    -0.76050
    -0.28308
     0.12228
    -0.11193
    -0.14796
    -0.63439
    -0.66141
    -0.49927
    -0.20201
    -0.40919
    -0.41820
    -0.31911
    -0.38217
    -0.31911
    -0.36415
    -0.43621
    -0.19300
     0.08625
     0.50962
     0.49161
     0.32946
     0.02319
    -0.20201
    -0.40919
     0.01418
     0.18534
     0.31145
     0.04121
    -0.09391
    -0.09391
    -0.12093
    -0.48125
    -0.36415
    -0.48125
    -0.37316
    -0.40018
    -0.49927
    -0.45423
    -0.55332
    -0.42721
    -0.39117
    -0.21101
    -0.38217
    -0.31911
    -0.48125
    -0.52629
    -0.65241
    -0.48125
    -0.65241
    -0.44522
    -0.49927
    -0.55332
    -0.62538
    -0.49026
    -0.61637
    -0.63439
    -0.59836
    -0.55332
    -0.61637
    -0.52629
    -0.69745
    -0.42721
    -0.66141
    -0.69745
    -0.34613
    -0.33713
    -0.18399
    -0.37316
    -0.71546
    -0.36415
    -0.49927
    -0.50828
    -0.40018
    -0.20201
    -0.14796
    -0.39117
    -0.12093
    -0.21101
    -0.22002
    -0.44522
    -0.18399
    -0.02185
    -0.12994
    -0.01284
    -0.16597
    -0.13895
     0.03220
     0.05022
     0.27542
     0.15831
     0.07724
     0.13129
     0.23038
     0.35649
     0.44657
     0.34748
     0.44657
     0.35649
     0.68078
     0.54566
     0.51863
     0.68078
     0.77986
     0.75284
     0.47359
     0.73482
     0.78887
     0.79788
     0.79788
     1.13118
     1.33836
     1.81578
     2.77964
     3.72548
     4.26596
     5.19378
     4.04076
     3.89663
     5.05866
     4.59025
     3.27508
     3.65341
     3.77052
     1.75273
     0.51863
     0.38351
     1.21225
     1.50951
     0.35649
    -2.26484
    -3.13861
    -4.96724
    -5.51672
    -3.52596
    -2.86837
    -2.58912
    -2.41797
    -1.87749
    -1.51717
    -1.33701
    -2.07567
    -1.61626
    -0.86860
    -0.18399
     0.52764
     0.83391
     0.84292
     1.07713
     1.31134
     1.15820
     0.79788
     1.25729
     1.02308
     1.41943
     1.61761
     1.69868
     1.50050
     1.30233
     1.58158
     1.32034
     1.35638
     1.18522
     1.20324
     1.14018
     1.06812
     0.78887
     0.74383
    -0.12093
    -0.48125
    -0.21101
    -0.10292
    -0.15697
    -0.33713
    -0.20201
    -0.51729
    -0.47225
    -0.45423
    -0.22002
    -0.28308
    -0.58034
    -0.60737
    -0.36415
    -0.00383
    -0.20201
    -0.29209
    -0.31911
     0.09526
     0.37450
     0.43756
     0.34748
     0.01418
     0.48260
     0.58169
     0.25740
     0.26641
     0.14930
     0.15831
     0.39252
     0.15831
     0.23038
     0.24839
    -0.10292
    -0.17498
    -0.10292
    -0.15697
     0.10426
     0.36550
     0.50962
     0.39252
    -0.37316
    -0.85058
    -0.96769
    -0.40919
     0.00518
     0.23938
    -0.07590
    -0.02185
    -0.66141
    -0.63439
    -0.76050
    -0.79653
    -0.92265
    -0.72447
    -0.66141
    -0.52629
    -0.62538
    -0.49927
    -0.57133
    -0.28308
    -0.24705
    -0.08490
    -0.24705
    -0.23804
    -0.46324
    -0.27407
    -0.20201
    -0.22002
    -0.47225
    -0.42721
    -0.31010
    -0.29209
    -0.25605
    -0.49026
    -0.46324
    -0.36415
    -0.30109
    -0.39117
    -0.30109
    -0.24705
    -0.26506
    -0.29209
     0.08625
     0.02319
    -0.04887
    -0.01284
     0.11327
     0.18534
     0.16732
     0.27542
     0.31145
     0.35649
     0.60871
     0.57268
     0.57268
     0.75284
     0.66276
     0.63574
     0.75284
     0.78887
     0.91498
     1.00506
     0.96903
     0.97804
     0.98705
     0.98705
     0.95102
     0.87895
     1.05010
     0.94201
     0.96903
     0.85193
     0.66276
     0.56367
     0.77986
     0.96002
     1.10415
     1.21225
     1.52753
     1.77975
     2.00495
     2.74361
     3.54532
     3.92365
     4.07679
     4.60826
     3.39218
     1.62662
     0.86994
     1.23927
     1.85182
     2.37428
     0.55466
    -0.21101
     0.82490
    -1.40908
    -4.50783
    -5.75994
    -6.28240
    -4.43576
    -3.76016
    -3.48092
    -4.03040
    -4.27362
    -4.49882
    -4.57989
    -4.12949
    -2.74226
    -1.18388
    -1.01273
    -0.76050
    -0.47225
     0.81590
     0.65375
     0.29343
     0.79788
     0.79788
     1.36538
     1.40142
     1.27530
     1.11316
     0.86994
     0.56367
     0.95102
     0.88796
     0.70780
     0.34748
     0.38351
     0.49161
    -0.02185
    -0.23804
    -0.12093
     0.32946
     0.20335
     0.06823
     0.10426
    -0.03086
    -0.22903
    -0.24705
    -0.20201
    -0.02185
    -0.12093
    -0.10292
    -0.29209
     0.16732
     0.14930
     0.14930
     0.22137
     0.24839
     0.14030
     0.30244
     0.46458
     0.06823
     0.17633
    -0.06689
     0.13129
     0.55466
     0.04121
    -0.10292
    -0.12093
    -0.08490
    -0.08490
    -0.23804
    -0.32812
    -0.45423
    -0.36415
    -0.17498
    -0.03986
    -0.12093
    -0.15697
    -0.01284
     0.08625
     0.04121
    -0.02185
    -0.07590
     0.01418
     0.12228
     0.14030
     0.33847
     0.38351
     0.86994
     0.91498
     0.36550
    -0.06689
    -0.42721
    -0.40018
     0.41954
     0.27542
     0.35649
     0.52764
     0.14930
    -0.05788
    -0.14796
    -0.17498
    -0.10292
     0.00518
    -0.00383
    -0.12994
     0.05922
     0.13129
    -0.04887
     0.33847
     0.31145
     0.09526
     0.09526
     0.41954
     0.40153
     0.22137
     0.20335
     0.20335
     0.34748
     0.32046
     0.21236
     0.27542
     0.27542
     0.27542
     0.27542
     0.30244
     0.41054
     0.43756
     0.31145
     0.35649
     0.33847
     0.38351
     0.30244
     0.32046
     0.30244
     0.16732
     0.30244
     0.44657
     0.31145
     0.12228
     0.26641
     0.49161
     0.38351
     0.50962
     0.25740
     0.67177
     0.97804
     0.87895
     1.02308
     1.56356
     1.91487
     2.18511
     2.89674
     3.40119
     2.92377
     3.37417
     2.76162
     1.62662
     2.39230
     2.23015
     1.80678
     1.86082
     1.07713
    -0.85058
    -0.60737
    -0.18399
     0.52764
     0.34748
    -1.92253
    -2.59813
    -3.28274
    -4.56188
    -3.76016
    -2.94944
    -1.79642
    -0.82356
    -1.05777
    -1.61626
    -1.47213
    -1.50817
    -1.67031
    -1.38205
    -0.76951
    -0.45423
    -0.54431
    -0.65241
     0.19434
     0.50062
     0.20335
     0.32046
     0.87895
     1.06812
     0.62673
     0.19434
     0.22137
     0.61772
     0.56367
     0.55466
     0.77086
     0.72582
     0.79788
     0.72582
     0.85193
     0.81590
     0.55466
     0.42855
     0.35649
     0.32946
     0.04121
    -0.12994
     0.25740
     0.42855
     0.26641
     0.26641
     0.09526
    -0.04887
    -0.20201
    -0.02185
     0.05022
     0.05922
     0.39252
     0.39252
     0.59970
     0.70780
    -0.02185
     0.07724
     0.11327
     0.22137
     0.32946
     0.54566
     0.79788
     0.30244
     0.07724
     0.07724
    -0.03086
     0.16732
     0.20335
     0.23038
     0.00518
    -0.21101
    -0.19300
    -0.25605
    -0.21101
     0.05022
    -0.02185
    -0.08490
    -0.01284
     0.17633
    -0.05788
    -0.09391
     0.02319
     0.08625
     0.12228
     0.22137
     0.12228
     0.50962
     0.59070
     0.60871
     0.13129
     0.27542
     0.42855
     0.26641
     0.40153
     0.75284
     0.50062
     0.38351
     0.27542
     0.14930
     0.21236
     0.23938
     0.32946
     0.14030
     0.23938
     0.33847
     0.16732
     0.00518
     0.29343
     0.23038
     0.35649
     0.40153
     0.42855
     0.51863
     0.39252
     0.35649
     0.36550
     0.77086
     0.57268
     0.75284
     0.40153
     0.56367
     0.84292
     0.71681
     0.75284
     0.52764
     0.47359
     0.63574
     0.74383
     0.66276
     0.56367
     0.60871
     0.58169
     0.96903
     0.86994
     0.66276
     0.76185
     1.02308
     1.13118
     1.13118
     1.49150
     1.79777
     1.44646
     1.59058
     1.44646
     1.11316
     1.23927
     1.33836
     1.23927
     1.41042
     0.59070
    -0.10292
    -0.31010
    -0.28308
     0.11327
    -0.28308
    -0.64340
    -0.89562
    -1.50817
    -1.84146
    -1.24693
    -1.04876
    -1.32801
    -0.94066
    -1.16586
    -0.76951
    -0.61637
    -0.74249
    -0.45423
    -0.25605
    -0.20201
     0.04121
     0.00518
     0.11327
    -0.36415
    -0.16597
     0.25740
     0.68078
     0.58169
     0.19434
     0.22137
     0.28442
     0.41054
     0.50062
     0.32046
     0.36550
     0.40153
     0.36550
     0.54566
     0.50962
     0.75284
     0.59970
     0.49161
     0.50962
     0.51863
     0.27542
     0.26641
     0.20335
     0.44657
     0.31145
     0.31145
     0.15831
     0.41954
     0.34748
     0.05922
     0.44657
     0.54566
     0.41054
     0.07724
     0.36550
     0.47359
     0.39252
     0.47359
     0.36550
     0.45558
     0.50962
     0.53665
     0.35649
     0.34748
     0.45558
     0.41954
     0.48260
     0.75284
     0.17633
     0.23938
     0.45558
     0.68078
     0.58169
     0.50962
     0.28442
     0.47359
     0.36550
     0.41954
     0.22137
     0.38351
     0.32946
     0.29343
     0.26641
     0.34748
     0.25740
     0.14030
     0.01418
     0.24839
     0.23038
     0.05022
    -0.21101
     0.15831
     0.23938
     0.29343
     0.04121
     0.14030
     0.14930
     0.11327
     0.33847
     0.43756
     0.26641
     0.25740
     0.41954
     0.38351
     0.47359
     0.43756
     0.66276
     0.57268
     0.38351
     0.41954
     0.34748
     0.43756
     0.42855
     0.37450
     0.28442
     0.38351
     0.48260
     0.18534
     0.19434
     0.27542
     0.33847
     0.33847
     0.16732
     0.23038
     0.26641
     0.36550
     0.61772
     0.44657
     0.43756
     0.47359
     0.46458
     0.79788
     0.87895
     0.98705
     0.86994
     0.62673
     0.87895
     0.94201
     0.56367
     0.52764
     0.45558
     0.43756
     0.70780
     0.40153
    -0.10292
    -0.46324
    -0.67943
    -0.51729
    -0.20201
    -0.51729
    -1.20189
    -1.08479
    -1.09380
    -1.00372
    -1.15685
    -0.79653
    -0.98570
    -1.11181
    -0.76050
    -0.55332
    -0.60737
    -0.28308
    -0.38217
    -0.43621
    -0.04887
     0.28442
     0.28442
     0.23038
     0.23038
     0.13129
     0.19434
     0.07724
     0.23038
     0.59970
     0.58169
     0.65375
     0.40153
     0.43756
     0.51863
     0.28442
     0.60871
     0.57268
     0.56367
     0.55466
     0.59970
     0.59970
     0.59070
     0.38351
     0.35649
     0.51863
     0.49161
     0.37450
     0.14930
     0.15831
     0.04121
    -0.19300
    -0.17498
    -0.08490
    -0.12093
    -0.17498
    -0.20201
    -0.26506
    -0.24705
    -0.31911
    -0.30109
    -0.33713
    -0.29209
    -0.31010
    -0.46324
    -0.36415
    -0.47225
    -0.45423
    -0.40018
    -0.10292
    -0.27407
    -0.37316
    -0.63439
    -0.42721
    -0.28308
    -0.19300
    -0.37316
    -0.55332
    -0.32812
    -0.19300
    -0.47225
    -0.30109
    -0.24705
    -0.28308
    -0.55332
    -0.11193
    -0.05788
    -0.16597
    -0.21101
    -0.34613
     0.07724
     0.13129
    -0.14796
    -0.15697
    -0.68844
    -0.77852
    -0.28308
    -0.23804
    -0.41820
    -0.27407
    -0.65241
    -0.44522
    -0.38217
    -0.70645
    -0.65241
    -0.58935
    -0.71546
    -0.34613
    -0.38217
    -0.42721
    -0.09391
    -0.08490
    -0.32812
    -0.12994
    -0.09391
     0.12228
    -0.00383
     0.23938
     0.25740
     0.31145
     0.15831
     0.14030
     0.48260
     0.53665
     0.58169
     0.56367
     0.45558
     0.01418
    -0.14796
     0.38351
     0.40153
     0.65375
     0.50962
     0.76185
     0.32046
     0.80689
     1.43745
     1.59058
     0.84292
     0.36550
     0.81590
     1.12217
     0.75284
     0.64474
     1.18522
     1.66265
     1.77975
     0.69879
     0.68978
     1.42844
     1.40142
     2.29321
     1.97793
    -2.31889
    -4.23759
    -2.39996
     0.57268
     0.61772
    -0.60737
    -0.71546
    -1.32801
    -2.94044
    -3.88628
    -2.95845
    -1.86849
    -1.76940
    -1.18388
    -1.14785
    -1.16586
    -1.32801
    -0.40018
    -0.09391
    -0.04887
    -0.49026
    -0.25605
     0.29343
     0.34748
     0.23938
     0.19434
     0.26641
    -0.26506
    -0.22002
    -0.20201
    -0.16597
    -0.76050
    -0.67042
    -0.41820
    -0.42721
    -0.08490
    -0.62538
    -0.36415
    -0.22903
    -0.49026
    -0.63439
    -0.26506
    -0.01284
    -0.33713
    -0.55332
    -0.59836
    -0.54431
    -0.56233
    -0.82356
    -0.71546
    -0.72447
    -0.82356
    -0.78753
    -0.45423
    -0.37316
    -0.40018
    -0.54431
    -0.30109
    -0.15697
    -0.21101
     0.10426
    -0.40018
    -0.34613
    -0.27407
     0.14030
    -0.05788
     0.14930
     0.00518
    -0.12994
     0.03220
     0.03220
    -0.10292
    -0.28308
    -0.40919
    -0.25605
    -0.05788
    -0.01284
    -0.21101
    -0.12994
     0.05022
    -0.28308
     0.08625
    -0.07590
    -0.12994
    -0.41820
    -0.31911
    -0.29209
    -0.07590
    -0.10292
    -0.22002
    -0.20201
    -0.26506
    -0.13895
    -0.31911
    -0.31911
    -0.05788
    -0.12093
    -0.18399
    -0.06689
     0.11327
    -0.03986
     0.00518
    -0.05788
     0.09526
     0.06823
     0.37450
     0.26641
     0.14030
     0.07724
     0.20335
     0.17633
     0.06823
     0.26641
     0.08625
     0.38351
     0.39252
     0.34748
     0.50962
     0.62673
     0.87895
     0.67177
     0.72582
     0.77986
     0.95102
     0.65375
     0.10426
    -0.21101
     0.39252
     0.73482
     0.48260
     0.47359
     0.65375
     0.41954
     0.43756
     0.61772
     0.76185
     0.73482
     1.92388
     2.77063
     2.24817
     1.24828
    -0.55332
    -0.97669
     0.39252
     1.99594
     2.05900
     1.82479
     1.58158
     1.41943
    -0.03086
    -1.74237
    -3.18365
    -2.91341
    -2.24682
    -0.84157
     0.26641
    -0.03086
    -1.35503
    -2.62516
    -4.42676
    -3.91330
    -2.21079
    -1.36404
    -1.34602
    -1.07578
    -1.37305
    -2.28285
    -1.97658
    -1.14785
    -0.01284
    -0.31010
    -0.73348
    -0.79653
    -0.62538
     0.08625
     0.01418
     0.66276
     0.38351
     0.00518
     0.04121
    -0.02185
     0.00518
     0.30244
    -0.01284
    -0.22002
     0.05922
    -0.23804
    -0.35514
    -0.31010
     0.00518
     0.04121
    -0.20201
    -0.04887
    -0.06689
    -0.12093
    -0.34613
    -0.12093
    -0.04887
    -0.12093
     0.03220
    -0.09391
    -0.03986
     0.03220
    -0.03986
    -0.26506
    -0.31911
    -0.35514
    -0.32812
    -0.15697
     0.19434
    -0.10292
    -0.46324
    -0.22903
    -0.34613
    -0.49927
    -0.32812
    -0.26506
    -0.14796
    -0.22002
    -0.20201
    -0.01284
    -0.21101
     0.08625
    -0.10292
     0.13129
     0.13129
     0.04121
     0.01418
     0.14030
     0.37450
     0.36550
     0.16732
    -0.02185
     0.23038
     0.30244
     0.48260
     0.03220
     0.09526
     0.30244
     0.33847
     0.26641
     0.31145
     0.51863
     0.18534
     0.29343
     0.57268
     0.50962
     0.31145
     0.26641
     0.14030
     0.42855
     0.73482
     0.56367
     0.49161
     0.44657
     0.50962
     0.49161
     0.72582
     0.80689
     0.60871
     0.64474
     0.78887
     0.77986
     0.88796
     0.83391
     0.76185
     1.05010
     1.17622
     1.17622
     1.02308
     0.89697
     0.56367
     0.41954
     0.50962
     0.75284
     0.79788
     0.19434
     0.24839
     0.23038
     0.03220
    -0.13895
    -0.25605
    -0.31010
    -0.27407
    -0.22903
    -0.26506
    -0.40018
    -0.49927
    -0.45423
    -0.24705
     0.26641
     0.18534
     0.26641
     0.41954
     0.87895
     1.46447
     1.60860
     1.32034
     1.11316
     1.08614
     1.05010
     0.96002
     1.51852
     1.92388
     2.25718
     1.25729
     1.40142
     1.31134
    -0.14796
    -0.08490
    -1.49015
    -3.34580
    -2.59813
    -0.92265
    -0.84157
    -1.73337
    -2.04865
    -2.50805
    -3.94032
    -4.22858
    -2.69722
    -2.12972
    -2.41797
    -1.92253
    -1.26495
    -1.18388
    -0.70645
    -0.53530
    -0.18399
     0.02319
    -0.25605
     0.10426
     0.61772
     0.92399
     1.36538
     1.40142
     1.33836
     0.68978
     0.32046
     0.89697
     0.46458
     0.31145
     0.67177
     0.96903
     0.55466
     0.47359
     0.34748
     0.50062
     0.37450
     0.09526
    -0.11193
     0.11327
     0.05922
     0.01418
    -0.07590
     0.26641
     0.33847
    -0.09391
     0.05022
     0.15831
     0.37450
     0.08625
     0.03220
     0.09526
     0.14030
     0.38351
     0.39252
     0.32946
     0.16732
     0.30244
    -0.00383
     0.31145
     0.45558
     0.32046
     0.26641
     0.39252
     0.45558
     0.29343
     0.14930
     0.23038
     0.15831
     0.18534
     0.61772
     0.48260
     0.53665
     0.33847
     0.13129
     0.11327
     0.23038
     0.19434
     0.30244
     0.54566
     0.49161
     0.36550
     0.24839
     0.27542
     0.32946
     0.50062
     0.54566
     0.51863
     0.56367
     0.50062
     0.62673
     0.67177
     1.00506
     0.83391
     0.17633
     0.35649
     0.70780
     0.47359
     0.35649
     0.29343
     0.41054
     0.33847
     0.21236
     0.14930
     0.18534
     0.11327
    -0.05788
    -0.25605
    -0.07590
     0.07724
    -0.04887
     0.05922
     0.09526
    -0.00383
    -0.07590
     0.14930
     0.03220
     0.12228
     0.36550
     0.04121
     0.34748
     0.36550
     0.42855
     0.65375
     0.78887
     1.04110
     0.88796
     0.90598
     0.82490
     1.23927
     1.73471
     0.94201
     0.25740
     0.41054
     0.52764
     0.44657
     0.71681
     0.86994
     0.41054
     0.21236
    -0.09391
    -0.31911
    -0.75149
    -0.67042
    -0.31010
    -0.16597
    -0.27407
    -0.47225
    -0.76951
    -0.63439
    -0.56233
    -0.31911
    -0.16597
     0.32046
     0.59970
     0.54566
    -0.34613
    -1.10281
    -0.61637
    -0.17498
     0.19434
    -0.22903
    -0.00383
     0.13129
    -0.19300
     0.38351
    -0.16597
    -0.05788
    -0.04887
    -0.57133
    -0.56233
    -0.57133
    -0.34613
     0.32046
    -0.12093
    -0.37316
    -0.25605
    -0.19300
    -0.50828
    -0.40018
    -0.22903
     0.05022
    -0.26506
    -0.31010
    -0.23804
    -0.23804
    -0.23804
    -0.03086
    -0.31911
    -0.10292
    -0.11193
    -0.02185
     0.25740
     0.27542
     0.34748
     0.29343
     0.16732
     0.11327
     0.23038
     0.00518
    -0.08490
     0.07724
     0.18534
     0.20335
     0.08625
    -0.05788
     0.06823
     0.02319
    -0.03086
     0.05022
    -0.09391
     0.09526
    -0.00383
    -0.00383
    -0.03086
     0.12228
     0.33847
     0.19434
     0.10426
     0.14930
     0.28442
     0.16732
     0.23938
     0.17633
     0.07724
     0.24839
     0.26641
     0.14030
     0.25740
     0.17633
     0.19434
     0.36550
     0.30244
     0.23038
     0.27542
     0.47359
     0.49161
     0.32046
     0.26641
     0.27542
     0.44657
     0.62673
     0.52764
     0.51863
     0.15831
     0.26641
     0.30244
     0.41054
     0.38351
     0.44657
     0.32046
     0.62673
     0.43756
     0.48260
     0.33847
     0.50962
     0.41954
     0.39252
     0.46458
     0.47359
     0.63574
     0.32046
     0.27542
     0.48260
     0.32046
     0.45558
     0.25740
     0.27542
     0.44657
     0.04121
     0.16732
     0.26641
     0.08625
     0.19434
     0.23038
     0.47359
     0.24839
     0.23038
     0.31145
     0.02319
    -0.11193
    -0.29209
    -0.16597
     0.27542
     0.13129
    -0.40018
    -0.49026
    -0.24705
    -0.17498
    -0.51729
    -0.42721
    -0.56233
    -0.40919
    -0.34613
    -0.67943
    -0.16597
    -0.07590
    -0.02185
    -0.34613
    -0.26506
    -0.16597
     0.19434
     0.17633
     0.31145
     0.33847
     0.26641
     0.16732
     0.12228
     0.24839
     0.21236
     0.01418
    -0.19300
     0.31145
     0.52764
     0.52764
     0.41954
     0.31145
     0.23038
     0.26641
     0.38351
     0.43756
     0.20335
     0.07724
     0.14930
    -0.11193
    -0.34613
    -0.12093
    -0.09391
    -0.22002
    -0.29209
     0.09526
    -0.37316
    -0.46324
    -0.58034
    -0.57133
    -0.69745
    -0.67042
    -0.57133
    -0.67943
    -0.40018
    -0.08490
     0.05022
     0.01418
    -0.15697
    -0.21101
    -0.12994
    -0.13895
    -0.08490
     0.05022
     0.15831
     0.14030
     0.18534
     0.32046
     0.32946
     0.25740
     0.21236
     0.33847
     0.23038
     0.46458
     0.14030
    -0.05788
     0.09526
     0.18534
     0.20335
    -0.02185
    -0.02185
    -0.19300
    -0.28308
     0.03220
     0.12228
    -0.07590
    -0.19300
    -0.32812
    -0.00383
     0.26641
     0.27542
     0.06823
     0.00518
     0.38351
     0.48260
     0.45558
     0.20335
     0.50962
     0.41954
     0.54566
     0.76185
     0.79788
     0.57268
     0.55466
     0.69879
     0.51863
     0.37450
     0.57268
     0.54566
     0.57268
     0.79788
     0.53665
     0.39252
     0.38351
     0.39252
     0.37450
     0.64474
     0.39252
     0.41054
     0.32046
     0.32946
     0.48260
     0.34748
     0.41054
     0.36550
     0.30244
     0.23938
     0.13129
     0.05022
    -0.08490
    -0.07590
    -0.46324
    -0.12994
    -0.03086
    -0.47225
    -0.20201
    -0.24705
    -0.23804
    -0.35514
    -0.43621
    -0.46324
    -0.37316
    -0.33713
    -0.29209
    -0.11193
    -0.02185
     0.08625
    -0.14796
    -0.06689
     0.08625
     0.03220
    -0.14796
     0.01418
     0.05022
     0.22137
     0.05022
    -0.23804
    -0.07590
     0.04121
     0.05922
     0.14030
     0.06823
     0.07724
    -0.15697
    -0.05788
     0.13129
     0.11327
    -0.06689
    -0.13895
     0.08625
     0.22137
    -0.09391
    -0.14796
    -0.12093
    -0.08490
     0.01418
    -0.20201
    -0.12994
    -0.40919
    -0.69745
    -0.57133
    -0.23804
     0.00518
    -0.52629
    -0.35514
    -0.32812
    -0.31911
    -0.32812
    -0.40919
    -0.37316
    -0.21101
    -0.15697
    -0.31010
    -0.34613
    -0.35514
    -0.25605
    -0.28308
     0.22137
    -0.06689
    -0.39117
    -0.40919
    -0.40018
    -0.28308
    -0.17498
    -0.14796
    -0.24705
    -0.21101
     0.07724
     0.08625
    -0.04887
     0.30244
     0.14930
     0.08625
     0.12228
     0.43756
     0.05022
     0.41054
     0.54566
     0.65375
     0.49161
    -0.03986
     0.25740
     0.83391
     0.68078
     0.61772
     0.46458
     0.37450
     0.67177
    -0.35514
    -0.49026
    -0.11193
     0.12228
    -0.25605
    -0.21101
     0.10426
     0.20335
    -0.26506
    -0.30109
    -0.63439
    -0.42721
    -0.10292
     0.07724
     0.03220
    -0.03986
     0.05022
     0.02319
     0.34748
     0.65375
     0.51863
     0.32046
     0.45558
     0.51863
     0.13129
     0.45558
     0.58169
     0.80689
     0.84292
     0.70780
     0.96903
     0.89697
     1.03209
     1.13118
     1.38340
     1.86082
     1.80678
     1.75273
     2.18511
     2.57245
     2.62650
     1.78876
     0.26641
    -0.56233
     1.50050
     1.23927
     0.32946
    -0.11193
     1.23026
     0.96903
    -0.57133
    -0.80554
    -1.94055
    -2.22881
    -2.10269
    -1.60725
    -1.36404
    -1.85948
    -1.82345
    -1.57122
    -1.14785
    -1.40908
    -1.85047
    -1.77841
    -1.58924
    -1.21991
    -1.50817
    -0.91364
    -0.81455
    -0.54431
    -0.30109
    -0.42721
     0.08625
     0.61772
     0.51863
     0.19434
     0.41054
     0.91498
     1.00506
     0.65375
     1.33836
     1.41042
     0.91498
     0.47359
     0.19434
     0.02319
     0.08625
    -0.07590
    -0.40018
    -0.52629
    -0.79653
    -0.94967
    -1.03074
    -1.10281
    -0.71546
    -0.79653
    -1.13884
    -0.75149
    -0.76951
    -0.64340
    -0.27407
    -0.22002
    -0.12994
     0.02319
    -0.03086
    -0.59836
    -0.03986
     0.16732
     0.65375
    -0.03986
    -0.43621
    -0.73348
    -0.74249
    -1.16586
    -1.15685
    -0.81455
    -0.77852
    -1.06677
    -1.05777
    -0.70645
    -0.75149
    -0.81455
    -0.91364
    -0.89562
    -0.56233
    -0.55332
    -0.46324
    -0.18399
    -0.24705
    -0.11193
    -0.14796
     0.10426
     0.14030
     0.22137
     0.15831
     0.28442
     0.21236
     0.23038
     0.20335
     0.43756
     0.59970
     0.56367
     0.45558
     0.23038
     0.44657
     0.47359
     0.50962
     0.22137
     0.37450
     0.39252
     0.32946
     0.40153
     0.32946
     0.17633
    -0.23804
    -0.15697
    -0.11193
    -0.03986
    -0.10292
    -0.31010
    -0.45423
    -0.27407
    -0.31911
    -0.57133
    -0.49026
    -0.33713
    -0.40018
    -0.42721
    -0.36415
    -0.28308
    -0.31010
    -0.17498
    -0.23804
    -0.10292
    -0.07590
     0.17633
     0.16732
     0.29343
     0.37450
     0.79788
     1.07713
     1.13118
     0.91498
     0.76185
     0.65375
     1.14018
     1.11316
     1.35638
     1.14919
     0.41954
     0.50062
     0.50962
    -0.13895
     0.32046
     0.00518
    -0.73348
    -0.44522
    -0.92265
    -1.24693
    -0.73348
    -0.12994
    -0.21101
    -0.72447
    -0.93165
    -0.05788
    -0.13895
    -0.59836
     0.12228
     0.17633
    -0.01284
     0.05922
     0.31145
     1.06812
    -0.40018
     1.33836
     1.39241
    -0.26506
     0.17633
     0.04121
    -1.51717
    -3.21968
    -1.09380
    -0.10292
     0.18534
    -0.25605
    -0.53530
    -1.25594
    -1.51717
    -1.74237
    -1.73337
    -1.19289
    -0.79653
    -0.58034
    -0.31911
    -0.43621
    -0.59836
    -0.78753
    -0.45423
    -0.27407
    -0.50828
    -0.65241
    -0.87761
    -0.72447
    -0.53530
    -0.69745
    -0.73348
    -0.53530
    -0.88661
    -0.70645
    -0.53530
    -0.19300
    -0.04887
     0.05922
     0.08625
    -0.20201
     0.22137
     0.42855
     0.38351
     0.57268
     0.85193
     0.77086
     0.01418
     0.30244
    -0.23804
    -0.03086
    -0.28308
    -0.31010
    -0.64340
    -0.85959
    -0.34613
    -0.34613
    -0.53530
    -0.49026
    -0.30109
    -0.87761
    -1.20189
    -1.03074
    -0.84157
    -0.92265
    -0.76951
    -0.73348
    -0.22002
    -0.05788
    -0.74249
    -0.66141
    -0.95868
    -1.35503
    -1.43610
    -1.21991
    -0.58935
    -1.18388
    -1.43610
    -1.70634
    -1.19289
    -1.20189
    -0.85058
    -1.26495
    -1.06677
    -1.17487
    -0.87761
    -1.19289
    -0.76050
    -0.71546
    -0.69745
    -0.31911
    -0.31911
    -0.05788
    -0.24705
    -0.31911
    -0.11193
    -0.12093
     0.02319
     0.08625
    -0.03086
    -0.03086
     0.15831
     0.25740
    -0.00383
    -0.32812
    -0.13895
    -0.05788
     0.02319
    -0.25605
    -0.33713
    -0.33713
    -0.34613
    -0.40018
    -0.27407
    -0.25605
    -0.16597
    -0.23804
    -0.23804
    -0.02185
    -0.07590
    -0.25605
    -0.09391
     0.23938
     0.11327
     0.15831
     0.28442
     0.18534
     0.30244
     0.24839
     0.45558
     0.66276
     0.83391
     0.72582
     1.05010
     1.41943
     1.46447
     1.67166
     1.91487
     2.28420
     2.75261
     3.21202
     1.56356
     1.29332
     1.76174
     2.34726
     2.43734
     3.23905
     3.43722
     2.28420
     1.25729
     0.25740
     0.51863
    -0.46324
    -0.73348
     0.21236
     0.19434
     0.48260
    -0.25605
    -0.15697
    -0.17498
     0.10426
    -0.20201
    -2.02162
    -2.11170
    -1.91353
    -0.70645
    -0.05788
    -0.51729
    -1.03074
    -0.85058
    -0.99471
    -0.82356
    -0.94066
    -0.95868
    -0.70645
    -0.37316
    -0.10292
     0.27542
    -0.07590
    -0.10292
    -0.85959
    -0.48125
     0.05022
     0.37450
     0.37450
     0.08625
    -0.12093
    -0.21101
    -0.35514
    -0.62538
    -0.71546
    -0.85959
    -0.85058
    -0.76050
    -0.27407
    -0.12093
     0.03220
    -0.28308
    -0.70645
    -0.18399
     0.19434
     0.15831
     0.08625
    -0.26506
    -0.47225
    -0.18399
    -0.23804
     0.09526
     0.30244
    -0.14796
    -0.24705
    -0.19300
    -0.53530
    -0.78753
    -0.86860
    -0.45423
    -0.58935
    -0.29209
    -0.16597
     0.37450
     0.84292
     0.19434
    -0.14796
    -0.01284
    -0.01284
     0.22137
     0.08625
     0.44657
     0.66276
     0.52764
     0.69879
     0.62673
     0.45558
     0.27542
     0.10426
    -0.23804
    -0.15697
    -0.13895
     0.08625
    -0.02185
     0.13129
    -0.31911
    -0.20201
    -0.03986
    -0.09391
    -0.01284
    -0.01284
     0.07724
    -0.06689
    -0.17498
     0.21236
     0.10426
     0.04121
    -0.01284
     0.12228
    -0.03986
    -0.03986
    -0.13895
    -0.47225
    -0.30109
    -0.12994
    -0.14796
    -0.42721
    -0.46324
    -0.53530
    -0.32812
    -0.23804
    -0.24705
    -0.32812
    -0.34613
    -0.09391
    -0.17498
    -0.34613
    -0.28308
    -0.50828
    -0.16597
    -0.12093
     0.04121
    -0.05788
    -0.19300
    -0.31010
    -0.17498
     0.08625
     0.05922
     0.06823
     0.00518
     0.17633
     0.40153
     0.50062
     0.86994
     1.52753
     1.40142
     1.27530
     1.05911
     1.10415
     1.38340
     1.06812
     1.21225
     1.98694
     2.21214
     2.16710
     1.03209
     0.34748
     0.81590
     1.78876
     2.62650
     1.26630
    -0.99471
    -1.75138
    -1.74237
    -0.49026
    -0.38217
    -0.81455
    -1.10281
    -0.99471
    -2.54409
    -2.30087
    -2.31889
    -2.78730
    -1.92253
    -1.31900
    -0.87761
    -0.39117
    -0.64340
    -0.45423
     0.18534
     0.86994
     1.11316
     1.39241
     1.45546
     1.54554
     1.36538
     1.61761
     1.33836
     0.92399
     1.44646
     0.75284
     0.79788
     0.48260
     0.23938
     0.05922
     0.47359
     0.25740
     0.00518
    -0.24705
    -0.35514
    -0.22903
     0.07724
     0.48260
     0.06823
     0.13129
     0.44657
     0.41054
     0.49161
     0.50962
     0.40153
     0.14030
     0.11327
     0.02319
    -0.12093
     0.14930
     0.18534
     0.60871
     0.54566
     0.35649
     0.41954
    -0.23804
    -0.58034
    -0.92265
    -0.76951
    -0.49026
    -0.83257
    -1.40007
    -1.42709
    -1.06677
    -0.97669
    -1.02173
    -1.56221
    -1.93154
    -1.89551
    -1.86849
    -1.36404
    -1.21991
    -1.09380
    -1.20189
    -1.03975
    -1.05777
    -1.16586
    -1.02173
    -1.12983
    -0.50828
    -0.56233
    -0.69745
    -0.72447
    -0.89562
    -1.08479
    -0.81455
    -0.61637
    -0.39117
    -0.31010
    -0.42721
    -0.46324
    -0.36415
    -0.12994
    -0.37316
    -0.12093
     0.04121
    -0.03986
     0.10426
    -0.12994
    -0.24705
    -0.06689
    -0.02185
     0.06823
    -0.03986
     0.03220
     0.01418
    -0.06689
     0.14930
     0.02319
    -0.07590
    -0.07590
     0.05022
     0.19434
     0.12228
     0.09526
     0.10426
     0.16732
     0.19434
     0.20335
     0.10426
     0.25740
     0.15831
     0.18534
     0.32046
     0.26641
     0.32946
     0.24839
     0.33847
     0.41954
     0.53665
     0.39252
     0.53665
     0.50062
     0.71681
     0.88796
     1.01407
     1.55455
     1.52753
     1.56356
     1.08614
     0.13129
     0.44657
     0.71681
     0.95102
     1.57257
     1.22126
     0.52764
     0.97804
     0.62673
    -0.02185
    -0.25605
     0.44657
     1.39241
     1.46447
     0.90598
     0.53665
    -0.93165
    -0.93165
     0.70780
     0.48260
    -0.19300
     0.25740
    -0.08490
     0.26641
     0.28442
    -0.22002
    -0.88661
    -0.91364
    -1.59825
    -0.97669
     0.08625
     0.74383
     0.80689
     0.36550
     0.44657
    -0.15697
    -0.58034
     0.10426
     0.41954
     0.89697
     1.10415
     1.33836
     1.38340
     0.89697
     0.58169
     0.77086
     1.24828
     0.45558
     0.38351
     0.19434
     0.14030
    -0.46324
    -0.41820
    -0.16597
    -0.71546
    -0.47225
    -0.66141
    -1.03975
    -1.63428
    -1.58924
    -1.76039
    -1.60725
    -1.67932
    -1.17487
    -1.31900
    -1.21991
    -0.67943
    -0.39117
    -0.58034
    -0.50828
    -0.37316
    -0.18399
     0.18534
     0.29343
     0.08625
     0.18534
     0.18534
     0.29343
     0.60871
     0.42855
    -0.08490
     0.02319
    -0.03986
    -0.07590
    -0.34613
    -0.02185
    -0.05788
    -0.59836
    -0.34613
    -0.59836
    -1.00372
    -1.07578
    -0.84157
    -0.73348
    -0.62538
    -0.68844
    -0.65241
    -0.83257
    -0.86860
    -0.58935
    -0.52629
    -0.22903
     0.05922
    -0.22903
    -0.03086
     0.04121
    -0.03986
    -0.20201
    -0.40018
    -0.30109
    -0.02185
     0.19434
     0.12228
    -0.26506
    -0.44522
    -0.35514
    -0.32812
    -0.32812
    -0.12093
    -0.22903
    -0.38217
    -0.23804
    -0.17498
    -0.19300
    -0.28308
    -0.04887
    -0.26506
     0.11327
     0.09526
     0.03220
     0.02319
     0.02319
    -0.09391
    -0.12093
     0.15831
     0.16732
    -0.10292
     0.07724
    -0.13895
     0.17633
     0.13129
    -0.09391
     0.03220
     0.04121
     0.35649
     0.17633
     0.30244
     0.16732
     0.21236
     0.50962
     0.77986
     0.83391
     0.90598
     0.90598
     0.79788
     0.88796
     0.30244
     0.05922
     0.14930
     0.82490
     0.85193
     0.31145
     0.01418
     0.44657
     0.94201
     0.48260
    -0.27407
    -1.33701
    -0.43621
     0.27542
     0.57268
     0.82490
     0.58169
    -0.30109
    -0.77852
    -0.41820
    -0.13895
     0.06823
     0.14930
     0.36550
     0.19434
    -0.65241
    -1.03975
    -0.59836
    -0.55332
    -0.33713
    -0.35514
     0.08625
    -0.03986
    -0.31010
    -0.50828
    -0.43621
    -0.22903
     0.07724
    -0.36415
    -0.14796
    -0.15697
    -0.17498
    -0.23804
    -0.24705
    -0.04887
    -0.08490
    -0.11193
    -0.24705
    -0.08490
    -0.22903
    -0.32812
    -0.30109
    -0.22002
    -0.14796
    -0.11193
    -0.17498
    -0.12994
    -0.22002
    -0.24705
    -0.22903
    -0.00383
    -0.16597
    -0.44522
    -0.20201
    -0.26506
    -0.11193
    -0.28308
    -0.38217
    -0.40919
    -0.15697
    -0.14796
    -0.04887
    -0.18399
    -0.16597
    -0.46324
    -0.23804
     0.01418
    -0.04887
    -0.40018
    -0.39117
    -0.33713
    -0.27407
    -0.41820
    -0.45423
    -0.09391
    -0.10292
     0.03220
    -0.13895
    -0.52629
    -0.60737
    -0.59836
    -0.39117
    -0.22002
     0.07724
    -0.31911
    -0.29209
    -0.00383
    -0.55332
    -0.59836
    -0.46324
    -0.48125
    -0.25605
    -0.19300
    -0.14796
     0.05922
    -0.18399
    -0.06689
    -0.23804
    -0.20201
     0.05022
    -0.03986
    -0.15697
    -0.23804
     0.28442
     0.16732
     0.19434
     0.18534
     0.08625
     0.20335
     0.18534
     0.02319
    -0.09391
    -0.26506
    -0.52629
    -0.32812
     0.00518
     0.32046
     2.70757
     2.70757
     0.50062
    -0.30109
    -0.41820
     0.16732
     0.52764
     0.96903
     0.93300
     1.12217
     0.77986
     0.50962
     0.05022
    -0.08490
    -0.06689
    -0.12994
    -0.26506
    -0.13895
    -0.06689
    -0.10292
    -0.12994
    -0.55332
    -0.35514
    -0.46324
    -0.63439
    -0.45423
    -0.22002
     0.13129
    -0.03986
    -0.12994
    -0.36415
     0.01418
    -0.13895
    -0.26506
    -0.35514
    -0.18399
     0.14930
     0.01418
     0.26641
     0.56367
     0.77086
     0.77086
     0.50962
     0.29343
    -0.21101
    -0.40919
     0.00518
     0.14930
     0.23038
    -0.04887
    -0.13895
    -0.10292
    -0.32812
    -0.55332
    -0.85959
    -0.51729
    -0.20201
    -0.09391
     0.23938
    -0.12994
    -0.22002
    -0.09391
    -0.25605
    -0.04887
    -0.24705
    -0.28308
     0.05922
     0.00518
    -0.00383
    -0.06689
    -0.09391
    -0.12994
    -0.19300
    -0.22903
     0.00518
    -0.23804
    -0.17498
    -0.26506
    -0.21101
     0.13129
     0.24839
     0.05922
    -0.03986
    -0.05788
     0.00518
     0.05922
     0.04121
     0.74383
     0.27542
     0.09526
     0.18534
     0.03220
     0.24839
     0.03220
    -0.02185
     0.10426
     0.10426
    -0.08490
     0.12228
    -0.18399
    -0.09391
    -0.12093
    -0.22002
    -0.10292
    -0.20201
    -0.28308
    -0.36415
    -0.12093
    -0.14796
    -0.03986
    -0.32812
    -0.03086
    -0.04887
     0.00518
     0.06823
     0.16732
     0.13129
     0.09526
    -0.02185
     0.09526
     0.05022
     0.04121
     0.10426
     0.00518
     0.23938
     0.02319
    -0.29209
    -0.20201
    -0.10292
    -0.10292
    -0.22002
    -0.00383
    -0.14796
    -0.07590
    -0.17498
    -0.12093
    -0.20201
     0.18534
    -0.07590
     0.04121
    -0.19300
    -0.04887
     0.04121
     0.04121
     0.17633
     0.12228
     0.19434
     0.01418
     0.40153
     0.34748
     0.77086
     0.77086
     0.74383
     0.48260
     0.32946
     0.13129
     0.64474
    -0.09391
     0.52764
     0.35649
    -0.15697
    -0.22002
    -1.13884
    -1.73337
    -1.19289
    -1.26495
    -0.89562
    -1.93154
    -2.05765
    -2.27385
    -2.03063
    -1.96757
    -2.58012
    -2.16575
    -1.71535
    -1.34602
    -1.40908
    -0.98570
    -0.61637
    -0.34613
     0.16732
     0.19434
     0.34748
    -0.83257
    -1.85948
    -1.35503
    -0.86860
     0.97804
     1.20324
     0.57268
     0.24839
    -0.73348
    -1.67031
    -1.20189
    -0.57133
    -0.29209
    -0.12093
    -0.28308
     0.38351
     0.59970
     0.86994
     1.40142
     0.85193
     0.74383
     1.05010
     1.23026
     1.60860
     1.63562
     1.36538
     1.44646
     1.70769
     1.52753
     1.02308
     0.68078
     0.95102
     0.83391
     0.27542
    -0.02185
    -0.63439
    -0.48125
    -0.13895
     0.05022
    -0.04887
    -0.49026
    -0.83257
    -0.88661
    -0.64340
    -0.49927
    -0.25605
    -0.40919
    -0.13895
    -0.35514
    -0.23804
    -0.12994
    -0.18399
     0.06823
     0.15831
     0.06823
    -0.14796
     0.02319
    -0.22903
    -0.11193
    -0.08490
    -0.21101
    -0.25605
    -0.23804
    -0.16597
    -0.11193
    -0.26506
    -0.22002
    -0.06689
    -0.23804
    -0.21101
    -0.16597
    -0.10292
    -0.00383
    -0.06689
    -0.21101
    -0.07590
     0.08625
    -0.10292
     0.06823
     0.03220
     0.00518
    -0.08490
    -0.20201
    -0.16597
     0.06823
    -0.07590
    -0.12093
    -0.30109
    -0.27407
    -0.08490
    -0.38217
    -0.22002
    -0.36415
    -0.31911
    -0.22903
    -0.36415
    -0.24705
    -0.42721
    -0.40018
    -0.34613
    -0.30109
    -0.14796
    -0.18399
    -0.09391
    -0.55332
    -0.16597
    -0.41820
    -0.23804
    -0.12093
    -0.31911
    -0.31911
    -0.11193
    -0.15697
    -0.09391
    -0.32812
    -0.28308
     0.06823
     0.05022
     0.13129
    -0.03986
     0.09526
     0.28442
     0.09526
     0.23038
     0.75284
     1.00506
     1.05911
     1.16721
     1.07713
     0.69879
     0.59070
     0.93300
     1.57257
     2.06801
     1.77074
     1.02308
     1.19423
     1.11316
     1.84281
     1.54554
     0.91498
     1.16721
     1.44646
     1.51852
     1.99594
     2.68956
     2.37428
     1.50050
     2.03198
     0.67177
    -0.64340
    -0.66141
     0.19434
     1.25729
     1.35638
     1.08614
     0.26641
    -0.75149
    -2.34591
    -3.10258
    -1.14785
    -0.67042
     0.22137
     0.14930
    -1.09380
    -1.49015
    -0.67943
    -0.51729
     0.08625
    -0.12994
    -0.01284
    -0.07590
    -0.36415
    -0.50828
    -0.49927
    -1.22892
    -0.98570
    -0.57133
    -0.83257
    -1.75138
    -2.13873
    -1.95857
    -1.89551
    -1.49015
    -1.50817
    -1.62527
    -1.56221
    -1.50817
    -1.38205
    -1.29197
    -1.39106
    -1.49916
    -1.12082
    -0.96769
    -0.65241
    -0.91364
    -1.03975
    -1.09380
    -1.26495
    -0.93165
    -0.89562
    -0.92265
    -0.87761
    -1.32801
    -1.12082
    -0.40018
    -0.54431
    -0.67943
    -0.82356
    -0.56233
    -0.50828
    -0.31010
    -0.61637
    -0.58935
    -0.46324
    -0.13895
    -0.15697
    -0.33713
    -0.40018
    -0.28308
    -0.44522
    -0.19300
    -0.25605
    -0.31911
    -0.12994
    -0.13895
    -0.12093
     0.02319
     0.00518
    -0.01284
     0.08625
    -0.03086
     0.12228
     0.10426
     0.17633
    -0.13895
    -0.23804
     0.04121
     0.00518
    -0.22002
    -0.15697
    -0.10292
    -0.18399
    -0.17498
    -0.26506
    -0.41820
    -0.35514
    -0.39117
    -0.39117
    -0.30109
    -0.31010
    -0.33713
    -0.55332
    -0.20201
    -0.17498
    -0.09391
    -0.38217
    -0.11193
    -0.12093
    -0.12093
    -0.14796
    -0.41820
    -0.14796
    -0.19300
    -0.17498
    -0.12093
    -0.12093
    -0.17498
    -0.31010
    -0.32812
    -0.21101
    -0.30109
    -0.39117
    -0.47225
    -0.32812
    -0.25605
    -0.43621
    -0.40919
    -0.50828
    -0.30109
    -0.45423
    -0.40919
    -0.31911
    -0.19300
    -0.32812
    -0.54431
    -0.45423
    -0.24705
    -0.20201
    -0.27407
    -0.30109
    -0.22002
    -0.14796
     0.03220
     0.23938
     0.86094
     1.49150
     1.76174
     1.90586
     1.42844
     0.28442
     1.47348
     2.00495
     2.60849
     4.47314
     2.40130
    -1.26495
    -1.44511
     0.86994
     2.68055
     2.75261
     1.67166
     0.59070
    -2.20178
    -3.72413
    -2.74226
    -0.98570
    -0.87761
    -1.77841
    -1.49015
    -1.87749
    -1.69733
    -1.84146
    -1.21090
    -0.06689
    -1.16586
    -1.64329
    -1.36404
    -0.59836
     0.47359
     0.53665
     1.01407
     1.09514
     0.69879
     0.54566
     1.38340
     1.47348
     1.03209
     0.87895
     0.96002
     1.11316
     1.02308
     0.97804
     0.87895
     0.60871
     0.83391
     0.89697
     0.73482
     0.82490
     0.93300
     0.68078
     0.86994
     0.68078
     0.56367
     0.28442
     0.29343
     0.55466
     0.27542
    -0.45423
    -0.60737
     0.07724
    -0.09391
    -0.42721
    -0.67943
    -0.53530
     0.21236
     0.34748
    -0.05788
    -0.42721
    -2.59813
    -3.07556
    -1.19289
    -0.44522
    -0.31010
    -0.49927
    -1.12082
    -1.21090
    -1.59825
    -1.67932
    -1.71535
    -1.71535
    -1.83245
    -1.80543
    -1.72436
    -1.24693
    -1.03975
    -0.92265
    -1.00372
    -0.85058
    -0.84157
    -0.92265
    -0.77852
    -0.70645
    -0.62538
    -0.58935
    -0.69745
    -0.61637
    -0.63439
    -0.67943
    -0.92265
    -0.60737
    -0.75149
    -0.77852
    -0.78753
    -0.61637
    -0.79653
    -0.70645
    -0.67943
    -0.67042
    -0.49927
    -0.53530
    -0.43621
    -0.36415
    -0.31010
    -0.22903
    -0.47225
    -0.28308
     0.08625
    -0.13895
    -0.22903
     0.04121
    -0.12093
    -0.12994
    -0.13895
    -0.04887
     0.03220
     0.05022
     0.06823
     0.05022
     0.05922
     0.07724
    -0.21101
     0.02319
     0.11327
     0.31145
     0.21236
     0.27542
     0.28442
     0.05022
     0.13129
     0.15831
     0.23038
     0.02319
     0.06823
     0.01418
     0.17633
     0.12228
    -0.12093
    -0.21101
    -0.36415
    -0.26506
    -0.41820
     0.05022
     0.24839
     0.14030
     0.06823
     0.06823
     0.16732
     0.16732
     0.54566
     0.40153
     0.30244
     0.50962
     1.04110
     0.76185
     0.91498
     0.99606
     1.00506
     1.55455
     1.14919
     1.05911
     1.37439
     1.43745
     0.78887
     0.77986
     1.54554
     2.71658
     0.41054
     0.23038
     0.96002
     0.45558
    -0.81455
     1.28431
     2.22114
    -0.30109
    -0.71546
    -1.26495
    -0.89562
    -1.30999
    -1.41809
    -0.42721
    -0.64340
    -0.95868
    -0.19300
    -0.76050
    -0.62538
    -0.41820
    -0.66141
    -0.30109
    -0.54431
    -0.09391
     0.37450
     0.59070
     0.32946
     0.08625
     0.06823
     0.09526
    -0.07590
    -0.18399
    -0.24705
    -0.42721
    -0.56233
    -0.59836
    -0.76050
    -0.90463
    -0.94066
    -0.67042
    -0.68844
    -0.81455
    -0.73348
    -0.68844
    -0.64340
    -0.43621
    -0.22903
    -0.39117
    -0.42721
    -0.30109
    -0.22903
    -0.18399
    -0.22002
     0.08625
    -0.02185
    -0.02185
    -0.05788
     0.26641
     0.32046
     0.19434
     0.09526
     0.19434
     0.07724
    -0.06689
     0.02319
     0.19434
     0.00518
     0.20335
    -0.58935
    -0.15697
    -0.10292
    -0.12093
    -0.23804
    -0.08490
    -0.09391
    -0.40919
    -0.40919
    -0.77852
    -0.58034
    -0.30109
    -0.17498
    -0.16597
    -0.24705
    -0.18399
    -0.30109
    -0.39117
    -0.13895
    -0.09391
     0.07724
     0.25740
     0.15831
     0.26641
     0.00518
    -0.65241
    -0.75149
    -0.61637
     0.01418
     0.10426
    -0.39117
    -0.35514
    -0.71546
    -0.93165
    -0.57133
    -0.58935
    -0.76050
    -0.76951
    -0.63439
    -0.58935
    -0.59836
    -0.55332
    -0.55332
    -0.12994
    -0.20201
    -0.12994
    -0.22002
    -0.31911
    -0.22903
    -0.22903
    -0.03986
    -0.00383
     0.05022
     0.08625
     0.11327
     0.18534
     0.11327
    -0.01284
    -0.09391
     0.05022
     0.29343
     0.43756
     0.45558
     0.05922
     0.14930
     0.14930
     0.22137
    -0.03986
    -0.37316
    -0.28308
    -0.05788
     0.05022
     0.26641
     0.39252
    -0.50828
    -0.26506
    -0.18399
     0.12228
     0.07724
     0.04121
    -0.31010
    -0.31010
     0.24839
     0.40153
     0.58169
     0.47359
     0.16732
    -0.65241
    -0.24705
    -0.16597
    -0.99471
    -0.60737
     0.42855
     0.68978
     0.14930
    -0.12994
    -0.20201
    -0.11193
    -0.28308
     0.61772
     0.88796
     0.26641
     0.42855
     0.12228
     0.18534
     0.62673
     0.75284
     0.61772
     0.26641
     0.81590
     0.66276
     0.24839
     0.21236
     0.25740
     0.05922
     0.06823
     0.21236
     0.12228
     0.14030
     0.05922
    -0.03986
     0.14030
     0.14930
     0.06823
    -0.03986
     0.02319
     0.05022
    -0.05788
    -0.14796
    -0.14796
    -0.10292
    -0.25605
     0.24839
     0.06823
     0.19434
    -0.12994
    -0.09391
     0.33847
     0.18534
     0.02319
     0.20335
     0.19434
     0.03220
     0.05022
     0.29343
     0.20335
     0.22137
    -0.03986
     0.14930
     0.28442
     0.01418
     0.16732
    -0.00383
     0.33847
     0.25740
    -0.03086
     0.08625
     0.21236
     0.48260
     0.42855
     0.32046
     0.19434
     0.04121
     0.02319
     0.27542
     0.32046
     0.18534
     0.21236
     0.30244
     0.23938
     0.27542
     0.17633
     0.00518
     0.23038
     0.21236
     0.32046
     0.32946
     0.16732
     0.28442
     0.21236
     0.52764
     0.46458
     0.16732
     0.21236
     0.25740
     0.41054
     0.50962
     0.34748
     0.28442
     0.24839
     0.31145
     0.32046
     0.32946
     0.14930
     0.28442
     0.02319
     0.10426
     0.12228
     0.26641
     0.10426
    -0.03986
    -0.01284
     0.02319
     0.05922
    -0.30109
    -0.25605
    -0.20201
     0.10426
     0.00518
    -0.09391
    -0.09391
    -0.25605
    -0.18399
     0.09526
     0.07724
     0.13129
    -0.14796
     0.05922
     0.32046
     0.17633
     0.31145
     0.45558
     0.28442
     0.17633
     0.20335
     0.08625
     0.25740
     0.25740
    -0.05788
     0.24839
     0.64474
     0.50962
     0.62673
     0.64474
     0.69879
     0.25740
    -0.29209
    -0.03086
     0.21236
     0.28442
     0.28442
     0.44657
     0.49161
     0.14030
    -0.73348
    -1.12983
    -0.56233
    -0.76951
    -0.88661
    -0.94967
    -0.52629
    -0.64340
    -0.60737
    -0.21101
    -0.12093
    -0.28308
    -0.27407
    -0.01284
     0.12228
     0.03220
     0.11327
     0.23938
     0.55466
     0.71681
     0.67177
     0.50062
     0.21236
     0.14030
     0.14030
    -0.01284
     0.05922
     0.12228
     0.10426
     0.14930
     0.03220
    -0.05788
    -0.05788
    -0.01284
    -0.02185
     0.18534
    -0.04887
     0.08625
    -0.09391
    -0.02185
    -0.03086
    -0.05788
    -0.15697
    -0.16597
     0.00518
    -0.04887
     0.00518
    -0.10292
    -0.08490
    -0.24705
    -0.17498
     0.12228
     0.07724
     0.06823
    -0.05788
    -0.02185
    -0.21101
    -0.12093
    -0.06689
    -0.00383
    -0.00383
    -0.01284
    -0.03986
    -0.10292
     0.05922
    -0.02185
    -0.00383
     0.16732
     0.50962
     0.49161
     0.53665
     0.79788
     0.63574
     0.68978
     0.46458
     0.43756
     0.29343
     0.32046
     0.45558
     0.74383
     0.49161
    -0.16597
    -0.28308
    -0.15697
    -0.10292
    -0.14796
    -0.31911
    -0.19300
    -0.12093
    -0.34613
    -0.40919
     0.05022
    -0.07590
    -0.17498
     0.07724
     0.31145
     0.42855
     0.33847
     0.15831
     0.19434
     0.25740
     0.25740
     0.18534
     0.08625
     0.03220
    -0.31911
    -0.06689
    -0.10292
    -0.01284
    -0.13895
    -0.23804
    -0.20201
    -0.31010
    -0.49026
    -0.54431
    -0.42721
    -0.08490
    -0.11193
    -0.12994
    -0.23804
    -0.16597
    -0.17498
    -0.44522
    -0.40919
    -0.40018
    -0.52629
    -0.15697
    -0.29209
    -0.32812
    -0.14796
    -0.18399
    -0.14796
     0.13129
     0.43756
     0.44657
     0.50962
     1.23927
     1.85182
     2.38329
     2.48237
     3.49127
     2.04098
     1.49150
     2.68055
     2.82468
     2.15809
     0.92399
    -0.26506
     1.09514
     1.73471
     1.03209
     0.91498
     0.73482
     0.14030
    -0.80554
    -0.56233
    -1.42709
    -2.84135
    -2.00361
    -0.78753
    -0.15697
     0.00518
    -1.36404
    -1.09380
    -1.73337
    -2.61615
    -2.82333
    -3.13861
    -2.57111
    -1.49015
    -0.89562
    -2.17476
    -1.62527
    -1.65229
    -1.66130
    -1.49015
    -1.01273
    -0.48125
     0.29343
     0.56367
     0.86994
     1.15820
     0.85193
     0.91498
     0.58169
     0.47359
     0.70780
     0.43756
     0.35649
     0.23038
     0.02319
    -0.32812
    -0.77852
    -0.80554
    -0.71546
    -0.84157
    -1.08479
    -0.99471
    -1.12082
    -1.40908
    -1.45412
    -1.35503
    -1.26495
    -1.52618
    -1.27396
    -1.21090
    -1.23793
    -1.24693
    -1.31900
    -1.34602
    -1.51717
    -1.28297
    -1.44511
    -1.18388
    -1.30098
    -1.36404
    -1.23793
    -1.46313
    -1.21090
    -1.40908
    -1.39106
    -1.42709
    -1.32801
    -1.05777
    -1.02173
    -1.12082
    -1.08479
    -1.24693
    -1.28297
    -1.06677
    -1.03074
    -1.25594
    -1.12983
    -1.10281
    -1.03975
    -1.26495
    -1.26495
    -1.31900
    -1.39106
    -1.30098
    -1.27396
    -1.54420
    -1.34602
    -1.32801
    -1.37305
    -1.16586
    -1.12082
    -1.31900
    -1.76039
    -1.67932
    -1.46313
    -1.34602
    -1.67932
    -1.91353
    -1.69733
    -1.60725
    -1.64329
    -1.90452
    -2.21079
    -2.01261
    -2.09369
    -2.00361
    -1.88650
    -2.06666
    -1.90452
    -1.92253
    -1.86849
    -1.75138
    -1.75138
    -1.85948
    -1.85948
    -1.58023
    -1.59825
    -1.58023
    -1.47213
    -1.79642
    -1.53519
    -1.59825
    -1.41809
    -1.40007
    -1.48114
    -1.46313
    -1.34602
    -1.18388
    -1.32801
    -1.46313
    -1.36404
    -1.57122
    -1.35503
    -1.30999
    -1.46313
    -1.34602
    -1.49916
    -1.43610
    -1.41809
    -1.46313
    -1.51717
    -1.54420
    -1.47213
    -1.30999
    -1.30098
    -1.35503
    -1.43610
    -1.08479
    -0.58034
    -0.41820
    -0.11193
     0.41054
     0.70780
     2.24817
     2.89674
     1.61761
     2.02297
     2.46436
     0.68978
    -1.37305
    -0.36415
     0.60871
    -0.32812
    -0.46324
    -1.36404
    -1.10281
    -2.39996
    -2.32789
    -3.12060
    -4.82311
    -4.15652
    -5.28252
    -5.20144
    -3.85024
    -3.15663
    -2.26484
    -1.78741
    -1.91353
    -2.04865
    -2.22881
    -2.05765
    -1.14785
    -0.21101
    -0.35514
    -1.38205
    -0.40919
     0.05022
    -0.31010
    -0.48125
    -0.26506
    -0.26506
     0.07724
     0.52764
     0.18534
    -0.65241
    -0.82356
    -0.62538
    -0.01284
    -0.13895
    -0.04887
    -0.33713
    -0.48125
    -0.31911
    -0.85058
    -1.19289
    -1.56221
    -1.12983
    -0.78753
    -0.92265
    -0.83257
    -1.01273
    -1.30098
    -1.50817
    -1.46313
    -1.12082
    -1.03074
    -1.29197
    -1.03975
    -1.03074
    -0.90463
    -0.67943
    -0.90463
    -0.94066
    -0.88661
    -0.71546
    -0.56233
    -0.93165
    -0.81455
    -0.90463
    -0.73348
    -0.80554
    -0.83257
    -0.80554
    -1.03074
    -0.95868
    -0.93165
    -0.58935
    -0.74249
    -0.90463
    -0.76050
    -0.58034
    -0.45423
    -0.32812
    -0.65241
    -0.59836
    -0.58935
    -0.21101
    -0.32812
    -0.14796
    -0.41820
    -0.30109
    -0.48125
    -0.05788
     0.12228
    -0.36415
    -0.38217
    -0.12093
    -0.22903
    -0.12994
    -0.23804
    -0.29209
    -0.26506
     0.14030
     0.23038
     0.16732
     0.22137
     0.11327
    -0.10292
    -0.49026
    -0.44522
    -0.40018
    -0.05788
    -0.24705
    -0.57133
    -0.42721
    -0.58034
    -0.87761
    -1.04876
    -0.81455
    -0.80554
    -0.85959
    -1.00372
    -1.02173
    -0.96769
    -0.90463
    -0.61637
    -0.49927
    -0.67042
    -0.48125
    -0.62538
    -0.48125
    -0.48125
    -0.50828
    -0.40018
    -0.42721
    -0.34613
    -0.38217
    -0.38217
    -0.35514
    -0.32812
    -0.61637
    -0.31010
    -0.15697
    -0.37316
    -0.55332
    -0.53530
    -0.34613
    -0.28308
    -0.53530
    -0.38217
    -0.42721
    -0.26506
    -0.24705
    -0.39117
    -0.20201
    -0.18399
    -0.05788
     0.14930
     0.51863
     0.88796
     1.32034
     1.70769
     2.50940
     3.12194
     3.13095
     1.33836
     1.55455
     2.14908
     3.00484
     2.60849
     1.84281
     1.69868
     2.59047
     1.36538
    -0.93165
    -3.21968
    -5.62482
    -4.89517
    -1.88650
    -0.86860
    -2.90440
    -4.08445
    -4.87716
    -5.09335
    -4.35469
    -3.53496
    -3.33679
    -2.87738
    -2.52607
    -1.76039
    -1.05777
    -0.36415
     0.08625
     0.21236
     0.58169
     0.54566
     0.55466
     0.47359
     0.70780
     0.63574
     0.47359
     0.41054
     0.35649
     0.28442
     0.38351
     0.01418
     0.21236
     0.36550
    -0.03086
    -0.12093
    -0.03086
    -0.10292
    -0.20201
    -0.30109
    -0.22002
    -0.08490
    -0.10292
    -0.21101
    -0.20201
    -0.09391
    -0.02185
    -0.28308
    -0.20201
    -0.05788
     0.05922
    -0.26506
    -0.00383
    -0.05788
    -0.12093
    -0.27407
    -0.20201
    -0.03086
    -0.21101
    -0.10292
    -0.20201
     0.02319
    -0.01284
    -0.25605
    -0.21101
     0.14930
     0.07724
    -0.04887
     0.14030
     0.01418
     0.04121
    -0.04887
    -0.03986
     0.19434
     0.13129
    -0.03986
    -0.13895
    -0.00383
     0.05922
    -0.24705
    -0.26506
    -0.13895
     0.20335
    -0.16597
    -0.12994
    -0.18399
     0.36550
     0.84292
     1.13118
     1.05911
     0.91498
    -0.99471
    -1.11181
     0.62673
     0.96002
     0.30244
    -0.00383
     0.11327
    -0.22002
    -0.25605
    -0.44522
    -0.34613
    -0.29209
    -0.50828
    -0.58935
    -0.73348
    -0.31010
    -0.52629
    -0.49026
    -0.53530
    -0.49026
    -0.28308
    -0.41820
    -0.36415
    -0.33713
    -0.37316
    -0.38217
    -0.22903
    -0.49927
    -0.61637
    -0.68844
    -0.40919
    -0.23804
    -0.29209
    -0.24705
    -0.09391
    -0.09391
    -0.15697
     0.21236
    -0.08490
     0.20335
     0.06823
     0.09526
     0.23038
     0.06823
     0.10426
     0.02319
    -0.03086
     0.25740
     0.41054
     0.16732
     0.13129
    -0.00383
     0.33847
     0.17633
     0.12228
     0.09526
     0.32046
     0.28442
     0.16732
     0.16732
     0.37450
     0.42855
     0.50962
     0.89697
     1.12217
     1.42844
     1.92388
     2.56345
     3.17599
     3.89663
     3.91465
     3.02285
     3.13996
     1.99594
     1.22126
     2.20313
     3.70746
     3.17599
     0.81590
    -0.77852
     0.83391
    -0.62538
    -0.60737
    -0.03086
    -1.63428
    -1.96757
    -2.94044
    -4.39072
    -5.00327
    -3.26472
    -2.69722
    -1.76940
    -0.74249
    -0.73348
    -1.13884
    -1.67031
    -1.51717
    -1.16586
    -0.12093
     0.40153
     0.71681
     1.31134
     1.72570
     1.40142
     1.72570
     1.86983
     1.87884
     1.95090
     2.05900
     2.03198
     1.75273
     1.11316
     1.00506
     1.31134
     1.14018
     0.82490
     0.81590
     0.50062
     0.56367
     0.34748
     0.63574
     0.44657
     0.58169
     0.22137
     0.13129
     0.03220
     0.16732
    -0.06689
    -0.18399
    -0.05788
     0.27542
     0.01418
    -0.26506
    -0.27407
    -0.29209
    -0.35514
    -0.31911
    -0.37316
    -0.49026
    -0.50828
    -0.44522
    -0.45423
    -0.46324
    -0.50828
    -0.69745
    -0.55332
    -0.56233
    -0.49927
    -0.63439
    -0.52629
    -0.52629
    -0.72447
    -0.69745
    -0.51729
    -0.31911
    -0.64340
    -0.48125
    -0.31911
    -0.40018
    -0.54431
    -0.60737
    -0.55332
    -0.30109
    -0.03086
    -0.28308
    -0.15697
     0.06823
    -0.10292
    -0.02185
     0.19434
     0.04121
    -0.14796
    -0.31010
     0.01418
     0.29343
     0.08625
     0.14030
     0.31145
     0.40153
     0.58169
     0.35649
    -0.01284
    -0.50828
     0.04121
     0.07724
     0.06823
    -0.06689
    -0.26506
    -0.22903
    -0.06689
    -0.04887
    -0.09391
    -0.40919
    -0.54431
    -0.51729
    -0.41820
    -0.22903
    -0.43621
    -0.49927
    -0.40919
    -0.31911
    -0.09391
    -0.02185
     0.02319
    -0.28308
     0.05922
    -0.04887
     0.15831
    -0.22002
    -0.07590
     0.03220
     0.19434
     0.25740
     0.23038
     0.29343
     0.07724
     0.23038
     0.27542
     0.41054
     0.43756
     0.27542
     0.26641
     0.42855
     0.44657
     0.63574
     0.40153
     0.36550
     0.53665
     0.68978
     0.77986
     0.59070
     1.05010
     1.19423
     1.44646
     1.70769
     2.40130
     2.68956
     2.61750
     3.39218
     3.43722
     3.53631
     4.25695
     3.19401
     1.95090
     1.22126
     2.41031
     2.50039
     2.59047
     1.47348
    -0.79653
    -1.00372
    -1.77841
    -1.54420
    -0.35514
    -0.98570
    -2.09369
    -3.12060
    -3.48092
    -4.14751
    -2.21980
    -1.31900
    -1.90452
    -2.48103
    -2.07567
    -0.92265
     0.27542
    -0.24705
    -0.30109
    -0.51729
    -0.58935
     0.04121
     0.57268
     0.76185
     0.84292
     0.51863
     0.87895
     1.31134
     1.14919
     1.03209
     1.03209
     0.95102
     0.48260
     0.76185
     1.01407
     0.92399
     0.60871
     0.37450
     0.22137
     0.24839
     0.52764
     0.62673
     0.41054
     0.01418
     0.18534
     0.33847
     0.38351
     0.18534
     0.31145
    -0.12994
     0.33847
     0.39252
     0.15831
     0.16732
     0.26641
     0.14930
     0.36550
     0.40153
     0.42855
     0.46458
     0.46458
     0.43756
     0.37450
     0.35649
     0.44657
     0.41954
     0.51863
     0.41054
     0.38351
     0.33847
     0.35649
     0.54566
     0.31145
     0.26641
     0.12228
     0.13129
     0.06823
     0.28442
     0.36550
     0.24839
     0.31145
     0.38351
     0.76185
     1.14919
     0.91498
     0.53665
     0.35649
    -0.48125
    -0.40018
     0.23938
     0.08625
    -0.14796
     0.17633
     0.16732
    -0.13895
    -0.52629
    -0.87761
    -1.08479
    -0.89562
    -0.49927
    -0.49927
    -0.53530
    -0.55332
    -0.48125
    -0.19300
    -0.11193
    -0.07590
    -0.04887
     0.14030
     0.31145
     0.49161
     0.42855
     0.27542
     0.31145
     0.31145
     0.35649
     0.48260
     0.50062
    -0.22903
    -0.13895
     0.09526
     0.08625
     0.00518
    -0.14796
    -0.18399
    -0.24705
    -0.31010
    -0.33713
    -0.21101
    -0.18399
    -0.50828
    -0.14796
     0.21236
     0.01418
     0.14030
     0.22137
     0.14930
     0.44657
     0.34748
     0.49161
     0.50962
     0.61772
     0.75284
     0.74383
     0.83391
     0.83391
     0.90598
     0.82490
     1.45546
     1.46447
     1.69868
     1.95090
     2.23015
     1.89686
     1.60860
     1.84281
     1.23026
     1.30233
     1.51852
     1.74372
     1.44646
     1.26630
    -0.14796
    -0.85959
     0.08625
     0.15831
    -0.41820
    -0.69745
    -0.80554
    -1.16586
    -1.39106
    -1.10281
    -1.31900
    -2.17476
    -1.35503
    -0.68844
    -0.47225
    -0.55332
    -0.85959
    -0.72447
    -0.62538
    -0.42721
    -0.33713
    -0.32812
    -0.22903
     0.12228
     0.46458
     0.29343
     0.33847
     0.37450
     0.26641
     0.41954
     0.47359
     0.54566
     0.50962
     0.17633
     0.08625
     0.56367
     0.33847
     0.59970
     0.36550
     0.10426
     0.14030
    -0.06689
     0.05022
     0.13129
     0.21236
    -0.04887
     0.14930
     0.32046
     0.38351
     0.26641
     0.11327
     0.20335
     0.14030
     0.40153
     0.31145
     0.43756
     0.30244
     0.32946
     0.25740
     0.49161
     0.47359
     0.40153
     0.17633
     0.36550
     0.34748
     0.34748
     0.30244
     0.51863
     0.39252
     0.24839
     0.30244
     0.41054
     0.33847
     0.32046
     0.21236
     0.40153
     0.55466
     0.53665
     0.31145
     0.34748
     0.45558
     0.46458
     0.55466
     0.60871
     0.58169
     0.52764
     0.46458
     0.58169
     0.42855
     0.59970
     0.35649
     0.36550
     0.57268
     0.62673
     0.41954
     0.37450
     0.35649
     0.21236
    -0.08490
     0.05022
     0.27542
     0.36550
     0.31145
     0.16732
     0.14030
    -0.02185
     0.18534
     0.28442
     0.16732
     0.30244
     0.15831
     0.16732
     0.18534
     0.44657
     0.28442
     0.26641
     0.39252
     0.50962
     0.43756
     0.54566
     0.60871
     0.54566
     0.61772
     0.53665
     0.68978
     0.70780
     0.94201
     0.59970
     1.10415
     0.73482
     0.61772
     0.15831
     0.28442
     0.69879
     0.45558
     0.58169
     0.54566
     0.45558
     0.32046
     0.23038
     0.32046
     0.40153
     0.77086
     0.78887
     0.56367
     0.97804
     1.06812
     1.16721
     1.26630
     1.18522
     0.68978
     0.65375
     0.80689
     0.95102
     0.80689
     0.51863
    -0.05788
    -0.16597
    -0.39117
    -0.29209
    -0.66141
    -0.79653
    -1.00372
    -1.24693
    -1.43610
    -1.08479
    -1.16586
    -1.53519
    -0.94967
    -0.88661
    -0.73348
    -0.85959
    -0.92265
    -0.64340
    -0.31010
     0.05022
     0.13129
    -0.43621
    -0.01284
    -0.11193
     0.16732
     0.35649
     0.55466
     0.57268
     0.55466
     0.50962
     0.44657
     0.41054
     0.52764
     0.74383
     0.59070
     0.73482
     0.86094
     0.80689
     0.79788
     0.54566
     0.52764
     0.81590
     0.76185
     0.43756
     0.72582
     0.46458
     0.57268
     0.36550
     0.23038
     0.09526
     0.41054
     0.35649
     0.33847
     0.34748
     0.09526
     0.24839
     0.12228
     0.33847
     0.44657
     0.32946
     0.25740
     0.20335
     0.29343
     0.29343
     0.18534
     0.13129
     0.33847
     0.40153
     0.53665
     0.29343
     0.20335
     0.14030
     0.24839
     0.23038
     0.40153
     0.31145
     0.16732
     0.35649
     0.36550
     0.51863
     0.21236
     0.19434
     0.30244
     0.45558
     0.36550
     0.31145
     0.20335
     0.24839
     0.30244
     0.23038
     0.39252
     0.50062
     0.34748
     0.14930
     0.43756
     0.21236
     0.24839
     0.28442
     0.26641
     0.30244
     0.35649
     0.38351
     0.32046
     0.14030
     0.26641
    -0.10292
    -0.06689
     0.01418
    -0.16597
     0.00518
    -0.10292
    -0.21101
    -0.35514
    -0.49927
    -0.57133
    -0.57133
    -0.39117
    -0.36415
    -0.59836
    -0.49927
    -0.50828
    -0.88661
    -0.82356
    -1.33701
    -1.03074
    -1.12082
    -0.96769
    -0.80554
    -1.03975
    -1.08479
    -1.16586
    -0.74249
    -0.72447
    -0.78753
    -0.55332
    -0.31010
     0.11327
     0.66276
     1.29332
     1.76174
     2.30222
     1.97793
     0.58169
     0.41054
     0.21236
     0.59970
     1.04110
     1.08614
     1.17622
     1.20324
     0.83391
     0.31145
    -1.41809
    -2.12071
    -3.91330
    -5.46267
    -3.85925
    -2.03063
    -1.03074
    -0.88661
    -1.51717
    -3.50794
    -4.64295
    -4.78708
    -3.23770
    -2.58012
    -1.61626
    -1.75138
    -1.98559
    -1.98559
    -1.77841
    -1.40007
    -1.18388
    -1.44511
    -1.72436
    -1.48114
    -1.02173
    -1.13884
    -1.34602
    -1.32801
    -1.23793
    -1.14785
    -1.04876
    -1.15685
    -1.03074
    -0.43621
    -1.17487
    -1.01273
    -0.56233
    -1.11181
    -1.69733
    -1.40908
    -1.57122
    -1.39106
    -1.21090
    -1.49916
    -1.84146
    -2.02162
    -2.20178
    -2.15674
    -2.20178
    -2.37293
    -2.69722
    -2.66119
    -2.20178
    -2.25583
    -2.25583
    -1.91353
    -1.68833
    -1.96757
    -2.00361
    -1.85047
    -1.76940
    -1.72436
    -1.79642
    -1.50817
    -1.63428
    -1.49916
    -1.52618
    -1.67932
    -1.45412
    -1.60725
    -1.52618
    -1.62527
    -1.45412
    -1.63428
    -1.48114
    -1.56221
    -1.63428
    -1.49916
    -1.42709
    -1.23793
    -1.37305
    -1.32801
    -1.41809
    -1.68833
    -1.20189
    -1.08479
    -0.98570
    -1.08479
    -1.12983
    -0.95868
    -0.93165
    -0.83257
    -1.05777
    -1.01273
    -0.85959
    -0.88661
    -0.74249
    -0.82356
    -0.76050
    -1.10281
    -0.87761
    -0.85058
    -0.67943
    -0.78753
    -0.84157
    -1.03074
    -1.03975
    -0.97669
    -0.94066
    -0.79653
    -0.94967
    -0.74249
    -0.96769
    -0.84157
    -0.74249
    -0.68844
    -0.82356
    -0.79653
    -0.94066
    -1.12082
    -0.91364
    -0.78753
    -0.80554
    -0.89562
    -1.03074
    -0.73348
    -0.73348
    -0.88661
    -0.96769
    -0.86860
    -0.95868
    -0.91364
    -1.21991
    -0.71546
    -0.54431
    -0.68844
    -0.78753
    -0.58034
    -0.64340
    -0.73348
    -0.73348
    -0.77852
    -0.69745
    -0.58034
    -0.46324
    -0.41820
    -0.08490
     0.17633
     0.47359
     0.86994
     1.34737
     1.71670
     2.31122
     2.55444
     1.73471
     3.62639
     2.99583
     0.39252
    -2.54409
    -1.67932
     2.00495
     2.90575
     1.37439
    -0.21101
    -1.60725
    -5.36359
    -6.91296
    -5.17442
    -1.79642
    -1.10281
    -2.95845
    -5.67887
    -6.22835
    -4.62493
    -3.06655
    -2.00361
    -1.84146
    -2.54409
    -2.00361
    -1.44511
    -1.33701
    -1.21991
    -0.96769
    -0.57133
    -0.19300
    -0.24705
    -0.52629
    -0.32812
     0.10426
     0.08625
     0.26641
     0.09526
    -0.26506
    -0.58034
    -0.23804
    -0.28308
     0.00518
    -0.28308
     0.17633
     0.23038
     0.18534
     0.16732
     0.17633
     0.06823
     0.21236
     0.14030
     0.09526
     0.23938
     0.13129
    -0.10292
     0.04121
     0.10426
     0.21236
    -0.20201
    -0.30109
    -0.15697
    -0.19300
    -0.36415
    -0.22903
    -0.52629
    -0.40018
    -0.45423
    -0.69745
    -0.63439
    -0.60737
    -0.66141
    -0.49927
    -0.25605
    -0.44522
    -0.59836
    -0.42721
    -0.25605
    -0.10292
    -0.53530
    -0.04887
    -0.14796
    -0.40919
    -0.18399
    -0.43621
     0.01418
    -0.02185
    -0.01284
    -0.05788
    -0.03086
     0.24839
    -0.12093
    -0.13895
    -0.00383
     0.09526
     0.23038
     0.42855
     0.23938
     0.18534
     0.11327
     0.51863
     0.80689
     0.68978
     0.66276
     0.87895
     0.73482
     0.68978
     0.46458
    -0.09391
    -0.02185
     0.21236
     0.65375
     0.54566
     0.25740
    -0.02185
    -0.21101
    -0.17498
    -0.28308
    -0.16597
    -0.00383
    -0.09391
    -0.06689
     0.13129
     0.23038
     0.40153
     0.46458
     0.43756
     0.53665
     0.42855
     0.72582
     0.53665
     0.48260
     0.40153
     0.25740
     0.39252
     0.56367
     0.39252
    -0.00383
    -0.19300
    -0.10292
     0.00518
    -0.11193
    -0.01284
    -0.12994
    -0.05788
    -0.02185
    -0.41820
    -0.41820
    -0.43621
    -0.74249
    -0.82356
    -0.64340
    -0.36415
    -0.45423
    -0.49927
    -0.43621
    -0.62538
    -0.70645
    -0.27407
    -0.10292
    -0.12994
     0.23038
     0.93300
     1.15820
     1.74372
     1.99594
     2.49138
     3.17599
     2.51841
     0.93300
     0.27542
     1.19423
     1.81578
     2.13106
     1.95991
     1.99594
     1.34737
    -0.24705
    -2.33690
    -3.93132
    -3.17464
    -1.66130
    -0.40018
    -0.61637
    -1.32801
    -2.72425
    -4.29164
    -3.12060
    -1.46313
    -1.26495
    -1.49015
    -0.93165
    -1.12983
    -1.01273
     0.13129
     0.10426
    -0.12093
    -0.60737
    -0.17498
     0.11327
     0.44657
     0.81590
     0.82490
     0.43756
     0.27542
     0.23038
     0.34748
     0.73482
     0.59970
     0.69879
     0.88796
     0.69879
     0.92399
     0.78887
     0.62673
     0.42855
     0.75284
     1.00506
     0.87895
     0.32046
     0.26641
     0.24839
     0.20335
     0.44657
     0.30244
     0.11327
    -0.01284
    -0.05788
     0.25740
     0.25740
     0.00518
    -0.15697
    -0.02185
     0.14930
     0.11327
     0.22137
     0.32046
     0.19434
     0.08625
     0.16732
     0.24839
     0.41054
     0.29343
     0.40153
     0.27542
     0.39252
     0.19434
     0.17633
     0.50062
     0.59070
     0.52764
     0.48260
     0.60871
     0.77086
     0.46458
     0.51863
     0.56367
     0.59070
     0.67177
     0.54566
     0.68978
     0.66276
     0.59970
     0.61772
     0.45558
     0.59970
     0.66276
     0.43756
     0.41954
     0.50062
     0.42855
     0.51863
     0.66276
     0.59970
     0.49161
     0.49161
     0.80689
     0.63574
     0.59970
     0.64474
     0.40153
     0.39252
     0.60871
     0.71681
     0.72582
     0.63574
     0.52764
     0.32946
     0.38351
     0.26641
    -0.16597
    -0.04887
    -0.05788
     0.14030
     0.05022
    -0.10292
    -0.43621
    -0.16597
    -0.24705
    -0.11193
     0.00518
     0.03220
    -0.02185
     0.08625
     0.17633
     0.38351
     0.30244
     0.26641
     0.25740
     0.28442
     0.50962
     0.43756
     0.27542
     0.30244
     0.45558
     0.42855
     0.21236
     0.04121
     0.14030
     0.23938
     0.14930
     0.66276
     0.87895
     0.97804
     1.12217
     1.51852
     2.36527
     2.86972
     3.21202
     3.68044
     2.78865
     3.21202
     3.17599
     1.53654
     0.43756
     0.55466
     2.43734
     2.28420
     1.46447
     0.48260
    -0.81455
    -1.87749
    -2.15674
    -1.83245
    -2.43599
    -2.43599
    -2.70623
    -3.60703
    -3.18365
    -1.79642
    -1.43610
    -1.02173
    -1.43610
    -1.34602
    -0.91364
    -0.88661
    -0.50828
    -0.31911
    -0.06689
    -0.03086
     0.01418
     0.30244
     0.64474
     0.45558
     1.10415
     0.97804
     0.82490
     0.39252
     0.39252
     0.54566
     0.91498
     0.96903
     0.67177
     0.90598
     0.66276
     0.74383
     0.68978
     0.78887
     0.44657
     0.52764
     0.67177
     0.63574
     0.41054
     0.24839
     0.05022
     0.05022
     0.32046
     0.30244
     0.12228
     0.08625
     0.27542
     0.22137
     0.37450
     0.33847
     0.44657
     0.12228
     0.54566
     0.54566
     0.29343
     0.24839
     0.41954
     0.37450
     0.56367
     0.67177
     0.59970
     0.36550
     0.49161
     0.61772
     0.26641
     0.36550
     0.32946
     0.16732
     0.51863
     0.48260
     0.58169
     0.41054
     0.47359
     0.27542
     0.39252
     0.32946
     0.46458
     0.31145
     0.29343
     0.48260
     0.47359
     0.42855
     0.50062
     0.38351
     0.50962
     0.47359
     0.43756
     0.42855
     0.46458
     0.32946
     0.43756
     0.81590
     0.49161
     0.24839
     0.15831
     0.42855
     0.98705
     0.70780
     0.41954
     0.51863
     0.50962
     0.33847
     0.57268
     0.68978
     0.65375
     0.58169
     0.52764
     0.84292
     1.17622
     0.91498
     1.14018
     1.02308
     0.75284
     0.83391
     0.77086
     0.73482
     0.28442
     0.41054
     0.86094
     0.78887
     0.53665
     0.42855
     0.13129
     0.25740
     0.19434
     0.15831
    -0.05788
     0.06823
     0.22137
     0.32046
     0.23038
     0.37450
     0.34748
     0.49161
     0.31145
     0.57268
     0.58169
     0.77086
     0.39252
     0.57268
     0.96002
     0.86094
     0.88796
     0.95102
     0.78887
     0.71681
     0.65375
     0.81590
     0.99606
     0.97804
     0.88796
     0.16732
     0.46458
     0.90598
     0.94201
     0.84292
     0.79788
     0.74383
     0.66276
     0.95102
     1.07713
     1.17622
     1.49150
     1.68066
     2.02297
     2.48237
     2.21214
     2.23916
     1.45546
     1.24828
     1.36538
     1.45546
     1.97793
     2.11305
     0.77086
     0.10426
     0.07724
    -0.08490
    -0.54431
    -0.82356
    -0.99471
    -0.84157
    -0.96769
    -1.45412
    -1.27396
    -1.13884
    -0.96769
    -1.05777
    -0.73348
    -0.59836
    -0.81455
    -0.50828
    -0.24705
     0.24839
     0.22137
     0.41054
     0.32046
     0.39252
     0.52764
     0.50962
     0.75284
     0.78887
     0.85193
     0.61772
     0.79788
     1.00506
     0.84292
     0.87895
     0.97804
     0.70780
     0.62673
     0.69879
     0.81590
     0.83391
     0.64474
     0.68978
     0.42855
     0.59070
     0.68978
     0.78887
     0.55466
     0.55466
     0.80689
     0.82490
     0.82490
     0.91498
     0.69879
     0.73482
     0.68078
     0.86094
     0.77086
     1.11316
     0.84292
     0.70780
     0.94201
     0.90598
     0.59970
     0.81590
     0.80689
     0.74383
     0.61772
     0.89697
     0.71681
     0.84292
     0.51863
     0.68078
     0.75284
     0.86094
     0.75284
     0.53665
     0.58169
     0.71681
     0.48260
     0.68078
     0.81590
     0.59070
     0.53665
     0.60871
     0.79788
     0.59070
     0.89697
     0.62673
     0.78887
     0.76185
     0.72582
     0.71681
     0.80689
     0.75284
     0.63574
     0.80689
     0.96002
     0.87895
     0.87895
     0.70780
     0.84292
     0.73482
     0.71681
     0.44657
     0.45558
     0.63574
     0.62673
     0.53665
     0.49161
     0.54566
     0.50962
     0.22137
     0.29343
     0.41954
     0.41954
     0.41054
     0.36550
     0.43756
     0.41054
     0.61772
     0.39252
     0.50962
     0.57268
     0.68978
     0.65375
     0.56367
     0.68978
     0.51863
     0.68078
     0.74383
     0.75284
     0.77986
     0.87895
     0.81590
     0.68978
     0.50962
     0.80689
     0.84292
     0.90598
     0.97804
     0.98705
     1.05010
     1.31134
     1.14018
     1.53654
     1.71670
     1.58158
     1.75273
     2.22114
     2.54543
     2.79765
     3.01385
     2.88773
     2.58146
     3.09492
     2.53642
     2.06801
     1.78876
     1.72570
     1.36538
     1.14018
     0.59970
     1.43745
     0.69879
    -1.40007
    -1.40007
    -1.94055
    -3.22869
    -3.39084
    -2.99448
    -2.05765
    -1.42709
    -2.52607
    -4.00338
    -4.31866
    -2.91341
    -2.22881
    -2.20178
    -2.22881
    -2.12972
    -2.26484
    -1.95857
    -1.20189
    -1.44511
    -1.25594
    -0.65241
    -0.81455
    -0.86860
    -0.67042
    -0.49026
    -0.49927
    -0.77852
    -0.67943
    -0.51729
    -0.24705
    -0.47225
    -0.66141
    -0.45423
    -0.36415
    -0.59836
    -0.58034
    -0.75149
    -0.67042
    -0.49026
    -0.68844
    -0.91364
    -0.98570
    -0.89562
    -1.09380
    -1.01273
    -0.94066
    -1.20189
    -1.34602
    -1.03074
    -0.90463
    -0.97669
    -1.05777
    -1.22892
    -0.97669
    -0.90463
    -0.77852
    -0.85058
    -0.79653
    -0.52629
    -0.55332
    -0.52629
    -0.30109
    -0.48125
    -0.49026
    -0.58935
    -0.44522
    -0.60737
    -0.47225
    -0.48125
    -0.83257
    -0.52629
    -0.64340
    -0.50828
    -0.66141
    -0.76050
    -0.91364
    -0.93165
    -0.74249
    -0.73348
    -0.88661
    -0.85058
    -0.74249
    -0.54431
    -0.61637
    -0.67943
    -0.81455
    -0.66141
    -0.38217
    -0.52629
    -1.12082
    -1.10281
    -1.25594
    -1.02173
    -0.85058
    -0.85058
    -1.12082
    -1.55321
    -1.62527
    -1.25594
    -1.52618
    -1.63428
    -1.66130
    -1.46313
    -1.31900
    -1.03975
    -1.32801
    -1.29197
    -1.17487
    -1.04876
    -0.94066
    -0.49927
    -0.60737
    -0.85058
    -0.50828
    -0.66141
    -0.91364
    -0.47225
    -0.67042
    -0.38217
    -0.24705
    -0.27407
    -0.40919
    -0.32812
    -0.30109
    -0.36415
    -0.41820
    -0.19300
     0.05022
    -0.16597
    -0.03086
     0.03220
     0.32946
     0.49161
     0.71681
     0.61772
     0.95102
     1.40142
     1.50951
     1.88785
     2.17610
     2.59948
     2.84269
     2.86972
     2.23015
     1.65364
     1.67166
     1.46447
     0.96903
     1.05010
     1.50050
     2.52742
     0.64474
    -1.29197
    -0.35514
    -2.02162
    -3.49893
    -1.72436
    -1.08479
    -0.59836
    -1.11181
    -1.60725
    -1.97658
    -2.97647
    -3.23770
    -2.03063
    -1.24693
    -0.27407
    -0.54431
    -0.61637
    -0.47225
    -0.40919
    -0.62538
    -0.56233
    -0.79653
    -0.98570
    -0.11193
     0.26641
     0.14930
     0.38351
     0.70780
     0.57268
     0.77086
     0.14030
    -0.05788
     0.02319
     0.08625
     0.38351
     0.19434
     0.24839
     0.18534
     0.27542
    -0.03086
    -0.04887
    -0.34613
    -0.22903
    -0.24705
     0.12228
    -0.08490
    -0.56233
    -1.10281
    -0.68844
    -0.59836
    -0.28308
    -0.31911
    -0.40018
    -0.38217
    -0.58034
    -0.51729
    -0.31911
    -0.49927
    -0.69745
    -0.32812
    -0.28308
    -0.22002
    -0.39117
    -0.51729
    -0.45423
    -0.13895
    -0.16597
    -0.14796
    -0.24705
    -0.31010
    -0.39117
    -0.18399
    -0.05788
     0.09526
    -0.02185
    -0.12093
    -0.16597
     0.14930
    -0.02185
     0.06823
    -0.06689
    -0.04887
     0.05922
     0.34748
     0.17633
     0.14930
    -0.03086
    -0.15697
     0.17633
     0.11327
    -0.12093
     0.06823
     0.04121
     0.03220
    -0.31010
    -0.31911
     0.16732
     0.29343
     0.17633
     0.15831
     0.15831
     0.36550
     0.28442
     0.23038
     0.54566
     0.48260
     0.73482
     0.96903
     0.81590
     0.38351
     0.49161
     0.62673
     0.82490
     0.58169
     0.14930
     0.26641
     0.26641
     0.41054
     0.36550
     0.27542
     0.27542
     0.16732
     0.05022
     0.21236
     0.00518
    -0.02185
     0.06823
    -0.10292
    -0.20201
    -0.32812
    -0.50828
    -0.14796
    -0.32812
    -0.19300
    -0.51729
    -1.00372
    -0.94066
    -0.75149
    -0.70645
    -0.78753
    -0.54431
    -0.29209
     0.00518
     0.14930
     0.44657
     1.17622
     1.29332
     1.77975
     2.04098
     1.99594
     3.22103
     3.09492
     1.22126
    -0.65241
    -0.69745
     0.50062
     1.08614
     1.27530
     0.24839
    -0.11193
    -1.02173
    -3.02151
    -4.99426
    -5.03930
    -3.35480
    -1.46313
    -2.31889
    -2.97647
    -3.40885
    -4.12048
    -3.53496
    -2.01261
    -1.58924
    -2.03063
    -1.64329
    -1.30098
    -0.50828
    -0.40018
    -0.57133
    -0.47225
     0.08625
     0.17633
     0.48260
     0.50962
     0.61772
     0.59070
     0.77986
     1.47348
     1.50050
     1.14018
     1.12217
     0.81590
     0.78887
     0.66276
     0.77986
     0.60871
     0.65375
     0.63574
     0.85193
     0.69879
     0.32046
     0.83391
     0.76185
     0.19434
    -0.36415
    -0.42721
    -0.08490
     0.20335
     0.15831
     0.15831
     0.26641
     0.33847
     0.26641
     0.22137
     0.19434
    -0.06689
     0.07724
     0.10426
     0.33847
     0.22137
     0.37450
     0.42855
     0.65375
     0.50962
     0.59070
     0.51863
     0.41954
     0.47359
     0.63574
     0.51863
     0.58169
     0.57268
     0.49161
     0.36550
     0.64474
     0.69879
     0.77086
     0.80689
     0.77086
     0.86094
     0.91498
     0.79788
     0.74383
     0.84292
     0.92399
     0.97804
     0.93300
     0.85193
     0.86994
     0.81590
     0.53665
     0.77986
     0.50062
     0.32046
     0.50962
     0.31145
     0.30244
     0.24839
     0.20335
     0.26641
     0.28442
     0.29343
     0.15831
     0.23938
     0.20335
     0.35649
     0.37450
     0.42855
     0.37450
     0.23938
     0.32946
     0.54566
     0.72582
     0.49161
     0.27542
     0.29343
     0.05022
     0.30244
     0.38351
     0.30244
     0.15831
    -0.05788
    -0.32812
    -0.21101
    -0.31010
    -0.47225
    -0.28308
    -0.20201
    -0.29209
    -0.42721
    -0.49026
    -0.24705
    -0.38217
    -0.21101
    -0.33713
    -0.28308
     0.05922
     0.15831
     0.09526
    -0.02185
     0.31145
     0.15831
     0.16732
     0.14930
     0.16732
     0.29343
     0.35649
     0.66276
     0.74383
     0.39252
     0.52764
     0.55466
     0.68078
     1.28431
     1.29332
     1.60860
     1.81578
     2.15809
     2.55444
     3.15797
     3.62639
     2.59948
     2.42833
     1.68967
     1.20324
     1.40142
     1.45546
     1.10415
     1.32034
     0.13129
    -0.91364
    -0.00383
    -0.19300
    -2.01261
    -1.61626
    -1.12082
    -1.04876
    -2.40897
    -2.60714
    -2.94044
    -2.31889
    -0.85959
     0.98705
     0.50962
    -0.73348
    -1.12983
    -0.88661
    -0.24705
    -0.39117
    -0.40919
     0.32046
     0.33847
     0.46458
     0.48260
     0.53665
     0.53665
     0.18534
     0.50962
     0.86994
     0.89697
     0.74383
     0.66276
     0.77986
     0.59970
     0.68978
     0.32946
     0.70780
     0.66276
     0.86094
     0.68978
     0.19434
    -0.13895
    -0.28308
     0.08625
     0.26641
     0.21236
     0.12228
     0.04121
    -0.00383
    -0.13895
    -0.18399
     0.18534
     0.11327
     0.26641
     0.19434
     0.42855
     0.47359
     0.38351
     0.26641
     0.35649
     0.67177
     0.55466
     0.57268
     0.41054
     0.58169
     0.37450
     0.58169
     0.68078
     0.53665
     0.48260
     0.86994
     0.72582
     0.59970
     0.42855
     0.49161
     0.50962
     0.77086
     0.69879
     0.74383
     0.59970
     0.64474
     0.56367
     0.53665
     0.73482
     0.68078
     0.36550
     0.49161
     0.78887
     0.70780
     0.48260
     0.58169
     0.32946
     0.68078
     0.68078
     0.62673
     0.56367
     0.37450
     0.50962
     0.39252
     0.63574
     0.82490
     0.79788
     0.61772
     0.65375
     0.86994
     1.03209
     0.93300
     0.76185
     0.49161
     0.52764
     0.77086
     0.94201
     0.36550
     0.15831
     0.26641
     0.40153
     0.47359
     0.34748
     0.14030
    -0.08490
    -0.03986
    -0.03086
    -0.04887
    -0.04887
    -0.03086
     0.16732
     0.24839
     0.29343
     0.37450
     0.36550
     0.35649
     0.38351
     0.64474
     0.53665
     0.44657
     0.55466
     0.54566
     0.67177
     0.65375
     0.58169
     0.65375
     0.57268
     0.66276
     0.82490
     0.61772
     0.59970
     0.53665
     0.60871
     0.79788
     0.96002
     0.83391
     0.86994
     0.91498
     1.06812
     1.21225
     1.26630
     1.40142
     1.70769
     1.60860
     1.79777
     1.53654
     1.27530
     1.20324
     0.78887
     0.88796
     0.88796
     0.46458
    -0.15697
    -0.30109
     0.05922
    -0.20201
    -1.18388
    -1.76039
    -1.67932
    -1.78741
    -1.76940
    -1.80543
    -1.70634
    -1.67932
    -1.59825
    -1.36404
    -0.94066
    -0.69745
    -0.56233
    -0.40919
    -0.57133
    -0.31911
     0.23938
     0.33847
     0.69879
     0.52764
     0.91498
     0.89697
     0.93300
     0.68978
     0.83391
     0.62673
     1.00506
     1.10415
     1.14018
     0.80689
     0.76185
     0.77986
     0.82490
     0.84292
     0.76185
     0.51863
     0.37450
     0.34748
     0.52764
     0.51863
     0.20335
     0.14930
     0.34748
     0.32046
     0.28442
     0.13129
     0.06823
     0.06823
     0.00518
     0.08625
     0.32946
     0.32046
     0.24839
     0.61772
     0.43756
     0.51863
     0.41954
     0.31145
     0.36550
     0.59970
     0.52764
     0.61772
     0.65375
     0.55466
     0.63574
     0.63574
     0.48260
     0.61772
     0.59970
     0.51863
     0.59970
     0.57268
     0.56367
     0.58169
     0.50962
     0.51863
     0.50062
     0.22137
     0.42855
     0.43756
     0.26641
     0.60871
     0.39252
     0.25740
     0.37450
     0.40153
     0.36550
     0.31145
     0.54566
     0.20335
     0.26641
     0.46458
     0.65375
     0.39252
     0.58169
     0.40153
     0.60871
     0.73482
     0.46458
     0.71681
     0.52764
     0.88796
     0.72582
     0.86994
     1.04110
     0.71681
     0.60871
     0.69879
     0.65375
     0.26641
     0.59070
     0.65375
     0.69879
     0.34748
     0.26641
     0.40153
     0.18534
     0.29343
     0.17633
     0.21236
     0.33847
     0.27542
     0.16732
     0.04121
     0.50062
     0.48260
     0.58169
     0.49161
     0.72582
     0.59970
     0.67177
     0.61772
     0.82490
     0.93300
     0.97804
     1.19423
     1.25729
     1.32034
     1.44646
     1.02308
     1.29332
     0.77086
     0.58169
     0.38351
     0.73482
     0.81590
     0.66276
     0.42855
    -0.64340
    -1.10281
    -1.11181
    -1.19289
    -0.38217
    -0.72447
    -1.53519
    -1.82345
    -1.51717
    -1.18388
    -1.25594
    -1.28297
    -1.14785
    -1.46313
    -1.65229
    -0.71546
     0.12228
     0.16732
     0.33847
     0.21236
    -0.12093
    -0.36415
    -0.20201
    -0.10292
    -0.22903
     0.32046
     0.51863
     0.68078
     0.68078
     0.55466
    -0.12994
    -0.10292
    -0.06689
     0.03220
     0.26641
     0.02319
     0.15831
     0.16732
     0.48260
     0.10426
     0.14030
     0.23938
     0.32046
     0.17633
     0.17633
     0.22137
     0.11327
     0.19434
     0.24839
     0.52764
     0.60871
     0.36550
    -0.13895
     0.15831
     0.45558
     0.36550
     0.40153
     0.55466
     0.75284
     0.59070
     0.59070
     0.59970
     0.76185
     0.57268
     0.54566
     0.68078
     0.62673
     0.85193
     0.69879
     0.79788
     0.69879
     0.64474
     0.52764
     0.66276
     0.55466
     0.60871
     0.41054
     0.49161
     0.50062
     0.23938
     0.24839
     0.23038
     0.36550
     0.32946
     0.29343
     0.12228
     0.13129
     0.26641
     0.08625
     0.43756
     0.49161
     0.33847
     0.28442
     0.27542
     0.32046
     0.29343
     0.36550
     0.30244
     0.41954
     0.39252
     0.27542
     0.28442
     0.39252
     0.31145
     0.17633
     0.08625
     0.20335
     0.30244
     0.04121
     0.16732
     0.08625
     0.16732
    -0.00383
     0.13129
     0.06823
     0.27542
     0.25740
    -0.01284
     0.12228
     0.21236
     0.33847
     0.32946
     0.09526
    -0.18399
    -0.24705
     0.08625
     0.37450
     0.21236
     0.13129
     0.16732
     0.20335
     0.37450
     0.35649
     0.27542
     0.56367
     0.76185
     1.08614
     0.88796
     0.49161
     0.62673
     0.89697
     0.87895
     0.53665
     0.35649
     0.57268
     0.90598
     0.23038
     0.39252
     0.98705
     1.59058
     2.32924
     2.35626
     3.10393
     2.03198
     1.58158
     3.86060
     3.94167
     1.40142
    -1.10281
     1.53654
     2.50039
     1.89686
     1.73471
     1.33836
    -1.70634
    -4.30965
    -4.04842
    -1.32801
    -0.76951
    -1.57122
    -3.88628
    -4.90418
    -4.04842
    -2.76928
    -1.95857
    -0.34613
    -0.86860
    -0.64340
    -0.57133
    -1.54420
    -1.30098
    -0.21101
    -0.08490
    -0.18399
     0.10426
    -0.22002
    -0.11193
    -0.17498
     0.03220
     0.20335
    -0.22002
    -0.55332
    -0.54431
    -0.76951
    -0.49026
    -0.12994
    -0.12093
    -0.03986
     0.23938
     0.24839
     0.20335
     0.28442
     0.18534
     0.22137
     0.12228
    -0.00383
    -0.33713
     0.01418
    -0.20201
    -0.04887
    -0.09391
     0.05922
     0.19434
     0.56367
     0.30244
     0.29343
    -0.02185
    -0.14796
    -0.07590
     0.39252
     0.41954
     0.59970
     0.33847
     0.32046
     0.63574
     0.76185
     0.65375
     0.66276
     0.61772
     0.96002
     1.23927
     1.19423
     1.21225
     1.32034
     1.07713
     1.26630
     1.58158
     1.39241
     1.23927
     1.33836
     1.47348
     1.26630
     1.32034
     1.27530
     1.08614
     1.00506
     1.21225
     0.89697
     0.85193
     0.50962
     0.59970
     0.24839
     0.50062
     0.40153
     0.35649
    -0.02185
     0.13129
     0.00518
    -0.24705
    -0.36415
    -0.24705
    -0.51729
    -0.37316
    -0.38217
    -0.56233
    -0.53530
    -0.53530
    -0.72447
    -0.41820
    -0.43621
    -0.94967
    -0.96769
    -0.52629
    -0.46324
    -0.58935
    -0.70645
    -0.89562
    -0.94967
    -0.46324
    -0.55332
    -0.61637
    -0.78753
    -0.68844
    -0.76951
    -0.73348
    -0.60737
    -0.54431
    -0.67943
    -0.66141
    -0.72447
    -0.52629
    -0.45423
    -0.56233
    -0.53530
    -0.39117
    -0.12994
    -0.19300
    -0.15697
    -0.15697
    -0.24705
    -0.01284
     0.28442
     0.59070
     0.22137
     0.17633
     0.05022
    -0.08490
    -0.02185
     0.10426
     0.32946
     0.32946
     0.26641
     0.13129
     0.22137
     0.11327
     0.07724
     0.08625
     0.32946
     0.72582
     0.58169
     0.33847
     0.67177
     1.25729
     0.75284
     0.92399
     0.58169
    -0.14796
    -0.25605
     0.75284
     0.90598
     1.02308
     1.21225
     1.24828
     1.32935
     2.08602
     2.67154
     4.48215
     5.03164
     3.63540
     3.21202
     2.50940
     1.83380
     3.23905
     3.50028
     1.85182
     1.09514
     1.74372
     0.09526
    -2.17476
    -2.91341
    -3.45389
    -4.85914
    -4.63394
    -4.94021
    -5.61581
    -4.85013
    -4.49882
    -4.07544
    -3.75116
    -3.06655
    -2.44500
    -2.12071
    -1.48114
    -0.96769
    -0.23804
     0.17633
     0.98705
     1.50050
     1.33836
     1.50050
     1.42844
     1.28431
     1.36538
     1.14919
     0.86994
     0.91498
     1.02308
     0.94201
     0.88796
     0.85193
     0.55466
     0.45558
     0.47359
     0.76185
     0.66276
     0.65375
     0.41054
     0.36550
     0.48260
     0.41054
     0.59070
     0.47359
     0.46458
     0.58169
     0.59970
     0.50962
     0.32946
     0.15831
     0.51863
     0.53665
     0.32046
     0.33847
     0.38351
     0.14030
     0.22137
     0.12228
     0.17633
     0.01418
    -0.05788
     0.00518
     0.07724
     0.11327
    -0.03086
    -0.06689
    -0.31010
     0.01418
     0.17633
     0.01418
    -0.06689
    -0.03086
     0.02319
    -0.03986
     0.02319
    -0.00383
     0.05022
    -0.06689
     0.21236
     0.15831
     0.35649
     0.17633
    -0.14796
     0.08625
     0.10426
     0.12228
     0.20335
     0.19434
     0.11327
     0.21236
     0.05022
     0.19434
     0.15831
     0.13129
     0.18534
     0.10426
     0.13129
     0.23938
    -0.14796
    -0.01284
     0.45558
     0.27542
     0.20335
     0.23038
     0.10426
     0.23938
     0.11327
     0.24839
     0.13129
     0.41954
     0.26641
     0.17633
     0.14930
     0.05922
     0.10426
     0.18534
     0.41054
     0.34748
     0.18534
     0.17633
     0.09526
     0.08625
     0.17633
     0.34748
     0.41954
     0.37450
     0.40153
     0.41954
     0.36550
     0.37450
     0.04121
    -0.06689
     0.22137
     0.68978
     0.43756
     0.38351
     0.49161
     0.16732
     0.31145
     0.50962
     0.71681
     0.76185
     0.77086
     0.86094
     0.89697
     1.28431
     1.33836
     1.55455
     1.30233
     1.29332
     1.36538
     1.19423
     1.61761
     1.78876
     2.01396
     2.11305
     1.99594
     1.70769
     1.01407
     0.86994
     0.64474
     0.62673
     0.88796
    -0.00383
    -0.11193
    -0.09391
    -0.27407
     0.27542
    -1.26495
    -1.60725
    -1.39106
    -1.48114
    -2.19277
    -1.92253
    -1.47213
    -0.96769
    -0.93165
    -0.56233
    -0.32812
    -0.38217
    -0.51729
    -0.21101
     0.22137
     0.14930
     0.28442
     0.53665
     0.55466
     0.43756
     0.40153
     0.50962
     0.83391
     0.16732
    -0.08490
     0.07724
     0.03220
    -0.27407
    -0.46324
    -0.33713
    -0.18399
    -0.32812
     0.13129
     0.16732
     0.12228
     0.00518
    -0.08490
    -0.00383
     0.27542
     0.14930
     0.11327
     0.24839
     0.37450
     0.23938
     0.17633
     0.16732
     0.27542
     0.63574
     0.59970
     0.07724
     0.14930
     0.16732
     0.08625
     0.31145
     0.36550
     0.55466
     0.36550
     0.25740
     0.30244
     0.23938
     0.14030
     0.07724
     0.22137
     0.11327
     0.12228
     0.17633
     0.26641
     0.08625
     0.05022
    -0.04887
     0.09526
     0.26641
     0.22137
     0.10426
     0.11327
     0.13129
     0.23038
     0.08625
     0.24839
     0.26641
     0.29343
     0.17633
     0.42855
     0.32046
     0.07724
    -0.00383
     0.31145
     0.31145
     0.43756
     0.29343
     0.30244
     0.14930
     0.35649
     0.05922
     0.25740
     0.29343
     0.17633
     0.36550
     0.34748
     0.23938
     0.17633
     0.31145
     0.23938
     0.32046
     0.33847
     0.33847
     0.33847
     0.26641
     0.31145
     0.12228
     0.44657
     0.37450
     0.31145
     0.23038
     0.35649
     0.39252
     0.17633
     0.27542
     0.33847
     0.33847
     0.47359
     0.39252
     0.35649
     0.34748
     0.27542
     0.36550
     0.41954
     0.52764
     0.33847
     0.42855
     0.49161
     0.51863
     0.59970
     0.36550
     0.39252
     0.48260
     0.56367
     0.75284
     0.68078
     0.54566
     0.69879
     0.73482
     0.63574
     1.07713
     1.23026
     0.96903
     1.29332
     1.54554
     1.37439
     1.41042
     1.14919
     0.86094
     1.59959
     1.67166
     1.33836
     1.04110
     0.48260
    -0.24705
    -0.02185
     0.25740
    -0.14796
    -0.76050
    -0.79653
    -0.97669
    -1.40007
    -1.45412
    -1.75138
    -1.86849
    -1.90452
    -1.68833
    -1.49015
    -1.20189
    -1.13884
    -1.22892
    -1.16586
    -0.76050
    -0.58935
    -0.59836
    -0.30109
    -0.01284
     0.58169
     0.95102
     0.64474
     0.31145
     0.56367
     1.05911
     0.92399
     0.52764
     0.57268
     0.64474
     0.89697
     0.84292
     0.82490
     0.69879
     0.41954
     0.59970
     0.39252
     0.32046
     0.35649
     0.04121
     0.47359
     0.41954
     0.53665
     0.28442
     0.51863
     0.25740
     0.19434
     0.38351
     0.56367
     0.55466
     0.27542
     0.45558
     0.50962
     0.51863
     0.41054
     0.49161
     0.42855
     0.41054
     0.55466
     0.68078
     0.43756
     0.32946
     0.41054
     0.25740
     0.31145
     0.45558
     0.50062
     0.42855
     0.30244
     0.43756
     0.36550
     0.15831
     0.12228
     0.28442
     0.32046
     0.52764
     0.38351
     0.38351
     0.12228
     0.21236
     0.32946
     0.46458
     0.35649
     0.15831
     0.25740
     0.43756
     0.38351
     0.16732
     0.21236
     0.23938
     0.25740
     0.47359
     0.33847
     0.39252
     0.32046
     0.21236
     0.11327
     0.58169
     0.45558
     0.01418
     0.29343
     0.51863
     0.61772
     0.41054
     0.30244
     0.13129
     0.38351
     0.32946
     0.68978
     0.30244
     0.41054
     0.32046
     0.34748
     0.42855
     0.60871
     0.41954
     0.35649
     0.28442
     0.37450
     0.53665
     0.32946
     0.26641
     0.26641
     0.53665
     0.29343
     0.47359
     0.31145
     0.23938
     0.16732
     0.41954
     0.42855
     0.46458
     0.30244
     0.36550
     0.33847
     0.45558
     0.55466
     0.50962
     0.77986
     0.77986
     0.96002
     1.46447
     1.74372
     1.86082
     2.38329
     3.07690
     2.78865
     3.03186
     3.23004
     2.05900
     2.33825
     2.30222
     2.46436
     2.40130
     1.58158
     1.60860
     1.23927
     1.07713
     0.88796
    -0.31911
    -1.95857
    -3.40885
    -3.31877
    -2.58012
    -3.67909
    -4.73303
    -3.40885
    -1.96757
    -2.50805
    -2.51706
    -2.21079
    -2.30988
    -2.41797
    -2.24682
    -2.57111
    -1.67031
    -0.96769
    -0.48125
     0.51863
     1.66265
     1.63562
     0.43756
    -0.31010
     0.05922
     0.54566
     0.41054
     0.21236
     0.09526
     0.24839
     0.36550
     0.30244
     0.05922
    -0.17498
     0.10426
     0.18534
     0.53665
     0.34748
    -0.00383
     0.00518
    -0.02185
     0.19434
     0.43756
    -0.04887
    -0.43621
    -0.23804
    -0.04887
     0.12228
    -0.02185
    -0.16597
     0.02319
     0.05022
    -0.18399
    -0.33713
    -0.48125
    -0.39117
    -0.11193
     0.04121
    -0.38217
     0.21236
     0.13129
    -0.23804
     0.00518
     0.27542
    -0.02185
     0.04121
     0.13129
     0.34748
     0.50962
     0.46458
     0.23938
     0.22137
     0.12228
     0.22137
     0.45558
     0.44657
     0.25740
     0.58169
     0.54566
     0.44657
     0.36550
     0.62673
     0.54566
     0.34748
     0.05922
     0.16732
     0.21236
     0.53665
     0.25740
     0.43756
     0.66276
     1.19423
     2.50039
     3.18500
     1.96892
    -0.81455
    -2.48103
    -1.02173
     1.16721
     0.86994
     0.41954
     0.86094
     0.59070
    -0.03086
    -0.68844
    -0.94967
    -0.95868
    -0.72447
    -0.56233
    -0.47225
    -0.30109
     0.04121
     0.32046
     0.45558
     0.50962
     0.54566
     0.53665
     0.66276
     0.63574
     0.53665
     0.35649
     0.08625
     0.06823
    -0.00383
    -0.12994
    -0.29209
    -0.41820
    -0.49026
    -0.65241
    -0.55332
    -0.56233
    -0.71546
    -1.03975
    -0.93165
    -0.91364
    -1.01273
    -0.90463
    -0.76050
    -0.90463
    -1.04876
    -0.78753
    -0.83257
    -0.74249
    -0.73348
    -0.71546
    -0.62538
    -0.45423
    -0.41820
    -0.59836
    -0.51729
    -0.42721
    -0.22903
    -0.03986
    -0.11193
     0.24839
     0.25740
     0.55466
     0.84292
     1.26630
     1.41943
     1.88785
     1.75273
     2.79765
     2.53642
     1.90586
     2.24817
     3.92365
     4.50917
     2.66253
    -0.47225
    -0.42721
    -0.12093
     0.63574
     1.57257
     0.02319
    -1.35503
    -2.08468
    -4.50783
    -4.35469
    -2.51706
    -2.19277
    -2.40897
    -2.49905
    -2.73325
    -2.58012
    -2.21980
    -2.19277
    -2.28285
    -1.38205
    -0.86860
    -0.71546
     0.35649
     0.80689
     0.46458
     0.31145
    -0.00383
    -0.09391
     0.25740
     0.59070
     0.64474
     0.59070
     0.59970
     0.59070
     0.23938
     0.14030
     0.41954
     0.39252
     0.12228
     0.15831
     0.38351
    -0.10292
    -0.30109
    -0.19300
    -0.47225
    -0.27407
    -0.45423
    -0.95868
    -0.52629
    -0.33713
    -0.36415
    -0.35514
    -0.55332
    -0.34613
    -0.40919
    -0.34613
    -0.27407
     0.05022
     0.04121
    -0.03986
     0.02319
     0.40153
     0.49161
     0.37450
     0.09526
     0.40153
     0.24839
     0.30244
     0.05922
     0.50062
     0.23038
     0.66276
     0.55466
     0.24839
     0.20335
    -0.14796
    -0.15697
    -0.04887
    -0.01284
    -0.11193
    -0.20201
     0.07724
     0.09526
     0.17633
    -0.13895
    -0.27407
     0.04121
    -0.14796
     0.10426
    -0.09391
    -0.25605
    -0.03086
    -0.00383
    -0.12994
    -0.00383
     0.19434
     0.14030
     0.01418
     0.07724
    -0.17498
    -0.14796
    -0.28308
    -0.19300
     0.09526
     0.00518
     0.13129
    -0.03986
    -0.10292
     0.05022
    -0.13895
    -0.04887
     0.06823
     0.23038
     0.44657
     0.73482
     0.73482
     0.26641
     0.11327
     0.21236
     0.28442
     0.05022
     0.40153
     0.36550
     0.21236
     0.32046
     0.05022
    -0.03986
     0.07724
    -0.19300
    -0.29209
    -0.17498
     0.04121
    -0.06689
    -0.04887
    -0.02185
    -0.03986
     0.14930
     0.30244
     0.32946
     0.25740
     0.21236
     0.14930
     0.34748
     0.50962
     0.38351
     0.53665
     0.47359
     0.50962
     0.55466
     0.43756
     0.47359
     0.39252
     0.75284
     0.76185
     0.75284
     0.83391
     0.76185
     1.08614
     1.20324
     1.38340
     1.65364
     1.70769
     1.72570
     1.90586
     2.02297
     1.62662
     1.99594
     1.68066
     1.69868
     1.80678
     1.74372
     1.17622
     1.39241
     1.29332
     0.90598
    -0.19300
    -0.54431
    -0.65241
    -1.27396
    -1.89551
    -2.10269
    -1.55321
    -1.28297
    -1.10281
    -1.01273
    -1.07578
    -1.32801
    -1.26495
    -1.79642
    -1.84146
    -1.16586
     0.06823
     1.01407
     0.86094
     0.56367
     0.45558
     0.84292
     0.84292
     0.72582
     0.90598
     0.35649
     0.63574
     1.02308
     0.87895
     0.63574
     0.66276
     0.35649
     0.14030
     0.43756
     0.27542
     0.05922
    -0.07590
     0.01418
    -0.04887
     0.32046
     0.14930
    -0.03086
     0.03220
     0.11327
    -0.12093
    -0.06689
     0.22137
     0.11327
     0.23938
     0.50962
     0.64474
     0.71681
     0.51863
     0.90598
     1.04110
     0.61772
     0.34748
     0.69879
     0.54566
     0.84292
     1.03209
     0.75284
     0.60871
    -0.02185
     0.04121
     0.53665
     0.68078
     0.33847
    -0.07590
    -0.03986
    -0.00383
     0.10426
     0.23038
     0.00518
     0.12228
     0.26641
     0.30244
     0.36550
     0.27542
     0.12228
     0.16732
     0.07724
     0.32046
     0.39252
     0.20335
     0.28442
     0.19434
     0.32046
     0.53665
     0.33847
     0.45558
     0.24839
     0.41054
     0.47359
     0.39252
     0.27542
     0.27542
     0.28442
     0.42855
     0.56367
     0.37450
     0.28442
     0.33847
     0.33847
     0.29343
     0.41954
     0.26641
     0.29343
     0.32946
     0.53665
     0.46458
     0.05022
    -0.03986
    -0.03986
     0.34748
     0.38351
     0.32946
     0.09526
     0.00518
    -0.04887
     0.31145
     0.13129
     0.10426
     0.04121
     0.10426
     0.24839
     0.21236
     0.30244
     0.23938
     0.16732
     0.31145
     0.49161
     0.48260
     0.32946
     0.48260
     0.32946
     0.51863
     0.59070
     0.54566
     0.56367
     0.50962
     0.74383
     0.71681
     0.81590
     1.03209
     0.96002
     1.10415
     1.24828
     1.50951
     1.16721
     0.97804
     0.94201
     0.94201
     1.30233
     1.40142
     1.10415
     0.99606
     0.87895
    -0.13895
     0.11327
     0.07724
    -0.31010
    -1.11181
    -0.73348
    -0.76951
    -1.48114
    -1.53519
    -1.74237
    -1.80543
    -1.64329
    -1.58924
    -1.52618
    -1.18388
    -1.11181
    -0.96769
    -0.87761
    -1.04876
    -1.12983
    -1.10281
    -0.55332
     0.24839
     0.29343
     0.10426
    -0.26506
    -0.12093
    -0.05788
    -0.42721
    -0.22903
    -0.48125
    -0.46324
    -0.27407
    -0.25605
    -0.18399
    -0.13895
    -0.25605
    -0.59836
     0.05022
    -0.03986
    -0.19300
    -0.21101
     0.04121
     0.17633
     0.17633
     0.10426
     0.23938
    -0.10292
     0.17633
     0.11327
     0.26641
     0.31145
     0.07724
     0.08625
     0.08625
     0.19434
    -0.18399
     0.37450
     0.04121
    -0.03086
     0.09526
     0.11327
     0.31145
     0.20335
     0.19434
     0.26641
     0.24839
     0.15831
     0.07724
    -0.01284
     0.18534
     0.11327
    -0.10292
    -0.08490
     0.18534
    -0.00383
    -0.03086
    -0.32812
    -0.24705
    -0.34613
    -0.28308
    -0.23804
    -0.20201
    -0.13895
    -0.28308
    -0.38217
    -0.22903
    -0.23804
    -0.30109
    -0.09391
    -0.12994
    -0.09391
    -0.35514
    -0.17498
    -0.27407
    -0.43621
    -0.12093
    -0.12093
    -0.12093
     0.04121
    -0.18399
    -0.27407
    -0.24705
    -0.11193
    -0.01284
    -0.01284
     0.01418
    -0.09391
    -0.15697
    -0.14796
    -0.18399
     0.03220
    -0.16597
    -0.31911
    -0.39117
    -0.03086
    -0.32812
    -0.24705
    -0.38217
    -0.49927
    -0.26506
    -0.52629
    -0.43621
    -0.35514
    -0.44522
    -0.25605
    -0.39117
    -0.09391
    -0.31010
    -0.17498
    -0.38217
    -0.12093
    -0.23804
    -0.00383
    -0.22903
     0.02319
    -0.03086
     0.00518
     0.01418
     0.11327
     0.13129
     0.20335
     0.18534
     0.31145
     0.55466
     0.66276
     0.62673
     1.14018
     1.61761
     1.75273
     2.23916
     2.63551
     2.14007
     2.17610
     1.69868
     1.60860
     2.11305
     1.93289
     1.56356
     0.71681
     0.03220
    -0.37316
     0.01418
    -0.24705
    -0.49026
    -1.79642
    -3.96735
    -3.72413
    -3.54397
    -4.22858
    -3.40885
    -1.62527
    -1.28297
    -1.95857
    -1.60725
    -2.03964
    -1.74237
    -1.96757
    -2.09369
    -1.47213
    -0.06689
    -0.08490
    -0.22002
    -0.51729
     0.17633
     0.05922
    -0.31010
    -0.13895
    -0.75149
    -0.82356
    -0.58935
    -0.68844
    -0.39117
    -0.32812
    -0.27407
    -0.06689
     0.02319
     0.23938
     0.50062
     0.32046
     0.29343
     0.19434
     0.31145
     0.23938
     0.42855
     0.47359
     0.33847
     0.37450
     0.22137
     0.49161
     0.34748
    -0.05788
     0.25740
     0.31145
     0.25740
     0.22137
     0.15831
     0.19434
     0.24839
     0.16732
     0.44657
     0.48260
     0.16732
     0.06823
     0.05922
     0.41954
     0.43756
     0.59970
     0.35649
     0.28442
     0.30244
     0.36550
     0.32046
     0.63574
     0.68078
     0.53665
     0.50062
     0.62673
     0.44657
     0.45558
     0.48260
     0.27542
     0.44657
     0.59070
     0.38351
     0.41054
     0.40153
    -0.03086
     0.29343
     0.32946
     0.08625
    -0.19300
     0.07724
     0.34748
     0.10426
     0.00518
     0.09526
     0.05922
     0.22137
     0.59970
     0.40153
    -0.16597
    -0.23804
    -0.25605
     0.09526
     0.35649
     0.15831
    -0.05788
    -0.11193
     0.05922
    -0.06689
    -0.21101
    -0.51729
    -0.18399
     0.39252
     0.76185
     0.86994
     0.68978
     0.05922
    -0.41820
    -1.33701
    -0.59836
    -0.02185
    -0.28308
    -0.24705
    -0.26506
    -0.38217
    -0.49927
    -0.96769
    -1.30999
    -1.44511
    -1.15685
    -1.04876
    -0.91364
    -0.81455
    -0.64340
    -0.52629
    -0.49927
    -0.21101
    -0.11193
    -0.29209
    -0.16597
    -0.03986
     0.00518
    -0.27407
    -0.14796
    -0.19300
     0.06823
     0.18534
     0.21236
    -0.12994
    -0.05788
     0.10426
    -0.01284
     0.06823
     0.38351
     0.23938
     0.78887
     1.30233
     1.49150
     1.65364
     2.18511
     2.06801
     1.83380
     2.89674
     2.34726
     2.16710
     2.89674
     3.18500
     4.45513
     2.98682
    -0.49927
    -1.15685
     0.67177
     0.31145
     2.25718
     1.20324
    -1.17487
    -2.97647
    -4.08445
    -3.56199
    -1.93154
    -1.30999
    -1.55321
    -1.72436
    -2.00361
    -2.19277
    -2.23781
    -2.57111
    -2.12972
    -0.78753
    -0.16597
    -0.38217
     0.07724
     0.33847
     0.22137
    -0.12994
    -0.05788
    -0.23804
    -0.54431
    -0.56233
    -0.68844
    -0.40919
    -0.28308
    -0.27407
    -0.60737
    -0.59836
    -0.64340
    -0.59836
    -0.73348
    -1.09380
    -1.13884
    -0.93165
    -0.89562
    -0.54431
    -0.68844
    -0.43621
    -0.36415
    -0.40018
    -0.37316
    -0.18399
    -0.25605
    -0.31010
    -0.18399
    -0.04887
     0.21236
    -0.09391
    -0.20201
     0.03220
     0.14030
     0.13129
     0.02319
     0.05922
    -0.12994
    -0.12093
    -0.00383
     0.13129
     0.10426
     0.03220
     0.04121
     0.06823
     0.07724
    -0.00383
    -0.22002
    -0.65241
    -0.02185
     0.23038
     0.27542
     0.13129
    -0.04887
    -0.24705
     0.03220
     0.05022
     0.27542
    -0.04887
     0.25740
     0.12228
    -0.00383
     0.06823
     0.00518
    -0.07590
     0.06823
    -0.05788
     0.12228
     0.12228
    -0.17498
    -0.67943
    -0.86860
    -0.34613
    -0.10292
    -0.49927
    -0.57133
    -0.85959
    -0.63439
    -0.59836
    -0.61637
    -0.75149
    -0.74249
    -0.72447
    -0.54431
    -0.44522
    -0.19300
    -0.33713
    -0.26506
    -0.06689
     0.05922
    -0.12093
     0.05022
     0.17633
     0.30244
     0.28442
     0.03220
    -0.19300
    -0.29209
    -0.57133
    -0.24705
     0.00518
    -0.02185
    -0.43621
    -1.15685
    -0.82356
    -0.50828
    -0.58034
    -0.81455
    -0.79653
    -0.78753
    -0.72447
    -0.93165
    -0.67943
    -0.54431
    -0.43621
    -0.40018
    -0.14796
    -0.19300
    -0.22903
    -0.25605
    -0.23804
     0.08625
     0.05922
     0.05022
     0.25740
     0.40153
     0.59970
     0.83391
     1.39241
     1.85182
     1.85182
     2.29321
     3.04988
     1.73471
     2.42833
     3.83357
     3.74349
     1.94190
    -0.03986
     1.75273
     2.11305
     2.36527
     2.17610
     1.25729
    -1.09380
    -2.63417
    -4.14751
    -3.56199
    -2.88639
    -1.77841
    -4.46279
    -3.61604
    -2.46301
    -3.33679
    -2.81432
    -2.53508
    -2.63417
    -2.89540
    -2.46301
    -2.08468
    -0.49927
     0.66276
     0.45558
     0.83391
     0.89697
     0.87895
     0.81590
     0.84292
     0.78887
     0.94201
     0.76185
     0.50062
     0.37450
     0.48260
     0.07724
     0.14030
    -0.15697
    -0.23804
    -0.21101
    -0.28308
    -0.45423
    -0.58935
    -0.42721
    -0.64340
    -0.58034
    -0.35514
    -0.35514
    -0.28308
    -0.60737
    -0.56233
    -0.21101
    -0.03986
     0.10426
    -0.12093
    -0.10292
    -0.12093
    -0.19300
    -0.19300
     0.03220
    -0.04887
     0.14030
    -0.22002
     0.01418
     0.34748
     0.28442
     0.35649
     0.33847
     0.36550
     0.74383
     0.76185
     0.80689
     0.62673
     0.65375
     0.57268
     0.70780
     0.62673
     0.54566
     0.34748
     0.39252
     0.47359
     0.48260
     0.20335
     0.20335
     0.00518
     0.21236
     0.05022
    -0.19300
     0.01418
     0.14030
     0.02319
     0.28442
     0.36550
     0.33847
     0.03220
    -0.08490
     0.26641
     0.42855
     0.36550
     0.38351
    -0.29209
    -0.74249
    -0.62538
    -0.47225
    -0.30109
     1.37439
     3.33813
     1.31134
     0.00518
    -0.42721
    -0.40018
    -0.03986
     0.65375
     0.86094
     0.21236
     0.32946
    -0.21101
    -0.19300
    -0.12093
    -0.49026
    -0.96769
    -1.08479
    -1.66130
    -1.61626
    -1.44511
    -1.43610
    -1.13884
    -1.30999
    -1.24693
    -1.03074
    -0.83257
    -0.77852
    -0.46324
    -0.41820
    -0.45423
    -0.58935
    -0.32812
    -0.00383
    -0.06689
     0.00518
     0.12228
     0.16732
     0.23038
     0.19434
     0.24839
     0.68078
     0.63574
     0.72582
     0.86094
     1.46447
     1.90586
     2.30222
     2.32924
     3.07690
     3.09492
     2.26618
     2.07702
     2.59948
     2.60849
     3.57234
     3.81556
     3.63540
     3.42821
     1.59959
     0.32946
     1.52753
     3.00484
    -0.31911
    -0.52629
     0.54566
    -0.59836
    -1.20189
    -2.27385
    -1.78741
    -1.33701
    -1.24693
    -1.20189
    -0.65241
    -1.13884
    -1.42709
    -1.85047
    -1.49916
    -1.49916
    -1.52618
    -0.49026
    -0.16597
     0.10426
     0.07724
     0.11327
    -0.14796
    -0.76050
    -0.46324
    -0.41820
    -0.85959
    -0.80554
    -0.71546
    -0.77852
    -0.58034
    -0.77852
    -1.14785
    -1.25594
    -1.09380
    -0.82356
    -1.00372
    -1.07578
    -1.15685
    -1.16586
    -0.94967
    -1.10281
    -1.04876
    -0.91364
    -0.82356
    -0.69745
    -0.54431
    -0.53530
    -0.71546
    -0.75149
    -0.76951
    -0.65241
    -0.37316
    -0.55332
    -0.64340
    -0.66141
    -0.64340
    -0.57133
    -0.72447
    -0.71546
    -0.49026
    -0.63439
    -0.40018
    -0.24705
    -0.14796
    -0.29209
    -0.12093
    -0.11193
     0.07724
     0.33847
     0.25740
     0.24839
     0.14930
     0.40153
     0.32946
     0.28442
     0.25740
     0.28442
     0.44657
     0.37450
     0.38351
     0.39252
     0.29343
     0.08625
     0.27542
     0.15831
     0.02319
     0.43756
     0.14930
     0.37450
    -0.01284
     0.05922
     0.64474
     0.14930
     0.21236
     0.07724
     0.19434
     0.23038
     0.22137
     0.15831
     0.25740
     0.12228
     0.15831
     0.44657
     0.53665
     0.79788
     0.58169
     0.30244
     0.27542
    -0.38217
    -0.65241
    -0.32812
     0.05022
     0.00518
    -0.14796
    -0.49927
    -0.59836
    -0.59836
    -0.72447
    -0.71546
    -0.81455
    -0.76951
    -0.78753
    -0.64340
    -0.42721
    -0.30109
    -0.36415
    -0.22903
    -0.05788
     0.15831
     0.03220
    -0.12093
     0.15831
     0.24839
     0.16732
     0.07724
     0.05022
    -0.02185
     0.17633
    -0.05788
     0.24839
     0.05022
    -0.06689
    -0.06689
    -0.03086
     0.02319
    -0.19300
    -0.31911
    -0.25605
    -0.19300
    -0.17498
    -0.00383
    -0.01284
    -0.25605
    -0.26506
    -0.23804
    -0.25605
     0.00518
    -0.09391
    -0.25605
    -0.09391
     0.14930
     0.14030
    -0.12093
     0.02319
     0.02319
     0.19434
     0.64474
     0.62673
     0.86094
     1.23927
     1.92388
     2.26618
     2.98682
     2.50039
     1.96892
     2.71658
     3.27508
     1.09514
    -0.15697
     2.08602
     2.34726
     1.84281
    -1.78741
    -3.02151
    -1.65229
    -0.65241
    -2.14773
    -3.30076
    -4.27362
    -5.35458
    -3.35480
    -3.24671
    -2.77829
    -2.63417
    -2.71524
    -2.54409
    -2.04865
    -1.22892
    -0.72447
     0.04121
     0.21236
     0.30244
     0.52764
     0.59070
     1.01407
     1.14018
     0.82490
     0.76185
     0.41054
     0.52764
     0.50062
     0.41054
     0.19434
     0.05022
    -0.07590
     0.14930
     0.04121
    -0.03086
    -0.05788
    -0.31010
    -0.16597
    -0.19300
     0.01418
    -0.34613
     0.00518
    -0.07590
    -0.00383
     0.22137
     0.22137
     0.15831
     0.41954
     0.50062
     0.59070
     0.55466
     0.41954
     0.31145
     0.41954
     0.60871
     0.68978
     0.37450
     0.21236
     0.41954
     0.37450
     0.32046
     0.28442
     0.26641
     0.26641
     0.26641
     0.35649
     0.31145
     0.38351
     0.36550
     0.24839
     0.39252
     0.51863
     0.50962
     0.58169
     0.43756
     0.55466
     0.68078
     0.47359
     0.49161
     0.44657
     0.73482
     0.59970
     0.13129
     0.29343
     0.12228
     0.00518
     0.28442
     0.12228
    -0.51729
    -0.21101
    -0.14796
    -0.22002
    -0.09391
    -0.24705
    -0.40919
    -0.44522
    -0.21101
    -0.16597
    -0.14796
     0.13129
     0.56367
     0.74383
     0.53665
     0.32046
     0.20335
    -0.51729
    -0.51729
     0.11327
     0.68078
     0.63574
     0.22137
    -0.13895
    -0.45423
    -0.42721
    -0.33713
    -0.24705
    -0.16597
    -0.49927
    -0.48125
    -0.05788
     0.12228
    -0.00383
    -0.03086
     0.22137
    -0.03986
     0.17633
     0.12228
     0.16732
     0.02319
     0.12228
     0.12228
     0.17633
     0.23038
    -0.06689
    -0.16597
    -0.05788
     0.20335
     0.06823
     0.05022
     0.02319
     0.02319
    -0.01284
    -0.06689
    -0.12093
    -0.04887
     0.04121
    -0.08490
    -0.01284
    -0.00383
     0.11327
    -0.13895
    -0.10292
    -0.01284
     0.12228
    -0.08490
    -0.08490
     0.01418
    -0.06689
    -0.11193
    -0.02185
     0.01418
    -0.04887
    -0.04887
    -0.00383
     0.19434
     0.23938
    -0.21101
    -0.11193
     0.22137
     0.29343
     0.09526
     0.31145
     0.32946
     0.33847
     0.53665
     0.41054
     0.68078
     0.80689
     1.11316
     1.40142
     1.60860
     1.62662
     1.32034
     1.03209
     1.19423
     0.98705
     1.46447
     1.30233
     0.47359
    -0.01284
    -0.69745
    -0.89562
    -0.70645
    -1.74237
    -2.49004
    -2.55309
    -2.38194
    -3.01250
    -2.46301
    -2.66119
    -2.64317
    -3.03952
    -2.35492
    -2.10269
    -1.86849
    -1.35503
    -1.14785
    -0.81455
    -0.58034
    -0.05788
     0.12228
     0.58169
     0.59970
     0.41054
     0.13129
     0.10426
     0.06823
     0.39252
     0.50062
     0.44657
     0.14930
     0.05022
     0.00518
    -0.03986
     0.04121
     0.09526
     0.05022
     0.06823
     0.10426
     0.48260
     0.31145
     0.32046
     0.18534
     0.39252
     0.25740
     0.38351
     0.54566
     0.65375
     0.60871
     0.68078
     0.55466
     0.91498
     0.68978
     0.96903
     0.73482
     0.75284
     0.84292
     0.86094
     0.50962
     0.65375
     0.52764
     0.58169
     0.53665
     0.37450
     0.04121
    -0.28308
    -0.49927
    -0.18399
    -0.14796
    -0.03086
    -0.21101
    -0.41820
    -0.36415
    -0.18399
    -0.35514
    -0.24705
    -0.08490
    -0.10292
    -0.05788
    -0.07590
    -0.16597
    -0.05788
    -0.24705
    -0.06689
     0.02319
    -0.02185
    -0.14796
    -0.11193
    -0.31010
    -0.17498
    -0.23804
    -0.16597
    -0.06689
    -0.21101
    -0.24705
    -0.11193
    -0.22903
    -0.10292
    -0.04887
    -0.15697
    -0.14796
     0.06823
    -0.05788
     0.04121
    -0.03086
    -0.00383
    -0.09391
    -0.10292
     0.16732
     0.03220
     0.02319
     0.05022
     0.07724
     0.14930
    -0.09391
    -0.10292
    -0.04887
     0.16732
     0.00518
     0.25740
    -0.21101
    -0.18399
    -0.03086
    -0.04887
     0.05022
     0.05022
    -0.17498
    -0.03086
     0.13129
     0.06823
    -0.00383
    -0.03986
     0.08625
     0.12228
     0.22137
     0.15831
     0.20335
     0.01418
     0.26641
     0.06823
     0.19434
     0.41054
     0.32046
     0.41054
     0.29343
     0.82490
     0.68978
     0.50962
     0.73482
     1.39241
     1.47348
     1.69868
     2.33825
     1.95090
     1.23026
     1.35638
     0.95102
     0.86094
     0.91498
     1.42844
     1.21225
     0.77986
     0.32946
     0.23038
    -1.09380
    -0.72447
    -0.46324
    -1.40007
    -1.63428
    -2.89540
    -2.86837
    -2.26484
    -2.20178
    -1.70634
    -1.12082
    -1.37305
    -1.53519
    -1.71535
    -1.50817
    -1.63428
    -2.68821
    -2.02162
    -0.76050
     0.14930
     0.56367
     0.50962
    -0.09391
    -0.41820
    -0.43621
    -0.18399
     0.35649
    -0.08490
    -0.11193
     0.05922
     0.34748
     0.18534
    -0.11193
    -0.07590
     0.32046
     0.51863
     0.25740
    -0.05788
     0.00518
     0.21236
     0.43756
     0.43756
     0.28442
     0.53665
     0.68078
     0.69879
     0.83391
     0.69879
     0.74383
     0.76185
     0.39252
     0.21236
     0.28442
     0.59970
     0.38351
     0.38351
     0.54566
     0.05922
    -0.01284
    -0.08490
    -0.16597
     0.23038
     0.41954
     0.62673
     0.55466
     0.23938
     0.55466
     0.71681
    -0.27407
     0.04121
     0.15831
    -0.12994
     0.19434
     0.23038
    -0.34613
    -0.52629
    -0.59836
    -0.56233
    -0.58935
    -0.77852
    -0.90463
    -0.87761
    -0.84157
    -0.80554
    -0.74249
    -0.56233
    -0.61637
    -0.43621
    -0.40018
    -0.58034
    -0.27407
    -0.20201
    -0.39117
    -0.29209
    -0.38217
    -0.19300
    -0.27407
    -0.29209
    -0.51729
    -0.27407
    -0.42721
    -0.22903
    -0.22903
    -0.31911
    -0.36415
    -0.40919
    -0.42721
    -0.19300
    -0.33713
    -0.45423
    -0.40018
    -0.30109
    -0.33713
    -0.34613
    -0.49026
    -0.39117
    -0.26506
    -0.29209
    -0.14796
    -0.36415
    -0.21101
    -0.35514
    -0.50828
    -0.23804
    -0.06689
    -0.24705
    -0.12994
    -0.41820
    -0.19300
    -0.19300
    -0.15697
    -0.15697
    -0.13895
     0.22137
     0.15831
     0.41954
     0.63574
     1.03209
     1.05911
     1.62662
     2.50940
     2.22114
     1.10415
     1.34737
     2.36527
     2.50940
     1.30233
     1.37439
     2.32924
     2.43734
     1.56356
     2.18511
     1.64463
    -0.74249
    -1.31900
    -1.94956
    -1.50817
    -1.18388
    -0.81455
     0.34748
    -0.17498
    -1.06677
    -1.71535
    -3.94032
    -2.97647
    -2.16575
    -0.90463
    -1.13884
    -0.61637
    -0.03986
    -0.49927
    -0.31911
    -0.49026
    -1.12983
    -1.19289
    -0.45423
    -0.32812
    -0.08490
     0.32946
     0.39252
     0.15831
    -0.00383
     0.06823
    -0.12093
     0.23938
    -0.14796
    -0.25605
     0.07724
     0.23938
     0.24839
    -0.01284
     0.11327
    -0.07590
    -0.24705
    -0.32812
    -0.38217
    -0.34613
    -0.58935
    -0.94967
    -0.95868
    -0.71546
    -0.73348
    -0.88661
    -1.06677
    -0.99471
    -0.82356
    -1.07578
    -0.99471
    -0.75149
    -0.66141
    -0.49927
    -0.41820
    -0.42721
    -0.41820
    -0.31911
    -0.24705
    -0.03986
    -0.20201
    -0.18399
     0.05922
     0.20335
     0.30244
     0.23938
     0.09526
     0.30244
     0.36550
     0.50962
     0.42855
     0.80689
     0.37450
     0.36550
     0.49161
     0.63574
     0.38351
     0.39252
     0.04121
     0.10426
     0.54566
     0.45558
     0.43756
     0.10426
     0.29343
     0.05022
    -0.13895
    -0.18399
    -0.45423
    -0.43621
    -0.28308
    -0.28308
    -0.29209
    -0.36415
    -0.42721
    -0.67943
    -0.41820
    -0.26506
    -0.26506
    -0.40919
    -0.18399
     0.37450
     1.06812
     1.43745
     0.96002
    -0.61637
    -2.26484
    -0.39117
     0.54566
     0.93300
     0.51863
     0.08625
    -0.30109
    -0.59836
    -0.77852
    -0.92265
    -1.10281
    -1.12983
    -1.05777
    -0.90463
    -0.66141
    -0.64340
    -0.47225
    -0.20201
    -0.09391
     0.19434
     0.27542
     0.32946
     0.68978
     1.14919
     1.81578
     1.97793
     1.72570
     1.14919
     1.43745
     1.75273
     1.84281
     1.49150
    -0.48125
    -0.98570
     0.26641
     0.51863
     0.86994
     0.50062
     0.32046
    -0.44522
    -1.12082
    -1.50817
    -3.54397
    -3.44488
    -2.98548
    -1.94956
    -0.08490
    -0.31010
     0.01418
    -1.57122
    -3.94032
    -3.19266
    -1.61626
    -1.03074
    -0.99471
    -0.83257
    -0.65241
    -0.92265
    -0.68844
    -0.62538
    -0.17498
     0.48260
     0.13129
    -0.17498
    -0.16597
    -0.01284
    -0.07590
     0.38351
     0.36550
     0.19434
    -0.38217
     0.04121
    -0.02185
    -0.11193
     0.18534
    -0.03086
    -0.18399
     0.32946
     0.23038
    -0.23804
     0.05022
     0.32946
     0.19434
     0.05022
     0.09526
     0.25740
     0.43756
     0.34748
     0.08625
    -0.13895
    -0.16597
    -0.34613
    -0.27407
    -0.65241
    -0.50828
    -0.45423
    -0.46324
    -0.40919
    -0.34613
    -0.31911
    -0.47225
    -0.47225
    -0.53530
    -0.73348
    -0.40018
    -0.32812
    -0.37316
    -0.31911
    -0.02185
    -0.15697
    -0.14796
    -0.18399
    -0.06689
     0.15831
     0.00518
    -0.28308
    -0.14796
     0.14930
     0.26641
     0.13129
     0.32046
     0.12228
    -0.06689
     0.01418
    -0.05788
    -0.01284
     0.00518
    -0.07590
    -0.09391
     0.14030
     0.07724
    -0.03086
    -0.15697
    -0.09391
    -0.12093
    -0.07590
    -0.18399
    -0.04887
    -0.03086
     0.16732
     0.31145
     0.31145
     0.28442
     0.29343
     0.20335
     0.43756
     0.39252
     0.59970
     0.35649
     0.68978
     0.48260
     0.30244
     0.55466
     0.61772
     0.53665
     0.39252
     0.43756
     0.43756
     0.39252
     0.30244
     0.28442
     0.34748
     0.39252
     0.30244
     0.28442
    -0.07590
     0.06823
    -0.00383
    -0.22903
    -0.06689
     0.59070
     0.23038
     0.42855
     0.78887
     0.84292
     1.14018
     0.94201
     1.77074
     2.00495
     1.98694
     1.33836
     1.64463
     2.34726
     2.69857
     1.92388
     0.57268
     0.96002
     1.68967
     2.31122
     2.04098
     0.64474
     0.55466
    -0.26506
    -0.29209
     0.03220
    -1.69733
    -1.38205
    -1.40908
    -1.04876
     0.46458
    -1.13884
    -1.94055
    -2.56210
    -2.38194
    -1.17487
    -1.46313
    -0.81455
    -1.27396
    -1.40007
    -1.31900
    -0.92265
    -0.39117
    -0.40919
    -0.28308
    -0.45423
    -0.13895
     0.14030
    -0.15697
    -0.24705
     0.00518
     0.00518
     0.12228
    -0.25605
    -0.35514
    -0.40919
    -0.59836
    -0.25605
    -0.01284
    -0.11193
    -0.39117
    -0.03986
     0.01418
    -0.13895
    -0.64340
    -0.09391
    -0.12093
    -0.22002
    -0.25605
    -0.24705
    -0.38217
    -0.57133
    -0.64340
    -0.62538
    -0.62538
    -0.91364
    -0.89562
    -0.79653
    -0.84157
    -1.02173
    -0.87761
    -0.84157
    -0.67042
    -0.42721
    -0.57133
    -0.58034
    -0.36415
    -0.22002
    -0.43621
    -0.29209
    -0.12093
     0.06823
    -0.03986
     0.11327
     0.03220
     0.07724
     0.12228
     0.25740
     0.36550
     0.32046
     0.05022
     0.14930
     0.21236
     0.32046
     0.14030
     0.20335
     0.09526
     0.26641
     0.23938
     0.37450
     0.17633
     0.02319
    -0.11193
    -0.10292
     0.18534
     0.17633
     0.04121
     0.18534
     0.07724
     0.11327
     0.05022
    -0.05788
    -0.13895
    -0.02185
     0.18534
     0.11327
    -0.05788
    -0.17498
    -0.10292
     0.06823
     0.11327
     0.11327
    -0.08490
    -0.17498
     0.06823
    -0.04887
    -0.03086
    -0.10292
     0.08625
    -0.03086
     0.03220
     0.14930
     0.09526
     0.31145
     0.82490
     0.41054
     0.43756
     0.84292
     0.81590
     0.83391
     1.07713
     1.55455
     1.67166
     2.08602
     2.13106
     2.38329
     2.58146
     1.69868
     1.10415
     2.53642
     2.72559
     0.29343
    -1.11181
     0.17633
     0.60871
     0.26641
     0.41054
     0.79788
     0.21236
    -0.29209
    -1.13884
    -1.03975
    -2.14773
    -2.69722
    -1.33701
    -1.40908
    -0.23804
     0.86094
     0.43756
     1.01407
    -0.36415
    -1.32801
    -1.28297
    -1.08479
    -0.12994
     0.97804
     1.73471
     0.95102
    -0.02185
    -0.17498
     0.22137
     0.32046
     0.62673
     0.37450
    -0.21101
    -0.12994
    -0.12093
    -0.42721
    -0.88661
    -0.47225
    -0.75149
    -0.91364
    -1.37305
    -1.62527
    -1.77841
    -1.43610
    -0.98570
    -1.04876
    -1.40007
    -1.48114
    -1.84146
    -1.61626
    -0.95868
    -0.88661
    -1.15685
    -1.27396
    -1.29197
    -1.21090
    -1.22892
    -1.22892
    -1.16586
    -1.03074
    -1.03074
    -1.10281
    -1.18388
    -1.28297
    -1.20189
    -1.23793
    -1.15685
    -0.99471
    -1.04876
    -1.14785
    -0.97669
    -1.03074
    -0.79653
    -0.77852
    -0.76951
    -0.77852
    -0.63439
    -0.62538
    -0.44522
    -0.19300
    -0.34613
    -0.41820
    -0.03986
     0.13129
    -0.15697
     0.05022
    -0.09391
     0.41954
     0.38351
     0.14930
     0.11327
     0.33847
     0.43756
     0.28442
     0.29343
     0.42855
     0.27542
     0.20335
     0.36550
     0.40153
     0.15831
     0.21236
     0.05922
     0.23038
     0.22137
     0.32946
     0.22137
     0.10426
     0.10426
     0.16732
     0.15831
     0.07724
     0.10426
    -0.28308
    -0.02185
     0.32946
     0.39252
     0.24839
     0.08625
     0.18534
     0.12228
     0.25740
     0.22137
     0.37450
     0.27542
     0.31145
     0.51863
     0.57268
     0.62673
     0.51863
     0.39252
     0.73482
     0.79788
     0.78887
     0.71681
     0.81590
     0.95102
     1.11316
     1.03209
     1.10415
     1.13118
     1.19423
     1.21225
     1.43745
     1.23927
     1.08614
     0.90598
     1.37439
     1.57257
     0.96903
     1.23927
     1.51852
     1.50050
     1.56356
     0.86994
    -0.05788
    -0.22002
     2.06801
     2.68055
     0.81590
     0.40153
    -0.54431
    -2.09369
    -1.92253
    -0.30109
    -0.05788
    -0.60737
    -1.17487
    -1.35503
    -1.87749
    -1.30999
    -0.95868
    -1.20189
    -1.17487
    -0.68844
    -0.44522
    -0.11193
     0.19434
     0.15831
    -0.19300
     0.26641
     0.75284
     0.90598
     1.05010
     0.99606
     0.50962
     0.41954
     0.38351
     0.31145
     0.16732
    -0.08490
    -0.05788
     0.21236
     0.16732
     0.01418
    -0.59836
     0.10426
    -0.03986
    -0.27407
    -0.22002
    -0.17498
     0.15831
     0.10426
    -0.76050
    -0.41820
    -0.36415
    -0.48125
    -1.48114
    -0.91364
    -0.19300
    -0.28308
    -0.71546
    -0.88661
    -0.95868
    -1.00372
    -0.76951
    -0.62538
    -0.77852
    -0.74249
    -0.68844
    -0.45423
    -0.32812
    -0.28308
    -0.34613
    -0.40919
    -0.13895
    -0.14796
    -0.05788
     0.29343
     0.10426
    -0.07590
    -0.03986
    -0.11193
     0.01418
    -0.07590
    -0.10292
    -0.12994
     0.02319
    -0.24705
    -0.02185
    -0.23804
    -0.06689
    -0.03986
    -0.20201
    -0.81455
    -0.87761
    -0.43621
    -0.46324
    -0.55332
    -0.58034
    -0.45423
    -0.43621
    -0.67042
    -0.64340
    -0.40018
    -0.63439
    -0.27407
    -0.22002
    -0.14796
     0.05022
    -0.16597
     0.00518
     0.22137
     0.31145
     0.39252
     0.13129
     0.25740
    -0.07590
     0.42855
     0.71681
     0.77986
     1.05911
     0.77086
     1.24828
     1.40142
     1.52753
     1.60860
     2.21214
     1.77074
     1.10415
     0.91498
     1.14919
     1.12217
     1.23026
     1.14919
     0.99606
     0.75284
     0.26641
    -0.08490
    -0.03986
    -0.44522
    -0.53530
    -0.63439
    -0.66141
    -0.48125
    -0.40919
    -0.28308
    -0.34613
    -0.29209
    -0.17498
    -0.24705
     0.14930
     0.47359
     0.52764
     0.68078
     0.41954
    -0.17498
    -0.01284
     0.28442
     0.18534
     0.36550
    -0.01284
     0.17633
     0.01418
    -0.37316
    -0.22002
    -0.23804
    -0.26506
     0.03220
     0.29343
     0.48260
     0.10426
    -0.01284
     0.01418
    -0.23804
     0.07724
     0.66276
     0.46458
     0.35649
     0.20335
     0.29343
     0.21236
     0.11327
    -0.31010
    -0.00383
    -0.17498
     0.14930
    -0.03986
    -0.24705
     0.02319
    -0.52629
    -0.24705
    -0.21101
     0.05922
    -0.00383
    -0.14796
    -0.12994
     0.21236
    -0.11193
    -0.19300
    -0.16597
    -0.20201
    -0.11193
    -0.26506
    -0.40919
    -0.50828
    -0.28308
    -0.48125
    -0.52629
    -0.49927
    -0.41820
    -0.36415
    -0.31010
    -0.16597
    -0.22002
    -0.51729
    -0.53530
    -0.22002
    -0.06689
     0.09526
    -0.03986
     0.06823
     0.03220
     0.14030
     0.20335
     0.50962
     0.42855
     0.11327
     0.23938
     0.31145
     0.30244
     0.13129
    -0.00383
     0.36550
     0.30244
     0.41954
     0.09526
     0.18534
    -0.01284
     0.05022
     0.02319
     0.35649
     0.32946
     0.05022
     0.14030
     0.20335
     0.46458
     0.39252
     0.23938
     0.27542
     0.39252
     0.63574
     0.54566
     0.42855
     0.40153
     0.49161
     0.35649
     0.46458
     0.59070
     0.43756
     0.34748
     0.43756
     0.56367
     0.34748
     0.08625
     0.17633
     0.35649
     0.49161
     0.48260
     0.59070
     0.23938
     0.29343
     0.41954
     0.35649
     0.52764
     0.42855
     0.44657
     0.38351
     0.47359
     0.50062
     0.66276
     0.43756
     0.67177
     0.84292
     0.81590
     0.59070
     0.50062
     0.33847
     0.38351
     0.32046
     0.40153
     0.39252
     0.22137
     0.18534
    -0.02185
    -0.01284
    -0.00383
    -0.36415
    -0.56233
    -0.54431
    -0.53530
    -0.43621
    -0.40018
    -0.82356
    -0.49026
    -0.72447
    -0.60737
    -0.35514
    -0.55332
    -0.61637
    -0.39117
    -0.10292
    -0.26506
    -0.26506
    -0.18399
    -0.08490
     0.16732
     0.07724
     0.04121
    -0.18399
    -0.22903
     0.04121
     0.26641
     0.53665
     0.33847
     0.00518
     0.13129
     0.10426
     0.30244
    -0.12994
     0.03220
    -0.13895
    -0.06689
    -0.05788
     0.03220
    -0.08490
    -0.07590
    -0.26506
    -0.12093
    -0.10292
    -0.22002
    -0.45423
    -0.35514
    -0.23804
    -0.21101
    -0.10292
    -0.12093
    -0.45423
    -0.11193
    -0.22903
     0.06823
    -0.04887
    -0.15697
    -0.31911
    -0.27407
    -0.29209
     0.06823
     0.04121
    -0.13895
    -0.33713
    -0.23804
    -0.11193
     0.01418
    -0.32812
    -0.17498
     0.05922
     0.14030
     0.00518
     0.02319
     0.03220
    -0.23804
     0.01418
     0.23938
    -0.10292
    -0.05788
     0.00518
     0.18534
    -0.05788
     0.06823
     0.04121
    -0.18399
     0.11327
    -0.00383
     0.05022
     0.03220
     0.27542
     0.03220
     0.14930
     0.23038
     0.22137
     0.14030
     0.23038
     0.35649
     0.23038
     0.24839
     0.34748
     0.26641
     0.38351
     0.51863
     0.39252
     0.50062
     0.46458
     0.58169
     0.37450
     0.68078
     0.91498
     0.67177
     0.69879
     0.71681
     0.86094
     0.86094
     0.53665
     0.72582
     0.59070
     0.86094
     0.88796
     0.84292
     0.68078
     0.75284
     0.52764
     0.65375
     0.78887
     0.64474
     0.77986
     0.36550
     0.22137
     0.10426
     0.09526
     0.15831
    -0.07590
    -0.14796
    -0.27407
    -0.84157
    -0.90463
    -1.11181
    -1.42709
    -1.41809
    -1.30098
    -1.49916
    -1.80543
    -1.85047
    -1.90452
    -2.12972
    -2.21079
    -2.11170
    -1.85047
    -1.49015
    -0.73348
    -0.49927
    -0.98570
    -1.58023
    -0.67042
    -2.11170
    -4.64295
    -4.46279
    -2.73325
    -1.80543
    -3.10258
    -3.61604
    -5.21045
    -6.07522
    -5.87704
    -5.46267
    -4.49882
    -4.95823
    -5.92208
    -6.91296
    -6.39050
    -5.96712
    -5.48069
    -4.77807
    -4.18354
    -4.12949
    -4.33668
    -4.30064
    -3.87727
    -3.84124
    -3.80520
    -4.12048
    -3.83223
    -3.53496
    -3.70612
    -3.94933
    -4.20156
    -4.07544
    -3.67008
    -3.48992
    -3.79620
    -4.06644
    -4.02140
    -4.06644
    -3.93132
    -4.01239
    -4.14751
    -4.54386
    -4.64295
    -5.03029
    -4.56188
    -4.67898
    -3.88628
    -3.80520
    -4.20156
    -3.92231
    -3.88628
    -3.96735
    -3.68810
    -3.43588
    -3.35480
    -3.45389
    -3.71512
    -2.91341
    -2.76928
    -3.25572
    -3.41786
    -2.97647
    -2.88639
    -3.33679
    -3.67909
    -3.45389
    -3.41786
    -3.61604
    -3.84124
    -3.45389
    -3.36381
    -3.38183
    -3.58901
    -3.75116
    -3.37282
    -3.34580
    -3.30976
    -3.23770
    -3.11159
    -3.32778
    -3.44488
    -3.09357
    -2.98548
    -3.36381
    -3.31877
    -3.07556
    -2.40897
    -2.73325
    -2.97647
    -2.76028
    -2.51706
    -2.41797
    -2.30988
    -2.13873
    -1.90452
    -1.68833
    -2.10269
    -1.83245
    -1.73337
    -1.45412
    -1.56221
    -1.44511
    -1.30098
    -1.10281
    -1.22892
    -1.39106
    -0.90463
    -0.97669
    -1.51717
    -1.69733
    -1.36404
    -1.75138
    -1.80543
    -1.47213
    -1.38205
    -1.38205
    -1.73337
    -1.82345
    -1.34602
    -1.10281
    -2.28285
    -3.30976
    -2.37293
    -0.34613
     0.19434
     0.08625
    -1.44511
    -2.15674
    -1.46313
    -1.08479
    -0.23804
     0.13129
    -0.31010
    -0.76050
    -0.90463
    -0.62538
    -0.18399
    -0.32812
    -0.13895
     0.21236
     0.10426
    -0.00383
    -0.62538
    -0.76050
    -0.21101
     0.56367
     0.83391
    -0.33713
    -0.23804
    -0.56233
    -1.71535
    -2.24682
    -2.40897
    -1.66130
    -1.28297
    -2.00361
    -2.12972
    -2.62516
    -2.92242
    -3.05754
    -3.16564
    -2.86837
    -2.33690
    -1.81444
    -2.16575
    -2.42698
    -1.87749
    -1.11181
    -0.96769
    -1.18388
    -1.10281
    -1.20189
    -1.07578
    -0.93165
    -0.73348
    -0.08490
    -0.49927
    -1.30098
    -1.07578
    -1.15685
    -1.10281
    -1.08479
    -0.81455
    -0.39117
    -0.34613
    -0.85959
    -0.63439
    -0.22002
     0.01418
    -0.04887
    -0.15697
    -0.68844
    -0.49026
    -0.35514
    -0.40018
    -0.09391
     0.19434
     0.13129
    -0.06689
    -0.25605
    -0.33713
    -0.57133
    -0.34613
    -0.04887
     0.32046
     0.10426
    -0.56233
    -1.62527
    -1.89551
    -0.31010
     0.06823
     0.05022
     0.07724
    -0.40919
    -0.52629
    -0.90463
    -1.08479
    -0.76951
    -0.78753
    -0.70645
    -0.46324
    -0.31010
    -0.41820
    -0.21101
    -0.47225
    -0.20201
    -0.32812
    -0.20201
     0.00518
    -0.17498
    -0.08490
    -0.24705
    -0.15697
    -0.06689
     0.20335
    -0.08490
     0.06823
     0.05022
     0.01418
    -0.24705
    -0.03086
    -0.36415
    -0.41820
    -0.59836
    -0.47225
    -0.42721
    -0.40919
    -0.48125
    -0.40018
    -0.49927
    -0.93165
    -0.80554
    -0.48125
    -0.42721
    -0.38217
    -0.17498
     0.06823
    -0.40018
    -0.32812
    -0.43621
     0.37450
     0.34748
    -0.07590
    -0.41820
     0.14030
     0.36550
     0.23938
     0.47359
     0.20335
     0.22137
    -0.06689
     0.00518
     0.23038
     0.44657
     0.50062
     0.21236
     0.86094
     1.28431
     0.86094
     1.42844
     1.76174
     1.69868
     1.05911
     0.27542
     1.82479
     2.59948
     1.70769
     1.14018
     1.66265
     1.94190
     0.49161
    -1.59825
    -0.31911
    -0.31010
     0.05922
    -1.48114
    -1.43610
    -2.03964
    -2.42698
    -2.22881
    -1.76940
    -1.66130
    -1.58023
    -1.38205
    -2.24682
    -1.88650
    -1.04876
    -0.45423
    -0.37316
     0.21236
     0.16732
    -0.00383
     0.33847
     0.64474
     0.62673
     0.28442
     0.14930
     0.23938
     0.48260
     0.41954
     0.52764
     0.04121
    -0.06689
    -0.25605
    -0.16597
     0.10426
     0.10426
    -0.08490
    -0.32812
    -0.22002
    -0.01284
    -0.04887
    -0.08490
    -0.21101
    -0.22903
     0.00518
     0.05022
     0.07724
     0.10426
     0.10426
    -0.08490
     0.07724
     0.25740
     0.30244
     0.20335
     0.16732
     0.29343
     0.48260
     0.23038
     0.25740
     0.11327
    -0.03086
     0.06823
     0.12228
    -0.12093
    -0.03986
    -0.43621
    -0.17498
     0.05022
    -0.22903
    -0.30109
    -0.11193
     0.23038
     0.51863
    -0.23804
    -0.46324
    -0.20201
     0.14930
     0.41054
     0.56367
     0.48260
     0.57268
     0.33847
     0.61772
     0.60871
     0.60871
     0.51863
     0.51863
     0.66276
     0.38351
     0.64474
     0.58169
     0.40153
     0.59970
     0.66276
     0.62673
     0.50962
     0.32046
     0.29343
     0.23938
     0.60871
     0.67177
     0.62673
     0.58169
     0.54566
     0.79788
     0.81590
     0.44657
    -0.06689
     0.16732
     0.74383
     0.98705
     0.78887
     0.69879
     0.67177
     0.59070
     1.18522
     1.14018
     0.66276
     0.14930
     0.39252
     0.71681
     0.94201
     0.70780
     0.50062
     0.58169
     0.49161
    -0.12093
    -0.40018
    -0.16597
     0.04121
    -0.31911
    -0.48125
    -0.43621
    -0.63439
    -0.58935
    -0.74249
    -0.69745
    -0.62538
    -0.48125
    -0.16597
     0.06823
    -0.34613
    -0.48125
     0.02319
    -0.06689
     0.02319
    -0.24705
     0.18534
     0.02319
     0.10426
     0.09526
     0.28442
     0.12228
     0.55466
     0.60871
     0.36550
     0.33847
     0.55466
     0.72582
     0.90598
     0.88796
     1.12217
     1.20324
     0.85193
     1.25729
     1.38340
     1.77975
     1.62662
     1.25729
     1.10415
     1.80678
     1.80678
     1.24828
     0.77086
     0.28442
     0.22137
     0.42855
     0.59070
     0.40153
    -0.40018
    -0.73348
    -0.61637
    -0.71546
    -0.39117
    -0.37316
    -0.73348
    -0.69745
    -0.43621
    -0.41820
    -0.27407
    -0.11193
     0.09526
     0.41054
     0.57268
     0.72582
     0.83391
     0.62673
     0.85193
     1.02308
     0.74383
     0.78887
     0.70780
     0.74383
     0.81590
     0.86994
     0.72582
     0.67177
     0.67177
     0.77986
     0.49161
     0.45558
     0.56367
     0.37450
     0.47359
     0.68978
     0.51863
     0.58169
     0.37450
     0.31145
     0.41954
     0.50962
     0.27542
     0.36550
     0.41954
     0.38351
     0.48260
     0.40153
     0.52764
     0.19434
     0.32946
     0.57268
     0.51863
     0.50062
     0.46458
     0.37450
     0.18534
     0.44657
     0.33847
     0.55466
     0.47359
     0.60871
     0.36550
     0.33847
     0.59070
     0.25740
     0.33847
     0.59070
     0.53665
     0.34748
     0.52764
     0.46458
     0.52764
     0.33847
     0.29343
     0.44657
     0.57268
     0.44657
     0.54566
     0.53665
     0.57268
     0.27542
     0.42855
     0.80689
     0.92399
     0.71681
     0.73482
     0.83391
     0.96002
     0.99606
     0.90598
     0.96002
     0.96002
     1.23026
     1.40142
     1.32935
     1.17622
     0.96903
     1.12217
     1.67166
     1.26630
     0.73482
     0.75284
     0.30244
    -0.13895
    -0.04887
    -0.24705
    -0.59836
    -0.27407
    -0.22002
    -0.62538
    -0.93165
    -1.07578
    -1.03975
    -1.14785
    -1.01273
    -0.70645
    -0.55332
    -0.28308
    -0.22002
    -0.37316
    -0.16597
    -0.00383
     0.09526
     0.50062
     0.47359
     0.49161
     0.50062
     0.70780
     0.86994
     0.77986
     0.37450
     0.54566
     0.81590
     0.77086
     0.87895
     1.08614
     0.87895
     0.93300
     0.92399
     1.08614
     1.41943
     1.49150
     1.23026
     0.91498
     1.08614
     1.10415
     0.83391
     0.97804
     0.95102
     0.96903
     1.01407
     1.19423
     0.93300
     0.39252
     0.30244
     0.23038
     0.29343
     0.41954
     0.48260
     0.52764
     0.52764
     0.48260
     0.64474
     0.62673
     0.66276
     0.50062
     0.52764
     0.81590
     0.95102
     0.86994
     0.61772
     0.67177
     0.89697
     0.90598
     0.91498
     0.72582
     0.67177
     0.77986
     0.31145
     0.62673
     0.56367
     0.51863
     0.54566
     0.77086
     0.50062
     0.41954
     0.69879
     0.86994
     0.50062
     0.59070
     0.55466
     0.59970
     0.96002
     0.97804
     0.59070
     0.65375
     0.84292
     0.81590
     0.81590
     1.01407
     0.94201
     0.71681
     0.88796
     0.73482
     0.85193
     0.86994
     0.97804
     0.88796
     0.76185
     0.76185
     0.84292
     0.73482
     0.51863
     0.68978
     0.56367
     0.44657
     0.59070
     0.57268
     0.36550
     0.14930
     0.25740
     0.57268
     0.64474
     0.33847
     0.23938
     0.20335
     0.28442
     0.19434
     0.32946
     0.35649
     0.42855
     0.08625
     0.37450
     0.40153
     0.32946
     0.01418
     0.17633
     0.28442
     0.34748
     0.50962
     0.18534
     0.13129
     0.16732
     0.25740
     0.42855
     0.86994
     0.94201
     0.81590
     0.86094
     0.50962
     0.16732
    -0.19300
    -0.26506
     0.29343
     0.42855
     0.17633
    -0.15697
    -0.52629
    -0.72447
    -0.65241
    -0.75149
    -0.63439
    -1.07578
    -0.86860
    -0.58935
    -0.21101
    -0.64340
    -0.31010
     0.10426
     0.35649
     0.31145
     0.55466
     0.93300
     1.14919
     1.19423
     1.14018
     1.49150
     1.91487
     1.41943
     1.00506
     0.85193
     0.76185
     0.68978
    -0.33713
    -1.24693
     0.17633
     2.54543
     1.24828
     0.61772
     0.50062
     1.05911
     2.16710
     2.83369
     2.03198
    -1.06677
    -0.81455
     1.72570
     2.59047
     3.10393
     1.58158
     0.59970
     0.38351
    -1.38205
    -2.98548
    -2.67920
    -0.32812
    -0.88661
    -2.03063
    -3.39084
    -4.04842
    -3.76917
    -2.94944
    -2.05765
    -1.64329
    -1.21991
    -0.78753
    -0.69745
    -0.83257
    -0.22903
     0.07724
     0.63574
     0.90598
     0.99606
     1.40142
     1.31134
     1.48249
     1.60860
     1.71670
     1.41042
     1.32034
     1.10415
     1.18522
     1.09514
     0.86994
     0.94201
     0.96002
     1.08614
     1.05010
     1.03209
     0.98705
     0.76185
     0.89697
     0.86094
     1.02308
     0.53665
     0.41954
     0.45558
     0.61772
     0.32046
     0.31145
     0.32946
     0.33847
     0.16732
     0.30244
    -0.04887
    -0.28308
    -0.29209
    -0.22903
    -0.10292
     0.09526
    -0.19300
    -0.23804
     0.07724
     0.09526
     0.19434
     0.23038
    -0.00383
     0.06823
     0.18534
     0.37450
     0.20335
     0.17633
     0.29343
     0.19434
     0.26641
     0.38351
     0.24839
     0.07724
     0.09526
     0.15831
     0.20335
     0.25740
     0.01418
    -0.04887
     0.14030
     0.29343
     0.20335
     0.30244
     0.14030
     0.05922
     0.15831
     0.26641
     0.33847
     0.29343
     0.23938
     0.13129
     0.44657
     0.47359
     0.50962
     0.38351
     0.27542
     0.44657
     0.75284
     0.59970
     0.65375
     0.75284
     0.78887
     0.80689
     0.69879
     0.16732
     0.38351
     0.05022
    -0.10292
     0.07724
     0.03220
     0.01418
    -0.40018
    -0.12994
     0.04121
    -0.35514
    -0.51729
    -0.05788
    -0.45423
    -0.04887
     0.37450
     0.44657
     0.74383
     0.88796
     0.94201
     0.87895
     0.67177
     0.82490
     1.14018
     1.18522
     1.01407
     0.88796
     0.62673
     0.53665
     0.84292
     1.05010
     1.23026
     0.91498
     0.72582
     0.77986
     0.83391
     0.96903
     1.15820
     0.95102
     1.29332
     1.50951
     2.01396
     2.35626
     3.00484
     2.32023
     1.18522
     1.47348
     0.74383
     1.26630
     3.07690
     3.11293
     0.86994
     1.21225
    -1.40908
    -3.72413
    -0.55332
    -1.03074
    -1.54420
    -0.91364
    -1.47213
    -2.26484
    -3.31877
    -3.82322
    -2.71524
    -2.75127
    -2.53508
    -2.51706
    -2.55309
    -1.51717
    -0.68844
    -0.38217
    -0.57133
    -0.12093
     0.01418
     0.37450
     0.44657
     0.64474
     0.99606
     1.25729
     1.50951
     1.88785
     1.86983
     1.31134
    -0.08490
     0.86094
     1.45546
     1.62662
     1.46447
     1.03209
     0.54566
     0.32046
     0.40153
     0.41954
     0.54566
     0.22137
     0.03220
     0.06823
     0.23038
    -0.03086
     0.18534
     0.18534
     0.19434
     0.27542
     0.30244
     0.42855
     0.34748
     0.40153
     0.27542
     0.29343
     0.50962
     0.24839
     0.19434
     0.31145
     0.49161
     0.31145
     0.43756
     0.48260
     0.50962
     0.44657
     0.38351
     0.46458
     0.43756
     0.30244
     0.41054
     0.69879
     0.59970
     0.50062
     0.15831
     0.51863
     0.73482
     0.53665
     0.57268
     0.50962
     0.57268
     0.54566
     0.71681
     0.61772
     0.73482
     0.59070
     0.74383
     0.84292
     0.92399
     0.85193
     0.88796
     0.90598
     1.23026
     1.25729
     1.31134
     1.32034
     1.37439
     1.22126
     1.49150
     1.84281
     1.81578
     2.09503
     2.38329
     2.08602
     1.81578
     1.42844
     1.09514
     1.05010
     1.34737
     1.22126
     1.05010
     0.69879
     0.42855
     0.10426
    -0.23804
    -0.50828
    -0.53530
    -0.17498
    -0.51729
    -0.40018
    -0.62538
    -0.68844
    -0.56233
    -0.86860
    -0.58034
    -0.45423
    -0.59836
    -0.41820
    -0.22002
    -0.22002
    -0.23804
    -0.40919
    -0.30109
    -0.14796
    -0.24705
    -0.50828
     0.03220
     0.17633
     0.42855
    -0.16597
    -0.15697
    -0.00383
     0.59970
     0.96903
     1.18522
     0.56367
     0.30244
     0.55466
     0.74383
     0.87895
     0.78887
     0.77086
     0.18534
     0.36550
     0.48260
     0.26641
     0.64474
     0.25740
    -0.38217
     0.15831
     0.09526
    -0.04887
    -1.23793
    -0.96769
    -2.18377
    -0.52629
     0.83391
    -0.03086
    -1.70634
    -1.98559
    -1.35503
    -0.22002
     0.18534
     0.14930
    -0.40919
    -0.43621
    -0.26506
     0.11327
     0.32946
     0.48260
     0.48260
     0.77086
     0.79788
     0.72582
     0.74383
     0.36550
     0.53665
     0.73482
     0.23938
     0.41054
     0.30244
     0.17633
     0.07724
    -0.00383
     0.14930
    -0.10292
    -0.05788
    -0.25605
    -0.13895
    -0.12994
    -0.12994
    -0.11193
    -0.05788
    -0.03086
    -0.16597
    -0.10292
     0.19434
    -0.03086
    -0.05788
     0.09526
     0.43756
     0.24839
     0.17633
     0.17633
     0.47359
     0.57268
     0.68078
     0.65375
     0.65375
     0.42855
     0.71681
     0.54566
     0.61772
     0.80689
     0.68978
     0.68078
     0.77986
     0.81590
     0.59070
     0.60871
     0.65375
     0.86094
     0.87895
     0.76185
     0.71681
     0.60871
     0.49161
     0.46458
     0.60871
     0.53665
     0.63574
     0.69879
     0.66276
     0.52764
     0.51863
     0.44657
     0.95102
     1.36538
     1.18522
     1.07713
     0.96002
     0.64474
     0.37450
     0.34748
     1.12217
     1.44646
     1.30233
     1.29332
     0.87895
     0.42855
     0.37450
     0.05022
    -0.00383
     0.06823
     0.18534
     0.09526
    -0.11193
    -0.04887
    -0.22002
    -0.72447
    -0.31010
    -0.26506
    -0.17498
     0.17633
     0.14030
     0.35649
     0.47359
     0.44657
     0.28442
     0.59970
     0.64474
     1.32034
     1.03209
     1.52753
     1.05911
     1.41042
     1.38340
     1.87884
     1.56356
     1.35638
     1.35638
     0.81590
     0.87895
     1.21225
     0.91498
     1.39241
     1.23927
     1.78876
     1.16721
     0.80689
     0.79788
     0.53665
     0.64474
     0.80689
     0.76185
     0.25740
     0.05022
     0.59070
    -0.50828
    -0.25605
     0.33847
    -1.72436
    -1.76940
    -1.11181
     0.62673
     0.36550
    -0.44522
    -0.99471
    -1.30098
    -1.21991
    -0.92265
    -0.22002
     0.07724
    -0.05788
     0.32046
     0.51863
     0.48260
     0.23938
     0.36550
     0.24839
     0.49161
     0.37450
     0.21236
     0.66276
     0.44657
     0.21236
     0.55466
     0.58169
     0.43756
     0.27542
     0.50962
     0.51863
     0.52764
     0.27542
     0.32046
     0.35649
     0.63574
     0.77086
     0.60871
     0.53665
     0.63574
     0.68978
     0.95102
     0.31145
     0.23038
     0.23938
     0.26641
     0.12228
     0.19434
     0.01418
    -0.06689
     0.18534
     0.15831
    -0.02185
     0.03220
    -0.37316
    -0.23804
    -0.02185
     0.47359
     0.55466
     0.40153
     0.24839
     0.54566
     0.63574
     0.72582
     0.77086
     0.61772
     0.73482
     0.86094
     0.96002
     0.87895
     0.68978
     0.67177
     0.46458
     0.77086
     0.84292
     0.62673
     0.53665
     0.57268
     0.55466
     0.77086
     0.74383
     0.58169
     0.44657
     0.74383
     0.68078
     0.77986
     0.59070
     0.61772
     0.45558
     0.56367
     0.83391
     0.80689
     0.64474
     0.63574
     0.64474
     0.58169
     0.44657
     0.35649
     0.41054
     0.50962
     0.73482
     0.67177
     0.84292
     0.61772
     0.83391
     0.64474
     0.48260
     0.78887
     1.09514
     1.44646
     1.38340
     0.75284
     0.33847
     0.10426
     0.23038
     0.25740
     0.47359
     0.63574
     0.33847
    -0.13895
    -0.45423
    -0.61637
    -0.39117
    -0.00383
    -0.17498
    -0.24705
    -0.25605
    -0.07590
    -0.03086
     0.10426
     0.12228
     0.01418
     0.23038
     0.32046
     0.32046
     0.43756
     0.41054
     0.26641
     0.33847
     0.59070
     0.43756
     0.40153
     0.04121
     0.45558
     0.54566
     0.77086
     0.58169
     0.80689
     0.55466
     0.35649
     0.65375
     0.89697
     0.70780
     0.54566
     0.52764
     0.72582
     0.77086
     0.70780
     0.70780
     1.01407
     1.09514
     0.87895
     0.40153
     0.29343
     0.21236
     0.61772
     0.81590
     1.12217
     0.95102
     0.73482
     0.46458
     0.62673
     0.42855
     0.64474
     0.48260
     0.44657
     0.40153
     0.40153
     0.64474
     0.60871
     0.48260
     0.49161
     0.51863
     0.44657
     0.40153
     0.44657
     0.08625
     0.41054
     0.33847
     0.35649
     0.18534
     0.21236
     0.08625
     0.09526
    -0.06689
     0.01418
     0.13129
     0.16732
     0.23038
     0.24839
     0.01418
     0.11327
     0.04121
     0.19434
     0.33847
     0.32046
     0.17633
     0.19434
     0.29343
     0.32046
     0.41054
     0.09526
     0.09526
    -0.03086
     0.28442
     0.20335
     0.19434
     0.29343
     0.09526
     0.01418
     0.26641
     0.15831
     0.07724
     0.02319
     0.11327
     0.28442
     0.18534
     0.16732
     0.25740
     0.46458
     0.20335
     0.29343
     0.30244
     0.32046
     0.16732
     0.15831
     0.37450
     0.51863
     0.22137
     0.50062
     0.36550
     0.23038
     0.23938
     0.37450
     0.38351
     0.50062
     0.41954
     0.34748
     0.47359
     0.59070
     0.46458
     0.28442
     0.46458
     0.62673
     0.59070
     0.77086
     0.66276
     0.69879
     0.50062
     0.65375
     0.69879
     1.00506
     0.91498
     0.88796
     0.71681
     0.72582
     0.94201
     0.77986
     0.63574
     0.37450
     0.62673
     0.66276
     0.36550
     0.21236
     0.16732
    -0.09391
    -0.34613
    -0.26506
    -0.14796
    -0.21101
    -0.07590
    -0.21101
    -0.22903
    -0.27407
    -0.31010
    -0.12093
     0.01418
     0.05022
     0.22137
     0.01418
     0.41954
     0.55466
     0.50062
     0.62673
     0.73482
     0.63574
     0.36550
     0.56367
     0.46458
     0.54566
     0.60871
     0.71681
     0.64474
     0.72582
     0.70780
     0.78887
     0.41954
     0.28442
     0.25740
     0.86994
     0.88796
     1.06812
     0.58169
     0.76185
     0.69879
     0.77086
     0.67177
     0.56367
     0.91498
     0.99606
     0.92399
     0.93300
     0.91498
     0.68978
     0.51863
     0.51863
     0.90598
     0.93300
     0.69879
     0.68978
     0.69879
     0.81590
     0.49161
     0.45558
     0.67177
     0.55466
     0.45558
     0.65375
     0.61772
     0.35649
     0.21236
     0.15831
     0.41054
     0.66276
     0.18534
     0.23038
     0.06823
     0.04121
     0.18534
     0.08625
    -0.07590
     0.05022
    -0.27407
    -0.01284
    -0.23804
    -0.32812
    -0.31911
    -0.31911
    -0.24705
    -0.19300
    -0.20201
    -0.15697
    -0.33713
    -0.21101
    -0.10292
    -0.20201
    -0.60737
    -0.56233
    -0.45423
    -0.41820
    -0.46324
    -0.73348
    -0.91364
    -0.94967
    -0.86860
    -1.08479
    -1.34602
    -1.21090
    -1.45412
    -1.50817
    -1.45412
    -1.63428
    -1.71535
    -1.40007
    -1.40007
    -1.50817
    -1.54420
    -1.42709
    -1.30999
    -1.50817
    -1.40908
    -1.28297
    -1.22892
    -1.43610
    -1.35503
    -1.29197
    -1.19289
    -1.31900
    -1.41809
    -1.21991
    -1.22892
    -1.51717
    -1.21991
    -1.16586
    -1.21090
    -1.46313
    -1.28297
    -1.38205
    -1.00372
    -1.05777
    -1.05777
    -1.14785
    -1.13884
    -0.96769
    -0.86860
    -0.84157
    -0.93165
    -1.06677
    -0.94967
    -0.87761
    -0.62538
    -0.54431
    -0.88661
    -1.14785
    -1.41809
    -1.39106
    -1.40908
    -1.72436
    -1.48114
    -1.34602
    -1.75138
    -1.76039
    -1.79642
    -1.69733
    -1.74237
    -1.46313
    -1.34602
    -1.47213
    -0.80554
    -0.57133
     0.12228
     0.68978
     1.33836
     1.61761
     1.34737
     0.96903
     1.18522
     2.09503
     3.36516
     3.06789
     2.98682
     2.75261
     2.25718
     0.28442
    -0.39117
    -0.11193
     2.13106
     1.82479
     0.12228
     0.74383
    -0.12093
    -0.20201
    -0.82356
    -0.20201
     0.02319
     1.04110
    -2.58912
    -3.37282
    -0.49927
     0.93300
     0.87895
    -0.39117
    -0.97669
    -1.54420
    -1.67932
    -1.03074
    -1.27396
    -1.37305
    -1.69733
    -1.67031
    -1.49916
    -1.30999
    -1.36404
    -1.19289
    -1.03975
    -1.01273
    -0.94066
    -0.95868
    -0.94066
    -0.66141
    -0.64340
    -0.65241
    -0.62538
    -0.72447
    -0.80554
    -0.81455
    -0.56233
    -0.50828
    -0.77852
    -0.99471
    -0.94066
    -0.55332
    -0.60737
    -0.86860
    -0.93165
    -0.93165
    -0.80554
    -0.60737
    -0.53530
    -1.01273
    -0.81455
    -0.80554
    -0.65241
    -0.37316
    -0.41820
    -0.54431
    -0.43621
    -0.46324
    -0.58034
    -0.49927
    -0.39117
    -0.37316
    -0.63439
    -0.33713
    -0.38217
    -0.25605
    -0.49026
    -0.43621
    -0.44522
    -0.12994
    -0.31010
    -0.69745
    -0.75149
    -0.94066
    -0.50828
    -0.36415
    -0.42721
    -0.48125
    -0.54431
    -0.38217
    -0.50828
    -0.45423
    -0.03986
     0.12228
     0.43756
     0.41954
     0.03220
    -0.49026
    -0.16597
    -0.20201
     0.43756
     0.01418
    -0.40018
    -0.73348
    -0.40018
    -0.18399
    -0.18399
    -0.48125
    -0.82356
    -0.76951
    -1.07578
    -0.83257
    -0.50828
    -0.36415
    -0.42721
    -0.27407
     0.03220
     0.11327
     0.19434
     0.15831
     0.16732
     0.37450
     0.51863
     0.66276
     0.47359
     0.44657
     0.29343
     0.47359
     0.55466
     0.77986
     0.59070
     0.70780
     0.81590
     0.83391
     0.70780
     1.18522
     1.03209
    -0.10292
     0.24839
     1.19423
     1.43745
     1.14018
     0.32046
     0.05922
     1.24828
     1.23927
     0.31145
    -2.22881
    -2.94044
    -2.16575
    -1.16586
    -1.14785
    -0.36415
    -1.13884
    -1.49916
    -1.58924
    -1.35503
    -1.37305
    -0.95868
    -1.41809
    -1.30999
    -2.03063
    -3.30976
    -3.45389
    -2.75127
    -1.57122
    -0.40018
     0.14030
    -1.15685
    -2.25583
    -3.08456
    -2.76028
    -3.58000
    -3.01250
    -1.54420
    -0.94066
    -0.75149
    -0.35514
    -0.28308
    -0.26506
    -0.14796
     0.14930
     0.23938
     0.39252
     0.29343
     0.40153
     0.33847
     0.06823
     0.04121
     0.16732
     0.27542
     0.23938
     0.10426
     0.33847
     0.21236
     0.04121
     0.05922
     0.04121
     0.05022
     0.21236
    -0.07590
    -0.04887
     0.02319
     0.06823
     0.08625
    -0.07590
    -0.18399
    -0.13895
    -0.26506
    -0.12994
    -0.10292
    -0.16597
    -0.28308
    -0.13895
    -0.13895
    -0.12994
    -0.19300
    -0.20201
    -0.21101
    -0.03086
    -0.12994
    -0.03086
    -0.06689
     0.02319
    -0.25605
    -0.08490
     0.19434
    -0.10292
     0.02319
    -0.07590
    -0.18399
    -0.16597
    -0.06689
    -0.01284
     0.03220
    -0.03086
    -0.12994
    -0.05788
     0.03220
     0.08625
    -0.03086
    -0.09391
     0.15831
     0.08625
     0.10426
     0.09526
     0.01418
     0.13129
     0.17633
     0.11327
     0.23938
     0.27542
     0.15831
     0.14030
     0.30244
     0.25740
     0.14930
     0.14930
     0.23038
     0.35649
     0.23938
     0.36550
     0.32046
     0.35649
     0.26641
     0.35649
     0.29343
     0.39252
     0.45558
     0.29343
     0.49161
     0.35649
     0.53665
     0.61772
     0.59970
     0.77086
     0.56367
     0.33847
     0.12228
     0.54566
     0.50062
     0.50962
     0.57268
     0.81590
     0.64474
     0.66276
     0.72582
     0.97804
     1.09514
     0.80689
     1.13118
     0.82490
     0.99606
     1.20324
     1.15820
     1.11316
     0.90598
     0.57268
    -0.02185
    -0.12093
     0.16732
     0.87895
     0.64474
     0.19434
     0.28442
    -0.08490
     0.11327
     0.27542
     0.35649
     0.05022
    -0.48125
    -0.74249
    -0.10292
     0.43756
     0.76185
     0.73482
     1.05010
    -0.50828
    -1.45412
    -1.24693
    -1.49916
    -0.85959
    -0.90463
    -1.12082
    -1.55321
    -0.81455
    -0.34613
    -0.80554
    -1.17487
    -1.17487
    -1.22892
    -0.78753
    -0.34613
    -0.07590
    -0.12093
    -0.05788
     0.15831
     0.34748
     0.15831
     0.33847
     0.29343
     0.23038
     0.17633
     0.21236
     0.17633
     0.09526
    -0.08490
    -0.05788
     0.08625
     0.18534
    -0.11193
    -0.06689
     0.03220
     0.00518
    -0.22002
    -0.21101
    -0.11193
    -0.05788
    -0.10292
    -0.12093
    -0.04887
    -0.27407
    -0.17498
    -0.31010
    -0.10292
     0.06823
     0.02319
    -0.18399
     0.15831
    -0.04887
    -0.03086
     0.03220
     0.17633
     0.07724
     0.06823
     0.26641
     0.15831
     0.03220
    -0.03086
     0.23938
     0.04121
     0.09526
     0.05922
     0.08625
    -0.11193
     0.05922
     0.26641
     0.08625
     0.05922
     0.36550
     0.18534
     0.19434
     0.39252
     0.41054
     0.18534
     0.19434
     0.31145
     0.44657
     0.53665
     0.32946
     0.27542
     0.32946
     0.32946
     0.19434
     0.41054
     0.30244
     0.29343
     0.17633
     0.32046
     0.47359
     0.35649
     0.32046
     0.28442
     0.44657
     0.68978
     0.68078
     0.32946
     0.46458
     0.67177
     0.58169
     0.59970
     0.88796
     0.63574
     0.68078
     0.77986
     1.12217
     1.04110
     0.99606
     0.83391
     1.22126
     1.12217
     1.26630
     1.21225
     1.17622
     1.33836
     1.49150
     1.32034
     1.18522
     0.70780
     0.61772
     0.92399
     0.99606
     0.81590
     0.44657
     0.10426
     0.09526
     0.44657
     0.39252
     0.07724
     0.50962
     0.53665
     0.48260
     0.05022
     0.17633
     0.72582
     0.53665
     0.24839
    -0.05788
     0.37450
     0.59070
     0.74383
     0.68078
     0.21236
     0.09526
     0.14930
     0.62673
     0.40153
     0.45558
    -0.35514
     0.17633
     0.41954
     0.19434
    -0.06689
     0.03220
     0.41054
     0.55466
     0.27542
     0.19434
     0.23938
    -0.02185
    -0.08490
     0.05922
     0.06823
     0.49161
     0.35649
     0.32946
     0.25740
     0.29343
     0.21236
     0.19434
     0.48260
     0.64474
     0.48260
     0.53665
     0.46458
     0.72582
     0.54566
     0.56367
     0.57268
     0.41954
     0.54566
     0.31145
     0.41954
     0.65375
     0.43756
     0.32046
     0.30244
     0.50962
     0.34748
     0.24839
     0.41954
     0.22137
     0.42855
     0.41954
     0.34748
     0.23038
     0.27542
     0.16732
     0.41954
     0.53665
     0.28442
     0.33847
     0.23038
     0.47359
     0.46458
     0.40153
     0.16732
     0.26641
     0.36550
     0.59070
     0.48260
     0.27542
     0.32046
     0.29343
     0.34748
     0.49161
     0.41054
     0.25740
     0.31145
     0.20335
     0.41054
     0.30244
     0.23038
     0.14930
     0.15831
     0.32046
     0.19434
     0.28442
     0.10426
     0.06823
     0.16732
     0.39252
     0.19434
     0.17633
     0.29343
     0.31145
     0.26641
     0.30244
     0.30244
     0.18534
     0.48260
     0.48260
     0.45558
     0.62673
     0.41954
     0.40153
     0.38351
     0.75284
     0.66276
     0.60871
     0.62673
     0.66276
     0.72582
     1.02308
     0.83391
     0.72582
     0.77086
     0.97804
     1.13118
     1.00506
     0.68078
     0.57268
     0.42855
     0.49161
     0.50062
     0.47359
     0.41054
     0.20335
     0.42855
     0.45558
     0.29343
    -0.05788
    -0.11193
    -0.10292
     0.08625
     0.23938
     0.10426
    -0.03086
    -0.10292
     0.24839
     0.50962
     0.23938
     0.07724
     0.04121
     0.11327
     0.00518
     0.14930
     0.00518
     0.07724
     0.23038
     0.10426
     0.17633
     0.08625
     0.15831
     0.01418
     0.16732
     0.23038
     0.09526
    -0.03086
    -0.03986
     0.20335
     0.19434
     0.05922
    -0.12994
    -0.00383
    -0.03986
     0.18534
     0.05022
    -0.03086
    -0.01284
    -0.05788
    -0.11193
     0.06823
     0.25740
     0.13129
     0.08625
     0.23038
     0.05922
     0.28442
     0.26641
    -0.06689
     0.06823
     0.22137
     0.50962
     0.19434
     0.34748
     0.27542
    -0.13895
     0.05922
     0.39252
     0.24839
     0.31145
     0.07724
     0.14030
     0.14030
     0.19434
     0.08625
     0.18534
     0.15831
     0.18534
     0.25740
     0.28442
     0.01418
    -0.06689
    -0.03986
     0.30244
     0.32946
     0.05922
     0.06823
     0.12228
     0.16732
     0.11327
     0.18534
     0.29343
     0.31145
     0.14930
     0.37450
     0.40153
     0.39252
     0.23938
     0.22137
     0.50062
     0.97804
     1.14018
     1.08614
     0.81590
     0.49161
    -0.49026
    -0.34613
     0.42855
     0.34748
     0.08625
     0.37450
     0.09526
     0.15831
    -0.08490
    -0.83257
    -0.54431
    -0.35514
    -0.24705
    -0.12093
    -0.24705
     0.00518
    -0.07590
     0.23938
     0.37450
     0.50062
     0.69879
     1.00506
     0.93300
     1.17622
     1.31134
     1.47348
     1.54554
     1.68967
     1.90586
     2.50940
     2.72559
     2.14007
    -0.22903
    -0.88661
     0.65375
     1.33836
     0.79788
     1.01407
     0.98705
     0.23938
    -0.27407
    -0.31911
    -0.77852
    -0.63439
    -0.71546
    -0.07590
     1.09514
     1.16721
     0.50062
     0.23038
    -0.80554
    -1.19289
    -0.95868
     0.66276
     1.54554
     1.15820
    -0.82356
    -0.57133
    -0.16597
    -0.31010
    -0.68844
    -1.17487
    -1.13884
    -1.48114
    -1.14785
    -0.42721
    -0.39117
     0.20335
     0.18534
    -0.78753
    -0.50828
    -0.77852
    -1.04876
    -0.58935
    -0.24705
     0.25740
     0.23038
     0.38351
     0.04121
     0.01418
     0.42855
     0.16732
     0.29343
     0.18534
    -0.00383
     0.32046
     0.52764
     0.61772
     0.78887
     0.48260
     0.05922
    -0.31911
    -0.32812
    -0.58935
    -0.35514
    -0.75149
    -0.82356
    -0.20201
     0.59970
     0.02319
    -0.46324
    -0.72447
    -0.83257
    -0.56233
    -0.47225
    -0.37316
    -0.52629
    -0.34613
    -0.25605
    -0.18399
    -0.42721
    -0.25605
    -0.45423
    -0.40919
    -0.54431
    -0.52629
    -0.45423
    -0.47225
    -0.64340
    -0.76951
    -0.69745
    -0.51729
    -0.63439
    -0.49927
    -0.35514
    -0.58935
    -0.42721
    -0.85959
    -0.59836
    -0.61637
    -0.64340
    -0.59836
    -0.44522
    -0.49026
    -0.60737
    -0.61637
    -0.51729
    -0.59836
    -0.52629
    -0.60737
    -0.52629
    -0.34613
    -0.57133
    -0.34613
    -0.19300
    -0.09391
    -0.35514
    -0.12093
    -0.14796
    -0.20201
    -0.23804
    -0.14796
    -0.06689
    -0.22903
    -0.23804
     0.06823
    -0.05788
     0.12228
     0.26641
     0.36550
     0.49161
     0.47359
     0.41954
     0.54566
     0.67177
     0.55466
     0.47359
     0.59070
     0.96002
     1.73471
     2.24817
     2.59948
     1.73471
     0.97804
     0.44657
     0.40153
     1.24828
     1.98694
     1.91487
     1.92388
     1.54554
     1.42844
     1.42844
     1.71670
     1.79777
     1.84281
     1.12217
     0.99606
     1.69868
     2.28420
     1.70769
     2.67154
     3.91465
     1.92388
     0.39252
     0.27542
     0.17633
    -0.36415
     0.05022
     0.41054
     0.10426
     0.73482
     0.02319
    -0.62538
    -1.12082
    -1.63428
    -1.48114
    -1.36404
    -1.01273
    -0.60737
    -0.40018
    -0.34613
    -0.40018
    -0.58935
    -0.60737
    -0.58935
    -0.46324
    -0.58935
    -0.40919
    -0.85058
    -0.70645
    -0.39117
    -0.23804
    -0.13895
    -0.35514
     0.09526
     0.78887
     0.67177
     0.57268
     0.66276
     0.76185
     1.28431
     1.83380
     2.07702
     1.69868
     1.49150
     1.23927
     0.85193
     0.81590
     0.81590
     0.64474
     0.59070
     0.95102
     0.31145
    -0.67943
    -0.48125
    -0.82356
    -0.99471
    -0.84157
    -0.67943
    -0.52629
    -0.76951
    -1.14785
    -0.98570
    -0.99471
    -1.12082
    -1.36404
    -1.55321
    -1.67932
    -1.67031
    -1.39106
    -0.82356
    -0.72447
    -1.56221
    -1.90452
    -1.86849
    -2.01261
    -1.88650
    -2.12972
    -1.59825
    -1.24693
    -1.67031
    -1.58023
    -1.40007
    -1.11181
    -1.01273
    -0.99471
    -1.11181
    -1.22892
    -1.26495
    -0.67042
    -0.52629
    -0.49927
    -0.37316
    -0.33713
    -0.22002
    -0.15697
    -0.12093
    -0.41820
    -0.47225
    -0.10292
     0.25740
    -0.10292
     0.03220
    -0.03986
    -0.25605
    -0.05788
     0.12228
     0.06823
    -0.10292
     0.04121
    -0.06689
     0.03220
     0.18534
     0.31145
     0.05922
    -0.14796
     0.05922
     0.14930
     0.10426
     0.00518
    -0.13895
     0.11327
     0.12228
     0.07724
    -0.04887
    -0.03986
     0.05022
     0.08625
     0.34748
     0.64474
     0.56367
     0.29343
     0.81590
     1.08614
     1.59058
     1.53654
     1.71670
     1.84281
     1.89686
     1.95991
     1.69868
     1.25729
     1.26630
     1.46447
     2.05900
     2.54543
     1.66265
     1.27530
     1.54554
     1.49150
     1.78876
     2.06801
     2.53642
     2.88773
     1.21225
    -0.08490
     1.99594
     1.81578
    -0.14796
     0.17633
     1.68066
     1.83380
     0.98705
     0.30244
    -0.82356
    -1.19289
    -0.64340
    -0.82356
    -1.07578
    -0.98570
    -0.79653
    -0.55332
    -0.46324
    -0.90463
    -0.89562
    -0.87761
    -0.48125
     0.26641
     0.49161
     0.28442
     0.12228
     0.00518
     0.36550
     0.29343
     0.18534
     0.25740
     0.50962
     0.79788
     0.68978
     0.98705
     0.83391
     0.62673
     0.19434
     0.33847
     0.52764
     0.47359
     0.23938
     0.51863
     0.32046
     0.44657
     0.18534
    -0.10292
    -0.11193
    -0.23804
    -0.36415
    -0.10292
    -0.50828
    -0.47225
    -0.67943
    -0.37316
    -0.15697
    -0.34613
    -0.88661
    -0.76951
    -0.79653
    -0.68844
    -0.85959
    -0.52629
    -0.19300
    -0.26506
     0.14030
     0.04121
     0.33847
     0.35649
     0.00518
    -0.16597
    -0.00383
     0.21236
     0.21236
     0.39252
     0.41954
     0.61772
     0.41054
     0.41954
     0.05022
    -0.04887
     0.01418
     0.14030
    -0.17498
    -0.01284
     0.12228
    -0.04887
    -0.00383
     0.25740
     0.06823
    -0.03986
     0.10426
    -0.15697
    -0.16597
     0.00518
     0.20335
     0.05922
     0.22137
     0.14030
     0.21236
     0.14030
    -0.01284
    -0.12994
    -0.00383
     0.15831
     0.24839
     0.13129
     0.06823
     0.21236
     0.24839
     0.13129
     0.27542
     0.23038
     0.21236
     0.28442
     0.37450
     0.45558
     0.35649
     0.45558
     0.20335
     0.56367
     0.51863
     0.56367
     0.63574
     0.68078
     0.60871
     0.99606
     1.09514
     1.57257
     1.48249
     0.87895
     0.58169
     0.71681
     1.27530
     1.59058
     1.55455
     1.41042
     1.77975
     1.35638
     1.29332
     1.31134
     1.59058
     1.17622
     0.52764
     1.15820
     1.46447
     0.96903
     0.30244
     0.32046
     0.11327
     0.03220
    -0.44522
    -0.27407
    -0.12093
     0.04121
    -0.09391
    -0.67042
    -0.51729
    -0.76050
    -0.41820
    -0.48125
    -0.07590
     0.17633
    -0.01284
     0.40153
     0.39252
     0.02319
    -0.05788
     0.12228
     0.39252
     0.57268
     0.43756
     0.26641
     0.28442
     0.57268
     0.22137
     0.36550
     0.69879
     0.62673
     0.54566
     0.28442
     0.13129
     0.16732
     0.58169
     0.23038
     0.32946
     0.31145
     0.02319
    -0.45423
    -0.71546
    -0.64340
    -0.82356
    -0.67042
    -0.41820
    -0.44522
    -0.79653
    -0.76050
    -0.76951
    -0.81455
    -0.74249
    -1.03074
    -0.73348
    -0.60737
    -0.49026
    -0.39117
    -0.34613
    -0.40919
    -0.37316
    -0.23804
    -0.26506
     0.01418
    -0.12093
    -0.22903
    -0.20201
     0.23038
     0.02319
    -0.08490
     0.17633
     0.23038
     0.14030
     0.26641
     0.24839
     0.16732
     0.01418
    -0.03086
    -0.13895
     0.13129
     0.12228
     0.00518
     0.02319
     0.05922
    -0.13895
    -0.12093
    -0.00383
     0.19434
     0.11327
     0.15831
     0.21236
     0.09526
     0.04121
     0.18534
     0.10426
     0.32046
     0.05022
     0.25740
    -0.13895
    -0.00383
     0.22137
     0.17633
    -0.09391
     0.22137
     0.18534
    -0.01284
     0.10426
     0.14030
     0.14030
     0.05022
     0.11327
     0.06823
     0.01418
     0.23038
     0.10426
     0.32046
     0.14030
     0.49161
     0.08625
     0.37450
     0.35649
     0.40153
     0.51863
     0.55466
     0.59070
     0.59970
     0.68078
     0.88796
     1.05911
     1.16721
     0.98705
     0.90598
     0.94201
     0.92399
     0.65375
     0.84292
     0.90598
     0.80689
     0.97804
     1.30233
     1.37439
     0.76185
     0.49161
     0.20335
     0.38351
     0.48260
     0.37450
     0.34748
     0.33847
     0.24839
     0.10426
    -0.06689
     0.09526
     0.00518
    -0.03986
    -0.06689
    -0.04887
    -0.07590
     0.03220
    -0.17498
     0.09526
     0.23938
     0.16732
     0.13129
     0.17633
     0.25740
     0.51863
     0.32046
     0.54566
     0.34748
     0.34748
     0.41054
     0.27542
     0.50062
     0.33847
     0.36550
     0.59970
     0.55466
     0.61772
     0.32946
     0.11327
    -0.01284
     0.33847
     0.23938
     0.49161
     0.22137
    -0.08490
    -0.22903
    -0.07590
     0.08625
    -0.11193
    -0.23804
    -0.17498
    -0.07590
    -0.32812
    -0.39117
    -0.38217
    -0.51729
    -0.16597
    -0.35514
    -0.31010
    -0.24705
    -0.39117
    -0.49927
    -0.13895
    -0.18399
    -0.27407
    -0.22903
    -0.22002
    -0.28308
    -0.08490
     0.05922
    -0.08490
    -0.11193
     0.07724
    -0.06689
    -0.01284
     0.22137
     0.08625
     0.13129
     0.23038
     0.36550
     0.41054
     0.34748
     0.31145
     0.53665
     0.50962
     0.07724
     0.23038
     0.31145
     0.50062
     0.48260
     0.05922
     0.07724
     0.32946
    -0.14796
     0.02319
    -0.03086
    -0.03086
    -0.30109
    -0.36415
    -0.31010
    -0.19300
    -0.16597
    -0.19300
    -0.19300
    -0.19300
    -0.07590
    -0.31010
     0.05022
     0.11327
    -0.00383
     0.05022
     0.11327
     0.23038
     0.15831
     0.08625
     0.00518
     0.13129
     0.34748
     0.39252
     0.38351
     0.34748
     0.17633
     0.11327
     0.23038
     0.50962
     0.54566
     0.45558
     0.59970
     0.68078
     0.74383
     0.94201
     0.87895
     1.15820
     1.11316
     1.35638
     1.24828
     0.93300
     0.79788
     1.03209
     0.55466
     0.80689
     0.77086
     1.38340
     1.42844
     2.07702
     1.34737
    -0.29209
    -0.45423
     0.05922
    -0.46324
    -0.31911
     0.02319
     0.56367
     0.84292
     0.16732
     0.29343
    -0.27407
    -1.14785
    -0.77852
    -0.67042
     0.25740
     0.45558
    -0.08490
     0.27542
     0.01418
    -0.43621
    -0.70645
    -0.61637
    -0.34613
    -0.11193
    -0.04887
    -0.02185
    -0.16597
    -0.12994
    -0.58034
    -0.94066
    -0.69745
    -0.27407
    -0.04887
    -0.04887
     0.14030
     0.14930
     0.26641
     0.35649
     0.56367
     0.29343
     0.37450
     0.15831
     0.59970
     1.10415
     1.11316
     1.11316
     0.66276
    -0.07590
     0.34748
     0.41954
     0.23038
     0.30244
     0.04121
    -0.29209
     0.00518
    -0.31010
    -0.68844
    -1.03975
    -1.03975
    -0.77852
    -0.90463
    -1.17487
    -1.00372
    -1.03074
    -0.90463
    -0.49026
    -0.39117
    -0.66141
    -0.69745
    -0.35514
    -0.12994
    -0.07590
     0.12228
     0.06823
     0.11327
     0.50062
     0.48260
     0.23938
     0.33847
     0.33847
     0.23038
     0.05922
     0.19434
     0.07724
     0.05022
     0.12228
     0.07724
     0.14930
    -0.09391
    -0.01284
    -0.23804
    -0.17498
     0.32046
    -0.10292
    -0.24705
    -0.29209
    -0.22002
    -0.10292
    -0.12994
    -0.31010
    -0.22903
    -0.32812
    -0.16597
    -0.24705
    -0.22903
    -0.35514
    -0.57133
    -0.47225
    -0.35514
    -0.20201
    -0.31911
    -0.32812
    -0.36415
    -0.04887
    -0.20201
    -0.22903
    -0.19300
    -0.08490
     0.21236
     0.46458
     0.72582
     1.22126
     1.56356
     2.44634
     3.18500
     3.41921
     1.49150
    -0.14796
    -0.76050
     1.58158
     3.10393
     2.64452
     2.22114
     2.15809
     1.28431
     0.23938
    -0.31010
    -0.49927
     0.05022
    -0.00383
    -0.22002
    -0.66141
    -0.55332
     0.26641
    -0.31010
    -0.51729
    -0.63439
     0.71681
     2.30222
     0.71681
    -0.77852
    -0.00383
     0.44657
    -2.30087
    -2.46301
    -0.31010
     1.30233
     1.20324
     0.52764
     0.15831
    -0.64340
    -1.18388
    -0.74249
    -0.37316
    -0.62538
    -0.84157
    -1.22892
    -0.82356
    -0.67042
    -1.20189
    -2.25583
    -2.47202
    -1.90452
    -1.99460
    -2.08468
    -2.21980
    -2.24682
    -2.30087
    -2.23781
    -2.79631
    -2.47202
    -1.80543
    -1.25594
    -0.92265
    -0.47225
    -0.02185
     0.28442
     0.32046
    -0.26506
     0.21236
     0.47359
     0.71681
     0.98705
     0.87895
     0.35649
     0.34748
     0.11327
     0.00518
     0.32046
     0.20335
     0.21236
     0.13129
     0.00518
    -0.03986
    -0.22002
    -0.37316
     0.12228
    -0.28308
    -0.06689
     0.04121
    -0.10292
    -0.11193
    -0.15697
    -0.20201
    -0.21101
    -0.01284
    -0.31911
    -0.19300
    -0.07590
     0.03220
    -0.03986
    -0.20201
     0.36550
     0.23938
     0.23938
     0.06823
    -0.09391
    -0.02185
     0.16732
     0.25740
     0.13129
    -0.14796
    -0.48125
    -0.32812
    -0.36415
    -0.22903
    -0.80554
    -1.07578
    -0.80554
    -0.92265
    -1.03975
    -1.14785
    -0.82356
    -1.25594
    -1.30999
    -1.00372
    -0.86860
    -0.21101
    -0.27407
    -0.54431
    -0.61637
    -0.22002
    -0.28308
    -0.37316
    -0.33713
    -0.13895
    -0.05788
    -0.18399
    -0.31010
    -0.38217
    -0.37316
    -0.47225
    -0.56233
    -0.41820
    -0.36415
    -0.65241
    -0.42721
    -0.51729
    -0.36415
    -0.60737
    -0.58935
    -0.46324
    -0.54431
    -0.44522
    -0.35514
    -0.24705
    -0.32812
    -0.40919
    -0.23804
    -0.14796
     0.03220
     0.16732
     0.25740
     0.57268
     0.77986
     1.22126
     1.43745
     1.26630
     1.14018
     1.21225
     1.61761
     2.20313
     2.44634
     2.29321
     1.95090
     2.43734
     4.32901
     5.43700
     3.12194
     1.47348
     1.91487
    -0.22903
    -0.56233
     0.89697
     1.50050
     0.99606
     0.78887
     0.20335
    -0.27407
    -1.24693
    -2.30087
    -1.86849
    -1.98559
    -1.04876
    -1.06677
    -2.06666
    -1.58023
    -0.12093
    -0.68844
    -1.36404
    -0.60737
    -0.03086
     0.32046
     0.57268
    -0.16597
    -0.22002
    -0.06689
     0.25740
     0.67177
     0.59070
     0.26641
    -0.22002
     0.12228
     0.07724
    -0.38217
     0.00518
     1.23026
     0.93300
     0.68978
     0.26641
     0.44657
     0.68078
     0.77086
     0.82490
     1.24828
     1.41042
     1.03209
     1.47348
     1.40142
     1.44646
     1.34737
     1.50951
     1.19423
     1.06812
     0.83391
     0.80689
     0.48260
     0.45558
     0.13129
    -0.64340
    -0.43621
    -0.40919
    -0.91364
    -0.60737
    -0.86860
    -0.93165
    -1.47213
    -1.71535
    -1.23793
    -1.09380
    -1.31900
    -1.07578
    -0.71546
    -0.87761
    -1.31900
    -1.21090
    -0.84157
    -0.79653
    -0.51729
    -0.50828
    -0.51729
    -0.33713
    -0.31010
    -0.40018
    -0.10292
    -0.25605
    -0.52629
    -0.76050
    -0.73348
    -0.65241
    -0.57133
    -0.34613
    -0.28308
    -0.76050
    -0.42721
    -0.40018
    -0.75149
    -1.08479
    -0.66141
    -0.58935
    -1.11181
    -1.04876
    -0.94967
    -0.42721
    -0.49927
    -0.44522
    -0.49026
    -0.41820
    -0.88661
    -0.51729
    -0.30109
    -0.17498
    -0.16597
    -0.18399
     0.11327
    -0.02185
     0.23038
     0.20335
     0.10426
     0.07724
     0.19434
     0.23938
     0.25740
     0.13129
    -0.04887
    -0.11193
     0.01418
     0.27542
     0.30244
     0.20335
    -0.01284
     0.11327
     0.14030
     0.23038
     0.26641
     0.22137
    -0.03986
     0.49161
     0.44657
     0.53665
     0.72582
     0.61772
     1.00506
     1.50951
     1.95090
     2.02297
     2.24817
     2.67154
     2.80666
     2.85170
     3.87861
     4.62628
     3.59036
     2.06801
     1.95991
     1.68967
     0.71681
     0.86094
     1.59959
     0.86094
     0.23038
    -0.13895
    -0.59836
    -1.14785
    -1.98559
    -1.85047
    -1.42709
    -1.45412
    -1.34602
    -1.34602
    -1.08479
    -1.31900
    -1.17487
    -0.84157
    -0.22903
     0.07724
     0.23038
     0.02319
    -0.02185
    -0.43621
    -0.50828
    -0.28308
     0.14030
     0.14030
     0.05022
     0.39252
     0.52764
     0.80689
     0.83391
     1.01407
     0.59970
     0.49161
     0.88796
     0.92399
     0.74383
     0.90598
     0.59070
     0.34748
     0.33847
     0.25740
     0.04121
     0.01418
     0.09526
     0.10426
     0.08625
    -0.06689
    -0.40018
    -0.22002
     0.19434
     0.13129
    -0.11193
     0.05922
    -0.01284
    -0.11193
     0.07724
     0.41954
     0.19434
     0.23938
     0.44657
     0.63574
     0.37450
     0.41054
     0.03220
     0.01418
     0.18534
     0.30244
     0.17633
     0.14930
    -0.00383
     0.25740
     0.21236
     0.21236
     0.16732
     0.07724
    -0.03086
    -0.15697
    -0.08490
    -0.31911
    -0.17498
     0.01418
    -0.12994
    -0.03986
    -0.01284
    -0.08490
    -0.36415
    -0.27407
    -0.29209
     0.03220
     0.01418
     0.11327
     0.14930
     0.32046
     0.49161
     0.61772
     0.69879
     0.46458
     0.72582
     0.79788
     0.62673
     0.62673
     0.44657
     0.28442
     0.23938
    -0.32812
     0.27542
     0.54566
    -0.13895
    -0.33713
    -0.31010
    -0.54431
    -0.30109
    -0.35514
    -0.47225
    -0.72447
    -0.60737
    -0.31010
    -0.15697
    -0.20201
    -0.58034
    -0.46324
    -0.19300
    -0.22002
    -0.08490
    -0.28308
    -0.12093
    -0.43621
    -0.26506
    -0.42721
    -0.31911
    -0.23804
     0.21236
     0.39252
     0.37450
     0.27542
     0.26641
     0.55466
     0.92399
     1.22126
     1.45546
     1.75273
     1.31134
     0.86094
     1.04110
     1.61761
     2.27519
     3.06789
     2.19412
     0.86994
    -0.46324
    -0.31911
     0.36550
     0.22137
     0.46458
    -0.00383
    -0.21101
    -0.77852
    -1.37305
    -1.22892
    -1.30098
    -0.74249
    -0.48125
    -1.14785
    -0.24705
    -0.15697
    -0.27407
    -0.33713
    -0.19300
    -0.18399
    -0.05788
     0.36550
     0.39252
     0.07724
    -0.03986
    -0.04887
    -0.07590
    -0.19300
    -0.22002
    -0.32812
    -0.30109
    -0.29209
    -0.03986
     0.07724
    -0.01284
    -0.11193
    -0.11193
     0.22137
     0.20335
     0.23038
     0.32946
     0.27542
     0.03220
     0.24839
     0.05022
    -0.01284
     0.01418
    -0.04887
     0.11327
     0.27542
     0.48260
     0.44657
    -0.00383
     0.12228
     0.14930
     0.23938
     0.40153
     0.43756
     0.36550
     0.45558
     0.40153
     0.50962
     0.51863
     0.41954
     0.23038
     0.43756
     0.47359
     0.31145
     0.33847
     0.22137
     0.46458
     0.26641
     0.43756
     0.42855
     0.26641
     0.28442
     0.39252
     0.36550
     0.40153
     0.42855
     0.19434
     0.32946
     0.19434
     0.10426
    -0.03986
    -0.23804
     0.10426
     0.02319
    -0.19300
    -0.07590
    -0.25605
    -0.11193
    -0.34613
    -0.06689
    -0.05788
    -0.16597
    -0.18399
    -0.06689
     0.02319
     0.05922
     0.06823
    -0.02185
     0.26641
     0.18534
     0.32046
     0.20335
     0.28442
     0.18534
     0.14930
     0.34748
     0.23038
     0.27542
     0.23938
     0.46458
     0.23938
     0.35649
     0.13129
     0.01418
     0.01418
     0.05922
    -0.11193
     0.02319
     0.14930
    -0.07590
    -0.23804
    -0.07590
     0.06823
    -0.08490
     0.08625
     0.00518
     0.21236
     0.35649
     0.41954
     0.28442
     0.56367
     0.80689
     0.91498
     1.07713
     0.90598
     1.09514
     1.23026
     1.08614
     1.32935
     1.40142
     1.60860
     1.11316
     0.47359
     0.59070
     0.48260
     0.02319
    -0.06689
     0.41954
     0.00518
    -0.44522
    -0.49026
    -0.36415
    -0.87761
    -1.11181
    -0.62538
    -0.76050
    -0.59836
    -0.31010
    -0.64340
    -0.38217
    -0.05788
    -0.17498
    -0.31010
    -0.12994
    -0.03086
     0.09526
     0.09526
     0.13129
     0.14030
     0.08625
    -0.09391
    -0.07590
    -0.19300
    -0.40919
    -0.23804
    -0.18399
    -0.17498
    -0.18399
    -0.29209
    -0.27407
    -0.43621
    -0.20201
     0.14930
     0.05022
    -0.12093
    -0.09391
    -0.14796
     0.08625
    -0.00383
     0.14030
     0.05022
     0.03220
    -0.14796
     0.00518
     0.03220
     0.05922
     0.05922
     0.00518
    -0.03086
    -0.11193
    -0.17498
    -0.03986
    -0.37316
    -0.32812
     0.01418
     0.09526
    -0.01284
     0.07724
    -0.03086
    -0.12093
    -0.12994
     0.13129
     0.02319
    -0.00383
    -0.13895
     0.25740
     0.07724
     0.07724
    -0.05788
    -0.15697
    -0.03086
     0.20335
     0.01418
    -0.16597
    -0.16597
    -0.10292
    -0.21101
    -0.19300
    -0.15697
    -0.30109
    -0.20201
    -0.06689
    -0.07590
    -0.19300
    -0.26506
    -0.30109
    -0.12994
     0.08625
     0.03220
    -0.18399
    -0.26506
     0.00518
     0.01418
    -0.04887
     0.03220
     0.07724
    -0.12093
    -0.13895
     0.23038
    -0.08490
    -0.01284
    -0.20201
    -0.03986
    -0.03086
     0.09526
     0.05022
    -0.14796
     0.04121
     0.14030
     0.32046
     0.53665
     0.46458
     0.19434
     0.28442
     0.58169
     0.85193
     0.90598
     0.45558
    -0.67943
    -0.13895
     0.68978
     0.77986
     0.84292
     0.66276
     1.02308
     1.23927
     0.50062
    -0.74249
     0.15831
     4.32001
     4.77941
     2.46436
     1.60860
     1.10415
     0.57268
     1.71670
     1.95090
     1.41042
     1.65364
     1.03209
    -0.73348
    -1.11181
    -0.69745
    -0.61637
    -0.96769
    -1.57122
    -1.88650
    -1.50817
    -1.63428
    -1.34602
    -1.09380
    -0.77852
    -1.42709
    -0.74249
     0.02319
     0.09526
    -0.10292
     0.13129
    -0.31911
    -0.06689
     0.16732
     0.24839
    -0.20201
    -0.56233
    -0.23804
    -0.32812
    -0.48125
    -0.46324
    -0.08490
    -0.10292
     0.00518
    -0.14796
     0.00518
     0.24839
     0.39252
     1.14919
     0.85193
     0.68978
     0.63574
     0.40153
     0.69879
     0.57268
     0.50062
     0.41954
     0.50062
     0.87895
     1.23026
     1.62662
     1.77975
     1.86082
     1.70769
    -1.03975
    -2.22881
    -0.60737
     0.56367
     0.53665
     0.41054
     0.05922
    -0.50828
    -0.97669
    -1.22892
    -1.29197
    -0.84157
    -0.49026
    -1.30999
    -1.13884
    -0.84157
    -0.76951
    -0.53530
    -0.42721
    -0.38217
    -0.04887
    -0.15697
    -0.03986
    -0.01284
    -0.13895
    -0.42721
    -0.42721
    -0.35514
    -0.31010
    -0.36415
    -0.40018
    -0.54431
    -0.70645
    -0.65241
    -0.33713
    -0.62538
    -0.76050
    -0.70645
    -0.62538
    -0.37316
    -0.42721
    -0.55332
    -0.62538
    -0.36415
    -0.17498
    -0.49927
    -0.31911
    -0.28308
    -0.38217
    -0.27407
    -0.21101
    -0.35514
    -0.47225
    -0.40919
    -0.37316
    -0.21101
    -0.31010
    -0.36415
    -0.54431
    -0.25605
    -0.42721
    -0.34613
    -0.50828
    -0.59836
    -0.73348
    -0.93165
    -0.45423
    -0.39117
    -0.40018
    -0.64340
    -0.22002
    -0.51729
    -0.42721
    -0.82356
    -1.07578
    -0.75149
    -0.51729
    -0.40919
    -0.18399
    -0.12093
    -0.21101
    -0.36415
     0.16732
     0.34748
     0.53665
     0.58169
     0.77086
     1.13118
     0.96903
     1.44646
     2.36527
     2.59948
     2.44634
     3.29309
     3.97770
     3.23905
     2.36527
     4.24794
     2.77063
     0.52764
     0.50962
    -0.45423
    -0.92265
     0.13129
    -0.31010
    -0.60737
    -0.74249
    -1.27396
    -2.22881
    -3.00349
    -2.54409
    -3.06655
    -3.09357
    -2.03964
    -1.48114
    -0.86860
    -1.07578
    -1.12082
    -1.03975
    -0.64340
     0.02319
    -0.22903
    -0.41820
    -0.65241
    -0.85959
    -0.85058
    -0.85058
    -0.89562
    -0.89562
    -1.02173
    -0.70645
    -0.55332
    -0.19300
    -0.38217
    -0.38217
    -0.22903
    -0.30109
    -0.18399
    -0.07590
    -0.05788
    -0.34613
    -0.06689
     0.02319
     0.10426
     0.23938
     0.20335
    -0.25605
     0.01418
    -0.23804
    -0.38217
    -0.03086
    -0.14796
    -0.01284
    -0.29209
    -0.40919
    -0.65241
    -0.54431
    -0.75149
    -0.62538
    -0.72447
    -0.76050
    -0.12093
    -0.58935
    -0.64340
    -0.29209
    -0.63439
    -0.55332
    -0.40919
    -0.10292
    -0.14796
    -0.00383
     0.13129
     0.58169
     0.40153
     0.70780
     0.48260
     0.60871
     0.63574
     0.58169
     0.72582
     0.93300
     0.87895
     0.62673
     0.60871
     0.50062
     0.59970
     0.59970
    -0.13895
    -0.36415
    -0.19300
    -0.25605
    -0.25605
    -0.21101
    -0.30109
    -0.66141
    -0.78753
    -0.82356
    -0.71546
    -0.59836
    -0.20201
     0.06823
     0.42855
     0.47359
    -0.45423
    -1.03975
    -1.71535
    -0.31010
    -0.41820
    -0.28308
    -0.27407
    -0.49927
    -1.11181
    -1.05777
    -0.97669
    -1.24693
    -1.28297
    -1.23793
    -1.25594
    -1.34602
    -0.75149
    -0.67042
    -0.52629
    -0.31010
    -0.04887
     0.00518
    -0.11193
     0.16732
     0.03220
     0.09526
     0.12228
     0.61772
     0.96002
     0.27542
    -0.40919
    -0.26506
    -0.12093
    -0.16597
     0.30244
     0.56367
     1.19423
     1.41943
     1.30233
     2.21214
     1.78876
     1.70769
     1.75273
     2.14007
     2.89674
     4.54521
     4.41909
     2.36527
     0.96002
    -1.33701
    -1.10281
     0.65375
     1.27530
     1.22126
    -0.03086
    -1.36404
    -1.46313
    -2.35492
    -3.07556
    -2.49004
    -2.47202
    -2.19277
    -1.81444
    -1.88650
    -1.56221
    -1.18388
    -0.94066
    -0.81455
    -0.78753
    -0.77852
    -0.41820
    -0.43621
    -0.49927
    -0.72447
    -0.49026
    -0.35514
    -0.11193
    -0.31010
    -0.03086
    -0.17498
    -0.18399
    -0.24705
    -0.25605
    -0.28308
    -0.33713
    -0.49927
    -0.61637
    -0.52629
    -0.49026
    -0.51729
    -0.63439
    -0.56233
    -0.67943
    -0.74249
    -0.47225
    -0.57133
    -0.76050
    -0.54431
    -0.48125
    -0.26506
    -0.13895
    -0.16597
    -0.41820
    -0.37316
    -0.02185
    -0.21101
    -0.35514
    -0.03986
    -0.12093
     0.06823
    -0.10292
     0.04121
     0.00518
     0.02319
     0.05022
     0.34748
     0.41054
     0.56367
     0.33847
     0.29343
     0.24839
     0.49161
     0.38351
     0.21236
     0.18534
     0.18534
     0.12228
     0.19434
     0.12228
     0.23938
     0.25740
     0.16732
     0.22137
     0.35649
     0.32046
     0.14930
     0.29343
     0.43756
     0.47359
     0.60871
     0.82490
     0.81590
     0.96903
     1.08614
     1.09514
     0.96002
     1.09514
     0.97804
     1.05911
     1.07713
     1.16721
     1.15820
     1.09514
     1.16721
     1.40142
     1.10415
     0.59070
     0.50062
     0.52764
     0.51863
     0.59070
     0.31145
     0.01418
    -0.20201
    -0.30109
    -0.47225
    -0.54431
    -0.66141
    -0.96769
    -0.92265
    -0.55332
    -0.46324
    -0.13895
    -0.12994
    -0.53530
    -1.03975
    -0.54431
    -1.06677
    -0.44522
    -0.09391
     0.20335
     0.34748
     0.30244
     0.05022
    -0.07590
     0.12228
     0.61772
     0.56367
     1.12217
     1.29332
     1.24828
     1.38340
     1.74372
     2.49138
     2.75261
     0.41054
     0.06823
     0.62673
    -0.40018
    -0.01284
    -1.12082
    -1.37305
    -1.40908
    -1.78741
    -1.73337
    -1.85948
    -2.69722
    -3.21068
    -2.50805
    -2.20178
    -1.84146
    -1.89551
    -2.27385
    -1.61626
    -0.61637
    -0.05788
    -0.33713
    -0.41820
    -0.59836
    -0.17498
     0.30244
     0.16732
    -0.10292
    -0.13895
    -0.22002
    -0.21101
    -0.28308
    -0.40018
    -0.61637
    -0.31010
    -0.27407
    -0.13895
    -0.15697
    -0.31010
    -0.32812
    -0.27407
    -0.20201
    -0.16597
     0.00518
    -0.38217
    -0.25605
    -0.17498
    -0.25605
    -0.15697
    -0.25605
    -0.41820
    -0.19300
     0.28442
    -0.03086
    -0.39117
    -0.25605
    -0.18399
    -0.48125
    -0.11193
    -0.22002
    -0.33713
    -0.60737
    -0.46324
    -0.55332
    -0.37316
    -0.56233
    -0.52629
    -0.48125
    -0.36415
    -0.30109
    -0.24705
    -0.34613
    -0.27407
    -0.42721
    -0.24705
     0.17633
    -0.06689
    -0.23804
    -0.03086
     0.09526
     0.05922
     0.01418
    -0.09391
    -0.12994
     0.10426
     0.00518
     0.04121
     0.00518
     0.03220
     0.02319
     0.04121
     0.28442
     0.29343
     0.09526
     0.14030
     0.21236
     0.32046
     0.21236
     0.14930
     0.09526
     0.10426
     0.19434
     0.06823
    -0.19300
    -0.07590
    -0.34613
    -0.42721
    -0.20201
    -0.14796
    -0.39117
    -0.58935
    -0.59836
    -0.52629
    -0.48125
    -0.36415
    -0.53530
    -0.64340
    -0.13895
    -0.36415
    -0.31911
    -0.18399
    -0.13895
    -0.56233
    -0.61637
    -0.55332
    -0.27407
    -0.26506
    -0.49026
    -0.27407
    -0.27407
    -0.26506
    -0.27407
    -0.14796
    -0.15697
     0.10426
     0.75284
     1.10415
     0.96903
     0.68978
     1.66265
     2.62650
     1.70769
     1.29332
     1.70769
     1.22126
     0.48260
     0.60871
     1.60860
     2.41932
     2.64452
     2.18511
     0.24839
    -1.17487
    -1.58023
    -2.00361
    -2.36393
    -1.08479
    -0.52629
     0.26641
    -0.52629
    -0.84157
    -1.03975
    -1.44511
    -1.93154
    -1.42709
    -1.45412
    -0.67042
    -0.29209
    -0.26506
    -0.18399
     0.08625
    -0.21101
    -0.12994
    -0.03986
    -0.10292
     0.02319
    -0.14796
    -0.45423
    -0.62538
    -0.40018
    -0.37316
    -0.25605
    -0.14796
    -0.21101
    -0.06689
    -0.33713
    -0.42721
    -0.67042
    -0.22002
     0.04121
    -0.08490
     0.03220
    -0.12093
     0.05922
    -0.11193
    -0.04887
    -0.00383
     0.06823
     0.18534
     0.17633
     0.19434
     0.36550
     0.26641
     0.18534
     0.27542
     0.20335
     0.49161
     0.27542
     0.20335
     0.24839
     0.16732
     0.30244
     0.22137
     0.02319
     0.16732
     0.30244
     0.26641
     0.10426
     0.29343
     0.10426
    -0.01284
     0.12228
     0.32046
     0.09526
     0.02319
     0.13129
     0.18534
     0.17633
     0.14930
     0.14930
     0.20335
     0.12228
     0.21236
     0.21236
     0.32046
     0.14930
    -0.09391
     0.10426
     0.17633
     0.23938
     0.00518
     0.08625
     0.05922
     0.13129
     0.05022
     0.06823
     0.26641
     0.17633
     0.08625
     0.21236
     0.37450
     0.24839
     0.31145
     0.21236
     0.51863
     0.56367
     0.43756
     0.41054
     0.40153
     0.23938
     0.32946
     0.23938
     0.41054
     0.29343
     0.20335
     0.26641
     0.28442
     0.17633
    -0.02185
    -0.19300
     0.31145
     0.23938
    -0.03086
    -0.07590
    -0.00383
    -0.06689
     0.00518
    -0.05788
     0.05022
     0.15831
     0.34748
     0.09526
     0.08625
     0.26641
     0.25740
     0.10426
     0.19434
     0.63574
     0.74383
     0.65375
     0.77986
     1.03209
     1.30233
     0.94201
     0.87895
     0.86994
     0.92399
     0.86994
     0.86094
     0.99606
     0.86094
     0.25740
     0.30244
     0.44657
     0.43756
    -0.05788
    -0.55332
    -0.44522
    -0.48125
    -0.58935
    -0.28308
    -0.27407
    -0.43621
    -0.37316
    -0.12994
    -0.28308
    -0.34613
    -0.21101
    -0.20201
    -0.07590
    -0.23804
     0.08625
     0.44657
     0.36550
     0.13129
     0.05922
     0.10426
    -0.12994
     0.14030
    -0.00383
    -0.19300
    -0.14796
     0.06823
    -0.17498
    -0.18399
    -0.19300
     0.07724
     0.04121
     0.03220
    -0.25605
     0.03220
     0.02319
     0.07724
     0.15831
     0.27542
     0.19434
     0.23038
     0.17633
     0.27542
     0.25740
     0.30244
     0.34748
     0.36550
     0.27542
     0.30244
     0.42855
     0.32046
     0.17633
     0.14930
     0.15831
     0.23938
     0.32046
     0.21236
     0.06823
     0.24839
     0.27542
     0.07724
     0.17633
     0.13129
     0.20335
     0.19434
     0.32046
     0.24839
     0.23038
    -0.03086
     0.16732
     0.24839
     0.33847
     0.22137
     0.08625
     0.06823
     0.14930
    -0.09391
     0.03220
     0.06823
     0.07724
     0.00518
     0.17633
     0.05022
    -0.11193
    -0.25605
    -0.13895
    -0.02185
    -0.04887
    -0.12994
    -0.05788
    -0.18399
     0.02319
    -0.27407
    -0.14796
    -0.05788
    -0.16597
    -0.09391
    -0.04887
    -0.05788
    -0.06689
    -0.25605
    -0.34613
    -0.05788
    -0.00383
    -0.16597
    -0.06689
    -0.16597
    -0.23804
    -0.31911
    -0.12994
    -0.15697
    -0.22002
    -0.36415
    -0.22002
    -0.10292
    -0.25605
    -0.25605
    -0.46324
    -0.30109
    -0.24705
    -0.07590
     0.01418
    -0.16597
     0.05022
     0.06823
    -0.08490
    -0.01284
     0.14930
     0.01418
     0.05922
     0.26641
     0.19434
     0.14030
     0.37450
     0.19434
     0.49161
     0.51863
     0.62673
     0.50962
     0.32046
     0.47359
     1.10415
     0.87895
     0.53665
    -0.12994
    -0.27407
     0.56367
     0.72582
     0.13129
    -0.43621
    -1.15685
    -1.30999
    -0.85959
    -0.33713
    -0.34613
    -1.04876
    -1.18388
    -1.17487
    -1.71535
    -1.43610
    -0.97669
    -1.07578
    -1.04876
    -0.59836
    -0.51729
    -0.71546
    -0.88661
    -0.48125
    -0.18399
     0.19434
     0.13129
    -0.00383
    -0.12994
    -0.31010
    -0.43621
    -0.18399
    -0.19300
    -0.26506
    -0.01284
     0.09526
     0.25740
    -0.01284
    -0.26506
    -0.36415
    -0.43621
    -0.09391
    -0.18399
    -0.25605
    -0.34613
    -0.21101
    -0.22002
    -0.10292
     0.10426
    -0.17498
    -0.10292
    -0.03986
    -0.03086
     0.01418
    -0.08490
    -0.10292
    -0.14796
     0.07724
     0.01418
    -0.01284
    -0.07590
    -0.09391
    -0.19300
    -0.12093
    -0.10292
    -0.26506
    -0.31911
    -0.22002
    -0.33713
    -0.24705
    -0.39117
    -0.76050
    -0.44522
    -0.48125
    -0.29209
    -0.39117
    -0.73348
    -0.53530
    -0.65241
    -0.48125
    -0.39117
    -0.57133
    -0.56233
    -0.58935
    -0.40018
    -0.41820
    -0.40919
    -0.62538
    -0.51729
    -0.49927
    -0.28308
    -0.32812
    -0.55332
    -0.63439
    -0.52629
    -0.51729
    -0.32812
    -0.38217
    -0.55332
    -0.67042
    -0.61637
    -0.49927
    -0.36415
    -0.58935
    -0.87761
    -0.65241
    -0.54431
    -0.57133
    -0.62538
    -0.69745
    -0.88661
    -0.79653
    -0.57133
    -0.57133
    -0.67943
    -0.81455
    -0.85058
    -0.58034
    -0.67943
    -0.76050
    -0.94066
    -0.76050
    -0.88661
    -0.78753
    -0.86860
    -0.98570
    -1.13884
    -1.14785
    -1.22892
    -0.94066
    -1.03074
    -1.19289
    -1.20189
    -1.16586
    -1.22892
    -1.19289
    -1.15685
    -1.14785
    -0.96769
    -0.80554
    -0.87761
    -0.94066
    -0.70645
    -0.71546
    -0.40919
     0.21236
     0.59070
     1.23026
     1.23026
     1.05010
     1.75273
     2.12206
     1.36538
     2.65353
     3.71647
     2.59948
     2.62650
     3.71647
     4.36505
     3.60837
     1.82479
     1.03209
    -1.96757
    -3.58000
    -2.81432
    -1.79642
    -0.86860
    -0.86860
    -1.71535
    -3.67008
    -4.52584
    -5.10236
    -5.19244
    -4.26461
    -4.03941
    -3.68810
    -3.01250
    -2.35492
    -2.06666
    -1.43610
    -1.47213
    -0.83257
    -0.67042
    -0.41820
    -0.50828
    -0.85959
    -0.87761
    -0.84157
    -0.98570
    -0.99471
    -0.80554
    -1.00372
    -0.83257
    -1.02173
    -0.82356
    -0.76050
    -1.21991
    -1.45412
    -1.59825
    -1.54420
    -1.46313
    -1.60725
    -1.51717
    -1.49015
    -1.20189
    -0.83257
    -0.77852
    -0.63439
    -0.69745
    -0.86860
    -0.22002
     0.09526
    -0.13895
    -0.41820
     0.00518
    -0.03086
     0.58169
     1.32935
     1.51852
     1.10415
     0.03220
    -1.33701
    -0.40919
    -0.22903
    -0.04887
    -0.02185
    -0.08490
    -0.31911
    -0.69745
    -0.62538
    -1.13884
    -1.20189
    -1.52618
    -1.16586
    -1.37305
    -0.97669
    -0.97669
    -0.80554
    -0.99471
    -0.77852
    -0.88661
    -1.21090
    -1.18388
    -0.92265
    -0.74249
    -1.21090
    -1.29197
    -1.30098
    -1.38205
    -1.46313
    -1.54420
    -1.70634
    -1.81444
    -1.75138
    -1.80543
    -2.00361
    -2.05765
    -2.12071
    -2.56210
    -2.30087
    -2.38194
    -2.33690
    -2.48103
    -2.55309
    -2.57111
    -2.38194
    -2.48103
    -2.47202
    -2.53508
    -2.63417
    -2.26484
    -2.25583
    -2.26484
    -2.27385
    -2.42698
    -2.03964
    -1.89551
    -1.63428
    -1.95857
    -1.77841
    -1.85047
    -1.89551
    -1.57122
    -1.67932
    -1.53519
    -1.64329
    -1.69733
    -1.58023
    -1.51717
    -1.76940
    -1.69733
    -1.46313
    -1.61626
    -1.47213
    -1.50817
    -1.40908
    -1.61626
    -1.36404
    -1.43610
    -1.23793
    -1.16586
    -0.99471
    -0.98570
    -0.61637
    -0.52629
     0.02319
     0.02319
     0.79788
     1.96892
     2.64452
     3.73449
     5.04965
     3.29309
     3.29309
     3.95969
     2.82468
     1.81578
     1.40142
    -0.04887
    -0.65241
    -2.86837
    -2.46301
    -0.14796
     0.30244
    -2.39095
    -4.57989
    -6.54363
    -6.52562
    -5.85002
    -5.80498
    -4.84112
    -3.84124
    -3.57100
    -3.05754
    -2.39996
    -2.11170
    -1.85948
    -1.19289
    -0.58935
    -1.44511
    -1.26495
    -0.96769
    -0.89562
    -0.72447
    -0.59836
    -0.59836
    -0.62538
    -0.66141
    -0.41820
    -0.06689
     0.01418
    -0.06689
    -0.44522
    -0.40018
    -0.25605
    -0.12994
    -0.39117
    -0.22002
    -0.18399
     0.01418
    -0.15697
    -0.29209
     0.03220
    -0.24705
    -0.11193
     0.10426
     0.05022
     0.03220
    -0.12994
     0.11327
     0.05922
    -0.03086
     0.01418
     0.12228
     0.17633
     0.19434
    -0.05788
    -0.28308
    -0.33713
    -0.29209
    -0.22002
    -0.10292
     0.01418
     0.00518
    -0.01284
    -0.04887
     0.07724
    -0.14796
    -0.24705
    -0.01284
     0.23038
     0.29343
     0.25740
     0.27542
     0.12228
     0.02319
     0.10426
     0.18534
     0.35649
    -0.13895
    -0.28308
    -0.20201
    -0.13895
    -0.24705
    -0.37316
    -0.22903
    -0.36415
    -0.42721
    -0.24705
    -0.57133
    -0.55332
    -0.59836
    -0.58034
    -0.39117
    -0.08490
     0.00518
     0.18534
     0.16732
    -0.07590
     0.01418
    -0.47225
    -1.05777
    -0.33713
    -0.07590
    -0.34613
    -0.39117
    -0.48125
    -0.58935
    -0.49927
    -0.66141
    -0.77852
    -0.66141
    -0.71546
    -0.73348
    -0.76050
    -0.53530
    -0.63439
    -0.33713
    -0.16597
    -0.09391
    -0.22002
    -0.08490
    -0.04887
    -0.14796
    -0.34613
    -0.35514
    -0.27407
    -0.21101
    -0.03986
    -0.27407
    -0.23804
    -0.48125
    -0.35514
    -0.23804
    -0.04887
    -0.23804
    -0.12994
    -0.10292
     0.01418
     0.07724
     0.01418
     0.25740
     0.35649
     0.66276
     0.86094
     0.92399
     1.34737
     1.83380
     2.45535
     2.61750
     2.87873
     3.34714
     3.94167
     4.21191
     3.34714
     2.11305
     0.98705
     1.47348
     0.65375
     1.20324
     1.73471
     0.93300
     0.39252
    -1.65229
    -2.60714
    -2.85036
    -3.52596
    -3.09357
    -2.76928
    -3.07556
    -3.22869
    -2.61615
    -2.37293
    -2.36393
    -2.09369
    -1.39106
    -1.13884
    -0.72447
    -0.57133
    -0.50828
    -0.31911
    -0.14796
     0.14930
     0.32046
     0.66276
     0.58169
     0.71681
     0.63574
     0.32046
     0.28442
     0.34748
     0.52764
     0.77086
     0.70780
     0.52764
     0.07724
     0.33847
     0.26641
     0.36550
     0.58169
     0.65375
     0.29343
     0.48260
     0.66276
     0.45558
     0.42855
     0.44657
     0.37450
     0.40153
     0.70780
     0.54566
     0.48260
     0.42855
     0.38351
     0.48260
     0.54566
     0.58169
     0.44657
     0.31145
     0.24839
     0.50962
     0.54566
     0.49161
     0.38351
     0.50062
     0.64474
     0.65375
     0.72582
     0.23938
     0.31145
     0.40153
     0.47359
     0.41054
     0.24839
     0.13129
     0.13129
     0.36550
     0.10426
     0.06823
    -0.22903
    -0.07590
    -0.02185
     0.03220
     0.14030
    -0.01284
    -0.10292
    -0.02185
    -0.13895
     0.18534
     0.22137
     0.24839
    -0.00383
     0.07724
     0.23038
     0.24839
     0.08625
     0.23938
     0.21236
     0.37450
     0.23038
     0.40153
     0.36550
     0.30244
     0.26641
     0.52764
     0.39252
     0.27542
     0.05022
    -0.04887
     0.16732
     0.27542
     0.15831
     0.18534
     0.14930
     0.07724
     0.16732
    -0.04887
    -0.00383
    -0.09391
    -0.04887
     0.09526
     0.27542
     0.23038
     0.15831
     0.29343
     0.44657
     0.50062
     0.38351
     0.49161
     0.35649
     0.72582
     0.74383
     1.01407
     0.98705
     0.92399
     0.49161
     0.85193
     1.12217
     1.23026
     1.03209
     1.39241
     1.40142
     1.03209
     0.45558
     0.40153
     0.70780
     0.89697
     0.88796
     0.67177
     0.23938
    -0.50828
    -0.75149
    -0.66141
     0.05022
     0.30244
    -0.05788
    -0.26506
    -0.49927
    -0.59836
    -0.47225
    -0.05788
    -0.41820
    -0.42721
    -0.40919
    -0.15697
    -0.12093
    -0.29209
    -0.35514
    -0.31010
    -0.18399
     0.20335
    -0.15697
    -0.49927
    -0.41820
    -0.50828
    -0.31010
    -0.15697
    -0.12093
    -0.38217
    -0.03986
     0.05022
     0.21236
     0.14030
     0.27542
     0.10426
    -0.06689
     0.22137
     0.32046
     0.30244
     0.38351
     0.49161
     0.50962
     0.39252
     0.44657
     0.55466
     0.34748
     0.32046
     0.41954
     0.46458
     0.36550
     0.23038
     0.21236
     0.32046
     0.55466
     0.18534
     0.15831
     0.09526
     0.30244
     0.25740
     0.09526
     0.05022
     0.08625
     0.23938
