# Supplementary material for: Software algorithm and hardware design for real-time implementation of new spectral estimator
Source: Biomed Eng Online. 2014 May 9;13:61. doi: 10.1186/1475-925X-13-61 (PMC4057578; doi:10.1186/1475-925X-13-61)
Supplement: Additional file 2 — txtfiles.zip. [file 1475-925X-13-61-S2.zip › FILE151.TXT]

     0.35921
     0.70238
     1.66092
     2.00410
     1.51300
     1.18757
     1.12248
     0.90948
     1.12248
     1.81476
     1.85618
     1.73784
     1.94493
     1.79701
     1.14023
     0.56630
    -0.29165
    -1.25019
    -1.20877
    -1.18510
    -2.11997
    -2.32706
    -2.32115
    -2.19098
    -1.75313
    -1.49870
    -1.19694
    -0.81234
    -0.38632
     0.07519
     0.24087
     0.41246
     0.63138
     1.02190
     1.15207
     1.38874
     1.29407
     1.03965
     1.13432
     1.05740
     1.18165
     1.11657
     0.92131
     0.79114
     0.64322
     0.50121
     0.41837
     0.35921
     0.38287
     0.32962
     0.24087
     0.32962
     0.31187
     0.38879
     0.30595
     0.13436
     0.19945
     0.20537
     0.32370
     0.24678
     0.19945
     0.41246
     0.41837
     0.27637
     0.21128
     0.24678
    -0.26207
     0.19353
     0.75564
     0.66097
     0.25270
     0.08703
     0.01603
    -0.03723
     0.02194
     0.01011
     0.11070
     0.03378
    -0.13781
    -0.11415
    -0.21473
    -0.32715
    -0.52833
    -0.57566
    -0.44549
    -0.49283
    -0.63483
    -0.73542
    -0.65850
    -0.62892
    -0.64075
    -0.58750
    -0.78867
    -0.77092
    -0.74134
    -0.74725
    -0.60525
    -0.61708
    -0.62892
    -0.78867
    -0.48099
    -0.42182
    -0.56975
    -0.51058
    -0.55200
    -0.58158
    -0.57566
    -0.55200
    -0.51058
    -0.46324
    -0.41591
    -0.42774
    -0.43958
    -0.42774
    -0.52241
    -0.54016
    -0.43958
    -0.42774
    -0.35082
    -0.40407
    -0.36857
    -0.47508
    -0.40407
    -0.35674
    -0.39816
    -0.40999
    -0.21473
    -0.33307
    -0.35082
    -0.13781
    -0.16148
    -0.19698
    -0.25024
    -0.14965
    -0.18515
    -0.04314
    -0.02539
     0.10478
    -0.02539
     0.02786
    -0.03723
     0.03969
     0.13436
     0.16986
     0.02194
     0.06336
     0.16986
     0.04561
     0.18170
     0.16986
    -0.01948
    -0.09640
    -0.39224
    -0.80051
    -1.09635
    -1.11410
    -0.46324
     0.67872
     1.41833
     2.16977
     1.90351
     1.12840
     0.83847
     1.03373
     1.40058
     2.30586
     3.41232
     3.64900
     2.33545
     0.60180
    -0.18515
    -0.21473
     0.09294
     0.05153
     0.70238
     1.22899
     1.31774
     0.21720
    -0.68809
    -1.10818
    -0.88334
    -0.14373
     0.99823
     1.47158
     1.63134
     1.75559
     1.63134
     1.07515
     0.19353
     0.05153
     0.58996
    -0.17332
    -1.10818
    -1.56379
    -2.38623
    -2.03714
    -2.24423
    -2.98384
    -3.03709
    -3.36252
    -2.80633
    -2.36257
    -2.11406
    -1.91880
    -1.48687
    -1.49278
    -1.06085
    -0.02539
     0.28229
     0.19945
     0.17578
     0.54263
     0.97456
     1.16982
     1.11657
     1.05740
     1.40058
     1.47158
     1.23491
     0.88581
     0.52488
     0.10478
     0.38879
     1.16390
     1.12840
     0.87989
     0.44796
     0.08111
    -0.05498
    -0.00764
    -0.06089
     0.09294
     0.03969
     0.24087
     0.15211
     0.00419
    -0.01356
    -0.14373
    -0.12598
    -0.01356
     0.06336
    -0.07273
    -0.10823
    -0.08456
    -0.20290
    -0.27390
    -0.19698
    -0.17332
    -0.17332
    -0.27982
    -0.21473
    -0.27982
    -0.17332
    -0.30940
    -0.23840
    -0.18515
    -0.19107
    -0.19107
    -0.31532
    -0.26207
    -0.29757
    -0.17332
    -0.22065
    -0.04906
    -0.17332
    -0.14965
    -0.13190
    -0.14965
    -0.19698
    -0.19107
    -0.31532
    -0.03723
     0.05744
    -0.13190
    -0.10823
    -0.16148
    -0.20290
    -0.01948
    -0.07273
    -0.14965
    -0.08456
    -0.23248
    -0.11415
    -0.03131
    -0.18515
    -0.18515
    -0.16740
    -0.30940
    -0.19107
    -0.10823
    -0.10231
    -0.32124
    -0.25615
    -0.25024
    -0.33899
    -0.17332
     0.00419
    -0.11415
    -0.12598
     0.08111
     0.19353
     0.37696
     0.15803
     0.17578
     0.68463
     1.06332
     1.55442
     1.27041
     0.92723
     0.70238
     0.80889
     1.20532
     1.48341
     1.88576
     1.30591
     0.92723
     0.84439
     0.64322
     0.43612
     0.39471
     0.41837
     0.44796
     0.47163
     0.53671
     0.44204
     0.09886
     0.06336
     0.27637
     0.55446
     0.57221
     0.66688
     0.66097
     0.77339
     0.47163
    -0.22065
    -0.87151
    -1.34486
    -1.97797
    -1.81229
    -1.36853
    -1.83005
    -2.06672
    -1.65846
    -0.62892
    -1.10818
    -1.88330
    -2.84183
    -2.46315
    -1.62295
    -0.84192
    -0.20882
     0.34737
     0.53079
     0.73789
     0.89764
     0.96865
     0.94498
     1.04556
     1.12840
     1.06923
     1.05148
     1.16390
     1.41241
     1.42425
     1.31774
     1.09882
     1.00415
     0.80297
     0.73197
     0.68463
     0.50121
     0.55446
     0.10478
    -0.12598
    -0.25615
    -0.55200
    -0.52241
    -0.58750
    -0.68809
    -0.83009
    -0.96618
    -0.88334
    -0.66442
    -0.45141
    -0.44549
    -0.51058
    -0.54016
    -0.17923
     0.21720
     0.35921
     0.35329
     0.54263
     0.52488
     0.66688
     0.69055
     0.29412
     0.35921
     0.50121
     0.53671
     0.51304
     0.24087
    -0.02539
    -0.01356
     0.40654
     0.14620
     0.11070
    -0.00764
    -0.11415
    -0.32715
    -0.24432
     0.08703
    -0.04314
    -0.10231
    -0.12598
     0.02194
     0.03378
    -0.07865
     0.08111
    -0.07865
    -0.07865
     0.08703
     0.06336
    -0.03723
    -0.12598
    -0.22657
    -0.09640
    -0.03723
    -0.12598
    -0.17332
    -0.16740
    -0.20882
    -0.14373
    -0.19107
    -0.17332
    -0.25615
    -0.24432
    -0.10823
    -0.19107
    -0.26207
    -0.06681
    -0.07273
    -0.10823
    -0.06681
     0.15211
    -0.02539
    -0.23248
    -0.05498
     0.01011
    -0.03723
     0.12845
     0.23495
     0.26453
     0.24678
     0.16395
     0.14028
     0.44204
     0.51304
     0.19353
     1.06923
     1.44791
     0.45979
     0.00419
    -0.01948
     0.18762
     0.45979
     0.57813
     0.43612
     0.48346
     0.28229
     0.02786
     0.01603
     0.05744
     0.08703
     0.06928
     0.41837
     0.58996
     0.40062
     0.41837
     0.41837
     0.37696
     0.55446
     0.78522
     0.90948
     1.02190
     0.70238
     0.63138
     0.51896
     0.06928
    -0.46324
    -0.42182
    -0.80642
    -0.98985
    -1.20877
    -1.51645
    -0.36857
     0.35329
    -0.21473
    -0.93659
    -1.14369
    -1.28569
    -1.09043
    -0.83601
    -0.36266
     0.19353
     0.37696
     0.24087
     0.26453
     0.67280
     0.56038
     0.43612
     0.41837
     0.33554
     0.37696
     0.56038
     0.55446
     0.50121
     0.56038
     0.66097
     0.72014
     0.66097
     0.65505
     0.72605
     0.62547
     0.61363
     0.47163
     0.38287
     0.24087
     0.25270
     0.20537
     0.06336
     0.08703
    -0.10231
    -0.14373
    -0.18515
    -0.29757
    -0.38041
    -0.34491
    -0.43366
    -0.39224
    -0.16148
     0.11070
     0.08111
     0.09294
     0.35329
     0.35921
     0.12253
    -0.30349
    -0.32715
     0.21720
     0.80297
     0.64322
     0.46571
     0.35921
     0.24678
     0.07519
     0.18762
     0.21128
     0.09294
    -0.21473
    -0.37449
    -0.41591
    -0.64667
    -0.75317
    -0.80642
    -0.63483
    -0.40999
    -0.48691
    -0.62892
    -0.59933
    -0.57566
    -0.46324
    -0.77092
    -0.85376
    -0.48691
    -0.39224
     0.17578
     0.07519
    -0.01356
     0.11070
    -0.08456
    -0.02539
     0.05744
    -0.08456
    -0.10231
    -0.15556
    -0.14373
    -0.23840
    -0.22657
    -0.27390
    -0.11415
    -0.13190
     0.02786
    -0.09048
     0.03969
    -0.09640
    -0.12006
    -0.05498
    -0.04314
    -0.09640
    -0.14373
    -0.23248
    -0.32124
    -0.33899
    -0.42182
    -0.52833
    -0.77684
    -0.94251
    -1.17327
    -1.07860
    -0.86559
    -0.48099
     0.18170
     0.63730
    -0.19107
    -0.84784
    -1.06085
    -0.69400
     0.06336
     0.79706
     1.41241
     1.47158
     1.07515
     0.92723
     0.77930
     0.82072
     1.25266
     1.18757
     1.18757
     1.10473
     0.99231
     0.66097
     0.68463
     0.45979
     0.22903
     0.29412
     0.32962
     0.05153
     0.18170
     0.49529
     0.32962
     0.21720
     0.25270
     0.27045
     0.39471
     0.45388
     0.35329
     0.50121
     0.59588
     0.95681
     0.72014
     0.69055
     0.69647
     0.21720
    -0.03723
    -0.12598
    -0.22657
    -0.09048
    -0.20290
    -0.51058
    -0.52241
    -0.17332
    -0.01948
    -0.00764
     0.09294
    -0.12006
    -0.10823
     0.05744
     0.34145
     0.48938
     0.95089
     1.11657
     1.35324
     1.32366
     1.28816
     1.11657
     1.08698
     0.99231
     0.83256
     0.74380
     0.61363
     0.46571
     0.36512
     0.24087
     0.15803
     0.02194
    -0.09640
    -0.18515
    -0.29165
    -0.33899
    -0.23248
    -0.40407
    -0.55791
    -0.54608
    -0.71175
    -0.32715
    -0.21473
    -0.81826
    -0.45733
     0.69055
     0.50713
    -0.03723
     0.35921
     0.66097
     0.35921
     0.43021
     0.68463
     0.85031
     1.15799
     1.24082
     1.34141
     1.31774
     1.37691
     1.18757
     1.00415
     0.82664
     0.79706
     0.83256
     0.38879
     0.31779
     0.41837
     0.31187
     0.01011
     0.05153
    -0.19107
    -0.16148
    -0.36266
    -0.25615
    -0.25615
    -0.15556
    -0.17332
    -0.22657
     0.05744
    -0.01948
    -0.01356
     0.03969
     0.25270
     0.22312
     0.28820
     0.47754
     0.61363
     0.53671
     0.29412
     0.40654
     0.36512
     0.19945
    -0.21473
    -1.03718
    -2.32115
    -3.17318
    -3.51636
    -3.14360
    -3.65245
    -4.72932
    -3.84771
    -3.85362
    -3.90096
    -3.87729
    -4.09622
    -4.17905
    -3.93646
    -3.33885
    -2.30931
    -1.40995
    -0.56383
    -0.04314
     0.86214
     1.36508
     1.95677
     2.07510
     1.81476
     1.71417
     1.68459
     1.71417
     1.58992
     1.44200
     1.20532
     1.07515
     0.83256
     0.73197
     0.48346
     0.12845
     0.11070
     0.50121
     0.93314
     0.93314
     0.08111
     0.15211
     0.41837
     0.90948
     1.40650
     1.66092
     1.59584
     1.61950
     1.61950
     1.66684
     1.66684
     1.42425
     1.43016
     1.24674
     1.37099
     1.22307
     0.87397
     0.62547
     0.53079
     0.45388
     0.20537
     0.05744
    -0.17923
    -0.26207
    -0.27390
    -0.38041
    -0.49874
    -0.68809
    -0.58158
    -0.54016
    -0.61708
    -0.55791
    -0.36266
    -0.48691
    -0.27982
    -0.21473
    -0.23248
    -0.26207
    -0.26799
    -0.07865
     0.07519
     0.04561
     0.11661
     0.00419
     0.18170
     0.21720
     0.41837
     0.58405
     0.67280
     0.49529
     0.34145
     0.78522
     1.05740
     1.10473
     1.00415
     1.08107
     0.98048
     1.06923
     0.94498
     0.86214
     0.62547
     0.51304
     0.54263
     0.51896
     0.44204
     0.16395
     0.03378
    -0.23840
    -0.36857
    -0.42774
    -0.54016
    -0.60525
    -0.46324
    -0.40999
    -0.42182
    -0.42182
    -0.56975
    -0.31532
    -0.60525
    -0.38041
     0.16986
     0.43612
     0.12253
     0.69055
     1.01598
     1.14023
     0.79114
     0.80889
     0.93906
     0.95681
     1.40058
     1.47750
     1.40058
     1.27632
     1.44200
     1.18757
     1.14615
     1.08698
     0.81481
     0.70830
     0.77930
     0.76747
     0.64322
     0.47754
     0.37104
     0.31779
     0.42429
     0.49529
     0.34737
     0.33554
     0.52488
     0.41246
     0.45388
     0.50121
     0.27637
     0.25862
     0.30595
     0.25270
     0.37696
     0.14028
     0.14028
     0.03969
     0.16395
     0.09294
    -0.01356
    -0.11415
    -0.27982
    -0.27390
    -0.20290
    -0.16148
    -0.18515
    -0.21473
    -0.23248
    -0.17332
    -0.06681
    -0.14373
    -0.06681
    -0.10231
    -0.04314
     0.10478
     0.07519
     0.06928
    -0.13781
    -0.26799
    -0.07865
     0.01011
     0.03378
    -0.05498
    -0.18515
    -0.21473
    -0.25615
    -0.47508
    -1.01943
    -1.82413
    -2.64658
    -2.94834
    -3.25602
    -2.98384
    -1.76496
     0.46571
     1.81476
     1.66092
     1.53667
     1.57217
     0.98640
     1.29999
     1.80293
     2.97447
     4.87971
     5.86192
     6.27018
     6.61336
     6.63111
     5.78500
     4.02768
     1.78518
    -0.16148
    -0.49874
    -1.00760
    -1.04902
    -0.99576
    -1.69396
    -2.94242
    -5.03109
    -5.73520
    -6.17305
    -6.22038
    -5.32693
    -4.68199
    -4.37431
    -4.32106
    -3.67020
    -3.23235
    -2.43949
    -1.71171
    -1.05493
    -0.55200
     0.00419
     0.53079
     1.22899
     1.58400
     1.85618
     2.12244
     2.18161
     2.35320
     2.57212
     2.44787
     2.44195
     2.14611
     1.87985
     1.86210
     1.91535
     1.51300
     1.35324
     1.01598
     0.81481
     0.59588
     0.33554
     0.09886
    -0.36266
    -0.69400
    -0.89518
    -1.04310
    -1.26794
    -1.36261
    -1.36261
    -1.23836
    -0.99576
    -1.23244
    -1.30936
    -1.03718
    -0.94843
    -0.95435
    -0.83009
    -0.84192
    -0.62300
    -0.57566
    -0.87151
    -1.09635
    -0.13190
     0.23495
    -0.33307
    -1.07268
    -0.20882
     0.25862
    -0.25024
    -0.34491
    -0.35082
    -0.28574
     0.01011
     0.19945
     0.18762
     0.28820
     0.39471
     0.37104
     0.41246
     0.21128
     0.21128
     0.06336
     0.25862
     0.26453
     0.16986
     0.02194
     0.10478
    -0.05498
    -0.09048
    -0.04906
    -0.10823
    -0.26207
    -0.17923
    -0.12598
    -0.19107
    -0.16740
    -0.14373
    -0.09048
     0.05153
     0.12845
     0.10478
    -0.04314
     0.12845
     0.27045
     0.16395
     0.25862
     0.22903
     0.26453
     0.26453
     0.22903
     0.27045
     0.26453
     0.18170
     0.08111
     0.12253
     0.11661
     0.12253
     0.06928
     0.06336
     0.03378
    -0.00764
     0.05153
    -0.02539
    -0.13190
    -0.10231
    -0.10823
    -0.10823
    -0.13781
    -0.23840
    -0.35082
    -0.40999
    -0.26799
    -0.38041
    -0.61708
    -0.78276
    -1.16144
    -1.86555
    -2.30340
    -2.64658
    -2.52824
    -1.92472
    -1.01351
     0.14028
     1.58400
     2.48337
     1.82659
     1.09882
     0.94498
     1.09290
     1.47158
     2.14611
     3.01589
     3.46557
     4.09276
     4.19335
     3.47741
     2.54254
     1.63134
     0.69055
     0.30004
    -0.02539
    -0.38041
    -0.58158
    -0.71767
    -0.85968
    -0.88926
    -0.74134
    -0.69400
    -0.88334
    -0.81826
    -0.88926
    -0.77092
    -0.61708
    -0.36857
    -0.18515
    -0.12006
     0.07519
     0.29412
     0.36512
     0.60180
     0.79114
     0.93906
     0.85031
     0.96865
     1.01598
     1.05740
     1.33549
     1.59584
     1.86801
     1.85026
     2.29995
     2.75555
     3.38274
     3.25257
     2.76738
     2.60762
     1.32366
    -1.51053
    -2.83000
    -3.51636
    -3.48086
    -3.34477
    -3.08443
    -4.62874
    -5.67011
    -5.11984
    -4.42165
    -4.16722
    -5.58727
    -5.77070
    -5.06067
    -3.04301
    -2.01939
    -0.69992
     0.10478
     1.02781
     1.80293
     1.82659
     1.50117
     2.13427
     3.16973
     3.48924
     2.76146
     1.92127
     1.07515
     0.66097
     0.74380
     0.56630
     0.73789
     0.61363
     0.50121
     0.47754
     0.52488
     0.29412
     0.32370
     0.14620
     0.18170
     0.04561
     0.25270
     0.09294
    -0.05498
    -0.07273
    -0.06089
    -0.16148
    -0.15556
    -0.05498
    -0.19698
    -0.12598
    -0.06681
    -0.05498
    -0.09640
    -0.17923
    -0.17923
    -0.06681
    -0.00764
    -0.17923
    -0.14965
    -0.16148
    -0.12598
    -0.14965
    -0.17332
    -0.18515
    -0.14373
    -0.23840
    -0.13781
    -0.14965
    -0.17923
    -0.25615
    -0.21473
    -0.15556
    -0.27982
    -0.18515
    -0.16148
    -0.20882
    -0.27390
    -0.16740
    -0.31532
    -0.25024
    -0.29165
    -0.30940
    -0.29165
    -0.45733
    -0.55200
    -0.75909
    -0.98985
    -1.01943
    -0.92476
    -0.27982
     0.75564
     1.88576
     1.37099
     0.25862
    -0.65850
    -0.48099
     0.16986
     0.89173
     1.52483
     2.23486
     1.73192
     1.11657
     0.77930
     0.97456
     0.90948
     0.69055
     0.48938
     0.38879
     0.21128
     0.20537
     0.16395
     0.03378
    -0.16148
    -0.16740
    -0.23840
    -0.33307
    -0.33899
    -0.40407
    -0.26207
    -0.39224
    -0.42774
    -0.33307
    -0.20290
    -0.09048
    -0.10823
    -0.10231
    -0.02539
    -0.06089
     0.22312
     0.08111
     0.17578
     0.52488
     0.74380
     0.89173
     0.81481
     0.82072
     1.08698
     1.16390
     0.97456
     1.02190
     1.04556
     0.76155
     0.75564
     0.96273
     1.07515
     1.03965
     0.76747
     0.67280
     0.56038
     0.48938
     0.47163
     0.51304
     0.50121
     0.40062
     0.40654
     0.48938
     0.43021
     0.37696
     0.25862
     0.06336
     0.09294
    -0.04314
    -0.04314
    -0.06681
    -0.22065
    -0.30349
    -0.40407
    -0.47508
    -0.24432
    -0.31532
    -0.29757
    -0.46324
    -0.35674
    -0.25024
    -0.46916
    -0.91884
    -1.35669
    -0.31532
    -0.23248
    -0.81826
    -1.04902
    -1.14369
    -0.94251
    -0.67625
    -0.75909
    -1.24427
    -1.28569
    -1.32119
    -1.10227
    -1.20285
    -1.30936
    -0.89518
    -0.71175
    -0.56383
    -0.60525
    -0.87743
    -0.56975
    -0.54016
    -0.22657
    -0.35674
    -0.38632
    -0.30349
    -0.25615
    -0.07273
    -0.16148
    -0.27390
    -0.30349
    -0.17332
    -0.03723
    -0.03131
     0.16395
    -0.09640
    -0.10823
    -0.05498
     0.07519
     0.06928
    -0.06681
     0.07519
     0.06928
     0.11070
     0.14028
     0.03378
     0.01011
     0.11070
    -0.09048
     0.10478
     0.24678
     0.06928
     0.04561
    -0.02539
     0.08111
     0.05153
    -0.04906
    -0.18515
    -0.35082
    -0.28574
    -0.18515
    -0.26207
    -0.30349
    -0.23840
    -0.41591
    -0.58750
    -0.51650
    -0.55200
    -0.59933
    -0.30349
     0.10478
     1.01006
     2.03369
     2.54846
     2.72005
     1.96268
     0.87989
     0.22903
     0.66097
     1.58400
     2.86797
     2.83247
     1.44791
     0.44796
    -0.01948
    -0.15556
    -0.58750
    -0.67625
    -1.21469
    -1.67621
    -1.76496
    -1.54012
    -1.23836
    -0.84192
    -0.89518
    -0.81826
    -0.90109
    -1.00168
    -0.46916
    -0.26207
    -0.03131
     0.22312
     0.35329
     0.56630
     0.76155
     0.52488
     0.39471
     0.26453
     0.47754
     0.71422
     0.77339
     0.64913
     0.64913
     0.45979
     0.58405
     0.75564
     0.63730
     0.41837
     0.37696
     0.58996
     0.72014
     0.47163
     0.30004
    -0.10231
    -0.01356
     0.11070
     0.06928
    -0.20882
    -0.25615
    -0.29757
    -0.27982
    -0.27982
    -0.35674
    -0.35082
    -0.28574
    -0.40999
    -0.23840
    -0.19698
    -0.12598
    -0.22657
    -0.23840
     0.05153
     0.44204
     0.87989
     0.83256
     1.03965
     1.03965
     2.02185
     2.47745
     1.74376
     0.32962
     0.25862
     0.28229
    -0.46324
     0.24678
     1.01598
     1.21715
     0.98048
     0.06928
    -0.96618
    -1.43361
    -1.58745
    -1.61112
    -1.17919
    -1.07268
    -0.93068
    -0.98985
    -0.92476
    -0.44549
    -0.36266
    -0.53425
    -0.54608
    -0.43366
    -0.45141
    -0.20290
    -0.16740
     0.02194
    -0.08456
    -0.21473
     0.02194
     0.16986
     0.19945
     0.18762
     0.01603
    -0.00173
     0.18170
     0.24087
     0.08703
    -0.03131
     0.07519
     0.12845
     0.06336
     0.11070
     0.12845
    -0.00764
    -0.21473
    -0.07865
     0.11661
    -0.12006
    -0.20290
    -0.29757
    -0.26799
    -0.30940
    -0.23840
    -0.14373
    -0.37449
    -0.44549
    -0.39816
    -0.51058
    -0.37449
    -0.58158
    -0.78276
    -0.75909
    -0.60525
    -0.59341
    -0.68217
    -0.85968
    -0.85376
    -0.87743
    -0.72950
    -0.92476
    -0.93068
    -0.88926
    -0.93659
    -0.98985
    -0.69992
    -0.77092
    -0.87151
    -0.80642
    -0.69400
    -0.74725
    -0.91293
    -1.06677
    -1.19102
    -1.42770
    -1.87738
    -1.83596
    -1.34486
    -0.23248
     0.90948
     0.99231
     0.22312
    -0.25024
     0.15803
     0.67280
     0.63138
     1.08698
     2.25853
     2.85613
     3.06323
     2.79697
     2.50112
     2.44787
     2.14019
     1.69642
     1.27632
     1.02781
     0.67280
     0.58996
     0.42429
     0.09294
    -0.10231
    -0.29757
    -0.74134
    -0.93659
    -1.13185
    -1.09043
    -1.09043
    -1.09043
    -0.80642
    -0.51058
    -0.39224
    -0.25615
    -0.03131
     0.10478
     0.12845
     0.10478
     0.01603
    -0.00173
     0.03378
    -0.00173
     0.02194
     0.12845
    -0.01948
    -0.00764
    -0.13190
    -0.13781
    -0.31532
    -0.34491
    -0.39224
    -0.50466
    -0.35674
    -0.32715
    -0.32715
    -0.09640
    -0.04906
     0.09886
     0.12845
     0.18170
     0.24087
     0.39471
     0.53671
     0.55446
     0.68463
     0.62547
     0.62547
     0.74972
     0.85031
     0.95089
     0.76747
     0.52488
     0.44796
     0.53079
     0.43612
     0.45979
     0.96865
     1.61950
     1.30591
     1.82068
     1.52483
     1.64909
     1.50708
     1.74968
     1.69642
     1.64317
     1.96860
     1.47750
     1.34733
     1.17574
     1.31182
     1.08698
     0.74380
     0.37104
     0.24087
    -0.10231
    -0.94843
    -1.20285
    -1.70579
    -1.72354
    -1.32711
    -1.24427
    -0.81234
    -0.85968
    -0.87743
    -0.58158
    -0.65850
    -0.76500
    -0.77684
    -0.63483
     0.08111
     0.32370
     0.15211
     0.12253
     0.26453
     0.43021
     0.51896
     0.52488
     0.41837
     0.35329
     0.43612
     0.21720
     0.18762
     0.29412
     0.25862
     0.18762
     0.03969
     0.05153
     0.26453
     0.12845
    -0.04314
    -0.03723
    -0.07865
     0.00419
     0.01011
    -0.20290
    -0.12598
    -0.20882
    -0.30940
    -0.26207
    -0.32715
    -0.32715
    -0.48099
    -0.65258
    -0.79459
    -0.74725
    -0.84784
    -1.07860
    -1.43953
    -1.74721
    -1.76496
    -2.06672
    -1.74721
    -0.13190
     0.86806
    -0.22657
    -0.72950
    -0.51058
     0.14620
    -0.27390
    -0.03131
     0.15211
     0.21720
     0.58405
     0.91539
     0.63138
     0.59588
     0.76747
     1.39466
     0.87397
     0.81481
     0.61955
     0.38287
     0.46571
     0.77930
     1.07515
     1.40650
     1.73192
     1.83843
     1.82068
     1.61359
     1.61950
     1.57809
     1.53667
     1.31182
     1.20532
     1.00415
     0.69647
     0.60771
     0.85622
     0.79114
     0.66097
     0.29412
    -0.04906
     0.00419
     0.32370
     0.33554
     0.17578
    -0.05498
    -0.19698
    -0.49283
    -0.25024
    -0.58750
    -0.84784
    -0.72359
    -0.77092
    -0.88926
    -1.12002
    -1.61704
    -1.71171
    -1.62295
    -1.35669
    -1.25611
    -1.16144
    -1.26794
    -1.11410
    -1.26202
    -0.87743
    -0.69400
    -0.73542
    -0.66442
    -0.36266
    -0.20290
    -0.14965
     0.02786
     0.24678
     0.11661
     0.25862
     0.40654
     0.32370
     0.36512
     0.61363
     0.60771
     0.40654
     0.82664
     0.94498
     0.45979
    -0.16148
     0.55446
     1.33549
     0.89764
     0.53079
     0.38879
     0.02786
     0.46571
     0.61955
     0.50713
     0.55446
     0.61363
     0.51896
     0.69647
     0.98048
     0.85031
     1.05148
     1.37099
     1.62542
     1.61359
     1.60175
     1.53667
     1.44791
     0.98048
     0.58405
     0.34737
    -0.26799
     0.01011
     0.20537
     0.12845
     0.01603
    -0.29757
    -0.39224
    -0.73542
    -1.07860
    -1.36853
    -1.10227
    -0.93659
    -0.67033
    -1.14369
    -1.57562
    -1.64070
    -1.40403
    -1.39811
    -1.90697
    -1.87738
    -1.56970
    -1.22061
    -1.55787
    -2.25606
    -2.60516
    -2.58149
    -1.91288
    -1.46320
    -1.44545
    -1.43953
    -1.43361
    -1.31528
    -1.22652
    -1.15552
    -1.24427
    -1.19102
    -1.18510
    -0.88334
     0.09886
     1.95677
     2.85022
     1.48933
     0.93314
     0.21128
     0.09886
     0.64913
     1.45383
     2.38278
     2.67863
     2.30586
     1.48341
     1.50117
     1.23491
     0.76155
     0.43612
     0.09886
    -0.14373
    -0.45141
    -0.61708
    -0.72359
    -0.81234
    -0.82417
    -0.77092
    -0.84192
    -0.90109
    -1.13777
    -1.15552
    -1.19694
    -1.14369
    -1.16735
    -1.39220
    -1.49870
    -1.30936
    -1.22061
    -1.25611
    -1.20877
    -1.13185
    -0.95435
    -0.81234
    -0.45141
    -0.22065
    -0.33307
    -0.00764
     0.12253
     0.45979
     0.73197
     0.85031
     0.83847
     1.01598
     1.22899
     1.39466
     1.54850
     1.43608
     1.50117
     1.37691
     1.38283
     1.31774
     1.16982
     0.95089
     0.37696
     0.13436
     0.40062
     0.40062
    -0.01356
    -0.21473
    -0.35082
    -0.38632
    -0.47508
    -0.58158
    -0.95435
    -0.84192
    -0.62892
    -0.58158
    -0.47508
    -0.49283
    -0.46916
    -0.22657
    -0.00764
    -0.03723
     0.21128
     0.18170
     0.03969
    -0.28574
    -0.14373
     1.16390
     0.92131
     0.16395
    -0.17332
     0.66688
     1.37691
     1.04556
     0.89764
     0.87989
     0.89173
     1.06923
     1.11065
     1.02190
     0.99823
     1.12248
     1.12840
     0.87989
     0.72605
     0.70830
     0.74380
     0.58405
     0.46571
     0.29412
     0.25270
    -0.05498
     0.16986
     0.09294
     0.14028
    -0.26207
    -0.22065
    -0.26207
    -0.17332
    -0.25615
    -0.14965
    -0.20290
    -0.21473
    -0.13781
    -0.22065
    -0.12006
    -0.14373
    -0.11415
     0.17578
     0.72014
     0.87397
     1.21715
     0.90948
    -0.01948
     0.15211
     0.56630
     1.01598
     1.57217
     1.63725
     2.21119
     0.80889
    -1.52237
    -1.56970
    -1.43953
    -0.81826
    -0.49283
    -0.77684
    -1.20877
    -1.85371
    -2.80042
    -2.82408
    -2.76491
    -2.48090
    -2.71166
    -3.03709
    -3.11401
    -2.93650
    -2.12589
    -0.65850
     0.03969
    -0.12598
     0.08703
    -0.08456
     0.09294
    -0.49874
    -0.09048
     1.15799
     1.70826
     1.94493
     1.56625
     0.94498
     0.84439
     0.74972
     0.67872
     0.18762
    -0.03131
    -0.17923
    -0.41591
    -0.51058
    -0.86559
    -0.91884
    -1.14960
    -1.26794
    -1.28569
    -1.26202
    -1.40995
    -1.44545
    -1.10818
    -1.08452
    -0.84784
    -0.89518
    -0.91293
    -0.90109
    -0.93659
    -0.54608
    -0.50466
    -0.38041
    -0.25615
    -0.34491
    -0.36857
    -0.27390
     0.03378
     0.00419
    -0.03131
    -0.04906
    -0.09640
    -0.06681
     0.21720
     0.13436
     0.01603
     0.18762
     0.37696
     0.36512
     0.47754
     0.58405
     0.67280
     0.69647
     0.54263
     0.42429
     0.27045
     0.38287
     0.45979
     0.46571
     0.38879
     0.32962
     0.05153
     0.08703
    -0.12006
    -0.12006
    -0.22065
    -0.23840
    -0.14373
    -0.14373
    -0.11415
    -0.15556
    -0.14965
    -0.06681
     0.08703
     0.39471
     0.70238
     0.43021
     0.22312
    -0.13781
    -0.38041
    -0.11415
     0.42429
     0.73789
     0.70830
     0.48938
     0.24087
     0.03969
     0.10478
     0.23495
     0.11661
     0.27637
     0.35329
     0.36512
     0.48938
     0.45979
     0.40654
     0.61363
     0.32962
     0.40654
     0.39471
     0.14620
     0.16395
     0.13436
     0.29412
     0.15803
     0.11661
     0.00419
     0.08111
     0.05153
     0.08111
    -0.08456
    -0.10231
     0.01603
     0.05153
    -0.03131
     0.05153
     0.13436
     0.06928
     0.10478
    -0.03131
     0.07519
    -0.01356
    -0.05498
    -0.04906
     0.01603
     0.03969
     0.10478
     0.08111
     0.19353
     0.24087
     0.25862
     0.32962
     0.34145
     0.37696
     0.47163
     0.63138
     0.79114
     0.72605
     0.54855
     0.30004
    -0.12598
    -0.40407
    -0.53425
    -0.75909
    -0.75909
    -0.88334
    -0.94843
    -0.81826
    -0.62300
    -0.44549
    -1.35078
    -1.81821
    -1.93063
    -1.49870
    -1.30936
    -0.76500
    -0.74725
    -0.59341
    -0.74725
    -0.60525
    -0.43366
     0.60771
     1.64909
     3.14015
     3.86792
     4.06318
     2.77330
     1.92718
     1.70234
     2.98631
     3.21706
     2.25261
     1.82068
     1.54850
     1.36508
     0.83256
     0.02786
    -0.56975
    -1.25611
    -1.97797
    -2.71166
    -3.09626
    -3.36252
    -3.17318
    -2.78858
    -2.20281
    -1.98388
    -1.69987
    -1.32119
    -0.97210
    -0.61708
    -0.49874
    -0.07865
     0.03969
     0.09294
     0.15211
     0.38879
     0.56038
     0.50121
     0.12253
    -0.00764
     0.05153
     0.04561
     0.06928
    -0.10823
    -0.14965
    -0.28574
    -0.30940
    -0.31532
    -0.24432
    -0.48099
    -0.60525
    -0.67033
    -0.52833
    -0.52241
    -0.32715
    -0.45141
    -0.40999
    -0.18515
     0.05153
     0.31187
     0.19945
    -0.36266
    -0.09640
     0.24087
     0.30004
     0.21128
    -0.01948
     0.04561
     0.24678
     0.38287
     0.43612
     0.07519
    -0.09048
     0.12845
     0.24678
     0.32962
     0.36512
     0.21128
    -0.20290
    -0.40407
    -0.51058
    -0.02539
     0.71422
     0.63138
     0.50713
     0.45979
     0.20537
     0.16395
     0.28229
     0.32962
     0.57813
     0.63138
     0.61955
     0.51304
     0.44204
     0.28229
     0.50713
     0.42429
     0.35329
     0.08111
     0.21128
    -0.03723
    -0.17332
    -0.23840
    -0.29757
    -0.23840
    -0.10823
    -0.01948
    -0.11415
    -0.21473
    -0.49874
    -0.44549
    -0.38041
    -0.04906
    -0.10823
    -0.13190
    -0.17332
    -0.19107
    -0.19698
    -0.35674
    -0.29757
    -0.33307
    -0.25615
    -0.17332
    -0.13190
    -0.16740
    -0.29165
    -0.27982
    -0.37449
    -0.12598
    -0.14373
    -0.13190
    -0.22657
    -0.09640
    -0.04314
    -0.18515
    -0.22657
    -0.13781
    -0.06681
     0.06336
     0.19945
     0.22312
     0.42429
     0.58405
     0.86214
     1.15207
     1.12840
     0.52488
    -0.35082
    -0.62300
    -0.63483
    -1.09635
    -1.38036
    -0.25615
    -0.09640
    -0.12598
    -0.14965
    -0.51058
    -1.13777
    -1.43361
    -1.61112
    -1.23836
    -0.83009
    -0.43958
    -0.01948
    -0.03723
     0.21720
    -0.01948
     0.09886
     0.08111
     0.40654
     0.31779
    -0.20882
    -0.53425
    -0.71767
    -0.90109
    -1.17327
    -1.41586
    -1.56970
    -1.59929
    -1.48095
    -1.39220
    -0.78276
    -0.64075
    -0.16740
     0.67280
     1.51300
     2.00410
     1.37691
     1.09290
     0.96865
     1.68459
     3.21115
     4.28802
     3.63125
     3.33540
     2.47745
     2.63129
     2.69046
     2.38870
     1.61359
     1.07515
     0.34737
    -0.09048
    -0.40999
    -0.71767
    -0.96618
    -0.93659
    -1.25611
    -1.59929
    -1.97205
    -1.74721
    -1.51645
    -1.74721
    -1.74721
    -1.39220
    -1.18510
    -1.52828
    -1.19102
    -0.41591
    -0.19698
    -0.01948
    -0.10823
    -0.22657
     0.38287
     0.61363
     0.56630
     0.51304
     0.24678
     0.41246
     0.54263
     0.31779
     0.23495
     0.15803
    -0.10823
    -0.55791
    -0.83009
    -0.45733
    -0.19107
    -0.24432
    -0.42182
    -0.49874
    -0.53425
    -0.43958
    -0.46916
    -0.91884
    -0.72950
    -0.69992
    -0.14965
     0.34145
     0.50713
     0.02194
     0.00419
    -0.04314
    -0.02539
    -0.05498
     0.18762
     0.06336
     0.10478
     0.15803
     0.30004
     0.34737
     0.21128
     0.26453
     0.06336
     0.11070
     0.01011
     0.03969
    -0.08456
    -0.09048
    -0.19698
    -0.20290
    -0.22065
    -0.23840
    -0.33307
    -0.45141
    -0.36857
    -0.35674
    -0.39816
    -0.30349
    -0.37449
    -0.45141
    -0.44549
    -0.51058
    -0.49283
    -0.52241
    -0.38632
    -0.30349
    -0.31532
    -0.42774
    -0.36857
    -0.49283
    -0.29757
    -0.14965
    -0.31532
    -0.28574
    -0.22065
    -0.17332
    -0.25615
    -0.12006
    -0.14373
    -0.21473
    -0.16148
    -0.20290
    -0.09048
    -0.00764
    -0.13781
    -0.12006
    -0.10231
    -0.01356
     0.01603
    -0.07273
     0.02194
    -0.07865
    -0.02539
    -0.06681
    -0.04314
    -0.04314
    -0.00764
     0.16395
     0.16395
     0.21720
     0.32370
     0.40062
     0.66097
     0.80889
     0.81481
     0.73789
     0.65505
     0.59588
     0.63730
     0.79706
     0.66688
     0.73789
     0.69055
     0.73789
     0.79114
     1.05148
     1.21124
     0.84439
     0.60180
     0.50121
     0.21128
     0.16395
     0.30595
     0.40062
     0.33554
     0.37696
     0.29412
     0.38287
    -0.03131
    -0.19698
    -0.45141
    -0.64667
    -0.91293
    -1.19694
    -1.44545
    -1.58745
    -1.87738
    -1.87146
    -1.86555
    -1.30936
    -0.78276
    -0.36266
     0.18170
     1.50117
     2.23486
     1.81476
     0.25862
     0.50713
     1.15799
     1.69051
     2.90939
     3.79692
     3.94484
     3.80284
     2.82655
     1.80293
     0.27637
     0.11661
     0.34737
    -0.40999
    -0.69400
    -0.27390
    -0.36857
    -1.57562
    -2.64658
    -2.68208
    -2.89509
    -2.86550
    -2.47499
    -2.48090
    -2.45132
    -2.38032
    -2.74125
    -2.53416
    -2.52232
    -2.55191
    -2.26790
    -1.84780
    -1.71171
    -1.52828
    -1.42770
    -1.10818
    -1.02535
    -0.96026
    -0.74725
    -0.56975
    -0.34491
    -0.24432
    -0.06089
     0.12253
     0.27045
     0.37696
     0.57813
     0.66097
     0.65505
     0.77339
     0.86806
     0.85622
     0.93314
     0.94498
     1.09882
     1.15207
     1.16982
     1.18165
     1.09882
     0.96273
     0.92723
     0.92131
     0.86806
     0.86214
     0.95681
     0.74380
     0.54855
     0.57221
     0.55446
     0.27045
     0.14028
     0.12253
    -0.00764
    -0.13190
    -0.31532
    -0.51058
    -0.75909
    -0.75317
    -0.26799
     0.48346
    -0.15556
    -0.58750
    -0.74725
    -0.65258
    -0.47508
    -0.45141
    -0.42182
    -0.18515
    -0.07865
    -0.12598
    -0.09640
    -0.04906
    -0.13781
    -0.19107
    -0.22657
    -0.28574
    -0.21473
    -0.25615
    -0.22657
    -0.33307
    -0.16740
    -0.36266
    -0.32715
    -0.27390
    -0.26207
    -0.33899
    -0.22657
    -0.24432
    -0.30940
    -0.32124
    -0.36266
    -0.26207
    -0.22657
    -0.18515
    -0.22657
    -0.22065
    -0.20882
    -0.12598
    -0.29165
    -0.10823
    -0.24432
    -0.23248
    -0.14965
    -0.07865
    -0.00764
    -0.10823
    -0.12006
    -0.19107
    -0.04906
     0.01011
     0.05744
    -0.10823
    -0.09640
    -0.19107
    -0.13781
     0.08703
     0.06928
     0.21128
     0.23495
     0.41837
     1.01598
     1.50117
     1.90351
     2.19344
     2.37095
     2.53662
     1.76151
    -1.43953
    -3.75895
    -3.30927
    -1.25019
     0.27637
     0.56630
    -0.27390
    -2.20281
    -3.74120
    -4.36839
    -4.34473
    -4.71157
    -3.81812
    -2.67616
    -1.30344
    -0.14965
     0.87989
     1.53075
     2.08102
     1.58992
     0.66097
     0.37696
     1.10473
     1.67867
     1.84435
     2.00410
     2.06919
     1.69642
     1.35916
     0.88581
     0.24087
    -0.53425
    -1.18510
    -1.29161
    -1.64070
    -0.54016
    -0.22657
    -0.61117
    -1.01351
    -1.16735
    -0.85968
    -0.96618
    -1.41586
    -1.15552
    -0.40999
    -0.82417
    -1.27977
    -1.18510
    -1.35669
    -1.21469
    -1.00168
    -0.82417
    -1.29753
    -0.97801
    -0.61117
    -0.30349
    -0.09048
     0.09294
     0.24087
     0.31779
     0.37104
     0.45979
     0.80297
     1.16390
     1.11657
     1.21124
     1.18165
     1.15207
     1.24674
     1.14023
     1.12840
     1.03965
     0.82664
     0.72605
     0.58405
     0.57813
     0.18170
     0.02194
    -0.12598
    -0.03131
    -0.12006
    -0.16740
    -0.24432
    -0.29165
    -0.30349
    -0.33307
    -0.26799
    -0.14373
    -0.29165
    -0.27390
    -0.13781
    -0.04314
    -0.06681
    -0.27982
    -0.20882
    -0.19107
    -0.11415
    -0.18515
    -0.27982
    -0.29165
    -0.29165
    -0.27390
    -0.21473
    -0.09640
    -0.13190
    -0.32124
    -0.29757
    -0.28574
    -0.20882
    -0.12006
    -0.03131
    -0.11415
    -0.01356
     0.03378
    -0.03131
     0.06336
    -0.04314
    -0.05498
    -0.01948
     0.06928
     0.08703
    -0.06089
    -0.11415
    -0.06681
    -0.00764
    -0.01948
    -0.19107
    -0.14965
    -0.10231
    -0.01948
    -0.03131
    -0.19107
    -0.10823
    -0.09640
    -0.23248
     0.08703
     0.02786
    -0.19107
    -0.19698
    -0.10823
    -0.08456
     0.04561
    -0.13190
    -0.10231
    -0.16148
     0.06928
     0.11661
     0.09294
    -0.08456
    -0.16148
    -0.08456
     0.12845
     0.07519
     0.04561
     0.03378
    -0.03723
     0.12845
     0.08111
     0.01011
    -0.04314
    -0.06089
    -0.01948
    -0.09640
    -0.15556
    -0.35082
    -0.20882
    -0.42182
    -0.37449
    -0.18515
    -0.38041
    -0.28574
    -0.18515
     0.01603
     0.01011
     0.31187
     0.23495
     1.11657
     2.38870
     3.65491
     3.92709
     2.93305
     1.78518
     1.48933
     2.40645
     4.38861
     3.01589
     2.12836
     1.80293
     2.24669
     1.97452
     0.25270
    -0.88926
    -1.60520
    -1.63479
    -1.70579
    -1.95430
    -2.23831
    -2.29156
    -2.48682
    -2.54007
    -2.38032
    -1.96613
    -1.42178
    -1.45136
    -1.61112
    -1.39220
    -1.00168
    -0.71767
    -0.58750
    -0.48691
    -0.63483
    -0.50466
    -0.40407
    -0.56383
    -0.62892
    -1.14369
    -0.82417
    -0.96026
    -1.02535
    -0.98985
    -0.78867
    -0.74725
    -0.59933
    -0.44549
    -0.46916
    -0.45733
    -0.14373
    -0.10823
    -0.15556
    -0.43958
    -0.39224
    -0.17332
     0.01011
     0.39471
     0.25862
     0.12845
     0.11070
     0.02786
     0.06928
     0.18762
     0.19945
     0.15803
     0.16395
     0.24087
     0.20537
     0.20537
     0.12845
     0.14028
     0.02786
     0.21720
     0.25862
     0.06336
     0.06336
    -0.01356
     0.03969
     0.08703
    -0.00764
     0.03378
    -0.01356
     0.01011
     0.08703
     0.02194
     0.11661
     0.01603
    -0.09640
     0.05744
     0.09886
     0.20537
     0.12253
     0.15803
     0.13436
     0.09294
     0.20537
     0.12253
     0.13436
     0.09294
     0.05744
     0.02786
     0.11661
    -0.01356
    -0.34491
    -0.29757
    -0.07865
    -0.10231
    -0.12006
    -0.10823
    -0.09640
    -0.19107
    -0.09048
     0.03378
    -0.03723
    -0.07865
    -0.13190
     0.01011
     0.14028
     0.12253
     0.11070
     0.12845
     0.20537
     0.09886
     0.18762
     0.12845
    -0.01948
     0.02194
     0.02786
     0.00419
    -0.09640
    -0.11415
     0.06928
     0.11661
    -0.06089
    -0.10231
    -0.22657
    -0.20882
    -0.17923
     0.01603
    -0.43958
    -0.25024
    -0.30349
    -0.17923
    -0.43958
    -0.42182
    -0.54016
    -0.39816
    -0.30349
    -0.48691
    -0.48691
    -0.34491
     0.18762
     1.57809
     3.04547
     3.12831
     2.36503
     1.07515
     0.76747
     1.43608
     3.05139
     3.68450
     2.48929
     2.19344
     1.56033
     1.24674
     1.08698
     0.77339
     0.41837
    -0.02539
    -0.48691
    -1.09635
    -1.77679
    -1.90105
    -2.13181
    -2.26198
    -2.10222
    -1.47503
    -0.27982
    -0.22657
    -0.77684
    -0.91293
    -1.00168
    -0.55200
     0.05153
     0.26453
     0.58405
     0.59588
     0.49529
     0.41246
     0.05153
    -0.12006
    -0.79459
    -1.04310
    -1.03718
    -1.11410
    -1.61112
    -2.01347
    -2.04305
    -2.06080
    -2.00755
    -2.07856
    -2.42765
    -2.19689
    -1.91880
    -1.69987
    -1.36853
    -0.85376
    -0.74725
    -0.54016
    -0.36266
    -0.20882
     0.11070
     0.19945
     0.33554
     0.69647
     1.14023
     0.72605
     0.41837
     0.57221
     0.74972
     0.70830
     0.67280
     0.72014
     0.70238
     0.64913
     0.60771
     0.53671
     0.51896
     0.53079
     0.44204
     0.30004
     0.23495
     0.26453
     0.04561
     0.07519
     0.03378
    -0.06681
     0.02786
    -0.05498
    -0.10823
    -0.12006
    -0.28574
    -0.38041
    -0.17923
    -0.20882
    -0.20882
    -0.24432
    -0.17923
    -0.23840
    -0.28574
    -0.38041
    -0.23840
    -0.31532
    -0.32124
    -0.20290
    -0.20290
    -0.26799
    -0.38041
    -0.30349
    -0.32715
    -0.12006
    -0.14965
    -0.30349
    -0.26799
    -0.23840
    -0.15556
    -0.12598
    -0.06089
    -0.29165
    -0.25615
    -0.14965
    -0.10231
     0.01011
    -0.08456
    -0.09048
    -0.01356
    -0.02539
     0.02194
    -0.00173
     0.03378
     0.01011
     0.06336
     0.05153
     0.10478
     0.32962
     0.02786
     0.09294
     0.16986
     0.30595
     0.03969
    -0.00764
     0.08703
     0.16986
     0.03969
     0.18762
     0.15803
    -0.00764
     0.03969
     0.02194
     0.02786
     0.12253
    -0.00173
    -0.10823
     0.06928
     0.07519
     0.08703
     0.00419
     0.01011
    -0.00764
     0.03969
    -0.16148
    -0.20290
    -0.45733
    -0.83009
    -1.33303
    -1.33303
    -1.11410
    -0.69400
     0.14620
     0.33554
     0.69055
     0.82664
     1.28816
     0.87397
     0.46571
     0.83256
     1.85026
     2.74371
     2.63129
     3.03956
     2.92714
     2.92714
     2.73780
     2.22894
     1.15207
     1.03965
     0.90356
     0.60180
     0.09886
    -0.12006
    -0.64667
    -0.67625
    -0.39816
    -0.58750
    -0.67033
    -0.71767
    -0.75317
    -0.76500
    -0.75909
    -0.44549
    -0.18515
    -0.01948
     0.16395
     0.08703
     0.16395
     0.12845
     0.07519
     0.05153
    -0.01356
    -0.15556
    -0.38632
    -0.55791
    -0.57566
    -0.57566
    -0.38041
    -0.16148
    -0.25024
    -0.20882
    -0.10231
     0.22903
     0.28229
     0.22903
     0.44204
     0.43612
     0.69055
     0.69647
     0.43612
     0.51896
     0.40654
     0.44204
     0.12253
    -0.10823
    -0.56975
    -1.36261
    -1.63479
    -1.39220
    -1.77088
    -2.43949
    -3.17910
    -3.35660
    -3.40986
    -3.13176
    -2.76491
    -2.74125
    -2.58149
    -2.32115
    -3.06668
    -3.17910
    -1.86555
    -0.59341
    -0.68217
     0.16986
     0.41837
     0.72605
     0.63138
     1.00415
     1.21124
     1.82068
     1.99227
     2.03369
     2.15794
     2.05735
     1.82659
     1.77926
     1.67867
     1.48341
     1.40058
     1.26449
     1.30591
     1.06332
     1.11065
     0.99231
     0.92723
     0.90356
     0.86214
     0.90948
     0.77930
     0.83847
     0.67872
     0.66688
     0.90948
     0.56630
     0.47754
     0.31779
     0.30595
     0.25270
     0.15803
    -0.14373
    -0.25024
    -0.32124
    -0.26207
    -0.43958
    -0.63483
    -0.78867
    -0.88334
    -1.03718
    -0.94843
    -0.95435
    -1.09635
    -1.17327
    -1.04310
    -1.00760
    -1.06085
    -1.04902
    -1.05493
    -0.96618
    -0.94843
    -0.73542
    -0.79459
    -0.78276
    -0.67625
    -0.81234
    -0.47508
    -0.40999
    -0.36266
    -0.43958
    -0.48099
    -0.48099
    -0.22065
    -0.38041
    -0.49874
    -0.64667
    -0.89518
    -1.33894
    -1.82413
    -2.35073
    -2.86550
    -2.83592
    -1.54012
     2.00410
     3.60166
     2.83838
    -0.27390
    -1.69987
    -0.36857
     0.05153
     1.25266
     1.48933
     2.72005
     3.35315
     2.60762
     1.89168
     1.34733
     0.96865
     0.44204
     0.30004
     0.18762
    -0.39816
    -0.17923
     0.12845
     0.21128
     0.25270
    -0.03131
     0.10478
     0.33554
    -0.01948
    -0.72950
    -0.99576
    -0.69400
    -0.59341
    -0.24432
     0.17578
     0.39471
     0.10478
    -0.47508
    -0.82417
    -1.16735
    -1.18510
    -0.91884
    -0.44549
     0.00419
     0.22903
     0.29412
     0.21128
     0.22312
     0.28229
     0.12845
     0.32962
     0.46571
     0.59588
     0.58996
     0.48938
     0.67280
     0.85622
     0.86214
     0.98640
     0.88581
     0.66097
     0.65505
     0.72605
     0.59588
     0.68463
     0.52488
     0.40062
     0.33554
     0.14028
    -0.00173
    -0.22065
    -0.25615
    -0.21473
    -0.27390
    -0.20290
    -0.32715
    -0.01948
    -0.09640
     0.15803
     0.21128
     0.38879
     0.33554
     0.33554
    -0.38632
    -0.52241
     0.08111
     1.25857
     1.01598
     0.72605
     0.35329
     0.16986
     0.14028
     0.53079
     0.01603
    -0.12006
    -0.13781
    -0.64075
    -1.56970
    -2.89509
    -2.85367
    -2.15547
    -2.52232
    -1.29753
    -0.59933
    -0.51058
    -1.64070
    -2.64658
    -3.31519
    -2.89509
    -2.04305
    -1.14960
    -0.03723
     0.62547
     0.72014
     0.38287
     0.40654
     0.64913
     0.53079
     0.71422
     0.95089
     0.88581
     1.06332
     0.87397
     0.57221
     0.81481
     0.69055
     0.76747
     0.73789
     0.70830
     0.60180
     0.57221
     0.41837
     0.40062
     0.38287
     0.19353
     0.33554
     0.17578
    -0.01948
    -0.03131
    -0.06681
    -0.10231
    -0.07865
    -0.12598
    -0.19107
    -0.19107
    -0.23248
    -0.33899
    -0.45141
    -0.32124
    -0.38041
    -0.45141
    -0.64667
    -0.75317
    -1.00168
    -1.46912
    -2.00755
    -1.84188
    -0.89518
     0.83847
     3.32357
     5.17556
     3.05731
     0.01603
    -0.83009
    -0.10231
     1.31182
     1.38874
     2.29995
     2.37687
     2.03960
     1.45975
     0.95681
     0.49529
    -0.07273
    -0.81234
    -1.74721
    -2.15547
    -1.85371
    -1.53420
    -1.37444
    -1.26202
    -1.17919
    -1.04310
    -0.51058
    -0.25615
    -0.16148
    -0.23248
    -0.19107
    -0.03723
     0.28229
     0.45388
     0.64322
     0.68463
     0.51304
     0.80297
     0.78522
     1.09882
     1.27632
     0.87397
    -0.15556
    -0.88926
    -1.13185
    -0.83601
    -0.52241
    -0.75909
    -0.88926
     0.06336
     0.49529
    -0.40407
    -1.13185
    -1.26794
    -1.13185
    -0.69992
     0.08703
     0.70830
     0.95681
     1.48341
     1.09290
     0.79114
     0.74972
     0.80297
     0.65505
     0.67872
     0.66097
     0.50121
     0.31779
     0.03969
    -0.07273
    -0.29757
    -0.51650
    -0.60525
    -0.64667
    -0.65258
    -0.34491
    -0.32124
    -0.17923
    -0.14373
    -0.04906
    -0.04314
    -0.43366
    -0.33899
     0.60771
     0.45388
     0.07519
     0.14028
     0.53671
     0.60771
     0.20537
     0.21128
     0.21720
     0.48346
     0.38287
     0.45388
     0.33554
     0.34145
     0.23495
     0.33554
     0.20537
     0.08111
     0.22903
     0.04561
    -0.06681
    -0.03723
     0.14028
    -0.06089
    -0.03723
     0.03969
    -0.17332
    -0.42182
    -0.41591
    -0.48099
    -0.53425
    -0.46916
    -0.46324
    -0.48099
    -0.56975
    -0.40407
    -0.67625
    -0.73542
    -0.98985
    -0.72950
    -0.84192
    -0.83009
    -0.65258
    -0.66442
    -0.71175
    -0.68217
    -0.68217
    -0.41591
    -0.64075
    -0.60525
    -0.48099
    -0.30349
    -0.28574
    -0.23840
    -0.10231
    -0.23840
    -0.16148
    -0.23840
    -0.11415
    -0.20882
    -0.33899
    -0.36266
    -0.27390
    -0.12006
    -0.08456
     0.02194
    -0.03131
     0.19353
     0.32962
     0.56630
     1.04556
     2.21119
     0.28229
    -0.17332
     0.52488
     1.50117
     1.64909
     1.25266
     0.66688
     0.53671
     0.72605
     0.56038
     0.47754
     1.02190
     0.99823
     0.57221
    -0.04314
    -0.30940
    -0.21473
    -0.21473
     0.12253
     0.03378
    -0.04906
     0.11070
     0.19353
     0.19945
     0.10478
    -0.08456
    -0.14965
    -0.13190
    -0.14965
    -0.20882
    -0.25024
    -0.10231
    -0.24432
    -0.23248
    -0.03723
    -0.04314
     0.02194
    -0.00764
     0.12253
     0.02194
     0.10478
    -0.16740
    -0.10231
    -0.20290
    -0.51650
    -0.69992
    -1.04902
    -1.22061
    -0.70584
     0.22903
     0.29412
    -0.07273
    -0.43958
    -0.75317
    -0.81826
    -0.38041
     0.04561
     0.60180
     0.83847
     0.98048
     0.72014
     0.53079
     0.31187
     0.60180
     0.43021
     0.39471
     0.56038
     0.45979
     0.15211
    -0.01948
    -0.15556
    -0.36266
    -0.38632
    -0.40407
    -0.49874
    -0.45141
    -0.42774
    -0.43366
    -0.34491
    -0.17332
    -0.04314
    -0.22657
    -0.21473
    -0.03131
     0.14620
     0.28229
    -0.01948
    -0.01948
     0.09886
     0.23495
     0.37104
     0.37696
     0.34145
     0.34145
     0.06928
     0.37104
     0.24087
     0.21720
     0.29412
     0.14028
     0.21720
     0.13436
     0.12845
    -0.00764
     0.03969
     0.12253
     0.01011
     0.01011
    -0.03131
    -0.12006
    -0.15556
    -0.30349
    -0.01356
    -0.12598
    -0.13190
    -0.14373
     0.04561
     0.01603
    -0.19107
    -0.19107
    -0.18515
    -0.25615
    -0.06089
    -0.13190
    -0.23840
    -0.25024
    -0.24432
    -0.24432
    -0.11415
    -0.10231
    -0.23248
    -0.26207
    -0.22657
    -0.06681
    -0.13190
    -0.20290
    -0.19107
    -0.17332
    -0.11415
    -0.09640
    -0.12598
    -0.26207
    -0.16740
    -0.30940
    -0.25024
    -0.20290
    -0.25024
    -0.33307
    -0.23840
    -0.21473
     0.00419
    -0.23840
    -0.38041
    -0.40407
    -0.46916
    -0.64075
    -0.49283
    -0.23248
    -0.43958
    -0.72950
     0.02194
     1.83251
     2.36503
     1.72009
     0.35329
    -0.49874
    -0.44549
     0.09294
     0.79114
     0.73197
     0.56630
     0.93906
     0.84439
     1.27041
     1.40058
     0.56038
    -0.56383
    -0.68217
    -0.22657
     0.28229
     0.56038
     0.61955
     0.74972
     0.48938
     0.39471
     0.54855
     0.69647
     0.74972
     0.77930
     0.66688
     0.47163
     0.34145
     0.30004
     0.50121
     0.43612
     0.50713
     0.34737
     0.37104
     0.47754
     0.23495
    -0.54608
    -1.01351
    -1.08452
    -0.55200
    -0.54016
    -0.49283
    -0.34491
    -0.24432
    -0.45141
    -0.40407
    -0.68217
    -0.85376
    -0.32715
     0.00419
     0.49529
     0.80889
     1.04556
     1.09290
     1.03965
     1.00415
     1.04556
     1.02190
     0.96865
     0.80297
     0.51304
     0.35329
     0.42429
     0.30595
     0.02786
    -0.09048
    -0.24432
    -0.23840
    -0.34491
    -0.41591
    -0.48691
    -0.29165
    -0.25615
    -0.17923
    -0.45733
    -0.77684
    -1.06085
     1.43608
     3.15790
     1.85618
     0.90948
     0.04561
     0.35329
     1.13432
     1.73192
     1.77926
     1.79701
     1.95085
     1.72009
     1.53667
     1.16982
     0.79706
     0.38287
    -0.11415
    -0.27390
    -0.80642
    -1.12594
    -0.81234
    -0.99576
    -0.66442
    -1.16144
    -1.36853
    -1.55787
    -2.16139
    -2.64658
    -2.22056
    -1.94247
    -1.54012
    -1.16144
    -1.25611
    -1.12002
    -1.43953
    -1.74129
    -1.69396
    -1.63479
    -1.00168
    -0.68809
    -0.99576
    -0.98393
    -0.47508
    -0.56383
    -0.61117
    -0.76500
    -0.45141
    -0.33899
    -0.46324
    -0.55791
    -0.20290
    -0.04906
    -0.25024
    -0.15556
    -0.13190
    -0.40407
    -0.35082
    -0.27390
    -0.10823
    -0.16148
    -0.17332
    -0.29757
    -0.30940
    -0.27390
    -0.37449
    -0.54016
    -0.44549
    -0.20290
    -0.31532
    -0.23248
    -0.29757
    -0.37449
    -0.33899
    -0.43958
    -0.33307
    -0.29165
    -0.36857
    -0.39224
    -0.26207
    -0.19698
    -0.17332
    -0.51650
    -0.35674
    -0.45141
    -0.54016
    -0.43366
    -0.65258
    -0.68809
    -0.72950
    -0.65850
    -0.71175
    -0.78276
    -0.74134
    -0.85376
    -0.88334
    -0.71175
    -0.91884
    -0.98985
    -1.09043
    -1.42770
    -1.75904
    -1.11410
    -0.10823
     1.15799
     1.89168
     1.64909
     0.99823
     0.66097
     1.01006
     1.41241
     1.59584
     1.87393
     2.19344
     2.59579
     2.42420
     2.24078
     1.86801
     1.50708
     1.28224
     0.98640
     0.60180
     0.59588
     0.53671
     0.29412
     0.29412
     0.32370
     0.20537
     0.23495
     0.38879
     0.49529
     0.59588
     0.90948
     1.40058
     1.20532
     0.66097
    -0.17332
    -0.20290
    -0.62892
    -1.12002
    -1.18510
    -0.79459
    -0.09640
     0.02786
    -0.48691
    -0.96026
    -1.26202
    -1.44545
    -1.56970
    -1.37444
    -0.90109
    -0.45733
    -0.05498
     0.13436
    -0.09640
     0.06336
     0.05153
     0.21128
     0.27045
     0.13436
     0.06336
     0.11070
     0.10478
    -0.02539
     0.00419
     0.08703
    -0.05498
     0.12845
     0.34737
     0.17578
    -0.07273
    -0.22065
    -0.01948
     0.15803
     0.18170
     0.26453
     0.41246
     0.50121
     0.54263
     0.44204
     0.32962
     0.76747
     1.19940
     1.36508
     1.25857
     0.93314
     0.66097
     0.78522
     1.64317
     2.09285
     1.95085
     1.44200
     0.89173
     0.72014
     0.83847
     0.31187
     0.43612
     0.32370
     0.60771
     0.43021
     0.39471
     0.15211
    -0.04314
     0.03969
     0.15211
     0.08703
     0.01603
     0.10478
     0.35329
     0.48346
     0.84439
     1.30591
     0.73197
     0.64913
     0.44204
     0.45979
     0.30595
    -0.00173
     0.11661
    -0.13781
    -0.36857
    -0.22657
    -0.32715
    -0.62892
    -0.80642
    -1.03127
    -0.97210
    -1.14960
    -1.45728
    -1.30344
    -1.29161
    -1.27977
    -1.27386
    -1.13185
    -0.93068
    -0.97210
    -1.25019
    -1.16144
    -1.04902
    -0.87151
    -0.81234
    -0.77684
    -0.87151
    -0.74134
    -0.64667
    -0.59341
    -0.42182
    -0.41591
    -0.43366
    -0.41591
    -0.40999
    -0.09640
    -0.13190
    -0.04906
     0.06336
     0.27045
     0.31779
     0.48346
     0.46571
     0.42429
     0.03969
    -0.56975
    -0.94843
    -0.80051
    -0.26207
     1.61359
     2.96264
     1.76743
     0.99231
    -0.32715
    -0.30349
    -0.69400
    -0.12006
     0.81481
     0.95681
     1.25266
     1.28816
     0.51304
    -0.16740
    -0.47508
    -0.52241
    -0.42182
    -0.59933
    -0.67033
    -0.91293
    -0.85376
    -0.71767
    -0.48099
    -0.40407
    -0.67033
    -0.51650
    -0.49283
    -0.40407
    -0.50466
    -0.29165
    -0.06681
    -0.10823
    -0.09640
    -0.13781
    -0.10231
    -0.05498
    -0.16740
    -0.27982
    -0.09048
    -0.03131
     0.09886
     0.07519
     0.11070
     0.21128
     0.27045
     0.45979
     0.82664
     0.85031
     1.13432
     1.35324
     1.09290
     0.54855
     0.18170
    -0.10823
     0.41246
    -0.38041
    -0.66442
     0.16986
     0.63730
    -0.26799
    -0.59341
    -1.05493
    -1.14960
    -0.27390
    -0.34491
    -0.52241
    -0.71767
    -0.43958
    -0.27982
    -0.37449
    -0.22065
     0.35329
     0.56038
     0.53079
     0.42429
     0.45979
     0.42429
     0.41837
     0.32370
     0.22312
    -0.23248
    -0.46324
    -0.10231
     0.68463
     0.65505
     0.26453
     0.49529
     0.56630
     0.12253
     0.24087
     0.22903
     0.36512
     0.54263
     0.68463
     0.60180
     0.80297
     0.80889
     0.65505
     0.41837
     0.38879
     0.37696
     0.01603
     0.12845
     0.07519
    -0.12598
    -0.36857
    -0.53425
    -0.61117
    -1.11410
    -1.43361
    -1.96022
    -2.07264
    -1.39811
    -1.08452
    -1.07268
    -1.19102
    -1.28569
    -1.21469
    -1.45728
    -1.48687
    -1.00760
    -0.55200
    -0.28574
    -0.01356
    -0.03723
     0.17578
     0.15803
     0.48938
     0.82072
     0.78522
     0.64913
     0.54263
     0.73197
     0.72014
     0.60771
     0.54263
     0.57221
     0.56630
     0.59588
     0.35921
    -0.00173
    -0.10231
    -0.21473
    -0.17923
    -0.25615
    -0.40407
    -0.66442
    -0.77092
    -0.91884
    -0.96618
    -0.94251
    -0.73542
    -0.66442
    -0.19698
     0.47754
     0.32370
     0.25862
     0.31187
     0.56038
     1.36508
     1.20532
     1.34141
     1.38874
     1.27632
     1.09290
     1.08107
     1.16982
     0.95681
     0.62547
     0.14028
     0.08111
    -0.08456
     0.05153
    -0.25024
    -0.54016
    -0.80051
    -0.69400
    -0.54016
    -0.79459
    -0.77092
    -0.77684
    -0.56975
    -0.76500
    -0.56383
    -0.44549
    -0.40407
    -0.31532
    -0.38041
    -0.36266
    -0.33307
    -0.31532
    -0.30349
    -0.15556
     0.12253
     0.30004
     0.33554
     0.40062
     0.60180
     0.66688
     0.71422
     0.88581
     0.99823
     1.12248
     1.31774
     1.34141
     1.45975
     1.17574
     1.01006
     0.70830
     0.40654
     0.06928
    -0.26207
     0.04561
    -0.04906
    -0.13781
    -0.50466
    -1.19102
    -1.76496
    -1.48095
    -0.83601
    -1.40403
    -1.51645
    -1.53420
    -1.55195
    -1.38036
    -1.17919
    -0.68217
    -0.16148
    -0.03131
    -0.06089
     0.05744
     0.14028
     0.35329
     0.43021
     0.41837
     0.62547
     0.70238
     0.81481
     0.87989
     0.74972
     0.45979
     0.38879
     0.47754
     0.33554
     0.37104
     0.27045
     0.39471
     0.18762
     0.07519
     0.09886
     0.29412
     0.20537
    -0.09048
     0.07519
     0.21720
     0.11070
    -0.14965
     0.06336
     0.05153
     0.00419
    -0.04314
    -0.18515
    -0.12598
    -0.13190
    -0.23248
    -0.25024
    -0.25615
    -0.09048
    -0.27982
    -0.22657
    -0.12598
    -0.05498
    -0.27982
    -0.18515
    -0.17332
     0.05153
    -0.03131
     0.06336
     0.08703
     0.21720
     0.20537
     0.11661
     0.05744
     0.25270
     0.22312
     0.24678
     0.14620
     0.10478
    -0.04314
    -0.19107
    -0.17332
    -0.06681
    -0.00764
    -0.19107
    -0.24432
    -0.30940
    -0.51058
    -0.50466
    -0.58750
    -0.65850
    -0.54016
    -0.51058
    -0.50466
    -0.53425
    -0.49283
    -0.65258
    -0.71175
    -0.41591
    -0.56975
    -0.63483
    -0.81234
    -0.98393
    -0.85968
    -0.83601
    -0.65258
    -0.75317
    -0.76500
    -0.72359
    -0.79459
    -0.57566
    -0.58158
    -0.69400
    -0.71175
    -0.39816
    -0.43366
    -0.67033
    -0.54016
    -0.09640
     0.61955
     1.00415
     1.60175
     2.39462
     1.87393
     1.86210
     2.22894
     3.14015
     2.98631
     2.38278
     2.73780
     3.15790
     2.58987
     2.11652
     1.90943
     1.67276
     1.02190
     0.40062
    -0.18515
    -0.59933
    -1.03718
    -1.46912
    -1.71762
    -1.91880
    -2.01939
    -1.94247
    -1.86555
    -1.63479
    -1.35669
    -1.25611
    -1.13185
    -0.93659
    -0.62300
    -0.56383
    -0.26207
     0.08111
     0.11070
     0.17578
    -0.01356
     0.13436
     0.14028
    -0.43958
    -1.07268
    -0.92476
    -0.26799
    -0.00173
    -0.30940
    -0.09640
     0.06928
    -0.40999
    -0.82417
    -0.42774
    -0.25615
    -0.13781
     0.15803
     0.19945
     0.35921
     0.40062
     0.44796
     0.38287
     0.47163
     0.47754
     0.31779
     0.33554
     0.41246
     0.24087
     0.09886
     0.13436
     0.21128
     0.16986
     0.18762
     0.08703
     0.05744
     0.21720
     0.28820
     0.11661
     0.18762
     0.28820
     0.29412
     0.38879
     0.49529
     0.48346
     0.35921
     0.19945
     0.31187
     0.35921
     0.36512
     0.31779
     0.27637
     0.41837
     0.41837
     0.39471
     0.41246
     0.53079
     0.15803
     0.24087
     0.42429
     0.52488
     0.37696
     0.43021
     0.48938
     0.56038
     0.44204
     0.47754
     0.31187
     0.09886
     0.11070
     0.06336
     0.04561
     0.09886
    -0.17332
    -0.12598
    -0.17923
    -0.19107
    -0.26207
    -0.32715
    -0.35674
    -0.46324
    -0.34491
    -0.38041
    -0.30940
    -0.38041
    -0.24432
    -0.39816
    -0.31532
    -0.04314
    -0.23840
    -0.26799
    -0.17332
    -0.22065
    -0.09640
    -0.30349
    -0.41591
    -0.36857
    -0.09640
    -0.11415
    -0.19107
    -0.25024
    -0.30349
    -0.13781
    -0.34491
    -0.36266
    -0.38041
    -0.40407
    -0.12598
    -0.03723
    -0.04906
    -0.12598
    -0.20290
    -0.12598
     0.07519
    -0.05498
     0.06928
     0.01011
    -0.02539
     0.02194
     0.01603
     0.12253
     0.18170
    -0.04906
    -0.23248
    -0.16740
     0.02194
    -0.06681
    -0.29165
    -0.46916
    -0.43366
    -0.43958
    -0.45141
    -0.68217
    -0.84192
    -0.97801
    -1.19694
    -1.01351
    -1.17327
    -1.61112
    -1.85371
    -1.80046
    -1.66437
    -1.33894
    -0.99576
    -0.84784
    -0.45733
     0.09886
     0.46571
     1.11065
     1.41833
     0.86214
     0.83847
     1.30591
     1.62542
     2.26444
     2.28220
     2.22303
     2.38870
     2.35320
     2.27628
     1.73192
     1.08698
     0.74972
     0.58405
     0.32370
     0.05744
    -0.26799
    -0.29757
    -0.81826
    -0.72950
    -0.97210
    -1.46912
    -1.55195
    -1.53420
    -1.78863
    -1.28569
    -1.20877
    -1.25019
    -1.07268
    -0.85968
    -1.19102
    -1.31528
    -0.67625
    -0.27390
    -0.09640
     0.24087
     0.35329
     0.47163
     0.28820
     0.48938
     0.58996
     0.50121
     0.22312
     0.14620
     0.13436
     0.42429
     0.27637
     0.14028
     0.21720
     0.31779
     0.19353
     0.26453
     0.47754
     0.39471
     0.27045
     0.40062
     0.50121
     0.52488
     0.61363
     0.52488
     0.45388
     0.55446
     0.77339
     0.59588
     0.61363
     0.48346
     0.48938
     0.51896
     0.86214
     0.81481
     0.83847
     0.86214
     0.93314
     0.99231
     0.68463
     0.44204
     0.14028
     0.19353
    -0.21473
    -0.37449
    -0.56975
    -0.81826
    -1.09043
    -2.96017
    -4.27372
    -2.83000
    -1.01943
    -1.37444
    -1.77088
    -2.30340
    -2.64066
    -2.35073
    -2.00755
    -1.43953
    -0.94843
    -0.48691
     0.13436
     0.37104
     0.61955
     0.63730
     0.83256
     1.08698
     1.01598
     0.89764
     0.88581
     0.76747
     0.73197
     0.66688
     0.52488
     0.34145
     0.32962
     0.31779
     0.28229
     0.21128
     0.15803
     0.04561
     0.05153
     0.09886
     0.13436
     0.01011
    -0.00764
    -0.03723
     0.00419
    -0.00764
    -0.07273
    -0.10823
    -0.11415
    -0.04314
     0.03969
     0.02194
    -0.05498
    -0.05498
    -0.20290
     0.02786
    -0.01356
    -0.06681
    -0.10823
    -0.13781
    -0.18515
    -0.16740
    -0.15556
    -0.36266
    -0.37449
    -0.40999
    -0.42774
    -0.48099
    -0.43958
    -0.75909
    -0.92476
    -1.00168
    -0.96026
    -0.94251
    -0.89518
    -0.88926
    -0.70584
    -0.80051
    -0.73542
    -0.77684
    -0.57566
    -0.40999
    -0.38041
    -0.16740
     0.05153
     0.12845
     0.13436
     0.06928
     0.19945
     0.23495
     0.29412
     0.50121
     0.41837
     0.03969
    -0.07865
     0.09294
    -0.19698
    -0.26799
    -0.06089
     0.29412
     0.43021
     0.25270
     0.37696
     0.47163
     0.50121
     0.85031
     0.97456
     0.95681
     1.11065
     1.48341
     2.28811
     2.11652
     1.17574
     0.64913
     0.62547
     0.34737
    -0.51058
    -1.28569
    -1.39811
    -1.01351
    -1.04310
    -1.01351
    -1.14369
    -0.99576
    -1.02535
    -1.30936
    -1.48095
    -1.51645
    -1.01943
    -0.50466
     0.03969
     0.63138
     1.02190
     1.25857
     1.29999
     0.98048
     0.73197
     0.86806
     0.98640
     0.98048
     0.79114
     0.67280
     0.43021
     0.35921
     0.36512
     0.34145
     0.35921
     0.34737
     0.30004
     0.45388
     0.32370
     0.31187
     0.43021
     0.33554
     0.35921
     0.33554
     0.30595
     0.07519
     0.15803
     0.15803
     0.27637
     0.19945
     0.17578
     0.10478
     0.16395
     0.19945
     0.21720
     0.12253
     0.08111
     0.14028
     0.36512
     0.18170
     0.31187
     0.32370
     0.24678
     0.15803
     0.19353
     0.15211
     0.14620
     0.04561
     0.11070
     0.19353
     0.29412
     0.22312
     0.01603
     0.05153
     0.09886
    -0.13781
    -0.03723
     0.24678
     0.19945
    -0.21473
    -0.40407
    -0.36266
    -0.34491
    -0.38041
    -0.49283
    -0.66442
    -0.75317
    -0.81826
    -1.19102
    -1.38628
    -0.95435
    -0.86559
    -0.68217
    -0.87151
    -0.98985
    -0.99576
    -0.92476
    -1.09043
    -1.06677
    -0.71767
    -0.58750
    -0.42774
    -0.27982
    -0.14373
    -0.05498
     0.03969
     0.12845
     0.30595
     0.25862
     0.40062
     0.50121
     0.67872
     0.71422
     0.81481
     1.00415
     1.03373
     1.12248
     1.15799
     1.16390
     1.09882
     0.92131
     0.72014
     0.81481
     0.81481
     0.77930
     0.45979
     0.44796
     0.25862
     0.08111
     0.07519
     0.12845
    -0.14373
    -0.32715
    -0.58158
    -0.76500
    -0.73542
    -0.95435
    -1.25611
    -0.97801
    -0.89518
    -0.90109
    -0.81234
    -0.53425
    -0.25615
    -0.56383
    -0.32715
    -0.11415
    -0.22657
    -0.01356
     0.24087
     0.54855
     0.58405
     0.60771
     0.63138
     0.56038
     0.53079
     0.35921
     0.21720
     0.20537
     0.06336
     0.02194
    -0.18515
    -0.23248
    -0.16148
    -0.29757
    -0.36857
    -0.27390
    -0.43958
    -0.30940
    -0.36266
    -0.32715
    -0.10823
    -0.12598
    -0.13781
    -0.18515
    -0.03723
     0.14620
     0.38287
     0.44204
     0.60771
     0.55446
     0.58996
    -0.06089
    -1.65846
    -2.54599
    -2.38032
    -1.10818
    -0.03131
     0.09886
     0.32370
    -0.42774
    -1.20285
    -1.74721
    -1.77088
    -1.26794
    -0.57566
    -0.06089
     0.47754
     0.51896
     0.73197
     0.89764
     1.02781
     0.97456
     1.07515
     0.95681
     0.79114
     0.70830
     0.70830
     0.72014
     0.62547
     0.53079
     0.40654
     0.40062
     0.47163
     0.42429
     0.19353
     0.24678
     0.21128
     0.15803
     0.16986
     0.12845
    -0.03131
    -0.04314
    -0.09640
    -0.06681
    -0.18515
    -0.28574
    -0.48099
    -0.41591
    -0.39816
    -0.43366
    -0.49874
    -0.72359
    -0.58158
    -0.59933
    -0.46324
    -0.44549
    -0.38041
    -0.49874
    -0.38632
    -0.12006
    -0.17332
    -0.03723
     0.00419
     0.05153
     0.25862
     0.29412
     0.21128
     0.25270
     0.28229
     0.24678
     0.25270
     0.28820
     0.34145
     0.12845
     0.11661
     0.20537
     0.11661
     0.06928
    -0.01948
    -0.00764
     0.09886
     0.18762
     0.18762
     0.16986
     0.21128
     0.15211
    -0.03723
     0.15211
     0.24678
    -0.03131
     0.14620
     0.02194
     0.07519
     0.05153
    -0.02539
    -0.06681
    -0.11415
    -0.22657
    -0.16148
    -0.17332
    -0.03723
    -0.03131
    -0.23248
    -0.29165
    -0.13190
    -0.29757
    -0.20882
    -0.22657
    -0.21473
    -0.14965
     0.05744
     0.18170
     0.27637
     0.15211
    -0.15556
    -0.23248
    -0.32715
    -0.17923
    -0.06681
     0.01603
     0.19353
     0.19945
     0.01011
     0.08703
     0.28229
     0.44796
     0.31187
     0.09886
     0.19945
     0.35921
     0.54855
     0.72014
     0.73197
     0.55446
     0.69055
     0.50121
     0.29412
     0.15211
     0.15211
    -0.00173
     0.14028
    -0.07865
    -0.16148
    -0.43366
    -0.68217
    -0.61708
    -0.55200
    -0.39816
    -0.46916
    -0.74725
    -0.66442
    -0.63483
    -0.41591
    -0.16740
    -0.32124
    -0.16740
    -0.10231
     0.02786
     0.06928
     0.05153
     0.12845
     0.09886
     0.29412
     0.45979
     0.38287
     0.42429
     0.53671
     0.57221
     0.57813
     0.76747
     0.81481
     0.77339
     0.97456
     1.28224
     1.32366
     0.40062
    -1.82413
    -3.47494
    -3.61695
    -2.61699
    -2.24423
    -0.09048
     0.07519
    -0.85376
    -2.22056
    -3.03709
    -3.13768
    -2.33298
    -1.58154
    -0.80642
    -0.06089
     0.56630
     0.94498
     1.25857
     1.29407
     1.48341
     1.59584
     1.65500
     1.36508
     1.26449
     0.92723
     0.84439
     0.84439
     0.53671
     0.44204
     0.39471
     0.32962
     0.35921
     0.15211
     0.06928
     0.03378
     0.04561
     0.19945
     0.19945
     0.05744
     0.12845
    -0.04314
     0.06336
     0.21128
     0.08111
     0.00419
     0.02194
    -0.03131
     0.19353
     0.01011
    -0.01356
    -0.11415
    -0.20882
    -0.10823
    -0.07273
    -0.14373
    -0.26799
    -0.23248
    -0.32124
    -0.32715
    -0.22065
    -0.22657
    -0.20290
    -0.26799
    -0.25615
    -0.16740
    -0.14965
    -0.10231
    -0.14373
    -0.11415
    -0.13781
    -0.04314
    -0.11415
     0.00419
    -0.24432
    -0.00764
     0.07519
     0.02786
    -0.11415
     0.00419
     0.03969
     0.15211
     0.11661
    -0.12006
    -0.12006
    -0.11415
    -0.13190
    -0.07273
    -0.00173
     0.08111
    -0.25024
    -0.13781
    -0.13781
    -0.22657
    -0.34491
    -0.22657
    -0.16740
    -0.18515
    -0.15556
    -0.04314
     0.00419
     0.05744
     0.14028
     0.29412
     0.40654
     0.41837
     0.43021
     0.57813
     0.70238
     0.70238
     0.67280
     0.60771
     0.58405
     0.53671
     0.48938
     0.43021
     0.30004
     0.10478
    -0.07273
    -0.02539
    -0.35674
    -0.43366
    -0.33899
    -0.43958
    -0.38632
    -0.39816
    -0.54016
    -0.48691
    -0.68217
    -0.47508
    -0.55791
    -0.35082
    -0.28574
    -0.23248
    -0.15556
    -0.08456
    -0.09048
    -0.07273
    -0.10231
    -0.08456
    -0.00764
     0.09294
     0.05744
     0.20537
     0.08703
     0.03378
     0.15803
     0.15803
     0.09294
     0.24678
     0.21128
     0.35921
     0.41837
     0.49529
     0.47754
     0.15211
     0.27637
     0.45388
     0.24087
     0.19353
     0.06928
     0.02194
    -0.00173
     0.03378
     0.05744
     0.01011
    -0.27390
    -0.19107
    -0.15556
    -0.15556
    -0.35082
    -0.51650
    -0.24432
    -0.12006
    -0.07865
    -0.31532
    -0.14373
    -0.03723
    -0.04314
    -0.19698
    -0.14373
    -0.13190
    -0.00173
     0.03969
     0.10478
     0.07519
     0.09886
    -0.00173
    -0.08456
     0.11070
     0.08111
     0.01011
     0.05744
     0.06336
     0.11070
     0.01011
     0.09886
     0.26453
     0.05744
     0.11070
     0.02786
     0.06928
     0.05153
     0.05744
    -0.19698
    -0.12006
     0.05153
     0.00419
     0.01011
    -0.06089
    -0.13190
    -0.14965
    -0.23840
    -0.17923
    -0.14965
    -0.22657
    -0.26207
    -0.45141
    -0.30349
    -0.33307
    -0.36266
    -0.16740
    -0.05498
    -0.04906
    -0.15556
    -0.32715
    -0.19107
    -0.07865
     0.03378
    -0.00764
     0.14620
     0.02194
    -0.16148
    -0.27390
    -0.22065
     0.02194
     0.02786
    -0.10231
    -0.16148
    -0.21473
    -0.43366
    -0.44549
    -0.35082
    -0.29165
    -0.17923
    -0.16148
    -0.13781
    -0.06089
     0.12845
     0.05744
     0.19353
     0.34737
     0.32962
     0.36512
     0.42429
     0.62547
     0.54855
     0.66097
     0.80889
     0.71422
     0.66097
     0.48938
     0.67872
     0.57813
     0.58996
     0.51304
     0.41246
     0.26453
     0.21720
     0.00419
     0.03378
     0.12253
    -0.08456
    -0.34491
    -0.62300
    -0.72359
    -0.70584
    -0.69400
    -0.78276
    -0.88926
    -0.80642
    -0.85376
    -0.87743
    -0.78276
    -0.81234
    -0.91884
    -0.77684
    -0.67625
    -0.62300
    -0.54016
    -0.35674
    -0.29757
    -0.40999
    -0.47508
    -0.39224
    -0.33899
    -0.33307
    -0.52241
    -0.49283
    -0.41591
    -0.60525
    -0.58158
    -0.59341
    -0.69400
    -0.74725
    -0.84192
    -0.96618
    -0.75909
    -0.84784
    -0.83009
    -0.65850
    -0.59341
    -0.85968
    -0.81826
    -0.79459
    -0.65258
    -0.28574
     0.07519
    -0.00173
     0.48938
     0.76747
     0.64913
     0.48346
     1.15799
     1.24674
     0.18762
    -0.77684
    -0.67033
     0.01603
     0.87397
     0.85031
     0.58996
    -0.30349
    -0.64075
    -0.80051
    -0.45733
    -0.50466
    -0.69400
    -0.77684
    -0.65258
    -0.31532
    -0.23840
    -0.35674
    -0.01948
     0.24678
     0.23495
     0.26453
     0.19945
    -0.04906
    -0.14965
    -0.12598
     0.03969
     0.27045
     0.26453
    -0.11415
     0.00419
    -0.04906
    -0.02539
    -0.07273
    -0.10823
    -0.01356
     0.05153
     0.08111
    -0.11415
    -0.08456
    -0.22657
     0.03969
    -0.12006
    -0.06681
     0.08111
    -0.14965
    -0.19107
    -0.07273
    -0.14965
    -0.05498
    -0.12006
     0.22903
    -0.10823
    -0.18515
    -0.27390
    -0.24432
    -0.20882
    -0.01948
    -0.18515
    -0.12598
    -0.13781
    -0.25024
    -0.35674
    -0.30349
    -0.13190
    -0.36266
    -0.30940
    -0.37449
    -0.22065
    -0.32124
    -0.01356
    -0.21473
    -0.18515
    -0.29165
    -0.34491
    -0.18515
    -0.11415
    -0.20290
    -0.36857
    -0.01948
    -0.03131
     0.02786
    -0.04314
    -0.17923
    -0.04314
     0.05153
     0.06336
     0.17578
     0.18170
     0.13436
     0.14620
     0.42429
     0.54855
     0.42429
     0.35921
     0.32370
     0.29412
     0.30004
     0.21720
     0.31187
     0.10478
     0.17578
     0.18762
    -0.01356
    -0.13781
    -0.35082
    -0.49874
    -0.67033
    -0.64667
    -0.59341
    -0.83601
    -0.61117
    -0.96026
    -0.93659
    -0.89518
    -0.80051
    -0.78867
    -0.74134
    -0.44549
    -0.34491
    -0.27390
    -0.08456
    -0.05498
    -0.08456
    -0.02539
     0.11661
     0.04561
     0.28820
     0.48346
     0.74380
     0.65505
     0.21128
     0.16395
     0.44796
     0.53671
     0.79114
     0.60771
     0.56630
     0.50121
     0.28229
     0.27045
     0.47163
     0.48938
     0.48346
     0.59588
     0.57221
     0.57813
     0.35329
     0.11070
     0.17578
     0.20537
     0.22312
     0.07519
     0.21128
    -0.09048
    -0.43366
    -0.77092
     0.08111
    -0.06089
    -0.45733
    -0.63483
    -0.83009
    -1.39811
    -2.04897
    -1.61704
    -0.83009
    -0.55200
    -0.75909
    -1.06677
    -1.21469
    -1.03127
    -1.06677
    -1.18510
    -1.04310
    -0.46916
    -0.00764
     0.19945
     0.43021
     0.38879
     0.63730
     0.60180
     0.61363
     0.87397
     1.28224
     1.53667
     2.08102
     2.00410
     1.18165
     0.33554
    -0.08456
     0.80889
     1.32366
     1.41241
     1.58992
     1.09882
     0.61363
     0.26453
     0.27045
     0.28820
     0.51304
     0.51896
     0.31187
     0.34737
     0.31187
     0.31187
     0.44796
     0.53079
     0.76155
     0.74972
     0.54855
     0.40062
     0.44796
     0.33554
     0.15211
     0.07519
     0.16986
     0.28229
     0.17578
     0.19353
     0.05744
     0.01603
    -0.06089
     0.06336
     0.10478
    -0.03723
     0.01011
    -0.14373
     0.03378
     0.05744
     0.02194
    -0.03131
     0.18762
     0.27045
     0.33554
     0.10478
     0.16395
     0.11661
     0.12253
     0.27637
     0.39471
     0.29412
     0.31779
     0.42429
     0.76155
     0.64322
     0.53079
     0.61955
     0.44204
     0.43021
     0.44204
     0.21720
     0.37104
    -0.01948
    -0.63483
    -0.16740
     0.00419
     0.11661
    -0.12006
    -0.33899
    -0.42182
    -0.51650
    -0.45141
    -0.59341
    -0.42182
    -0.27982
    -0.16148
    -0.01356
     0.16986
     0.25270
     0.37696
     0.47163
     0.66688
     0.80889
     0.92723
     0.74380
     0.64322
     0.61363
     0.67280
     0.87397
     0.98048
     0.81481
     0.63730
     0.47163
     0.49529
     0.74972
     0.60180
     0.31779
     0.19353
     0.10478
    -0.00173
     0.11070
     0.13436
     0.08703
     0.16986
     0.26453
     0.24678
    -0.01948
    -0.12598
    -0.22657
    -0.06681
    -0.06089
     0.13436
    -0.02539
    -0.03131
     0.15803
    -0.00764
    -0.06089
    -0.41591
    -0.54016
    -0.33307
    -0.03131
     0.38287
     0.12845
     0.10478
    -0.01948
     0.12253
     0.04561
     0.02786
     0.02194
     0.11070
     0.21720
     0.00419
     0.30595
     0.18762
     0.08111
     0.20537
     0.61363
     0.44204
     0.25270
     0.15803
     0.01011
     0.12845
     0.09886
     0.00419
     0.14620
     0.21720
     0.52488
     0.37696
    -0.20882
    -0.58158
    -1.01351
    -1.55787
    -1.67029
    -1.94247
    -1.87738
    -2.32706
    -2.01347
    -1.09043
    -0.74134
    -1.29161
    -1.58745
    -2.10222
    -1.59337
    -1.32119
    -0.84192
    -0.62300
    -0.26799
     0.07519
     0.47754
     0.86214
     1.03965
     1.18757
     0.90948
     0.64913
     0.74972
     0.96273
     1.21124
     0.80297
     0.27045
     0.27045
     0.21128
     0.87989
     1.04556
     1.00415
     0.94498
     0.65505
     0.46571
     0.59588
     0.70830
     0.64913
     0.54263
     0.42429
     0.58405
     0.56038
     0.73789
     0.70830
     0.77339
     0.48346
     0.31187
     0.15803
     0.13436
    -0.06681
    -0.05498
    -0.17923
     0.12845
     0.08111
    -0.00173
    -0.19698
    -0.41591
    -0.33307
    -0.25024
    -0.33307
     0.04561
    -0.11415
    -0.03131
    -0.00173
    -0.07865
    -0.14373
     0.06928
    -0.04314
     0.02194
    -0.10823
    -0.12598
    -0.09640
    -0.11415
     0.10478
     0.00419
    -0.04906
     0.20537
     0.79706
     0.84439
     0.24678
     0.25270
    -0.13781
    -0.04314
     0.34737
     0.37696
     0.67280
     0.80889
     1.21124
     0.67872
     0.19945
     0.02194
     0.21720
     0.47754
     0.44796
     0.22312
     0.16986
     0.07519
     0.00419
    -0.17923
    -0.28574
    -0.19107
    -0.31532
    -0.33899
    -0.64075
    -0.75909
    -0.62300
    -0.44549
    -0.36857
    -0.39224
    -0.51650
    -0.39224
    -0.43366
    -0.17923
    -0.12006
    -0.50466
    -0.83009
    -0.58750
     0.29412
     0.35329
     0.30004
     0.20537
    -0.06681
    -0.16740
    -0.35674
     0.23495
     0.09294
     0.20537
     0.30004
     0.18762
     0.32370
     0.35921
     0.32370
     0.40062
     0.56038
     0.48346
     0.22312
     0.25862
     0.50713
     0.60771
     0.45979
     0.45979
     0.49529
     0.43612
     0.32370
     0.34737
     0.32370
     0.14620
     0.09886
     0.38287
     0.86214
     1.12840
     0.91539
     0.66097
     0.30004
     0.14620
     0.75564
     1.28224
     1.15207
     0.73197
     0.49529
     0.97456
     1.38874
     1.37099
     1.05740
     0.62547
     0.49529
     0.45979
     0.44204
     0.28820
     0.11070
     0.08703
     0.24087
     0.19945
     0.05153
    -0.17923
    -0.39224
    -0.46916
    -0.54016
    -0.46324
    -0.77092
    -1.09635
    -1.11410
    -1.05493
    -0.58750
    -0.65850
    -0.97210
    -1.03127
    -1.17327
    -1.71171
    -2.14956
    -2.43357
    -2.83000
    -2.38032
    -1.91288
    -1.81821
    -1.13185
    -1.39811
    -1.22061
    -0.45141
    -0.67625
    -1.55787
    -2.41582
    -1.08452
     0.94498
     1.01598
     1.33549
     1.76743
     1.22307
     0.93314
     0.87397
     1.01006
     1.25857
     1.16982
     0.98048
     0.73197
     0.83847
     0.76747
     0.74972
     0.67872
     0.37104
    -0.02539
     0.03969
     0.05153
    -0.06681
    -0.00173
     0.31187
     0.12253
     0.08111
    -0.00764
     0.27637
     0.41246
     0.39471
     0.50121
     0.47163
     0.27045
     0.32370
     0.25270
     0.37696
     0.61955
     0.54855
     0.22903
     0.55446
     0.63730
     0.70830
     0.53079
     0.22312
    -0.00173
     0.04561
     0.22312
     0.33554
     0.21128
     0.24678
     0.14028
     0.14028
     0.18170
     0.08703
    -0.12006
    -0.18515
    -0.32124
     0.01011
     0.30004
    -0.01948
    -0.28574
    -0.27982
     0.27045
     0.40654
    -0.00764
    -0.25615
    -0.19698
    -0.33307
    -0.23248
    -0.02539
    -0.00173
     0.09294
     0.11661
     0.05744
     0.15211
     0.28229
     0.10478
     0.22312
     0.28229
     0.35329
     0.31187
     0.31187
     0.32370
     0.06928
     0.38287
     0.45979
     1.32366
     1.41833
     0.78522
     0.51304
     0.31779
     0.59588
     0.66097
     0.77339
     0.70830
     0.72014
     0.73197
     0.63730
     0.51896
     0.30595
     0.21720
     0.23495
     0.23495
     0.01011
    -0.15556
    -0.07273
    -0.27390
    -0.33899
    -0.50466
    -0.38632
    -0.35082
    -0.19698
    -0.26207
    -0.33899
    -0.38041
    -0.44549
    -0.54016
    -0.19698
    -0.02539
    -0.18515
    -0.19698
    -0.05498
    -0.00764
     0.11661
     0.06928
     0.02786
     0.25862
     0.18762
     0.24087
     0.10478
     0.14620
     0.22903
     0.03378
     0.03378
    -0.05498
    -0.03131
    -0.32715
    -0.43366
    -0.66442
    -0.81234
    -1.06085
    -1.10818
    -1.16144
    -1.07860
    -0.77684
    -0.94843
    -0.88926
    -0.86559
    -0.93068
    -0.83009
    -0.49874
    -0.13781
     0.15803
     0.21128
     0.40654
     0.73197
     0.60180
     0.36512
     0.76747
     0.46571
     0.42429
     0.38879
     1.63725
     2.85613
     2.17569
     0.90948
     0.12253
    -0.83601
    -0.30940
    -0.10823
    -0.09048
    -0.25615
     0.51896
     1.91535
     3.14015
     0.79114
    -0.62892
    -1.29753
    -1.78271
    -0.70584
    -0.39816
    -1.10227
    -1.03718
    -0.83601
    -0.24432
    -0.39816
    -1.02535
    -1.37444
    -2.16139
    -2.51049
    -2.77083
    -2.42765
    -2.31523
    -1.84188
    -1.58745
    -1.90105
    -1.24427
    -1.03127
    -0.60525
     0.05744
     0.77339
     0.90948
     0.49529
     0.45388
     0.96865
     1.56625
     2.02185
     2.15202
     2.02185
     2.42420
     2.27036
     2.22894
     2.12244
     1.91535
     1.67867
     1.61359
     1.47750
     1.06923
     1.03965
     0.95089
     0.75564
     0.66097
     0.72014
     0.59588
     0.56038
     0.43021
     0.44204
     0.43612
     0.31187
     0.28229
     0.08111
     0.02786
     0.27045
     0.04561
     0.11661
     0.04561
    -0.02539
     0.01603
     0.01011
     0.09886
     0.05744
     0.03969
    -0.03723
    -0.00173
     0.02194
     0.03969
    -0.13190
    -0.17332
     0.02786
     0.01011
    -0.03723
    -0.01356
    -0.14373
    -0.14965
    -0.14373
    -0.11415
    -0.10231
    -0.04314
    -0.13190
    -0.10823
    -0.10231
    -0.03723
    -0.04314
    -0.16148
    -0.22065
    -0.51650
    -0.32124
    -0.31532
     0.08111
     0.62547
     0.40654
    -0.04314
    -0.13781
     0.02194
     0.08703
     0.14028
     0.33554
     0.36512
     0.14620
    -0.05498
    -0.02539
     0.01011
    -0.03131
    -0.07273
    -0.18515
    -0.22657
    -0.23248
    -0.56975
    -0.49874
    -0.48099
    -0.40999
    -0.33899
    -0.14373
    -0.01948
     0.04561
     0.06336
     0.45979
     0.56038
     0.71422
     0.71422
     0.87989
     0.95681
     1.19349
     1.15799
     1.33549
     1.24082
     1.24082
     1.28816
     1.18165
     1.28816
     1.24674
     1.01006
     0.57813
     0.37696
     0.69647
     0.72605
     0.56630
     0.53079
     0.25270
    -0.04906
    -0.10231
    -0.15556
    -0.39816
     0.08703
     0.85622
     1.01598
     0.19353
     0.01603
    -0.19698
    -0.13781
     0.04561
     0.17578
     0.45388
     0.30004
     0.24678
     0.20537
     0.08703
    -0.04906
    -0.16740
    -0.34491
    -0.31532
    -0.50466
    -0.20290
     0.00419
    -0.13781
    -0.04906
    -0.13190
     0.04561
     0.05744
     0.25270
     0.08703
     0.50713
     0.68463
     0.28820
     0.28229
     0.56630
     0.45388
     0.12845
     0.20537
     0.09886
     0.01603
    -0.07273
    -0.32124
    -0.46324
    -0.75317
    -0.84192
    -0.84192
    -0.43958
    -0.52241
    -0.73542
    -1.06677
    -0.97801
    -1.01351
    -0.88334
    -0.68809
    -0.59341
    -0.54016
    -0.42182
    -0.22065
    -0.09048
    -0.00173
     0.03378
     0.14028
     0.01603
    -0.03131
    -0.02539
     0.03969
     0.06336
     0.12845
     0.26453
     0.15803
    -0.19698
    -0.33307
    -0.70584
    -1.54012
    -1.31528
    -1.88921
    -3.84771
    -3.55186
     0.52488
     1.30591
    -0.12598
    -1.36853
    -1.74721
    -0.77684
    -0.30349
    -0.25024
     0.27045
     0.66688
     1.25857
     1.55442
     1.81476
     1.61359
     1.69642
     1.53667
     1.28224
     0.96865
     0.74972
     0.43612
     0.50713
     0.51896
     0.45979
     0.13436
    -0.16740
    -0.39224
    -0.20882
    -0.32124
    -0.12598
     0.00419
     0.14028
     0.24678
     0.37696
     0.35329
     0.35921
     0.19353
     0.44796
     0.63138
     0.56630
     0.76155
     0.79706
     0.76747
     0.79706
     0.89173
     0.98640
     0.85031
     0.56038
     0.48938
     0.45979
     0.44796
     0.27045
     0.24678
     0.14620
     0.14620
     0.06336
     0.09886
    -0.01356
    -0.17923
    -0.13190
    -0.12598
     0.02194
     0.16986
    -0.10823
    -0.19107
    -0.37449
     0.08111
    -0.10823
    -0.58158
    -0.02539
     0.49529
     0.19945
    -0.12006
    -0.30349
    -0.32715
    -0.19107
    -0.17923
    -0.16148
    -0.07273
    -0.18515
    -0.22065
     0.02194
     0.04561
    -0.14373
    -0.16740
    -0.20882
    -0.17332
    -0.13190
    -0.13781
    -0.16148
    -0.32715
    -0.42774
    -0.40999
    -0.35674
    -0.29757
    -0.33899
    -0.20882
    -0.28574
    -0.38041
    -0.39816
    -0.12006
     0.04561
     0.58996
     0.73789
     0.90948
     0.69647
     2.02777
     1.24674
     0.20537
     0.58405
     1.18165
     1.41241
     1.25266
     1.07515
     1.17574
     0.98048
     0.70830
     0.40654
     0.24678
     0.11070
     0.12253
     0.15211
     0.03378
    -0.08456
    -0.10823
    -0.07865
     0.20537
     0.08111
     0.13436
    -0.03723
     0.11070
     0.17578
     0.20537
     0.14620
     0.13436
     0.02786
     0.13436
     0.18170
     0.14028
     0.03378
    -0.03131
    -0.08456
    -0.03723
     0.02194
    -0.10231
    -0.01356
    -0.19107
    -0.06089
    -0.18515
    -0.60525
    -0.61708
    -0.49874
    -0.42774
    -0.50466
    -0.68809
    -0.64667
    -0.62892
    -0.74134
    -0.59933
    -0.43366
    -0.45733
    -0.31532
    -0.19107
     0.05153
     0.05153
     0.13436
     0.17578
     0.31779
     0.61363
     0.72014
     1.06923
     1.06923
     0.80889
     0.91539
     0.85622
     1.22899
     0.87989
     0.40062
     0.61363
     1.53667
     1.56033
     0.72014
    -0.26799
    -0.56383
    -0.38632
     0.47754
     0.88581
     0.58405
    -0.30349
    -0.36857
    -0.18515
     0.03969
     0.16395
     0.26453
     0.04561
     0.01603
     0.12253
    -0.03131
     0.18170
     0.12845
     0.59588
     0.86806
     0.40654
     0.45979
     0.60180
     0.30004
     0.02786
    -0.04906
     0.21128
     0.16986
     0.18762
     0.15211
     0.05744
     0.09886
     0.02786
    -0.00764
    -0.10823
    -0.10823
    -0.05498
    -0.09048
     0.01011
     0.06928
     0.10478
     0.18762
     0.35921
     0.29412
     0.02194
    -0.36266
     0.03378
     0.72014
     0.45979
     0.24087
     0.27637
     0.35921
     0.36512
     0.53671
     0.30595
     0.29412
     0.44204
     0.41837
     0.47163
     0.54855
     0.54263
     0.63138
     0.50121
     0.38879
     0.06928
    -0.03131
     0.27045
     0.77930
     0.58996
     0.18762
    -0.08456
     0.01011
     0.21720
     0.02194
     0.14028
     0.26453
     0.15211
     0.02194
     0.09886
     0.00419
     0.13436
    -0.01948
     0.03969
     0.07519
     0.12253
     0.16986
     0.23495
     0.16395
     0.05744
     0.03378
     0.12253
     0.31187
     0.41246
     0.29412
     0.30595
     0.28229
     0.48938
     0.37104
     0.35921
     0.38287
     0.22312
     0.36512
     0.40062
     0.32370
     0.34145
     0.11070
    -0.12006
     0.06928
     0.08703
     0.02194
    -0.12006
    -0.16148
    -0.04906
    -0.00173
    -0.07865
    -0.12598
    -0.00173
    -0.03131
     0.06928
     0.27637
     0.47754
     0.61955
     0.82664
     1.12248
     1.44200
     1.82068
     2.27036
     2.22894
     1.73192
     1.16390
    -0.00764
    -0.24432
    -0.45733
    -1.21469
    -1.33894
    -1.48687
    -2.01939
    -2.67616
    -3.64653
    -4.23822
    -4.90091
    -4.84766
    -4.22047
    -3.70570
    -4.25005
    -3.66428
    -3.12585
    -2.68208
    -2.26790
    -2.11997
    -1.10818
    -0.81826
    -0.39224
     0.20537
     0.73197
     1.22899
     1.01006
     0.87989
     0.37104
    -0.10231
     0.15803
     0.54855
     0.56038
     0.61955
     0.47163
     0.65505
     0.40654
     0.26453
     0.38879
     0.34145
     0.32370
     0.38287
     0.71422
     0.92131
     0.86214
     0.88581
     0.82664
     0.74380
     0.70830
     1.02190
     1.03373
     1.23491
     0.99823
     1.05740
     0.92723
     0.89173
     0.76747
     0.68463
     0.77930
     0.74380
     0.77339
     0.85031
     0.85622
     0.88581
     0.79706
     0.77930
     0.86214
     0.67872
     0.73789
     0.65505
     0.41246
     0.35921
     0.54855
     0.86806
     0.63138
     0.38879
     0.38287
     0.74380
     1.11657
     0.51304
     0.56630
     0.65505
     0.77339
     0.87989
     0.98048
     0.96865
     0.91539
     1.01598
     1.00415
     0.96273
     0.95089
     0.86214
     0.79114
     0.58996
     0.32962
     0.32370
     0.12253
    -0.06681
    -0.28574
    -0.59933
    -1.05493
    -1.04310
    -1.21469
    -1.15552
    -0.21473
     0.54263
    -0.51058
    -1.38036
    -1.78863
    -1.19102
    -0.94843
    -0.85376
    -0.59933
    -0.30349
    -0.14373
    -0.00764
     0.18762
     0.22903
     0.11070
    -0.05498
    -0.08456
    -0.04314
    -0.05498
     0.06928
     0.35329
     0.30595
     0.18762
     0.32962
     0.28229
     0.33554
     0.19353
     0.15803
     0.30595
     0.18170
     0.02786
     0.03378
     0.01011
    -0.03131
    -0.23248
    -0.27390
    -0.26799
    -0.23248
    -0.24432
    -0.33899
    -0.33899
    -0.39224
    -0.52833
    -0.53425
    -0.44549
    -0.41591
    -0.52241
    -0.64075
    -0.61708
    -0.62300
    -0.59933
    -0.57566
    -0.55791
    -0.48691
    -0.57566
    -0.56383
    -0.38632
    -0.39816
    -0.59341
    -0.55200
    -0.38632
    -0.28574
    -0.14373
    -0.13781
    -0.01948
     0.01603
     0.02786
     0.04561
     0.07519
     0.09886
    -0.02539
     0.01011
     0.00419
     0.00419
     0.08111
     0.00419
    -0.16740
     0.27045
     0.92131
     0.70830
     0.19945
     0.10478
    -0.10231
    -0.12598
    -0.16148
     0.04561
     0.30004
     0.15211
     0.01603
     0.07519
    -0.06089
    -0.32124
    -0.22657
     0.09886
     0.22903
     0.01603
    -0.06681
     0.08111
     0.53671
     0.21128
     0.37104
     0.49529
     0.47754
     0.56630
     0.65505
     0.56038
     0.44796
     0.36512
     0.17578
     0.21128
     0.11070
    -0.02539
    -0.08456
    -0.11415
     0.10478
    -0.01356
     0.02786
     0.18170
     0.28820
     0.31187
     0.79114
     0.83256
     1.16390
     0.96865
     0.43612
     0.66097
     0.63730
     0.30004
     0.26453
    -0.06681
    -0.67033
    -2.62883
    -6.69965
    -6.76474
    -3.79445
     0.05153
     0.31187
    -1.40403
    -3.94238
    -5.51035
    -5.78845
    -5.43343
    -3.27377
    -0.99576
     0.35329
     1.44791
     1.86210
     2.32361
     2.32361
     2.38278
     2.77921
     2.92714
     3.29990
     3.58983
     3.80284
     3.75550
     3.53066
     3.18156
     2.82063
     2.57804
     2.12836
     1.56625
     1.22307
     0.80297
     0.40062
     0.23495
     0.05744
    -0.29757
    -0.85376
    -0.78276
    -0.81234
    -0.29757
     0.21720
     0.95681
     0.93314
     0.31187
     0.15211
     0.19945
     0.75564
     0.88581
     0.85622
     0.98640
     1.11065
     1.05148
     0.96273
     0.73789
     0.87397
     0.54855
     0.37104
     0.03378
    -0.16148
    -0.32124
    -0.55791
    -0.65258
    -0.81234
    -0.80642
    -0.91293
    -1.01943
    -0.91293
    -0.91293
    -1.17327
    -1.01351
    -1.16735
    -1.09043
    -1.21469
    -1.30344
    -1.23836
    -1.25019
    -1.05493
    -0.83601
    -0.85968
    -0.81826
    -0.64667
    -0.64667
    -0.45141
    -0.06681
     0.16395
     0.41246
     0.70830
     0.86214
     0.54855
     0.42429
     0.43612
     0.51304
     0.64913
     0.87397
     0.48938
     0.27045
     0.40654
     0.18762
    -0.22657
    -0.20882
    -0.07865
    -0.38632
    -0.78867
    -0.80051
    -0.79459
    -0.75909
    -0.67625
    -0.83601
    -1.06085
    -0.85376
    -0.64075
    -0.58750
    -0.49874
    -0.51650
    -0.54608
    -0.32124
    -0.29165
    -0.25615
    -0.15556
    -0.26207
    -0.14373
     0.00419
    -0.00173
     0.01011
     0.04561
     0.11661
     0.17578
     0.15211
     0.18762
     0.18762
     0.13436
     0.26453
     0.23495
     0.32370
     0.37696
     0.38879
     0.41837
     0.43612
     0.32962
     0.24678
     0.27637
     0.40062
     0.51304
     0.57813
     0.59588
     0.45388
     0.31187
     0.25862
     0.35329
     0.07519
    -0.09640
     0.18762
     0.47754
     0.41837
     0.16986
     0.12253
     0.36512
     0.22312
     0.19945
     0.05744
    -0.16740
    -0.04906
     0.14620
     0.21128
     0.22903
     0.16395
     0.11070
    -0.03723
     0.01603
     0.00419
     0.07519
    -0.02539
    -0.13190
    -0.07273
     0.02786
    -0.04906
    -0.05498
    -0.02539
    -0.12598
    -0.29757
     0.02194
     0.11661
     0.06336
    -0.16740
    -0.26799
    -0.20882
    -0.10823
    -0.32124
    -0.60525
    -0.62300
    -0.33899
    -0.21473
     0.00419
     0.15211
     0.16395
    -0.06089
     0.02786
     0.15803
     0.37696
     0.59588
     1.06332
     2.16977
     2.61946
     2.14611
     1.53075
     1.09882
     0.86806
     1.18165
     1.20532
     1.34733
     1.46566
     1.28224
     1.06332
     0.87397
     0.58405
     0.43612
     0.08703
    -0.22065
    -0.24432
    -0.23248
    -0.13190
     0.17578
     0.79114
    -0.02539
    -2.01347
    -3.70570
    -4.10213
    -3.52228
    -1.94247
     0.37696
     0.47754
    -0.43366
    -2.02530
    -2.50457
    -2.38032
    -1.78863
    -0.68217
     0.02786
     0.32962
     0.71422
     0.96273
     1.12248
     1.42425
     1.65500
     1.44791
     1.04556
     0.57221
     0.32370
    -0.03723
    -0.13781
    -0.16740
    -0.29757
    -0.39816
    -0.58750
    -0.68217
    -0.69400
    -0.55200
    -0.42182
    -0.39224
    -0.38632
    -0.40407
    -0.37449
    -0.20290
    -0.15556
    -0.10231
    -0.18515
    -0.15556
    -0.17923
    -0.04314
    -0.03131
     0.02786
    -0.04906
    -0.04314
    -0.07865
     0.06928
     0.05744
    -0.07273
    -0.16148
    -0.03723
     0.03969
    -0.11415
     0.00419
    -0.06089
    -0.04906
     0.02194
     0.02786
     0.09886
     0.15803
     0.10478
     0.11661
     0.29412
     0.23495
     0.34737
     0.16395
     0.35329
     0.44204
     0.45388
     0.56630
     0.64322
     0.42429
     0.31187
     0.04561
     0.02786
    -0.13190
     0.20537
     0.11070
     0.03969
     0.25270
     0.03378
    -0.28574
    -0.33307
    -0.15556
    -0.08456
    -0.11415
    -0.11415
     0.06928
    -0.19107
     0.02194
     0.04561
     0.15211
     0.22903
     0.22312
     0.18170
     0.11661
     0.15211
    -0.02539
    -0.03131
     0.05153
     0.09294
    -0.08456
     0.09294
    -0.13781
    -0.03723
    -0.03131
    -0.03131
    -0.03131
    -0.07865
    -0.12006
    -0.25615
    -0.27390
    -0.17332
    -0.23840
    -0.27982
    -0.18515
    -0.35674
    -0.38041
    -0.57566
    -0.52833
    -0.72359
    -0.53425
    -0.24432
    -0.16740
     0.99231
     2.03960
     1.56625
     0.84439
     0.93906
     1.93310
     1.62542
     1.24674
     1.93310
     2.22894
     2.39462
     2.31770
     2.01002
     1.87985
     1.59584
     1.28816
     1.09882
     0.72605
     0.27045
    -0.09640
    -0.35082
    -0.72950
    -0.97210
    -1.25019
    -1.32119
    -1.31528
    -1.45136
    -1.49870
    -1.91880
    -2.87142
    -3.42761
    -3.06076
    -1.91288
    -0.93659
     0.34737
     0.69055
    -0.49874
    -1.31528
    -1.22652
    -0.75909
    -0.06089
     0.31187
     0.66688
     0.28229
    -0.00764
    -0.48691
    -0.68217
    -0.98985
    -1.61112
    -1.58154
    -1.43361
    -1.14960
    -0.62892
    -0.93659
    -1.40995
    -1.40995
    -1.13185
    -0.73542
    -0.12006
     0.46571
     0.69647
     0.80889
     0.95089
     0.96865
     1.00415
     1.00415
     0.75564
     0.62547
     0.47754
     0.34145
     0.31779
     0.16986
     0.01011
     0.03969
    -0.15556
    -0.01948
    -0.06681
    -0.27982
    -0.26207
    -0.27982
    -0.18515
    -0.20290
    -0.05498
    -0.14965
    -0.15556
    -0.13781
     0.01603
    -0.04314
    -0.09640
     0.02194
    -0.20290
    -0.44549
    -0.39816
    -0.21473
    -0.65258
    -0.49874
     0.11661
     0.47163
     0.41246
    -0.25615
    -0.56383
    -0.47508
    -0.13781
     0.18762
     0.16986
     0.30595
     0.38879
     0.39471
     0.38879
     0.57221
     0.63730
     0.43021
     0.31187
     0.40062
     0.49529
     0.47163
     0.40062
     0.34737
     0.30595
     0.30595
     0.27045
     0.37104
     0.24678
     0.21720
     0.31187
     0.09886
     0.24087
     0.07519
     0.04561
     0.06336
     0.14028
     0.27045
     0.26453
     0.08703
     0.13436
     0.15803
     0.12845
     0.28820
     0.31187
     0.08111
     0.24678
     0.38287
     0.21128
     0.31779
     0.34145
     0.24678
     0.24087
     0.34737
     0.27045
     0.24087
     0.27045
     0.25270
     0.22903
     0.15803
     0.30595
     0.16395
     0.14028
     0.27637
     0.35921
     0.41837
     0.31779
     0.28229
     0.19353
     0.40654
     0.34737
     0.34145
     0.15803
     0.40062
     0.36512
     0.29412
     0.41837
     0.37104
     0.18170
     0.41837
     0.11070
     0.11070
     0.27045
     0.55446
     0.09294
    -0.70584
    -0.61708
     0.04561
     0.10478
     0.38879
     0.17578
     0.37104
     0.45979
    -0.09048
    -0.12598
     0.43612
     0.92723
     0.98640
     0.90948
     0.76155
     0.44796
     0.68463
     0.87397
     0.87397
     0.90948
     1.08698
     1.34141
     1.35324
     1.22899
     1.10473
     1.18165
     0.83256
     0.26453
     0.02786
    -0.16740
    -0.46324
    -0.24432
     0.37104
     1.46566
     1.80293
     2.22894
     1.73784
    -0.86559
    -3.68795
    -5.15534
    -4.49856
    -3.42761
    -3.09626
    -3.04301
    -3.09034
    -3.68203
    -4.40389
    -4.56957
    -4.26189
    -3.81220
    -3.98380
    -4.33881
    -3.12585
    -1.61112
    -0.71175
     0.12253
     0.85622
     1.27632
     1.75559
     2.21119
     2.31770
     2.37687
     2.15202
     2.11061
     2.05144
     1.85618
     1.60767
     1.43608
     1.14615
     0.87989
     0.67872
     0.61955
     0.72014
     0.40654
     0.19945
     0.10478
     0.22312
     0.18762
    -0.38041
    -0.64075
     0.08111
     0.82664
     0.70238
     0.31779
     0.12253
     0.09294
     0.03378
     0.18170
     0.40654
     0.82072
     0.83256
     0.70830
     0.67280
     0.76155
     0.87989
     0.88581
     0.78522
     0.73789
     0.72014
     0.87397
     0.83847
     0.63730
     0.83847
     0.75564
     0.84439
     1.04556
     0.96865
     0.88581
     0.82072
     0.90356
     0.87989
     0.80889
     0.79706
     0.53079
     0.53671
     0.40062
     0.37696
     0.44796
     0.28820
     0.09294
    -0.16148
     0.01011
     0.10478
    -0.00764
    -0.30349
    -0.28574
    -0.51058
    -0.53425
    -0.73542
    -0.69400
    -0.58158
    -0.76500
    -0.98985
    -1.08452
    -1.09635
    -1.00168
    -1.17919
    -1.16144
    -1.17919
    -1.40403
    -1.54603
    -1.37444
    -1.10227
    -0.96026
    -0.73542
    -0.62300
    -0.56975
    -0.54016
    -0.48099
    -0.37449
    -0.59933
    -1.04310
    -1.28569
    -1.52828
    -1.43361
    -0.67033
     0.45388
     2.04552
     1.76151
     0.17578
    -0.43366
    -0.98985
    -0.43958
     0.31779
     0.75564
     1.97452
     1.98043
     1.42425
     1.14023
     0.98048
     0.95681
     0.92723
     0.65505
     0.66097
     0.45979
     0.11070
     0.01011
     0.06336
     0.21720
     0.09294
    -0.09048
    -0.03131
    -0.21473
    -0.19107
    -0.23248
    -0.37449
    -0.28574
    -0.30940
    -0.41591
    -0.48691
    -0.51058
    -0.56975
    -0.57566
    -0.61708
    -0.62892
    -0.67033
    -0.49283
    -0.66442
    -0.55791
    -0.54608
    -0.47508
    -0.59341
    -0.25615
    -0.10823
    -0.17332
    -0.19107
    -0.16740
    -0.01948
     0.03969
     0.18762
     0.21128
     0.26453
     0.35329
     0.30595
     0.24678
     0.44204
     0.16986
     0.01603
    -0.30940
    -0.41591
    -0.26799
    -0.39224
    -0.56975
    -0.69992
    -0.93659
    -0.72359
    -0.67625
    -0.55791
    -0.52241
    -1.11410
    -1.69396
    -1.56970
    -0.91884
    -0.90701
    -1.25611
    -1.17919
    -1.53420
    -1.87738
    -3.32702
    -3.53411
    -3.23235
    -1.77088
    -0.80051
    -1.49870
    -1.43953
    -0.62892
    -1.03127
    -0.73542
    -1.22652
    -0.47508
     0.47754
     0.68463
     1.28816
     2.04552
     2.50704
     2.93305
     3.40641
     3.51291
     2.96264
     2.64904
     2.38870
     2.24078
     2.32953
     2.43603
     2.53070
     2.61354
     2.42420
     2.17569
     1.98635
     1.63134
     1.18757
     1.09290
     0.66097
     0.50121
     0.20537
    -0.01948
    -0.03723
    -0.11415
    -0.32124
    -0.46324
    -0.58750
    -0.61117
    -0.88926
    -0.73542
    -0.67033
    -0.93068
    -0.83601
    -0.90701
    -0.72950
    -0.71175
    -0.74725
    -0.88334
    -0.95435
    -1.16144
    -1.44545
    -1.79454
    -2.07264
    -1.72946
    -0.96026
     0.26453
     1.01598
     0.02194
    -1.00168
    -0.96026
    -0.11415
     0.87989
     1.61950
     2.12244
     1.87985
     1.21124
     1.75559
     2.18753
     1.70826
     1.25266
     1.31182
     0.79706
     0.51304
     0.25270
    -0.12598
    -0.49874
    -0.40999
    -0.74134
    -0.98985
    -1.41586
    -1.69987
    -1.55195
    -1.26202
    -1.23836
    -1.33303
    -1.42770
    -1.23244
    -1.11410
    -0.96026
    -0.84784
    -0.77092
    -0.94843
    -0.90109
    -0.69400
    -0.59341
    -0.61117
    -0.36857
    -0.42774
    -0.40407
    -0.29757
    -0.29165
    -0.14373
    -0.01356
    -0.15556
    -0.12006
    -0.12598
    -0.03723
    -0.07865
     0.13436
     0.26453
     0.19353
    -0.00764
     0.01603
     0.03969
     0.14620
     0.14028
     0.04561
     0.04561
     0.02194
    -0.00764
    -0.01948
    -0.01948
    -0.03131
    -0.13781
     0.02786
    -0.06681
     0.01603
    -0.02539
    -0.09640
     0.10478
     0.15803
     0.19353
     0.17578
     0.06928
     0.14620
     0.12845
     0.15211
     0.23495
     0.24087
     0.09294
    -0.00173
     0.15803
     0.18762
    -0.25615
    -0.53425
    -0.24432
     0.40062
     0.06336
    -0.23840
    -0.12006
    -0.19698
    -0.25615
    -0.22065
    -0.20290
    -0.30349
    -0.27390
    -0.01948
     0.07519
     0.11661
    -0.00764
    -0.01948
    -0.03131
     0.07519
     0.00419
    -0.02539
    -0.05498
     0.02194
     0.02194
    -0.03723
     0.00419
     0.15211
    -0.05498
    -0.40999
    -0.20290
    -0.07865
    -0.10823
    -0.56383
    -1.09635
    -0.92476
    -0.63483
    -0.49283
    -0.72950
    -1.10227
    -0.83009
    -0.80642
    -0.70584
    -0.25024
    -0.04906
     0.18170
     0.73197
     1.06923
     0.89173
     0.79706
     0.75564
     0.83847
     1.44200
     2.12244
     1.80293
     1.41833
     1.21124
     1.08107
     0.68463
     0.37696
     0.21128
    -0.13190
    -0.19698
    -0.23840
    -0.03723
    -0.13190
     0.15211
    -0.56975
    -1.80638
    -1.94838
    -1.58745
    -1.07860
    -1.11410
    -0.17923
     1.31182
    -0.14965
    -0.45733
    -1.12594
    -0.97210
    -0.36857
    -0.07865
     0.11070
     0.12253
     0.14620
     0.08111
     0.16986
     0.29412
     0.24678
     0.17578
     0.03969
    -0.00764
    -0.10231
     0.08111
     0.20537
     0.21128
     0.09294
     0.09886
     0.14028
     0.28229
     0.25270
     0.34145
     0.28820
     0.32962
     0.33554
     0.34145
     0.24087
     0.06336
    -0.02539
     0.27045
     0.31187
     0.05153
     0.04561
     0.12253
     0.08703
     0.14028
    -0.02539
    -0.03131
    -0.03131
     0.05744
     0.14620
     0.11070
     0.05744
    -0.00173
    -0.05498
    -0.02539
     0.13436
     0.04561
    -0.14965
    -0.12006
    -0.00173
    -0.12006
    -0.13190
    -0.22657
    -0.17923
    -0.09640
     0.06336
    -0.10231
    -0.03723
    -0.13190
    -0.05498
     0.03969
     0.36512
     0.21128
     0.21128
     0.28229
     0.44204
     0.54855
     0.52488
     0.49529
     0.26453
    -0.07273
     0.16395
    -0.01356
    -0.04314
     0.06336
     0.16986
    -0.16740
     0.00419
    -0.20882
    -0.40407
    -0.55200
    -0.60525
    -0.58158
    -0.52833
    -0.46324
    -0.41591
    -0.30940
    -0.31532
    -0.20290
    -0.16740
    -0.03723
     0.13436
     0.36512
     0.73197
     0.87989
     1.10473
     1.42425
     1.15207
     0.73789
     0.42429
     0.75564
     0.66688
     0.54855
     0.86214
     1.50708
     1.02190
     0.29412
    -0.08456
    -0.15556
    -0.21473
    -0.53425
    -0.76500
    -0.84192
    -0.65850
    -0.43366
    -0.52241
    -0.40407
    -0.36857
    -0.64075
    -0.52241
    -0.70584
    -0.78276
    -0.52241
    -0.55200
    -0.55791
    -0.53425
    -0.33307
    -0.74725
    -1.10818
    -0.68217
    -0.43958
    -0.45141
    -0.15556
    -0.50466
    -1.30936
    -1.05493
    -1.15552
    -1.01351
     0.21128
     0.97456
    -1.04902
    -2.22056
    -1.60520
    -0.91293
    -0.58750
    -0.42182
    -0.57566
    -0.57566
    -0.68217
    -0.67625
    -0.97210
    -0.71767
    -0.52833
    -0.40999
    -0.26207
     0.02786
     0.34145
     0.24087
     0.19945
    -0.40999
    -0.04314
     0.04561
     0.08111
     0.20537
     0.48938
     0.91539
     0.80889
     0.18170
     0.15803
     0.17578
     0.16986
     0.26453
     0.40062
     0.65505
     0.56038
     0.52488
     0.50713
     0.33554
     0.41837
     0.64913
     0.45388
     0.26453
     0.08111
     0.14620
     0.01011
     0.09294
     0.11070
     0.04561
     0.01011
    -0.11415
    -0.22657
    -0.14965
    -0.07865
    -0.23248
    -0.24432
    -0.23840
    -0.38632
    -0.27982
    -0.14965
    -0.06681
    -0.14373
     0.02786
    -0.12006
    -0.01948
     0.01603
     0.07519
    -0.03723
     0.18762
     0.06928
     0.23495
     0.50713
     0.43021
     0.08703
    -0.16740
    -0.31532
     0.08703
     0.30595
     0.44204
     0.32370
     0.15803
     0.09886
     0.09294
    -0.03131
     0.00419
     0.11661
     0.11661
     0.20537
     0.10478
     0.21720
     0.19945
     0.09294
     0.09294
     0.16395
     0.17578
     0.16395
     0.08703
     0.09886
     0.14620
    -0.09048
    -0.19698
     0.01603
     0.02194
    -0.06681
    -0.08456
    -0.05498
    -0.11415
     0.01011
     0.03378
     0.00419
    -0.12006
    -0.19698
    -0.36266
    -0.55200
    -0.59341
    -0.94251
    -1.30936
    -1.09043
    -1.15552
    -0.87743
    -0.97210
    -0.26207
     0.96273
     2.12244
     1.24674
     0.85622
     0.85031
     1.51300
     1.63725
     1.69051
     1.73192
     2.73780
     2.74371
     2.69638
     2.77330
     2.32361
     1.76151
     1.22307
     0.74972
     0.27637
     0.41837
     0.63730
     0.41837
     0.01603
    -0.41591
    -0.54016
    -0.33899
    -0.33307
    -0.56975
    -0.13781
     0.09886
    -0.46324
    -1.12002
    -1.25611
    -1.07860
    -0.91293
    -0.87151
    -0.86559
    -0.94843
    -1.01351
    -1.11410
    -1.24427
    -1.54603
    -1.48687
    -1.69987
    -2.43949
    -3.40394
    -3.55778
    -3.15543
    -3.06668
    -3.80629
    -4.28556
    -4.25597
    -3.48678
    -3.22052
    -2.91284
    -2.68800
    -2.85367
    -2.46315
    -2.02530
    -1.67029
    -1.04310
    -0.08456
     0.45979
     0.55446
     1.21124
     1.56625
     1.55442
     1.45383
     1.42425
     1.31774
     1.31774
     1.26449
     1.34733
     1.19940
     0.88581
     0.70238
     0.56630
     0.61363
     0.95089
     0.89764
     0.74972
     0.72014
     0.56630
     0.60771
     0.49529
     1.08698
     0.99231
     0.86214
     0.86806
     0.73197
     0.72605
     0.80297
     0.95089
     0.85622
     0.82664
     1.03965
     0.66688
     0.47163
     0.04561
     0.21128
     0.23495
     0.21720
     0.11661
     0.11661
    -0.34491
    -0.35082
    -0.36857
    -0.12598
    -0.32715
    -0.32124
    -0.26799
    -0.25615
    -0.13781
    -0.07273
     0.11070
    -0.04906
    -0.06089
    -0.09048
     0.01011
    -0.05498
     0.18170
    -0.00764
     0.04561
     0.01603
     0.12845
    -0.02539
     0.12845
     0.17578
    -0.00764
     0.05744
     0.12253
     0.14028
     0.03969
     0.11661
     0.06336
     0.17578
     0.20537
     0.10478
     0.15803
     0.09886
     0.14620
     0.05744
     0.07519
     0.14028
     0.03378
     0.03378
     0.08111
    -0.00764
     0.06336
    -0.19698
    -0.13781
    -0.13190
    -0.11415
    -0.13190
    -0.14373
    -0.22065
    -0.32715
    -0.30349
    -0.51650
    -0.58158
    -0.68217
    -0.72950
    -0.75909
    -0.69400
    -0.77684
    -0.42182
     0.01011
     0.89764
     0.72014
     0.41246
    -0.30940
     0.35329
     0.80297
     1.59584
     1.89168
     2.37687
     3.15198
     3.08098
     2.62538
     2.35912
     2.06919
     2.09877
     1.93902
     1.90351
     2.10469
     2.05144
     1.35916
     0.68463
     0.34145
    -0.10231
    -0.71175
    -0.87151
    -1.45728
    -2.09631
    -1.88921
    -1.39220
    -1.32119
    -1.55195
    -2.20873
    -2.24423
    -2.06080
    -1.62887
    -1.64662
    -1.60520
    -1.33303
    -1.16735
    -1.01943
    -0.60525
    -0.51058
    -0.46324
    -0.44549
    -0.39816
    -0.23840
    -0.22657
    -0.16740
    -0.19698
     0.01011
     0.02786
     0.11070
     0.04561
     0.05153
     0.04561
     0.17578
     0.11661
     0.22903
     0.18762
     0.12253
     0.10478
     0.22312
     0.25862
     0.05744
     0.04561
     0.06928
     0.22312
     0.35329
     0.34737
     0.38879
     0.09886
     0.38879
     0.58996
     0.68463
     0.78522
     0.94498
     1.07515
     1.42425
     1.48341
     1.01006
    -0.03131
     0.55446
     1.57809
     1.60767
     0.92723
     0.03969
    -0.52833
    -1.35078
    -2.74716
    -3.38027
    -2.11997
    -0.17332
     0.41837
    -0.99576
    -2.43357
    -3.45719
    -3.84771
    -3.11401
    -1.62295
    -0.34491
    -0.32715
    -0.34491
    -0.20882
    -0.13190
    -0.29757
    -0.36266
    -0.14373
     0.37104
     0.54855
     0.72605
     0.60771
     0.74972
     0.66097
     0.45979
     0.27045
     0.15803
     0.11070
     0.16395
     0.26453
     0.15211
     0.15211
     0.00419
    -0.01948
    -0.30940
    -0.35674
    -0.56383
    -0.77684
    -0.77684
    -0.84192
    -0.97801
    -0.92476
    -0.35674
     0.81481
     1.42425
     1.11657
     0.63138
    -0.07865
     0.41246
     1.38874
     1.99227
     2.10469
     2.14611
     1.94493
     1.66092
     1.28816
     1.16982
     0.86806
     0.61363
     0.67280
     0.65505
     0.41246
     0.05744
    -0.28574
    -0.39816
    -0.33899
    -0.25024
    -0.12598
    -0.22657
    -0.10231
    -0.12598
     0.10478
     0.15803
     0.21720
     0.31187
     0.45979
     0.38287
     0.22312
     0.15803
    -0.05498
    -0.10231
    -0.13781
    -0.17923
    -0.28574
    -0.65850
    -0.86559
    -0.84784
    -0.80642
    -0.90109
    -0.75909
    -0.81826
    -0.84784
    -0.87151
    -0.69992
    -0.55791
    -0.54016
    -0.73542
    -0.65850
    -0.25615
    -0.09640
    -0.25615
    -0.31532
    -0.26799
    -0.00764
    -0.26799
     0.06928
     0.11070
    -0.06681
    -0.27982
    -0.00173
     0.14028
     0.31187
     0.08703
    -0.42182
    -0.46916
    -0.37449
    -0.33307
    -0.07865
    -0.16740
    -0.48099
    -0.37449
    -0.30349
    -0.52241
    -0.77092
    -1.02535
    -0.65258
    -0.65850
    -0.75909
    -0.65258
    -0.74725
    -0.67033
    -0.12598
    -0.07273
    -0.09640
    -0.01948
     0.05153
     0.11661
     0.58405
     0.37696
     0.52488
     0.42429
    -0.17923
    -0.95435
     0.21720
     1.03373
     1.04556
    -0.06681
    -0.51650
     0.16986
     0.58405
     0.48938
     0.37696
     0.28820
     0.18762
    -0.37449
    -0.32124
     0.37696
     0.48346
     0.56630
     0.41837
     0.45388
     0.41837
     0.33554
     0.34145
     0.54263
     0.44204
     0.37104
     0.32962
     0.42429
     0.50121
     0.59588
     0.67280
     0.54855
     0.44796
     0.41837
     0.46571
     0.26453
     0.37104
     0.40654
     0.41246
     0.49529
     0.56038
     0.75564
     0.74380
     0.52488
    -0.01356
    -0.78867
    -1.59337
    -2.39807
    -2.38623
    -3.75304
    -4.44531
    -5.29143
    -5.96595
    -5.81212
    -4.87133
    -3.27968
    -1.59929
    -0.42182
    -2.01347
    -3.26785
    -3.37435
    -2.22648
    -0.86559
     0.68463
     2.80288
     3.91526
     4.46553
     4.21110
     3.66675
     3.11648
     2.60171
     2.21711
     1.78518
     1.44200
     1.08698
     0.67280
     0.56038
     0.35329
    -0.01356
    -0.06089
    -0.01948
     0.05153
    -0.06089
    -0.25615
    -0.14965
    -0.03131
    -0.09640
    -0.00173
     0.18762
     0.20537
     0.45979
     0.76155
     0.93314
     0.77930
     0.70238
     0.71422
     0.82072
     0.74972
     0.64913
     0.39471
     0.56038
     0.55446
     0.21720
     0.03969
     0.05744
    -0.13190
    -0.31532
    -0.49283
    -0.61117
    -0.84192
    -0.75909
    -0.69992
    -0.43958
    -0.38632
    -0.39816
    -0.45733
    -0.20882
    -0.22065
    -0.00173
    -0.24432
    -0.24432
    -0.28574
     0.05153
     0.50713
     0.05744
    -0.07865
    -0.13781
    -0.18515
    -0.00764
    -0.17332
    -0.16148
    -0.34491
    -0.32715
    -0.26799
    -0.35674
    -0.89518
    -0.78276
    -0.69400
    -0.04314
     0.25862
     0.08703
    -0.32124
    -0.14965
     0.04561
    -0.29757
    -0.09640
     0.23495
     0.44204
     0.09294
     0.64322
     1.03373
     0.93314
     0.92131
     0.76155
     0.22312
    -0.16148
     0.25270
     0.77930
     0.81481
     0.34737
     0.25862
     0.08703
     0.14620
     0.09886
     0.01603
    -0.02539
     0.03969
    -0.03723
     0.08111
     0.14028
     0.06336
     0.19353
     0.22312
     0.26453
     0.22312
     0.00419
     0.09886
     0.24678
     0.26453
     0.23495
     0.15211
     0.11070
     0.17578
     0.08111
     0.11070
     0.08703
     0.11070
    -0.05498
     0.14620
     0.12845
     0.05153
     0.18762
     0.11070
     0.02194
    -0.03131
     0.08111
    -0.01948
    -0.12598
    -0.12006
    -0.19698
    -0.56975
    -0.74134
    -0.98393
    -1.58745
    -1.95430
    -2.51641
    -2.69391
    -2.02530
    -0.78867
     0.74972
     1.95085
     2.37687
     2.93305
     3.58391
     2.27036
     1.92718
     2.38870
     2.98039
     3.54249
     3.33540
     3.35907
     3.16973
     2.86205
     2.48929
     1.87393
     0.86806
    -0.02539
    -1.10818
    -1.47503
    -1.69987
    -2.45132
    -2.39807
    -2.25015
    -1.97205
    -1.52828
    -1.10818
    -1.04310
    -0.84784
    -1.01351
    -1.18510
    -1.22061
    -1.30344
    -1.12002
    -1.01351
    -0.77684
    -1.16144
    -1.12594
    -0.83009
    -0.85968
    -0.77092
    -0.51650
    -0.45733
    -0.51650
    -0.61117
    -0.39816
    -0.44549
    -0.45733
    -0.61708
    -0.61117
    -0.56383
    -0.54608
    -1.01351
    -1.11410
    -0.87151
    -0.11415
    -0.54016
    -0.60525
    -0.59341
    -0.69992
    -0.59933
    -0.72950
    -0.62300
    -0.55791
    -0.60525
    -0.58158
    -0.56383
    -0.52241
    -0.45733
    -0.17923
    -0.58750
    -0.35674
     0.35921
     0.05153
    -0.31532
    -0.10823
     0.17578
     0.26453
    -0.00764
     0.34145
    -0.12598
    -0.48099
    -0.20882
    -0.40407
    -0.75317
    -0.36857
    -0.28574
    -0.44549
    -0.70584
    -0.80051
    -0.88334
    -0.97801
    -1.17919
    -0.81234
    -0.72950
    -0.52833
    -0.41591
    -0.32715
    -0.07273
     0.03969
     0.16986
     0.31779
     0.40062
     0.10478
     0.31187
     0.24087
     0.49529
     0.44204
     0.30004
     0.36512
     0.43612
     0.35329
     0.35329
     0.14620
     0.16986
     0.19353
     0.15803
     0.19353
     0.16986
     0.13436
     0.06928
     0.10478
     0.09294
     0.24087
     0.19353
     0.14028
     0.14028
     0.21128
     0.25862
     0.23495
     0.11070
     0.39471
     0.41837
     0.47754
     0.31187
     0.41837
     0.30595
     0.30595
     0.43612
     0.47754
     0.40654
     0.30595
     0.41246
     0.27045
     0.31779
     0.30004
     0.32962
     0.18170
     0.30595
     0.14620
    -0.03131
     0.14028
     0.02194
    -0.15556
    -0.14965
     0.06928
    -0.09048
    -0.30349
    -0.70584
    -0.69400
    -0.78867
    -0.97210
    -1.04310
    -1.15552
    -0.74134
    -0.29757
     0.76155
     2.15794
     3.96259
     4.38269
     3.33540
     2.24078
     2.33545
     3.16973
     3.87976
     3.93301
     3.45374
     2.50112
     1.54850
     1.49525
     1.28816
     1.11657
     1.00415
     0.25862
    -0.08456
    -1.46912
    -2.45132
    -1.62295
    -2.11406
    -3.32702
    -3.98971
    -3.49861
    -2.82408
    -2.77675
    -2.59924
    -2.80633
    -2.83000
    -2.66433
    -2.38032
    -2.22648
    -3.25602
    -3.65245
    -3.01934
    -2.42174
    -1.70579
    -0.82417
    -0.39816
     0.19353
     0.41837
     0.21128
     0.64322
     1.32366
     1.83843
     1.21715
     1.10473
     0.73789
     1.19940
     1.11657
     0.73197
     0.41837
     0.67280
     0.65505
     0.30004
     0.21128
     0.03378
    -0.28574
    -0.33307
     0.01011
     0.13436
    -0.33899
    -0.58750
    -0.56383
    -0.46916
    -0.52833
    -0.45141
    -0.42774
    -0.16148
    -0.03723
    -0.27982
    -0.06089
    -0.04314
     0.03378
    -0.03723
    -0.02539
    -0.04906
    -0.16148
    -0.05498
    -0.12598
     0.03378
    -0.08456
    -0.04906
    -0.07273
    -0.14965
     0.12253
    -0.09640
    -0.06681
    -0.06681
     0.12253
     0.08111
     0.11661
     0.02194
     0.00419
     0.03969
     0.09886
     0.14028
     0.01011
     0.03378
    -0.09048
    -0.04906
     0.01603
     0.05744
    -0.01356
    -0.25615
    -0.03131
    -0.13781
    -0.10823
    -0.09640
    -0.03131
    -0.06681
     0.06928
     0.11070
     0.17578
     0.24087
     0.27045
     0.16395
     0.38287
     0.42429
     0.33554
     0.39471
     0.50121
     0.47163
     0.37696
     0.41246
     0.37104
     0.38287
     0.22903
     0.26453
     0.18762
     0.18762
     0.16986
    -0.00173
     0.14028
     0.05744
     0.08111
     0.05153
     0.07519
     0.09294
     0.02786
     0.05153
    -0.01948
     0.19945
     0.09294
     0.15211
     0.18762
     0.20537
     0.15211
     0.18762
     0.27045
     0.56038
     0.47754
     0.51896
     0.63730
     0.67280
     0.77930
     0.79706
     0.92723
     1.03965
     0.89173
     0.95681
     0.77339
     0.76155
     0.60771
     0.54263
     0.50713
     0.54263
     0.57221
     0.45979
     0.37696
     0.35921
     0.09886
     0.10478
     0.19945
     0.44204
     0.90356
     0.43612
    -0.29165
    -0.97801
    -1.32711
    -1.43361
    -2.06672
    -2.37440
    -1.67029
    -0.58750
    -0.18515
    -1.23244
    -2.03714
    -2.88325
    -3.28560
    -3.03709
    -2.36257
    -1.68804
    -1.22061
    -0.39816
     1.09882
     3.45374
     5.40632
     6.76128
     7.03346
     5.22289
     1.98043
     0.57221
     1.58400
     3.97443
     5.95659
     4.77321
     3.31174
     1.56033
    -0.03723
    -1.55787
    -2.26198
    -3.20276
    -3.87729
    -3.82404
    -4.39798
    -4.54590
    -4.58732
    -4.22639
    -3.76487
    -3.15543
    -2.53416
    -2.04897
    -1.52828
    -1.09043
    -0.83601
    -0.61117
    -0.29165
    -0.06089
     0.08111
     0.11661
     0.31779
     0.33554
     0.32962
     0.30004
     0.40062
     0.32370
     0.29412
     0.31187
     0.38879
     0.40654
     0.32962
     0.19353
     0.24087
     0.30004
     0.23495
     0.20537
     0.14620
     0.22903
     0.10478
     0.11661
    -0.01948
     0.08111
    -0.01948
    -0.04906
    -0.06681
    -0.06681
    -0.06681
    -0.00764
    -0.35082
    -0.38041
    -0.26799
    -0.16740
    -0.07273
     0.06336
     0.16986
     0.05744
     0.17578
     0.15211
     0.18762
     0.00419
     0.43021
     0.53671
     0.52488
     0.48346
     0.37104
     0.46571
     0.31187
     0.32370
     0.36512
     0.35921
     0.32370
     0.14028
     0.25862
     0.14620
     0.05153
    -0.04314
    -0.01356
    -0.00173
     0.00419
     0.12253
    -0.00764
    -0.16148
     0.08703
    -0.04314
    -0.00173
     0.09886
    -0.03131
     0.04561
     0.01603
     0.09294
     0.03378
    -0.01356
    -0.05498
     0.02786
     0.18170
     0.21128
     0.08703
     0.11070
     0.16986
     0.11661
     0.19353
     0.40654
     0.40654
     0.36512
     0.45388
     0.47163
     0.50121
     0.65505
     0.61955
     0.67280
     0.72605
     0.73789
     0.64913
     0.53671
     0.41246
     0.37104
     0.19945
     0.25862
     0.30004
     0.09886
    -0.03131
    -0.09640
    -0.22065
    -0.21473
    -0.44549
    -0.38632
    -0.35674
    -0.19107
    -0.16740
    -0.25615
    -0.15556
     0.02786
    -0.02539
     0.09294
     0.40062
     0.47754
     0.69647
     0.66688
     0.29412
    -0.25024
    -0.56975
    -0.85376
    -1.23244
    -1.03127
    -0.32715
     0.56038
     0.03969
    -0.78867
    -1.53420
    -1.81229
    -1.64662
    -1.65254
    -1.28569
    -0.24432
     0.94498
     1.66092
     1.99818
     1.79109
     0.60180
     0.26453
     1.15207
     3.19931
     2.90347
     1.01598
     0.76747
     2.12244
     2.63129
     0.09294
    -0.83009
    -1.73538
    -1.69396
    -1.07268
    -0.67033
    -0.80642
    -1.40403
    -1.81821
    -2.01939
    -2.09039
    -1.94247
    -1.46912
    -1.12002
    -0.72359
    -0.28574
     0.10478
     0.16986
     0.29412
     0.27045
     0.43021
     0.36512
     0.30004
     0.08703
    -0.02539
    -0.01356
     0.02194
    -0.16148
    -0.19698
    -0.36857
    -0.33899
    -0.26799
    -0.19698
    -0.28574
    -0.29165
    -0.35082
    -0.30349
    -0.22065
    -0.28574
    -0.25615
    -0.32715
    -0.12598
    -0.25024
    -0.13190
    -0.22657
    -0.33899
    -0.25615
    -0.23840
    -0.20290
    -0.14373
    -0.25615
    -0.27390
    -0.24432
    -0.22065
    -0.19698
    -0.27982
    -0.23248
    -0.32124
    -0.12006
    -0.08456
    -0.20882
    -0.03131
    -0.13781
    -0.05498
     0.02786
     0.25270
     0.14028
     0.11070
     0.25862
     0.35329
     0.42429
     0.43612
     0.32370
     0.54263
     0.64322
     0.70238
     0.73197
     0.63730
     0.70238
     0.64322
     0.68463
     0.78522
     0.67280
     0.42429
     0.46571
     0.46571
     0.53079
     0.37696
     0.35329
     0.29412
     0.12845
     0.16986
     0.02786
     0.02786
    -0.16148
    -0.23840
    -0.20290
    -0.12006
    -0.03131
    -0.20882
    -0.22657
    -0.20882
    -0.17923
    -0.21473
    -0.22657
    -0.27390
    -0.20882
    -0.16148
    -0.04314
    -0.01948
    -0.14373
    -0.12598
    -0.27390
     0.01603
    -0.05498
    -0.14965
    -0.07865
    -0.01356
     0.09294
     0.08703
     0.13436
     0.09294
     0.15803
     0.31779
     0.34737
     0.37104
     0.29412
     0.41837
     0.43021
     0.57221
     0.76155
     0.67280
     0.55446
     0.59588
     0.77339
     0.70238
     0.58996
     0.72014
     0.63730
     0.60180
     0.67872
     0.75564
     0.85622
     0.38287
     0.20537
    -0.03131
    -0.00173
     0.06336
    -0.27390
    -0.85376
    -1.20285
    -1.92472
    -2.35073
    -3.05484
    -3.49861
    -3.01934
    -1.58745
    -1.09043
    -2.05489
    -1.30344
     0.74380
     0.32962
    -3.45719
    -4.78258
    -2.85367
    -0.30349
     0.36512
     0.63730
    -0.35674
    -2.01347
    -1.90105
    -0.85968
    -1.18510
    -1.87738
    -1.36261
    -1.01943
    -0.74725
    -0.94843
    -0.81234
    -0.06089
     0.19353
     0.58996
     1.10473
     1.54258
     1.87393
     1.99818
     2.22894
     2.28220
     2.21119
     2.06327
     1.89168
     1.73192
     1.48933
     1.31182
     1.01598
     1.09290
     0.86214
     0.76155
     0.56630
     0.45979
     0.37104
     0.32370
     0.20537
     0.16986
     0.12845
     0.11661
     0.09886
     0.11070
     0.03969
    -0.07273
    -0.11415
    -0.02539
     0.02194
    -0.01948
    -0.17332
    -0.19107
    -0.01948
    -0.10823
    -0.10823
    -0.14965
    -0.06681
    -0.16740
    -0.10231
    -0.12006
    -0.17332
    -0.00173
    -0.15556
    -0.03131
     0.11070
     0.15211
    -0.05498
    -0.17923
    -0.09048
    -0.09048
    -0.03723
    -0.10823
    -0.18515
    -0.14965
    -0.20290
    -0.03723
    -0.01948
     0.01011
    -0.29757
    -0.35082
    -0.14373
    -0.12598
    -0.14965
    -0.13190
    -0.07865
    -0.02539
     0.05153
    -0.00173
     0.06336
     0.15803
     0.12253
     0.10478
     0.24087
     0.23495
     0.20537
     0.21128
     0.38287
     0.50121
     0.35921
     0.67280
     0.65505
     0.45388
     0.68463
     0.59588
     0.53671
     0.47754
     0.49529
     0.41837
     0.41837
     0.35329
     0.28820
     0.21720
     0.19945
     0.20537
     0.08703
    -0.00173
    -0.12598
    -0.07865
     0.00419
     0.02786
     0.06928
     0.13436
     0.35921
     0.56630
     0.60771
     0.73789
     0.62547
     0.42429
     0.45388
     0.78522
     0.70238
     0.64913
     0.61955
     1.96860
     3.16381
     1.86210
     0.90356
     0.49529
     0.56038
     0.66688
     1.11065
     1.18165
     1.30591
     1.00415
     0.96865
     0.98640
     0.79706
     0.65505
     0.61955
     0.58996
    -0.12598
    -0.29757
    -0.14965
     0.00419
     0.18170
    -0.74134
    -1.78863
    -2.29748
    -2.43949
    -2.30931
    -3.65245
    -3.61103
    -3.32702
    -2.40990
     0.19353
     4.03360
     2.90939
    -2.27381
    -3.16726
    -1.42770
     1.40058
     2.80288
     2.82063
     2.82655
     3.58391
     3.01589
     2.66088
     2.68454
     2.27036
     1.27632
     0.73789
     0.14028
     0.02194
    -0.20290
    -0.68809
    -0.89518
    -0.93068
    -1.19694
    -1.38628
    -1.33894
    -1.38628
    -1.22652
    -0.97801
    -1.12594
    -1.02535
    -1.16144
    -1.51645
    -1.61112
    -1.14960
    -0.72359
    -0.90109
    -0.97210
    -1.18510
    -0.83601
    -0.76500
    -0.75909
    -0.61708
    -0.29757
    -0.39224
    -0.46324
    -0.41591
    -0.47508
    -0.39224
    -0.49283
    -0.73542
    -0.63483
    -0.55200
    -0.32715
    -0.03723
    -0.07273
    -0.03723
    -0.08456
    -0.18515
    -0.01356
    -0.22657
    -0.26799
    -0.16740
    -0.10823
    -0.04906
     0.06336
    -0.00764
     0.10478
     0.01603
     0.00419
     0.08111
     0.15803
     0.07519
    -0.06681
     0.01011
     0.02194
    -0.05498
     0.01011
     0.05153
    -0.06089
    -0.06681
     0.01011
     0.10478
     0.01011
    -0.09048
    -0.13781
    -0.13781
     0.03969
     0.07519
     0.01603
    -0.01948
    -0.05498
     0.01603
     0.02194
    -0.00764
     0.02194
     0.03378
    -0.01356
     0.11661
     0.06336
     0.04561
     0.03969
     0.02194
     0.15803
     0.28820
     0.24087
     0.18170
     0.30004
     0.31779
     0.17578
     0.41837
     0.58996
     0.71422
     0.75564
     0.87989
     0.96865
     0.91539
     1.02781
     0.86214
     0.75564
     0.67872
     0.67280
     0.74380
     0.64322
     0.57221
     0.40654
     0.11661
     0.14028
     0.12253
     0.08111
     0.15211
     0.19353
     0.27637
     0.28820
     0.44204
     0.60180
     0.87397
     1.22899
     1.61950
     1.24082
    -0.19107
    -0.68217
    -0.01948
     1.02190
     1.45975
     1.24674
     1.37099
     1.25266
     0.06336
    -0.32715
    -0.67033
    -0.38041
    -0.91293
    -1.21469
    -1.09043
    -0.59341
    -1.35078
    -2.00755
    -2.83592
    -2.48682
    -2.80633
    -2.10814
    -1.27386
    -0.36857
     1.83843
     3.93893
     1.65500
    -2.23831
    -1.88330
     0.43021
     2.72596
     3.90342
     3.99218
     3.16973
     1.75559
     1.97452
     1.66684
     0.83847
     0.57813
     0.04561
    -0.22065
    -0.43366
    -1.06085
    -1.54603
    -1.64662
    -1.77088
    -1.54012
    -1.43953
    -1.42770
    -1.07860
    -0.96026
    -0.97801
    -0.71175
    -0.62300
    -0.71767
    -0.60525
    -0.49283
    -0.26799
    -0.00764
    -0.19698
    -0.13781
     0.06336
    -0.05498
     0.06336
     0.09294
     0.08111
     0.15211
     0.06336
     0.24087
     0.30595
     0.15211
     0.09294
     0.15211
     0.17578
     0.24678
     0.30004
     0.53079
     0.39471
     0.51304
     0.53079
     0.46571
     0.51304
     0.51304
     0.47754
     0.42429
     0.52488
     0.31779
     0.38287
     0.37696
     0.35329
     0.36512
     0.23495
     0.16986
     0.28820
     0.27045
     0.35329
     0.48346
     0.44204
     0.40654
     0.45979
     0.47163
     0.58405
     0.60771
     0.68463
     0.60180
     0.57813
     0.75564
     0.63138
     0.45979
     0.45979
     0.35921
     0.39471
     0.37104
     0.24087
     0.05153
     0.14028
    -0.17332
    -0.01356
     0.08111
    -0.14965
    -0.27982
    -0.15556
    -0.23840
    -0.20882
    -0.35674
    -0.43366
    -0.37449
    -0.39224
    -0.16740
    -0.15556
    -0.01948
    -0.56383
    -0.89518
    -1.08452
    -0.78867
    -0.58750
    -0.42182
    -0.36266
    -0.54608
    -0.71175
    -0.66442
    -0.72950
    -0.63483
    -0.41591
    -0.30940
    -0.20882
    -0.03723
     0.08111
     0.05153
     0.27637
     0.53671
     0.63730
     0.64913
     0.58405
     0.67872
     0.67280
     0.78522
     0.76747
     0.80889
     0.64322
     0.69055
     0.97456
     0.99231
     1.02190
     0.90948
     0.54263
     0.87989
     1.34733
     1.44791
     1.02781
     0.12845
    -0.17332
     0.80297
     1.16390
     1.09290
     0.95681
     0.06928
    -0.91293
    -1.85963
    -2.65841
    -2.87734
    -3.13176
    -3.02526
    -1.61704
    -0.03131
     1.47750
     1.14023
     0.72014
     0.15803
    -2.47499
    -3.77079
    -2.49274
    -0.81234
     1.37691
     3.25848
     3.69633
     2.66088
     0.85031
    -0.68809
    -1.25611
    -1.14960
    -1.10818
    -0.89518
    -0.73542
    -0.70584
    -0.99576
    -1.36261
    -1.57562
    -1.22061
    -1.10818
    -0.93659
    -1.04902
    -1.09635
    -1.29753
    -1.23836
    -0.96026
    -0.93659
    -0.77684
    -0.55200
    -0.42182
    -0.14373
    -0.19698
    -0.23248
    -0.09048
    -0.16740
    -0.05498
     0.02194
     0.40062
     0.43612
     0.35921
     0.12253
     0.30595
     0.54263
     0.40062
     0.45979
     0.44204
     0.44204
     0.34145
     0.30595
     0.35921
     0.35921
     0.25270
     0.37696
     0.20537
     0.23495
     0.16395
    -0.13781
    -0.07273
    -0.08456
    -0.13781
    -0.25024
    -0.30349
    -0.31532
    -0.36266
    -0.49283
    -0.21473
    -0.25615
    -0.14965
    -0.24432
    -0.17923
    -0.08456
    -0.05498
    -0.26207
    -0.07273
     0.00419
     0.22312
     0.13436
     0.06928
     0.18170
     0.09886
     0.12845
     0.15803
     0.15211
     0.19353
     0.15211
     0.18762
     0.19945
     0.28820
     0.26453
     0.13436
     0.24087
     0.40062
     0.41837
     0.43021
     0.61363
     0.45979
     0.48346
     0.43612
     0.48938
     0.36512
     0.15803
     0.01011
    -0.03723
    -0.16148
    -0.01948
    -0.11415
    -0.04314
    -0.06681
    -0.39224
    -0.35082
    -0.37449
    -0.39816
    -0.28574
    -0.28574
    -0.14373
    -0.11415
     0.02194
     0.13436
     0.28229
     0.32962
     0.45388
     0.28820
     0.30004
     0.52488
     0.55446
     0.49529
     0.41837
     0.40654
     0.24087
     0.38879
     0.47163
     0.53079
     0.50713
     0.36512
     0.18762
     0.25270
     0.21720
     0.47163
     0.36512
     0.54855
     0.53671
     0.61363
     0.50713
     0.55446
     0.61363
     0.88581
     1.07515
     1.58992
     1.94493
     1.82068
     1.93310
     1.61950
     0.12253
    -1.69396
    -3.03118
    -2.40398
    -2.51641
    -1.49278
    -0.96026
    -0.74725
    -1.03718
    -3.12585
    -3.98380
    -3.61103
    -3.30335
    -2.56374
    -1.16144
    -0.67625
    -0.29757
     1.07515
     1.84435
     1.05740
     0.63730
     1.58992
     2.41237
     1.42425
     1.40650
     1.40650
     1.23491
     1.16390
     0.81481
     0.56630
     0.31779
    -0.03131
    -0.09048
    -0.25024
    -0.32124
    -0.25024
    -0.34491
    -0.45141
    -0.39816
    -0.25024
    -0.13190
    -0.27390
    -0.14373
    -0.23248
    -0.26799
    -0.00764
    -0.19107
    -0.10823
    -0.16148
    -0.01948
    -0.03723
    -0.15556
    -0.10823
    -0.15556
    -0.09048
    -0.06681
    -0.01948
    -0.07865
    -0.17923
    -0.03723
     0.03378
     0.01603
     0.06336
    -0.01948
    -0.01356
    -0.07865
    -0.10823
     0.05744
     0.05153
     0.14028
    -0.04906
    -0.01948
     0.01603
    -0.01948
    -0.04906
    -0.16148
    -0.11415
    -0.14373
    -0.14373
    -0.14965
    -0.32124
    -0.20882
    -0.17923
    -0.33899
    -0.27982
    -0.26799
    -0.26799
    -0.30349
    -0.14965
    -0.14373
    -0.26799
    -0.29165
    -0.26799
    -0.05498
    -0.13781
    -0.13781
     0.00419
    -0.18515
     0.09294
    -0.04906
    -0.03723
     0.14620
     0.14028
     0.01603
     0.24087
     0.19353
     0.28820
     0.34145
     0.29412
     0.53079
     0.67280
     0.47754
     0.20537
    -0.00764
    -0.00764
    -0.02539
     0.01011
     0.03378
    -0.23840
    -0.23840
    -0.17332
    -0.22657
    -0.30940
    -0.39816
    -0.54608
    -0.52833
    -0.42182
    -0.52241
    -0.32715
    -0.29165
    -0.16740
    -0.08456
    -0.12006
     0.09294
     0.11661
    -0.19107
    -0.16740
    -0.01356
    -0.20882
    -0.23840
    -0.04906
    -0.03131
    -0.09048
    -0.00764
    -0.07865
    -0.31532
    -0.31532
    -0.16148
    -0.21473
    -0.05498
     0.20537
     0.24087
     0.39471
     0.35921
     0.10478
    -0.13190
    -0.39224
    -0.61708
    -0.61117
    -0.43366
    -0.91293
    -1.52237
    -1.47503
    -1.17919
    -1.06677
    -0.73542
    -0.86559
    -1.00760
    -1.01351
    -1.17327
    -0.55200
     0.37696
     0.67280
     1.01598
     0.93314
     1.53075
     1.67276
     0.69055
     0.50121
     0.54855
     1.03373
     1.44791
     1.63725
     1.11657
     0.47163
    -0.07865
    -0.17923
    -0.38041
    -0.50466
    -0.68809
    -0.38041
    -0.27390
     0.02194
     0.02194
     0.02194
     0.20537
     0.14028
     0.08111
     0.16986
     0.20537
    -0.13190
    -0.31532
     0.11070
     0.79114
     0.64913
     0.15211
     0.06928
    -0.00764
     0.24678
     0.19353
     0.22312
     0.19945
     0.19353
     0.15803
     0.31779
     0.28820
     0.21720
     0.22312
     0.12845
     0.21720
     0.25270
     0.19945
     0.11661
     0.02194
     0.21720
     0.21128
     0.08111
     0.03378
     0.05153
     0.10478
     0.06928
     0.16986
     0.04561
     0.12253
     0.09294
     0.13436
    -0.01356
     0.06928
     0.01011
     0.04561
     0.04561
     0.03378
     0.18170
    -0.01356
     0.02786
    -0.12006
    -0.06681
     0.04561
     0.02786
     0.01011
    -0.10231
     0.00419
     0.09886
     0.13436
     0.11070
    -0.09640
     0.16986
     0.16395
     0.22312
     0.26453
     0.22312
     0.18170
     0.32370
     0.47754
     0.74972
     0.58405
     0.39471
     0.27045
     0.22903
     0.13436
    -0.02539
    -0.23840
    -0.26799
    -0.43366
    -0.38041
    -0.42182
    -0.56383
    -0.62300
    -0.80051
    -0.80051
    -0.81234
    -1.02535
    -0.90701
    -0.72359
    -0.71175
    -0.63483
    -0.54608
    -0.39816
    -0.29165
    -0.33307
    -0.19698
    -0.09048
    -0.18515
    -0.30349
    -0.36266
    -0.44549
    -0.36857
    -0.55200
    -0.47508
    -0.30940
    -0.38041
    -0.43366
    -0.65850
    -0.51058
    -0.66442
    -0.62892
    -0.74134
    -0.51650
    -0.26799
    -0.07865
    -0.30940
    -0.47508
    -0.23248
    -0.28574
    -0.13190
     0.24678
     0.83847
     1.04556
     0.96865
     0.56630
     0.12253
     0.09294
     0.54855
     0.56630
     0.43612
     0.50121
     0.32962
     0.15211
     0.18762
     0.21128
     0.21720
     0.01011
    -0.05498
     0.06336
     0.40654
     0.44796
     0.60180
     0.79114
     0.99823
     0.95089
     0.98640
     0.53079
    -0.46324
    -1.50462
    -1.74721
    -1.38628
    -0.74725
    -0.56975
    -1.09043
    -0.90701
    -1.04310
    -1.48687
    -2.63474
    -2.69983
    -2.19689
    -1.45728
    -0.97210
    -0.75909
    -0.04314
     0.10478
    -0.04906
     0.08703
     0.22903
     0.34145
     0.38287
     0.25270
     0.27637
     0.27637
     0.09294
     0.18170
     0.08111
     0.09294
     0.14028
    -0.00764
     0.07519
    -0.07273
    -0.23840
    -0.19107
    -0.09048
    -0.14965
    -0.20290
    -0.23248
    -0.27390
    -0.22657
    -0.27390
    -0.30940
    -0.32715
    -0.20290
    -0.26799
    -0.11415
    -0.28574
    -0.19107
    -0.30349
    -0.16148
    -0.02539
    -0.11415
    -0.07273
    -0.06681
    -0.13781
    -0.12598
    -0.11415
    -0.11415
    -0.08456
    -0.18515
    -0.05498
    -0.12598
    -0.14373
    -0.07865
    -0.14373
    -0.20290
    -0.01356
    -0.05498
    -0.06089
    -0.11415
    -0.11415
    -0.12598
    -0.01948
     0.08111
     0.06928
     0.11661
     0.11070
     0.01603
     0.09886
     0.12253
     0.05153
    -0.22657
     0.05153
     0.21720
     0.27637
    -0.07273
     0.01603
     0.00419
     0.01603
    -0.00764
    -0.10823
    -0.22065
    -0.00173
     0.19353
     0.34145
     0.41837
     0.47754
     0.32962
     0.73197
     1.01598
     0.80297
     0.95681
     0.81481
     0.95089
     1.03373
     0.93314
     1.06332
     0.93906
     0.98048
     0.76747
     0.57221
     0.51304
     0.28229
    -0.00173
     0.01011
    -0.23840
    -0.34491
    -0.39224
    -0.47508
    -0.49283
    -0.61708
    -0.57566
    -0.54608
    -0.79459
    -0.72950
    -0.80642
    -0.61117
    -0.54608
    -0.67625
    -0.65258
    -0.68217
    -0.37449
    -0.55200
    -0.47508
    -0.29757
     0.22903
     0.41837
     0.13436
     0.05153
     0.28229
     0.45388
     0.61363
     0.56630
     0.61955
     0.70830
     0.82072
     0.79114
     1.00415
     1.03965
     0.54263
     0.49529
     0.71422
     0.45388
     0.59588
     0.76155
     0.79114
     0.74380
     0.34737
     0.14028
     0.00419
    -0.13190
    -0.40999
    -0.59933
    -0.81234
    -1.29753
    -1.71762
    -1.78271
    -1.93063
    -2.27973
    -1.57562
    -1.22652
    -0.77092
    -1.16735
    -1.39811
    -1.32119
    -1.22061
    -0.92476
    -0.25615
     0.30595
     0.67280
     1.01598
     1.07515
     1.15799
     1.09882
     0.94498
     0.76155
     0.54855
     0.45388
     0.55446
     0.38287
     0.05744
     0.11070
     0.10478
     0.00419
    -0.20882
    -0.25615
    -0.11415
    -0.14965
    -0.23248
    -0.10231
    -0.23840
    -0.36857
    -0.31532
    -0.68217
    -0.81826
    -1.01351
    -0.90701
    -1.05493
    -1.03718
    -1.13777
    -1.44545
    -1.88330
    -2.00164
    -1.81229
    -1.53420
    -1.24427
    -0.91884
    -1.03718
    -1.17919
    -1.07860
    -0.70584
    -0.29757
    -0.00173
     0.09886
     0.35329
     0.48346
     0.60771
     0.64913
     0.82072
     0.83256
     0.75564
     0.64322
     0.67280
     0.63730
     0.47163
     0.37696
     0.26453
     0.27637
     0.38287
     0.23495
     0.31187
     0.12253
     0.12253
     0.21128
     0.09886
     0.28229
     0.22903
     0.14620
     0.15803
     0.27637
     0.22312
     0.30004
     0.14028
     0.32370
     0.39471
     0.50121
     0.64913
     0.60771
     0.72014
     0.66688
     0.82072
     1.16982
     1.09882
     0.86806
     1.05740
     1.01598
     1.03373
     0.90948
     0.70238
     0.73789
     0.56630
     0.44796
     0.18762
     0.25270
     0.18762
    -0.16740
    -0.84784
    -0.72359
    -0.67033
    -0.33307
    -0.02539
    -0.49283
    -0.45733
    -0.65258
    -0.61708
    -0.81826
    -0.64667
    -0.45733
    -0.39224
    -0.32124
    -0.27390
    -0.12598
    -0.52241
    -0.51058
    -0.68217
    -1.06677
    -1.29161
    -1.17919
    -0.93068
    -0.39816
     0.09294
     0.01603
    -0.13781
    -0.33307
    -0.22065
    -0.01948
     0.58996
     1.18757
     0.98640
     1.16390
     1.52483
     1.63725
     1.62542
     1.44791
     1.23491
     1.05148
     1.00415
     1.25266
     1.14615
     0.99231
     0.83847
     0.66097
     0.51304
     0.69647
     0.73197
     0.18762
     0.16986
     0.15803
    -0.02539
    -0.24432
    -0.52833
    -0.69992
    -0.83009
    -0.57566
     0.01011
    -0.33899
    -0.54016
    -0.79459
    -0.91293
    -0.92476
    -0.95435
    -0.78276
    -0.62300
    -0.30940
    -0.09640
    -0.03723
     0.32962
     0.34145
     0.28229
     0.30004
     0.31187
     0.47163
     0.58405
     0.67280
     0.70830
     0.62547
     0.60180
     0.61955
     0.92131
     0.53671
     0.55446
     0.64913
     0.54263
     0.68463
     0.72014
     0.63138
     0.60771
     0.51304
     0.51304
     0.49529
     0.60771
     0.44796
     0.24678
     0.16986
     0.04561
     0.25270
     0.08111
     0.05744
    -0.10823
    -0.19698
    -0.22065
    -0.22657
    -0.36857
    -0.32124
    -0.39224
    -0.37449
    -0.53425
    -0.49283
    -0.67033
    -0.56975
    -0.54016
    -0.52241
    -0.34491
    -0.52833
    -0.54608
    -0.51650
    -0.49874
    -0.48691
    -0.53425
    -0.61117
    -0.56975
    -0.46916
    -0.35082
    -0.26207
    -0.42774
    -0.48691
    -0.52241
    -0.35082
    -0.27390
    -0.35674
    -0.28574
    -0.35674
    -0.18515
    -0.12006
    -0.22065
    -0.28574
    -0.20290
    -0.12006
    -0.07273
    -0.06681
    -0.07865
    -0.12598
    -0.15556
    -0.06089
     0.03378
     0.11070
     0.05153
     0.16395
     0.21128
     0.22903
     0.46571
     0.51304
     0.47754
     0.55446
     0.74972
     0.69647
     0.58405
     0.34737
     0.07519
     0.04561
     0.05744
     0.00419
     0.17578
     0.53079
    -0.00764
    -0.15556
    -0.38041
    -0.50466
    -0.67033
    -0.65258
    -0.55200
    -0.52241
    -0.43366
    -0.49283
    -0.63483
    -0.75317
    -0.66442
    -0.55791
    -0.48099
    -0.74134
    -0.96618
    -0.90701
    -0.91293
    -1.07860
    -1.58745
    -1.53420
    -1.26794
    -0.87151
    -0.40407
    -0.43366
    -0.61117
    -0.49874
    -0.01948
     0.63138
     0.41246
     0.35921
     1.37099
     1.99818
     1.73192
     1.06923
     1.21715
     1.89760
     1.71417
     1.34141
     1.23491
     1.32366
     0.95089
     0.67280
     0.52488
     0.58405
     0.32962
     0.11070
    -0.06681
     0.14620
     0.04561
     0.01603
     0.36512
     0.53079
     0.25862
    -0.20290
    -0.46916
    -1.07860
    -1.78271
    -2.52824
    -2.59924
    -0.51058
     0.40654
    -0.63483
    -0.54016
    -1.80046
    -2.25015
    -2.27381
    -2.16731
    -1.25019
    -0.68217
     0.16395
     0.88581
     0.50713
     0.54263
     0.70238
     0.54855
     0.77930
     0.90356
     0.75564
     0.60771
     0.57813
     0.64913
     0.73197
     0.51896
     0.40654
     0.26453
     0.20537
     0.20537
     0.12253
     0.09886
     0.08111
    -0.18515
     0.00419
     0.19945
     0.09294
     0.11661
    -0.09640
     0.02194
    -0.03723
     0.03378
    -0.08456
     0.09294
     0.15211
     0.06336
    -0.03131
     0.02194
     0.00419
    -0.05498
    -0.07273
    -0.04314
     0.06336
     0.00419
    -0.03131
     0.02786
     0.05744
    -0.07865
    -0.01948
     0.00419
     0.01011
     0.11070
     0.01011
    -0.03131
     0.02786
     0.03378
     0.08703
    -0.04906
     0.10478
     0.03969
     0.06928
     0.01603
     0.02194
    -0.16148
     0.01011
     0.01011
    -0.02539
    -0.11415
     0.01011
     0.07519
     0.03969
    -0.05498
    -0.09048
    -0.07865
    -0.00173
    -0.05498
    -0.14373
    -0.11415
    -0.04906
    -0.15556
     0.12845
     0.16986
     0.18170
    -0.01356
     0.16986
     0.24678
     0.28820
     0.34145
     0.28820
     0.42429
     0.54263
     0.54855
     0.44796
     0.40062
     0.39471
     0.32962
     0.31187
     0.05153
     0.15803
     0.08703
    -0.03723
    -0.01356
     0.03969
     0.11070
    -0.12006
    -0.39816
    -0.35674
    -0.45733
    -0.36857
    -0.18515
    -0.20290
    -0.22657
    -0.25024
     0.09294
    -0.07865
    -0.09048
    -0.03723
    -0.04906
     0.12845
     0.29412
     0.37104
     0.13436
     0.27637
     0.58996
     0.35921
     0.40654
     0.24087
     0.41837
     0.32370
     0.27637
     0.28229
     0.26453
     0.31779
     0.26453
     0.09294
     0.13436
    -0.05498
    -0.20290
    -0.12006
     0.06336
     0.06928
    -0.06681
    -0.09640
    -0.10231
    -0.13781
    -0.16148
    -0.34491
    -0.33899
     0.03969
    -0.01356
    -0.37449
    -0.51058
    -0.75909
    -0.99576
    -1.19102
    -0.92476
    -0.40999
     0.06928
    -0.14373
    -0.43366
    -0.74725
    -0.83601
    -0.90109
    -0.64075
    -0.25024
    -0.02539
     0.24678
     0.37696
     0.11661
     0.18762
    -0.01948
     0.22312
     0.30595
     0.30595
     0.28820
     0.39471
     0.24678
     0.05744
     0.07519
     0.14620
     0.24678
     0.00419
    -0.05498
    -0.01356
     0.04561
     0.14620
    -0.11415
    -0.10231
    -0.06089
    -0.13190
    -0.12598
    -0.07273
    -0.06681
    -0.10231
    -0.16740
    -0.08456
     0.09294
     0.02194
     0.06336
    -0.09640
    -0.09640
    -0.04314
    -0.04314
    -0.02539
    -0.02539
    -0.05498
    -0.03131
    -0.01356
     0.08111
     0.09886
    -0.16740
    -0.16740
     0.02786
     0.08703
     0.08111
    -0.00764
    -0.00764
    -0.09048
     0.02786
    -0.01356
     0.01011
     0.09886
    -0.09048
     0.02194
     0.19353
     0.11070
    -0.01356
     0.05153
    -0.12598
     0.18762
     0.25862
     0.09294
     0.12845
     0.03969
     0.07519
     0.10478
     0.04561
     0.15211
    -0.02539
     0.04561
     0.12845
     0.27045
     0.07519
    -0.03723
    -0.00173
     0.12845
     0.09294
     0.05744
     0.06928
     0.06336
     0.14620
    -0.04314
     0.21720
     0.24087
     0.12845
     0.14620
     0.12845
     0.12253
     0.24678
     0.02786
     0.07519
     0.06928
     0.04561
    -0.10231
    -0.07273
    -0.22065
    -0.21473
    -0.02539
     0.09886
    -0.03131
    -0.09048
    -0.11415
    -0.09048
     0.16986
     0.42429
     0.14620
     0.03378
     0.20537
     0.62547
     0.37104
     0.47163
     0.53079
     0.62547
     0.63138
     0.48346
     0.62547
     0.46571
     0.27045
     0.34737
     0.37104
     0.38879
     0.25270
     0.09886
     0.07519
     0.09886
     0.03969
     0.06928
    -0.20882
    -0.15556
    -0.04906
    -0.11415
    -0.22065
    -0.12598
    -0.20290
    -0.33899
    -0.19698
    -0.13781
    -0.15556
    -0.41591
    -0.57566
    -0.32124
    -0.18515
    -0.10231
    -0.27390
    -0.28574
    -0.38632
    -0.52241
    -0.30349
    -0.16740
    -0.27982
    -0.36266
    -0.19698
     0.01011
    -0.07273
    -0.36857
    -0.88926
    -1.37444
    -1.85963
    -1.52828
    -1.10227
    -0.36266
    -0.49283
    -1.31528
    -1.68804
    -1.13185
    -1.12594
    -1.32711
    -1.30344
    -1.01943
    -0.58750
    -0.46916
    -0.39816
    -0.18515
    -0.11415
    -0.12006
     0.10478
    -0.02539
     0.03969
     0.05153
    -0.01948
     0.19945
    -0.00173
    -0.27982
    -0.17923
    -0.04906
    -0.10823
    -0.20290
    -0.19107
    -0.15556
    -0.07273
    -0.07273
    -0.08456
    -0.04906
    -0.22657
    -0.27390
    -0.27390
    -0.15556
     0.00419
    -0.20290
    -0.14965
    -0.20290
    -0.13190
    -0.10231
    -0.28574
    -0.16148
    -0.13781
    -0.18515
    -0.07865
    -0.12006
    -0.14373
    -0.22657
    -0.22065
    -0.16740
     0.02194
    -0.13781
    -0.09640
    -0.19698
    -0.20882
    -0.10231
    -0.08456
    -0.20882
    -0.22657
    -0.32124
    -0.30349
    -0.26799
    -0.12598
    -0.22657
    -0.43958
    -0.40407
    -0.43958
    -0.57566
    -0.55200
    -0.36266
    -0.14965
    -0.01356
    -0.13190
    -0.20882
    -0.26207
    -0.33899
    -0.22657
    -0.23248
    -0.16740
    -0.05498
     0.05153
     0.09294
     0.14620
     0.03378
    -0.14373
    -0.15556
    -0.19107
     0.06336
     0.12253
     0.01603
     0.45979
     0.79706
     0.64322
     0.54263
     0.73789
     1.02781
     1.37099
     1.37099
     1.82659
     1.69642
     1.32958
     1.06923
     1.22899
     1.56625
     1.49525
     1.53667
     1.19349
     0.91539
     0.59588
     0.21128
     0.14028
     0.06336
    -0.17923
    -0.72359
    -0.61708
    -0.53425
    -0.56383
    -0.71175
    -0.94251
    -0.88926
    -0.73542
    -0.88334
    -0.84192
    -0.69992
    -0.48691
    -0.47508
    -0.25024
    -0.22065
    -0.19698
    -0.32124
    -0.24432
     0.05153
     0.12845
     0.22312
    -0.01356
    -0.01356
     0.00419
     0.10478
     0.16395
    -0.00764
     0.16395
    -0.00173
     0.05744
     0.25270
     0.15803
    -0.01356
    -0.13190
     0.21720
     0.16395
     0.19353
     0.08111
     0.16395
     0.12845
     0.22312
     0.31187
     0.45979
     0.35921
     0.42429
     0.58405
     0.75564
     0.81481
     0.99231
     0.82072
     0.46571
     0.29412
     0.12253
     0.24678
     0.44204
    -0.07273
    -0.77092
    -0.94251
    -1.25019
    -1.61112
    -2.04897
    -2.59332
    -2.93059
    -2.12589
    -1.77679
    -1.72946
    -1.93063
    -1.72354
    -1.29753
    -1.26202
    -1.11410
    -1.03127
    -1.30344
    -1.29161
    -1.49870
    -0.65850
     0.68463
     1.21715
     1.19349
     0.54855
     0.26453
     0.14620
     0.02786
     0.05153
     0.30595
     0.77930
     0.79114
     0.98640
     1.08107
     1.06923
     1.20532
     1.01598
     1.03373
     1.05148
     0.86806
     0.76747
     0.61955
     0.37696
     0.19353
     0.31187
     0.50713
     0.18762
     0.19945
     0.03378
    -0.09048
    -0.06681
    -0.03723
    -0.10823
    -0.07865
    -0.23248
    -0.35082
    -0.45141
    -0.32124
    -0.13781
    -0.06681
    -0.08456
    -0.13781
    -0.19698
    -0.25024
    -0.13190
    -0.10231
    -0.11415
    -0.06681
    -0.04314
     0.12253
     0.09886
     0.05744
    -0.09048
    -0.09048
    -0.09048
    -0.15556
    -0.11415
    -0.30349
    -0.30349
    -0.17923
    -0.16148
    -0.18515
    -0.30940
    -0.43366
    -0.30349
    -0.25024
    -0.09048
    -0.11415
    -0.17923
    -0.40407
    -0.28574
    -0.17923
     0.14620
     0.32370
     0.24678
     0.03969
     0.47163
     1.00415
     1.12840
     1.57217
     1.67867
     1.36508
     1.30591
     1.56033
     1.50117
     1.68459
     1.85026
     1.86801
     1.50117
     1.60767
     1.82068
     1.29999
     0.77930
     0.42429
     0.07519
     0.12845
    -0.17332
    -0.42774
    -0.59933
    -0.58750
    -0.67033
    -0.58750
    -0.67625
    -0.67033
    -0.97210
    -0.82417
    -0.65850
    -0.62300
    -0.49874
    -0.37449
    -0.20290
    -0.20882
    -0.13781
    -0.09640
     0.01011
    -0.00764
    -0.00764
    -0.04906
     0.09886
     0.11070
    -0.02539
    -0.07273
    -0.09048
    -0.06089
    -0.20882
    -0.09640
     0.24678
     0.09294
    -0.41591
    -0.18515
    -0.06089
     0.11661
     0.13436
     0.09294
     0.04561
     0.03969
     0.11661
     0.07519
     0.22312
     0.10478
     0.09886
     0.19353
     0.28820
     0.27045
     0.15211
     0.16986
     0.05153
     0.27045
     0.25270
     0.39471
     0.29412
     0.27045
     0.24087
     0.25270
     0.33554
     0.48346
     0.56630
     0.80297
     1.09290
     1.41241
     1.85026
     2.17569
     1.71417
     0.67872
     0.18170
     0.15803
    -0.59933
    -1.59929
    -0.61117
     0.51896
     0.16986
     0.44204
     0.18170
    -0.09640
    -1.35078
    -2.36848
    -2.82408
    -2.79450
    -2.50457
    -1.51053
    -0.80051
    -0.83601
    -0.78867
    -0.87151
    -0.65258
    -0.62892
    -0.71767
    -0.46324
    -0.51650
    -0.03723
     0.15211
     0.28229
     0.67872
     1.03965
     0.99823
     1.29407
     1.20532
     1.29407
     1.29999
     1.03373
     1.09882
     1.04556
     1.04556
     0.87989
     0.70830
     0.43612
     0.43612
     0.57813
     0.64913
     0.54855
     0.30595
     0.44796
     0.54263
     0.60180
     0.31779
    -0.13781
    -0.18515
     0.35329
     1.04556
     0.68463
     0.50713
    -0.29165
    -0.21473
     0.06336
     0.24087
     0.14620
     0.19945
     0.22903
     0.31187
     0.42429
     0.31779
     0.30595
     0.11661
     0.13436
    -0.03131
    -0.03131
    -0.03723
    -0.12598
    -0.46916
    -0.41591
    -0.46324
    -0.43958
    -0.48691
    -0.25024
    -0.21473
     0.06336
     0.38879
     0.73197
     0.61955
     0.92131
     0.56630
     0.63138
     0.56630
     0.32962
    -0.19698
     0.25270
     0.85031
     1.47158
     1.87393
     1.66092
     1.15207
     0.39471
     0.04561
     0.15803
     0.74380
     0.67280
     0.71422
     0.64322
     0.66097
     0.65505
     0.61363
     0.56038
     0.43021
     0.32370
     0.02786
    -0.14373
    -0.40999
    -0.41591
    -0.51650
    -0.49874
    -0.62300
    -0.59933
    -0.43958
    -0.51650
    -0.35082
    -0.29165
    -0.32715
    -0.33899
    -0.28574
    -0.19698
    -0.13781
    -0.23248
    -0.27390
    -0.13190
    -0.06089
    -0.03723
     0.05153
    -0.04906
    -0.01948
    -0.12006
    -0.02539
     0.14620
     0.24087
    -0.04314
    -0.04314
     0.19945
     0.16986
     0.22312
     0.07519
     0.00419
     0.15211
     0.12845
     0.23495
     0.18762
     0.18762
    -0.00173
     0.01603
     0.22312
     0.41246
     0.14620
     0.20537
     0.16395
     0.29412
     0.21720
     0.27045
     0.18762
     0.21720
     0.41837
     0.48938
     0.41837
     0.19353
     0.09886
    -0.04906
     0.24678
     0.25270
     0.18170
     0.06336
    -0.10823
    -0.01948
    -0.06089
    -0.06681
     0.09294
     0.25862
    -0.07865
     0.01603
     0.08703
     0.05153
     0.11070
     0.15803
     0.16395
     0.00419
    -0.23248
    -0.17332
    -0.26207
     0.19353
     0.41837
     0.42429
     0.48346
     0.38879
     0.15211
     0.11661
     0.02194
     0.15211
     0.66097
     0.14028
    -1.71762
    -2.38623
    -1.93655
    -1.42770
    -1.31528
    -0.43366
    -0.00173
     0.01603
    -0.54608
    -1.24427
    -1.74721
    -1.52237
    -0.72359
     0.03969
     1.12840
     1.17574
     1.36508
     1.64317
     1.62542
     1.69051
     1.63725
     1.53075
     1.48933
     1.32958
     1.04556
     0.92131
     0.35329
     0.31187
     0.57813
     1.38283
     1.19940
     0.72605
     0.24087
     0.29412
     0.38879
     0.48346
     0.49529
     0.43612
     0.44796
     0.62547
     0.58405
     0.45388
     0.35329
     0.28820
     0.28820
     0.31187
     0.23495
     0.09886
    -0.10823
    -0.25024
    -0.22065
    -0.45733
    -0.81234
    -0.94251
    -0.95435
    -0.91293
    -0.88926
    -0.58750
    -0.38632
    -0.56975
    -0.31532
     0.15803
     1.10473
     0.97456
     0.21720
    -0.20290
     0.10478
     0.12253
     0.08703
     0.40654
     0.77930
     1.67867
     2.31178
     1.80884
     1.12840
     0.53079
     0.22903
     0.64913
     0.88581
     0.50713
     0.71422
     0.84439
     0.95089
     0.96865
     0.74380
     0.57221
     0.40062
     0.27637
    -0.01356
    -0.27390
    -0.39816
    -0.55791
    -0.61117
    -0.59933
    -0.87743
    -0.75317
    -0.81826
    -0.98393
    -0.84192
    -0.74134
    -0.67033
    -0.69400
    -0.64667
    -0.61708
    -0.61708
    -0.47508
    -0.45733
    -0.56975
    -0.36857
    -0.28574
    -0.25024
    -0.08456
     0.24087
     0.06928
    -0.10231
     0.08111
     0.18762
     0.19353
     0.11661
     0.02194
     0.08703
     0.11661
    -0.10823
    -0.06089
    -0.20882
    -0.22657
    -0.16148
    -0.32715
    -0.30940
    -0.31532
    -0.42774
    -0.48691
    -0.30940
    -0.43958
    -0.21473
    -0.27390
    -0.35082
    -0.17332
    -0.16148
    -0.07865
     0.03969
     0.02786
     0.03969
     0.12845
     0.06928
     0.24678
     0.00419
     0.14620
     0.28229
     0.28229
     0.24678
     0.30595
     0.42429
     0.38879
     0.48938
     0.45388
     0.63730
     0.61363
     0.76155
     1.02190
     1.09290
     1.45383
     1.35324
     1.71417
     1.87393
     1.44200
     0.87397
     0.64913
     0.46571
     0.15803
    -0.15556
    -0.12006
     0.34145
     0.51896
     0.40654
    -0.54608
    -1.01943
    -1.14960
    -1.22652
    -1.02535
    -1.54603
    -1.78271
    -1.81229
    -0.67033
    -0.55791
    -0.34491
     0.48938
     0.82072
     0.42429
     0.41246
     0.50121
     0.65505
     1.18757
     1.41833
     1.73192
     1.92127
     2.40053
     2.65496
     2.44195
     2.37687
     2.24078
     2.20528
     1.96268
     1.31182
     0.93314
     1.27632
     1.89760
     1.32366
     0.86806
     0.43612
     0.19945
     0.05153
    -0.00173
    -0.05498
    -0.14965
    -0.23840
    -0.25615
    -0.33899
    -0.54016
    -0.68809
    -0.65258
    -0.59933
    -0.62300
    -0.74134
    -1.25611
    -1.36853
    -1.27386
    -1.61704
    -2.08447
    -2.06672
    -2.39807
    -2.56966
    -2.48090
    -2.55191
    -2.68208
    -2.89509
    -2.78267
    -1.86555
    -0.39816
    -0.13190
    -0.45141
    -0.13781
     0.45979
     1.30591
     1.80293
     1.83251
     1.70234
     1.21715
     1.24082
     1.93310
     3.93893
     3.73775
     2.33545
     1.05148
     0.09294
    -0.23248
     0.05744
     0.40654
     0.19945
    -0.43366
    -0.71175
    -0.72359
    -0.80051
    -0.78867
    -0.70584
    -0.66442
    -0.53425
    -0.50466
    -0.49283
    -0.39816
    -0.22065
    -0.27390
    -0.13190
     0.05153
     0.21128
     0.28229
     0.44796
     0.27637
     0.12253
     0.25270
     0.06928
     0.26453
     0.19353
     0.19945
     0.19353
     0.05744
    -0.01948
    -0.15556
    -0.19107
    -0.42182
    -0.41591
    -0.35674
    -0.27982
    -0.25615
    -0.21473
    -0.25615
    -0.32124
    -0.13190
    -0.12598
    -0.12006
    -0.16740
    -0.23248
    -0.13781
     0.06928
     0.11661
    -0.13781
    -0.15556
    -0.13781
    -0.03723
    -0.18515
     0.05153
     0.05744
    -0.16740
    -0.06681
     0.06928
     0.09886
     0.05153
    -0.00173
    -0.08456
     0.14028
     0.21720
     0.14620
     0.20537
     0.08703
     0.17578
     0.11070
     0.42429
     0.41837
     0.34737
     0.40062
     0.30595
     0.37696
     0.36512
     0.40062
     0.38879
     0.40654
     0.44796
     0.41837
     0.51896
     0.49529
     0.49529
     0.34737
     0.48346
     0.64913
     0.80297
     0.82664
     1.15207
     1.44200
     1.80884
     2.00410
     2.24078
     3.09873
     3.43007
     3.29398
     3.06323
     2.40053
     1.69642
     0.77339
    -1.42770
    -2.50457
    -3.20276
    -2.55191
    -2.76491
    -3.16726
    -1.52828
    -1.48095
    -3.10809
    -5.22634
    -5.96595
    -4.32697
    -2.60516
    -1.98980
    -1.16735
    -0.06089
     0.84439
     1.74376
     2.02777
     2.45379
     2.90347
     2.93305
     2.87388
     2.41237
     1.80884
     1.87985
     1.79701
     1.96860
     1.61359
     1.37691
     0.96865
     0.58405
    -0.03723
    -0.40407
    -0.29757
     0.17578
    -0.26799
    -0.72950
    -1.14369
    -1.52828
    -1.67029
    -1.87738
    -1.79454
    -1.80046
    -1.59337
    -1.31528
    -0.98985
    -0.70584
    -0.46324
    -0.13781
     0.06928
     0.63138
     1.19940
     1.82659
     1.94493
     1.93310
     1.84435
     1.83843
     2.28811
     1.90351
     1.80293
     1.86801
     1.83843
     2.40645
     1.53075
     0.21720
    -0.36266
    -0.25615
    -0.00173
    -0.10823
    -0.52833
    -0.42182
    -0.42182
    -0.46916
    -0.43958
    -0.50466
    -0.44549
    -0.35674
    -0.38041
    -0.28574
    -0.20290
    -0.38041
    -0.37449
    -0.38632
    -0.55791
    -0.51650
    -0.40999
    -0.31532
    -0.46916
    -0.42774
    -0.44549
    -0.58158
    -0.39224
    -0.36857
    -0.40999
    -0.41591
    -0.29165
    -0.26207
    -0.08456
     0.05153
    -0.04906
    -0.12006
    -0.04314
     0.03969
     0.18762
     0.05744
    -0.07273
    -0.06681
     0.01603
     0.02194
     0.01011
    -0.03723
    -0.19107
    -0.24432
    -0.14373
    -0.03131
    -0.03131
    -0.05498
    -0.20290
    -0.07273
    -0.12006
     0.03378
    -0.13781
     0.03969
    -0.03723
    -0.09048
     0.04561
     0.08703
     0.15211
     0.03969
    -0.06681
     0.19353
     0.22903
     0.24087
     0.09886
     0.15803
     0.19945
     0.22312
     0.22903
     0.24678
     0.12845
     0.06336
     0.23495
     0.28229
     0.16395
     0.17578
     0.12845
     0.19945
     0.15803
     0.22312
     0.19353
     0.26453
     0.16395
     0.25270
     0.29412
     0.33554
     0.30004
     0.32370
     0.32962
     0.33554
     0.44204
     0.31187
     0.24087
     0.42429
     0.56038
     0.67280
     0.73789
     0.84439
     1.05740
     1.14023
     1.21124
     1.21124
     1.70826
     2.11652
     2.34728
     1.60175
     0.19353
    -1.32119
    -1.85963
    -2.27973
    -2.84183
    -1.65254
     0.21128
     1.53075
    -0.64667
    -2.76491
    -3.71162
    -4.33289
    -3.63470
    -1.96022
    -1.00760
    -0.68217
    -0.37449
    -0.13781
    -0.14965
     0.02194
     0.36512
     0.50713
     0.43612
     0.72014
     0.61363
     0.48346
     0.44796
     0.46571
     0.44204
     0.24087
     0.08703
     0.09294
    -0.26207
    -0.24432
    -0.44549
    -0.73542
    -0.64075
    -0.94251
    -1.23836
    -1.71171
    -2.21464
    -2.36848
    -2.30931
    -2.00755
    -1.91880
    -1.94247
    -1.92472
    -1.86555
    -1.74129
    -1.14369
     0.13436
     0.75564
     1.10473
     0.80889
     1.46566
     1.81476
     2.38278
     3.18748
     4.08093
     3.67858
     3.14015
     3.54249
     4.66670
     1.48341
     1.57809
     1.70826
     1.99227
     1.70234
     1.15207
     0.43612
    -0.05498
    -0.44549
    -0.83009
    -1.19102
    -1.61112
    -1.80638
    -1.82413
    -1.69396
    -1.55195
    -1.51645
    -1.36853
    -1.38036
    -1.48095
    -1.45728
    -1.44545
    -1.26794
    -1.09043
    -0.91884
    -0.74134
    -0.63483
    -0.58750
    -0.45141
    -0.30940
    -0.26799
    -0.32124
    -0.10823
    -0.07865
    -0.12006
    -0.07273
    -0.15556
    -0.33899
    -0.22657
    -0.18515
    -0.22065
    -0.14965
    -0.22657
    -0.33307
    -0.38041
    -0.27982
    -0.25615
    -0.26799
    -0.33899
    -0.47508
    -0.42774
    -0.35674
    -0.34491
    -0.41591
    -0.31532
    -0.21473
    -0.17923
    -0.22065
    -0.10231
    -0.06089
    -0.15556
    -0.23248
    -0.14965
    -0.16148
    -0.14965
    -0.13190
    -0.05498
     0.27045
     0.16395
    -0.07273
    -0.16148
     0.07519
    -0.20882
     0.00419
    -0.01356
     0.01603
    -0.14965
    -0.14373
    -0.25024
     0.24087
     0.27045
     0.19353
     0.21720
     0.18762
     0.03969
    -0.01356
     0.05744
     0.19945
     0.47754
     0.37104
     0.21128
     0.31187
     0.28820
     0.40654
     0.25270
     0.15211
     0.30595
     0.40654
     0.31779
     0.32962
     0.47754
     0.45388
     0.45979
     0.61363
     0.84439
     0.90356
     0.80297
     1.11065
     1.26449
     1.61950
     1.66092
     1.12248
     0.65505
    -0.08456
    -0.57566
    -1.26794
    -1.30344
    -0.17332
     1.21715
     0.96273
    -0.27390
    -1.51645
    -1.93655
    -2.19098
    -1.59929
    -0.86559
    -0.61708
    -0.46916
    -0.02539
     0.15803
     0.12253
     0.30595
     0.21128
     0.25862
     0.42429
     0.67280
     0.69647
     0.43612
     0.44204
     0.73789
     0.53671
     0.21128
    -0.33899
    -0.71175
    -0.75317
    -0.83009
    -1.11410
    -1.32711
    -1.97205
    -2.45132
    -2.58741
    -2.81225
    -1.51053
    -0.71175
    -0.64075
    -0.80051
    -0.52833
    -0.12598
     0.74972
     1.42425
     2.12836
     2.41237
     2.43603
     2.96264
     3.25848
     3.41824
     3.46557
     3.22890
     2.38278
     2.40053
     2.51295
     1.86210
     1.98043
     1.44200
     0.88581
     0.25862
     0.12253
     0.25270
     0.32962
     0.35921
     0.18170
     0.04561
     0.06336
    -0.14373
    -0.20290
    -0.39224
    -0.39816
    -0.58750
    -0.51650
    -0.46916
    -0.53425
    -0.76500
    -0.96618
    -0.96618
    -0.83009
    -0.71175
    -0.68217
    -0.69400
    -0.56383
    -0.42774
    -0.40999
    -0.16148
    -0.12006
    -0.14373
    -0.12598
     0.01603
     0.00419
     0.05744
     0.04561
     0.08703
     0.19353
     0.08111
     0.21128
     0.04561
     0.15803
     0.17578
     0.12845
     0.21128
     0.25270
     0.18762
     0.19353
     0.21720
     0.34737
     0.21720
     0.11070
     0.08703
     0.16986
     0.29412
     0.29412
     0.25862
     0.15211
     0.09294
     0.17578
     0.25862
     0.33554
     0.08111
     0.11661
     0.19353
     0.13436
     0.24087
     0.22312
     0.20537
     0.15211
     0.23495
     0.31779
     0.30004
     0.25270
     0.15211
     0.16395
     0.25270
     0.36512
     0.30595
     0.25270
     0.24087
     0.33554
     0.45979
     0.41246
     0.30004
     0.36512
     0.37104
     0.45388
     0.38287
     0.47754
     0.41246
     0.40654
     0.35329
     0.43021
     0.54855
     0.48938
     0.40062
     0.45979
     0.39471
     0.63138
     0.48938
     0.67280
     0.68463
     0.80297
     0.94498
     1.01006
     1.03373
     1.00415
     1.02781
     0.80297
     0.89764
     1.41833
     1.67276
     1.92718
     2.46562
     2.51295
     1.77334
     0.79706
     0.67280
     1.66092
     1.43016
     0.15211
    -2.14364
    -2.55782
    -1.72946
    -1.17919
    -0.72950
    -1.35078
    -2.88917
    -2.78858
    -2.61699
    -2.09631
    -2.49865
    -2.85367
    -2.36848
    -1.55195
    -0.59341
     0.34737
     0.13436
    -0.43958
    -0.86559
    -0.29757
     0.53671
    -0.11415
    -0.89518
    -1.16735
    -0.80642
    -0.98985
    -0.48691
    -0.07273
     0.03378
    -0.19107
     0.20537
     0.40062
     0.70830
     1.20532
     1.64909
     1.64317
     2.14019
     2.44195
     2.64313
     3.05139
     3.00997
     2.74963
     2.79105
     2.67271
     2.32953
     1.44200
     1.52483
     1.94493
     1.69051
     1.17574
     0.54855
    -0.14965
    -0.29757
     0.34145
     0.30595
     0.47754
     0.98048
     0.05153
    -1.23836
    -0.74725
    -0.35082
    -0.46916
    -0.59341
    -0.60525
    -0.16148
     0.00419
    -0.16740
    -0.34491
    -0.46916
    -0.25615
    -0.12006
    -0.20290
    -0.26207
    -0.18515
    -0.11415
    -0.00764
    -0.17332
    -0.07865
    -0.03131
     0.08111
     0.01011
     0.10478
     0.02194
     0.11070
     0.08703
     0.25862
     0.37696
     0.36512
     0.28820
     0.43612
     0.48938
     0.50121
     0.53671
     0.53671
     0.56630
     0.66688
     0.73197
     0.78522
     0.54855
     0.66688
     0.54263
     0.73197
     0.71422
     0.69055
     0.46571
     0.29412
     0.27637
     0.27045
     0.15803
     0.04561
    -0.09640
    -0.17923
    -0.17923
    -0.27982
    -0.33307
    -0.42182
    -0.67033
    -0.76500
    -0.65850
    -0.84784
    -0.78276
    -0.91293
    -0.81826
    -0.78276
    -0.76500
    -0.72359
    -0.75909
    -0.78867
    -0.76500
    -0.63483
    -0.57566
    -0.58750
    -0.56975
    -0.69400
    -0.26799
    -0.26207
    -0.23248
    -0.22065
    -0.30349
    -0.29165
    -0.26207
    -0.11415
    -0.20290
    -0.11415
    -0.08456
    -0.10823
    -0.17923
     0.01603
    -0.01948
    -0.23248
    -0.01356
     0.04561
     0.03969
     0.01603
     0.03378
     0.21128
     0.24087
     0.34145
     0.44796
     0.79706
     0.83847
     1.06923
     1.07515
     1.23491
     1.42425
     0.85622
     0.50121
     0.06336
     0.18170
     0.49529
     0.83847
     0.79114
     0.77930
     0.69647
     0.67280
     0.36512
    -0.27982
    -0.28574
    -0.23840
     0.09886
     0.27637
     0.19353
     0.05153
     0.04561
    -0.28574
    -0.84784
    -1.18510
    -1.94247
    -2.72941
    -2.92467
    -2.62883
    -2.13181
    -1.70579
    -1.34486
    -0.89518
    -0.74134
    -0.25615
    -0.26207
    -0.69400
     0.96865
     2.81472
     2.88572
     2.43012
     2.34136
     2.04552
     3.08098
     1.56033
     1.03373
     1.90351
     2.58396
     2.85613
     1.51892
     0.38287
     0.45979
    -0.12598
    -1.05493
    -1.24427
    -1.29753
    -0.46916
     0.67280
     1.02781
     0.77930
     0.20537
    -0.37449
    -0.84784
    -0.84192
    -0.78276
    -0.46324
    -0.11415
    -0.74134
    -1.00760
    -1.13185
    -1.26202
    -1.17919
    -1.22652
    -1.14960
    -1.19102
    -1.08452
    -1.10818
    -0.98393
    -0.91293
    -0.89518
    -0.85376
    -0.90109
    -0.75317
    -0.75317
    -0.75909
    -0.81826
    -0.56975
    -0.59933
    -0.61708
    -0.60525
    -0.50466
    -0.53425
    -0.64075
    -0.53425
    -0.55200
    -0.31532
    -0.43958
    -0.50466
    -0.43366
    -0.42774
    -0.40999
    -0.49874
    -0.29757
    -0.25615
    -0.39224
    -0.14373
    -0.27390
    -0.20290
    -0.34491
    -0.31532
    -0.20882
    -0.17332
    -0.18515
    -0.17332
    -0.23840
    -0.11415
    -0.16740
    -0.23248
    -0.25615
    -0.12006
    -0.24432
    -0.12006
    -0.19698
    -0.26207
    -0.35674
    -0.24432
    -0.30349
    -0.19698
    -0.17332
    -0.19107
    -0.27982
    -0.30940
    -0.17923
    -0.27982
    -0.22657
    -0.18515
    -0.14965
    -0.22657
    -0.09640
    -0.04906
    -0.20882
    -0.23248
    -0.26207
    -0.09640
    -0.09640
    -0.02539
    -0.15556
    -0.17332
    -0.11415
    -0.02539
    -0.16740
    -0.05498
    -0.01356
    -0.10823
    -0.16148
    -0.09048
    -0.04906
    -0.04314
    -0.00173
    -0.12598
     0.06928
     0.00419
    -0.02539
    -0.00764
     0.02194
     0.24087
    -0.00173
     0.51304
     0.54263
     0.67280
     1.02781
     1.40058
     1.88576
     2.16386
     2.58396
     2.83838
     3.31765
     3.69633
     2.84430
     0.81481
    -0.73542
    -1.03718
    -1.71762
    -2.14956
    -1.33303
    -0.35674
    -0.15556
    -1.88330
    -3.94238
    -6.07838
    -6.59314
    -5.89495
    -4.40981
    -3.20868
    -3.08443
    -3.04301
    -2.84183
    -2.78267
    -2.58149
    -2.10222
    -1.91880
    -1.38628
    -0.96618
    -0.81234
    -0.39224
    -0.20290
     0.03969
     0.39471
     0.57221
     0.72605
     1.22307
     2.18753
     2.70230
     3.12831
     2.98039
     2.74963
     3.04547
     3.33540
     3.69042
     3.18748
     3.31174
     3.22890
     3.19931
     1.72009
     1.45975
     3.00997
     2.27628
     1.18165
     0.08703
    -0.10823
     0.34145
    -0.04906
    -0.10231
    -0.16740
    -0.41591
    -1.01351
    -1.03718
    -1.03718
    -1.60520
    -1.80638
    -1.62887
    -1.45136
    -1.35078
    -1.51053
    -1.54012
    -1.58745
    -1.37444
    -1.41586
    -1.13777
    -0.85968
    -0.87151
    -0.68217
    -0.58158
    -0.34491
    -0.22657
    -0.20290
    -0.31532
    -0.18515
    -0.20882
    -0.11415
    -0.13190
    -0.33899
    -0.25615
    -0.30349
    -0.39816
    -0.20882
    -0.22065
    -0.30940
    -0.26207
    -0.33307
    -0.32124
    -0.36266
    -0.27982
    -0.17923
    -0.19107
    -0.00764
    -0.10823
    -0.22065
     0.01011
    -0.09048
    -0.12006
    -0.05498
     0.08111
    -0.10823
    -0.10231
     0.00419
     0.02194
    -0.06089
    -0.23248
    -0.01948
    -0.01356
     0.02786
    -0.01356
    -0.07273
    -0.13781
    -0.09048
    -0.12006
     0.02194
     0.06336
    -0.07273
    -0.13781
    -0.04906
     0.01603
    -0.05498
    -0.19698
    -0.23840
    -0.04906
    -0.00173
    -0.19698
    -0.06681
     0.01603
    -0.07865
    -0.20882
     0.03969
     0.26453
     0.00419
    -0.11415
     0.01011
     0.04561
     0.04561
     0.15211
     0.09886
     0.01011
     0.11661
     0.09294
     0.08703
     0.10478
    -0.01948
    -0.04906
    -0.03723
     0.04561
     0.06336
    -0.02539
    -0.13190
     0.07519
    -0.03723
     0.03969
    -0.00173
    -0.06681
    -0.03131
    -0.00764
    -0.10231
     0.05153
    -0.05498
     0.04561
    -0.03131
     0.19353
     0.34145
     0.35329
     0.34737
     0.56630
     0.58996
     0.73197
     1.02190
     1.51300
     1.77334
     1.14023
     0.01603
    -1.01351
    -1.25019
    -1.23836
    -1.04310
     0.85622
     2.00410
     0.72605
    -1.22061
    -2.38032
    -2.53416
    -2.54599
    -2.23831
    -2.32706
    -2.51641
    -2.13181
    -1.90697
    -1.81229
    -2.36848
    -2.37440
    -2.28565
    -1.89513
    -1.49870
    -0.55791
     0.19945
     0.72014
     1.36508
     1.40650
     1.35916
     1.44200
     2.40645
     3.66675
     3.61941
     2.57804
     3.12831
     5.58382
     3.00997
     1.16982
     1.21124
     1.60175
     1.48341
     1.19349
     0.64322
     0.21128
    -0.25024
    -0.59933
    -0.77092
    -0.93659
    -0.45141
    -0.26207
    -0.50466
    -0.78867
    -0.95435
    -1.17919
    -0.99576
    -0.68809
    -0.50466
    -0.47508
    -0.59933
    -0.71175
    -0.80642
    -0.86559
    -0.88926
    -0.85376
    -0.75909
    -0.75317
    -0.48691
    -0.46916
    -0.30940
    -0.38041
    -0.36266
    -0.29757
    -0.20290
    -0.20882
    -0.16148
    -0.05498
    -0.12598
    -0.03131
    -0.09640
    -0.13190
    -0.08456
    -0.16740
     0.09886
     0.11661
     0.00419
     0.08111
    -0.04314
     0.15803
     0.12253
     0.12253
     0.02194
     0.08703
     0.06928
     0.10478
    -0.01356
     0.09294
    -0.01948
     0.08703
     0.06336
    -0.00173
     0.07519
    -0.01356
    -0.11415
    -0.10823
     0.09886
    -0.03131
    -0.04906
    -0.01948
     0.03378
    -0.03723
    -0.10823
    -0.20882
    -0.02539
    -0.06089
    -0.00764
     0.03969
     0.05744
    -0.17332
    -0.12598
    -0.06089
     0.12845
     0.03378
     0.08111
     0.03969
    -0.07273
     0.11070
    -0.00764
     0.11661
     0.16395
     0.08703
     0.01011
     0.11070
     0.09886
     0.15211
     0.02194
    -0.00764
     0.10478
     0.05153
     0.11661
     0.09294
     0.05153
     0.05153
     0.02786
     0.11070
     0.13436
     0.16395
     0.14620
     0.11661
     0.15803
     0.19945
     0.17578
     0.09886
     0.20537
     0.11070
     0.28820
     0.32962
     0.32962
     0.38879
     0.37104
     0.35921
     0.57813
     0.73789
     0.82664
     0.96273
     1.06923
     1.27041
     1.56625
     1.50708
     1.68459
     1.86210
     1.88576
     1.77334
     1.69051
     1.39466
     1.36508
     1.51300
     1.95085
     2.46562
     3.05139
     2.77330
     2.47154
     1.76151
     1.11065
     0.40654
     0.28820
    -0.16148
    -2.09631
    -3.69978
    -2.84775
    -2.22056
    -1.46320
    -2.88917
    -4.26189
    -5.45710
    -6.66415
    -6.46297
    -6.48664
    -5.64053
    -5.07250
    -4.41573
    -3.60511
    -2.62291
    -1.83596
    -1.20285
    -0.03723
     0.99823
     1.34141
     1.43608
     1.63725
     1.80293
     2.13427
     2.62538
     2.62538
     2.22303
     2.11652
     2.26444
     2.50112
     2.29995
     0.77930
     0.15803
     0.35921
     0.09294
    -0.09640
    -0.33307
    -0.43958
    -0.30349
    -0.32715
    -0.38041
    -0.57566
    -0.56975
    -0.50466
    -0.56975
    -0.72950
    -0.73542
    -0.65258
    -0.67625
    -0.64075
    -0.49874
    -0.40999
    -0.33899
    -0.27390
    -0.18515
    -0.00764
     0.20537
     0.13436
     0.33554
     0.41246
     0.60771
     0.55446
     0.57221
     0.59588
     0.48346
     0.29412
     0.33554
     0.14028
    -0.12006
    -0.19698
    -0.26799
    -0.04314
    -0.20290
    -0.28574
    -0.52241
    -0.53425
    -0.55200
    -0.68217
    -0.59933
    -0.48099
    -0.43366
    -0.34491
    -0.26799
    -0.26799
     0.03969
    -0.09640
    -0.08456
    -0.02539
     0.08111
     0.08111
     0.06928
     0.07519
     0.03969
     0.04561
     0.02194
     0.15211
     0.09886
     0.02786
     0.01011
     0.03378
     0.09294
     0.07519
    -0.00764
     0.05153
     0.06336
     0.06336
     0.03969
     0.11661
     0.12253
    -0.02539
     0.11661
     0.10478
     0.19945
     0.08111
     0.02786
     0.18170
     0.26453
     0.17578
     0.11661
     0.18762
     0.17578
     0.38287
     0.31187
     0.21720
     0.21720
     0.25270
     0.33554
     0.27637
     0.41837
     0.28229
     0.25862
     0.32962
     0.51896
     0.35921
     0.37104
     0.27045
     0.41837
     0.39471
     0.39471
     0.47163
     0.50121
     0.34145
     0.25270
     0.38879
     0.58996
     0.57813
     0.72014
     0.53079
     0.61955
     0.81481
     0.85622
     0.74380
     0.76155
     0.71422
     0.78522
     0.88581
     0.68463
     0.45388
     0.44204
     0.23495
     0.34737
     0.45388
     0.11070
     0.03969
     0.45388
     0.66688
     0.63730
     0.40062
     0.54855
     0.80889
     1.07515
     1.22307
     1.63134
     2.25261
     2.64313
     1.43608
     0.03378
    -0.96026
     0.05744
     0.26453
    -0.16740
    -0.98393
    -1.64070
    -1.68212
    -1.64070
    -2.65841
    -3.48086
    -4.29147
    -4.42165
    -4.20864
    -4.20272
    -4.11397
    -3.65245
    -2.65249
    -2.20873
    -2.23239
    -1.94247
    -1.45728
    -1.36261
    -1.16735
    -0.37449
     0.48346
     0.69647
     0.57813
     0.55446
     1.50117
     2.64904
     2.45379
     1.85026
     1.54258
     1.97452
     2.50112
     2.56029
     2.01002
     1.83843
     1.87393
     0.76747
     0.50713
     1.14615
     1.30591
     0.92131
     0.32962
     0.32370
     0.35329
    -0.40407
    -0.84192
    -0.71767
    -0.91293
    -1.06085
    -0.95435
    -0.87151
    -0.95435
    -1.02535
    -1.21469
    -1.09635
    -0.90701
    -0.75317
    -0.80642
    -0.62300
    -0.69400
    -0.55200
    -0.35082
    -0.12006
    -0.00173
    -0.06089
     0.24087
     0.31187
     0.22903
     0.14620
    -0.00173
    -0.00173
     0.04561
     0.14028
     0.13436
    -0.04906
    -0.04906
    -0.30349
    -0.37449
    -0.31532
    -0.29757
    -0.48691
    -0.46324
    -0.31532
    -0.27982
    -0.26207
    -0.22065
    -0.22657
    -0.10823
     0.08111
    -0.01948
    -0.09048
    -0.07273
    -0.04906
    -0.09640
     0.09886
    -0.06681
    -0.06681
    -0.10231
    -0.03723
     0.05153
    -0.01356
    -0.12006
    -0.08456
    -0.04314
     0.02786
     0.05153
    -0.00764
    -0.00173
     0.03378
    -0.08456
     0.12845
     0.15211
     0.09886
     0.08111
     0.09886
     0.20537
     0.24678
     0.09886
     0.07519
     0.24678
     0.28820
     0.23495
     0.23495
     0.19353
     0.11070
     0.23495
     0.03378
     0.31779
     0.12253
     0.16395
     0.27637
     0.31187
     0.44796
     0.35329
     0.35329
     0.46571
     0.73789
     0.73197
     0.85622
     0.78522
     0.69647
     0.58405
     0.73789
     0.74972
     0.54855
     0.23495
     0.19945
     0.32370
     0.22903
     0.05744
     0.32962
     0.58405
     0.52488
     0.35329
     0.10478
     0.24678
     0.22312
     0.32962
     0.56038
     1.05148
     1.21124
     1.24082
     1.42425
     1.56033
     1.66092
     1.67867
     1.78518
     1.87985
     1.62542
     1.70234
     1.51892
     1.01006
     0.48938
     0.16395
     0.09294
    -0.28574
    -0.33307
     0.40654
     0.66688
    -0.59341
    -1.62295
    -2.61108
    -3.69387
    -3.98971
    -3.67612
    -2.93650
    -2.71758
    -2.78858
    -2.96609
    -3.64653
    -4.07255
    -3.64061
    -2.96017
    -2.32706
    -1.94838
    -1.89513
    -1.26202
    -0.30940
     0.06928
     0.12845
     0.00419
     0.41837
     0.44204
    -0.01356
    -0.49874
    -0.15556
    -0.75909
     0.44796
     2.28220
     1.77334
     0.08703
    -0.00764
    -0.39816
    -0.52241
    -0.26207
     0.23495
     0.91539
     1.07515
     1.16390
     1.18757
     1.25857
     1.09290
     0.85031
     0.75564
     0.48346
     0.41837
     0.13436
    -0.09048
    -0.42182
    -0.58158
    -0.66442
    -0.64667
    -0.78867
    -0.69400
    -0.82417
    -0.89518
    -0.81234
    -0.69400
    -0.65258
    -0.65258
    -0.48691
    -0.38041
    -0.06681
     0.14620
     0.09886
     0.32370
     0.49529
     0.66688
     0.73789
     0.95089
     1.07515
     1.12248
     0.98640
     0.86214
     0.82072
     0.53079
     0.47163
     0.48346
     0.51896
     0.43021
     0.35921
     0.26453
     0.16986
     0.03378
    -0.07865
     0.03378
     0.04561
     0.12845
     0.16986
     0.43021
     0.55446
     0.63730
     0.57221
     0.70238
     0.78522
     0.73197
     0.84439
     0.76155
     0.66097
     0.56038
     0.54263
     0.42429
     0.30004
     0.21128
     0.12845
     0.06336
    -0.17332
    -0.29165
    -0.37449
    -0.47508
    -0.38632
    -0.56383
    -0.55791
    -0.84192
    -0.83009
    -0.88926
    -0.81826
    -0.78867
    -0.69400
    -0.82417
    -0.81826
    -0.77092
    -0.74134
    -0.64075
    -0.60525
    -0.70584
    -0.46324
    -0.32124
    -0.21473
    -0.13781
     0.08111
     0.31779
     0.61955
     0.77339
     0.90356
     0.86214
     0.62547
     0.53079
     0.02786
    -0.48099
    -0.65258
    -0.42182
     0.02194
     0.12845
     0.34145
     0.20537
    -0.10231
    -0.39224
    -0.68809
    -0.51650
    -0.23248
     0.11661
     0.64913
     0.90948
     1.15799
     1.48933
     1.84435
     1.98043
     2.38870
     2.29995
     2.21711
     2.36503
     2.36503
     2.13427
     1.65500
    -0.04314
    -0.33899
     0.33554
    -0.61708
    -0.96618
    -0.43958
    -0.34491
    -1.45136
    -2.56966
    -3.09626
    -3.60511
    -3.72345
    -3.66428
    -3.65245
    -3.56961
    -3.39211
    -3.25602
    -3.04893
    -2.49865
    -1.68212
    -1.07860
    -0.64667
    -0.54016
    -0.19698
     0.34737
     0.54263
     0.72014
     0.72014
     0.89173
     1.77334
     1.11657
     0.27045
     0.60180
    -0.08456
     0.47754
     1.62542
     1.18165
    -0.09048
     0.07519
     0.18170
    -0.30940
    -0.21473
    -0.32715
     0.15803
     1.05740
     1.02781
     0.74972
     0.93314
     0.90356
     0.54855
     0.64322
     0.53079
     0.37696
     0.12253
     0.01011
    -0.25615
    -0.38632
    -0.61117
    -0.56975
    -0.74134
    -0.81234
    -0.87743
    -0.68217
    -0.61117
    -0.79459
    -0.81234
    -0.76500
    -0.52833
    -0.55200
    -0.34491
    -0.26799
    -0.21473
     0.01011
    -0.06089
     0.18170
     0.28229
     0.34737
     0.35329
     0.59588
     0.62547
     0.50121
     0.33554
     0.10478
     0.27637
     0.24678
     0.20537
     0.18762
     0.11661
     0.01011
    -0.12006
    -0.30940
    -0.23248
    -0.25024
    -0.40999
    -0.35674
    -0.26799
    -0.19698
    -0.22657
    -0.22657
    -0.10231
    -0.00173
    -0.00173
     0.02786
     0.03378
    -0.06089
     0.05744
    -0.08456
     0.02786
     0.12845
     0.01603
     0.05153
     0.06928
     0.20537
     0.02786
     0.04561
     0.08703
     0.10478
     0.14620
     0.19353
     0.10478
     0.11070
     0.13436
     0.16395
     0.16986
     0.28229
     0.05744
     0.15211
     0.14620
     0.31187
     0.14028
     0.09886
     0.09294
     0.21128
     0.34145
     0.35329
     0.31779
     0.34145
     0.50713
     0.48346
     0.60180
     0.77339
     0.85622
     0.87989
     1.01598
     1.08698
     1.18757
     1.45975
     1.08107
     0.16986
    -0.50466
    -0.72950
    -0.32715
     0.10478
    -0.04906
     0.26453
     0.77930
     0.37104
    -0.44549
    -0.64075
    -0.57566
    -0.36266
     0.27045
     0.64322
     1.27041
     1.40058
     1.63725
     2.03369
     2.25853
     2.61946
     2.77921
     2.43603
     1.79701
     0.99231
     0.39471
     0.53079
    -0.28574
    -0.75317
    -0.13781
    -0.24432
    -1.48095
    -2.43357
    -3.14360
    -3.34477
    -2.94834
    -2.39215
    -2.69983
    -3.04301
    -3.15543
    -2.83000
    -2.55191
    -2.55191
    -2.22648
    -1.78271
    -1.34486
    -1.07860
    -1.01351
    -0.77684
    -0.59341
    -0.33899
    -0.52241
    -0.70584
    -0.51650
    -0.16148
     0.02786
     0.09294
    -0.02539
     0.01603
     1.18165
     1.24082
     0.42429
     0.40654
     1.52483
     1.87985
    -0.13190
    -0.07865
     0.89764
     1.90351
     1.12248
     0.44204
     0.39471
     0.34737
     0.37696
     0.32962
     0.22903
    -0.11415
    -0.01948
    -0.16740
    -0.27390
    -0.34491
    -0.50466
    -0.59341
    -0.46916
    -0.46916
    -0.68809
    -0.62892
    -0.65850
    -0.81234
    -0.49283
    -0.46916
    -0.61117
    -0.56975
    -0.38041
    -0.30349
    -0.27982
    -0.11415
    -0.13190
    -0.01948
     0.26453
     0.27045
     0.48938
     0.45979
     0.56038
     0.53079
     0.54263
     0.60771
     0.48938
     0.20537
    -0.00173
     0.12845
     0.11070
     0.18170
     0.07519
    -0.14373
    -0.23840
    -0.28574
    -0.33899
    -0.40999
    -0.43958
    -0.58158
    -0.49283
    -0.33307
    -0.05498
    -0.09640
    -0.09048
    -0.15556
     0.02786
     0.02786
    -0.04906
    -0.02539
     0.14028
     0.27637
     0.37696
     0.22312
     0.21720
     0.28229
     0.09886
     0.24087
     0.24678
     0.28820
     0.27045
     0.18170
     0.27637
     0.15211
     0.08703
     0.06928
     0.00419
     0.09294
     0.07519
     0.08111
     0.15803
     0.21128
     0.04561
     0.08111
     0.37104
     0.40654
     0.44204
     0.37104
     0.63138
     0.69647
     1.21124
     0.93906
     0.67872
     0.27637
    -0.14965
    -0.19698
    -0.09640
    -0.33899
    -0.78867
    -0.74725
    -0.29165
     0.39471
     0.01011
    -0.63483
    -1.07860
    -1.20877
    -1.13777
    -0.91293
    -0.33899
    -0.02539
     0.11661
     0.22903
     0.41246
     0.24678
     0.34145
     0.35921
     0.37104
     0.44796
     0.40062
     0.44204
     0.50121
     0.48938
     0.58996
     0.48346
     0.60771
     0.72605
     0.59588
     0.79114
     0.68463
     0.73197
     0.65505
     0.54855
     0.41246
     0.47163
     0.02786
    -0.31532
    -0.19698
    -0.09048
    -0.27982
    -0.79459
    -0.62300
    -0.52833
    -0.74134
    -1.05493
    -1.07268
    -0.98985
    -0.62892
    -1.03718
    -0.90701
    -0.83009
    -0.82417
    -0.88334
    -0.98393
    -1.10227
    -1.00760
    -0.83601
    -0.85376
    -0.78867
    -0.76500
    -1.00168
    -1.36261
    -1.10818
    -0.50466
     0.37104
     0.74380
     0.72014
     0.73789
     0.90356
     1.42425
     1.38874
     0.64913
     0.36512
     2.91530
     2.27628
     0.79706
     1.16390
     1.38874
     1.31182
     0.88581
     0.44796
     0.10478
    -0.04314
    -0.10823
    -0.25615
    -0.29757
    -0.36266
    -0.45141
    -0.58750
    -0.41591
    -0.49874
    -0.58750
    -0.51058
    -0.46916
    -0.39816
    -0.56975
    -0.55791
    -0.56383
    -0.52833
    -0.37449
    -0.35082
    -0.35674
    -0.06681
     0.02786
     0.04561
     0.09886
     0.45388
     0.48938
     0.61363
     0.70830
     0.79706
     0.89173
     0.85031
     0.57813
     0.64322
     0.45388
     0.18170
     0.16986
     0.11070
     0.19945
     0.06928
    -0.16740
    -0.23248
    -0.13190
    -0.29165
    -0.55200
    -0.61117
    -0.56383
    -0.36266
    -0.34491
    -0.19107
    -0.06089
     0.03378
     0.03969
     0.12845
     0.06336
     0.09294
    -0.03723
    -0.05498
     0.07519
     0.11070
    -0.01356
     0.09294
     0.06928
     0.06336
    -0.04906
    -0.20882
     0.02194
     0.12253
    -0.00764
     0.03378
     0.16395
     0.18762
     0.30004
     0.32370
     0.53671
     0.79114
     0.83847
     0.92723
     1.08698
     1.37099
     1.59584
     1.24674
     0.43612
    -0.71175
    -1.43361
    -0.91293
    -0.04314
     0.37104
     0.30595
     0.11070
    -0.08456
    -0.66442
    -1.09043
    -1.43953
    -0.95435
    -0.55200
    -0.09048
     0.18170
     0.48938
     0.82664
     0.86806
     0.88581
     1.06923
     0.99231
     0.96865
     0.90356
     0.82664
     0.96865
     0.90948
     0.87989
     0.89173
     1.02190
     1.02190
     1.04556
     1.06332
     1.08698
     1.14615
     1.08698
     0.77339
     0.76747
     0.86214
     0.95681
     0.19353
     0.16986
     1.00415
     0.36512
    -0.89518
    -1.75313
    -2.58741
    -3.20868
    -2.74125
    -2.38623
    -2.48682
    -3.05484
    -3.71162
    -3.21460
    -3.00159
    -2.93059
    -2.82408
    -2.62291
    -2.51049
    -1.88330
    -0.99576
    -0.35082
    -0.33899
    -0.39816
    -0.44549
     0.61955
     1.05148
     0.71422
     0.46571
     0.83256
     1.83251
     2.05144
     1.15799
     0.66097
     1.18165
     1.04556
     0.48346
     0.86806
     1.31182
     1.35916
     0.95089
     0.67872
     1.01006
     0.98640
     0.51896
     0.06928
    -0.25024
    -0.35082
    -0.40999
    -0.65258
    -0.63483
    -0.65850
    -0.75317
    -0.85968
    -0.77092
    -0.94843
    -0.98985
    -1.00760
    -0.94843
    -0.74134
    -0.78867
    -0.74134
    -0.62300
    -0.42182
    -0.40999
    -0.38632
    -0.25024
    -0.19698
    -0.16740
    -0.06681
     0.02194
    -0.01948
    -0.14965
    -0.23840
    -0.22657
    -0.32715
    -0.19698
    -0.25615
    -0.13190
    -0.20882
    -0.29165
    -0.34491
    -0.46324
    -0.40999
    -0.31532
    -0.35082
    -0.33307
    -0.29757
    -0.17923
    -0.28574
     0.01603
     0.08111
     0.05153
    -0.01356
     0.00419
     0.04561
     0.05153
     0.07519
     0.17578
     0.08703
     0.19945
     0.16395
     0.15803
     0.09886
     0.14028
     0.14028
     0.02786
     0.36512
     0.32962
     0.19945
     0.20537
     0.21720
     0.30595
     0.33554
     0.24087
     0.31779
     0.22903
     0.40654
     0.45388
     0.32962
     0.28229
     0.38879
     0.26453
     0.34145
     0.32962
     0.53671
     0.45388
     0.58996
     0.68463
     0.72014
     0.68463
     0.69647
     0.64322
     0.64913
     0.63730
     0.58996
     0.49529
     0.47163
     0.27045
     0.44796
     0.37104
     0.32962
     0.19945
     0.16986
     0.28820
     0.40062
     0.18170
     0.01603
     0.26453
     0.01011
    -0.08456
    -0.00173
     0.12253
     0.26453
     0.18762
     0.40654
     0.40654
     0.09294
    -0.12598
    -0.29757
    -0.33307
    -0.12598
    -0.08456
     0.14620
     0.21128
     0.44796
     0.57221
     0.46571
     0.56630
     0.38879
     0.66097
     0.49529
     0.11070
    -0.01356
     0.58405
     0.93906
     0.59588
     0.07519
    -0.30940
    -0.77684
    -0.81234
    -1.01943
    -1.23836
    -1.30344
    -1.19102
    -1.33894
    -1.42770
    -1.74129
    -1.72946
    -1.48687
    -1.38628
    -1.39811
    -1.15552
    -1.12594
    -0.74134
    -0.68809
    -0.67625
     0.09294
     0.08703
    -0.45141
    -0.65850
    -0.48099
    -0.07865
    -0.25615
    -0.41591
    -0.58158
     0.18762
     0.50121
     0.67280
     0.02786
    -0.16740
     0.45388
     0.32962
     0.18762
     0.41246
     0.56630
     1.05148
     1.07515
     1.15207
     0.63730
     1.25266
     1.21124
     0.60180
     0.17578
     0.09294
     0.14620
    -0.06089
    -0.01356
    -0.26799
    -0.39816
    -0.47508
    -0.40407
    -0.62300
    -0.69400
    -0.83009
    -0.89518
    -0.89518
    -0.66442
    -0.56383
    -0.47508
    -0.51650
    -0.45141
    -0.33899
    -0.00173
    -0.07865
     0.05744
     0.30004
     0.41837
     0.48346
     0.67280
     0.75564
     0.86214
     0.87397
     1.16982
     1.27041
     1.05740
     1.02781
     0.93906
     0.92723
     0.91539
     0.84439
     1.00415
     0.89764
     0.89764
     0.80889
     0.76155
     0.61955
     0.61955
     0.41837
     0.70830
     0.65505
     0.50713
     0.53079
     0.42429
     0.39471
     0.42429
     0.31779
     0.14620
     0.03969
     0.01603
    -0.11415
    -0.22657
    -0.31532
    -0.47508
    -0.61708
    -0.72359
    -0.74725
    -0.90701
    -0.90701
    -0.91293
    -0.92476
    -0.77684
    -0.94251
    -0.91884
    -0.84784
    -0.82417
    -0.65850
    -0.67033
    -0.58158
    -0.42774
    -0.44549
    -0.45141
    -0.19107
    -0.03131
     0.09886
     0.17578
     0.35329
     0.53671
     0.71422
     0.65505
     0.66688
     0.70830
     0.59588
     0.36512
    -0.25615
    -0.58158
    -0.48099
    -0.43366
    -0.13190
     0.37696
     0.30595
    -0.06089
    -0.51650
    -0.80051
    -0.87151
    -0.80051
    -0.58158
    -0.06681
     0.03378
     0.21128
     0.31779
     0.40654
     0.43612
     0.31187
     0.46571
     0.61955
     0.52488
     0.57813
     0.51896
     0.74380
     0.82664
     0.92723
     1.19940
     1.43016
     1.67276
     1.66684
     1.53075
     1.66684
     2.21119
     2.23486
     1.36508
    -0.06681
    -0.72950
    -0.23840
    -0.97801
    -1.11410
    -1.26202
    -1.82413
    -2.85959
    -3.22643
    -3.74120
    -3.25602
    -2.75308
    -2.89509
    -3.18501
    -3.17318
    -3.11401
    -2.67024
    -2.39807
    -2.22056
    -1.78863
    -1.19102
    -0.51058
     0.05153
     0.27637
     0.12253
     0.53671
     0.73197
     0.61363
     0.45388
     0.31187
     0.41246
     0.14620
    -0.13781
    -0.22657
    -0.34491
    -1.25611
    -0.16148
     2.07510
     1.35324
    -0.02539
    -0.25615
    -0.62300
    -0.74134
    -0.73542
     0.16986
     0.73789
     0.87989
     0.76747
     0.76155
     0.90356
     0.87989
     0.89173
     0.80297
     0.47163
     0.41837
     0.09294
    -0.05498
    -0.13781
    -0.39224
    -0.44549
    -0.64667
    -0.66442
    -0.51650
    -0.69400
    -0.75909
    -0.67033
    -0.67625
    -0.64075
    -0.42182
    -0.44549
    -0.38632
    -0.29165
    -0.26207
    -0.01948
     0.12253
     0.15211
     0.22312
     0.21720
     0.05744
     0.47163
     0.30595
     0.44204
     0.35329
     0.02786
     0.01011
     0.05153
     0.12845
     0.02786
     0.02786
    -0.17332
    -0.16740
    -0.19698
    -0.26799
    -0.35674
    -0.35082
    -0.32124
    -0.26799
    -0.11415
    -0.10823
    -0.12598
    -0.11415
    -0.06681
     0.06928
    -0.09640
     0.00419
    -0.03723
     0.09886
    -0.00764
     0.17578
     0.05153
     0.06336
    -0.01948
     0.03378
     0.11661
     0.14620
     0.14620
     0.14620
     0.05744
     0.10478
     0.08111
     0.10478
     0.03378
     0.03969
     0.19353
     0.21720
     0.28229
     0.29412
     0.42429
     0.44204
     0.57221
     0.94498
     1.29407
     1.32366
     1.48341
     1.70826
     1.84435
     1.38874
     0.35921
    -0.65850
    -0.89518
    -0.62892
    -0.18515
    -0.19107
     0.02194
     0.70238
     0.56038
    -0.23248
    -1.23244
    -1.98388
    -1.54603
    -0.75317
    -0.16148
     0.18170
     0.33554
     0.74972
     1.01006
     1.04556
     0.87397
     0.92723
     0.85031
     0.82072
     0.64322
     0.61363
     0.77930
     0.75564
     0.95089
     1.03373
     1.04556
     1.05148
     1.11657
     1.25857
     1.35916
     1.61359
     1.55442
     1.12248
     0.76155
     1.00415
     1.18165
     0.54855
     0.57221
     0.62547
     0.37696
    -0.15556
    -0.83009
    -1.33303
    -1.45728
    -1.41586
    -0.86559
    -0.86559
    -1.49278
    -1.68212
    -2.13181
    -1.91288
    -2.08447
    -2.11406
    -1.91880
    -1.94247
    -2.04305
    -1.49278
    -0.95435
    -0.96026
    -1.18510
    -1.41586
    -1.17327
    -0.52241
    -0.48691
    -0.60525
    -0.68217
    -0.40407
     0.27045
     0.72605
     0.29412
     0.46571
     1.56625
     0.14028
    -0.49283
    -0.27982
     1.08698
     1.43016
     0.32370
     0.06336
     0.18762
     0.19353
    -0.00764
    -0.12006
    -0.19107
    -0.18515
    -0.07273
    -0.09048
    -0.22657
    -0.40999
    -0.39816
    -0.46324
    -0.42182
    -0.63483
    -0.65850
    -0.63483
    -0.56383
    -0.44549
    -0.53425
    -0.62300
    -0.61117
    -0.52241
    -0.52833
    -0.29757
    -0.07865
    -0.17923
    -0.04314
     0.08703
     0.28229
     0.31187
     0.37696
     0.50713
     0.67872
     0.83256
     0.74972
     0.64322
     0.58405
     0.43612
     0.19353
     0.26453
     0.40654
     0.20537
     0.15211
     0.05744
    -0.01948
    -0.13781
    -0.35674
    -0.45733
    -0.38041
    -0.45141
    -0.36266
    -0.03131
     0.03378
    -0.10823
    -0.19107
    -0.01948
     0.10478
     0.02786
     0.01011
     0.06336
     0.18170
     0.18762
     0.13436
     0.08111
     0.14028
     0.21128
     0.12845
     0.14028
     0.16986
     0.06336
     0.02786
     0.11070
     0.11661
     0.12845
     0.08703
     0.11070
     0.08703
     0.15211
     0.22312
     0.10478
     0.24678
     0.25862
     0.44204
     0.32370
     0.40654
     0.42429
     0.57813
     0.73789
     0.65505
     0.35921
    -0.11415
    -0.33899
    -0.52833
    -0.85376
    -0.93659
    -0.21473
     0.58405
     0.32962
    -0.42774
    -0.94843
    -1.32119
    -0.90109
    -0.80051
    -0.58750
    -0.16740
     0.18762
     0.09294
     0.20537
     0.34145
     0.30595
     0.37104
     0.25270
     0.24678
     0.28229
     0.36512
     0.47163
     0.48346
     0.41246
     0.32962
     0.21720
     0.35921
     0.58405
     0.27637
     0.19945
     0.35329
     0.44204
     0.56630
     0.50121
     0.37696
     0.25862
     0.27637
     0.54855
     0.24087
    -0.34491
    -0.58158
    -0.20290
    -0.17923
    -0.10823
    -0.35082
    -0.38632
    -0.46324
    -0.70584
    -0.77092
    -0.90109
    -1.04902
    -0.66442
    -0.74725
    -0.78867
    -0.80642
    -0.79459
    -1.00760
    -1.21469
    -1.42178
    -1.33303
    -1.16735
    -0.88334
    -0.69992
    -0.99576
    -1.06677
    -1.17327
    -0.79459
    -0.19698
     0.37104
     0.75564
     0.24087
    -0.32715
     0.29412
     1.34733
     1.63725
     1.23491
     0.74380
     2.85613
     0.69647
     0.48346
     1.01598
     1.17574
     1.17574
     0.77930
     0.43021
     0.23495
     0.04561
     0.12845
     0.04561
    -0.00173
    -0.22657
    -0.38632
    -0.36857
    -0.35674
    -0.49874
    -0.48691
    -0.62300
    -0.52241
    -0.40999
    -0.49283
    -0.45733
    -0.57566
    -0.44549
    -0.38041
    -0.31532
    -0.16740
    -0.22065
    -0.08456
     0.37104
     0.60180
     0.70830
     0.61955
     0.59588
     0.65505
     0.48938
     0.48938
     0.25862
     0.26453
     0.25270
     0.20537
     0.16986
    -0.03131
    -0.27982
    -0.51650
    -0.61117
    -0.69400
    -0.80642
    -0.65850
    -0.84784
    -0.69400
    -0.58158
    -0.54016
    -0.44549
    -0.25615
    -0.17332
    -0.11415
    -0.09048
     0.02194
     0.05153
    -0.00764
     0.01603
     0.32962
     0.14028
     0.07519
     0.12253
     0.09886
     0.02786
     0.07519
     0.05153
    -0.01356
     0.08111
     0.13436
     0.16395
     0.25862
     0.37696
     0.34737
     0.48938
     0.72605
     0.86214
     0.78522
     1.05740
     1.17574
     1.23491
     0.67280
    -0.10823
    -0.65850
    -0.47508
    -0.30349
    -0.38632
    -0.25615
    -0.14373
     0.30004
     0.24087
    -0.35082
    -0.78867
    -0.85376
    -0.74725
    -0.25615
     0.28229
     0.66688
     0.84439
     1.05148
     1.22899
     1.22307
     1.11657
     1.03373
     1.10473
     1.16390
     0.90948
     0.99231
     1.09882
     1.04556
     0.93314
     0.95681
     1.02190
     1.19940
     1.27041
     1.42425
     1.39466
     1.22307
     1.36508
     1.08107
     0.98640
     0.62547
     1.01598
     0.94498
     0.20537
    -0.97801
    -1.74721
    -2.00164
    -2.17914
    -2.07856
    -2.38032
    -2.04305
    -1.85371
    -2.28565
    -3.12585
    -3.42761
    -3.25602
    -2.62883
    -2.04897
    -1.74129
    -1.09043
    -0.83009
    -0.98985
    -0.69400
    -0.19107
     0.14028
     0.03969
    -0.20290
    -0.28574
     0.15803
     0.55446
     0.16986
     0.08703
     0.18170
     0.94498
     1.26449
     0.96273
     0.60180
     0.86214
     0.91539
     0.63138
     0.74380
     1.28224
     1.42425
     1.06923
     0.79114
     0.90948
     0.96273
     0.45979
     0.25270
     0.14028
    -0.12598
    -0.33307
    -0.28574
    -0.52833
    -0.62300
    -0.65258
    -0.70584
    -0.87743
    -0.85376
    -0.94251
    -0.81826
    -0.87743
    -0.75317
    -0.88334
    -0.75909
    -0.65258
    -0.68217
    -0.52241
    -0.33899
    -0.39816
    -0.29165
    -0.30940
    -0.27982
    -0.25024
    -0.23248
     0.18762
     2.18753
     1.90943
     0.66097
    -0.14373
    -0.14965
     0.17578
     0.32962
     0.44204
     0.60180
     0.45979
     0.18170
    -0.02539
    -0.33307
    -0.64667
    -0.88926
    -0.97801
    -0.96618
    -0.94843
    -0.97210
    -0.96026
    -0.94843
    -0.78867
    -0.78276
    -0.72359
    -0.61708
    -0.43366
    -0.48099
    -0.35082
    -0.30940
    -0.22657
    -0.27390
    -0.20290
    -0.15556
    -0.09048
    -0.14373
    -0.00764
    -0.22065
    -0.08456
     0.06336
     0.05744
     0.20537
     0.09886
     0.16395
     0.06336
     0.31187
     0.27045
     0.26453
     0.10478
     0.12845
     0.27045
     0.51304
     0.56630
     0.57221
     0.64913
     0.76155
     0.90356
     1.20532
     1.22899
     1.07515
     0.63730
     0.12253
     0.05153
    -0.14965
    -0.64075
    -0.97210
    -0.83009
    -0.46916
    -0.35674
    -0.42774
    -0.21473
    -0.68217
    -1.22652
    -1.46320
    -1.13185
    -0.92476
    -0.49874
    -0.07273
     0.27045
     0.38287
     0.50713
     0.55446
     0.71422
     0.47163
     0.39471
     0.43021
     0.35921
     0.12845
     0.08111
     0.19353
     0.13436
     0.30595
     0.02786
    -0.03131
    -0.04314
     0.16395
     0.37104
     0.38287
     0.60771
     0.80297
     0.87989
     0.92131
     1.02190
     1.09290
     1.18165
     0.89173
     0.61363
     1.09290
     1.90351
     1.44791
     0.85031
     0.65505
     0.71422
     0.76747
     0.24087
    -0.13190
    -0.81826
    -1.24427
    -1.85963
    -1.97205
    -2.03122
    -1.60520
    -1.55195
    -2.31523
    -2.79450
    -2.68800
    -2.38623
    -2.43357
    -2.17914
    -1.47503
    -1.33894
    -1.06677
    -1.16735
    -1.11410
    -0.36857
     0.27045
     0.01603
    -0.23248
    -0.21473
     1.05148
     1.61950
     0.73789
     0.32370
     0.75564
     0.60771
     0.40062
     0.98640
     1.24674
     0.87397
     0.48938
     0.36512
     1.03965
     0.92723
     0.55446
     0.19945
     0.25862
     0.06928
     0.05153
    -0.14965
    -0.17332
    -0.29165
    -0.42774
    -0.57566
    -0.74134
    -0.76500
    -0.77092
    -0.86559
    -0.76500
    -0.82417
    -0.81234
    -0.94843
    -0.81234
    -0.55200
    -0.61708
    -0.59933
    -0.59341
    -0.42774
    -0.42182
    -0.22065
    -0.14965
    -0.09048
     0.16395
     0.26453
     0.33554
     0.44204
     0.50713
     0.63730
     0.68463
     0.54263
     0.63138
     0.26453
     0.14028
     0.12253
     0.04561
     0.19945
     0.02194
    -0.02539
    -0.12598
    -0.33307
    -0.37449
    -0.46324
    -0.45141
    -0.53425
    -0.52241
    -0.32715
    -0.23840
    -0.25024
    -0.23248
    -0.10823
    -0.06681
     0.04561
     0.05153
    -0.03131
     0.00419
     0.16986
     0.08111
     0.19353
     0.12253
     0.03969
     0.08111
     0.01011
     0.31187
     0.27637
     0.08111
     0.16986
     0.11661
     0.20537
     0.09886
     0.10478
     0.11661
     0.21720
     0.25862
     0.28229
     0.30595
     0.18170
     0.40062
     0.43021
     0.74380
     0.82072
     1.03373
     0.89173
     0.90948
     0.87989
     0.90356
     0.57813
    -0.04314
    -0.47508
    -0.29165
     0.01603
     0.18762
     0.11070
     0.05744
     0.09886
     0.15211
    -0.51650
    -0.74725
    -0.91293
    -0.67625
     0.02194
     0.01603
    -0.09640
     0.10478
     0.03378
    -0.01356
    -0.03723
     0.11661
     0.28229
     0.22312
    -0.08456
     0.03378
     0.14620
     0.16395
     0.37104
     0.43612
     0.65505
     0.70830
     0.92723
     0.90356
     0.72014
     0.57221
     0.45979
     0.71422
     0.63730
    -0.08456
    -1.00168
    -1.27977
    -0.45733
     0.55446
     0.48938
    -0.37449
    -1.21469
    -1.20877
    -1.26794
    -1.18510
    -0.98393
    -0.79459
    -0.75317
    -0.69992
    -0.72950
    -0.91884
    -0.95435
    -0.75317
    -0.56975
    -0.83009
    -0.87151
    -0.71767
    -0.43366
    -0.23840
    -0.13190
    -0.07273
     0.31779
    -0.09640
    -0.53425
    -0.94843
    -0.74134
    -0.83601
     0.16395
     1.45383
     0.51304
     0.09294
     0.51896
    -0.09640
    -0.40999
    -0.58158
     0.17578
     0.63138
     0.38287
     0.26453
     0.51304
     0.63138
     0.53079
     0.53671
     0.36512
     0.27045
     0.14620
     0.11661
    -0.12006
    -0.16148
    -0.34491
    -0.58750
    -0.67625
    -0.78276
    -0.80051
    -0.77092
    -0.67033
    -0.74725
    -0.67625
    -0.72950
    -0.63483
    -0.60525
    -0.36857
    -0.33307
    -0.22657
    -0.05498
     0.11661
     0.21128
     0.35921
     0.27045
     0.54855
     0.63138
     0.51896
     0.31779
     0.25270
     0.16395
     0.28820
     0.09294
     0.07519
     0.25270
     0.06336
     0.03969
    -0.20882
    -0.33307
    -0.25615
    -0.35674
    -0.39816
    -0.24432
    -0.25615
    -0.09048
    -0.04906
    -0.01948
     0.09886
    -0.00173
    -0.00764
     0.15803
     0.18762
     0.19945
     0.16986
     0.19353
     0.13436
     0.31187
     0.28229
     0.26453
     0.25862
     0.25270
     0.41246
     0.35921
     0.48346
     0.38879
     0.34737
     0.29412
     0.34737
     0.41837
     0.35329
     0.32370
     0.36512
     0.31779
     0.35329
     0.47163
     0.52488
     0.63138
     0.69055
     0.94498
     0.95681
     1.03965
     0.95681
     0.96865
     1.15799
     0.87989
     0.73789
     0.23495
    -0.17332
    -0.33899
    -0.11415
    -0.00173
    -0.08456
     0.19945
     0.44204
     0.56630
     0.02194
    -0.32715
    -0.35674
    -0.22657
     0.22312
     0.63138
     0.87989
     1.25857
     1.32958
     1.48341
     1.51300
     1.44791
     1.50117
     1.41241
     1.34141
     1.41833
     1.41241
     1.34141
     1.42425
     1.56033
     1.41833
     1.35324
     1.41241
     1.78518
     1.74968
     1.72601
     0.84439
    -0.06089
    -0.68809
    -0.70584
    -0.16740
    -0.47508
    -1.37444
    -2.29156
    -2.43357
    -2.52824
    -1.90697
    -2.10814
    -2.48682
    -2.98976
    -2.54599
    -2.52824
    -2.56966
    -2.48682
    -2.45132
    -1.51053
    -0.80642
    -0.11415
    -0.10823
    -0.46324
    -0.05498
     1.01598
     1.77334
     1.02190
     0.60180
     0.95089
     1.12248
     1.77926
     1.78518
     0.34145
     0.27637
     1.09882
     1.65500
     1.02190
     0.32962
    -0.10823
    -0.26207
    -0.48099
    -0.84784
    -0.68217
    -0.82417
    -0.82417
    -0.90109
    -0.74134
    -0.83009
    -0.78867
    -0.65850
    -0.63483
    -0.33899
    -0.23840
    -0.04906
    -0.00764
     0.11070
     0.16986
     0.25862
     0.40654
     0.48938
     0.44204
     0.36512
     0.41246
     0.22312
     0.13436
    -0.10231
    -0.19698
    -0.15556
    -0.09640
    -0.20882
    -0.36857
    -0.59341
    -0.43958
    -0.64075
    -0.56975
    -0.39816
    -0.46324
    -0.35674
    -0.14965
    -0.09640
     0.05153
     0.03969
     0.05153
     0.19945
     0.19353
     0.42429
     0.33554
     0.23495
     0.31187
     0.26453
     0.18762
     0.27637
     0.24678
     0.14620
     0.05153
     0.10478
     0.04561
     0.06336
     0.06336
    -0.00764
     0.02194
     0.05153
    -0.01948
    -0.00173
     0.11070
    -0.03723
    -0.01948
     0.11070
     0.24087
     0.06928
     0.06928
     0.09886
     0.15803
     0.23495
     0.09294
     0.15803
     0.19945
     0.34145
     0.30004
     0.15803
     0.12253
     0.13436
     0.24087
     0.34737
     0.38287
     0.40654
     0.54263
     0.68463
     0.90356
     1.22307
     1.22899
     1.31182
     1.33549
     1.87985
     2.06327
     2.06919
     0.70238
    -1.13777
    -2.46907
    -2.03714
    -2.20281
    -2.40398
    -1.14369
     0.41837
     0.59588
    -1.29161
    -2.83000
    -3.28560
    -3.03709
    -1.91288
    -1.07268
    -0.33899
     0.20537
     0.54263
     1.09882
     1.00415
     1.03965
     0.90356
     0.36512
     0.09294
     0.03378
     0.38287
     0.32370
    -0.13781
    -0.25024
    -0.39816
    -0.59341
    -0.62892
    -0.54016
    -0.49874
    -0.27390
    -0.10231
     0.44796
     0.74380
     0.58996
     0.62547
     1.10473
     1.48933
     1.44791
     1.10473
     1.03965
     1.19349
     1.73784
     2.10469
     1.60175
     0.46571
    -0.03131
     0.21128
     0.96273
     0.53671
    -0.01356
    -0.10231
    -0.73542
    -0.81234
    -0.90109
    -1.04902
    -1.14960
    -1.00168
    -1.16735
    -1.06677
    -1.01351
    -0.79459
    -0.83009
    -0.77684
    -0.70584
    -0.40407
    -0.14965
    -0.07273
    -0.11415
    -0.11415
     0.04561
     0.00419
     0.20537
     0.19945
     0.12845
     0.14028
    -0.04314
    -0.17332
    -0.27982
    -0.25024
    -0.29757
    -0.29165
    -0.27390
    -0.48099
    -0.58750
    -0.68217
    -0.51058
    -0.67033
    -0.56383
    -0.66442
    -0.52241
    -0.22065
    -0.30940
    -0.26207
    -0.31532
    -0.16148
    -0.29165
    -0.12006
    -0.03723
    -0.06089
    -0.10823
    -0.16148
    -0.05498
    -0.09048
    -0.09640
    -0.21473
    -0.19107
    -0.13781
    -0.08456
    -0.03723
    -0.12006
    -0.16148
    -0.19698
    -0.16740
    -0.03131
    -0.06681
    -0.15556
    -0.14965
    -0.08456
    -0.09048
    -0.08456
    -0.17332
    -0.17923
    -0.16740
    -0.07273
    -0.01356
    -0.13190
    -0.23248
    -0.08456
     0.02194
     0.04561
    -0.07865
    -0.12006
    -0.10823
    -0.05498
     0.03378
     0.11661
    -0.00764
    -0.16148
     0.05153
     0.11070
     0.19945
     0.02194
    -0.00764
    -0.03723
    -0.13781
     0.11070
     0.19945
    -0.00764
     0.02194
    -0.02539
     0.03378
     0.04561
    -0.01356
    -0.01948
    -0.07865
     0.09294
     0.09886
     0.02194
     0.09886
     0.09294
     0.02786
     0.16986
     0.43612
     0.37104
     0.25862
     0.40062
     0.63730
     0.90356
     1.22899
     1.45975
     1.32958
     0.70830
    -0.24432
    -1.87738
