# Supplementary material for: Software algorithm and hardware design for real-time implementation of new spectral estimator
Source: Biomed Eng Online. 2014 May 9;13:61. doi: 10.1186/1475-925X-13-61 (PMC4057578; doi:10.1186/1475-925X-13-61)
Supplement: Additional file 2 — txtfiles.zip. [file 1475-925X-13-61-S2.zip › FILE152.TXT]

     0.55383
     0.80001
     0.63384
     0.66461
     0.52922
     0.35689
     0.65846
     0.73231
     0.75077
     0.77539
     1.00925
     0.87386
     0.49844
     0.30151
     0.08610
     0.07379
    -0.02467
    -0.06160
    -0.16007
    -0.15392
    -0.09853
    -0.02467
     0.11687
     0.26458
     0.11687
     0.15996
     0.08610
     0.12918
     0.22765
     0.24612
     0.24612
     0.30151
     0.33843
     0.43690
     0.22150
     0.12918
     0.20304
     0.21534
     0.38767
     0.40613
     0.17842
     0.19688
     0.17226
     0.17842
     0.34459
     0.46152
     0.14765
     0.14765
     0.27689
     0.21534
     0.28304
     0.11072
     0.11072
     0.20919
     0.31997
     0.25842
     0.25842
     0.16611
     0.27073
     0.14149
     0.38767
     0.41844
     0.46152
     0.40613
     0.50460
     0.67077
     0.49844
     0.37536
     0.25227
     0.27073
     0.47998
     0.49229
     0.32612
    -0.13545
    -0.28931
    -0.56010
    -0.77550
    -0.88013
    -1.13861
    -1.26170
    -0.98475
    -1.20631
    -1.64942
    -1.63096
    -1.43402
    -1.47710
    -1.34170
    -1.45248
    -1.24323
    -0.98475
    -0.80628
    -0.53548
    -0.55395
    -0.28316
    -0.03698
     0.24612
     0.24612
     0.12303
     0.19688
     0.70769
     0.84309
     0.06149
    -0.80628
    -1.42786
    -0.73858
    -0.12314
    -1.23093
    -0.78166
    -0.69550
    -0.74473
    -0.67703
    -0.40624
     1.28005
     1.41544
     0.22765
     0.27689
     0.17226
     1.28620
     1.43390
     1.78470
     2.65246
     3.20635
     3.64947
     2.89864
     1.44621
     1.39698
     0.90463
     0.74462
     0.07379
     0.71385
     0.94771
     0.07379
     0.04918
     0.05533
    -0.92936
    -1.00937
    -1.05860
    -0.83705
    -0.85551
    -0.91705
    -0.89859
    -0.68319
    -0.14776
    -0.03698
    -0.14161
    -0.22777
    -0.03698
     0.03071
     0.26458
     0.35689
     0.71385
     0.88001
     1.28620
     1.60623
     0.84309
     0.28920
     0.43075
     0.59691
     0.99695
     0.99079
     0.80616
     0.75077
     0.52306
     0.43075
     0.33228
     0.20919
     0.15380
     0.14765
     0.22765
     0.30151
     0.29535
     0.36305
     0.31381
     0.26458
     0.48614
     0.52922
     0.52922
     0.46152
     0.43075
     0.45536
     0.55999
     0.35689
     0.33843
     0.44921
     0.30151
     0.50460
     0.39382
     0.47998
     0.33843
     0.25227
     0.21534
     0.42459
     0.35074
     0.09841
     0.20304
     0.25227
     0.25227
     0.31381
     0.10457
     0.22150
     0.22150
     0.22150
     0.20919
     0.40613
     0.17842
     0.12918
     0.08610
     0.20919
     0.35074
     0.38767
     0.31997
     0.25842
     0.22765
     0.20919
     0.24612
     0.23381
     0.37536
     0.28920
     0.48614
     0.58460
     0.70769
     0.75077
     0.80001
     0.65846
     0.91078
     0.65846
     0.43075
     0.23381
     0.20919
    -0.07391
    -0.33239
    -0.49856
    -0.52933
    -0.82474
    -0.92321
    -0.89244
    -1.08938
    -1.05860
    -1.10784
    -1.03399
    -0.84320
    -0.78781
    -0.59703
    -0.38163
    -0.12930
     0.24612
     0.65230
     1.03387
     1.18773
     1.38467
     1.44006
     1.43390
     1.64931
     1.78470
     1.44621
     1.30466
     1.51391
     1.59392
     1.53853
     1.45237
     1.47083
     1.29235
     0.66461
    -0.33239
    -1.04014
    -0.96013
    -0.50471
    -0.28931
    -0.20315
    -0.49856
    -0.86782
    -1.89559
    -1.98175
    -2.16023
    -2.08638
    -2.10484
    -1.90175
    -1.84020
    -1.84020
    -1.73558
    -1.69866
    -1.49556
    -1.24323
    -0.70781
    -0.18469
     1.10157
     1.93241
     1.34774
    -0.20930
    -1.14476
     0.05533
     0.34459
     1.02772
     1.62469
     2.01241
     1.50160
     0.67692
    -0.13545
    -0.22161
    -0.16622
    -0.08006
    -0.03698
     0.11687
    -0.47394
    -0.72627
    -0.48625
    -0.37547
    -0.23392
     0.07379
     0.20919
     0.16611
     0.07379
    -0.00621
    -0.04929
    -0.00621
    -0.02467
    -0.08006
     0.09226
    -0.00621
     0.01841
    -0.07391
     0.20919
     0.28304
     0.13534
     0.25842
     0.29535
     0.20304
     0.26458
     0.25227
     0.43075
     0.31997
     0.35689
     0.24612
     0.38151
     0.31381
     0.33843
     0.23996
     0.28920
     0.55999
     0.36920
     0.39382
     0.30151
     0.29535
     0.12303
     0.38767
     0.22765
     0.35689
     0.32612
     0.24612
     0.21534
     0.21534
     0.23996
     0.22765
     0.09226
     0.27073
     0.19688
     0.25842
     0.19688
     0.23996
     0.30151
     0.25842
     0.22150
     0.38151
     0.34459
     0.41228
     0.26458
     0.55999
     0.61538
     0.48614
     0.46767
     0.41844
     0.47383
     0.33843
     0.22150
     0.20919
    -0.05545
    -0.25854
    -0.40009
    -0.51087
    -0.69550
    -0.80628
    -1.07091
    -1.09553
    -1.21246
    -1.16938
    -1.40325
    -1.25554
    -1.10784
    -1.10784
    -1.08322
    -0.97860
    -0.79397
    -0.55395
    -0.40624
    -0.44932
    -0.12314
     0.09226
     0.23996
     0.36305
     0.48614
     0.60307
     0.57845
     0.47998
     0.76923
     0.73231
     0.78154
     0.68307
     0.71385
     0.64615
     0.89848
     0.63384
     0.58460
     0.46152
     0.26458
     0.12918
    -0.04929
    -0.67703
    -0.91705
    -0.63395
    -0.54779
    -0.65242
    -0.58472
    -0.78166
    -1.18169
    -1.31093
    -0.73242
    -0.56010
    -0.83089
    -0.19700
     0.12303
     0.43075
     0.59076
     0.78154
     1.02772
     0.59076
     0.44305
     0.41228
     0.52306
     0.86155
     1.24927
     1.01541
     0.99695
     0.56614
     0.86770
     0.17842
    -0.51702
    -0.08006
     0.46767
     0.34459
    -0.09853
    -0.64011
    -0.19700
    -0.32008
    -0.04929
     0.72000
     0.27689
    -0.24008
    -0.19700
    -0.07391
    -0.04314
    -0.19700
    -0.21546
    -0.04314
     0.28304
     0.32612
     0.39997
     0.38767
     0.47383
     0.72615
     0.69538
     1.04618
     1.14465
     0.72000
     0.27073
     0.35074
     0.60922
     1.10772
     1.07695
     1.00310
     0.60922
     0.49844
     0.36305
     0.19073
     0.25842
     0.22150
     0.15380
    -0.11084
     0.10457
     0.09226
     0.14765
     0.01841
     0.04302
     0.15996
     0.26458
     0.31997
     0.34459
     0.13534
     0.27073
     0.12918
     0.23996
     0.28920
     0.28304
     0.19688
     0.27073
     0.31997
     0.28304
     0.27073
     0.11687
     0.14765
     0.19073
     0.32612
     0.23996
     0.12918
     0.12918
     0.24612
     0.14149
     0.23996
     0.22150
     0.09841
     0.04918
     0.22765
     0.08610
     0.09841
    -0.06160
    -0.05545
    -0.03698
     0.11687
     0.06149
     0.09841
     0.00610
     0.07379
    -0.08006
     0.04918
     0.22150
     0.07379
     0.04302
     0.01225
     0.21534
    -0.04929
    -0.06160
    -0.17238
    -0.19700
    -0.18469
    -0.21546
    -0.47394
    -0.57857
    -0.89859
    -0.83705
    -0.80628
    -0.68319
    -0.80628
    -0.92321
    -0.92321
    -0.86782
    -0.95398
    -0.88628
    -0.80012
    -0.66473
    -0.56626
    -0.49240
    -0.36316
    -0.36932
    -0.31393
    -0.10468
    -0.08006
     0.16611
     0.01841
    -0.49240
    -0.13545
    -0.11084
     0.03071
    -0.08622
     0.34459
    -0.00621
    -0.16622
    -0.17238
     0.01225
    -0.15392
    -0.29547
     0.49844
     0.76923
     1.10157
     1.26774
     1.23696
     1.97549
     2.00010
     2.18473
     2.86786
     1.82163
     0.97233
     0.87386
     1.71700
     1.77239
     1.71700
     1.72931
     1.49545
     1.16311
     0.62153
     0.47998
     0.17842
    -0.20930
    -0.34470
    -0.46779
    -0.26469
     0.39382
     0.69538
     0.84924
     0.99695
     0.98464
     0.94156
     0.96617
     0.96617
     1.00310
     1.05849
     1.21235
     1.29235
     1.16927
     1.07695
     1.08311
     1.05233
     0.89232
     0.72000
     0.56614
     0.38767
     0.32612
     0.43690
     0.16611
     0.01225
    -0.18469
    -0.29547
    -0.11699
     0.11072
     0.05533
    -0.10468
    -0.17238
    -0.32624
    -0.22777
    -0.23392
    -0.27700
    -0.36932
    -0.23392
    -0.25854
    -0.25239
    -0.24623
    -0.24008
    -0.44317
    -0.41240
    -0.36316
    -0.30777
    -0.63395
    -0.61549
    -0.59087
    -0.49240
    -0.55395
    -0.62165
    -0.64011
    -0.70781
    -0.66473
    -0.71396
    -0.76935
    -0.86166
    -0.96629
    -0.96013
    -0.92321
    -0.79397
    -1.10168
    -1.02783
    -1.05245
    -1.16323
    -1.09553
    -1.23093
    -1.20631
    -1.22477
    -1.15707
    -1.17554
    -1.24323
    -1.21862
    -1.26785
    -1.31709
    -1.24323
    -1.15707
    -1.14476
    -1.39094
    -1.28631
    -1.26785
    -1.18784
    -1.15707
    -1.22477
    -1.20631
    -1.28016
    -1.05245
    -1.13246
    -1.10784
    -1.19400
    -1.18784
    -1.08322
    -1.05245
    -1.12015
    -1.04014
    -1.09553
    -1.03399
    -1.00937
    -0.99706
    -1.08938
    -1.04014
    -1.01552
    -0.86166
    -0.96013
    -0.89859
    -0.90475
    -0.94167
    -1.03399
    -0.83705
    -0.85551
    -0.99091
    -1.00321
    -0.94783
    -1.04630
    -1.08938
    -1.04630
    -1.28631
    -1.24323
    -1.23093
    -1.26785
    -1.24323
    -1.09553
    -1.22477
    -1.16323
    -1.14476
    -0.89244
    -0.96013
    -1.00937
    -0.86166
    -0.75089
    -0.70165
    -0.58472
    -0.41240
    -0.56010
    -0.63395
    -0.46163
    -0.38163
     0.15996
    -0.01852
    -0.40009
    -1.17554
    -1.53864
    -2.22793
    -3.07107
    -3.57573
    -2.48641
    -1.17554
    -0.83089
    -1.40325
    -2.08638
    -3.24955
    -3.89575
    -2.92952
    -2.36948
    -1.61249
    -1.00321
     0.07995
     0.13534
     0.03687
     0.35689
     0.72000
     0.73846
     0.84309
     1.02772
     1.21235
     1.30466
     1.38467
     1.51391
     1.44621
     1.34159
     1.17542
     0.88617
     0.46767
     0.60922
     0.55999
     0.50460
     0.28920
     0.25842
     0.24612
     0.17842
     0.01841
     0.32612
     0.14149
    -0.08006
    -0.12930
    -0.10468
    -0.09237
    -0.08622
    -0.14776
    -0.16622
    -0.15392
    -0.19084
    -0.23392
    -0.26469
    -0.38778
    -0.24623
    -0.46779
    -0.37547
    -0.51702
    -0.40009
    -0.55395
    -0.49240
    -0.52933
    -0.43702
    -0.59703
    -0.51702
    -0.39394
    -0.35085
    -0.50471
    -0.54164
    -0.49240
    -0.53548
    -0.49240
    -0.42471
    -0.42471
    -0.37547
    -0.46163
    -0.47394
    -0.34470
    -0.40624
    -0.41240
    -0.49856
    -0.38778
    -0.28316
    -0.39394
    -0.39394
    -0.37547
    -0.32008
    -0.35085
    -0.45548
    -0.35085
    -0.42471
    -0.31393
    -0.41855
    -0.41855
    -0.38778
    -0.37547
    -0.64011
    -0.51087
    -0.49240
    -0.56010
    -0.59087
    -0.60934
    -0.70781
    -0.68319
    -0.63395
    -0.65857
    -0.59087
    -0.56010
    -0.66473
    -0.52933
    -0.58472
    -0.64626
    -0.76935
    -0.47394
    -0.37547
    -0.44317
    -0.43086
    -0.33855
    -0.30162
    -0.47394
    -0.46779
    -0.47394
    -0.29547
    -0.17853
    -0.20930
    -0.16622
    -0.06776
     0.04302
     0.05533
     0.00610
     0.30151
     0.27073
     0.23381
     0.49844
     0.61538
     0.64615
     0.57230
     0.43690
     0.17226
    -0.13545
    -0.52933
    -0.76935
    -0.96629
    -1.02783
    -1.18784
    -1.10784
    -1.22477
    -1.24323
    -1.21862
    -1.24939
    -1.06476
    -1.05245
    -1.05245
    -0.92321
    -0.54164
    -0.26469
    -0.14161
     0.07379
     0.31381
     0.45536
     0.49844
     0.35689
     0.02456
     0.04918
    -0.11699
    -0.08006
     0.06149
    -0.14776
    -0.75089
    -0.62165
    -0.42471
    -1.10168
    -1.30478
    -1.24939
    -1.05245
    -1.02168
    -0.83089
    -0.44317
    -1.01552
    -0.70781
    -0.46779
     0.13534
     1.36005
     2.20935
     2.34475
     2.82478
     3.26174
     1.90779
     1.12619
     0.71385
     0.64615
     1.09541
     2.20935
     2.28320
     2.49860
     1.90163
     0.21534
    -0.65857
    -1.27401
    -1.67404
    -1.24939
    -1.05860
    -0.51702
    -0.57241
    -1.60634
    -1.34786
    -1.11399
    -0.70165
    -0.42471
    -0.50471
    -0.65242
    -0.83705
    -0.97244
    -1.10168
    -1.13861
    -1.10784
    -1.07707
    -1.21246
    -1.10784
    -0.94783
    -0.70781
    -0.72012
    -0.64011
    -0.66473
    -0.73242
    -0.49240
    -0.56626
    -0.46779
    -0.40624
    -0.36932
    -0.44932
    -0.45548
    -0.36316
    -0.37547
    -0.40624
    -0.41855
    -0.42471
    -0.22161
    -0.34470
    -0.46163
    -0.39394
    -0.47394
    -0.49240
    -0.43086
    -0.30777
    -0.37547
    -0.48625
    -0.44317
    -0.42471
    -0.43702
    -0.47394
    -0.46779
    -0.51087
    -0.36316
    -0.33239
    -0.45548
    -0.49240
    -0.46163
    -0.43086
    -0.40624
    -0.33855
    -0.44317
    -0.38778
    -0.38778
    -0.31393
    -0.33239
    -0.35085
    -0.46163
    -0.49240
    -0.38778
    -0.28316
    -0.46779
    -0.34470
    -0.41855
    -0.39394
    -0.54779
    -0.30777
    -0.35085
    -0.52318
    -0.33855
    -0.37547
    -0.27700
    -0.25239
    -0.31393
    -0.30777
    -0.14161
    -0.17853
    -0.09853
    -0.12314
    -0.19084
    -0.07391
    -0.11084
     0.01841
     0.19688
    -0.06776
     0.10457
     0.09841
     0.20919
     0.13534
     0.30766
     0.21534
     0.25227
     0.13534
     0.10457
    -0.28316
    -0.32008
    -0.51702
    -0.59087
    -0.44317
    -0.49240
    -0.48010
    -0.44317
    -0.19700
     0.01225
     0.28920
     0.41844
     0.51691
     0.74462
     0.82462
     1.20004
     1.23081
     1.40313
     1.52622
     1.36005
     0.62153
    -0.23392
    -0.39394
    -0.45548
    -0.36316
    -0.34470
    -0.14161
    -0.70165
    -1.82174
    -2.52334
    -2.17869
    -2.00637
    -2.26485
    -1.94483
    -1.63096
    -0.84320
    -0.40009
    -0.06160
     0.15996
    -0.38778
    -0.84320
    -0.53548
     0.45536
     1.08926
     0.82462
     1.05849
     1.72931
     1.16311
    -0.16007
    -0.89244
    -0.00621
     0.38151
     0.45536
     0.39997
     0.62769
     0.49844
     0.11072
     0.15380
     0.20919
     0.20919
     0.01225
     0.02456
     0.11072
     0.38151
     0.72000
     0.77539
     0.88617
     1.00925
     0.59076
     0.35074
     0.62153
     0.54768
     0.16611
     0.19688
     0.31997
     0.31997
     0.30151
     0.19073
     0.06149
     0.05533
    -0.09237
    -0.06776
    -0.13545
    -0.00006
     0.03687
     0.09226
     0.28920
     0.30766
     0.12918
     0.00610
     0.12918
     0.20919
     0.27689
     0.15996
     0.17226
     0.13534
     0.19073
     0.32612
     0.22765
     0.13534
     0.19073
     0.09841
     0.17842
     0.19073
     0.34459
     0.06149
     0.06764
     0.22150
     0.07379
     0.19688
    -0.00006
     0.04918
     0.13534
     0.19073
     0.06764
     0.11687
    -0.00621
    -0.11084
     0.04302
     0.11687
     0.11687
     0.04302
    -0.02467
    -0.07391
     0.06149
     0.11072
    -0.00621
    -0.01237
     0.00610
     0.10457
     0.13534
     0.09841
     0.04302
    -0.12314
    -0.04314
     0.10457
     0.20919
     0.07995
     0.01225
     0.03071
     0.09226
     0.11072
     0.10457
     0.07995
    -0.08006
     0.14765
    -0.06776
    -0.08622
    -0.19700
    -0.13545
    -0.43086
    -0.24008
    -0.12930
    -0.25239
    -0.34470
    -0.19700
    -0.16622
    -0.04314
    -0.12930
    -0.06776
    -0.22777
     0.02456
     0.12918
     0.20919
     0.29535
     0.36305
     0.35074
     0.38767
     0.51691
     0.50460
     0.35074
     0.44921
     0.30151
     0.30766
     0.28920
     0.47383
     0.56614
     0.52306
     0.79385
     0.86155
     1.04618
     1.30466
     1.08311
     0.82462
     0.92309
     0.92925
     1.49545
     1.07695
     0.72615
     0.65230
     0.33228
     0.40613
     0.55383
    -0.32008
    -0.93552
    -0.63395
    -0.33239
     0.14765
     0.21534
    -0.01237
    -0.31393
    -0.55395
    -0.86782
    -0.67703
    -1.24323
    -0.66473
    -0.75089
    -0.17853
    -0.06160
    -0.92936
    -0.67703
     0.03687
     0.06149
    -0.11699
    -0.33239
    -0.41240
    -0.27085
     0.05533
     0.49229
     1.04618
     1.27389
     1.17542
     1.02156
     1.00925
     0.99695
     1.19388
     1.40929
     1.36005
     0.99079
     0.81847
     0.64615
     0.45536
     0.38151
     0.44921
     0.42459
     0.23996
     0.28304
     0.36920
     0.35074
     0.40613
     2.01857
     2.80017
     1.44006
     0.57230
     0.25842
     0.49844
     0.88617
     1.03387
     1.11388
     1.07695
     1.03387
     0.59691
     0.51075
     0.25227
    -0.14161
    -0.17238
    -0.31393
    -0.36932
    -0.40624
    -0.25854
    -0.28316
    -0.29547
    -0.27700
    -0.19084
    -0.34470
    -0.07391
    -0.03083
     0.02456
     0.07995
    -0.00006
     0.09226
     0.03071
     0.07995
    -0.01237
     0.12303
    -0.01852
     0.28304
     0.12303
     0.09841
     0.12918
    -0.03698
     0.09841
     0.21534
     0.19688
     0.14149
     0.08610
     0.03071
    -0.00006
     0.07995
     0.11687
     0.23381
     0.16611
     0.15996
     0.06149
     0.20919
     0.13534
     0.11687
     0.03071
     0.14765
     0.15380
     0.01225
    -0.01237
    -0.01237
    -0.14161
    -0.21546
    -0.19084
    -0.24008
    -0.24008
    -0.19084
    -0.23392
    -0.30162
    -0.31393
    -0.30777
    -0.33855
    -0.30777
    -0.12314
    -0.18469
    -0.08006
    -0.01852
    -0.02467
    -0.12930
    -0.09237
     0.07379
    -0.00621
     0.01225
    -0.01237
    -0.01852
     0.04302
     0.13534
    -0.03698
     0.05533
     0.07995
     0.06149
    -0.10468
    -0.09853
    -0.04929
     0.07379
     0.19073
     0.30766
     0.28304
     0.22765
     0.15380
     0.08610
    -0.06776
    -0.11084
    -0.40009
    -0.20930
    -0.38778
    -0.73858
    -0.62780
    -0.60934
    -0.41240
    -0.40009
    -0.60318
    -0.45548
    -0.42471
    -0.44317
    -0.28316
     0.12918
     0.31381
     0.70154
     0.35074
    -0.88013
    -1.12015
    -0.04314
     0.42459
     0.09841
     0.06149
     0.23381
     0.23381
     0.51075
     0.47383
     0.12303
    -0.23392
    -0.41240
    -0.30162
     0.28920
     0.39382
     0.39997
     0.52306
     0.62153
     0.40613
     0.46767
     0.76308
     0.43075
     0.29535
     0.02456
    -0.02467
     0.19688
     0.20919
     0.17842
     0.15380
     0.27073
     0.28304
     0.31997
     0.29535
     0.47383
     0.34459
     0.41844
     0.26458
     0.41844
     0.20919
     0.11072
     0.11072
     0.15996
     0.31381
     0.33228
     0.09841
     0.18457
     0.11072
     0.18457
     0.33228
     0.28304
     0.23996
     0.20919
     0.24612
     0.31997
     0.22150
     0.24612
     0.13534
     0.22150
     0.28304
     0.27689
     0.25842
     0.21534
     0.03687
     0.03687
     0.09226
     0.15380
     0.28304
     0.15380
     0.18457
     0.17842
     0.27689
     0.22765
     0.19688
     0.25842
     0.38151
     0.37536
     0.33843
     0.32612
     0.44305
     0.33228
     0.27073
     0.39997
     0.38151
     0.48614
     0.31381
     0.35074
     0.43690
     0.46152
     0.50460
     0.46152
     0.60922
     0.71385
     0.68307
     0.72000
     0.59691
     0.60922
     0.59691
     0.67077
     0.59691
     0.46767
     0.43690
     0.46152
     0.35074
     0.19073
    -0.08006
     0.03687
    -0.02467
    -0.04314
     0.11072
    -0.11084
    -0.22161
    -0.05545
     0.12918
     0.09226
     0.19073
     0.14765
     0.43075
     0.36305
     0.55383
     0.33228
     0.26458
     0.43075
     0.80001
     0.68923
     0.38767
     0.33228
    -0.21546
    -0.78781
    -1.23093
    -0.92936
    -0.33239
    -0.81858
    -1.41556
    -1.66788
    -1.32324
    -0.83705
    -0.79397
    -1.24323
    -1.33555
    -0.71396
     0.05533
     0.78154
     0.70154
     0.42459
     0.03687
     0.31381
     1.11388
     1.32928
     1.42159
     1.77239
     1.64931
     1.37851
     1.45852
     0.30151
     0.09841
     0.73231
     0.45536
    -0.24623
    -0.30162
    -0.16622
    -1.10784
    -0.49240
    -0.48010
    -1.00937
    -1.04630
    -0.58472
    -0.84320
    -0.43086
    -0.91090
    -1.44017
    -0.51702
    -0.35701
     0.14765
     0.57230
     0.51075
     0.85540
     1.28620
     1.52006
     1.91394
     1.65546
     0.94156
     0.55383
     0.80616
     0.96002
     1.36621
     1.42159
     1.04618
     0.62153
     0.18457
     0.01225
    -0.12314
    -0.35701
    -0.40009
    -0.43086
    -0.61549
    -0.34470
    -0.20930
    -0.26469
    -0.16007
    -0.17238
     0.04302
    -0.08006
     0.05533
    -0.14776
     0.03071
     0.15996
     0.19688
     0.18457
     0.11687
     0.07379
     0.09226
     0.13534
     0.36920
     0.19688
     0.00610
     0.07995
     0.16611
     0.19073
     0.05533
     0.07379
     0.13534
     0.12918
     0.20919
     0.18457
     0.08610
     0.08610
    -0.12930
    -0.09853
    -0.06160
     0.02456
    -0.20315
    -0.11699
    -0.16007
    -0.16622
    -0.07391
    -0.16007
    -0.28931
    -0.19084
    -0.11084
    -0.13545
    -0.26469
    -0.29547
    -0.19700
    -0.38778
    -0.13545
     0.06764
    -0.03083
    -0.02467
    -0.08622
     0.07995
    -0.20930
    -0.14776
    -0.09237
    -0.17853
    -0.03083
    -0.15392
     0.02456
     0.03071
    -0.12314
    -0.14161
    -0.08006
    -0.03083
    -0.11699
    -0.04929
    -0.12314
     0.01225
     0.00610
    -0.03083
    -0.11084
     0.00610
     0.09841
    -0.01852
     0.09841
     0.04302
    -0.04929
    -0.15392
    -0.08006
     0.10457
     0.07379
    -0.03698
     0.32612
     0.13534
     0.08610
     0.03687
    -0.18469
     0.09841
    -0.00006
     0.12303
     0.25842
     0.25227
     0.27689
     0.27073
     0.21534
     0.52306
     0.27689
     0.24612
     0.53537
     0.57845
     0.57845
     0.56614
     0.91694
     0.94156
     0.63384
     0.18457
     0.01225
    -0.21546
     0.25227
    -0.08622
    -0.68319
    -0.94783
    -0.54779
    -1.16323
    -1.58172
    -1.60019
    -0.14776
     0.86770
     1.31697
     2.35090
     3.77871
     3.26790
     0.12303
    -0.13545
     1.60623
     1.13850
     1.29235
     1.51391
     2.13550
     2.46783
     2.18473
     1.20619
     0.03687
    -0.91705
    -1.71712
    -1.64327
    -1.67404
    -1.00321
    -0.37547
     0.10457
     0.31997
    -0.06160
    -0.75704
    -0.29547
     0.07379
     0.24612
     0.59691
     0.49229
     0.45536
     0.30766
    -0.09237
    -0.24008
    -0.30162
    -0.36316
    -0.30162
    -0.27085
    -0.24008
    -0.33239
    -0.19084
    -0.24008
    -0.16007
     0.11687
    -0.01237
     0.02456
     0.12918
     0.19688
     0.08610
     0.12918
     0.15996
     0.19073
     0.27689
     0.28920
     0.23996
     0.30151
     0.27689
     0.05533
     0.29535
     0.31381
     0.36305
     0.33843
     0.27689
     0.06149
     0.10457
     0.10457
     0.21534
     0.09226
     0.03687
     0.03687
    -0.04929
     0.08610
     0.07995
    -0.14161
    -0.21546
    -0.25239
    -0.08006
    -0.25854
    -0.32008
    -0.29547
    -0.40009
    -0.32624
    -0.35085
    -0.23392
    -0.16622
    -0.23392
    -0.32624
    -0.13545
    -0.20930
    -0.30777
    -0.11699
     0.09226
    -0.09853
     0.00610
    -0.09237
    -0.10468
    -0.08622
     0.00610
    -0.08006
    -0.11084
    -0.19084
    -0.28316
    -0.28316
    -0.29547
    -0.24008
    -0.40624
    -0.45548
    -0.47394
    -0.30777
    -0.40624
    -0.16622
    -0.32624
    -0.16007
    -0.23392
    -0.16007
    -0.21546
    -0.04929
    -0.05545
    -0.03083
     0.06149
     0.01841
    -0.06160
    -0.14161
    -0.01852
     0.03071
    -0.22777
    -0.27085
    -0.28316
    -0.03698
     0.15380
     0.15380
    -0.12314
     0.12918
     0.07379
     0.05533
    -0.00006
    -0.04929
    -0.41240
    -0.24623
    -0.12314
     0.09841
     0.03687
    -0.35701
    -0.06160
    -0.10468
    -0.60934
    -0.91090
    -0.79397
    -0.59703
    -0.36932
    -0.51087
    -0.65242
    -0.57857
    -0.49856
    -0.60318
    -0.65242
    -0.56626
    -0.60318
    -0.84320
    -0.49240
    -0.25854
    -0.35701
    -0.47394
    -0.70165
    -0.55395
    -0.31393
    -0.59703
    -0.78166
    -1.12630
    -1.00937
    -0.23392
    -0.21546
     0.33228
     1.01541
     1.21850
     1.24927
     1.96933
     1.57545
    -0.50471
    -1.21862
     2.01241
     3.82179
     3.74178
     2.74478
     1.28005
     0.62153
     0.76308
     1.13850
     1.12003
     1.17542
     0.91078
     0.27689
    -0.13545
     0.26458
    -0.14161
    -0.22161
    -0.26469
    -0.24008
    -0.22161
    -0.16007
    -0.05545
     0.07995
     0.20304
     0.21534
     0.15380
     0.28304
     0.28304
     0.19073
     0.38151
     0.46152
     0.38767
     0.30766
     0.47383
     0.38767
     0.46152
     0.44921
     0.33228
     0.28920
     0.30151
     0.38151
     0.30766
     0.36305
     0.43075
     0.36305
     0.40613
     0.23381
     0.11072
     0.12303
     0.12303
     0.12303
     0.10457
     0.15380
     0.06149
    -0.06776
    -0.06776
    -0.13545
    -0.22777
    -0.19700
    -0.15392
    -0.32008
    -0.36932
    -0.18469
    -0.14161
    -0.30162
    -0.28931
    -0.31393
    -0.17238
    -0.12314
    -0.25854
    -0.20930
    -0.14161
    -0.16622
    -0.16622
    -0.17853
    -0.01852
    -0.07391
    -0.06776
    -0.17853
     0.02456
    -0.10468
    -0.03698
    -0.18469
    -0.00006
    -0.00621
     0.07379
     0.02456
    -0.11699
    -0.14161
    -0.03698
    -0.11084
    -0.02467
    -0.19084
    -0.09237
    -0.04929
    -0.09853
    -0.17853
    -0.38163
    -0.36932
    -0.15392
    -0.35701
    -0.95398
    -0.97244
    -0.57857
    -0.68934
    -0.37547
    -0.22161
    -0.40009
    -0.63395
    -0.38778
     0.15380
     0.15380
    -0.27700
    -0.10468
    -0.01237
     0.35074
     0.72615
     1.03387
     1.40313
     1.41544
     1.37851
     1.24312
     1.31082
     1.23696
     1.45237
     1.40929
     1.05849
     0.86155
     0.92309
     0.87386
     0.94156
     0.96617
     0.79385
     0.35074
    -0.11084
    -0.20930
    -0.38778
    -0.38778
    -0.31393
    -0.25239
    -0.31393
    -0.35085
    -0.65857
    -0.60934
    -0.59087
    -0.49240
    -0.73858
    -0.69550
    -0.65857
    -0.70165
    -0.49240
    -0.61549
    -0.72627
    -0.77550
    -0.65857
    -0.78781
    -0.57857
    -0.49240
    -0.70781
    -0.73858
    -0.60318
    -0.57857
    -0.50471
    -0.60318
    -0.54164
    -0.49856
    -0.42471
    -0.38778
    -0.44317
    -0.54164
    -0.43086
    -0.53548
    -0.37547
    -0.36316
    -0.56626
    -0.49856
    -0.42471
    -0.51702
    -0.44932
    -0.70781
    -0.79397
    -0.97860
    -0.64626
    -0.41855
    -0.24623
    -0.38163
    -0.24623
    -0.01852
     0.45536
     1.66161
     2.59707
     4.50492
     5.16959
     4.72032
     3.12635
    -1.68019
    -3.83421
    -0.89859
     3.02172
     3.78486
     3.28636
     1.49545
    -0.30777
    -1.53864
    -2.08022
    -1.99406
    -1.67404
    -1.61865
    -2.59103
    -2.37563
    -1.38478
    -0.70165
    -0.11699
     0.15996
     0.27073
     0.32612
     0.24612
     0.17842
     0.06764
     0.17226
    -0.09853
     0.17226
     0.28920
     0.28304
     0.09841
     0.19688
     0.27689
     0.21534
     0.17226
     0.06149
     0.09841
     0.21534
     0.38151
     0.10457
     0.06149
     0.11072
     0.08610
     0.12303
     0.23381
     0.14149
     0.08610
     0.10457
     0.25227
     0.12918
     0.00610
    -0.00006
     0.11687
     0.07995
     0.15996
     0.01225
    -0.07391
    -0.06160
    -0.19084
    -0.31393
    -0.36316
    -0.47394
    -0.77550
    -0.75089
    -0.67088
    -0.67703
    -0.48625
    -0.22777
    -0.55395
    -1.03399
    -0.60318
    -0.27700
    -0.54164
    -0.72012
    -0.35085
     0.11687
     0.28304
     0.53537
     0.11072
     0.24612
     0.32612
     0.19688
     0.24612
     0.16611
     0.11687
     0.06149
     0.19688
     0.23381
    -0.01237
    -0.00621
    -0.14161
    -0.35085
    -0.31393
    -0.15392
    -0.27700
    -0.33855
    -0.35085
    -0.23392
    -0.17853
    -0.18469
    -0.32624
    -0.20930
    -0.09237
    -0.03083
    -0.08006
    -0.12314
    -0.08622
    -0.25239
    -0.05545
     0.01841
     0.00610
    -0.06160
    -0.03083
    -0.01237
     0.02456
     0.01841
    -0.05545
    -0.04314
    -0.01237
    -0.01852
     0.11072
     0.02456
    -0.04929
     0.00610
    -0.16622
     0.03687
     0.14765
    -0.08006
    -0.03083
    -0.01237
    -0.02467
    -0.06160
    -0.11084
    -0.00621
    -0.02467
    -0.02467
    -0.14776
     0.00610
    -0.09853
    -0.17853
    -0.23392
    -0.14161
    -0.01852
    -0.04314
    -0.21546
    -0.20315
    -0.22777
    -0.11084
    -0.28316
    -0.19700
    -0.36932
    -0.23392
    -0.23392
    -0.14776
    -0.16007
    -0.07391
    -0.07391
     0.11687
     0.46152
     0.69538
     1.08311
     1.47083
     2.07395
     2.64015
     2.94787
     2.72631
     3.85256
     3.85256
     3.05249
     1.03387
     0.52306
     0.22150
    -0.04314
     0.46767
     0.44305
     0.68923
     0.09841
    -1.10784
    -2.12330
    -3.04646
    -3.08338
    -2.67104
    -2.32640
    -1.75404
    -1.69866
    -1.61865
    -1.23093
    -0.89244
    -0.35701
     0.20304
     0.31381
     0.34459
     0.14149
     0.12918
     0.20304
     0.09226
     0.06764
     0.22150
     0.28304
     0.33843
     0.35074
     0.36305
     0.51075
     0.43690
     0.50460
     0.42459
     0.38767
     0.41844
     0.53537
     0.41844
     0.44921
     0.36920
     0.46767
     0.59076
     0.38767
     0.39997
     0.24612
     0.15996
     0.01225
     0.21534
     0.36920
     0.28304
    -0.12930
     0.14765
     0.46152
     0.00610
     0.08610
    -0.04314
    -0.02467
     0.11687
     0.33228
     0.21534
     0.33228
     0.27073
     0.40613
     0.51075
     0.37536
     0.33228
     0.34459
     0.47998
     0.46152
     0.38767
     0.44305
     0.33228
     0.17226
     0.35074
     0.17842
     0.26458
     0.25842
     0.15996
     0.15380
     0.09841
    -0.00621
     0.02456
    -0.06776
    -0.03083
     0.11072
    -0.14776
    -0.01237
    -0.04929
    -0.05545
    -0.12314
    -0.12314
    -0.25854
    -0.06776
    -0.12314
    -0.17853
    -0.17853
    -0.14776
    -0.11699
    -0.25239
    -0.21546
    -0.14776
    -0.11699
    -0.16622
    -0.21546
    -0.13545
    -0.17238
    -0.17238
    -0.20930
    -0.12314
    -0.14161
    -0.20930
    -0.32008
    -0.03083
    -0.16007
    -0.28316
    -0.30162
    -0.24008
    -0.14776
    -0.21546
    -0.01237
    -0.09237
    -0.26469
    -0.24008
    -0.34470
    -0.32624
    -0.17853
    -0.15392
    -0.20930
    -0.28316
    -0.27700
    -0.15392
    -0.32624
    -0.17853
    -0.23392
    -0.06160
    -0.01237
     0.25842
     0.47383
     0.75693
     1.27389
     1.63084
     1.63700
     1.62469
     1.34159
     0.17226
    -1.45864
    -0.84320
    -0.70165
    -1.50787
    -1.18784
    -1.14476
    -1.29862
    -1.31709
    -1.63711
    -2.13561
    -2.78182
    -3.12646
    -2.64642
    -1.74174
    -1.16323
    -0.57857
    -0.34470
    -0.17238
     0.15380
     0.41844
     0.89232
     1.21850
     1.18158
     1.09541
     0.91078
     0.76923
     0.78154
     0.59076
     0.62769
     0.64615
     0.55383
     0.48614
     0.30766
     0.47998
     0.55383
     0.31997
     0.39997
     0.36920
     0.36305
     0.41844
     0.36305
     0.43690
     0.31997
     0.40613
     0.36920
     0.41228
     0.43075
     0.39382
     0.36920
     0.47998
     0.45536
     0.42459
     0.33843
     0.40613
     0.54768
     0.45536
     0.30766
     0.40613
     0.32612
     0.12303
    -0.15392
     0.08610
     0.27689
     0.07379
    -0.24008
     0.18457
    -0.11084
    -0.52318
    -0.53548
    -0.30777
    -0.20930
     0.14149
     0.49844
     0.43690
    -0.22161
    -0.40009
    -0.72012
    -0.03083
     0.38767
     0.47998
     0.44921
     0.48614
     0.28304
     0.11072
     0.14149
     0.17226
     0.17226
     0.14149
     0.19073
     0.03687
     0.11072
    -0.09237
    -0.16007
    -0.06160
     0.00610
    -0.03698
    -0.04314
    -0.28316
    -0.19700
    -0.14776
    -0.30777
    -0.27700
    -0.35085
    -0.35085
    -0.24623
    -0.32008
    -0.41240
    -0.49240
    -0.41855
    -0.53548
    -0.36932
    -0.33855
    -0.43702
    -0.60318
    -0.55395
    -0.68319
    -0.56010
    -0.52933
    -0.48625
    -0.70165
    -0.52933
    -0.60934
    -0.61549
    -0.66473
    -0.80012
    -0.87397
    -0.73242
    -0.72627
    -0.71396
    -0.84320
    -0.80012
    -0.74473
    -0.85551
    -0.85551
    -0.78166
    -0.90475
    -0.88013
    -0.85551
    -0.73242
    -1.00321
    -1.01552
    -1.04630
    -0.98475
    -0.94167
    -0.97860
    -1.00937
    -0.96013
    -0.97244
    -0.73858
    -0.35085
     0.36305
     0.86770
     1.35390
     2.03703
     2.76324
     3.37252
     4.52954
     4.81879
     3.64947
    -0.60934
    -2.17254
    -2.03714
     0.23996
     1.50160
     1.20004
    -0.59703
    -1.77251
    -2.74489
    -3.15108
    -4.28348
    -4.26501
    -3.45264
    -3.50803
    -3.37264
    -2.93568
    -2.15408
    -1.40940
    -0.48010
     0.04918
     0.05533
     0.15996
    -0.12930
    -0.24008
    -0.23392
    -0.48010
    -0.57857
    -0.68934
    -0.72627
    -0.76935
    -0.75089
    -0.90475
    -0.89859
    -0.91705
    -0.63395
    -0.52318
    -0.61549
    -0.46163
    -0.34470
    -0.17238
     0.07995
     0.11072
    -0.22161
    -0.02467
     0.09226
     0.35074
     0.43690
     0.16611
     0.03071
     0.15996
     0.14765
     0.03687
    -0.08622
    -0.08006
     0.14765
     0.04302
    -0.13545
    -0.33855
    -0.86166
    -1.15092
    -1.21246
    -0.57857
    -0.43702
    -0.96629
    -0.93552
    -1.07091
    -1.23708
    -0.81858
    -0.56626
    -0.89859
    -1.07091
    -0.64011
    -0.05545
     0.06149
    -0.25854
    -0.25239
    -0.33239
    -0.22161
    -0.17238
     0.03071
     0.11072
    -0.06160
    -0.16007
    -0.24008
    -0.38778
    -0.47394
    -0.63395
    -0.57241
    -0.62165
    -0.38778
    -0.53548
    -0.49240
    -0.56626
    -0.38163
    -0.40624
    -0.39394
    -0.35085
    -0.37547
    -0.25239
    -0.24008
    -0.30162
    -0.11084
    -0.22161
    -0.38163
    -0.38778
    -0.11084
    -0.16007
    -0.14776
    -0.25854
    -0.17853
    -0.24008
    -0.16622
    -0.27085
    -0.16007
    -0.22161
    -0.18469
    -0.19084
    -0.04929
    -0.09237
    -0.19700
    -0.20930
    -0.08622
     0.02456
    -0.06160
    -0.23392
    -0.13545
    -0.06776
    -0.14776
    -0.28316
    -0.20930
    -0.08006
    -0.19084
    -0.20315
    -0.06160
    -0.16007
    -0.35085
    -0.56626
    -0.43086
    -0.35701
    -0.33855
    -0.48625
    -0.33855
    -0.51087
    -0.56010
    -0.64011
    -0.98475
    -1.00937
    -1.04630
    -0.99091
    -1.13246
    -1.32939
    -0.86782
     0.36920
     1.71085
     2.25243
     2.62169
     3.44637
     3.34790
     3.76024
     3.90795
    -1.45248
    -0.47394
     1.67392
     2.49245
     3.35406
     2.41244
     0.76923
    -0.46163
    -0.52318
    -1.46479
    -2.12330
    -1.63711
    -1.99406
    -2.09253
    -2.25255
    -2.06176
    -1.13861
    -0.57241
    -0.43086
    -0.17238
    -0.11084
    -0.20315
    -0.19084
    -0.43702
    -0.54164
    -0.79397
    -0.88013
    -0.80628
    -0.96013
    -1.02168
    -0.96629
    -1.00937
    -1.03399
    -0.99706
    -0.94167
    -0.68934
    -0.46163
    -0.14161
    -0.32008
    -0.11699
     0.13534
     0.19688
     0.44921
     0.67692
     0.62153
     0.41228
     0.29535
     0.36920
     0.52922
     0.33228
    -0.03698
     0.15380
     0.36920
     0.07379
    -0.69550
    -1.27401
    -1.00321
    -0.75704
    -0.76935
    -0.37547
     0.22150
    -0.27085
    -0.71396
    -0.53548
     0.33843
     1.04618
     1.25543
     0.55383
     0.00610
     0.44305
     0.89232
     1.23081
     1.31697
     1.17542
     1.10157
     0.90463
     0.96002
     0.60307
     0.36920
     0.07379
    -0.03083
    -0.04314
     0.00610
    -0.00006
     0.09841
     0.15380
     0.22765
     0.40613
     0.41228
     0.52922
     0.57845
     0.57230
     0.88617
     0.78154
     0.86770
     0.97233
     1.00925
     1.04003
     1.05849
     1.08926
     1.19388
     1.21850
     1.12003
     1.16927
     1.07080
     1.10157
     0.96002
     0.85540
     0.92309
     0.79385
     0.68307
     0.51691
     0.39382
     0.27073
     0.03687
     0.10457
    -0.00006
    -0.16622
    -0.36932
    -0.40009
    -0.70781
    -0.82474
    -0.76320
    -0.85551
    -0.76935
    -0.96629
    -0.95398
    -1.02783
    -0.94167
    -0.91705
    -0.91705
    -0.88013
    -0.80012
    -0.81858
    -0.74473
    -0.66473
    -0.70781
    -0.56010
    -0.44317
    -0.65857
    -0.60318
    -0.46779
    -0.50471
    -0.55395
    -0.49856
    -0.43702
    -0.53548
    -0.41855
    -0.48010
    -0.49856
    -0.46163
    -0.48625
    -0.55395
    -0.48625
    -0.63395
    -0.77550
    -0.69550
    -0.80628
    -0.69550
    -0.67703
    -0.46779
    -0.12930
     0.51075
     1.11388
     2.49245
     2.68939
     3.69255
     5.77887
     2.12319
    -0.64011
    -0.84320
    -0.37547
     0.70769
     0.21534
     0.12303
     0.21534
     0.38767
    -0.64626
    -1.92021
    -2.96645
    -3.26801
    -3.36648
    -3.66804
    -3.62496
    -3.16339
    -2.17254
    -1.39094
    -0.62165
     0.01841
     0.25227
     0.52306
     0.46152
     0.65846
     0.73846
     0.67692
     0.78154
     0.83078
     0.60307
     0.72000
     0.63999
     0.70769
     1.09541
     1.05849
     0.94771
     0.88001
     1.04618
     0.81232
     0.81232
     0.77539
     0.55383
     0.37536
     0.21534
     0.08610
     0.21534
     0.46767
     0.54768
     0.83078
     0.67692
     0.51075
     0.60922
     0.59691
     0.68307
     0.75693
     1.15080
     1.33543
     1.29235
     0.93540
     1.05233
     1.08311
     1.12619
     1.25543
     1.04618
     1.13234
     0.89232
     0.62153
     0.54768
     0.34459
     0.12918
     0.09226
    -0.00006
    -0.17238
     0.12303
     0.17842
    -0.11699
    -0.23392
    -0.23392
    -0.14776
     0.03687
     0.12918
    -0.00006
    -0.12314
    -0.08622
     0.03071
    -0.14161
    -0.09853
    -0.08622
    -0.16622
    -0.03083
    -0.11699
    -0.17238
    -0.06160
    -0.24623
    -0.14161
    -0.11084
    -0.04929
    -0.09237
    -0.18469
    -0.09853
    -0.01237
     0.00610
    -0.12314
     0.04302
    -0.16622
    -0.12930
    -0.22161
    -0.08622
    -0.09237
    -0.28316
    -0.25239
    -0.04929
    -0.14776
     0.00610
    -0.14161
    -0.19700
    -0.22161
    -0.24008
    -0.19084
    -0.08006
    -0.02467
    -0.12930
    -0.17238
    -0.00006
    -0.01237
    -0.09237
    -0.10468
    -0.12930
    -0.07391
    -0.05545
    -0.11084
    -0.14776
    -0.07391
    -0.17853
    -0.24008
    -0.03083
    -0.06160
    -0.33239
    -0.21546
    -0.22161
    -0.24008
    -0.25854
    -0.28931
    -0.32624
    -0.27700
    -0.17853
    -0.38163
    -0.32624
    -0.23392
    -0.16622
    -0.20315
    -0.16007
    -0.13545
    -0.06160
    -0.17238
     0.01225
     0.17226
     0.09226
     0.07995
     0.28304
     0.24612
     0.34459
     0.30766
     0.29535
     0.22765
     0.29535
     0.22150
     0.25842
     0.54768
    -0.60318
    -2.62796
    -2.87413
    -1.93252
    -0.52933
     0.03687
    -0.72627
    -1.20631
    -0.97860
    -2.08638
    -0.83089
    -0.51087
    -0.58472
    -0.24008
     0.38151
     1.36005
     1.44006
     1.34159
     1.32928
     1.19388
     1.24312
     0.85540
     0.73846
     0.96002
     1.51391
     1.63084
     1.48314
     0.98464
     0.59691
     0.43690
     0.45536
     0.65846
     0.92309
     1.08926
     1.09541
     1.16311
     1.29851
     1.23696
     1.17542
     0.99079
     0.82462
     0.95387
     0.83078
     0.59691
     0.38151
     0.41844
     0.30151
     0.23381
     0.41228
     0.29535
     0.19688
     0.14765
     0.12918
     0.04918
     0.07379
    -0.06160
    -0.02467
     0.18457
     0.14765
    -0.00006
     0.04302
     0.07995
    -0.11699
    -0.11084
     0.10457
     0.01841
    -0.06776
     0.03071
    -0.04314
     0.11687
    -0.03083
    -0.09853
     0.00610
     0.07379
     0.03687
     0.03687
    -0.08006
    -0.06776
    -0.15392
    -0.09237
     0.14765
     0.05533
    -0.09853
    -0.02467
     0.03071
     0.06149
     0.04302
    -0.21546
    -0.11699
    -0.11699
    -0.07391
     0.06764
    -0.01852
    -0.22777
    -0.20315
    -0.11084
     0.01225
     0.03071
    -0.29547
    -0.21546
    -0.25239
    -0.11084
    -0.23392
    -0.14776
    -0.30162
    -0.30162
    -0.22161
    -0.14161
    -0.06776
    -0.21546
    -0.32008
    -0.38778
    -0.27700
    -0.12930
    -0.20315
    -0.22777
    -0.22777
    -0.33239
    -0.25854
    -0.12314
    -0.38163
    -0.33239
    -0.34470
    -0.28316
    -0.21546
    -0.34470
    -0.33855
    -0.44317
    -0.44317
    -0.32624
    -0.21546
    -0.26469
    -0.33239
    -0.43086
    -0.22161
    -0.18469
    -0.22777
    -0.21546
    -0.32008
    -0.12314
    -0.09237
    -0.16007
    -0.15392
    -0.06776
    -0.09237
    -0.13545
     0.14765
    -0.12314
    -0.07391
     0.02456
     0.03687
     0.08610
     0.00610
     0.06149
     0.13534
     0.27073
     0.20919
     0.22765
     0.14765
     0.25227
     0.14149
     0.32612
     0.32612
     0.39382
     0.32612
     0.33228
     0.44305
     0.40613
     0.20304
     0.32612
     0.35689
     0.38151
    -0.00006
     0.21534
     0.23381
    -0.13545
    -0.48010
    -0.33855
    -0.01852
    -0.16007
    -1.04630
    -0.81858
    -0.09237
     0.04918
     0.20919
    -0.39394
    -0.28316
     0.57845
     2.23397
     2.57861
     0.92309
    -0.94167
     0.28920
     0.43075
     0.59691
     1.51391
     2.16627
     2.10473
     1.29851
     0.71385
     0.22150
     0.26458
     0.39997
     0.52922
     0.70769
     0.31381
     0.26458
     0.66461
     0.89232
     0.85540
     0.88001
     0.97848
     0.96617
     1.02772
     0.85540
     0.78770
     0.83693
     0.77539
     0.72000
     0.79385
     0.67692
     0.70769
     0.64615
     0.68307
     0.73231
     0.57230
     0.51075
     0.69538
     0.51691
     0.48614
     0.46767
     0.51075
     0.49229
     0.50460
     0.36920
     0.38767
     0.30151
     0.38151
     0.42459
     0.30766
     0.26458
     0.19073
     0.12303
     0.29535
     0.28304
     0.23381
     0.05533
     0.19688
     0.32612
     0.20304
     0.12918
     0.05533
     0.20919
     0.20919
     0.10457
     0.17842
     0.08610
     0.00610
    -0.01852
     0.15380
     0.19688
     0.28920
     0.12918
     0.11072
     0.19073
     0.20919
     0.20304
     0.23381
     0.18457
     0.24612
     0.32612
     0.28304
     0.39382
     0.35074
     0.22150
     0.37536
     0.35689
     0.55383
     0.31997
     0.36305
     0.10457
     0.11687
     0.32612
     0.22150
     0.01841
     0.02456
     0.12303
     0.10457
     0.02456
     0.13534
     0.12918
     0.10457
     0.28304
     0.20919
     0.20304
     0.20304
     0.31381
     0.45536
     0.23996
     0.55999
     0.37536
     0.41844
     0.38151
     0.52306
     0.35074
     0.38151
     0.34459
     0.34459
     0.38767
     0.41844
     0.27689
     0.30151
     0.11072
     0.07379
     0.32612
     0.38767
     0.25842
     0.35689
     0.41844
     0.50460
     0.39997
     0.29535
     0.27689
     0.27073
     0.41844
     0.16611
    -0.77550
    -1.10168
    -0.51087
     0.04302
     0.00610
    -0.41240
    -0.72627
    -0.80012
    -0.65242
    -0.41855
    -1.23708
    -1.38478
    -0.99706
    -0.12314
     0.62153
     0.89848
     0.62769
     0.71385
     0.68307
     1.05233
     1.16927
     1.55699
     2.62785
     3.53253
     4.33875
     4.56646
     3.42791
     1.94471
     1.04003
     1.58776
     1.43390
     1.77855
     2.22781
     1.99395
     1.79086
     1.08311
     0.55999
    -0.14161
    -0.44317
    -0.03698
    -0.25239
    -0.35701
    -0.05545
     0.07379
     0.70769
     1.17542
     1.38467
     1.61238
     1.31697
     0.82462
     0.98464
     1.00925
     0.68923
     0.86770
     0.94771
     0.90463
     0.75693
     0.54768
     0.28920
     0.12303
     0.11072
     0.12918
     0.01841
     0.06764
    -0.00621
    -0.07391
     0.04918
    -0.01237
     0.17226
     0.04302
     0.04302
     0.07995
     0.12303
     0.20919
     0.36305
     0.00610
     0.10457
     0.07379
     0.12918
     0.04302
     0.27689
     0.23381
     0.02456
     0.14765
     0.08610
     0.15380
     0.04918
     0.03071
     0.03687
     0.11072
     0.07995
    -0.05545
    -0.04929
    -0.03698
    -0.01852
    -0.19084
     0.01841
     0.00610
    -0.15392
    -0.07391
    -0.08006
    -0.09237
    -0.33239
    -0.38778
    -0.30777
    -0.28931
    -0.44932
    -0.46163
    -0.43702
    -0.36932
    -0.29547
    -0.47394
    -0.28316
    -0.24008
    -0.20315
    -0.10468
    -0.11084
    -0.03083
    -0.08006
    -0.05545
     0.27689
     0.32612
     0.40613
     0.36305
     0.32612
     0.29535
     0.25227
     0.20304
     0.06764
     0.06149
    -0.10468
    -0.27700
    -0.37547
    -0.38163
    -0.55395
    -0.67703
    -0.70781
    -0.51087
    -0.34470
    -0.16622
    -0.33239
    -0.29547
    -0.51702
    -0.22777
     0.05533
     0.07995
     0.20919
     0.13534
     0.36305
     0.36920
     0.52922
     0.46152
     0.24612
     0.31381
     0.36920
     0.60922
     0.47998
     0.27689
     0.25227
    -0.00621
    -0.12930
     0.22150
     0.17842
     0.23381
     0.46767
     0.72615
     0.52306
    -0.05545
    -0.14161
     0.09841
     0.32612
     0.10457
    -0.64011
    -1.77251
    -1.22477
    -0.89244
    -1.83405
    -1.54480
    -1.50172
    -1.81559
    -1.81559
    -1.36632
     0.30151
     0.35074
     0.33228
     1.12003
     3.11404
     3.94487
     2.01857
     0.36920
     1.86471
     1.53237
     0.99079
     2.52322
     3.50176
     3.31098
     1.93856
     0.83078
    -0.40009
    -0.74473
    -1.05860
    -1.06476
    -0.44317
    -0.30777
    -0.43086
    -1.09553
    -1.02168
    -0.80628
    -0.52933
    -0.06776
     0.46767
     0.35689
     0.10457
    -0.14161
    -0.12930
    -0.20930
    -0.34470
    -0.38778
    -0.48010
    -0.57241
    -0.64011
    -0.14161
    -0.19084
    -0.19700
    -0.25854
    -0.15392
     0.00610
     0.02456
     0.01225
    -0.17853
    -0.06776
     0.19073
     0.21534
     0.17226
     0.14149
     0.28304
     0.27689
     0.19688
     0.23996
     0.15996
     0.26458
     0.09841
     0.25227
     0.36305
     0.23996
     0.18457
     0.06149
     0.14149
     0.37536
     0.30151
     0.25842
     0.23381
     0.32612
     0.47998
     0.55383
     0.46767
     0.58460
     0.62769
     0.62153
     0.88617
     0.87386
     0.86155
     0.90463
     0.86770
     0.92309
     0.86770
     0.88617
     0.96002
     0.86155
     0.95387
     0.97233
     0.91694
     0.92309
     0.88617
     0.60922
     0.84924
     0.67692
     0.47998
     0.38767
     0.44921
     0.27073
     0.14149
    -0.13545
    -0.12314
    -0.26469
    -0.36316
    -0.48625
    -0.64011
    -0.92936
    -1.13861
    -1.32939
    -1.27401
    -1.29862
    -1.47710
    -1.59403
    -1.69250
    -1.56326
    -1.63711
    -1.50172
    -1.47710
    -1.24323
    -1.36017
    -1.16938
    -1.19400
    -1.10168
    -1.18784
    -1.15092
    -0.90475
    -0.28931
    -0.29547
    -0.52318
    -0.55395
    -0.53548
    -0.54779
    -0.56626
    -0.46163
    -0.33855
    -0.49240
    -0.33855
    -0.24008
    -0.33239
    -0.54779
    -0.63395
    -0.71396
    -0.34470
    -0.11084
    -0.34470
    -0.55395
    -0.61549
    -0.54779
    -0.41855
    -0.28931
    -0.45548
    -0.28931
    -0.07391
    -0.29547
    -0.73858
    -1.40940
    -1.85251
    -1.39709
    -1.07091
    -0.42471
    -0.78166
    -1.19400
    -1.69250
    -1.50172
    -1.21246
    -1.24939
    -0.65242
    -0.12314
     0.19073
     0.31997
     0.00610
     0.29535
     0.14149
     0.39382
     1.25543
     2.72631
     3.95103
     3.79717
     2.67093
     1.20619
     0.66461
     0.03687
     0.27073
     1.36005
     2.69554
     2.09242
     1.56314
     0.20919
    -0.36932
    -0.34470
    -0.04314
     0.45536
     0.55383
    -0.19084
    -1.09553
    -0.62780
    -0.27085
    -0.02467
     0.36305
     0.39997
     0.28304
     0.26458
     0.07995
    -0.04929
    -0.14161
    -0.13545
    -0.24623
    -0.07391
     0.17226
     0.14149
     0.03071
     0.35689
     0.47383
     0.42459
     0.39997
     0.44305
     0.41228
     0.44921
     0.53537
     0.62769
     0.52922
     0.54768
     0.29535
     0.44921
     0.49844
     0.47383
     0.39997
     0.21534
     0.29535
     0.20919
     0.36920
     0.22150
     0.27073
     0.17842
     0.25842
     0.09841
     0.19688
     0.24612
     0.01841
     0.04918
     0.04918
     0.15380
     0.18457
     0.18457
     0.07995
    -0.04314
    -0.17853
    -0.08622
    -0.16007
    -0.00006
    -0.20315
    -0.25239
    -0.34470
    -0.24623
    -0.19700
    -0.35085
    -0.37547
    -0.41855
    -0.42471
    -0.48625
    -0.37547
    -0.41855
    -0.25239
    -0.33239
    -0.38778
    -0.24623
    -0.34470
    -0.21546
    -0.17238
    -0.24623
    -0.19084
    -0.30162
    -0.11084
    -0.07391
    -0.04929
    -0.22777
    -0.20315
    -0.14161
    -0.03698
    -0.19084
    -0.09237
    -0.10468
    -0.12314
    -0.04314
    -0.15392
     0.09226
     0.12303
    -0.11699
     0.00610
     0.05533
     0.12303
    -0.06160
     0.04918
     0.14765
     0.03071
     0.09841
     0.06149
     0.12303
     0.04918
    -0.19700
    -0.09853
     0.03071
    -0.03083
    -0.24008
    -0.61549
    -0.91090
    -1.21862
    -0.32008
    -0.17238
    -0.35701
    -0.44317
    -0.70165
    -0.92321
    -0.97244
    -0.48625
    -0.20315
    -0.13545
    -0.14161
    -0.38778
     0.14765
     0.63384
     0.49229
     0.30151
     0.88617
     0.94156
     0.27689
    -0.18469
    -0.30777
    -0.16622
     0.88001
     0.76308
     1.08926
     1.37851
     0.90463
     0.24612
     0.12918
    -0.13545
    -0.55395
    -0.33855
    -0.50471
    -0.25854
     0.28920
     0.40613
     0.25227
    -0.13545
    -0.46163
    -0.83089
    -0.70165
    -0.64626
    -0.57857
    -0.16007
     0.11687
     0.22150
     0.43690
     0.33843
     0.05533
     0.11072
     0.20304
     0.20304
     0.46152
     0.57230
     0.36920
     0.48614
     0.12918
     0.04302
    -0.11084
    -0.07391
    -0.06776
    -0.02467
    -0.16007
    -0.01852
     0.11072
     0.15380
     0.11072
     0.08610
     0.02456
     0.08610
     0.24612
     0.38767
     0.39997
     0.15996
     0.27073
     0.19688
     0.36920
     0.37536
     0.20304
     0.25227
     0.30766
     0.36305
     0.22765
     0.25227
     0.15380
     0.05533
     0.02456
     0.08610
     0.06149
     0.04918
    -0.28316
    -0.21546
    -0.22161
    -0.30162
    -0.41240
    -0.40009
    -0.41240
    -0.40009
    -0.30777
    -0.32008
    -0.20930
    -0.43086
    -0.51087
    -0.51087
    -0.33239
    -0.31393
    -0.37547
    -0.29547
    -0.35085
    -0.29547
    -0.22161
    -0.38778
    -0.16007
    -0.28931
    -0.42471
    -0.32624
    -0.26469
    -0.27085
    -0.28316
    -0.43702
    -0.31393
    -0.27085
    -0.25239
    -0.28931
    -0.08622
    -0.32008
    -0.25854
    -0.19700
    -0.24623
    -0.24623
    -0.15392
    -0.15392
    -0.09237
     0.03071
     0.04918
    -0.13545
    -0.06160
    -0.05545
     0.01225
    -0.06776
    -0.09237
    -0.04314
     0.00610
    -0.18469
    -0.25854
    -0.41240
    -0.08006
    -0.12930
    -0.60934
    -0.19700
    -0.03698
    -0.27700
    -0.46779
    -0.21546
    -0.65242
    -1.04014
    -1.28631
    -1.03399
    -0.31393
     0.63999
     0.76923
     1.14465
     0.73846
     0.17842
    -0.24008
     0.02456
     1.09541
     1.74777
     2.14165
     1.99395
     1.48929
     0.25227
    -0.19700
    -0.05545
     0.30766
     0.32612
    -0.33855
    -0.17853
    -0.38778
    -0.64626
    -0.80012
    -0.84936
    -1.10168
    -1.24323
    -1.20015
    -0.89859
    -0.60318
    -0.32624
    -0.17853
     0.26458
     0.07995
     0.35074
     0.19073
    -0.39394
    -0.48625
    -0.60318
    -0.52318
    -0.29547
    -0.33239
    -0.56626
    -0.96013
    -0.96629
    -1.27401
    -1.04630
    -1.13861
    -1.23708
    -1.24323
    -1.34170
    -1.42171
    -1.17554
    -1.16938
    -1.29862
    -1.43402
    -1.34170
    -1.39094
    -1.31093
    -1.28631
    -1.40940
    -1.38478
    -1.44017
    -1.37248
    -1.41556
    -1.53864
    -1.42786
    -1.63711
    -1.52018
    -1.34786
    -1.48941
    -1.48941
    -1.50787
    -1.54480
    -1.61865
    -1.74789
    -1.76020
    -1.60634
    -1.61249
    -1.50787
    -1.63096
    -1.78482
    -1.69866
    -1.67404
    -1.73558
    -1.68635
    -1.56941
    -1.75404
    -1.69250
    -1.61865
    -1.48941
    -1.49556
    -1.60634
    -1.55711
    -1.44633
    -1.30478
    -1.43402
    -1.36632
    -1.34786
    -1.26785
    -1.40940
    -1.13246
    -1.23708
    -1.34786
    -1.38478
    -1.28631
    -1.27401
    -1.26170
    -1.35401
    -1.37248
    -1.42171
    -1.32324
    -1.24939
    -1.16323
    -1.24939
    -1.34786
    -1.31709
    -1.31709
    -0.99091
    -1.07707
    -1.07707
    -1.13246
    -0.89244
    -0.76935
    -0.92321
    -0.98475
    -1.05860
    -0.97860
    -0.76320
    -0.48010
    -0.58472
    -0.86782
    -1.51402
    -1.79097
    -1.53249
    -1.05245
    -1.26785
    -1.04630
    -0.65857
    -0.97244
    -1.71096
    -1.68635
    -1.24323
    -0.84936
    -0.79397
    -0.80628
    -1.10784
    -1.24939
    -0.99706
    -0.43702
     0.05533
     0.07995
     0.12303
     0.22765
     0.27689
    -0.08006
    -1.13246
    -1.79097
    -1.64327
    -0.46163
    -0.00621
    -0.25854
    -0.04314
    -0.14776
    -0.57857
    -1.50787
    -0.64626
     0.04302
    -0.22777
    -0.76320
    -0.06776
     0.45536
     1.39698
     0.51691
     0.84924
     0.33228
     0.25842
     0.17842
    -0.19084
    -0.06776
     0.13534
     0.50460
     0.48614
     0.33228
     0.43690
     0.21534
     0.49844
     0.55999
    -0.24008
    -0.12314
    -0.09237
     0.27689
     0.54152
     0.81847
     0.96617
     0.55383
     0.24612
    -0.09237
    -0.26469
    -0.11699
    -0.19084
    -0.45548
    -0.43702
    -0.48010
    -0.44932
    -0.50471
    -0.39394
    -0.43702
    -0.33239
    -0.31393
    -0.31393
    -0.28316
    -0.36316
    -0.20315
    -0.32624
    -0.24008
    -0.07391
    -0.30162
    -0.40009
    -0.35085
    -0.38778
    -0.33239
    -0.30162
    -0.43702
    -0.41240
    -0.40009
    -0.43086
    -0.38163
    -0.51702
    -0.51702
    -0.62780
    -0.76320
    -0.51087
    -0.68934
    -0.76320
    -0.58472
    -0.59087
    -0.59703
    -0.56010
    -0.71396
    -0.47394
    -0.62165
    -0.56626
    -0.42471
    -0.52933
    -0.41240
    -0.52933
    -0.21546
    -0.17238
    -0.20315
    -0.27700
    -0.32008
    -0.28316
    -0.19700
    -0.36932
    -0.48010
    -0.48010
    -0.41855
    -0.43702
    -0.33239
    -0.57241
    -0.91090
    -0.76320
    -0.92321
    -0.70781
    -0.61549
    -0.60934
    -0.40009
    -0.48625
    -0.24623
    -0.00006
    -0.22161
    -0.19084
    -0.32624
     0.08610
     0.31381
     0.04918
    -0.19084
     0.04302
    -0.19084
     0.01841
    -0.09237
    -0.73858
    -0.50471
    -0.73242
    -0.65242
    -0.22777
    -0.08622
    -0.12930
    -0.33239
     0.14149
     0.48614
     0.33228
     0.65846
     1.96933
     2.41244
     2.46783
     2.38783
     1.90163
     2.05549
     2.51091
     2.41244
     2.06165
     1.74162
     0.95387
     0.27689
    -0.45548
     0.20919
     0.44305
    -0.24008
    -0.61549
    -0.78166
    -1.02168
    -1.28631
    -1.03399
    -1.02168
    -0.37547
    -0.92936
    -1.07707
    -0.46779
    -0.41240
    -0.09853
     0.01225
    -0.84936
    -0.65242
     0.20919
     0.25842
    -0.45548
    -0.78781
    -0.75704
    -0.65857
    -0.94167
    -1.15707
    -1.44017
    -1.24939
    -0.92321
    -0.83089
    -1.06476
    -1.16323
    -1.10784
    -0.94783
    -1.03399
    -1.13861
    -1.04630
    -1.08938
    -1.00937
    -1.08938
    -0.91705
    -0.98475
    -0.50471
    -0.01237
     0.10457
    -0.01237
    -0.59087
    -0.84320
    -0.81858
    -0.68934
    -0.52933
    -0.19084
    -0.28931
    -0.51087
    -0.66473
    -0.72627
    -0.68934
    -0.83089
    -0.78166
    -0.66473
    -0.66473
    -0.59087
    -0.66473
    -0.45548
    -0.27700
    -0.11084
    -0.12314
     0.07995
     0.06764
     0.00610
    -0.10468
    -0.07391
    -0.07391
    -0.00621
    -0.06776
     0.00610
    -0.12314
    -0.17853
    -0.19084
    -0.14776
    -0.15392
    -0.28316
    -0.40009
    -0.40009
    -0.44932
    -0.38163
    -0.33855
    -0.19700
    -0.12930
    -0.02467
     0.01225
     0.18457
     0.01841
     0.11687
     0.02456
     0.21534
     0.46152
     0.44921
     0.27689
     0.13534
     0.19688
     0.28920
     0.21534
     0.22150
     0.23381
     0.22150
    -0.08622
     0.09226
     0.03071
    -0.02467
     0.04302
     0.05533
    -0.04929
     0.22150
     0.27689
     0.19073
     0.17226
     0.11687
     0.03071
    -0.00621
     0.06149
     0.12303
     0.29535
     0.35689
     0.20304
     0.22150
     0.11072
     0.06764
     0.03071
    -0.00621
    -0.01852
     0.15996
     0.49229
     0.47998
     0.48614
     0.44305
     0.20304
     0.13534
    -0.53548
    -0.91705
    -0.46779
    -0.39394
    -0.23392
    -0.70781
    -1.23708
    -0.64011
    -0.84936
    -0.99091
    -1.05245
    -1.39709
    -0.96629
    -0.32624
     0.04918
     0.97233
     2.05549
     1.92625
     2.17242
     2.90479
     3.36637
     2.81863
     1.48929
     1.20004
     1.71085
     2.32013
     2.68939
     2.03703
     1.45852
     0.70769
     0.03071
    -0.35701
    -0.78781
    -0.92936
    -0.91090
    -0.97244
    -0.88628
    -0.97860
    -0.78166
    -0.56010
    -0.25239
     0.05533
     0.21534
     0.19073
     0.28304
     0.51075
     0.43690
     0.57845
     0.44305
     0.52306
     0.41228
     0.33228
     0.27073
     0.20919
     0.27073
     0.27073
     0.06149
     0.30151
     0.19688
     0.20304
     0.33228
     0.33843
     0.33228
     0.64615
     0.55383
     0.33228
     0.44921
     0.64615
     0.61538
     0.63384
     0.71385
     0.46152
     0.88001
     1.02156
     0.84924
     0.60922
     0.31997
     0.45536
     0.37536
     0.46152
     0.46152
     0.43690
     0.30151
     0.38151
     0.28304
     0.18457
     0.04918
     0.11072
     0.21534
     0.17842
     0.11687
     0.05533
    -0.03083
     0.17842
     0.06149
     0.06764
     0.04302
     0.07995
    -0.07391
    -0.12314
     0.08610
     0.28304
     0.09226
     0.00610
     0.17842
     0.25227
     0.23381
     0.15996
    -0.05545
     0.11687
     0.09841
    -0.00006
     0.22150
     0.17226
     0.05533
    -0.01237
     0.15996
     0.04302
    -0.00006
     0.03687
     0.03071
    -0.00006
     0.20304
     0.07379
    -0.05545
    -0.09237
     0.12303
     0.03071
     0.30766
     0.36305
     0.04302
     0.00610
     0.04918
     0.04302
     0.06149
    -0.12930
    -0.31393
    -0.23392
    -0.03083
     0.16611
     0.28920
     0.10457
    -0.09237
    -0.06160
    -0.08622
    -0.09237
    -0.24008
    -0.16622
     0.07379
     0.03687
     0.09226
     0.01225
    -0.12930
    -0.12930
    -0.00006
    -0.27700
    -0.49856
    -0.52318
    -0.46163
    -0.32008
    -0.55395
    -0.51087
    -0.54164
    -0.56626
    -0.52933
    -0.81858
    -0.70781
    -0.50471
    -0.59703
    -0.47394
    -0.26469
    -0.00621
     0.34459
     0.45536
     0.16611
     0.32612
     0.17226
     0.14149
    -0.14776
    -0.24623
     0.04918
     0.63999
     1.08311
     0.83693
    -0.22161
    -0.82474
    -0.79397
    -0.59703
    -0.38778
    -0.89244
    -0.95398
    -0.04929
     0.22765
    -0.09237
    -0.01852
    -0.80012
    -0.70165
    -0.68319
    -0.52933
     0.09841
     0.44921
     0.59691
     0.94771
     0.75077
     0.85540
     0.70154
     0.70769
     0.80001
     1.09541
     1.28620
     1.32313
     0.94771
     0.68307
     1.02772
     0.92309
     1.03387
     0.88001
     0.76923
     0.57845
     0.52306
     0.43075
     0.43690
     0.27689
     0.24612
     0.09841
     0.12303
     0.37536
     0.46152
     0.51691
     0.54768
     0.52306
     0.68307
     0.53537
     0.63384
     0.70154
     0.72000
     0.67077
     0.51691
     0.70154
     0.62153
     0.73846
     0.52306
     0.69538
     0.79385
     0.72615
     0.63384
     0.56614
     0.70769
     0.71385
     0.66461
     0.70154
     0.71385
     0.69538
     0.71385
     0.74462
     0.76308
     0.70154
     0.67077
     0.61538
     0.67077
     0.73231
     0.51075
     0.49229
     0.57845
     0.63384
     0.60922
     0.40613
     0.47998
     0.53537
     0.63384
     0.59691
     0.62153
     0.51075
     0.47998
     0.49844
     0.65846
     0.79385
     0.60307
     0.58460
     0.59691
     0.70154
     0.59691
     0.57845
     0.50460
     0.16611
     0.17226
     0.27073
     0.27689
     0.17842
     0.26458
     0.27689
     0.18457
    -0.03698
    -0.20930
     0.43075
     0.30766
    -0.05545
    -0.16007
    -0.08622
     0.13534
     0.31381
     0.44305
     0.22765
     0.49844
     0.46767
     0.46152
     0.57845
     0.63384
     0.70769
     0.73846
     0.75077
     0.77539
     0.79385
     0.78154
     0.65846
     0.50460
     0.33228
     0.28920
     0.28304
     0.43690
     0.28304
     0.03687
    -0.27700
    -0.51702
    -0.44932
    -0.57241
    -0.65242
    -0.44317
    -0.54164
    -0.32624
    -0.36932
    -0.39394
    -0.42471
    -0.44932
    -0.23392
    -0.12314
    -0.18469
    -0.03698
     0.00610
    -0.16007
     0.01841
     0.04302
    -0.09853
    -0.07391
    -0.08006
    -0.06160
     0.01841
    -0.04314
    -0.01237
    -0.05545
     0.01841
     0.22765
     0.27073
     0.27689
     0.08610
     0.15380
     0.36920
     0.66461
     0.58460
     0.50460
     0.57845
     0.84309
     0.84309
     0.45536
    -0.44932
    -0.68934
    -1.25554
    -0.60934
     0.11072
     0.05533
    -0.03083
     0.61538
     0.93540
     0.78770
     0.92309
     0.00610
     0.25227
     0.80001
     1.85855
     2.51091
     2.89864
     2.54168
     2.34475
     2.51707
     2.33859
     2.48014
     2.39398
     1.92625
     1.64931
     1.40313
     1.19388
     1.07080
     1.00925
     0.83078
     0.68307
     0.61538
     0.50460
     0.44305
     0.31381
     0.28920
     0.27073
     0.23381
     0.30766
     0.43075
     0.27689
     0.47998
     0.36920
     0.24612
     0.30151
     0.23381
     0.20304
    -0.06160
    -0.22777
    -0.45548
    -0.41240
    -0.11699
     0.06149
     0.20304
     0.09226
    -0.07391
    -0.08006
     0.30151
     0.46152
     0.33228
     0.49844
     0.45536
     0.58460
     0.55999
     0.86155
     0.85540
     0.84924
     0.81847
     0.79385
     0.52306
     0.83078
    -0.00621
    -0.06776
    -0.31393
    -0.13545
     0.18457
     0.04918
    -0.58472
    -0.98475
    -0.98475
    -0.93552
    -1.39709
    -1.12015
    -1.25554
    -1.26170
    -1.16938
    -1.62480
    -1.53864
    -0.78781
    -0.73242
    -1.02168
    -1.01552
    -0.63395
    -0.67703
    -0.13545
    -0.19700
     0.05533
     0.23381
     0.28920
     0.28920
     0.40613
     0.38767
     0.23996
     0.25227
     0.25842
     0.02456
    -0.01852
     0.18457
    -0.09237
    -0.16622
    -0.04929
    -0.19084
    -0.14161
    -0.27085
    -0.17238
    -0.12314
    -0.04314
    -0.09237
    -0.24008
    -0.29547
    -0.11699
    -0.14161
    -0.17853
    -0.11084
    -0.07391
    -0.06776
    -0.04314
    -0.13545
    -0.27700
    -0.14776
    -0.25239
    -0.16007
    -0.04314
    -0.06776
    -0.10468
    -0.16622
    -0.25239
    -0.15392
    -0.18469
    -0.01852
     0.01841
    -0.17238
    -0.11699
    -0.08622
    -0.17853
    -0.13545
    -0.25854
    -0.14776
    -0.24623
    -0.07391
    -0.11699
    -0.13545
    -0.13545
    -0.30162
    -0.17238
    -0.12314
    -0.10468
    -0.00621
    -0.05545
     0.01841
    -0.04314
    -0.06776
    -0.08622
    -0.05545
     0.09841
     0.23381
     0.14765
    -0.10468
     0.01225
    -0.10468
    -0.09237
    -0.15392
    -0.00621
    -0.03698
    -0.00621
    -0.11699
    -0.10468
    -0.15392
    -0.03698
    -0.08622
    -0.06160
    -0.08622
    -0.08006
    -0.13545
    -0.11084
    -0.09237
     0.01225
    -0.08006
     0.04302
    -0.21546
    -0.20315
    -0.30162
    -0.28931
    -0.20315
    -0.36932
    -0.40624
    -0.88628
    -0.92321
    -0.75704
    -0.99706
    -0.38778
     1.91394
     4.50492
     5.67424
     6.65894
     7.51439
     9.34223
     8.44985
     2.75093
     2.76324
     1.07695
     2.67708
     3.99411
     3.65562
     2.57861
     1.58161
    -0.12930
    -2.40025
    -3.98807
    -5.41588
    -5.82822
    -5.72359
    -5.88361
    -6.35749
    -5.03431
    -3.61265
    -2.53565
    -1.23093
    -0.54164
     0.01841
     0.33228
     0.49229
     0.75077
     0.89232
     1.05233
     0.99695
     0.94771
     0.94156
     0.83078
     0.81847
     0.83693
     0.60307
     0.73231
     0.41844
     0.45536
     0.38767
     0.39382
     0.30151
     0.30766
     0.39382
     0.07379
     0.14765
     0.04918
     0.22150
     0.09226
    -0.00621
     0.06764
     0.07379
    -0.01237
     0.04302
    -0.06776
    -0.06160
     0.01225
     0.14149
     0.14149
    -0.05545
    -0.01237
    -0.06160
     0.04302
     0.07379
     0.19688
    -0.00621
    -0.00006
     0.00610
     0.16611
    -0.06776
    -0.09237
    -0.04314
    -0.00006
    -0.01852
    -0.01852
    -0.08622
    -0.24008
    -0.11084
    -0.33239
    -0.21546
    -0.08622
    -0.20315
    -0.25854
    -0.10468
    -0.06160
    -0.03698
    -0.03698
    -0.06776
     0.01841
     0.01841
     0.25842
     0.02456
     0.05533
    -0.12314
    -0.03698
    -0.01852
     0.07995
     0.10457
    -0.17238
    -0.16007
    -0.23392
    -0.21546
    -0.14161
    -0.35701
    -0.37547
    -0.35701
    -0.40624
    -0.27700
    -0.20315
    -0.21546
    -0.09853
     0.27689
     0.01225
     0.02456
    -0.08006
    -0.00621
     0.05533
     0.27689
     0.28304
     0.33228
     0.06149
     0.33228
     0.40613
     0.49844
     0.31381
     0.23996
     0.22765
     0.26458
     0.30766
     0.36920
     0.30151
     0.31997
     0.41844
     0.43075
     0.43075
     0.41844
     0.54152
     0.78154
     0.88617
     0.86155
     0.76308
     0.67077
     0.80001
     1.00925
     1.26774
     1.27389
     1.31697
     1.16927
     1.42159
     1.47083
     1.47698
     1.57545
     1.38467
     1.07695
     1.08926
     1.28620
     1.21235
     1.55699
     1.74162
     1.68008
     1.71085
     1.87086
     0.49844
    -1.58172
    -2.14792
    -1.32939
    -0.40624
    -0.94783
    -1.66788
    -2.17869
    -2.91106
    -3.80344
    -4.13577
    -3.53880
    -3.54496
    -2.00637
    -0.76935
    -1.45248
    -1.68019
     0.00610
     2.51091
     4.36337
     3.42791
     2.48014
     0.96002
    -0.70781
     1.12003
     2.45552
     3.24328
     3.48330
     2.75709
     1.39082
    -0.11084
    -1.05245
    -1.36632
    -1.58788
    -1.38478
    -1.12015
    -1.45248
    -1.62480
    -1.42786
    -0.84936
    -0.44932
    -0.33239
    -0.03698
     0.07995
    -0.12314
    -0.22777
    -0.29547
    -0.14776
    -0.09237
    -0.15392
    -0.03083
    -0.00621
    -0.06160
     0.11072
     0.17842
     0.10457
     0.12918
     0.23996
     0.30151
     0.46152
     0.38151
     0.33228
     0.34459
     0.41228
     0.49229
     0.72615
     0.36920
     0.38151
     0.54152
     0.54152
     0.64615
     0.51691
     0.59076
     0.36305
     0.40613
     0.60307
     0.39382
     0.33843
     0.28304
     0.07995
     0.12918
     0.33843
     0.06764
     0.03071
    -0.14161
    -0.05545
     0.02456
    -0.04314
    -0.03083
    -0.20315
    -0.17853
    -0.06776
    -0.11084
    -0.07391
     0.03687
    -0.11699
    -0.03698
     0.15996
     0.16611
     0.04302
     0.10457
     0.07379
     0.15380
     0.22150
     0.15996
     0.23381
     0.20919
     0.08610
     0.28920
     0.31381
     0.33228
     0.28920
     0.11072
     0.29535
     0.23381
     0.00610
     0.23996
     0.22150
     0.22150
     0.12303
     0.17842
     0.21534
     0.23996
     0.14149
     0.21534
     0.34459
     0.27689
     0.15996
     0.27073
     0.28920
     0.39382
     0.45536
     0.47998
     0.44305
     0.38151
     0.17226
     0.05533
    -0.14776
    -0.00006
     0.15380
     0.19688
     0.09226
    -0.11699
    -0.22161
    -0.92321
    -0.97860
    -0.72012
    -0.38778
    -0.24008
    -0.12314
    -0.19084
    -0.20930
    -0.30777
    -0.67088
    -0.50471
    -0.12930
     0.21534
     0.00610
     0.31381
     0.70769
     0.55383
     0.42459
     0.73231
     1.01541
     1.20004
     1.41544
     1.57545
     1.29851
     1.25543
     1.23696
     1.21235
     1.87086
     2.37552
     3.07096
     2.91710
     2.00626
     0.68307
     1.03387
     0.97848
     0.32612
    -0.43086
    -0.59087
    -0.16622
    -0.73858
     0.22765
     0.27073
    -0.44932
    -0.99706
    -1.27401
    -0.81858
    -0.30777
     0.10457
     0.23996
    -0.19084
     0.07379
     0.69538
     0.76923
     0.84924
     1.11388
     1.02772
     0.85540
     0.67077
     0.33228
     0.19073
     0.09841
     0.11687
    -0.10468
    -0.08006
    -0.01237
    -0.04929
     0.03687
     0.09841
     0.06764
     0.14765
     0.23381
     0.36920
     0.15380
     0.35689
     0.26458
     0.37536
     0.33843
     0.22765
     0.27073
     0.24612
     0.35689
     0.24612
     0.15996
     0.38151
     0.41844
     0.29535
     0.14765
     0.24612
     0.05533
     0.20919
     0.12303
     0.12918
     0.16611
     0.15380
    -0.01852
     0.00610
     0.09841
     0.09841
    -0.06776
    -0.01237
     0.00610
     0.02456
     0.07995
     0.08610
     0.01841
    -0.09853
     0.01225
     0.08610
     0.19688
     0.03071
     0.01225
    -0.04929
     0.07995
     0.04918
     0.01841
     0.06764
    -0.00621
     0.01841
     0.02456
    -0.01852
    -0.03698
    -0.25854
    -0.24008
    -0.08006
    -0.08006
    -0.11084
    -0.08006
    -0.06776
    -0.20930
    -0.20315
    -0.17238
    -0.38778
    -0.20930
    -0.16007
    -0.24623
    -0.23392
    -0.09237
    -0.23392
    -0.30162
    -0.30162
     0.00610
    -0.01852
    -0.22777
    -0.22161
    -0.60318
    -0.78166
    -0.85551
    -0.75704
    -0.34470
    -0.22161
    -0.33239
    -0.65857
    -0.81858
    -0.54779
    -0.38778
    -0.36932
    -0.48625
    -0.73858
    -0.56626
    -0.56626
    -0.03083
     0.28304
     0.54152
     0.41844
     0.36305
     0.49229
     0.46152
     0.49229
     0.44305
     0.47998
     0.40613
     0.49844
     0.49844
     0.31381
     0.20919
    -0.10468
    -0.06776
     0.27073
     0.30766
     0.43075
     0.20919
    -0.17238
    -1.19400
    -1.65557
    -0.73242
    -0.68934
    -0.86782
    -0.81243
    -0.62165
    -0.16007
     0.04918
     0.13534
     0.16611
     0.17226
     0.43075
     0.65846
     1.03387
     1.46468
     1.85240
     1.63700
     1.71700
     2.00010
     1.94471
     2.23397
     2.16627
     2.19704
     2.07395
     1.58161
     1.50160
     1.32928
     1.26774
     1.12003
     1.02156
     1.13850
     1.11388
     0.94771
     1.02772
     0.96617
     1.00310
     0.93540
     0.79385
     0.82462
     0.75077
     0.86770
     0.84309
     0.62769
     0.60307
     0.63384
     0.57845
     0.55383
     0.54152
     0.52922
     0.38151
     0.50460
     0.47383
     0.36305
     0.28304
     0.39997
     0.35689
     0.31997
     0.48614
     0.20304
     0.35689
     0.05533
     0.14149
     0.22150
     0.28304
     0.23381
     0.07995
     0.03071
     0.11072
     0.14149
    -0.07391
    -0.15392
     0.02456
     0.06764
     0.04302
    -0.04929
    -0.19084
    -0.08622
    -0.26469
    -0.25239
    -0.15392
    -0.16622
    -0.33239
    -0.42471
    -0.38163
    -0.36932
    -0.37547
    -0.46779
    -0.49856
    -0.44317
    -0.54164
    -0.55395
    -0.44932
    -0.54779
    -0.61549
    -0.72012
    -0.51702
    -0.55395
    -0.60318
    -0.67088
    -0.57857
    -0.51702
    -0.45548
    -0.54164
    -0.77550
    -0.60318
    -0.51702
    -0.54779
    -0.63395
    -0.76935
    -0.70165
    -0.68319
    -0.38163
    -0.20315
    -0.46779
    -0.44317
    -0.62165
    -0.90475
    -0.67088
    -0.50471
    -0.31393
    -0.50471
    -0.81858
    -0.98475
    -1.29247
    -1.16323
    -1.14476
    -1.39709
    -1.02783
    -0.57241
    -0.75704
    -1.38478
    -2.05561
    -1.59403
    -1.02168
    -0.95398
    -0.95398
    -0.75089
    -0.54164
    -0.20930
     0.05533
     0.04302
    -0.43702
    -1.26785
    -1.01552
    -0.39394
    -0.00621
     0.14149
    -0.02467
    -0.25239
    -0.52318
    -0.54779
    -0.51702
    -0.46779
    -0.36932
    -0.16007
    -0.08622
    -0.20930
    -0.02467
    -0.00621
    -0.00006
     0.25842
     0.40613
     0.33228
     0.17842
    -0.03698
     0.10457
     0.10457
     0.12303
     0.09841
    -0.02467
    -0.04929
    -0.05545
    -0.26469
    -0.30162
    -0.33855
    -0.43086
    -0.43702
    -0.40009
    -0.43086
    -0.43086
    -0.35701
    -0.36316
    -0.40009
    -0.40009
    -0.53548
    -0.50471
    -0.37547
    -0.17853
    -0.28316
    -0.39394
    -0.39394
    -0.41855
    -0.59087
    -0.24623
    -0.19700
    -0.44932
    -0.31393
    -0.40009
    -0.35701
    -0.37547
    -0.54779
    -0.35701
    -0.44932
    -0.43086
    -0.38778
    -0.31393
    -0.44932
    -0.35701
    -0.60934
    -0.41855
    -0.35701
    -0.38778
    -0.44317
    -0.36932
    -0.22777
    -0.23392
    -0.33239
    -0.40624
    -0.33855
    -0.43086
    -0.32008
    -0.25239
    -0.22161
    -0.23392
    -0.40624
    -0.43086
    -0.38163
    -0.40624
    -0.50471
    -0.26469
    -0.16007
    -0.11699
    -0.22161
    -0.29547
    -0.00006
     0.06149
     0.07379
     0.25227
     0.42459
     0.40613
     0.18457
     0.09841
     0.41228
     0.73846
     1.09541
     0.97848
     0.16611
    -0.94167
    -1.29247
    -1.69866
    -1.14476
     0.09226
    -0.04929
    -1.10784
    -0.54779
    -0.52318
    -0.97860
    -1.45248
    -1.69250
    -1.55711
    -1.07707
    -0.50471
    -0.14161
    -0.14161
     0.10457
     0.11687
    -0.07391
    -0.25854
    -0.25239
    -0.25854
    -0.33239
    -0.54779
    -0.43086
    -0.09237
    -0.50471
    -0.25239
    -0.08006
    -0.39394
    -0.00006
     0.20919
     0.09841
     0.12918
     0.34459
     0.47998
     0.76923
     0.70154
     0.95387
     0.84924
     0.88617
     0.99079
     1.04618
     1.07695
     1.00310
     1.01541
     0.86155
     0.67077
     0.48614
     0.32612
     0.20919
    -0.01852
    -0.32008
    -0.14776
     0.09226
     0.89232
     2.63400
     4.26490
     4.66493
     4.89880
     5.13882
     3.35406
    -1.45248
    -1.66788
     1.14465
     1.87086
     2.24012
     2.43091
     1.25543
    -0.32008
    -1.49556
    -2.08638
    -3.04030
    -3.56957
    -3.68035
    -3.21262
    -2.87413
    -2.86798
    -2.76951
    -2.04945
    -1.63096
    -1.05245
    -0.37547
    -0.22161
    -0.15392
    -0.08006
    -0.06776
    -0.07391
    -0.09237
    -0.10468
    -0.07391
    -0.14161
    -0.03698
    -0.14776
    -0.12930
    -0.02467
     0.02456
     0.07379
     0.11072
     0.04918
     0.10457
    -0.06160
    -0.01852
     0.07995
     0.12303
     0.32612
     0.15996
     0.11687
     0.15380
     0.13534
     0.35689
     0.31997
     0.20304
     0.10457
    -0.03083
     0.02456
     0.01841
    -0.00621
    -0.10468
    -0.21546
    -0.14161
    -0.24623
    -0.21546
    -0.44317
    -0.35085
    -0.20930
    -0.18469
    -0.16622
    -0.15392
    -0.19700
    -0.07391
    -0.03083
     0.07995
     0.03687
     0.07379
    -0.01852
    -0.06160
    -0.08006
    -0.38163
    -0.38778
    -0.29547
     0.13534
    -0.28316
    -0.56010
    -0.42471
    -0.80628
    -0.76320
    -0.42471
    -0.19084
    -0.31393
    -1.47710
    -2.89875
    -2.23408
    -1.08322
    -1.76020
    -1.65557
    -1.39094
    -1.00321
    -1.05245
    -0.06776
    -0.08622
    -0.43086
    -0.46163
    -0.99706
    -0.59703
     0.46767
     1.05849
     1.36621
     1.39082
     1.41544
     1.39082
     1.18158
     1.07080
     1.00925
     0.82462
     0.70769
     0.52922
     0.51075
     0.29535
     0.18457
     0.11687
     0.23996
     0.04918
     0.07995
    -0.08006
    -0.03698
    -0.03698
    -0.15392
    -0.18469
    -0.22777
    -0.09853
    -0.16007
    -0.17853
    -0.09237
    -0.11699
    -0.27085
    -0.32008
    -0.04314
     0.03687
    -0.05545
    -0.01237
    -0.05545
    -0.04314
    -0.04929
    -0.07391
    -0.06160
    -0.04314
    -0.10468
    -0.17853
    -0.16622
    -0.29547
    -0.18469
    -0.27085
    -0.17853
    -0.19084
    -0.01852
    -0.10468
    -0.19700
    -0.15392
    -0.08622
    -0.11699
    -0.08622
     0.17842
    -0.01852
     0.10457
     0.29535
     0.37536
     0.43690
     0.36305
    -0.51087
    -1.37248
    -2.02483
    -1.58788
    -0.89244
    -0.37547
    -0.19700
     0.01225
     1.21850
     1.34774
     0.44921
    -0.29547
    -0.38163
     0.06149
     1.10157
     2.04934
     2.46783
     3.18174
     3.37252
     3.02788
     2.68323
     2.52938
     2.37552
     2.40629
     1.88317
     1.66777
     1.55084
     1.39082
     1.06464
     1.00925
     0.70769
     0.53537
     0.31997
    -0.00621
    -0.26469
    -0.57241
    -0.72627
    -0.84320
    -0.95398
    -0.95398
    -0.92321
    -0.93552
    -0.86782
    -0.96013
    -0.95398
    -0.90475
    -0.83705
    -0.60318
    -0.63395
    -0.64626
    -0.41855
    -0.41855
    -0.42471
    -0.36932
    -0.28931
    -0.22161
    -0.10468
     0.03687
     0.07379
     0.07995
     0.11072
     0.37536
     0.23381
     0.25842
     0.20919
     0.27689
     0.27689
     0.54152
     0.57230
     0.46767
     0.30151
     0.11687
    -0.41240
    -1.23093
    -1.43402
    -1.62480
    -2.22793
    -1.36017
    -0.54779
    -0.94167
    -1.86482
    -1.72943
    -1.55095
    -1.79097
    -1.68635
    -1.60019
    -1.39094
    -1.13246
    -0.61549
    -0.40624
     0.03071
     0.12303
    -0.09237
    -0.18469
    -0.23392
    -0.11699
    -0.28931
    -0.40009
    -0.56626
    -0.31393
    -0.04314
    -0.20930
    -0.22777
    -0.61549
    -0.73242
    -0.16622
    -0.08006
     0.06764
     0.23996
     0.11072
     0.23996
     0.32612
     0.34459
     0.52922
     0.49229
     0.48614
     0.61538
     0.75693
     0.56614
     0.59691
     0.55383
     0.46767
     0.36305
     0.42459
     0.44921
     0.26458
     0.26458
     0.21534
     0.19073
     0.18457
     0.21534
     0.06149
     0.14765
     0.12303
     0.11687
     0.19688
     0.11072
     0.18457
    -0.01237
     0.15380
     0.09226
     0.04302
     0.01841
     0.07995
     0.16611
     0.13534
    -0.02467
     0.10457
     0.09226
     0.19688
     0.20919
     0.04302
     0.01841
     0.04918
     0.20304
     0.39997
     0.35074
     0.30151
     0.37536
     0.44921
     0.46767
     0.46152
     0.36305
     0.35074
     0.44305
     0.65230
     0.59076
     0.43690
     0.30151
     0.14149
     0.10457
     0.01225
    -1.69866
    -2.92337
    -3.60650
    -3.21262
    -1.93252
    -0.97244
    -0.92936
    -0.69550
    -1.21246
    -0.85551
    -0.38778
    -0.01237
    -0.23392
    -0.01237
     0.93540
     2.14165
     3.02788
     3.61254
     3.78486
     4.24028
     4.01873
     3.64947
     3.51407
     3.15096
     2.36321
     2.22781
     2.25858
     2.40013
     2.29551
     2.09242
     1.65546
     1.35390
     1.42775
     1.36005
     1.02772
     0.68923
     0.30151
     0.25227
    -0.11699
    -0.14161
     0.29535
     0.39997
     0.28920
    -0.12314
    -0.42471
    -0.41240
    -0.49856
    -0.41855
    -0.22161
    -0.04314
    -0.01237
    -0.20930
    -0.07391
    -0.07391
    -0.04314
    -0.03698
    -0.12930
    -0.04929
    -0.03083
    -0.04314
     0.01841
    -0.20930
    -0.03083
    -0.14161
    -0.17853
     0.05533
     0.07995
    -0.05545
    -0.12314
    -0.02467
    -0.02467
    -0.01237
    -0.04929
    -0.10468
    -0.06160
     0.02456
     0.04918
    -0.02467
    -0.12930
     0.00610
    -0.15392
    -0.05545
     0.08610
     0.04302
     0.04302
    -0.04929
     0.05533
     0.03687
     0.03687
    -0.01852
    -0.01237
     0.20304
     0.14149
     0.20919
     0.01841
     0.10457
     0.02456
     0.00610
     0.14149
     0.19073
     0.11687
     0.04302
     0.07995
     0.10457
     0.12303
     0.00610
     0.08610
     0.00610
     0.19688
     0.07995
     0.11072
     0.07995
    -0.11084
    -0.07391
     0.11687
     0.07379
    -0.05545
    -0.04314
    -0.08622
    -0.06776
    -0.01237
    -0.07391
    -0.04314
    -0.00006
    -0.06776
     0.04918
     0.08610
     0.09841
    -0.01237
    -0.24623
    -0.05545
     0.12918
    -0.01237
    -0.02467
    -0.06776
    -0.03083
     0.05533
    -0.20930
    -0.11699
    -0.06160
     0.03071
    -0.12930
    -0.26469
    -0.13545
    -0.15392
    -0.36932
    -0.16007
    -0.08006
    -0.17853
    -0.20315
    -0.19084
    -0.11699
     0.02456
     0.19688
     0.15380
     0.25842
     0.08610
    -0.08622
    -0.49856
    -0.67703
    -0.87397
    -1.94483
    -1.69250
    -1.76635
    -2.56026
    -2.57257
    -2.81874
    -2.86798
    -2.88644
    -3.38494
    -3.21878
    -2.54180
    -2.03099
    -1.54480
    -0.79397
     0.33843
     0.70769
     0.99695
     1.31697
     1.91394
     2.60323
     2.88017
     3.05865
     3.84025
     3.93872
     4.04950
     3.53253
     3.11404
     2.78786
     2.21550
     1.80932
     1.72931
     1.32928
     1.20619
     0.89232
     0.80616
     0.76923
     0.57230
     0.45536
     0.28920
     0.19073
     0.15996
     0.19073
     0.19688
     0.41228
     0.38767
     0.49844
     0.48614
     0.60307
     0.54768
     0.68307
     0.49844
     0.75693
     0.77539
     0.75693
     0.68923
     0.61538
     0.61538
     0.70154
     0.55999
     0.65230
     0.56614
     0.62769
     0.50460
     0.52306
     0.43690
     0.41844
     0.26458
     0.46152
     0.39382
     0.30766
     0.32612
     0.30766
     0.30151
     0.28920
     0.25227
     0.31381
     0.25227
     0.29535
     0.24612
     0.31997
     0.29535
     0.27689
     0.10457
     0.27689
     0.25227
     0.25227
     0.20304
     0.28920
     0.11687
     0.20919
     0.12303
     0.04302
     0.16611
     0.14765
     0.04918
     0.13534
     0.08610
     0.10457
    -0.03083
     0.01841
     0.11687
     0.03071
     0.10457
     0.01225
     0.06149
     0.05533
     0.06149
     0.07379
     0.08610
     0.06764
     0.12303
     0.07995
     0.08610
     0.11072
     0.01841
    -0.03698
     0.16611
     0.04302
     0.06149
     0.05533
     0.13534
     0.05533
    -0.08006
    -0.05545
    -0.01852
    -0.08006
    -0.02467
    -0.24623
    -0.25854
    -0.17853
    -0.19084
    -0.37547
    -0.28931
    -0.38163
    -0.53548
    -0.49240
    -0.51087
    -0.54164
    -0.56010
    -0.46779
    -0.37547
    -0.41240
    -0.43702
    -0.43702
    -0.49240
    -0.32624
    -0.35701
    -0.36932
    -0.22161
    -0.18469
    -0.24623
    -0.18469
    -0.13545
    -0.06160
     0.07995
    -0.10468
     0.09841
     0.25842
    -0.06776
    -0.51702
    -1.32324
    -2.11100
    -2.33871
    -3.37879
    -4.28348
    -3.48957
    -1.85867
    -0.33239
     0.85540
     0.17842
    -0.91090
    -1.40325
    -1.37863
    -1.50787
    -1.24323
     0.58460
     1.77239
     2.20935
     2.27705
     1.72316
     1.69854
     1.45852
     1.20004
     0.90463
     0.47383
    -0.03698
    -0.43702
    -0.52933
    -0.65857
    -0.46779
    -0.48625
    -0.80012
    -0.76320
    -0.56010
    -0.45548
    -0.41855
    -0.54164
    -0.54779
    -0.38778
    -0.51087
    -0.54164
    -0.61549
    -0.55395
    -0.54164
    -0.57857
    -0.48625
    -0.46163
    -0.39394
    -0.44317
    -0.48625
    -0.51702
    -0.42471
    -0.50471
    -0.59703
    -0.43702
    -0.49856
    -0.47394
    -0.46163
    -0.46163
    -0.52933
    -0.49240
    -0.59087
    -0.50471
    -0.37547
    -0.41240
    -0.49240
    -0.58472
    -0.36316
    -0.57857
    -0.56626
    -0.51702
    -0.52318
    -0.53548
    -0.45548
    -0.52933
    -0.46779
    -0.53548
    -0.57857
    -0.60318
    -0.51702
    -0.48010
    -0.57241
    -0.63395
    -0.62780
    -0.69550
    -0.68319
    -0.73242
    -0.57241
    -0.62780
    -0.72627
    -0.67703
    -0.68934
    -0.65242
    -0.70781
    -0.55395
    -0.60318
    -0.43086
    -0.51702
    -0.53548
    -0.60318
    -0.49240
    -0.46779
    -0.38778
    -0.38163
    -0.44932
    -0.47394
    -0.44932
    -0.37547
    -0.47394
    -0.45548
    -0.62165
    -0.45548
    -0.26469
    -0.42471
    -0.46779
    -0.37547
    -0.52933
    -0.53548
    -0.48010
    -0.22777
    -0.27085
    -0.48010
    -0.27700
    -0.13545
    -0.24623
    -0.04314
    -0.04929
    -0.08622
    -0.04929
     0.07379
     0.09226
     0.14765
     0.33843
     0.37536
     0.72615
     0.83078
     0.77539
     0.73231
     0.51691
     0.46152
     0.22150
     0.19688
    -0.06160
    -0.35701
    -0.37547
    -0.33855
    -0.60934
    -0.70781
    -0.72627
    -0.60934
    -0.84936
    -0.78166
    -1.04014
    -1.39094
    -1.14476
    -0.84936
    -0.78781
    -0.81858
    -0.58472
    -0.30777
    -0.20930
    -0.02467
    -0.00006
    -0.13545
    -0.06160
    -0.30162
    -0.21546
     0.62769
     0.70769
    -0.16007
    -2.57873
    -3.04646
    -3.01568
    -3.32340
    -3.09569
    -2.49872
    -2.30793
    -1.72327
    -2.12946
    -1.30478
    -0.40624
    -0.53548
    -1.40325
     0.23381
     2.49245
     3.67408
     2.50476
     2.15396
     2.27705
     2.30782
     2.43706
     3.55100
     4.43722
     3.68024
     2.43706
     1.18158
     0.19073
    -0.25854
    -0.56010
    -0.47394
    -0.33239
    -0.27700
    -0.75704
    -1.07707
    -0.74473
    -0.59703
    -0.18469
    -0.09237
    -0.12930
    -0.24623
    -0.30162
    -0.27085
    -0.57857
    -0.60934
    -0.56626
    -0.51087
    -0.35085
    -0.33855
    -0.30162
    -0.25239
    -0.20315
    -0.06776
    -0.10468
     0.07379
    -0.09853
    -0.00006
     0.01225
     0.16611
     0.04918
     0.03687
     0.09841
    -0.09853
     0.01225
     0.08610
     0.01225
    -0.03083
    -0.01237
     0.02456
    -0.02467
     0.04918
    -0.06160
    -0.14776
    -0.00621
    -0.15392
     0.00610
    -0.08006
    -0.11699
    -0.18469
    -0.23392
    -0.05545
    -0.01237
    -0.12930
    -0.10468
    -0.14776
    -0.00006
    -0.09237
    -0.20315
    -0.07391
    -0.11699
    -0.06776
    -0.11084
    -0.14776
    -0.10468
    -0.20315
    -0.24008
    -0.09237
    -0.11084
    -0.24623
    -0.26469
    -0.33239
    -0.21546
    -0.27700
    -0.38778
    -0.46779
    -0.46779
    -0.42471
    -0.40009
    -0.35701
    -0.43702
    -0.45548
    -0.46163
    -0.31393
    -0.41240
    -0.28316
    -0.40009
    -0.23392
    -0.26469
    -0.11084
    -0.06776
     0.01225
     0.18457
     0.16611
     0.16611
     0.08610
     0.17226
     0.31997
     0.25842
     0.44921
     0.51075
     0.18457
    -0.01237
    -0.11699
    -0.54164
    -0.72627
    -0.63395
    -0.81858
    -0.89859
    -0.76935
    -0.88013
    -0.89859
    -1.00321
    -1.13246
    -1.08322
    -0.95398
    -0.71396
    -0.44932
    -0.29547
    -0.38163
    -0.30777
    -0.03698
     0.26458
     0.29535
     0.45536
     0.41228
     0.35074
     0.39997
     0.18457
     0.09226
    -0.01852
     0.25842
     0.57230
     0.65230
     0.14149
    -0.24623
    -0.90475
    -1.31709
    -0.41855
     0.45536
    -0.41855
    -0.85551
    -0.91705
    -0.64626
    -0.72627
    -0.33239
    -0.14161
    -1.04630
     0.33228
     0.23996
    -0.06160
     1.07080
     1.73547
     1.81547
     1.79086
     3.45868
     3.30482
     0.72000
     0.44921
     0.49844
     0.62153
     0.67692
     1.93241
     2.04318
     1.07695
     0.42459
    -0.29547
    -1.15707
    -0.94167
    -0.70165
    -0.48625
    -0.08622
     0.11687
    -0.12930
    -0.34470
     0.00610
     0.20919
     0.41844
     0.75077
     0.46767
     0.51075
     0.23381
     0.39382
     0.20919
     0.28920
     0.18457
     0.24612
     0.24612
     0.23381
     0.29535
     0.43075
     0.40613
     0.44305
     0.54768
     0.65846
     0.63999
     0.57230
     0.72615
     0.83693
     0.83078
     0.84309
     0.88617
     0.95387
     0.92925
     1.05233
     1.03387
     1.01541
     1.04618
     1.07695
     1.08926
     1.19388
     1.28620
     0.99695
     1.10157
     1.21235
     1.16927
     1.06464
     1.05233
     1.05849
     0.81847
     0.98464
     0.76308
     0.62153
     0.55383
     0.39382
     0.29535
     0.26458
     0.21534
    -0.06776
    -0.06160
    -0.17853
    -0.27700
    -0.40009
    -0.49240
    -0.60318
    -0.79397
    -0.76935
    -0.86166
    -0.58472
    -0.73242
    -0.72627
    -0.83705
    -0.88013
    -0.68934
    -0.57857
    -0.66473
    -0.56626
    -0.42471
    -0.35085
    -0.34470
    -0.38778
    -0.25239
    -0.17853
     0.02456
    -0.06776
     0.07995
     0.12303
     0.08610
     0.04918
    -0.04929
    -0.17238
    -0.56626
    -0.68319
    -0.65857
    -0.80628
    -0.92321
    -0.99706
    -1.17554
    -1.32324
    -1.46479
    -1.40940
    -1.61249
    -1.54480
    -1.39709
    -1.27401
    -1.16938
    -1.00321
    -0.85551
    -0.65242
    -0.35085
    -0.22777
    -0.33855
    -0.31393
     0.06149
     0.26458
     0.25842
     0.54152
     0.60307
     0.59691
     0.14149
    -0.11084
     0.51075
     0.44305
    -0.20930
    -0.42471
     0.01225
     0.22765
    -0.04929
     0.20304
    -0.16622
    -0.70781
    -0.73242
    -0.41240
     0.39382
     1.56930
     1.38467
     1.43390
     0.61538
     0.03071
    -0.56010
    -0.23392
     1.39698
     2.26474
     2.43091
     2.13550
     2.56015
     2.73247
     1.39082
     1.09541
     0.03071
     0.17842
     0.69538
     0.39382
     0.89848
     1.08926
     1.06464
     0.33843
     0.20304
    -0.00621
     0.00610
     0.04918
     0.28304
     0.50460
     0.39382
     0.38151
     0.06764
     0.29535
     0.67077
     0.71385
     0.89232
     0.96002
     0.71385
     0.60922
     0.29535
     0.36305
     0.24612
    -0.14776
     0.01841
     0.10457
    -0.04929
     0.14765
     0.01841
     0.09841
     0.09841
     0.20919
     0.12918
     0.32612
     0.23996
     0.28304
     0.20304
     0.43075
     0.22150
     0.31997
     0.23996
     0.41844
     0.28920
     0.32612
     0.21534
     0.19688
     0.24612
     0.30151
     0.23381
     0.08610
     0.09841
     0.06764
    -0.02467
     0.03687
     0.14149
    -0.06776
    -0.09853
    -0.13545
    -0.01852
    -0.09853
    -0.16007
    -0.19700
    -0.02467
    -0.01852
    -0.14776
    -0.17853
    -0.17238
    -0.05545
    -0.17238
    -0.05545
    -0.14161
    -0.09853
    -0.17238
    -0.01852
    -0.02467
     0.00610
    -0.04929
    -0.03698
     0.01225
     0.06149
     0.01841
     0.11687
     0.05533
     0.00610
    -0.04314
    -0.04314
     0.06149
     0.11687
    -0.10468
     0.01225
    -0.05545
    -0.18469
    -0.20315
    -0.22777
    -0.31393
    -0.09237
    -0.08622
    -0.10468
    -0.18469
    -0.24623
    -0.16007
     1.29851
     2.44322
     1.18773
     0.21534
    -0.01237
     0.34459
     0.85540
     1.15696
     0.88617
     0.92925
     1.04003
     0.94771
     0.48614
     0.35689
     0.12918
     0.07995
    -0.24008
    -0.22161
     0.00610
    -0.17853
    -0.31393
    -0.18469
    -0.34470
    -0.21546
     0.25842
     0.13534
    -0.28316
    -0.11084
    -0.15392
    -0.40009
    -1.03399
    -0.86166
    -0.88628
    -0.83089
     0.19688
     0.78154
     0.55999
     0.53537
     0.07379
    -0.32624
     0.17226
     0.79385
     1.15080
     1.50160
     1.86471
     2.03703
     1.40929
    -0.40009
    -0.46163
     0.20304
     0.35074
    -0.11699
     0.60922
     0.63999
     0.25842
    -0.13545
    -0.48625
    -0.78166
    -0.65242
    -0.27700
     0.34459
     0.70154
     1.07695
     1.08926
     0.97233
     0.76923
     0.86770
     1.04003
     1.14465
     1.13234
     1.12003
     1.01541
     0.86155
     0.63384
     0.33843
     0.44921
     0.41844
     0.44921
     0.46152
     0.33228
     0.26458
     0.38767
     0.28920
     0.47383
     0.38151
     0.30151
     0.29535
     0.28920
     0.33843
     0.21534
     0.14149
     0.20919
     0.27689
     0.31997
     0.19073
     0.05533
    -0.03083
    -0.08006
     0.11072
     0.19073
     0.11687
    -0.00621
     0.03071
     0.01841
     0.06149
     0.11072
     0.03071
    -0.02467
     0.07379
     0.17226
     0.15996
     0.19073
     0.01225
     0.09226
     0.04302
     0.14149
     0.23996
     0.10457
     0.06764
     0.04918
     0.11072
     0.25227
     0.12303
     0.07995
     0.06149
     0.15996
     0.25227
     0.27689
     0.21534
     0.15380
     0.09841
     0.09226
     0.23996
     0.35689
     0.14765
     0.19688
     0.20304
     0.23381
     0.15380
     0.27073
     0.07379
     0.14149
     0.11687
     0.00610
    -0.00006
    -0.00621
    -0.17238
    -0.28931
     0.05533
    -0.17238
    -0.22161
    -0.17853
    -0.04314
    -0.06776
    -0.05545
    -0.28316
    -0.16007
    -0.09853
     0.08610
     0.06149
     0.01841
     0.26458
     0.08610
     0.25227
     0.34459
     0.51691
     0.26458
     0.29535
     0.26458
     0.49844
     0.32612
     0.41844
     0.36920
     0.49229
     0.52306
     0.56614
     0.53537
     0.49229
     0.20304
     0.09841
     0.36305
     0.30151
     0.02456
    -0.04929
     0.17842
    -0.08006
    -0.18469
     0.13534
    -0.08006
    -0.59703
    -1.26785
    -1.37863
    -1.36017
    -0.80628
    -0.16007
     0.04918
     0.37536
     0.07379
    -0.64011
    -0.77550
     0.08610
     0.45536
     0.12303
    -0.10468
    -0.37547
     0.15380
     0.61538
     0.50460
     0.52306
     0.79385
     0.67077
     0.52922
     0.22150
     0.11072
     0.14149
     0.32612
     0.69538
     0.83693
     0.81847
     0.65846
     0.57845
     0.72615
     0.87386
     1.15696
     1.11388
     0.78770
     0.57845
     0.44921
     0.28304
     0.33228
     0.52306
     0.29535
     0.19688
     0.12918
     0.15380
     0.13534
     0.13534
     0.03071
    -0.02467
    -0.06160
     0.01841
    -0.14161
    -0.14161
    -0.17238
    -0.32008
    -0.22777
    -0.11699
    -0.27085
    -0.24623
    -0.18469
    -0.30777
    -0.34470
    -0.35085
    -0.25854
    -0.34470
    -0.30777
    -0.32624
    -0.32624
    -0.40624
    -0.40009
    -0.50471
    -0.55395
    -0.41240
    -0.35085
    -0.48625
    -0.57241
    -0.57241
    -0.52933
    -0.56626
    -0.59703
    -0.58472
    -0.60318
    -0.44317
    -0.50471
    -0.56010
    -0.50471
    -0.64011
    -0.74473
    -0.49240
    -0.54779
    -0.58472
    -0.57241
    -0.64626
    -0.63395
    -0.64011
    -0.66473
    -0.67703
    -0.62780
    -0.68319
    -0.50471
    -0.59703
    -0.49856
    -0.73242
    -0.75704
    -0.71396
    -0.59703
    -0.64011
    -0.65242
    -0.71396
    -0.65242
    -0.67703
    -0.74473
    -0.75704
    -0.59703
    -0.49856
    -0.60318
    -0.72012
    -0.64011
    -0.62165
    -0.65242
    -0.64626
    -0.51702
    -0.37547
    -0.49856
    -0.38778
    -0.28316
    -0.44317
    -0.44317
    -0.47394
    -0.32008
    -0.32008
    -0.38163
    -0.51702
    -0.38163
    -0.23392
    -0.20930
    -0.49856
    -0.41855
    -0.29547
    -0.48010
    -0.61549
    -0.91090
    -0.95398
    -0.95398
    -1.24939
    -1.32324
    -0.52933
    -0.25239
    -0.96629
    -1.63096
    -1.77251
    -1.49556
    -0.96013
    -1.41556
    -1.79712
    -1.26170
    -0.40009
     0.19073
    -0.03698
     0.12303
     0.28920
     0.36305
     0.22150
     0.29535
    -0.41240
    -0.61549
    -0.08622
     0.49844
     0.67692
     1.04618
     0.84924
    -0.19700
    -1.72943
    -2.21562
    -1.76635
    -2.14792
    -2.49872
    -1.33555
    -0.65857
    -0.64626
    -1.26170
    -1.54480
    -1.82174
    -1.55711
    -1.25554
    -0.44317
     0.33228
     0.47998
     0.26458
    -0.20315
     0.05533
     0.12303
     0.31997
     0.65846
     0.49229
     0.41228
     0.24612
    -0.09853
    -0.17853
    -0.14776
    -0.27700
    -0.40624
    -0.31393
    -0.33855
    -0.35085
    -0.25854
    -0.17238
    -0.06160
    -0.14776
    -0.20930
    -0.17238
    -0.16622
    -0.07391
    -0.06160
    -0.07391
    -0.19700
    -0.13545
    -0.40624
    -0.21546
    -0.11084
    -0.34470
    -0.30777
    -0.38163
    -0.35701
    -0.44932
    -0.39394
    -0.37547
    -0.27700
    -0.31393
    -0.24623
    -0.42471
    -0.36316
    -0.23392
    -0.38163
    -0.48010
    -0.30777
    -0.43702
    -0.44317
    -0.44932
    -0.42471
    -0.43086
    -0.43702
    -0.63395
    -0.57241
    -0.46779
    -0.52318
    -0.60318
    -0.61549
    -0.62780
    -0.57857
    -0.57241
    -0.53548
    -0.28931
    -0.41240
    -0.36316
    -0.37547
    -0.34470
    -0.25854
    -0.32624
    -0.28931
    -0.09237
    -0.25239
    -0.31393
    -0.07391
    -0.20315
    -0.14161
    -0.17853
    -0.03698
    -0.08006
    -0.21546
    -0.32008
    -0.26469
    -0.16622
    -0.20930
    -0.40009
    -0.37547
    -0.29547
    -0.20930
    -0.30162
    -0.34470
    -0.31393
    -0.28316
    -0.41240
    -0.37547
    -0.17853
    -0.30777
    -0.33855
    -0.32624
    -0.45548
    -0.42471
    -0.28316
    -0.30777
    -0.41240
    -0.33239
    -0.48010
    -0.30777
    -0.17853
    -0.32008
    -1.01552
    -1.58172
    -0.92321
    -0.50471
    -1.40325
    -1.80328
    -1.32939
    -1.48325
    -1.72327
    -1.78482
    -2.26485
    -2.22177
    -0.96013
    -0.13545
     0.71385
     0.43690
    -0.11699
    -0.88013
    -0.47394
     0.91078
     1.47698
     2.07395
     3.19404
     3.49561
     3.45253
     1.84009
    -0.57241
     0.19073
     0.83078
     0.73231
     0.61538
     0.30766
    -0.00006
    -0.48625
    -0.66473
    -1.00937
    -1.52018
    -1.60019
    -1.42786
    -1.31093
    -1.33555
    -0.95398
    -0.80012
    -0.51702
    -0.16622
     0.09841
     0.30766
     0.43075
     0.38151
     0.49844
     0.49229
    -0.17853
    -0.00006
     0.06764
    -0.10468
     0.28920
     0.19688
     0.17842
    -0.03698
    -0.07391
    -0.24623
    -0.27085
    -0.43702
    -0.40624
    -0.40624
    -0.46779
    -0.44317
    -0.25854
    -0.14161
    -0.27085
    -0.17238
    -0.24623
     0.01841
    -0.08622
    -0.16007
    -0.15392
    -0.13545
    -0.09237
    -0.01852
    -0.05545
    -0.05545
     0.17226
    -0.11084
    -0.00006
     0.05533
    -0.06776
    -0.20930
    -0.03083
    -0.11084
    -0.11699
    -0.24623
    -0.30777
    -0.26469
    -0.20930
    -0.34470
    -0.42471
    -0.55395
    -0.50471
    -0.56010
    -0.46779
    -0.32008
    -0.49856
    -0.70165
    -0.54779
    -0.48625
    -0.42471
    -0.40009
    -0.39394
    -0.28316
    -0.40009
    -0.20930
    -0.31393
    -0.32008
    -0.27085
    -0.05545
    -0.00006
     0.03071
    -0.01852
     0.06764
     0.05533
     0.07379
     0.03687
     0.07379
     0.01225
     0.13534
     0.14765
     0.28304
     0.05533
     0.12918
    -0.00621
    -0.01237
     0.01841
     0.14765
     0.17842
    -0.06776
     0.02456
     0.03687
    -0.03083
    -0.09237
    -0.11084
     0.06764
     0.19688
     0.22150
     0.25227
     0.07995
     0.03071
     0.24612
     0.19073
     0.39382
     0.39382
     0.35074
     0.68923
     0.75693
     0.73231
     0.66461
     0.33228
    -0.06776
    -0.11084
     0.47998
     0.89848
     0.76923
     0.43690
     0.29535
     0.28920
     0.13534
     0.21534
     0.44305
     0.60922
     0.61538
     0.41228
     0.32612
     0.23381
     0.45536
     1.32928
     1.24927
     1.15080
     1.14465
     1.32313
     1.03387
     0.18457
    -0.36316
     0.19073
     0.98464
     1.44621
     2.20320
     1.91394
    -0.08622
    -1.50172
    -1.62480
    -1.60634
    -0.80012
     1.04003
     0.81232
    -0.01852
    -0.88013
    -1.40325
    -1.63711
    -1.07707
    -0.61549
    -0.22161
     0.08610
     0.15380
    -0.18469
    -0.61549
    -0.41855
    -0.43702
    -0.25854
     0.11687
     0.18457
     0.16611
     0.02456
    -0.24623
    -0.36316
    -0.32624
    -0.17853
    -0.25854
    -0.28316
    -0.20930
    -0.27085
    -0.20930
    -0.05545
    -0.20930
    -0.04929
    -0.00621
     0.03071
     0.00610
    -0.03083
     0.03687
    -0.15392
    -0.07391
    -0.01852
    -0.03698
    -0.08622
    -0.11084
    -0.11084
    -0.19700
    -0.16007
    -0.14161
    -0.06160
    -0.16622
    -0.22777
    -0.17238
    -0.33855
    -0.19084
    -0.21546
    -0.16622
    -0.11084
    -0.09237
    -0.28931
    -0.20930
    -0.19084
    -0.31393
    -0.16007
    -0.04314
    -0.12314
    -0.10468
    -0.09237
    -0.20315
    -0.17238
     0.03071
    -0.01852
    -0.13545
     0.00610
    -0.00006
     0.07379
     0.19073
     0.12303
     0.19073
     0.06764
     0.04302
     0.11072
     0.20304
     0.06149
     0.06764
    -0.01852
     0.14149
     0.11072
    -0.19084
    -0.04929
     0.06149
    -0.01852
    -0.08622
    -0.12314
    -0.12930
    -0.14161
    -0.22161
    -0.17238
    -0.07391
    -0.04929
    -0.00621
     0.04302
    -0.15392
    -0.28316
    -0.27085
    -0.47394
    -0.44932
    -0.36932
    -0.35085
    -0.78166
    -0.69550
    -0.44317
    -0.33855
    -0.33239
    -0.16007
    -0.50471
    -0.58472
    -0.90475
    -0.76320
    -0.22777
     0.27073
    -0.11699
    -0.17853
    -0.17238
    -0.22161
    -0.27085
    -0.52318
    -0.46779
    -0.19700
    -0.11084
    -0.14776
    -0.01852
     0.43075
     0.62153
     0.56614
     0.46152
     0.63999
     0.70769
     0.88617
     1.13850
     0.99079
     0.99695
     0.80616
     0.77539
     0.80616
     1.12619
     0.94771
     0.62153
     0.44305
     0.04918
    -0.09853
    -0.24008
     0.04302
    -0.01852
     0.01841
     0.04918
     0.00610
    -0.21546
    -1.12630
    -1.02783
    -1.20631
    -0.28316
     0.06764
     0.25227
     0.19073
    -0.86166
    -1.69866
    -2.44333
    -1.85251
    -0.52933
    -0.13545
    -0.01852
    -0.04929
    -0.26469
    -0.30777
    -0.13545
     0.34459
     0.55999
     0.50460
     0.11072
     0.22765
     0.41228
     0.92925
     1.36005
     1.13234
     0.89848
     0.73231
     0.35689
     0.34459
     0.42459
     0.34459
     0.33843
     0.38767
     0.20304
     0.15996
     0.20304
     0.24612
     0.37536
     0.23381
     0.24612
     0.29535
     0.28920
     0.21534
     0.39997
     0.33228
     0.26458
     0.22150
     0.20304
     0.23996
     0.15996
     0.33228
     0.10457
     0.30766
     0.27689
     0.19688
     0.19073
     0.17226
     0.33228
    -0.01852
     0.06764
     0.36305
     0.32612
     0.28920
     0.19688
     0.19688
     0.14765
     0.22150
     0.22765
     0.28304
     0.23381
     0.28920
     0.22150
     0.20304
     0.23381
     0.18457
     0.08610
     0.19688
     0.18457
     0.15380
     0.20304
     0.30151
     0.08610
     0.19688
     0.15996
     0.27073
     0.31381
     0.17226
     0.15996
     0.17226
     0.11072
     0.11072
     0.04302
    -0.15392
    -0.03698
    -0.24623
    -0.23392
    -0.49856
    -0.43086
    -0.57241
    -0.83089
    -1.04630
    -0.81243
    -0.59703
    -1.02783
    -1.26785
    -0.73858
    -0.00621
     0.12303
     0.46152
     0.87386
     1.02772
     1.06464
     0.91078
     0.75693
     0.99695
     1.61238
     1.92625
     1.87086
     1.56930
     1.36005
     0.99695
     0.82462
     0.59691
     0.17842
    -0.14776
    -0.19084
    -0.13545
    -0.06776
    -0.09853
    -0.12930
    -0.02467
    -0.00006
    -0.40624
    -0.56010
    -0.33239
    -0.14776
     0.09226
     0.41844
     0.43075
     0.71385
     0.81232
     1.13850
     1.21235
     1.26158
     0.63384
    -0.36316
    -1.02783
    -0.62165
    -0.21546
     0.23996
     0.36305
     0.38767
    -0.09237
    -0.51087
    -0.70165
    -0.84936
    -0.93552
    -0.78166
    -0.73242
    -0.60934
    -0.41240
    -0.16007
     0.08610
     0.09841
     0.15996
     0.11687
     0.22150
     0.44921
     0.30151
     0.36920
     0.17842
     0.22150
     0.09841
     0.15380
     0.17842
    -0.04314
    -0.07391
    -0.00621
    -0.07391
    -0.01237
    -0.06776
    -0.28931
    -0.22777
    -0.28316
    -0.20930
    -0.17238
    -0.19700
    -0.12314
     0.04302
    -0.08006
    -0.19700
    -0.04929
    -0.21546
    -0.09237
     0.02456
     0.02456
    -0.03698
     0.14149
     0.12918
     0.24612
     0.25227
     0.11687
     0.09841
     0.08610
    -0.04314
    -0.04314
     0.09226
     0.25842
     0.04918
     0.03687
     0.13534
     0.15380
     0.04302
    -0.11084
    -0.06160
    -0.02467
     0.12918
     0.01841
     0.06149
    -0.05545
    -0.05545
    -0.15392
    -0.06160
    -0.00621
    -0.10468
    -0.13545
    -0.12314
    -0.04314
    -0.06160
    -0.03698
    -0.11084
    -0.18469
    -0.24623
     0.04302
    -0.10468
    -0.18469
    -0.16622
    -0.06160
    -0.24623
    -0.06160
    -0.01852
    -0.09237
    -0.29547
    -0.08006
    -0.07391
    -0.19700
    -0.03083
     0.05533
    -0.08006
    -0.28316
     0.04918
     0.26458
     0.24612
    -0.08622
     0.03071
     0.04302
     0.05533
    -0.19700
    -0.25854
    -0.00621
     0.06764
     0.38151
     0.35074
     0.78154
     0.80001
     0.94156
     1.04618
     0.54152
     0.43075
     0.40613
    -0.38163
    -1.50787
    -1.23708
     0.87386
     1.15696
     0.10457
    -0.30777
    -0.31393
    -0.50471
    -1.31093
    -1.34170
    -0.93552
    -0.38778
    -0.22777
     0.24612
     0.39997
     0.49229
     0.70154
     0.78154
     0.78770
     0.85540
     0.81847
     0.89232
     0.99079
     1.00310
     0.94771
     0.75693
     0.86155
     0.70769
     0.74462
     0.52922
     0.37536
     0.32612
     0.20919
     0.33228
     0.32612
     0.17842
     0.08610
     0.07379
     0.07995
     0.14765
    -0.04314
     0.03071
    -0.14161
    -0.06160
    -0.00006
     0.21534
    -0.00621
    -0.19084
    -0.24623
    -0.06160
     0.06149
    -0.09237
    -0.17853
    -0.19700
    -0.09853
    -0.14161
    -0.14776
    -0.32008
    -0.26469
    -0.24623
    -0.18469
    -0.24623
    -0.24008
    -0.22161
    -0.25854
    -0.05545
    -0.19700
    -0.08622
     0.04302
    -0.28931
    -0.17238
    -0.09237
    -0.01237
    -0.08622
     0.01841
     0.04918
     0.05533
    -0.03083
    -0.08006
    -0.04929
    -0.04314
    -0.15392
    -0.11699
    -0.09853
    -0.13545
    -0.08622
    -0.11699
    -0.04929
    -0.22777
    -0.14161
    -0.30162
    -0.25854
    -0.19084
    -0.11084
    -0.16622
    -0.33855
    -0.20930
    -0.24008
    -0.09853
    -0.03698
    -0.00621
    -0.08006
     0.10457
    -0.01237
     0.14149
     0.20304
     0.19688
     0.13534
     0.32612
     0.46152
     0.49844
     0.44921
     0.33843
     0.25227
     0.03687
    -0.35701
    -0.75089
    -0.78781
    -0.53548
    -0.24623
     0.13534
    -0.30162
    -0.59703
    -0.45548
    -0.41855
    -0.84936
    -0.78781
    -0.87397
    -0.98475
    -1.05860
    -0.41855
    -0.65242
    -0.78166
    -0.44317
    -0.51087
    -0.56010
    -0.56626
    -0.56626
    -0.14776
     0.44305
     0.83693
     0.76308
     0.45536
     0.38151
     0.44921
     0.21534
     0.15380
     0.29535
     0.83693
     1.12003
     1.07080
     0.65846
     0.28304
    -0.13545
    -0.30777
    -0.09237
    -0.12314
    -0.07391
    -0.16622
    -0.18469
     0.04918
     0.15996
     0.19073
     0.22765
     0.41228
     0.47998
     0.49229
     0.30766
     0.31997
     0.57230
     0.52306
     0.55999
     0.10457
     0.27073
     0.55999
     0.43690
     0.29535
     0.05533
    -0.79397
    -1.79097
    -1.90790
    -1.72327
    -1.18169
    -1.09553
     0.19073
     1.26158
     2.58476
     2.21550
     0.68307
    -0.27700
    -0.48010
     0.37536
     1.18773
     1.49545
     1.69239
     2.03703
     1.94471
     1.32313
     0.81847
     0.67692
     0.18457
    -0.42471
    -0.93552
    -1.00321
    -0.85551
    -0.84320
    -0.65857
    -0.30777
     0.05533
     0.17226
     0.40613
     0.35689
     0.58460
     0.63999
     0.65846
     0.67692
     0.59691
     0.54768
     0.46152
     0.33228
     0.27689
     0.19688
     0.03687
     0.14149
     0.02456
    -0.08006
    -0.04314
    -0.22777
    -0.33855
    -0.14776
    -0.08622
    -0.30162
    -0.32624
    -0.38778
    -0.24623
    -0.37547
    -0.59703
    -0.51702
    -0.59703
    -0.44317
    -0.51087
    -0.14776
     0.19073
     0.11687
    -0.32008
    -0.72012
    -0.17853
     0.12918
     0.55383
     0.97848
     0.07379
     0.23996
     0.54768
     1.19388
     0.96002
     0.52306
     0.39382
     0.11072
    -0.12314
    -0.25239
    -0.46163
    -0.40624
    -0.74473
     0.00610
    -0.14161
    -0.62165
    -1.34786
    -0.71396
    -0.26469
     0.27073
     0.11687
     0.04918
    -0.61549
    -0.84936
    -0.84936
    -0.32624
    -0.04929
     0.68307
     1.10157
     1.02156
     0.91694
     0.06149
    -1.57557
    -2.40640
    -2.51718
    -1.71096
    -0.72012
    -0.28931
    -0.71396
    -1.25554
    -1.44017
    -1.41556
    -1.56941
    -1.40325
    -1.13861
    -1.00937
    -0.81243
    -0.39394
    -0.19700
    -0.04314
     0.03687
     0.04302
     0.12303
     0.26458
     0.24612
    -0.06776
     0.01225
    -0.04929
    -0.10468
    -0.24623
    -0.14161
    -0.17238
    -0.23392
    -0.26469
    -0.27085
    -0.24008
    -0.27700
    -0.26469
    -0.16007
    -0.19084
    -0.14776
    -0.09237
    -0.11084
    -0.19700
    -0.14161
    -0.17853
    -0.09237
    -0.13545
    -0.18469
    -0.25239
    -0.31393
    -0.16007
    -0.22777
    -0.27085
    -0.15392
    -0.16622
    -0.20930
    -0.14776
    -0.25854
    -0.19084
    -0.10468
    -0.16622
    -0.20315
     0.01225
    -0.11699
    -0.06776
    -0.01237
    -0.06160
    -0.00006
    -0.04314
    -0.15392
    -0.10468
    -0.11084
    -0.03698
    -0.04929
    -0.11084
    -0.01237
     0.06149
    -0.00006
     0.14149
     0.08610
     0.11072
     0.02456
     0.12918
    -0.08006
    -0.10468
    -0.01852
     0.07379
     0.17842
     0.18457
    -0.00621
    -0.12930
    -0.27700
    -0.23392
    -0.40624
    -0.33239
    -0.22777
    -0.36932
    -0.18469
    -0.23392
    -0.46779
    -0.59703
    -0.28931
     1.01541
     1.84624
     2.71401
     3.81563
     5.76656
     7.71133
     6.51123
     0.15996
    -1.32939
     0.38767
     4.27721
     5.47730
     4.60339
     3.28021
     1.14465
    -0.43086
    -1.60019
    -2.80028
    -2.97876
    -3.13877
    -3.24955
    -3.42187
    -2.87413
    -2.85567
    -1.90175
    -1.50172
    -1.60019
    -1.44017
    -1.00937
     0.08610
     0.67692
     1.89548
     2.68323
     2.67093
     2.38783
     1.92625
     2.20935
     2.49245
     2.80017
     2.57861
     2.62169
     2.92325
     2.94787
     2.54784
     2.16627
     1.58161
     1.08926
     0.54152
     0.95387
     1.64315
     1.36621
     1.15696
     0.52922
     0.31997
     0.11687
     0.06764
    -0.11084
    -0.03698
    -0.17853
    -0.27085
    -0.32008
    -0.25854
    -0.36316
    -0.53548
    -0.75089
    -0.81858
    -0.92936
    -0.81858
    -0.97860
    -1.18784
    -1.24939
    -1.14476
    -1.39094
    -1.28016
    -1.21862
    -1.32324
    -1.30478
    -1.15092
    -1.16323
    -1.07707
    -1.14476
    -1.24939
    -0.99091
    -0.99706
    -0.94783
    -0.93552
    -0.96013
    -0.86782
    -1.02783
    -0.82474
    -0.87397
    -0.70781
    -0.86782
    -0.84320
    -0.74473
    -0.71396
    -0.64011
    -0.62165
    -0.47394
    -0.37547
    -0.33239
    -0.27085
    -0.19700
    -0.24623
    -0.38163
    -0.36316
    -0.14161
    -0.09237
    -0.15392
    -0.10468
    -0.05545
    -0.17853
    -0.12314
    -0.22161
    -0.20315
    -0.03083
    -0.11699
    -0.08622
    -0.03698
     0.05533
     0.00610
    -0.00621
     0.05533
     0.05533
     0.07379
     0.13534
     0.19688
     0.19073
     0.12918
    -0.07391
    -0.11699
    -0.01852
     0.00610
     0.04918
    -0.04929
    -0.01237
    -0.02467
    -0.34470
    -0.18469
    -0.06160
    -0.23392
    -0.32008
    -0.09237
    -0.11699
    -0.06160
    -0.19700
    -0.15392
    -0.00006
     0.01841
    -0.00006
     0.11072
     0.07995
     0.28920
     0.26458
     0.10457
     0.52306
     0.35689
     0.46767
     0.36305
     0.27073
     0.39997
     0.26458
     0.09841
    -0.24008
    -0.43702
    -1.23093
    -2.23408
    -1.81559
    -1.50172
    -1.44633
    -0.49240
     1.88932
    -0.40624
    -1.76020
    -1.09553
    -1.60634
    -1.06476
     0.02456
     1.26158
     2.65246
     4.16028
     6.02504
     6.04350
     2.80632
     0.97848
    -1.19400
     0.29535
     1.64931
     2.88633
     2.83094
     2.27089
     1.21850
     0.14149
    -0.55395
    -0.89244
    -1.13246
    -1.12630
    -1.22477
    -1.72327
    -1.11399
    -0.86166
    -0.23392
     0.15996
     0.17226
     0.56614
     0.34459
     0.03687
     0.20919
     0.09841
     0.04302
     0.11687
     0.03071
     0.08610
    -0.01852
     0.07995
     0.09226
     0.09226
     0.17226
     0.22150
     0.16611
     0.35074
     0.36305
     0.22150
     0.23381
     0.15996
     0.25842
     0.36920
     0.31997
     0.33228
     0.35074
     0.22150
     0.29535
     0.22150
     0.22765
     0.11072
    -0.06776
     0.08610
     0.09226
     0.06149
    -0.09237
    -0.03698
    -0.01852
    -0.16622
    -0.06160
    -0.12930
    -0.10468
    -0.04929
    -0.06160
    -0.04314
    -0.06160
    -0.06776
    -0.08006
     0.07379
    -0.00006
     0.03687
     0.05533
     0.04302
    -0.00621
     0.03071
    -0.01852
    -0.02467
     0.05533
     0.03071
    -0.01852
     0.03071
     0.07379
     0.05533
    -0.12314
    -0.09237
    -0.05545
    -0.03698
     0.04302
    -0.08006
     0.02456
     0.01841
    -0.03083
     0.02456
     0.07995
    -0.00621
     0.03071
     0.02456
     0.01841
    -0.01237
    -0.11084
    -0.18469
    -0.04929
    -0.05545
    -0.02467
    -0.06160
    -0.00621
    -0.25854
    -0.10468
    -0.11084
    -0.06160
    -0.27085
    -0.18469
    -0.14776
    -0.00006
    -0.08622
    -0.04314
    -0.11084
    -0.01237
     0.01841
     0.05533
    -0.32624
    -0.12314
    -0.14161
    -0.01852
     0.02456
     0.01841
     0.11687
     0.19073
     0.12918
     0.24612
     0.22150
     0.30151
     0.14765
     0.18457
     0.49229
     0.39997
     0.36305
     0.51075
     0.20304
     0.33228
     0.46767
     0.35689
     0.38151
    -0.24008
    -0.25239
    -0.24008
    -0.10468
    -0.51702
    -0.89859
    -1.12630
    -1.55095
    -0.89859
    -0.18469
     0.57230
     0.91694
     1.18773
     1.16927
     1.78470
     2.83094
     3.36021
     3.09558
     1.52006
    -0.04929
    -0.71396
     0.58460
     1.88932
     2.39398
     1.59392
     1.08311
     0.25227
    -0.98475
    -1.63096
    -1.97560
    -1.56326
    -1.24939
    -0.75704
    -0.65857
    -0.57241
    -0.48010
    -0.32008
     0.08610
     0.49229
     0.80001
     0.75693
     0.60922
     0.52922
     0.36305
     0.08610
     0.19073
     0.11687
     0.08610
     0.00610
    -0.05545
    -0.01852
     0.07379
     0.04302
     0.07379
     0.03071
    -0.05545
     0.10457
     0.02456
     0.05533
     0.03071
     0.10457
     0.01225
     0.05533
    -0.05545
     0.01841
    -0.02467
     0.06764
     0.11687
     0.25227
     0.14149
     0.14149
    -0.14776
     0.20304
     0.15996
     0.09841
     0.21534
     0.14149
     0.14149
     0.19688
     0.19688
     0.21534
     0.22765
     0.20919
     0.13534
     0.17842
     0.07995
     0.14765
     0.01841
     0.03687
     0.10457
     0.10457
     0.16611
     0.04302
     0.01225
    -0.04314
    -0.21546
    -0.10468
    -0.04314
    -0.04314
    -0.07391
    -0.18469
    -0.15392
    -0.10468
    -0.28931
    -0.16622
    -0.06160
    -0.14776
    -0.20930
    -0.15392
     0.00610
    -0.16622
    -0.14776
    -0.13545
    -0.08622
     0.15996
     0.20304
     0.09841
     0.06149
     0.03687
     0.05533
     0.07379
     0.12918
     0.33843
     0.25227
     0.12918
     0.31381
     0.24612
     0.22150
    -0.04314
    -0.09853
    -0.15392
    -0.03698
     0.14765
     0.05533
    -0.15392
    -0.11699
     0.31381
     0.29535
     0.23996
    -0.07391
    -0.19084
    -0.15392
    -0.01237
     0.19073
     0.07379
     0.11687
     0.14149
     0.04918
     0.12918
     0.17226
     0.00610
    -0.05545
    -0.28316
    -0.09853
    -0.05545
     0.06764
     0.14149
     0.23996
     0.22765
     0.20304
     0.46767
     0.44921
     0.38151
     0.57230
     0.74462
     0.79385
     1.01541
     1.08311
     0.72615
    -0.01852
    -0.56626
    -0.60934
    -0.17853
     0.04918
     0.40613
     0.22150
    -0.84320
    -0.94783
    -0.13545
     0.30151
     0.46767
    -0.64011
    -0.47394
    -0.73242
     0.19688
     0.11072
     0.15996
     0.44921
     0.18457
     0.46767
     0.63999
     0.56614
     0.41844
    -0.03083
    -0.19084
     0.20304
     0.41844
     0.47383
     0.35689
     0.28920
    -0.07391
    -0.60318
    -0.44317
    -0.01852
    -0.07391
    -0.10468
    -0.30777
    -0.58472
    -0.68319
    -0.88013
    -1.08322
    -1.04014
    -0.92936
    -0.96629
    -0.98475
    -1.07091
    -1.04630
    -1.12630
    -0.74473
    -0.62780
    -0.60934
    -0.55395
    -0.68319
    -0.51702
    -0.71396
    -0.73242
    -0.68319
    -0.64626
    -0.56010
    -0.59087
    -0.50471
    -0.42471
    -0.57241
    -0.72627
    -0.64626
    -0.48010
    -0.50471
    -0.52318
    -0.42471
    -0.45548
    -0.40009
    -0.43086
    -0.42471
    -0.26469
    -0.24008
    -0.30777
    -0.30162
    -0.35701
    -0.33855
    -0.24623
    -0.36932
    -0.17238
    -0.17853
    -0.27700
    -0.33855
    -0.14776
    -0.16007
    -0.33239
    -0.41855
    -0.36932
    -0.48625
    -0.52933
    -0.52933
    -0.84936
    -1.20631
    -1.68635
    -2.57873
    -2.75720
    -2.59719
    -2.78182
    -3.00953
    -2.33255
    -1.03399
    -0.62165
    -1.30478
    -1.96945
    -1.78482
    -1.02168
     0.13534
     0.23381
     0.32612
     0.46152
     0.81232
     1.53237
     1.94471
     1.19388
     1.28620
     1.23081
     0.96002
     0.51075
     0.49844
     0.36920
     0.21534
     0.17842
     0.03687
     0.06764
     0.09226
     0.02456
    -0.00006
     0.01225
     0.20304
     0.41228
     0.38151
     0.33228
     0.17226
     0.08610
     0.11687
    -0.00621
    -0.01852
     0.06149
     0.13534
     0.07379
    -0.04314
    -0.09853
    -0.01852
    -0.13545
     0.03071
    -0.10468
    -0.03698
    -0.14776
    -0.18469
    -0.13545
    -0.04314
    -0.27085
    -0.24008
    -0.16007
    -0.26469
    -0.26469
    -0.17238
    -0.32008
    -0.29547
    -0.38778
    -0.27085
    -0.20315
    -0.25239
    -0.31393
    -0.41855
    -0.25239
    -0.22161
    -0.31393
    -0.42471
    -0.37547
    -0.32624
    -0.41240
    -0.34470
    -0.59703
    -0.72627
    -0.91705
    -1.03399
    -1.14476
    -0.80628
     0.40613
     1.50776
     2.18473
     3.64331
     4.72032
     6.40661
     8.23445
     4.32644
    -2.14792
    -2.80644
    -0.90475
     3.25559
     4.95419
     3.77871
     1.95702
     1.25543
    -1.02168
    -2.41871
    -3.10800
    -2.95414
    -3.20031
    -2.75105
    -2.86183
    -2.89260
    -1.95714
    -1.33555
    -0.67703
    -0.31393
    -0.04314
    -0.04929
     0.03687
     0.17842
    -0.19700
    -0.48625
    -0.54779
    -0.48010
    -0.52933
    -0.48625
    -0.41855
    -0.36932
    -0.38163
    -0.32008
    -0.44932
    -0.30162
    -0.42471
    -0.55395
    -0.32008
    -0.32624
    -0.17238
    -0.19700
    -0.12930
    -0.09853
    -0.18469
    -0.24623
    -0.48010
    -0.67703
    -1.24323
    -1.67404
    -2.22177
    -2.31409
    -2.57257
    -2.53565
    -1.96329
    -1.23093
    -1.41556
    -1.79097
    -2.03714
    -1.14476
    -0.86166
    -0.69550
    -0.43086
     0.07379
     0.71385
     1.50776
     2.26474
     2.33859
     2.43706
     2.30782
     2.22166
     2.32628
     2.41860
     2.22166
     2.11704
     2.11704
     2.01241
     1.61238
     1.56930
     1.36621
     1.20004
     1.15080
     1.31082
     1.10772
     1.02772
     0.70769
     0.27073
     0.28304
     0.36920
     0.11687
    -0.03698
    -0.30777
    -0.07391
    -0.09237
    -0.30777
    -0.33855
    -0.32624
    -0.56010
    -0.69550
    -0.62780
    -0.60318
    -0.63395
    -0.66473
    -0.82474
    -0.49856
    -0.39394
    -0.43702
    -0.58472
    -0.40009
    -0.38778
    -0.38778
    -0.52318
    -0.54164
    -0.46779
    -0.45548
    -0.33239
    -0.35085
    -0.53548
    -0.41240
    -0.52318
    -0.40009
    -0.26469
    -0.42471
    -0.40624
    -0.46163
    -0.43702
    -0.46163
    -0.35085
    -0.36932
    -0.28931
    -0.33855
    -0.11084
    -0.08006
    -0.06160
     0.01225
    -0.03698
     0.16611
     0.07379
     0.01225
     0.02456
     0.11687
     0.06149
     0.01841
    -0.03083
    -0.12314
    -0.01852
    -0.04314
    -0.02467
    -0.09237
    -0.14161
    -0.25854
    -0.56010
    -0.48010
    -0.30777
    -0.29547
    -0.48010
    -0.45548
    -0.62165
    -0.57857
    -0.67088
    -0.63395
    -0.57241
    -0.86166
    -0.87397
    -1.07707
    -1.07707
    -1.07707
    -0.70781
     0.23996
     1.19388
     2.14165
     3.17558
     4.41876
     5.42192
     6.01273
     6.84972
     6.70817
     3.37252
    -1.10784
    -2.31409
     0.12918
     1.20619
     1.69239
     1.48314
    -1.04014
    -1.64942
    -3.13262
    -5.07123
    -5.76052
    -5.66205
    -5.52665
    -5.43434
    -4.62812
    -2.99107
    -1.55711
    -0.53548
     0.26458
     1.29851
     1.49545
     1.13234
     0.23381
    -0.22777
    -0.03698
     0.55999
     1.68623
     2.24628
     1.62469
     0.56614
     0.34459
     0.09226
     0.24612
     0.60922
     0.77539
     0.70769
     0.90463
     0.97233
     0.73231
     0.68923
     0.51075
     0.48614
     0.34459
     0.35689
     0.23381
     0.21534
     0.04302
    -0.03083
     0.15380
    -0.04314
     0.14765
     0.03687
     0.22765
     0.10457
     0.07379
     0.05533
     0.20919
     0.31381
     0.18457
     0.32612
     0.23996
     0.34459
     0.50460
     0.19073
     0.25842
     0.23996
     0.25842
     0.32612
     0.25842
     0.20304
     0.14149
    -0.01237
    -0.04929
    -0.06776
    -0.01237
    -0.07391
     0.03687
    -0.11084
    -0.02467
    -0.11084
    -0.04929
    -0.01852
     0.16611
     0.00610
     0.09226
     0.09226
     0.18457
    -0.00621
     0.25842
     0.30151
     0.31381
     0.23996
     0.31997
     0.27689
     0.18457
     0.19073
     0.21534
     0.40613
     0.45536
     0.20304
     0.39382
     0.35074
     0.41228
     0.33228
     0.31381
     0.38767
     0.39997
     0.27689
     0.25227
     0.23996
     0.30766
     0.23381
     0.04918
     0.01225
     0.01841
     0.06764
    -0.09237
    -0.00621
    -0.04929
    -0.06776
    -0.24623
    -0.11699
    -0.13545
    -0.10468
    -0.04929
     0.07995
     0.03071
    -0.12314
    -0.07391
     0.03071
    -0.00006
     0.09841
     0.17226
     0.19073
     0.18457
     0.28304
     0.10457
     0.21534
     0.27689
     0.23381
     0.25227
     0.19073
     0.27689
     0.20919
     0.22765
     0.11687
     0.03071
     0.05533
    -0.00006
    -0.24008
    -0.41855
    -0.60318
    -0.70165
    -0.79397
    -0.67703
    -0.72012
    -0.95398
     1.16311
     3.69870
     5.79118
     5.42192
     3.57561
     5.47730
     6.38199
     7.66210
     8.00674
     5.38499
     0.25842
    -3.58188
    -0.52933
     4.93572
     5.57577
     3.20635
    -0.84936
    -4.02500
    -5.64974
    -6.32672
    -6.52366
    -5.28048
    -4.25271
    -3.69882
    -3.53265
    -3.33571
    -2.38794
    -1.54480
    -0.67088
     0.07379
     0.47383
     0.70769
     0.87386
     0.81232
     0.83078
     0.66461
     0.43075
     0.38151
     0.46767
     0.47998
     0.38767
     0.38151
     0.31381
     0.35074
     0.25842
     0.36305
     0.54768
     0.33228
     0.25842
     0.37536
     0.47998
     0.37536
     0.34459
     0.20919
     0.23996
     0.38151
     0.22150
     0.11072
     0.17226
     0.11687
     0.06149
     0.06149
     0.20919
     0.16611
     0.14765
     0.07379
     0.15996
     0.19073
     0.17226
     0.04302
     0.10457
     0.22765
     0.31381
     0.33843
     0.38767
     0.34459
     0.32612
     0.19073
     0.11072
     0.17842
     0.08610
     0.03071
     0.24612
     0.09226
     0.20919
     0.00610
    -0.06160
    -0.12930
     0.03071
     0.04918
    -0.03083
    -0.02467
     0.03071
     0.01841
     0.19073
     0.33843
     0.19688
     0.25227
     0.35689
     0.34459
     0.55383
     0.52306
     0.55383
     0.53537
     0.59691
     0.65230
     0.63384
     0.61538
     0.54768
     0.55383
     0.66461
     0.73231
     0.72000
     0.45536
     0.50460
     0.60307
     0.65846
     0.25227
     0.14765
    -0.00006
    -0.14161
     0.09226
     0.11072
     0.03071
    -0.23392
    -0.32008
    -0.44317
    -0.22161
    -0.38163
    -0.51702
    -0.51087
    -0.38163
    -0.19084
    -0.06160
    -0.03083
    -0.01237
    -0.04314
     0.05533
     0.20919
     0.10457
     0.07379
     0.17842
     0.05533
     0.20919
     0.33843
     0.23996
     0.15380
     0.22765
     0.16611
     0.16611
     0.15380
     0.20304
     0.33228
     0.73846
     1.03387
     0.99079
     1.20619
     1.36005
     1.02156
     0.41844
     0.12918
    -0.04314
    -0.10468
    -0.35701
    -0.32008
     0.04302
     0.22765
    -0.83705
    -1.57557
    -2.40025
    -2.38794
    -2.37563
    -2.92952
    -3.21262
    -2.75105
    -0.24008
     2.19089
     2.67093
     3.54484
     1.29851
     3.39098
     5.55731
     1.94471
    -0.81858
     1.26158
     3.53869
     5.18805
     5.48346
     4.39414
     3.28636
     2.31397
     1.10157
     0.65230
     0.46767
     0.39997
     0.62153
     0.34459
    -0.35085
    -0.20315
     0.37536
     0.51075
     0.89848
     1.08926
     1.08311
     1.00310
     0.78154
     0.61538
     0.15380
     0.01841
    -0.00621
    -0.14161
    -0.08006
    -0.37547
    -0.41240
    -0.33855
    -0.35701
    -0.60934
    -0.73242
    -0.75704
    -0.65242
    -0.74473
    -0.81243
    -0.80628
    -0.83089
    -0.98475
    -0.72012
    -0.71396
    -0.73242
    -0.89859
    -0.81243
    -0.69550
    -0.63395
    -0.67703
    -0.53548
    -0.68319
    -0.69550
    -0.46163
    -0.42471
    -0.41240
    -0.29547
    -0.31393
    -0.11699
    -0.23392
    -0.14776
    -0.09237
     0.03071
     0.00610
     0.09841
    -0.08006
    -0.06776
     0.11687
     0.24612
     0.09226
     0.03071
    -0.08006
    -0.20315
    -0.25239
    -0.11084
    -0.07391
    -0.12930
    -0.33239
    -0.22777
    -0.30777
    -0.20930
    -0.35085
    -0.33855
    -0.30777
    -0.26469
    -0.25239
    -0.16007
    -0.39394
    -0.37547
    -0.48625
    -0.44317
    -0.20930
    -0.24008
    -0.32008
    -0.41240
    -0.28316
    -0.32624
    -0.30777
    -0.29547
    -0.30162
    -0.32624
    -0.19084
    -0.06160
     0.05533
     0.11072
     0.00610
     0.01225
     0.14149
     0.28304
     0.39382
     0.53537
     0.78154
     1.05849
     1.31082
     1.21850
     0.91078
     0.35074
     0.27073
    -0.01852
     0.20304
     0.80001
     0.73846
     0.65230
     0.27073
    -0.13545
    -0.16007
    -0.57241
    -0.65242
    -0.32624
    -0.32008
    -0.42471
     0.35689
     0.00610
    -0.31393
    -0.56010
    -0.09237
     0.33228
     0.55383
     0.63999
     0.97848
     1.08311
     0.89232
     0.99695
     0.65230
     0.17842
    -0.07391
     0.01225
     0.60922
     0.75077
     0.99079
     0.68923
     0.50460
     0.17842
    -0.11084
    -0.49856
    -0.70165
    -1.02168
    -1.54480
    -0.86166
     0.41228
     1.24312
     1.58776
     1.63700
     2.16012
     2.77555
     1.49545
    -0.06160
    -1.03399
    -0.06160
     1.47698
     2.50476
     2.63400
     2.32628
     1.51391
     0.56614
     0.23996
     0.08610
     0.07995
    -0.01852
     0.26458
     0.26458
    -0.17238
    -0.24623
    -0.11699
     0.07995
     0.25842
     0.47383
     0.17842
     0.14149
     0.02456
    -0.17853
    -0.40009
    -0.35085
    -0.49240
    -0.39394
    -0.48010
    -0.32008
    -0.27085
    -0.20930
    -0.15392
    -0.20315
    -0.06776
    -0.00621
    -0.07391
    -0.06776
     0.22150
     0.25227
     0.23381
     0.24612
     0.29535
     0.29535
     0.16611
     0.23996
     0.19688
     0.24612
     0.32612
     0.31997
     0.22150
     0.31997
     0.28920
     0.09226
     0.25842
     0.19688
     0.13534
     0.25842
     0.28304
     0.12303
     0.09226
    -0.03083
     0.17226
     0.07995
     0.17226
     0.22765
     0.17842
     0.16611
     0.00610
    -0.17853
    -0.03698
     0.04918
    -0.21546
    -0.17853
    -0.13545
    -0.17853
    -0.17238
    -0.20930
    -0.22777
    -0.15392
    -0.14776
    -0.03083
     0.04302
     0.11687
    -0.00006
     0.06149
     0.17842
     0.52922
     0.52922
     0.70769
     0.53537
     0.21534
     0.52306
     0.60307
     0.78154
     0.47383
     0.46767
     0.12918
     0.21534
     0.35074
     0.40613
     0.28304
    -0.07391
     0.17226
     0.10457
    -0.19700
    -0.46163
    -0.03083
    -0.01852
     0.07995
     0.16611
     0.21534
     0.01225
    -0.05545
    -0.46163
    -0.26469
    -0.08006
     0.07995
     0.09226
     0.02456
     0.33228
     0.44921
     0.46152
     0.52922
     0.70154
     0.60307
     0.54152
     0.76923
     0.68307
     0.85540
     0.54768
     0.20919
     0.04302
     0.15996
     0.52922
     0.48614
     0.20919
    -0.64011
    -0.77550
    -0.60934
    -0.48010
    -0.49856
    -0.66473
    -0.64626
    -0.73242
    -0.43702
    -0.25854
    -0.36316
    -0.12314
     0.12918
    -0.08622
     0.00610
     0.44305
     0.50460
     0.14765
    -0.02467
     0.43690
     0.95387
     0.83693
     1.36621
     0.86155
     0.60307
     0.27689
    -0.04314
    -0.14161
     0.11687
     0.47998
     0.67692
     0.91694
     0.68307
     0.35689
     0.01225
     0.07379
     0.19073
     0.09226
     0.08610
    -0.11699
     0.12918
     0.01225
     0.09841
     0.39382
     0.28920
     0.18457
    -0.03698
    -0.11084
    -0.12930
    -0.26469
    -0.07391
    -0.00621
     0.03071
     0.04302
     0.01225
     0.18457
     0.28920
     0.43690
     0.24612
     0.06764
     0.31997
     0.58460
     0.43690
     0.41228
     0.38151
     0.35689
     0.41844
     0.42459
     0.41228
     0.36305
     0.22150
     0.35689
     0.38151
     0.51691
     0.43075
     0.26458
     0.20919
     0.25227
     0.20919
     0.26458
     0.25842
     0.23381
     0.12303
     0.01841
     0.03071
    -0.08622
    -0.20930
    -0.29547
    -0.20315
    -0.11084
    -0.13545
    -0.35701
    -0.41855
    -0.42471
    -0.48625
    -0.26469
    -0.17238
    -0.20315
    -0.14161
    -0.22777
    -0.20315
    -0.40624
    -0.49240
    -0.22777
     0.00610
    -0.14161
    -0.41240
    -0.62165
    -0.80628
    -0.84936
    -0.78166
    -0.96629
    -0.89859
    -0.88628
    -0.97244
    -0.98475
    -1.13246
    -1.34170
    -1.36632
    -1.47094
    -1.46479
    -1.21246
    -0.92936
    -0.76935
    -0.56010
    -0.89859
    -0.96013
    -1.26785
    -1.61249
    -1.85867
    -1.90790
    -1.35401
    -1.15092
    -1.07707
    -1.37248
    -1.66788
    -2.06176
    -2.08022
    -2.33255
    -2.25870
    -2.03099
    -2.13561
    -2.27101
    -2.17254
    -1.93867
    -1.69250
    -1.68635
    -1.93252
    -2.01253
    -1.82790
    -1.96945
    -2.09869
    -1.93867
    -1.76020
    -1.64942
    -1.52633
    -1.60634
    -1.64327
    -1.63711
    -1.56941
    -1.61249
    -1.44633
    -1.43402
    -1.56326
    -1.36017
    -1.44017
    -1.26170
    -1.26170
    -1.21246
    -1.23708
    -1.18169
    -1.07707
    -1.02168
    -0.96629
    -1.02168
    -1.09553
    -1.12015
    -0.88013
    -0.77550
    -0.94783
    -0.89859
    -0.96629
    -0.84936
    -0.92321
    -0.91090
    -0.91090
    -0.94783
    -0.90475
    -0.96013
    -0.99706
    -0.96013
    -1.04630
    -1.16938
    -0.84936
    -0.59087
    -0.48010
    -0.32008
    -0.04929
     0.59691
     0.92309
     1.49545
     2.07395
     2.48630
     2.52938
     2.17242
     0.68307
     0.65230
     1.26774
     1.24927
     1.69854
     1.32928
     0.28304
    -0.12930
    -0.69550
    -1.28631
    -1.25554
    -1.13246
    -1.50787
    -1.99406
    -2.38179
    -2.18485
    -1.93252
    -1.56326
    -1.30478
    -1.00321
    -1.06476
    -0.66473
    -0.70165
    -0.78781
    -0.80012
    -0.56626
    -0.40624
    -0.31393
    -0.51702
    -0.62165
    -0.49856
    -0.48625
    -0.24623
    -0.20930
    -0.14776
    -0.43086
    -0.51702
    -0.13545
    -0.17238
    -0.74473
    -1.67404
    -1.40940
    -0.64011
    -1.00937
    -1.17554
    -1.16323
    -0.72012
    -0.80628
    -1.46479
    -1.33555
    -0.85551
    -0.46779
    -0.78781
    -0.83089
    -0.49856
    -0.19700
     0.12303
     0.65230
     0.32612
     0.10457
    -0.03698
    -0.14776
     0.04302
     0.25227
     0.30151
     0.28304
     0.21534
     0.27689
     0.21534
    -0.03698
     0.07995
     0.09841
     0.03687
     0.40613
     0.32612
     0.51075
     0.63999
     0.58460
     0.57230
     0.67077
     0.76308
     0.97848
     0.86155
     0.89848
     0.50460
     0.09841
     0.25227
     0.49229
     0.31997
     0.41228
     0.17842
    -0.08622
    -0.17238
    -0.38163
    -0.44317
    -0.46163
    -0.54164
    -0.53548
    -0.46779
    -0.48010
    -0.57241
    -0.65242
    -0.55395
    -0.27085
    -0.36316
    -0.41240
    -0.45548
    -0.25854
    -0.27085
    -0.23392
    -0.30777
    -0.17853
    -0.27085
    -0.19084
    -0.20930
    -0.24623
    -0.28931
    -0.28316
    -0.35701
    -0.26469
    -0.17853
    -0.28931
    -0.28316
    -0.33855
    -0.17238
    -0.30777
    -0.18469
    -0.10468
    -0.20930
    -0.32624
    -0.31393
    -0.19084
    -0.09237
    -0.20930
    -0.32008
    -0.27085
    -0.11084
    -0.40624
    -0.37547
    -0.52318
    -0.55395
    -0.60934
    -0.35085
    -0.32624
    -0.43086
    -0.44932
    -0.49856
    -0.43702
    -0.51087
    -0.54779
    -0.65857
    -0.52318
    -0.43086
    -0.58472
    -0.81858
    -0.79397
    -0.80012
    -0.91090
    -1.07707
    -1.09553
    -1.12015
    -1.07707
    -1.36017
    -1.56941
    -1.74174
    -1.87713
    -1.88944
    -1.31709
    -0.04929
     1.39698
     3.21866
     6.27121
     7.13898
     6.59739
     7.48977
     4.22797
     0.51075
    -3.16339
    -1.13861
     2.17858
     4.04334
     3.72947
     1.46468
    -1.00321
    -3.38494
    -5.35433
    -6.55443
    -5.92669
    -5.82822
    -6.11132
    -5.38510
    -4.11731
    -2.91106
    -2.67104
    -1.42786
    -0.74473
    -0.17853
     0.21534
     1.53237
     1.87086
     1.56314
     1.58161
     1.22466
     0.97233
     1.08311
     1.04003
     0.86155
     0.86155
     0.68923
     0.64615
     0.41844
     0.30766
     0.15996
    -0.01237
    -0.06776
    -0.36932
    -0.49856
    -0.28931
    -0.47394
    -0.38778
    -0.26469
    -0.33239
    -0.42471
    -0.36316
    -0.20315
    -0.08622
    -0.24008
    -0.16007
    -0.12314
    -0.13545
    -0.11699
    -0.17853
    -0.06776
     0.00610
     0.06149
     0.06149
     0.04302
     0.13534
     0.06149
     0.07995
     0.04918
     0.12303
     0.27689
     0.23381
     0.19073
     0.17842
     0.27073
     0.20304
     0.19073
     0.32612
     0.24612
     0.23996
     0.22150
     0.24612
     0.11072
     0.07379
     0.11687
     0.12303
     0.11072
     0.11687
     0.09226
     0.07995
     0.07379
     0.04918
    -0.00006
     0.12303
     0.07379
     0.01841
     0.09841
     0.19688
     0.09226
     0.10457
     0.14765
     0.11072
     0.12303
     0.13534
     0.11687
     0.03687
     0.06149
    -0.00006
    -0.06160
     0.07995
    -0.09237
    -0.04929
    -0.09237
    -0.09237
    -0.10468
    -0.25239
    -0.40009
    -0.41240
    -0.36932
    -0.30777
    -0.43702
    -0.47394
    -0.56010
    -0.48625
    -0.62780
    -0.75089
    -0.68319
    -0.59703
    -0.65857
    -0.51702
    -0.54779
    -0.62780
    -0.61549
    -0.61549
    -0.49856
    -0.40624
    -0.40624
    -0.53548
    -0.48010
    -0.40624
    -0.41855
    -0.46163
    -0.02467
    -0.15392
    -0.13545
    -0.24623
    -0.16007
    -0.05545
    -0.05545
    -0.22161
    -0.22777
    -0.10468
    -0.10468
    -0.07391
    -0.36316
    -0.51702
    -0.65242
    -0.76935
    -0.49856
     0.63999
     2.22166
     3.59408
     3.99411
     0.53537
     0.11687
     0.60307
     0.67077
     0.64615
     1.23696
     1.29235
     2.30782
     5.71117
     8.06828
     4.72647
     0.28304
    -2.64642
    -1.58172
    -2.79413
    -1.68635
     1.02772
     1.93241
     1.12003
     0.20919
    -0.59087
    -1.07707
    -1.50787
    -1.76635
    -1.90790
    -1.76020
    -1.24323
    -0.76320
    -0.00621
     0.24612
     0.39997
     0.60922
     0.70769
     0.48614
     0.58460
     0.40613
     0.44921
     0.54768
     0.53537
     0.43690
     0.38151
     0.41844
     0.57845
     0.28920
     0.35689
     0.56614
     0.31381
     0.33843
     0.38151
     0.49844
     0.38151
     0.32612
     0.38151
     0.39997
     0.66461
     0.52306
     0.43075
     0.40613
     0.36305
     0.35074
     0.54768
     0.65846
     0.43075
     0.48614
     0.49229
     0.54768
     0.49844
     0.48614
     0.43075
     0.48614
     0.61538
     0.49229
     0.57230
     0.59691
     0.46767
     0.47998
     0.47383
     0.57230
     0.67692
     0.54152
     0.59691
     0.55383
     0.73231
     0.65846
     0.58460
     0.62769
     0.66461
     0.76923
     0.77539
     0.78154
     0.72615
     0.71385
     0.66461
     0.96617
     0.96617
     0.84309
     0.99695
     1.05849
     1.04618
     1.09541
     1.17542
     1.10157
     1.32313
     1.31697
     1.45852
     1.30466
     1.42159
     1.37236
     1.32313
     1.34774
     1.36621
     1.06464
     0.92309
     0.87386
     0.80001
     0.68923
     0.44305
     0.20304
     0.05533
    -0.01237
    -0.20930
    -0.35085
    -0.57857
    -0.60318
    -0.92936
    -0.80012
    -0.80012
    -1.02783
    -1.17554
    -1.35401
    -1.40325
    -1.23708
    -1.24939
    -1.48941
    -1.60019
    -1.52633
    -1.36632
    -1.50787
    -1.45864
    -1.51402
    -1.54480
    -1.64327
    -1.34786
    -1.28631
    -1.50787
    -1.45864
    -1.34786
    -1.32939
    -1.34170
    -1.23093
    -1.09553
    -1.11399
    -0.83089
    -0.61549
    -0.43702
    -0.52318
    -0.55395
    -0.65242
    -0.35701
    -0.12314
    -0.05545
    -0.01852
     0.09841
     0.31381
     0.47383
     0.39997
     0.42459
     0.72615
     0.64615
     0.51075
     0.15996
     0.03687
    -1.27401
    -3.48957
    -3.66804
    -2.68335
    -1.09553
    -1.31093
    -1.31709
    -1.15707
    -2.52949
    -3.11415
    -3.09569
    -0.75704
     0.86770
     0.75693
     3.02172
     5.04650
     5.65578
     2.22781
    -0.94783
     0.04302
     3.07711
     4.96649
     5.21267
     4.04950
     2.82478
     2.16012
     1.10772
     0.57230
    -0.07391
     0.13534
     0.36920
     0.17226
    -0.43086
    -0.30777
     0.06764
     0.39997
     0.60922
     0.72615
     0.60307
     0.44305
     0.52922
     0.36305
     0.23996
     0.09841
     0.13534
     0.20304
     0.17842
     0.22765
     0.23996
     0.22765
     0.12303
     0.35074
     0.40613
     0.47383
     0.36920
     0.52306
     0.54768
     0.60922
     0.62769
     0.58460
     0.60922
     0.70769
     0.67077
     0.81847
     0.79385
     0.71385
     0.69538
     0.71385
     0.84309
     0.94156
     0.75693
     0.72000
     0.83078
     0.75693
     0.80616
     0.73846
     0.78770
     0.76308
     0.78154
     0.71385
     0.78154
     0.75077
     0.64615
     0.57230
     0.65846
     0.73846
     0.69538
     0.53537
     0.59076
     0.48614
     0.54768
     0.56614
     0.59691
     0.53537
     0.38151
     0.43690
     0.36920
     0.38767
     0.22765
     0.14765
     0.20919
     0.23996
     0.25842
     0.19688
     0.15380
     0.04302
    -0.11699
    -0.04314
    -0.11084
    -0.12314
    -0.08622
    -0.01852
    -0.01237
    -0.00006
     0.01225
    -0.03083
     0.09226
     0.18457
     0.14765
     0.09841
     0.07995
    -0.06776
    -0.16007
    -0.27700
    -0.37547
    -0.38163
    -0.36932
    -0.43702
    -0.49240
    -0.68319
    -0.89244
    -1.09553
    -0.99706
    -0.81858
    -0.47394
    -0.39394
    -0.28931
    -0.24008
    -0.07391
     0.43690
     0.52306
     0.86155
     0.80001
     0.95387
     0.67692
     0.60922
     0.70154
     0.84924
     0.60922
     0.65846
     0.68307
     0.19073
    -0.29547
    -0.61549
    -0.51702
    -0.22161
    -0.79397
    -1.34170
    -1.10784
    -0.71396
    -0.59087
    -0.48010
    -0.16007
    -0.40009
    -0.12314
     0.23381
     0.25227
     0.70769
     0.68923
     0.75693
     1.06464
     1.13850
     1.23696
     1.71085
     2.07395
     1.92625
     1.20619
     0.26458
     0.99695
     1.23081
     0.83078
     0.38767
     0.46152
    -0.34470
    -0.13545
     0.70769
     0.42459
     0.21534
    -0.16622
    -0.35085
     0.60922
     0.09841
     0.24612
     0.36305
     0.55383
     1.11388
     1.29235
     1.47698
     1.48929
     1.36005
     0.93540
     0.81232
     0.89848
     0.80001
     0.58460
     0.81232
     0.70154
     0.47998
     0.34459
     0.09226
    -0.02467
     0.06149
    -0.08006
    -0.15392
    -0.06160
    -0.11699
     0.01225
     0.12303
     0.07379
     0.16611
     0.15380
     0.25842
     0.22765
     0.38767
     0.31381
     0.30151
     0.39382
     0.36920
     0.50460
     0.33228
     0.40613
     0.53537
     0.50460
     0.44305
     0.47998
     0.48614
     0.35689
     0.31997
     0.35689
     0.37536
     0.39382
     0.32612
     0.21534
     0.29535
     0.27689
     0.09226
     0.15996
     0.04918
     0.04918
     0.01225
     0.17842
    -0.01237
    -0.01852
    -0.13545
    -0.14161
    -0.09237
     0.06149
    -0.08622
    -0.10468
    -0.14776
     0.03071
    -0.11084
    -0.19700
    -0.12314
    -0.08006
    -0.15392
    -0.23392
    -0.07391
    -0.14776
    -0.17853
    -0.37547
    -0.35085
    -0.27085
    -0.30777
    -0.31393
    -0.41240
    -0.42471
    -0.43702
    -0.54779
    -0.42471
    -0.19084
    -0.29547
    -0.15392
    -0.19084
    -0.22161
    -0.28316
    -0.14161
    -0.04314
     0.00610
     0.14765
     0.07379
    -0.00621
     0.03687
     0.03687
    -0.05545
     0.18457
     0.54768
     0.59691
     0.54768
     0.14765
    -0.03698
    -0.03083
    -0.43702
    -0.46779
    -0.35701
     0.01225
     0.25842
     0.17842
    -0.14776
    -0.43702
    -0.42471
    -0.25854
     0.14765
     0.60307
     0.84924
     1.13850
     1.40313
     1.40313
     1.43390
     1.53237
     1.69239
     1.72931
     1.24312
     1.39082
     1.68623
     1.70469
     1.48929
     1.15696
     0.72615
     0.43075
     0.15380
    -0.07391
    -0.12930
    -0.12930
     0.19688
    -0.00006
    -0.52933
    -0.80628
    -0.20315
     0.11687
     0.30151
     1.16927
     0.72615
     0.30151
     0.13534
     0.26458
     0.12918
     0.22150
     0.70154
     1.12619
     1.18773
     1.16927
     0.90463
     0.88001
     0.78770
     1.01541
     0.92925
     0.91078
     0.67692
     0.32612
     0.54152
     0.62153
     0.76923
     0.80001
     0.60307
     0.33843
     0.28304
    -0.02467
     0.00610
     0.11072
     0.07995
     0.09226
     0.12918
     0.01225
     0.09841
     0.07379
     0.06764
     0.27689
     0.30766
     0.21534
     0.27689
     0.23996
     0.23996
     0.12918
     0.20919
     0.08610
     0.21534
     0.18457
     0.15996
     0.06764
     0.07379
     0.00610
    -0.06160
     0.16611
     0.16611
     0.01225
    -0.03698
    -0.03698
     0.06764
    -0.00006
    -0.12314
    -0.25854
    -0.17853
    -0.04314
    -0.12930
    -0.28316
    -0.37547
    -0.32624
    -0.45548
    -0.42471
    -0.28931
    -0.44317
    -0.51702
    -0.45548
    -0.40624
    -0.48625
    -0.51087
    -0.54164
    -0.49856
    -0.40624
    -0.35701
    -0.37547
    -0.39394
    -0.41855
    -0.46163
    -0.54779
    -0.27700
    -0.38163
    -0.42471
    -0.49856
    -0.53548
    -0.49856
    -0.47394
    -0.62165
    -0.52933
    -0.46779
    -0.65857
    -0.74473
    -0.65857
    -0.60318
    -0.65857
    -0.54164
    -0.49240
    -0.59703
    -0.59703
    -0.65242
    -0.87397
    -0.68934
    -0.75704
    -0.51087
    -0.68934
    -0.87397
    -0.55395
    -0.57241
    -1.00937
    -1.83405
    -1.23708
    -1.08322
    -1.23093
    -1.26785
    -0.81858
    -0.86166
    -1.03399
    -1.03399
    -0.50471
    -0.67088
    -0.54779
    -1.48325
    -1.55711
    -0.35085
    -0.16007
     0.09841
     0.81232
     0.51691
     0.44921
     0.55383
    -0.00006
     0.46767
     0.49229
    -0.03083
     0.13534
     0.30151
     0.45536
     0.41228
     0.38767
     0.43690
     0.20304
    -0.11699
    -0.45548
    -0.58472
    -0.73242
    -0.59087
    -0.48625
    -0.33239
    -0.28931
    -0.16622
    -0.10468
    -0.13545
    -0.31393
    -0.25239
    -0.08006
     0.31997
     0.45536
     0.51691
     0.47998
     0.17226
     0.23381
     0.20304
     0.37536
     0.27689
     0.31381
     0.30766
     0.25842
     0.15380
     0.10457
     0.02456
    -0.08622
    -0.00621
    -0.08006
     0.01841
    -0.08006
    -0.04314
    -0.14776
    -0.04314
     0.12918
    -0.02467
     0.11072
     0.13534
    -0.03698
     0.07995
     0.14149
    -0.00621
     0.04302
     0.19073
     0.33228
     0.30766
     0.34459
     0.19688
     0.09226
     0.18457
     0.20919
     0.33228
     0.36305
     0.21534
     0.12918
     0.06149
     0.03071
    -0.09237
    -0.20315
    -0.19700
    -0.27085
    -0.52318
    -0.78166
    -0.83089
    -1.10784
    -1.28016
    -1.05860
    -1.07091
    -1.19400
    -1.24939
    -1.26170
    -1.16323
    -1.29862
    -1.21862
    -1.21862
    -1.02168
    -0.95398
    -0.74473
    -0.55395
    -0.38163
    -0.36316
    -0.41855
    -0.20315
     0.06764
    -0.11084
    -0.11084
    -0.14161
     0.01225
    -0.01237
    -0.02467
    -0.09237
    -0.06776
    -0.12314
    -0.10468
    -0.20315
    -0.12930
    -0.31393
    -0.46779
    -0.46779
    -0.35701
    -0.46163
    -0.35085
    -0.30777
    -0.25854
    -0.31393
    -0.25239
    -0.35701
    -0.29547
    -0.19700
    -0.25854
    -0.41855
    -0.22161
    -0.18469
    -0.40009
    -0.67703
    -0.60934
    -0.22161
    -0.27700
    -0.20315
    -0.57241
    -0.80012
    -0.76935
     0.00610
     1.31697
     2.54168
     3.16943
     4.70801
     5.39114
     4.33260
     4.46184
     2.67708
    -1.80943
    -3.54496
     0.27073
     2.62169
     2.76940
     1.58161
    -0.52318
    -3.66804
    -5.10816
    -4.06808
    -3.29878
    -3.12031
    -3.55111
    -4.25886
    -3.63727
    -1.95714
    -0.46163
     0.94156
     3.43406
     4.64647
     1.88317
    -1.69866
    -1.20015
     0.04302
     1.61853
     3.17558
     1.99395
     0.89848
    -0.16007
    -0.68319
    -1.18784
    -1.24939
    -1.35401
    -1.15707
    -0.91090
    -1.28016
    -1.08322
    -0.50471
    -0.40624
    -0.20930
     0.09841
     0.39997
     0.33843
     0.35689
     0.30151
     0.30151
     0.26458
     0.23381
     0.14149
     0.35074
     0.28920
     0.39382
     0.42459
     0.25842
     0.38767
     0.40613
     0.48614
     0.36305
     0.44305
     0.37536
     0.27689
     0.38767
     0.29535
     0.39382
     0.17226
     0.32612
     0.38767
     0.27689
     0.27689
     0.18457
     0.31997
     0.06764
     0.23996
     0.13534
     0.23381
     0.22765
     0.15380
     0.19073
     0.32612
     0.24612
     0.06149
     0.12918
     0.22150
     0.24612
     0.21534
     0.29535
     0.27073
     0.31997
     0.17226
     0.35689
     0.43690
     0.51691
     0.52922
     0.39382
     0.44921
     0.46767
     0.39382
     0.33843
     0.30151
     0.19688
     0.08610
    -0.03083
     0.06764
    -0.12314
    -0.41855
    -0.51087
    -0.75704
    -0.91705
    -1.03399
    -1.29247
    -1.42171
    -1.48941
    -1.37248
    -1.42171
    -1.44017
    -1.31709
    -1.22477
    -1.07091
    -1.14476
    -1.07091
    -1.13246
    -0.92936
    -0.65242
    -0.76320
    -0.69550
    -0.48625
    -0.41855
    -0.25239
    -0.33239
    -0.28931
    -0.34470
    -0.06776
    -0.12314
    -0.19700
    -0.23392
    -0.27700
    -0.18469
    -0.09237
     0.00610
    -0.01237
     0.11072
    -0.00621
     0.15380
     0.14149
     0.29535
     0.20919
     0.03071
    -0.19700
    -0.12314
    -0.06776
     0.19688
     0.28304
     0.72000
     1.41544
     2.35705
     4.33875
     5.48346
     6.18505
     6.19121
     5.54500
     4.68955
     4.22797
     2.47399
    -0.01852
    -0.97860
    -0.87397
    -0.73242
    -0.28931
     0.33843
    -0.25854
    -2.13561
    -4.01884
    -5.79129
    -6.43750
    -6.56058
    -6.24056
    -4.99123
    -3.92653
    -2.51103
    -0.70781
     0.34459
     0.63999
     0.89232
     1.18158
     1.05233
     1.12003
     0.88001
    -0.12314
    -0.84320
    -0.48010
     0.19688
     1.08311
     1.28005
     1.24312
     0.47998
     0.31997
     0.09841
    -0.05545
    -0.00006
     0.55999
     0.75693
     0.91078
     0.64615
     0.75693
     1.10772
     1.14465
     1.26774
     1.33543
     1.42775
     1.43390
     1.31082
     1.38467
     1.39082
     1.53853
     1.31697
     1.48929
     1.48314
     1.57545
     1.51391
     1.61853
     1.63084
     1.69239
     1.64315
     1.62469
     1.67392
     1.56930
     1.40313
     1.29235
     1.21235
     1.24312
     1.02772
     0.96002
     0.68307
     0.75077
     0.46767
     0.31381
     0.23381
     0.11687
     0.10457
    -0.10468
    -0.16622
    -0.42471
    -0.36316
    -0.54164
    -0.33855
    -0.36932
    -0.36316
    -0.59087
    -0.43702
    -0.32624
    -0.29547
    -0.46163
    -0.33855
    -0.20930
    -0.14776
    -0.04929
    -0.04314
     0.01841
     0.03687
    -0.03698
     0.01841
     0.12303
    -0.12930
    -0.16622
    -0.15392
    -0.19084
    -0.40624
    -0.52318
    -0.84320
    -0.85551
    -0.88628
    -0.99091
    -1.14476
    -1.18784
    -1.42171
    -1.27401
    -1.24939
    -1.12015
    -0.82474
    -1.16938
    -1.15092
    -0.99091
    -0.78166
    -0.68934
    -0.65242
    -0.39394
    -0.25854
    -0.03083
    -0.13545
    -0.19700
    -0.14161
    -0.24623
    -0.45548
    -0.46779
    -0.38778
    -0.51087
    -0.59703
    -0.35085
    -0.20315
    -0.30777
    -0.51702
    -0.47394
    -0.31393
    -0.14161
    -0.14161
     0.03071
     0.25227
     0.30151
     0.36920
    -0.03083
     0.09841
     0.28920
     0.56614
     0.56614
     0.54152
     0.77539
     0.83078
     0.33228
    -0.24008
     0.33843
     0.55999
     0.62769
     0.66461
    -0.78781
    -1.64327
    -0.20930
    -0.40009
    -2.42487
    -1.16323
     1.31082
     0.55383
    -0.68934
    -1.27401
    -0.42471
     0.23381
     0.29535
     1.04618
     3.34175
     3.91410
     3.90179
     4.14181
     2.47399
     0.30766
     0.72000
     1.29235
     2.70785
     3.28636
     2.64631
     2.01857
     0.94771
    -0.10468
    -0.93552
    -1.26785
    -1.08938
    -1.10784
    -0.64626
    -0.44317
    -0.20930
    -0.11699
    -0.03083
    -0.09237
     0.25227
     0.37536
     0.62769
     0.63384
     0.73231
     0.70769
     0.51075
     0.61538
     0.62153
     0.52922
     0.52306
     0.54152
     0.35074
     0.43075
     0.59076
     0.68923
     0.45536
     0.60307
     0.64615
     0.70154
     0.76923
     0.60922
     0.67077
     0.68923
     0.65230
     0.68307
     0.73846
     0.60307
     0.49844
     0.59076
     0.59691
     0.59691
     0.61538
     0.57845
     0.62769
     0.49844
     0.54152
     0.52306
     0.52922
     0.51075
     0.59076
     0.66461
     0.63384
     0.61538
     0.54768
     0.51075
     0.70154
     0.69538
     0.57230
     0.67692
     0.55383
     0.68307
     0.71385
     0.59076
     0.53537
     0.52306
     0.54768
     0.52922
     0.45536
     0.45536
     0.30766
     0.17842
     0.14149
     0.20919
    -0.04929
    -0.12930
    -0.25854
    -0.31393
    -0.27700
    -0.28931
    -0.43702
    -0.44317
    -0.48010
    -0.46779
    -0.41855
    -0.44932
    -0.33855
    -0.22777
    -0.32008
    -0.11084
    -0.01852
    -0.03698
    -0.00006
    -0.06160
     0.04302
     0.01841
     0.00610
    -0.05545
    -0.13545
    -0.00006
    -0.12930
    -0.14776
    -0.19084
    -0.17853
    -0.28931
    -0.09237
     0.05533
    -0.10468
    -0.19084
    -0.10468
    -0.12930
    -0.06776
     0.06149
     0.15996
     0.20919
     0.20919
     0.35074
     0.38151
     0.39997
     0.45536
     0.31381
     0.34459
     0.36305
     0.44921
     0.63384
     0.50460
     0.24612
     0.31381
     0.47998
     0.49844
     0.41844
     0.30151
     0.29535
    -0.11084
    -0.57241
    -0.76320
    -0.73242
    -1.03399
    -1.28016
    -0.95398
     0.07379
    -0.27085
    -1.09553
    -1.50787
    -1.28631
    -0.46779
    -0.37547
    -0.30162
     0.02456
     0.44921
     0.80001
     0.43075
     0.34459
     0.08610
     1.20619
     1.56930
     1.58161
     1.28620
     0.33843
     0.47998
     0.19073
    -0.94167
    -0.73242
     0.83078
     1.04618
     0.52306
     0.27689
    -0.22161
    -0.64011
    -0.32624
     0.09841
     0.39997
     0.73231
     0.57845
     0.28920
     0.33228
     0.67077
     0.70769
     0.89232
     0.85540
     0.77539
     0.75693
     0.71385
     0.73231
     0.71385
     0.43690
     0.51691
     0.72000
     0.63999
     0.65846
     0.67077
     0.80616
     0.65230
     0.70154
     0.68923
     0.84309
     0.52922
     0.73231
     0.79385
     0.78154
     0.70769
     0.72000
     0.63999
     0.70154
     0.80616
     0.70769
     0.77539
     0.74462
     0.77539
     0.75077
     0.81232
     0.76923
     0.69538
     0.82462
     0.68923
     0.75693
     0.75693
     0.88001
     0.64615
     0.68923
     0.79385
     0.63384
     0.83693
     0.69538
     0.65230
     0.66461
     0.70154
     0.63384
     0.59076
     0.70769
     0.67077
     0.59691
     0.63999
     0.61538
     0.41844
     0.52306
     0.65846
     0.51691
     0.46152
     0.37536
     0.46152
     0.36305
     0.43075
     0.39997
     0.42459
     0.22765
     0.33843
     0.12303
     0.25842
     0.36920
    -0.00006
     0.02456
     0.15380
     0.16611
     0.14765
     0.22765
     0.12918
     0.18457
     0.09226
     0.02456
     0.23996
     0.24612
     0.19073
     0.03071
     0.00610
     0.12303
    -0.05545
    -0.16007
    -0.01852
    -0.02467
     0.01225
     0.08610
    -0.04314
    -0.02467
     0.08610
     0.03071
     0.15996
     0.27689
     0.30766
     0.40613
     0.41844
     0.63384
     0.76308
     0.60307
     0.71385
     0.94156
     0.96617
     0.81232
     0.93540
     0.83078
     0.65230
     0.64615
     0.61538
     0.60922
     0.55383
     0.61538
     0.41228
     0.29535
     0.10457
    -0.34470
    -0.76320
    -1.00321
    -1.56941
    -2.36332
    -2.08022
    -1.30478
    -0.51702
     0.01841
    -0.22161
    -0.68934
    -0.94783
    -0.88628
    -0.58472
     0.10457
     0.22150
     0.31381
     1.08311
     1.18773
     0.66461
     0.70769
     1.24927
     1.52622
     1.20004
     0.64615
     0.18457
     0.07379
     0.12918
     0.11072
     0.15996
     0.18457
     0.09841
     0.17226
    -0.09853
     0.12918
     0.04918
     0.09226
     0.19073
     0.19688
     0.23381
    -0.00006
    -0.11084
    -0.00621
     0.04302
     0.11072
    -0.06776
    -0.04314
    -0.06776
     0.04918
    -0.03698
     0.09841
     0.06149
    -0.03083
    -0.05545
     0.02456
     0.03687
    -0.09237
    -0.09237
     0.02456
    -0.00621
    -0.00006
    -0.04929
    -0.11699
    -0.14776
     0.01225
    -0.22777
    -0.11699
    -0.12930
    -0.19700
    -0.24008
    -0.16007
    -0.09237
    -0.08622
    -0.32008
    -0.28931
    -0.19084
    -0.14161
    -0.18469
    -0.19700
    -0.27700
    -0.17238
    -0.22777
    -0.11084
    -0.05545
    -0.07391
    -0.11699
    -0.12314
    -0.09237
    -0.11084
    -0.11084
    -0.09853
    -0.04929
    -0.03698
    -0.01852
    -0.04929
    -0.12314
     0.01225
    -0.16007
    -0.06776
    -0.07391
    -0.04314
    -0.04314
    -0.07391
     0.06764
    -0.02467
    -0.04314
    -0.08622
     0.03687
     0.01225
     0.23996
     0.07995
     0.16611
    -0.11084
     0.00610
     0.02456
    -0.07391
    -0.09237
    -0.27085
    -0.36316
    -0.56626
    -0.60318
    -0.87397
    -1.13246
    -1.37863
    -1.37248
    -1.61249
    -1.68019
    -1.45864
    -1.63711
    -1.57557
    -1.76635
    -1.65557
    -1.53249
    -1.31093
    -1.19400
    -1.09553
    -0.83089
    -0.68319
    -0.68319
    -0.44317
    -0.24008
     0.04302
     0.15996
     0.40613
     0.33843
     0.36305
     0.26458
     0.10457
    -0.17853
    -0.19700
    -0.97860
    -0.25239
     0.03071
    -0.72627
    -1.74174
    -1.80328
    -0.94783
    -1.40325
    -1.23093
    -0.96013
    -0.73242
    -1.39094
    -0.88013
    -0.30777
    -0.93552
    -0.76320
     0.01225
     0.11072
    -0.04929
    -0.38778
     0.23381
     1.41544
     1.69239
     1.15080
     1.42775
     1.77855
     1.34774
    -0.59703
    -1.35401
    -0.83089
    -0.61549
     0.77539
     1.27389
     0.54152
     0.04918
    -0.30777
    -1.04630
    -0.92936
    -0.66473
    -0.31393
    -0.06776
    -0.05545
    -0.30162
    -0.33855
    -0.11084
    -0.11084
     0.14765
     0.36920
     0.36920
     0.18457
     0.07379
     0.12303
     0.09226
    -0.00006
    -0.17238
    -0.14776
    -0.01237
    -0.06160
     0.05533
    -0.00006
     0.07995
    -0.01852
    -0.03083
     0.13534
     0.09226
     0.08610
     0.09226
     0.18457
     0.11687
     0.18457
     0.02456
    -0.02467
     0.14765
     0.04918
     0.15996
     0.15380
    -0.01237
     0.08610
     0.02456
     0.01225
     0.17842
    -0.01237
    -0.10468
     0.01841
    -0.00006
     0.03071
     0.00610
    -0.06776
    -0.08006
     0.00610
    -0.01237
     0.06149
    -0.07391
     0.11687
    -0.15392
    -0.09853
     0.12918
     0.08610
    -0.05545
    -0.14161
     0.07379
    -0.01852
    -0.01237
    -0.09237
     0.01841
    -0.08622
    -0.04314
    -0.01852
    -0.13545
    -0.04929
    -0.08006
    -0.24008
    -0.06160
    -0.08622
    -0.17238
    -0.11084
    -0.15392
    -0.03698
    -0.07391
    -0.36316
    -0.13545
     0.19073
     0.37536
     0.28920
     0.30766
     0.45536
     0.49229
     0.60922
     1.11388
     1.44621
     1.50160
     1.73547
     1.56314
     1.38467
     1.13234
     0.95387
     0.72000
     0.38767
     0.30151
     0.47998
     0.33228
    -0.08622
    -0.16007
    -0.35701
    -0.23392
    -0.17238
    -0.76320
    -0.92321
    -0.96013
    -0.68934
    -0.46163
    -0.68319
    -0.38778
     0.28304
     0.29535
     0.35074
    -0.25239
    -0.79397
    -0.88013
    -0.59087
    -0.18469
    -0.16007
    -1.40940
    -0.72627
    -0.32624
    -1.78482
    -2.77566
    -1.97560
    -1.20631
    -1.92637
    -2.49872
    -3.17570
    -1.61865
    -0.20930
     0.93540
     1.34774
     0.57845
    -0.04929
    -0.77550
    -1.11399
    -0.83089
     0.88617
     2.01241
     2.97249
     3.08327
     1.47698
    -0.19084
    -1.58788
    -1.56326
    -0.89244
    -0.38778
    -0.74473
    -1.35401
    -1.48325
    -1.49556
    -1.91406
    -2.11100
    -2.02483
    -1.72943
    -1.53249
    -1.20015
    -0.81243
    -0.56010
    -0.17238
    -0.14161
    -0.34470
    -0.33239
    -0.00006
    -0.17238
    -0.08006
     0.17842
     0.07379
    -0.01852
    -0.08622
    -0.09853
    -0.22161
    -0.19700
    -0.30162
    -0.11084
    -0.14776
    -0.14776
     0.01841
    -0.00006
     0.07379
    -0.00621
     0.06764
     0.25842
     0.38151
     0.33228
     0.27073
     0.30151
     0.45536
     0.32612
     0.52922
     0.36920
     0.47383
     0.47998
     0.43690
     0.49229
     0.54152
     0.38767
     0.23996
     0.39997
     0.54768
     0.46767
     0.32612
     0.33843
     0.36305
     0.28920
     0.24612
     0.30766
     0.31381
     0.40613
     0.30766
     0.35689
     0.39382
     0.27073
     0.18457
     0.28920
     0.36920
     0.27689
     0.32612
     0.40613
     0.29535
     0.23996
     0.40613
     0.23381
     0.36305
     0.29535
     0.34459
     0.41844
     0.31997
     0.37536
     0.28920
     0.33843
     0.34459
     0.43075
     0.37536
     0.44921
     0.50460
     0.35074
     0.35689
     0.27073
     0.39997
     0.36920
     0.42459
     0.41228
     0.40613
     0.36305
     0.37536
     0.33228
     0.38151
     0.39997
     0.35074
     0.41844
     0.51691
     0.35074
     0.36305
     0.31381
     0.42459
     0.40613
     0.54152
     0.38151
     0.49844
     0.52306
     0.44305
     0.29535
     0.49844
     0.49844
     0.51691
     0.70154
     0.75693
     0.72000
     0.86155
     0.67077
     0.78770
     0.81847
     0.92309
     0.88617
     0.94156
     0.86155
     0.80616
     0.47998
     0.40613
     0.32612
     0.22765
    -0.12314
    -0.20930
    -0.10468
    -0.33239
    -0.16007
    -0.30162
    -0.35701
    -0.26469
     0.06149
     0.22150
     0.01841
     0.55999
     0.47998
     0.61538
     0.17226
    -0.29547
    -0.46779
    -0.68934
    -0.79397
    -0.09853
    -0.26469
    -1.43402
    -1.52018
    -1.80328
    -1.60019
    -1.58788
    -2.43102
    -2.56026
    -1.46479
    -1.71096
    -0.49856
     0.66461
     0.14765
    -0.32008
    -0.27085
     0.20304
     0.78770
     1.11388
     1.55699
     1.51391
     1.92010
     1.20004
     0.85540
     0.89848
     0.64615
     0.65230
     0.63999
     0.43075
     0.36305
     0.24612
     0.22150
     0.15380
     0.11687
     0.01225
     0.08610
     0.16611
     0.18457
     0.18457
     0.23381
     0.29535
     0.23381
     0.23996
     0.38151
     0.20919
     0.25227
     0.14765
     0.36305
     0.35074
     0.26458
     0.12918
     0.19073
     0.22150
     0.16611
     0.15380
     0.12303
     0.11072
     0.11687
     0.17842
    -0.00006
     0.08610
     0.12918
     0.08610
     0.08610
     0.09226
     0.09841
     0.09226
    -0.04314
     0.15996
     0.20304
     0.15996
     0.03687
     0.16611
     0.16611
     0.08610
    -0.01237
     0.18457
     0.12918
     0.14149
     0.12918
     0.15996
     0.15996
     0.17226
     0.06764
     0.13534
     0.22765
     0.17226
     0.22150
     0.15996
     0.20919
     0.20919
     0.20919
     0.23381
     0.33228
     0.27689
     0.21534
     0.31997
     0.36305
     0.34459
     0.32612
     0.23381
     0.32612
     0.27689
     0.41228
     0.36305
     0.21534
     0.37536
     0.30766
     0.29535
     0.31381
     0.34459
     0.30151
     0.31381
     0.38767
     0.30766
     0.18457
     0.23996
     0.32612
     0.39382
     0.44921
     0.35074
     0.29535
     0.31997
     0.35074
     0.30151
     0.42459
     0.47998
     0.32612
     0.31997
     0.36920
     0.32612
     0.36920
     0.25227
     0.23996
     0.24612
     0.31997
     0.11072
    -0.04929
    -0.06160
    -0.16007
    -0.08622
    -0.10468
    -0.12314
    -0.11699
    -0.14776
    -0.07391
    -0.04314
    -0.22161
    -0.10468
    -0.12314
    -0.11699
     0.08610
     0.16611
     0.22765
     0.38151
     0.50460
     0.52922
     0.86770
     1.06464
     1.52622
     1.62469
     1.66777
     1.76624
     1.40929
     1.48314
     0.92309
     1.16311
     1.16927
     0.59691
     0.12918
     0.39382
     0.58460
     0.30766
    -0.03698
    -0.59703
    -1.34170
    -2.02483
    -2.16638
    -1.62480
    -0.84320
    -0.26469
    -0.28931
    -0.33855
     0.17226
    -0.78781
    -2.17869
    -1.79712
    -0.78166
    -0.16007
    -0.59087
    -0.15392
     0.34459
     0.15996
    -0.04929
    -0.60318
    -0.64011
    -0.76935
    -0.27085
    -0.03083
     0.46152
     0.39997
     0.49229
     0.76308
     0.95387
     0.95387
     0.79385
     0.84924
     1.15696
     0.94156
     0.89848
     0.86155
     0.88617
     0.84309
     0.70154
     0.60922
     0.47383
     0.62769
     0.58460
     0.47998
     0.49229
     0.43075
     0.31381
     0.27689
     0.44305
     0.39997
     0.28304
     0.25227
     0.33228
     0.31381
     0.21534
     0.23381
     0.30151
     0.20919
     0.25842
     0.32612
     0.17842
     0.23381
     0.13534
     0.17226
     0.16611
     0.33228
     0.21534
     0.19688
     0.21534
     0.20919
     0.31381
     0.14765
     0.07379
     0.19073
     0.24612
     0.21534
     0.30151
     0.25842
     0.22150
     0.10457
     0.17842
     0.33228
     0.15380
     0.18457
     0.17226
     0.23996
     0.25227
     0.15380
     0.20304
     0.16611
     0.19073
     0.19688
     0.22150
     0.16611
     0.11687
     0.02456
     0.04302
     0.11687
     0.09226
     0.11687
     0.05533
     0.00610
     0.07379
    -0.04929
     0.02456
    -0.01852
     0.03071
     0.12918
     0.07995
     0.06764
    -0.06160
    -0.04929
    -0.08006
    -0.04929
    -0.09237
    -0.16622
    -0.24008
    -0.25239
    -0.32008
    -0.33855
    -0.40624
    -0.40009
    -0.37547
    -0.42471
    -0.46163
    -0.26469
    -0.44932
    -0.40009
    -0.40009
    -0.27700
    -0.11084
    -0.01237
    -0.11084
    -0.09237
    -0.05545
     0.04302
     0.11072
     0.19688
     0.05533
    -0.08006
     0.03687
     0.13534
     0.14765
     0.25227
    -0.02467
     0.29535
    -0.11084
    -0.00621
     0.08610
    -0.28931
    -0.75704
    -0.13545
     0.63999
     0.39997
    -0.20930
    -0.40624
    -0.78781
    -1.41556
    -1.50172
    -1.16938
    -0.95398
    -0.33239
    -0.21546
     0.41844
     0.30766
    -0.01852
    -0.38163
    -0.52933
     0.57230
     0.91078
     1.09541
     1.94471
     2.28936
     1.32928
     0.39382
    -0.96013
    -0.39394
     0.48614
     0.81847
     1.53853
     0.85540
     0.29535
    -0.14776
    -0.49240
     1.30466
     2.06165
     0.99695
     0.25227
     0.17226
     0.35689
     0.84924
     1.30466
     1.44006
     1.23081
     1.13850
     0.89848
     0.34459
    -0.12314
    -0.40009
    -0.56626
    -0.77550
    -0.68319
    -0.78781
    -0.80628
    -0.49856
    -0.37547
    -0.35701
    -0.24008
    -0.16622
    -0.14776
    -0.06160
     0.14149
     0.20304
     0.15380
     0.27073
     0.24612
     0.12918
     0.25227
     0.11072
     0.21534
     0.26458
     0.30151
     0.20919
     0.28920
     0.23996
     0.27689
     0.25227
     0.33843
     0.31381
     0.39997
     0.27689
     0.38151
     0.27073
     0.33228
     0.35689
     0.48614
     0.49844
     0.43075
     0.38151
     0.47383
     0.43690
     0.46152
     0.36920
     0.46767
     0.57845
     0.50460
     0.49229
     0.38767
     0.30766
     0.22765
     0.34459
     0.16611
     0.11687
     0.09226
     0.04918
    -0.08006
    -0.24623
    -0.30162
    -0.46779
    -0.52318
    -0.33855
    -0.49240
    -0.51087
    -0.47394
    -0.51087
    -0.41855
    -0.52318
    -0.40009
    -0.31393
    -0.32008
    -0.20315
    -0.11699
    -0.11699
     0.28920
     0.17226
     0.33843
     0.53537
     0.56614
     0.59076
     0.62153
     0.39382
     0.55999
     0.44305
     0.56614
     0.51075
     0.41228
     0.43075
     0.15380
    -0.01237
    -0.07391
    -0.25854
    -0.30162
    -0.20930
    -0.24008
    -0.27700
    -0.56010
    -0.46163
    -0.16007
    -0.16622
    -0.40009
    -0.45548
    -0.06160
     0.10457
    -0.11699
    -0.22777
     0.03687
     0.08610
     0.11687
     0.17842
     0.25227
     0.31997
     0.22150
    -0.07391
    -1.06476
    -1.93867
    -1.03399
    -0.25854
    -1.72327
    -2.02483
    -1.46479
    -1.79712
    -1.77251
    -1.86482
    -2.70797
    -1.46479
    -0.28316
     0.77539
     0.29535
    -0.65857
    -0.97244
     0.55383
     1.68623
     1.95087
     3.00941
     3.40329
     2.75709
     0.83078
    -0.19084
     0.59076
     0.39997
     1.50776
     1.87702
     0.95387
     0.17842
    -0.34470
    -1.07707
    -1.04014
    -0.80012
    -0.42471
     0.09226
     0.32612
     0.39997
    -0.03083
    -0.04314
     0.24612
     0.36305
     0.36305
     0.65230
     0.60922
     0.43075
     0.21534
     0.17226
    -0.16007
    -0.14161
    -0.24623
    -0.32008
    -0.33855
    -0.27085
    -0.30162
    -0.37547
    -0.22161
    -0.23392
    -0.30777
    -0.17238
    -0.08622
    -0.06160
    -0.04929
     0.01225
    -0.01237
    -0.06776
    -0.00621
     0.11072
     0.10457
     0.19073
     0.10457
     0.16611
     0.20304
     0.24612
     0.10457
     0.01841
     0.19073
     0.17226
     0.16611
     0.05533
     0.19688
     0.17226
    -0.10468
     0.02456
     0.05533
     0.05533
     0.11072
    -0.01237
    -0.10468
     0.10457
    -0.02467
    -0.06776
     0.11072
     0.09226
    -0.09853
    -0.08006
     0.15996
     0.14765
     0.05533
    -0.08622
     0.12918
     0.11072
     0.22150
     0.15380
     0.14765
     0.19073
     0.24612
     0.21534
     0.25227
     0.38767
     0.25842
     0.23996
     0.22150
     0.25842
     0.22765
     0.08610
    -0.00621
    -0.04929
    -0.08622
    -0.12314
    -0.20930
    -0.33239
    -0.39394
    -0.51702
    -0.59087
    -0.41855
    -0.48625
    -0.53548
    -0.50471
    -0.39394
    -0.56626
    -0.59703
    -0.55395
    -0.54779
    -0.31393
    -0.17853
    -0.17853
    -0.28931
    -0.18469
    -0.33239
    -0.19084
    -0.19084
    -0.02467
    -0.16622
    -0.14776
    -0.28316
    -0.12314
    -0.08006
    -0.13545
    -0.09853
     0.17226
     0.11687
     0.10457
    -0.05545
    -0.12930
     0.01841
     0.05533
     0.30151
     0.44305
     0.51075
     0.57230
     0.58460
     0.70154
     0.48614
     0.41844
     0.63384
     0.70769
     0.80001
     0.82462
     1.02156
     1.12003
     0.80001
     0.62153
     0.88617
     0.71385
     0.25227
    -0.42471
    -0.66473
    -0.10468
     0.62769
    -0.20930
    -1.80328
    -1.63711
    -1.07707
    -1.78482
    -2.32640
    -1.84636
    -2.07407
    -0.45548
    -0.06776
     0.70154
     1.44006
     3.00941
     3.82179
     1.90163
    -0.30777
    -1.51402
    -0.51087
     1.47698
     3.24328
     3.63100
     2.64015
     1.61238
     0.31381
    -0.64011
    -0.97860
    -0.90475
    -0.65242
    -0.80012
    -1.01552
    -1.28631
    -0.94783
    -0.54164
    -0.05545
     0.19073
     0.17226
     0.39382
     0.27689
     0.15380
     0.22150
     0.23996
     0.06764
     0.22765
     0.28920
     0.29535
     0.22150
     0.38151
     0.46767
     0.38767
     0.30151
     0.32612
     0.38767
     0.45536
     0.42459
     0.41228
     0.43075
     0.28920
     0.29535
     0.36920
     0.53537
     0.30766
     0.31381
     0.36920
     0.33843
     0.29535
     0.20919
     0.22150
     0.27073
     0.20304
     0.32612
     0.23381
     0.17842
     0.20304
     0.14149
     0.12303
     0.27073
     0.15380
     0.21534
     0.15996
     0.12918
     0.20919
     0.20304
     0.05533
     0.19073
     0.08610
     0.35074
     0.33843
     0.28920
     0.19073
     0.19073
     0.14149
     0.41228
     0.36920
     0.29535
     0.21534
     0.22150
     0.20919
     0.14149
    -0.03083
    -0.15392
    -0.18469
     0.00610
    -0.06776
    -0.25854
    -0.38163
    -0.46779
    -0.55395
    -0.43086
    -0.38163
    -0.35701
    -0.60318
    -0.48625
    -0.37547
    -0.34470
    -0.51087
    -0.36932
    -0.35085
    -0.20930
    -0.09853
     0.00610
    -0.07391
    -0.09853
    -0.11699
    -0.17238
     0.01225
    -0.13545
    -0.13545
    -0.12930
    -0.27085
    -0.21546
    -0.20930
    -0.20930
    -0.10468
    -0.27700
    -0.06160
    -0.30777
    -0.22161
    -0.44317
    -0.44317
    -0.36932
    -0.06776
     0.00610
    -0.07391
     0.03071
     0.33843
     0.46152
     0.46152
     0.32612
     0.20919
     0.37536
     0.54768
     0.69538
     0.57845
     0.49229
     0.59691
     0.58460
     0.74462
     1.20004
     0.89848
     0.86770
     0.82462
     0.37536
    -0.72627
    -0.54779
     0.36920
     0.27689
    -0.37547
    -0.13545
    -0.20315
    -0.92321
    -0.92321
    -0.81858
    -0.73242
    -1.29862
    -0.87397
    -0.33855
     0.41228
     0.99079
     0.19688
    -0.04314
    -0.91090
    -0.15392
     0.90463
     1.15080
     1.49545
     2.20320
     1.77855
     1.05233
    -1.23093
    -1.93867
    -1.00321
    -0.60318
     0.95387
     0.55999
    -0.12314
    -0.63395
    -1.31093
    -1.53249
    -1.16323
    -0.71396
    -0.40624
    -0.09853
    -0.09853
    -0.44317
    -0.68319
    -0.22777
     0.13534
     0.28304
     0.27073
     0.14765
     0.07995
     0.06149
    -0.16622
    -0.09853
    -0.17238
    -0.30777
    -0.21546
    -0.18469
    -0.18469
    -0.26469
    -0.20930
    -0.06776
     0.02456
    -0.06776
    -0.16622
    -0.02467
    -0.05545
    -0.07391
    -0.09853
    -0.12930
    -0.15392
    -0.04314
    -0.18469
    -0.11699
    -0.14161
    -0.10468
    -0.22161
    -0.27085
    -0.11699
    -0.11699
    -0.11699
    -0.22777
    -0.18469
    -0.09853
    -0.19084
    -0.08006
    -0.11699
    -0.08622
     0.03071
    -0.09853
    -0.00621
    -0.06776
    -0.04314
    -0.10468
    -0.12314
     0.12303
     0.12303
     0.09226
    -0.08622
     0.01841
    -0.02467
     0.07995
    -0.01237
    -0.04314
    -0.08006
     0.01225
    -0.03698
    -0.12930
    -0.12930
    -0.24008
    -0.17238
    -0.06160
    -0.23392
    -0.22777
    -0.26469
    -0.24623
    -0.30777
    -0.32624
    -0.28316
    -0.36316
    -0.25239
    -0.04314
    -0.17853
    -0.09237
    -0.14161
    -0.13545
    -0.15392
     0.07379
    -0.19700
    -0.26469
    -0.28931
    -0.59087
    -0.38778
    -0.25239
    -0.27700
    -0.22777
    -0.28931
    -0.26469
    -0.29547
    -0.41855
    -0.28316
    -0.22777
    -0.02467
     0.04918
     0.04302
     0.06149
     0.11687
     0.00610
     0.16611
     0.15996
     0.27689
     0.07995
     0.14765
     0.20304
    -0.03698
    -0.07391
     0.02456
    -0.07391
    -0.38778
    -0.16622
    -0.23392
    -0.09853
    -0.05545
    -0.63395
    -1.13246
    -0.66473
    -0.51087
    -0.80012
    -1.24323
    -1.39094
    -1.91406
    -1.79712
    -1.20631
    -0.96013
    -1.01552
    -0.44317
    -0.59703
    -0.98475
    -0.92936
    -0.48010
     0.22765
     0.75077
     0.47383
    -0.10468
     0.09841
     0.15380
    -0.44317
    -0.39394
    -0.18469
     0.89232
     0.67692
     0.48614
     0.01841
    -0.48625
    -0.86782
    -0.59703
    -0.09237
     0.35074
     0.57845
     0.63999
     0.48614
     0.27073
     0.32612
     0.52306
     0.65846
     0.78770
     0.68923
     0.49844
     0.36920
     0.28920
     0.13534
     0.09226
     0.07995
     0.06764
    -0.05545
    -0.04314
     0.11687
     0.15380
     0.23381
     0.10457
     0.09226
     0.06764
     0.07995
     0.05533
     0.17842
     0.29535
     0.26458
     0.20919
     0.11072
     0.21534
     0.11687
     0.06764
     0.14765
     0.12918
     0.22765
     0.28920
     0.16611
     0.09841
     0.29535
     0.04302
     0.08610
     0.19688
     0.10457
     0.20919
     0.07379
     0.11072
     0.12303
     0.20919
     0.06149
     0.09226
     0.20919
     0.22150
     0.22150
     0.07995
     0.23996
     0.26458
     0.18457
     0.31381
     0.28920
     0.19688
     0.32612
     0.36305
     0.31997
     0.30151
     0.22150
     0.38151
     0.35074
     0.33228
     0.25227
     0.19688
     0.11687
     0.16611
     0.12303
     0.19688
     0.17226
    -0.02467
    -0.02467
     0.01841
    -0.01237
    -0.24008
    -0.25854
    -0.27085
    -0.20930
    -0.17853
    -0.31393
    -0.29547
    -0.45548
    -0.57241
    -0.51702
    -0.53548
    -0.55395
    -0.48010
    -0.56626
    -0.41855
    -0.49856
    -0.44317
    -0.56626
    -0.54164
    -0.25854
    -0.19700
    -0.15392
    -0.27700
    -0.24008
    -0.22777
    -0.17853
    -0.07391
    -0.04314
    -0.17238
    -0.12930
    -0.01237
    -0.14161
    -0.23392
    -0.11699
    -0.31393
    -0.31393
    -0.11699
    -0.02467
    -0.28931
    -0.27700
    -0.14776
    -0.32624
    -0.58472
    -0.28316
    -0.21546
    -0.40009
    -0.46163
    -0.81858
    -0.89859
    -0.96013
    -1.26785
    -1.25554
    -0.79397
    -0.41240
    -0.50471
    -0.41855
    -0.61549
    -1.15092
    -0.72012
    -0.21546
    -0.03698
    -0.38778
    -0.25239
    -0.71396
    -1.04014
    -1.07091
    -0.59703
    -0.33855
    -0.41240
    -0.04314
    -0.32008
    -0.30777
    -0.33239
    -0.37547
    -0.52318
    -0.22161
    -0.04314
     0.04302
     0.16611
     0.58460
     0.66461
     0.28920
     0.54768
     0.33843
     0.58460
     0.52306
     0.43075
     0.08610
     0.02456
    -0.12314
    -0.04929
     0.07995
     0.18457
     0.17842
     0.23996
     0.24612
     0.30766
     0.38151
     0.38151
     0.29535
     0.39997
     0.35689
     0.41844
     0.55383
     0.38767
     0.38767
     0.39997
     0.31381
     0.42459
     0.42459
     0.39382
     0.39382
     0.47998
     0.48614
     0.44305
     0.23381
     0.29535
     0.28304
     0.49229
     0.43690
     0.37536
     0.19073
     0.20304
     0.19073
     0.44921
     0.36305
     0.35689
     0.26458
     0.15380
     0.33843
     0.31997
     0.22765
     0.25227
     0.21534
     0.39997
     0.30151
     0.24612
     0.19688
     0.25227
     0.21534
     0.38151
     0.35689
     0.35689
     0.22150
     0.33228
     0.35074
     0.38151
     0.22150
     0.19688
     0.28304
     0.34459
     0.37536
     0.28304
     0.17842
     0.15380
    -0.14161
    -0.10468
    -0.03083
    -0.10468
    -0.32008
    -0.33239
    -0.51702
    -0.46163
    -0.37547
    -0.61549
    -0.70165
    -0.61549
    -0.54779
    -0.62165
    -0.66473
    -0.57857
    -0.59087
    -0.49240
    -0.24623
    -0.38778
    -0.32624
    -0.31393
    -0.30162
    -0.19084
    -0.01852
    -0.15392
    -0.16007
    -0.15392
    -0.01237
     0.04918
    -0.09237
    -0.18469
    -0.16622
    -0.26469
    -0.24008
    -0.11084
    -0.24623
    -0.40624
    -0.33855
    -0.16622
    -0.00621
    -0.42471
    -0.32624
    -0.28931
    -0.37547
    -0.57857
    -0.78166
    -0.86782
    -1.07091
    -1.32939
    -1.45864
    -1.18784
    -1.21246
    -0.80012
    -0.77550
    -0.73858
    -0.61549
    -0.81858
    -0.71396
    -0.75089
    -0.70165
    -0.56626
     0.07995
     0.24612
    -0.33239
    -0.59087
    -0.73858
    -1.06476
    -0.65242
    -0.55395
    -0.91705
    -0.75089
    -0.56626
    -0.65242
    -0.65857
    -0.73858
    -0.88013
    -0.84320
    -0.43702
     0.10457
     0.38767
     0.54152
     0.39997
     0.29535
     0.59691
     0.44305
     0.54768
     0.67077
     0.44305
     0.33228
     0.19688
     0.07995
    -0.06160
    -0.14161
    -0.09853
    -0.12930
    -0.08006
    -0.09237
    -0.26469
    -0.24623
    -0.13545
    -0.19084
    -0.17853
    -0.27700
    -0.33855
    -0.24008
    -0.40624
    -0.38778
    -0.35085
    -0.28931
    -0.47394
    -0.56626
    -0.51087
    -0.59703
    -0.61549
    -0.64011
    -0.58472
    -0.48625
    -0.64626
    -0.78781
    -0.68934
    -0.59087
    -0.76935
    -0.75089
    -0.81243
    -0.74473
    -0.62165
    -0.68319
    -0.62165
    -0.57857
    -0.71396
    -0.79397
    -0.66473
    -0.48625
    -0.69550
    -0.57241
    -0.63395
    -0.55395
    -0.54164
    -0.55395
    -0.46163
    -0.40009
    -0.34470
    -0.30777
    -0.23392
    -0.14161
    -0.11084
    -0.18469
    -0.03698
     0.04302
     0.01225
    -0.03083
    -0.20930
    -0.51087
    -0.79397
    -1.15092
    -1.53864
    -1.57557
    -1.81559
    -1.94483
    -2.09869
    -2.09253
    -2.22793
    -2.44333
    -2.54180
    -2.24639
    -2.40025
    -2.30178
    -1.91406
    -1.67404
    -1.41556
    -1.42171
    -1.03399
    -0.78166
    -0.52933
    -0.26469
    -0.14776
    -0.25854
    -0.40624
    -0.49240
    -0.36932
    -0.36316
    -0.46163
    -0.54164
    -0.75704
    -0.68319
    -0.62165
    -0.76935
    -1.48941
    -2.27101
    -1.94483
    -1.68635
    -1.85251
    -1.88944
    -1.42786
    -1.55711
    -2.41871
    -2.32640
    -2.17254
    -2.27101
    -2.46795
    -2.56642
    -2.55411
    -2.59719
    -1.57557
     0.01225
     1.33543
     1.36005
     0.19073
     0.22150
     0.25227
     0.72615
     0.24612
     0.42459
     0.85540
     1.65546
     2.30167
     1.76624
     0.91694
    -0.96629
    -2.22177
    -1.18784
    -1.27401
    -2.05561
    -1.11399
    -0.47394
    -1.18169
    -2.11715
    -2.36332
    -2.42487
    -1.99406
    -1.44633
    -0.92936
    -0.28931
     0.14765
     0.08610
     0.01225
    -0.58472
    -0.84320
    -0.48010
    -0.47394
    -0.40624
    -0.22161
    -0.24008
    -0.36932
    -0.65242
    -0.73242
    -0.73858
    -0.91705
    -0.89244
    -0.81243
    -0.86166
    -0.91090
    -0.79397
    -0.64626
    -0.57857
    -0.58472
    -0.62780
    -0.51702
    -0.48010
    -0.49856
    -0.48010
    -0.44932
    -0.42471
    -0.44932
    -0.42471
    -0.43086
    -0.21546
    -0.28931
    -0.37547
    -0.35701
    -0.41240
    -0.32008
    -0.34470
    -0.37547
    -0.32008
    -0.14776
    -0.34470
    -0.39394
    -0.30777
    -0.32008
    -0.28931
    -0.31393
    -0.28316
    -0.35701
    -0.35701
    -0.40009
    -0.35085
    -0.36316
    -0.26469
    -0.38163
    -0.33239
    -0.36316
    -0.34470
    -0.41240
    -0.40624
    -0.30162
    -0.40009
    -0.40624
    -0.36932
    -0.19700
    -0.41240
    -0.23392
    -0.25239
    -0.11699
    -0.22161
    -0.11699
    -0.14161
    -0.00006
     0.01225
     0.03687
     0.17842
     0.30766
     0.25227
     0.39382
     0.35689
     0.50460
     0.60307
     0.43075
     0.43075
     0.38151
     0.49229
     0.53537
     0.28304
     0.12303
    -0.04929
    -0.38163
    -0.65242
    -1.12630
    -1.28631
    -1.53864
    -1.62480
    -1.62480
    -1.75404
    -1.81559
    -1.93252
    -2.08022
    -2.06792
    -1.98175
    -1.80328
    -1.52633
    -1.05245
    -0.71396
    -0.60318
    -0.03698
     0.59076
     1.08926
     1.15080
     0.85540
    -0.16622
     0.22765
     0.74462
     1.25543
     1.27389
     0.79385
     0.37536
     0.27689
     0.03071
    -1.16323
    -1.25554
    -0.47394
    -0.23392
    -1.45248
    -0.86166
     0.51075
     0.36305
     0.42459
    -0.06776
    -0.76935
    -0.80628
     0.17226
     1.21235
     1.04618
     1.15080
     1.96318
     2.89248
     2.62785
     1.21850
    -0.78166
    -1.25554
    -1.10784
    -0.40624
     1.26158
     1.55084
     0.76923
    -0.03698
    -0.60318
    -0.86166
    -0.67703
    -0.82474
    -0.18469
     0.22765
     0.83693
     0.96617
     0.52306
     0.12303
     0.44921
     0.52922
     0.41844
     0.64615
     0.55383
     0.44921
     0.45536
    -0.01237
    -0.06776
    -0.25854
    -0.40624
    -0.36316
    -0.39394
    -0.26469
    -0.25854
    -0.21546
    -0.33855
    -0.05545
     0.01841
    -0.07391
     0.01225
     0.11687
     0.12918
     0.16611
     0.11687
     0.11687
     0.08610
     0.11687
     0.17842
     0.27073
     0.31381
     0.24612
     0.15996
     0.17842
     0.20304
     0.18457
     0.17226
     0.06149
     0.23381
     0.26458
     0.24612
     0.14765
     0.17842
     0.10457
     0.12918
     0.06764
     0.28304
     0.11072
     0.11687
     0.12918
     0.12918
     0.12303
     0.13534
     0.01841
     0.07379
     0.06149
     0.20304
     0.09841
     0.08610
     0.11072
    -0.09237
     0.04918
     0.10457
     0.11072
    -0.03083
    -0.03083
     0.19688
     0.14765
     0.25227
     0.09226
     0.09226
     0.14765
     0.27689
     0.27689
     0.23381
     0.16611
     0.25842
     0.13534
     0.36305
     0.44921
     0.52306
     0.54768
     0.75693
     0.84924
     0.94156
     0.92925
     1.16311
     1.19388
     1.47698
     1.55084
     1.37236
     1.32928
     0.96617
     0.51691
    -0.12314
    -0.76935
    -1.37248
    -1.61865
    -1.92637
    -1.85867
    -2.07407
    -2.32024
    -2.64027
    -2.87413
    -2.77566
    -2.30793
    -2.23408
    -1.61249
    -1.26170
    -1.60634
    -1.08938
    -0.19084
     0.08610
     0.12918
     0.32612
     1.12619
     1.36005
     0.93540
     0.33843
    -0.04314
     0.01225
     0.44921
     0.42459
     0.04302
    -0.43702
    -0.80012
    -1.02168
    -0.48010
     0.28920
     0.36920
     0.41228
     0.65230
     0.55999
     0.26458
    -0.10468
    -1.09553
    -1.48325
    -1.20015
    -0.01852
     0.09226
    -0.01237
     0.10457
    -1.31709
    -1.61249
    -2.16023
    -2.32024
    -1.50787
     0.46767
     1.39082
     1.60623
     0.94156
    -0.12314
    -0.60934
     0.14149
     1.42775
     2.09242
     2.43706
     2.65862
     2.73862
     2.41244
     2.12934
     1.32928
     0.94771
     0.86770
     0.82462
     0.96617
     0.93540
     0.71385
     0.45536
     0.37536
     0.24612
     0.21534
     0.22765
     0.18457
     0.12918
     0.20304
     0.30151
     0.39382
     0.47383
     0.51691
     0.58460
     0.74462
     0.72000
     0.72000
     0.86155
     0.95387
     0.98464
     1.16311
     0.98464
     1.13850
     0.88617
     1.04003
     1.21235
     1.16927
     1.15080
     1.03387
     1.05849
     1.01541
     0.93540
     0.84924
     0.78770
     0.65230
     0.61538
     0.63384
     0.42459
     0.28304
     0.14765
     0.11072
     0.05533
    -0.03698
    -0.22161
    -0.38163
    -0.53548
    -0.57857
    -0.69550
    -0.65242
    -0.64011
    -0.80012
    -0.94167
    -0.73858
    -0.88628
    -0.89244
    -0.86782
    -0.87397
    -0.84320
    -0.82474
    -0.76935
    -0.79397
    -0.67088
    -0.78166
    -0.69550
    -0.65242
    -0.53548
    -0.44317
    -0.55395
    -0.43702
    -0.44317
    -0.39394
    -0.33855
    -0.35085
    -0.50471
    -0.24623
    -0.19084
    -0.32624
     0.05533
     0.07379
     0.05533
     0.15380
     0.20919
     0.36920
     0.44305
     0.36920
     0.46767
     0.60307
     0.52922
     0.69538
     0.51075
     0.32612
     0.25227
    -0.24008
    -0.38163
    -0.67703
    -0.92321
    -1.12630
    -1.03399
    -0.85551
    -0.75089
    -0.78781
    -0.67703
    -0.91090
    -0.69550
    -0.46163
    -0.04314
     0.31997
     0.67692
     1.29235
     1.37236
     1.74162
     0.82462
    -2.07407
    -3.53880
    -4.59119
    -5.34202
    -3.71728
    -1.12630
     0.21534
    -0.64011
    -0.94783
    -1.54480
    -2.03714
    -3.28647
    -3.27417
    -1.64327
     0.36305
     2.05549
     2.87402
     3.48330
     3.74178
     3.91410
     3.44022
     2.51091
     2.43091
     1.95087
     2.03703
     1.31697
    -0.03698
    -0.14776
    -0.25854
     0.09841
    -0.16007
    -0.15392
    -0.17238
    -0.24008
    -0.48010
    -0.84320
    -1.04630
    -0.84320
    -0.25239
     0.12918
     0.28920
     0.20919
     0.15380
     0.23996
     0.47998
     0.62153
     0.71385
     0.99079
     0.97233
     0.87386
     0.78770
     0.84924
     0.94771
     0.93540
     0.87386
     0.68923
     0.75077
     0.70154
     0.53537
     0.54152
     0.59076
     0.42459
     0.48614
     0.36305
     0.30151
     0.27073
     0.34459
     0.27073
     0.23996
     0.35074
     0.30151
     0.31997
     0.28304
     0.27689
     0.17842
     0.03687
     0.33228
     0.25227
     0.24612
     0.28304
     0.20304
     0.27689
     0.27689
     0.16611
     0.22765
     0.23996
     0.12303
     0.23381
     0.28920
     0.09226
     0.23996
     0.10457
     0.25227
     0.22765
     0.19688
     0.12303
     0.15380
     0.11072
     0.12918
     0.18457
     0.09226
     0.17226
     0.03687
     0.13534
     0.01225
     0.13534
     0.18457
    -0.07391
    -0.01237
     0.14765
     0.04302
     0.05533
     0.03071
     0.18457
     0.02456
    -0.07391
     0.01841
     0.04302
     0.17842
     0.18457
     0.20919
    -0.06776
     0.28304
     0.12918
     0.35689
     0.34459
     0.31997
     0.46152
     0.49229
     0.51691
     0.48614
     0.50460
     0.51691
     0.52306
     0.50460
     0.46152
     0.14149
    -0.03083
     0.00610
    -0.23392
    -0.31393
    -0.49240
    -0.70165
    -0.83089
    -0.68934
    -0.87397
    -0.87397
    -0.78166
    -0.75704
    -0.93552
    -0.52933
    -0.40009
    -0.28931
    -0.02467
     0.12303
     0.43075
     0.32612
     0.59076
     0.83078
     0.57845
     0.80001
     1.15696
     1.02156
     0.84924
     0.84924
     0.86155
     0.75693
     0.54152
     0.61538
     0.25842
    -0.20930
    -0.09853
     0.21534
     0.19073
    -0.26469
    -0.81243
    -0.52933
    -0.27700
    -0.57857
    -1.31709
    -1.40940
    -1.46479
    -2.36332
    -1.60634
    -0.70165
    -0.17853
     0.09841
     0.31381
    -0.28316
    -2.25255
    -2.22177
     0.08610
     0.70769
     1.11388
     0.78770
     1.07080
     1.15696
     1.11388
     0.70769
     0.77539
     1.10772
     1.41544
     1.49545
     1.40313
     1.06464
     0.72000
     0.78770
     0.65846
     0.49229
     0.79385
     0.66461
     0.61538
     0.28920
     0.20304
     0.11687
     0.11072
     0.16611
     0.17842
     0.20304
     0.09841
     0.20919
     0.12918
     0.31997
     0.35689
     0.34459
     0.22150
     0.31997
     0.21534
     0.28920
     0.26458
     0.25227
     0.07379
     0.40613
     0.29535
     0.27073
     0.18457
     0.12303
     0.15380
     0.10457
     0.14149
     0.20919
     0.12303
     0.12303
     0.01225
     0.15380
     0.17842
     0.14149
     0.03071
     0.19073
     0.07995
     0.15380
     0.06764
     0.03687
     0.12918
    -0.01237
     0.16611
     0.19688
     0.07379
     0.14149
     0.09226
     0.01225
     0.08610
     0.04302
     0.09226
     0.06764
     0.23381
     0.09226
    -0.01237
     0.11687
     0.14149
     0.04918
     0.28920
     0.33228
     0.14149
     0.19073
     0.26458
     0.36920
     0.35689
     0.24612
     0.29535
     0.40613
     0.51075
     0.47998
     0.39997
     0.31381
     0.33228
     0.18457
     0.25842
     0.23381
    -0.03083
    -0.28316
    -0.24008
    -0.29547
    -0.33239
    -0.41240
    -0.62165
    -0.47394
    -0.36932
    -0.35701
    -0.40009
    -0.40009
    -0.33239
    -0.32008
    -0.17853
     0.19688
     0.32612
     0.23381
     0.35689
     0.46152
     0.48614
     0.59691
     0.47998
     0.46152
     0.61538
     0.49844
     0.55383
     0.82462
     0.65230
     0.36920
     0.06764
     0.37536
     0.49229
     0.29535
     0.22765
     0.23996
     0.47998
     0.75077
     0.76923
     0.29535
    -0.21546
     0.05533
     0.07995
     0.07995
    -0.16007
    -0.44317
    -0.59087
    -0.72627
    -0.95398
    -0.78781
    -0.43702
    -0.01237
    -0.04929
    -0.00621
    -0.03698
     0.03687
     0.14149
     0.42459
     0.44921
     0.67692
     0.99079
     0.76308
     0.35689
     0.93540
     1.40313
     1.05233
    -0.46779
    -1.64327
    -1.83405
    -1.48941
    -1.53864
    -1.00937
    -0.28931
    -0.36932
    -0.44317
    -0.73242
    -0.83705
    -0.82474
    -0.33855
     0.17842
     0.59691
     0.76308
     1.12619
     1.23696
     1.42775
     1.38467
     1.38467
     1.18773
     0.92925
     0.80616
     0.59076
     0.49844
     0.36305
     0.25842
     0.13534
     0.03687
     0.29535
     0.36920
     0.32612
     0.26458
     0.23996
     0.35074
     0.30151
     0.29535
     0.23996
     0.24612
     0.21534
     0.31381
     0.31381
     0.27073
     0.19073
     0.06764
     0.04302
     0.30766
     0.14149
     0.08610
     0.11687
    -0.06160
     0.03687
     0.04918
     0.01841
     0.00610
    -0.01852
    -0.11084
    -0.03083
    -0.05545
    -0.04929
    -0.14161
    -0.25239
    -0.00006
    -0.03083
    -0.17238
    -0.09237
    -0.11084
    -0.01852
    -0.01852
    -0.17238
    -0.06160
    -0.16622
     0.07379
     0.03071
    -0.12314
     0.01225
     0.11072
     0.14765
     0.25227
     0.27689
     0.27073
     0.23996
     0.44305
     0.28304
     0.40613
     0.43075
     0.42459
     0.37536
     0.28304
     0.20304
    -0.13545
    -0.43086
    -0.48010
    -0.80012
    -0.94783
    -1.01552
    -1.16323
    -1.08322
    -1.16323
    -1.15707
    -1.12015
    -0.94167
    -0.95398
    -0.81243
    -0.62165
    -0.19084
    -0.16007
    -0.09853
     0.22765
     0.23996
     0.28304
     0.55999
     0.65230
     0.68923
     1.08926
     0.62153
     0.46767
     0.12918
     0.15996
     0.41228
    -0.50471
    -1.83405
    -0.99706
    -0.22161
    -1.14476
    -2.36948
    -2.10484
    -1.00321
    -1.66788
    -2.00022
    -2.04330
    -1.78482
    -2.20947
    -0.41240
     0.28920
     0.48614
     0.33843
    -0.19700
    -0.94783
    -1.07707
     0.38767
     1.86471
     1.80316
     1.57545
     1.53853
     1.40929
     1.53853
     1.45852
     0.90463
     0.60922
     1.12003
     0.28304
    -0.53548
    -0.64011
    -0.11699
     0.07995
     0.64615
     0.68923
     0.27073
     0.06764
    -0.27085
    -0.80628
    -0.72627
    -0.42471
    -0.08006
     0.00610
     0.48614
     0.84309
     0.81847
     0.87386
     0.63384
     0.30766
     0.73231
     0.35074
     0.39382
     0.47998
     0.73846
     0.55383
     0.35074
     0.19688
     0.04302
     0.06764
    -0.00006
    -0.01852
    -0.07391
    -0.00621
     0.07995
     0.07995
     0.12303
     0.17842
     0.05533
    -0.00006
     0.20304
     0.29535
     0.26458
     0.17842
     0.29535
     0.22150
     0.05533
     0.12918
     0.18457
     0.20304
     0.16611
     0.09226
     0.19688
     0.16611
     0.17226
    -0.02467
     0.08610
     0.17842
     0.20919
     0.11687
     0.26458
     0.25842
     0.19073
     0.23996
     0.24612
     0.40613
     0.31381
     0.30766
     0.28920
     0.36920
     0.42459
     0.34459
     0.32612
     0.38151
     0.35074
     0.36305
     0.38151
     0.39382
     0.32612
     0.18457
     0.27689
     0.27073
     0.36305
     0.27689
     0.26458
     0.26458
     0.24612
     0.26458
     0.20919
     0.38767
     0.31997
     0.19073
     0.31381
     0.33228
     0.18457
     0.27073
     0.20919
     0.26458
     0.31997
     0.35689
     0.46767
     0.35689
     0.31381
     0.43690
     0.27689
     0.49844
     0.55999
     0.52306
     0.57845
     0.68923
     0.57230
     0.55383
     0.46152
     0.33843
     0.35689
     0.41228
     0.17226
     0.24612
     0.16611
     0.07379
    -0.04314
    -0.04929
     0.06149
     0.09226
     0.07379
     0.17842
     0.11072
     0.17842
     0.43690
     0.49844
     0.80616
     0.94156
     0.76308
     0.54152
     0.24612
     0.11687
    -0.40624
    -0.91090
    -1.00321
    -0.62780
    -0.57857
    -0.60318
    -0.51702
    -0.46779
    -0.26469
    -0.70781
    -0.97244
    -0.97244
    -1.27401
    -0.63395
    -0.32008
     0.31997
     1.19388
     0.67692
     0.72000
     0.75693
     0.36305
     0.55383
     0.05533
     0.99079
     2.27089
     2.56015
    -0.99091
    -2.68335
    -2.31409
    -1.78482
    -3.56957
    -1.76020
     2.14165
     3.13866
     3.34175
     3.72332
     1.89548
    -1.96329
    -5.44665
    -4.04961
     0.32612
     2.38783
     3.00941
     2.54784
     1.80932
     0.47383
    -0.23392
    -0.50471
    -0.46163
    -0.43702
    -0.37547
    -0.40009
    -0.94783
    -0.60318
    -0.28931
     0.19073
     0.30766
     0.53537
     0.55383
     0.54768
     0.46152
     0.43690
     0.05533
     0.18457
     0.19688
     0.17226
     0.12918
     0.15996
     0.22765
     0.31381
     0.17226
     0.13534
     0.16611
     0.22150
     0.24612
     0.36920
     0.33228
     0.49229
     0.35689
     0.39997
     0.44921
     0.55999
     0.43690
     0.52922
     0.46152
     0.34459
     0.41844
     0.51691
     0.54152
     0.54152
     0.38151
     0.33228
     0.41844
     0.49844
     0.52306
     0.43075
     0.17842
     0.36305
     0.37536
     0.32612
     0.44921
     0.18457
     0.23996
     0.33843
     0.41228
     0.36305
     0.36305
     0.15996
     0.31381
     0.38151
     0.36305
     0.35074
     0.33228
     0.35074
     0.25227
     0.23381
     0.51691
     0.42459
     0.30151
     0.36920
     0.35074
     0.39382
     0.38767
     0.29535
     0.38767
     0.35689
     0.37536
     0.47998
     0.47383
     0.21534
     0.35689
     0.23381
     0.22150
     0.15996
    -0.01237
    -0.02467
    -0.19084
    -0.23392
    -0.25854
    -0.27700
    -0.36932
    -0.40009
    -0.50471
    -0.62165
    -0.74473
    -0.75089
    -0.70165
    -0.80628
    -0.67088
    -0.54779
    -0.68319
    -0.64011
    -0.49240
    -0.56626
    -0.58472
    -0.50471
    -0.51087
    -0.44932
    -0.19700
    -0.08622
    -0.21546
    -0.19084
    -0.13545
    -0.16622
     0.14765
     0.15996
     0.14765
    -0.01852
     0.03071
     0.11687
    -0.05545
    -0.04314
    -0.26469
     0.07379
     0.19688
     0.19073
    -0.01237
     0.11072
    -0.09237
    -0.35085
    -0.14161
    -0.24008
    -0.03698
    -0.07391
    -0.08622
     0.17226
     0.29535
     0.14149
     0.19073
     0.49229
     0.97848
     1.48929
     2.55399
     3.72947
     4.47415
     4.34491
     4.09258
     3.31713
     0.99079
    -0.54779
    -1.05860
    -0.69550
    -0.01237
     1.04618
     1.82778
    -0.59087
    -2.40025
    -3.53880
    -4.94199
    -5.90822
    -4.03730
    -2.71412
    -2.71412
    -2.10484
    -1.50787
    -1.11399
    -0.08006
     1.16927
     2.85556
     2.98480
     1.39082
     0.25842
    -0.35085
     0.03687
     1.37236
     2.44322
     2.64015
     1.69239
     0.77539
    -0.04929
    -0.13545
    -0.07391
     0.43075
     0.78770
     1.02156
     0.66461
     0.60922
     1.16311
     1.65546
     1.87086
     2.30782
     2.10473
     1.92625
     1.89548
     1.62469
     1.58776
     1.66161
     1.50776
     1.28005
     0.88001
     0.96617
     0.97233
     0.74462
     0.64615
     0.47998
     0.29535
     0.41844
     0.20919
     0.17842
    -0.03698
    -0.18469
    -0.43702
    -0.45548
    -0.33855
    -0.46163
    -0.56626
    -0.65242
    -0.50471
    -0.62165
    -0.78781
    -0.74473
    -0.67088
    -0.67088
    -0.57241
    -0.56626
    -0.54779
    -0.63395
    -0.72012
    -0.44932
    -0.27700
    -0.21546
    -0.33855
    -0.41240
    -0.27700
    -0.30777
    -0.27085
    -0.20930
    -0.23392
    -0.35701
    -0.28316
    -0.31393
    -0.14776
    -0.37547
    -0.46163
    -0.51087
    -0.37547
    -0.40009
    -0.59703
    -0.57857
    -0.71396
    -0.59703
    -0.70781
    -0.62780
    -0.51702
    -0.64626
    -0.59087
    -0.60934
    -0.60318
    -0.59087
    -0.51087
    -0.60318
    -0.51087
    -0.34470
    -0.35085
    -0.36932
    -0.25239
    -0.14161
    -0.15392
    -0.23392
    -0.22161
    -0.27700
    -0.31393
    -0.12314
    -0.35085
    -0.32008
    -0.48625
    -0.49240
    -0.28931
    -0.13545
    -0.30777
    -0.51702
    -0.40624
    -0.26469
    -0.14776
    -0.23392
    -0.26469
    -0.30777
    -0.14776
     0.12918
     0.15380
     0.31997
     0.36920
     0.28304
     0.44921
     0.68307
     0.62769
     0.25842
     0.17842
     0.26458
     0.39382
     0.38767
     0.27073
     0.08610
     0.04918
     0.10457
    -0.02467
    -0.16622
     0.22150
     0.03687
    -0.25239
    -0.51702
    -1.37248
    -1.28016
    -0.09237
    -0.20315
    -0.03698
     1.64315
     0.55383
    -1.80943
    -0.01237
    -0.20930
    -0.99091
     0.75077
     1.58776
     1.55699
     0.78154
     0.33228
     0.88617
     1.32313
     1.76624
     2.78786
     3.27405
     2.51091
     0.73846
    -0.62165
    -0.82474
     0.22765
     0.91694
     1.95702
     1.52622
     0.86770
     0.22150
    -0.42471
    -0.65242
    -0.72012
    -0.26469
     0.17842
     0.43075
     0.37536
     0.20919
     0.21534
     0.46152
     0.50460
     0.59691
     0.70769
     0.68923
     0.65230
     0.43690
     0.21534
     0.17842
     0.08610
    -0.00621
    -0.01852
    -0.06776
     0.02456
     0.07379
    -0.04929
     0.19073
     0.15996
     0.28920
     0.33228
     0.30151
     0.44921
     0.45536
     0.28304
     0.53537
     0.55383
     0.42459
     0.49844
     0.38767
     0.34459
     0.41228
     0.52922
     0.50460
     0.42459
     0.41844
     0.36305
     0.39382
     0.37536
     0.35074
     0.31997
     0.26458
     0.39997
     0.32612
     0.38767
     0.24612
     0.20919
     0.19688
     0.06149
     0.14149
     0.07995
     0.03071
     0.05533
    -0.05545
    -0.16007
    -0.03698
    -0.22161
    -0.27085
    -0.27085
    -0.16007
    -0.31393
    -0.15392
    -0.22161
    -0.22777
    -0.19700
    -0.28316
    -0.09237
     0.07379
    -0.04314
     0.00610
    -0.03083
     0.17226
     0.04918
     0.06149
     0.07379
     0.14765
     0.12303
     0.17842
     0.18457
     0.03687
    -0.08622
    -0.25854
    -0.28316
    -0.15392
    -0.30777
    -0.23392
    -0.33855
    -0.29547
    -0.30162
    -0.44932
    -0.43086
    -0.31393
    -0.38778
    -0.42471
    -0.15392
    -0.20930
    -0.18469
    -0.15392
    -0.08006
     0.07379
     0.15380
     0.13534
     0.03687
    -0.09237
    -0.00621
     0.11072
     0.06149
     0.04302
    -0.06160
     0.09841
     0.03687
    -0.11084
    -0.16622
     0.12918
    -0.00621
    -0.24008
    -0.77550
    -1.20015
    -1.07707
    -0.67088
    -0.54164
    -0.71396
    -0.57857
    -0.59703
    -1.18784
    -1.06476
    -0.46163
    -0.08622
    -0.57857
    -0.40624
     0.52922
     0.60307
     0.77539
     0.86155
     0.89848
     1.05849
     2.11704
     2.35090
     3.31713
     3.93872
     3.59408
     0.18457
    -1.23093
    -0.87397
     0.12303
     1.37236
     1.85240
     1.46468
     0.50460
    -0.10468
    -0.79397
    -1.29247
    -1.05860
    -0.44932
    -0.41240
    -0.35085
    -0.22161
    -0.52318
    -0.02467
     0.08610
     0.35074
     0.71385
     0.55383
     0.29535
     0.30766
     0.13534
     0.09226
    -0.05545
    -0.13545
    -0.09853
    -0.17238
    -0.04314
     0.20304
     0.15380
     0.06764
     0.19688
     0.31997
     0.22765
     0.30151
     0.23996
     0.44305
     0.36920
     0.40613
     0.36305
     0.34459
     0.30766
     0.33228
     0.14149
     0.38767
     0.38767
     0.17226
     0.25227
     0.20304
     0.19073
     0.23996
     0.10457
     0.23996
     0.17842
     0.37536
     0.20919
     0.14765
     0.16611
     0.15996
     0.16611
     0.30766
     0.31381
     0.21534
     0.27073
     0.26458
     0.33843
     0.34459
     0.22150
     0.33228
     0.36305
     0.35689
     0.46152
     0.41844
     0.31997
     0.44305
     0.38767
     0.46152
     0.47383
     0.34459
     0.37536
     0.49844
     0.38151
     0.47998
     0.20304
     0.35074
     0.23996
     0.39382
     0.31381
     0.20304
     0.05533
     0.02456
    -0.18469
    -0.17853
    -0.11699
    -0.21546
    -0.33855
    -0.25854
    -0.34470
    -0.45548
    -0.45548
    -0.60934
    -0.63395
    -0.72012
    -0.57857
    -0.62165
    -0.61549
    -0.62165
    -0.66473
    -0.70165
    -0.52933
    -0.60318
    -0.63395
    -0.73242
    -0.54779
    -0.54779
    -0.65857
    -0.83705
    -0.73242
    -0.73858
    -0.66473
    -1.01552
    -1.30478
    -1.34786
    -1.18784
    -1.19400
    -0.89244
    -0.47394
    -0.52933
    -1.32324
    -1.35401
    -1.15092
    -1.04014
    -1.02783
    -0.97860
    -1.00321
    -1.07091
    -0.88013
    -0.86166
    -0.80628
    -0.76935
    -0.84936
    -0.67703
    -0.55395
    -0.60318
    -0.48010
    -0.43702
    -0.28316
    -0.17853
    -0.06776
    -0.21546
    -0.16007
    -0.45548
    -0.51087
    -0.66473
    -0.81243
    -0.40009
    -0.54164
    -0.90475
    -1.07091
    -1.47094
    -2.75720
    -3.61881
    -3.57573
    -2.20331
    -2.21562
    -1.97560
    -2.12946
    -2.22793
    -2.38794
    -2.38179
    -2.43718
    -2.05561
    -1.84020
    -1.39094
    -0.82474
    -0.56010
    -1.13861
    -1.28631
    -1.30478
    -1.00937
    -0.84936
    -0.73242
    -1.00321
    -1.10784
    -1.31093
    -1.30478
    -1.43402
    -1.54480
    -1.62480
    -1.69866
    -1.56326
    -1.24939
    -1.29247
    -1.38478
    -1.37863
    -1.36017
    -1.18169
    -1.21246
    -1.31709
    -1.22477
    -1.12630
    -1.21246
    -1.16938
    -1.13246
    -1.12015
    -1.22477
    -1.33555
    -1.18784
    -1.12630
    -1.23708
    -1.14476
    -1.15092
    -1.18169
    -1.12630
    -1.25554
    -1.19400
    -1.10168
    -1.11399
    -1.09553
    -1.12630
    -1.13246
    -1.22477
    -1.21862
    -1.02783
    -1.07091
    -1.07707
    -1.21862
    -1.21246
    -1.18784
    -1.15707
    -1.30478
    -1.24939
    -1.32324
    -1.35401
    -1.19400
    -1.26785
    -1.32939
    -1.44017
    -1.37248
    -1.21246
    -1.07091
    -1.31709
    -1.31709
    -1.29862
    -1.15707
    -1.05245
    -0.97860
    -0.78166
    -0.86166
    -0.67088
    -0.46779
    -0.36932
    -0.46163
    -0.44932
    -0.68934
    -0.64626
    -0.32624
    -0.25239
    -0.14776
    -0.40009
    -0.28316
    -0.46163
    -0.65857
    -0.69550
    -0.64011
    -1.28631
    -2.51103
    -3.81575
    -4.64043
    -4.24040
    -5.17586
    -5.18817
    -4.56658
    -3.36648
    -1.84020
    -1.73558
    -2.54180
    -2.65873
    -2.65258
    -1.97560
    -1.48941
    -0.70781
     0.89848
     2.72631
     3.96334
     4.67724
     4.35721
     3.50792
     3.57561
     2.88633
     2.89248
     2.44937
     1.59392
     1.04618
     0.45536
     0.37536
     0.67692
     0.48614
    -0.38778
    -1.18169
    -1.17554
    -1.05245
    -1.05860
    -1.44017
    -1.48325
    -1.29247
    -1.20631
    -0.83089
    -0.37547
    -0.12314
    -0.11699
    -0.38778
    -0.86166
    -0.44932
     0.19073
    -0.44932
     0.14765
     0.68307
    -0.12314
    -0.50471
    -0.62165
    -0.62780
    -0.35701
    -0.60318
    -0.40009
    -0.11084
     0.07379
     0.30766
     0.00610
     0.13534
     0.01841
     0.11072
     0.31997
     0.67077
     0.64615
     0.18457
    -0.33855
     0.06149
     0.17226
    -0.16007
     0.06149
    -0.02467
    -0.20315
    -0.17853
    -0.49240
    -0.68319
    -0.65242
    -0.67703
    -0.73242
    -0.50471
    -0.44932
    -0.46779
    -0.64011
    -0.43702
    -0.23392
    -0.06160
    -0.06776
     0.01225
    -0.09237
     0.01225
    -0.09853
    -0.12314
    -0.00006
     0.09841
    -0.03698
    -0.11699
    -0.09853
    -0.03083
    -0.11084
    -0.05545
    -0.08622
    -0.02467
    -0.15392
    -0.01852
    -0.23392
    -0.14161
    -0.27700
    -0.19084
    -0.06160
    -0.03083
    -0.12314
    -0.04929
    -0.24623
     0.04918
    -0.01237
    -0.11084
     0.01225
     0.06149
     0.07379
     0.06764
     0.01225
     0.13534
     0.03071
     0.16611
     0.36920
     0.04302
     0.01841
     0.09226
     0.10457
     0.10457
     0.22765
     0.06149
     0.11687
     0.12918
     0.24612
     0.17226
     0.10457
     0.14149
     0.05533
     0.06149
     0.17842
     0.04302
    -0.07391
    -0.34470
    -0.25239
    -0.15392
    -0.24008
    -0.41855
    -0.42471
    -0.56010
    -0.56010
    -0.52933
    -0.36316
    -0.44317
    -0.45548
    -0.41240
    -0.20315
     0.18457
    -0.06776
    -0.08622
    -0.16622
    -0.44317
    -0.96013
    -3.23724
    -6.36980
    -7.60067
    -9.41004
   -10.16703
    -8.93616
    -5.64974
    -2.68950
    -0.68934
    -2.34486
    -2.17869
    -1.37248
    -2.43102
    -2.28947
    -1.20631
     2.62169
     6.30199
     7.32976
     7.91442
     9.04682
     9.48378
     9.03451
     7.16359
     4.83725
     4.24028
     2.69554
     1.75393
     1.40929
     1.73547
     1.63700
     0.59076
     0.24612
    -0.54164
    -1.26785
    -1.30478
    -1.00937
    -1.17554
    -1.00937
    -0.82474
    -0.62780
    -0.46163
    -0.56626
    -0.73858
    -0.73242
    -0.54779
    -0.56010
    -0.38778
    -0.30777
    -0.14776
    -0.08006
     0.22150
     0.62769
     0.81847
     0.76923
     0.55999
     0.31381
     0.14765
     0.45536
     0.34459
     0.27689
     0.40613
     0.55999
     0.41228
     0.40613
     0.17842
     0.00610
    -0.01852
     0.07995
    -0.01852
    -0.02467
     0.02456
     0.12303
     0.10457
     0.10457
     0.04918
     0.23996
     0.30151
     0.34459
     0.09226
     0.25227
     0.35074
     0.25842
     0.31997
     0.28304
     0.43075
     0.38767
     0.31997
     0.27073
     0.19073
     0.19073
     0.22765
     0.31381
     0.49229
     0.33228
     0.20919
     0.19688
     0.23996
     0.23996
     0.26458
     0.36920
     0.31381
     0.26458
     0.20919
     0.20919
     0.33843
     0.26458
     0.17842
     0.10457
     0.25842
     0.20919
     0.32612
     0.20304
     0.19688
     0.06149
     0.12303
     0.15380
     0.23381
     0.09841
     0.06764
     0.12303
     0.15996
     0.23996
     0.20304
    -0.01237
     0.14149
    -0.01237
     0.17842
     0.05533
     0.07995
     0.09226
     0.06764
     0.09841
     0.20919
     0.22765
     0.06149
     0.07379
     0.12918
     0.15996
     0.14149
     0.09226
     0.09226
     0.23996
     0.27689
     0.30766
     0.24612
     0.28920
     0.35074
     0.32612
     0.46152
     0.44921
     0.36305
     0.61538
     0.59691
     0.58460
     0.54152
     0.65230
     0.65230
     0.68307
     0.54768
     0.55383
     0.49229
     0.12918
     0.20304
     0.11687
    -0.00621
     0.01841
    -0.48010
    -0.49856
    -0.48010
    -0.67088
    -0.70165
    -0.64626
    -0.69550
    -0.57857
    -0.41855
    -0.51702
    -0.60934
    -0.48625
    -0.84936
    -0.88628
    -0.65242
    -0.71396
    -1.07707
    -0.99091
    -1.21862
    -2.67104
    -6.46211
    -9.26234
    -8.03762
    -7.89607
    -6.22825
    -4.99738
    -3.76651
    -4.22809
    -3.20031
    -2.12330
    -0.43086
     0.15380
     0.19688
     2.19704
     2.92325
     3.87718
     6.08658
     7.68671
     8.79449
     8.49293
