# Supplementary material for: Software algorithm and hardware design for real-time implementation of new spectral estimator
Source: Biomed Eng Online. 2014 May 9;13:61. doi: 10.1186/1475-925X-13-61 (PMC4057578; doi:10.1186/1475-925X-13-61)
Supplement: Additional file 2 — txtfiles.zip. [file 1475-925X-13-61-S2.zip › FILE153.TXT]

    -0.60948
    -0.52860
    -0.20507
    -0.10108
    -0.33217
    -0.37839
    -0.60948
    -0.69036
    -0.81746
    -0.65570
    -0.90990
    -1.01389
    -0.51704
    -0.77125
    -0.72503
    -0.77125
    -0.94456
    -0.71347
    -0.45927
    -0.41305
    -0.43616
    -0.52860
    -0.74814
    -0.32062
    -0.42461
    -0.20507
    -0.20507
    -0.17041
    -0.41305
    -0.21662
    -0.17041
    -0.10108
    -0.28595
    -0.50549
    -0.10108
    -0.06641
    -0.05486
    -0.13574
    -0.12419
     0.15312
    -0.35528
     0.15312
     0.38421
     0.36110
     0.00291
    -0.00864
     0.19934
     0.34955
     0.04913
     0.00291
    -0.04331
     0.25711
     0.31489
     0.13001
     0.07224
     0.17623
    -0.05486
     0.18779
     0.53442
     0.69619
     0.77707
     0.85795
     1.03127
     1.01972
     1.00816
     0.93883
     1.16993
     1.18148
     1.44724
     1.34325
     1.41257
     1.01972
     1.14682
     1.08904
     1.14682
     1.05438
     0.63842
     0.55753
     0.54598
     0.60375
     0.84640
     0.88106
     0.89262
     0.91573
     1.38946
     1.27392
     0.69619
     0.73085
     0.61531
     0.52287
     1.10060
     1.62056
     1.49345
     0.96194
     0.73085
     1.05438
     1.22770
     1.36635
     0.71930
    -0.00864
    -0.88679
    -1.08322
    -1.21032
    -1.00234
    -0.48238
    -0.15885
     0.38421
     0.08379
    -0.34373
    -1.03700
    -0.77125
    -0.43616
    -0.26284
    -0.05486
     0.39577
     0.64997
     0.86951
     1.00816
     0.92728
     0.73085
     0.43043
     0.29178
     0.10690
     0.19934
     0.01447
    -0.26284
    -0.86368
    -0.79435
    -0.66725
    -0.96767
    -1.18721
    -1.23343
    -1.01389
    -1.01389
    -0.93301
    -0.90990
    -1.29120
    -1.16410
    -1.36053
    -0.81746
    -0.57482
    -0.73658
    -0.64414
    -0.90990
    -0.71347
    -0.79435
    -0.74814
    -0.71347
    -0.65570
    -0.29751
    -0.44772
    -0.34373
    -0.67881
    -0.57482
    -0.77125
    -0.37839
    -0.04331
    -0.56326
    -0.57482
    -0.33217
    -0.36683
    -0.10108
    -0.23973
    -0.41305
    -0.34373
    -0.33217
     0.00291
    -0.05486
    -0.03175
    -0.08952
    -0.27440
    -0.33217
     0.08379
     0.08379
    -0.22818
    -0.21662
    -0.07797
    -0.10108
     0.02602
    -0.15885
    -0.22818
    -0.47083
    -0.07797
    -0.02020
    -0.00864
    -0.13574
    -0.23973
    -0.36683
     0.14157
    -0.06641
     0.01447
    -0.17041
     0.02602
     0.04913
     0.13001
     0.07224
     0.14157
    -0.05486
     0.17623
     0.47665
     0.22245
     0.58064
     0.51131
     0.63842
     0.39577
     0.59220
     0.31489
    -0.12419
    -0.10108
    -0.82902
    -0.23973
     0.93883
     0.36110
    -0.13574
    -1.14099
    -0.89835
    -0.38994
    -0.65570
    -0.51704
    -0.81746
    -0.64414
    -0.20507
    -0.04331
    -0.32062
    -0.21662
    -0.15885
    -0.04331
    -0.23973
     0.02602
     0.02602
     0.15312
     0.13001
     0.29178
     0.61531
     0.39577
     0.10690
    -0.07797
     0.37266
     0.45354
     0.38421
     0.31489
     0.40732
     0.39577
     0.58064
     0.85795
     0.58064
     0.61531
     0.54598
     0.71930
     0.88106
     0.56909
     0.64997
     0.13001
     0.62686
     0.64997
     0.48821
     0.30333
     0.40732
    -0.05486
     0.22245
     0.14157
    -0.22818
     0.09535
    -0.08952
    -0.22818
    -0.18196
    -0.23973
    -0.37839
    -0.60948
    -0.48238
    -0.36683
    -0.34373
    -0.25129
    -0.30906
    -0.18196
    -0.40150
    -0.29751
    -0.11263
     0.01447
     0.23400
    -0.07797
     0.21090
     0.02602
     0.53442
     0.46510
     0.41888
    -0.00864
    -0.35528
    -0.36683
    -0.03175
     0.45354
     1.14682
     0.54598
     0.28022
     0.28022
    -0.56326
    -0.80591
    -0.64414
     0.14157
     0.43043
     0.68463
    -0.25129
     0.38421
     0.10690
    -0.65570
    -1.06011
    -1.34897
    -1.34897
    -1.60318
    -2.08847
    -2.07691
    -2.00759
    -2.12313
    -2.49288
    -2.42355
    -2.90884
    -3.00128
    -3.29015
    -3.34792
    -2.74708
    -2.80485
    -2.49288
    -2.46977
    -2.04225
    -2.10002
    -2.10002
    -1.90359
    -1.69561
    -1.51074
    -1.36053
    -1.45297
    -1.06011
    -1.10633
    -1.66095
    -1.27965
    -1.36053
    -1.18721
    -1.25654
    -1.11788
    -1.30276
    -1.37208
    -1.48763
    -1.41830
    -1.33742
    -1.48763
    -1.41830
    -1.52229
    -1.38364
    -1.19876
    -1.45297
    -1.14099
    -1.10633
    -1.06011
    -1.12944
    -0.99078
    -0.97923
    -1.08322
    -1.21032
    -0.70192
    -0.84057
    -0.77125
    -0.71347
    -1.09477
    -0.74814
    -0.70192
    -0.95612
    -1.07166
    -0.74814
    -0.66725
    -0.78280
    -0.57482
    -0.52860
    -0.42461
    -0.47083
    -0.11263
     0.24556
     0.15312
     0.52287
     0.45354
     0.76552
     0.77707
     1.15837
     1.14682
     1.25081
     1.43568
     1.57434
     1.74766
     1.82854
     1.77077
     2.03652
     1.73610
     1.96719
     2.00186
     1.88631
     1.84009
     1.88631
     1.94408
     2.03652
     1.73610
     1.81698
     2.10585
     1.92097
     1.72455
     1.95564
     2.07118
     1.99030
     1.87476
     1.94408
     1.92097
     1.82854
     1.94408
     1.80543
     1.87476
     1.89787
     1.80543
     1.74766
     1.89787
     2.07118
     1.88631
     2.25606
     2.47560
     2.76446
     2.22139
     2.05963
     1.64366
     1.11215
     0.90417
     0.30333
     0.02602
     0.46510
     0.16468
     0.46510
     0.86951
    -0.14730
    -0.99078
    -0.33217
    -0.06641
     0.52287
     0.04913
     0.55753
     1.68988
     2.45249
     1.42413
     0.38421
     0.85795
     1.08904
     1.44724
     1.40102
     1.49345
     1.30858
     0.71930
     0.00291
    -0.19352
    -0.60948
    -0.92145
    -1.08322
    -1.00234
    -0.77125
    -0.43616
    -0.45927
    -0.47083
    -0.40150
    -0.03175
    -0.22818
     0.09535
     0.11846
     0.22245
     0.16468
     0.37266
     0.31489
     0.47665
     0.48821
     0.53442
     0.63842
     0.66152
     0.36110
     0.07224
     0.22245
     0.26867
     0.14157
     0.11846
     0.11846
    -0.00864
    -0.27440
    -0.02020
    -0.10108
    -0.22818
    -0.10108
    -0.37839
    -0.81746
    -0.55171
    -0.41305
    -0.67881
    -0.63259
    -0.96767
    -0.69036
    -0.54015
     0.09535
     0.18779
    -0.12419
    -0.33217
    -0.51704
    -0.86368
    -1.16410
    -0.99078
    -0.35528
    -0.05486
     0.11846
     0.41888
     0.26867
     0.38421
    -0.62104
    -1.89204
    -1.93826
    -1.63784
    -1.16410
    -0.29751
    -0.22818
    -0.51704
    -0.95612
    -1.25654
    -1.55696
    -1.26809
    -1.18721
    -0.92145
    -1.09477
    -0.94456
    -0.56326
    -0.69036
    -0.56326
    -0.12419
    -0.03175
    -0.40150
    -0.04331
     0.13001
    -0.07797
     0.19934
    -0.21662
    -0.22818
     0.10690
     0.41888
     0.13001
     0.00291
    -0.18196
    -0.02020
     0.01447
     0.36110
     0.23400
    -0.03175
     0.04913
     0.14157
     0.37266
     0.18779
     0.08379
     0.11846
     0.10690
     0.38421
     0.37266
     0.19934
     0.22245
     0.17623
     0.14157
     0.66152
     0.63842
     0.33800
     0.45354
     0.40732
     0.74241
     0.62686
     0.47665
     0.47665
     0.78862
     0.82329
     0.93883
     0.96194
     0.66152
     0.64997
     0.82329
     1.03127
     1.37791
     1.14682
     1.00816
     0.93883
     0.98505
     1.28547
     1.23925
     1.12371
     1.23925
     1.53967
     1.13526
     1.28547
     1.07749
     0.88106
     1.01972
     1.08904
     1.04283
     1.18148
     0.95039
     0.88106
     1.04283
     1.50501
     2.20984
     2.53337
     2.81068
     3.85059
     4.25500
     2.34849
     0.69619
    -0.49393
    -1.41830
    -0.26284
     1.47035
     1.52812
     0.33800
    -0.56326
    -1.42986
    -2.56221
    -2.63153
    -3.35947
    -3.37103
    -3.07061
    -2.63153
    -2.33112
    -2.27334
    -2.08847
    -1.53385
    -1.34897
    -0.80591
     0.00291
    -0.52860
    -0.58637
    -0.35528
    -0.10108
    -0.10108
    -0.08952
     0.17623
     0.28022
     0.37266
     0.38421
     0.34955
     0.34955
     0.45354
     0.33800
     0.15312
     0.73085
     0.71930
     0.93883
     0.58064
     0.03758
    -0.77125
    -1.16410
    -1.07166
    -1.26809
    -1.01389
    -0.18196
    -0.14730
     0.41888
     0.49976
    -1.09477
    -2.88574
    -2.19246
    -1.18721
    -0.92145
    -0.62104
    -0.47083
    -0.44772
    -0.35528
    -0.67881
    -0.85213
    -1.16410
    -0.85213
    -0.73658
    -0.45927
    -0.54015
    -0.80591
    -0.85213
    -0.25129
    -0.36683
    -0.35528
    -0.29751
    -0.15885
     0.11846
     0.33800
     0.22245
    -0.03175
    -0.00864
     0.30333
     0.28022
     0.07224
    -0.07797
     0.06069
    -0.34373
    -0.18196
     0.02602
    -0.11263
    -0.45927
    -0.35528
    -0.56326
    -0.34373
    -0.44772
    -0.47083
    -0.55171
    -0.79435
    -0.56326
    -0.67881
    -0.66725
    -0.93301
    -0.99078
    -0.88679
    -0.81746
    -0.74814
    -0.96767
    -1.39519
    -1.36053
    -1.30276
    -1.00234
    -0.88679
    -1.11788
    -1.33742
    -1.42986
    -1.01389
    -1.16410
    -1.34897
    -1.53385
    -1.44141
    -1.38364
    -0.96767
    -1.27965
    -1.44141
    -1.37208
    -1.19876
    -1.23343
    -1.31431
    -1.31431
    -1.16410
    -1.00234
    -0.88679
    -0.80591
    -0.41305
    -0.50549
    -0.56326
    -0.19352
     0.14157
     0.01447
     0.26867
     0.23400
     0.19934
     0.53442
     0.51131
     0.53442
     0.59220
     0.45354
     0.62686
     0.66152
     0.70774
     0.47665
     0.30333
     0.47665
     0.56909
     0.46510
     0.33800
     0.30333
    -0.00864
     0.14157
    -0.03175
     0.11846
     0.00291
     0.11846
    -0.13574
     0.17623
     0.17623
     0.45354
     0.09535
     0.00291
     0.25711
     0.18779
     0.26867
     0.25711
     0.33800
     0.47665
     0.41888
     0.64997
     0.54598
     0.44199
     0.61531
     0.43043
     0.33800
     0.37266
     0.53442
     0.40732
     0.53442
     0.82329
     0.55753
     0.66152
     0.70774
     0.67308
     0.59220
     0.51131
     0.75396
     1.12371
     1.45879
     1.85165
     1.90942
     1.78232
     1.74766
     2.02497
     2.08274
     1.84009
     1.22770
     1.19304
     1.26236
     1.36635
     0.96194
     0.19934
    -0.60948
    -0.77125
    -0.29751
    -0.17041
    -1.00234
    -1.26809
    -1.53385
    -1.86893
    -1.58007
    -0.65570
    -0.94456
    -0.72503
    -0.75969
    -0.41305
    -0.51704
     1.41257
     2.84534
     0.33800
    -0.22818
    -0.73658
    -0.25129
     0.26867
     0.33800
     0.08379
    -0.04331
    -0.05486
    -0.60948
    -0.78280
    -0.49393
    -0.42461
    -0.54015
    -0.77125
    -1.37208
    -1.40675
    -0.71347
    -0.13574
    -0.14730
    -1.07166
    -1.30276
    -1.15255
    -1.51074
    -0.93301
    -0.35528
    -0.66725
    -0.51704
    -0.99078
    -1.08322
    -1.23343
    -1.17566
    -0.85213
    -0.49393
    -0.52860
    -0.34373
    -0.28595
     0.04913
    -0.08952
    -0.25129
    -0.15885
     0.09535
     0.09535
    -0.10108
    -0.12419
    -0.19352
    -0.38994
    -0.32062
    -0.42461
    -0.15885
    -0.12419
    -0.25129
    -0.35528
    -0.52860
    -0.45927
    -0.34373
    -0.81746
    -0.59793
    -0.73658
    -0.71347
    -0.62104
    -0.65570
    -0.67881
    -0.79435
    -0.51704
    -0.34373
    -0.52860
    -1.00234
    -1.24498
    -0.82902
    -0.55171
    -0.65570
    -0.65570
    -0.50549
    -0.36683
    -0.65570
    -0.90990
    -0.50549
    -0.59793
    -0.92145
    -0.67881
    -0.60948
    -0.35528
    -0.05486
    -0.14730
    -0.30906
    -0.49393
    -0.11263
    -0.15885
    -0.06641
    -0.07797
    -0.42461
    -0.37839
    -0.18196
    -0.15885
    -0.55171
    -0.33217
    -0.40150
    -0.35528
    -0.60948
    -0.50549
    -0.60948
    -0.75969
    -0.43616
    -0.43616
    -0.38994
    -0.05486
    -0.30906
    -0.57482
    -0.38994
    -0.30906
    -0.17041
    -0.00864
    -0.06641
     0.18779
     0.03758
    -0.02020
     0.18779
     0.25711
     0.06069
     0.06069
     0.16468
     0.16468
     0.04913
    -0.00864
     0.24556
    -0.10108
    -0.00864
    -0.03175
    -0.12419
    -0.05486
     0.11846
    -0.03175
    -0.06641
    -0.23973
    -0.25129
    -0.00864
    -0.27440
     0.26867
     0.16468
    -0.03175
     0.34955
     0.71930
     0.80018
     0.49976
     0.76552
     0.89262
     1.07749
     0.95039
     0.81173
     0.78862
     0.47665
     0.90417
     0.66152
     0.74241
     0.45354
     0.37266
    -0.05486
    -0.18196
    -0.35528
    -0.56326
    -1.07166
    -0.96767
    -0.97923
    -1.14099
    -1.21032
    -1.15255
    -1.19876
    -0.95612
    -0.94456
    -0.73658
    -0.47083
    -0.44772
    -0.55171
    -0.66725
    -1.42986
    -2.01914
    -3.40569
    -3.53279
    -2.05380
    -0.40150
    -0.22818
    -0.49393
    -1.06011
    -1.85738
    -2.00759
    -1.47608
    -1.25654
    -0.89835
    -0.06641
     0.58064
     0.51131
     1.05438
     1.60900
     2.19828
     2.82223
     2.91467
     2.79912
     1.65522
     0.70774
    -0.28595
     0.19934
     0.58064
     1.22770
     0.77707
     0.08379
    -0.28595
    -0.45927
    -0.81746
    -1.18721
    -1.78805
    -1.58007
    -1.52229
    -1.14099
    -1.17566
    -1.31431
    -1.42986
    -1.03700
    -1.19876
    -0.69036
    -0.67881
    -0.58637
    -0.72503
    -0.59793
    -0.47083
    -0.67881
    -0.82902
    -0.79435
    -0.77125
    -0.75969
    -0.55171
    -0.79435
    -0.87524
    -1.22187
    -1.10633
    -1.09477
    -0.93301
    -0.86368
    -1.06011
    -1.12944
    -0.95612
    -0.86368
    -0.84057
    -1.21032
    -1.00234
    -0.79435
    -0.70192
    -0.85213
    -0.64414
    -0.69036
    -0.84057
    -0.92145
    -0.57482
    -0.47083
    -0.64414
    -0.65570
    -0.60948
    -0.36683
    -0.52860
    -0.55171
    -0.41305
    -0.57482
    -0.07797
    -0.12419
    -0.20507
    -0.26284
    -0.26284
    -0.18196
     0.13001
     0.46510
     0.36110
     0.56909
     0.44199
     0.49976
     0.39577
     0.59220
     1.03127
     1.21614
     1.08904
     1.13526
     1.01972
     0.71930
     0.39577
    -0.18196
    -0.26284
     0.02602
    -0.13574
    -0.51704
    -0.59793
    -0.43616
    -1.06011
    -1.03700
    -1.09477
    -1.15255
    -1.15255
    -0.96767
    -0.93301
    -0.71347
    -0.50549
    -0.60948
    -0.18196
     0.63842
     1.03127
     1.06594
     1.15837
     0.99661
     1.28547
     1.79387
     1.40102
     1.25081
     0.80018
     0.76552
     0.98505
     0.69619
     0.39577
     0.17623
    -0.07797
    -0.13574
    -0.52860
    -0.92145
    -1.42986
    -1.45297
    -1.24498
    -1.31431
    -1.32587
    -1.45297
    -1.15255
    -0.77125
    -0.85213
    -0.87524
    -0.38994
    -0.26284
    -0.93301
    -0.49393
    -0.49393
    -0.17041
    -0.11263
    -0.03175
     0.11846
     0.22245
     0.17623
     0.17623
     0.11846
     0.28022
     0.49976
     0.53442
     0.91573
     0.58064
     0.55753
     0.59220
     1.22770
     1.27392
     1.33169
     1.19304
     1.25081
     1.27392
     1.68988
     1.64366
     1.58589
     1.57434
     1.50501
     1.55123
     1.68988
     1.30858
     1.18148
     1.77077
     2.30228
     2.47560
     2.19828
     1.87476
     1.88631
     2.15207
     2.03652
     1.88631
     1.82854
     2.26761
     2.20984
     2.56803
     2.72980
     2.70669
     2.32539
     2.01341
     2.02497
     2.14051
     2.47560
     2.40627
     2.16362
     2.67202
     3.35374
     3.51551
     2.36005
     1.06594
    -1.12944
    -1.99603
    -2.05380
    -0.88679
     1.27392
     2.02497
     1.35480
     0.11846
    -2.30801
    -3.15149
    -1.77649
    -1.48763
    -3.24393
    -3.12838
    -1.36053
    -0.15885
     0.36110
     0.98505
     0.54598
    -0.08952
    -0.34373
    -0.60948
    -0.21662
    -0.33217
     0.31489
     0.80018
     1.18148
     1.22770
     1.20459
     1.57434
     1.43568
     1.53967
     1.36635
     1.47035
     1.45879
     1.52812
     1.43568
     1.10060
     0.74241
     1.08904
     1.32014
     1.14682
     1.16993
     0.91573
     0.91573
     0.60375
     0.97350
     0.67308
     0.07224
     0.28022
     0.49976
     0.30333
     0.34955
     0.31489
    -0.05486
    -0.25129
     0.09535
     0.02602
    -0.14730
    -0.20507
    -0.18196
     0.17623
    -0.00864
     0.30333
     0.73085
     1.29703
     0.77707
     0.77707
     0.77707
     1.03127
     1.56278
     1.64366
     2.62580
     2.30228
     1.22770
     0.73085
     0.68463
     0.84640
     0.96194
     0.66152
     0.77707
    -0.06641
    -0.23973
    -0.74814
    -1.08322
    -1.33742
    -1.56851
    -1.70717
    -1.45297
    -1.66095
    -1.54540
    -1.54540
    -1.55696
    -1.51074
    -1.48763
    -1.51074
    -1.14099
    -1.33742
    -1.12944
    -1.04856
    -0.97923
    -0.92145
    -0.90990
    -1.16410
    -0.77125
    -0.70192
    -0.70192
    -0.87524
    -0.79435
    -0.93301
    -1.08322
    -1.06011
    -0.87524
    -0.86368
    -0.82902
    -0.94456
    -0.84057
    -0.87524
    -1.06011
    -1.17566
    -1.17566
    -1.17566
    -1.26809
    -1.25654
    -1.21032
    -1.29120
    -1.61473
    -1.67250
    -1.71872
    -1.08322
    -0.99078
    -1.27965
    -1.39519
    -1.11788
    -0.60948
    -1.03700
    -1.00234
    -0.89835
    -0.65570
    -0.06641
     0.28022
     0.01447
    -0.06641
     0.18779
     0.26867
     0.19934
     0.08379
    -0.05486
    -0.03175
    -0.15885
    -0.10108
    -0.12419
    -0.48238
    -0.45927
    -0.51704
    -0.73658
    -0.77125
    -0.75969
    -1.06011
    -1.15255
    -1.14099
    -0.96767
    -0.99078
    -0.74814
    -1.04856
    -1.10633
    -0.84057
    -0.92145
    -1.02545
    -0.73658
    -0.67881
    -1.03700
    -0.80591
    -0.66725
    -0.63259
    -0.70192
    -0.87524
    -0.66725
    -0.65570
    -0.52860
    -0.69036
    -0.78280
    -0.71347
    -0.80591
    -0.69036
    -0.57482
    -0.47083
    -0.55171
    -0.49393
    -0.41305
    -0.36683
    -0.23973
    -0.38994
    -0.70192
    -1.23343
    -1.15255
    -0.44772
    -0.33217
     0.02602
    -0.63259
    -1.53385
    -2.20401
    -2.56221
    -3.27859
    -3.02439
    -1.99603
    -1.69561
    -0.65570
     1.64366
     1.99030
    -1.00234
    -1.07166
    -1.16410
    -1.15255
    -2.50443
    -2.67775
    -0.94456
     0.24556
     0.76552
     0.22245
    -0.44772
    -1.07166
    -0.86368
    -1.02545
    -1.52229
    -1.54540
    -1.23343
    -0.70192
     0.23400
     0.43043
     0.71930
     0.90417
     1.16993
     1.04283
     1.26236
     1.26236
     0.76552
     0.40732
     0.18779
     0.15312
    -0.27440
    -0.72503
    -0.58637
    -0.38994
    -0.41305
    -0.41305
    -0.67881
    -0.93301
    -0.66725
    -0.62104
    -0.56326
    -0.03175
    -0.19352
     0.03758
     0.39577
     0.46510
     0.31489
     0.09535
     0.19934
    -0.13574
     0.24556
     0.34955
     0.14157
    -0.30906
    -0.36683
    -0.28595
     0.06069
     0.03758
     0.13001
    -0.07797
    -0.06641
    -0.40150
    -0.10108
     0.04913
    -0.35528
    -0.30906
    -0.26284
     0.18779
    -0.21662
    -0.29751
    -0.10108
    -0.08952
    -0.35528
    -0.13574
    -0.35528
    -0.70192
    -0.65570
    -0.56326
    -0.47083
    -0.44772
    -0.73658
    -0.78280
    -1.00234
    -0.48238
    -0.40150
    -0.57482
    -0.78280
    -0.70192
    -0.72503
    -0.70192
    -0.51704
    -0.73658
    -0.80591
    -0.74814
    -0.37839
    -0.60948
    -0.82902
    -0.87524
    -0.80591
    -0.59793
    -0.32062
    -0.60948
    -0.63259
    -0.75969
    -0.73658
    -0.52860
    -0.28595
    -0.55171
    -0.78280
    -0.74814
    -0.56326
    -0.34373
    -0.20507
    -0.69036
    -0.59793
    -0.37839
    -0.45927
    -0.59793
    -0.57482
    -0.87524
    -0.67881
    -1.09477
    -0.52860
    -0.54015
    -0.84057
    -0.90990
    -0.90990
    -0.43616
    -0.70192
    -0.75969
    -0.77125
    -0.69036
    -0.55171
    -0.32062
    -0.69036
    -0.44772
    -0.49393
    -0.49393
     0.14157
     0.44199
    -0.02020
    -0.07797
    -0.19352
    -0.11263
    -0.11263
    -0.15885
    -0.21662
    -0.38994
     0.09535
    -0.07797
    -0.14730
    -0.32062
    -0.36683
    -0.36683
    -0.12419
     0.37266
    -0.33217
    -0.56326
    -0.50549
    -0.04331
    -0.00864
    -0.44772
    -0.77125
    -1.11788
    -1.10633
    -0.67881
    -0.48238
    -0.58637
    -1.00234
    -0.93301
    -1.61473
    -0.79435
    -0.37839
    -0.40150
    -0.27440
    -0.22818
    -0.38994
    -0.00864
     0.28022
     0.29178
     0.36110
     0.32644
     0.29178
     0.15312
     0.32644
    -0.18196
    -0.27440
    -0.13574
    -0.41305
    -1.06011
    -0.97923
    -0.78280
    -0.85213
    -0.84057
    -1.25654
    -1.17566
    -1.02545
    -1.00234
    -1.02545
    -0.88679
    -0.69036
    -0.30906
    -0.75969
    -0.55171
    -0.62104
    -0.71347
    -0.94456
    -0.73658
    -0.57482
    -0.60948
    -1.02545
    -0.63259
    -0.26284
     0.40732
    -0.04331
    -0.18196
    -0.15885
    -0.14730
    -0.23973
     0.54598
     1.42413
     1.01972
     1.34325
     1.16993
     1.73610
     3.23820
     3.95458
     4.43988
     3.63105
    -0.18196
    -0.55171
     1.29703
     2.24450
     2.41782
     1.89787
     1.90942
     1.28547
     0.81173
     0.14157
    -0.41305
    -0.40150
    -0.30906
    -0.35528
    -0.55171
    -0.38994
    -0.42461
    -0.33217
     0.08379
     0.19934
     0.29178
     0.32644
     0.04913
     0.19934
     0.23400
     0.17623
    -0.08952
    -0.03175
    -0.13574
    -0.25129
    -0.12419
    -0.14730
    -0.18196
    -0.23973
    -0.27440
    -0.25129
    -0.50549
    -0.62104
    -0.81746
    -0.84057
    -0.51704
    -0.40150
    -0.97923
    -0.92145
    -0.99078
    -0.97923
    -0.77125
    -1.10633
    -1.12944
    -0.95612
    -0.90990
    -0.87524
    -0.72503
    -0.86368
    -1.26809
    -1.31431
    -0.94456
    -0.67881
    -0.67881
    -0.79435
    -0.80591
    -0.73658
    -0.92145
    -0.71347
    -0.88679
    -0.84057
    -1.01389
    -0.84057
    -0.79435
    -0.99078
    -0.66725
    -1.14099
    -0.80591
    -0.37839
    -0.40150
    -0.82902
    -1.02545
    -0.82902
    -1.04856
    -1.06011
    -0.85213
    -0.44772
    -0.45927
    -0.57482
    -0.17041
    -0.57482
    -0.30906
    -0.89835
    -0.74814
    -0.48238
    -0.86368
    -0.94456
    -0.67881
    -0.54015
    -0.22818
    -0.69036
    -0.65570
    -0.42461
    -0.86368
    -0.93301
    -0.86368
    -0.90990
    -1.16410
    -1.03700
    -0.96767
    -0.99078
    -1.58007
    -1.91515
    -1.39519
    -1.24498
    -0.08952
    -0.40150
    -0.28595
    -0.17041
    -0.47083
    -0.35528
    -0.06641
     0.54598
     0.52287
     0.90417
     1.14682
     1.40102
     1.50501
     1.50501
     1.40102
     1.30858
     1.50501
     1.18148
     1.19304
     0.76552
     0.95039
     1.16993
     1.03127
     0.88106
     1.32014
     1.41257
     0.86951
     0.09535
    -0.17041
    -0.63259
    -0.87524
    -1.23343
    -1.24498
    -1.59162
    -1.79960
    -2.11158
    -2.35422
    -2.92040
    -3.00128
    -3.24393
    -3.03594
    -2.97817
    -3.17460
    -2.74708
    -2.42355
    -2.15780
    -1.51074
    -0.89835
    -0.50549
    -1.11788
    -0.88679
    -0.44772
     0.31489
     0.37266
     0.58064
     0.53442
     0.88106
     0.73085
     0.58064
     0.77707
     0.95039
     0.77707
     0.81173
     1.11215
     0.68463
     1.13526
     0.59220
     0.69619
     0.75396
     0.69619
     0.76552
     0.55753
     0.52287
     0.61531
     0.46510
     0.29178
     0.30333
     0.34955
     0.38421
     0.77707
     0.43043
     0.17623
     0.14157
     0.13001
     0.02602
     0.36110
     0.18779
     0.29178
     0.21090
     0.00291
    -0.10108
    -0.22818
    -0.08952
    -0.30906
    -0.47083
    -0.22818
    -0.21662
    -0.45927
    -0.57482
    -0.75969
    -0.67881
    -0.69036
    -0.56326
    -0.71347
    -0.64414
    -0.72503
    -0.49393
    -0.84057
    -0.74814
    -0.59793
    -0.70192
    -0.64414
    -0.44772
    -0.57482
    -0.55171
    -0.52860
    -0.66725
    -0.62104
    -0.56326
    -0.55171
    -0.67881
    -0.78280
    -0.52860
    -0.32062
    -0.66725
    -0.63259
    -0.17041
     0.13001
     0.82329
     1.65522
     1.00816
     1.10060
     0.47665
     0.86951
     1.12371
     0.17623
    -1.26809
    -0.62104
    -0.73658
    -0.32062
    -0.38994
    -0.13574
    -0.77125
    -1.47608
    -2.66620
    -2.42355
    -2.31956
    -2.45822
    -1.90359
    -1.16410
    -0.73658
    -0.90990
    -0.72503
    -0.11263
     0.02602
     0.55753
     0.49976
     0.33800
     0.55753
     0.06069
     0.24556
     0.38421
     0.40732
     0.37266
     0.09535
     0.01447
     0.23400
     0.38421
    -0.06641
    -0.42461
    -0.41305
    -0.30906
    -0.51704
    -0.34373
    -0.08952
    -0.38994
    -0.41305
    -0.18196
    -0.44772
    -0.37839
    -0.44772
    -0.79435
    -0.38994
    -0.49393
    -0.28595
    -0.60948
    -0.72503
    -0.49393
    -0.54015
    -0.30906
    -0.36683
    -0.25129
    -0.35528
    -0.15885
    -0.13574
    -0.19352
    -0.40150
    -0.49393
    -0.08952
     0.29178
     0.89262
     0.97350
     0.38421
     0.43043
     0.67308
     0.66152
     0.17623
     0.39577
     0.92728
     1.05438
     1.30858
     1.26236
     1.01972
     0.52287
     0.51131
     0.76552
     0.71930
     0.63842
     0.26867
     0.22245
     0.28022
     0.15312
     0.21090
     0.03758
     0.04913
    -0.17041
    -0.05486
    -0.10108
    -0.32062
    -0.18196
    -0.58637
    -0.30906
     0.03758
     0.00291
     0.03758
    -0.22818
    -0.00864
    -0.27440
    -0.15885
    -0.19352
    -0.33217
    -0.52860
    -0.58637
    -0.77125
    -0.58637
    -1.07166
    -1.27965
    -1.33742
    -1.69561
    -1.41830
    -1.48763
    -1.62628
    -1.68406
    -1.38364
    -1.66095
    -1.26809
    -1.11788
    -1.48763
    -1.10633
    -0.87524
    -0.96767
    -0.59793
    -0.74814
    -0.65570
    -0.36683
    -0.18196
    -0.22818
    -0.45927
    -0.50549
    -0.54015
    -0.45927
    -0.27440
    -0.23973
    -0.62104
    -0.51704
    -0.44772
    -0.55171
    -0.51704
    -0.65570
    -0.73658
    -0.56326
    -0.34373
    -0.51704
    -0.42461
    -0.52860
    -0.42461
    -0.48238
    -0.44772
    -0.23973
    -0.58637
    -0.86368
    -0.55171
    -0.42461
    -0.41305
    -0.42461
    -0.29751
    -0.33217
    -0.18196
     0.09535
    -0.32062
    -0.51704
    -0.50549
    -0.47083
    -0.49393
    -0.03175
    -0.26284
    -0.50549
    -0.47083
    -0.17041
     0.02602
    -0.20507
    -0.36683
    -0.12419
    -0.27440
     0.04913
    -0.51704
    -0.66725
    -0.70192
    -1.37208
    -1.29120
    -0.81746
    -0.45927
    -0.95612
    -0.84057
    -1.25654
    -1.22187
    -0.71347
    -0.87524
    -0.97923
    -1.11788
    -0.54015
    -0.23973
     0.78862
     1.04283
     0.49976
    -0.40150
    -0.04331
     0.61531
     0.24556
     0.61531
     0.58064
     1.84009
     1.50501
     0.64997
     0.32644
    -0.08952
    -0.06641
    -0.55171
    -0.25129
    -0.05486
    -0.07797
    -0.21662
    -0.11263
     0.04913
    -0.26284
    -0.30906
    -0.06641
    -0.36683
    -0.48238
     0.11846
    -0.07797
     0.00291
     0.30333
     0.51131
     0.69619
     0.58064
     0.54598
     0.56909
     0.61531
     0.84640
     1.01972
     0.68463
     0.67308
     0.47665
     0.59220
     0.43043
     0.32644
     0.39577
     0.18779
     0.25711
     0.61531
     0.36110
     0.14157
    -0.17041
    -0.27440
     0.08379
     0.15312
     0.06069
    -0.10108
    -0.22818
    -0.06641
    -0.12419
    -0.30906
    -0.48238
    -0.29751
    -0.33217
    -0.27440
     0.02602
    -0.37839
    -0.38994
    -0.26284
    -0.26284
     0.00291
    -0.15885
    -0.28595
    -0.41305
    -0.17041
    -0.21662
    -0.30906
    -0.12419
    -0.10108
    -0.30906
    -0.08952
    -0.17041
     0.06069
    -0.08952
    -0.41305
    -0.28595
     0.02602
     0.07224
    -0.26284
    -0.17041
    -0.45927
    -0.37839
    -0.08952
    -0.34373
    -0.42461
    -0.43616
    -0.57482
    -0.44772
    -0.47083
    -0.44772
    -0.48238
    -1.11788
    -0.44772
    -0.34373
    -0.47083
    -0.52860
    -0.62104
    -0.63259
    -0.42461
    -0.55171
    -0.47083
    -0.19352
    -0.47083
    -0.26284
    -0.21662
    -0.18196
    -0.27440
    -0.34373
    -0.29751
     0.02602
    -0.11263
    -0.33217
    -0.48238
    -0.12419
    -0.17041
    -0.02020
    -0.15885
    -0.10108
    -0.13574
    -0.25129
    -0.13574
    -0.05486
    -0.21662
    -0.21662
    -0.19352
     0.04913
    -0.07797
     0.15312
     0.30333
     0.37266
     0.45354
     0.34955
     0.21090
     0.21090
     0.10690
     0.45354
    -0.03175
     0.40732
     0.90417
     0.40732
     0.70774
     0.84640
     0.17623
     0.03758
    -0.11263
    -0.40150
    -0.13574
    -0.89835
    -3.10527
    -3.90254
    -3.39414
    -2.00759
    -1.30276
    -1.25654
    -2.06536
    -2.40044
    -2.87418
    -2.90884
    -2.26179
    -1.79960
    -1.18721
    -0.63259
    -0.14730
     0.54598
     0.90417
     1.33169
     1.34325
     1.67833
     1.97875
     1.87476
     2.25606
     2.34849
     2.34849
     1.99030
     2.01341
     2.16362
     2.20984
     2.34849
     1.80543
     1.53967
     1.37791
     1.73610
     1.95564
     1.75921
     1.27392
     1.14682
     0.99661
     1.18148
     0.74241
     0.82329
     0.33800
     0.09535
     0.23400
     0.22245
     0.18779
    -0.19352
    -0.34373
    -0.41305
    -0.02020
     0.03758
    -0.36683
    -0.37839
    -0.72503
    -0.45927
    -0.51704
    -0.50549
    -0.40150
    -0.17041
    -0.10108
     0.07224
    -0.26284
    -0.40150
    -0.11263
     0.44199
     1.63211
     2.30228
     2.17518
     0.32644
    -0.02020
     0.46510
     0.70774
     0.51131
     0.71930
     1.36635
     0.91573
     1.18148
     0.66152
     0.39577
     0.58064
    -0.20507
     0.08379
     0.49976
     0.30333
     0.17623
     0.28022
     0.49976
     0.84640
    -0.37839
    -0.92145
    -0.12419
     0.00291
    -0.02020
    -0.06641
    -0.33217
    -0.74814
    -1.08322
    -1.19876
    -1.33742
    -1.23343
    -1.42986
    -1.44141
    -1.30276
    -1.45297
    -1.41830
    -1.53385
    -1.07166
    -1.16410
    -1.12944
    -0.93301
    -0.90990
    -1.14099
    -1.32587
    -1.32587
    -1.00234
    -0.95612
    -0.77125
    -1.14099
    -1.19876
    -0.94456
    -0.92145
    -1.18721
    -1.11788
    -1.08322
    -1.02545
    -0.84057
    -0.97923
    -1.17566
    -1.26809
    -1.40675
    -1.42986
    -0.93301
    -1.11788
    -1.21032
    -1.36053
    -1.51074
    -1.41830
    -1.63784
    -1.42986
    -1.48763
    -1.75339
    -1.74183
    -1.49918
    -1.51074
    -1.68406
    -1.68406
    -1.55696
    -1.54540
    -1.54540
    -1.53385
    -1.61473
    -1.82271
    -1.76494
    -1.68406
    -1.42986
    -1.47608
    -1.40675
    -1.62628
    -1.58007
    -1.31431
    -1.38364
    -1.53385
    -1.36053
    -1.09477
    -0.92145
    -1.06011
    -1.17566
    -1.68406
    -1.17566
    -0.55171
    -0.15885
    -0.23973
     0.11846
    -0.42461
    -0.29751
    -1.00234
    -1.02545
    -0.47083
    -0.29751
     0.43043
     0.11846
    -0.55171
    -1.17566
    -1.45297
    -0.96767
     0.11846
    -0.64414
    -0.74814
    -0.96767
    -1.12944
    -1.49918
    -0.90990
    -0.96767
    -1.11788
    -1.12944
    -1.17566
    -1.00234
    -0.35528
    -0.35528
    -0.84057
    -0.67881
    -0.58637
    -0.67881
    -0.48238
    -0.65570
    -0.60948
    -0.43616
    -0.64414
    -0.40150
    -0.48238
    -0.52860
    -0.38994
    -0.37839
    -0.25129
     0.49976
     0.21090
    -0.38994
    -0.97923
    -0.86368
    -0.64414
    -0.34373
    -0.66725
    -1.02545
    -0.87524
    -0.79435
    -0.52860
    -1.04856
    -1.54540
    -1.08322
    -1.29120
    -1.79960
    -1.34897
    -0.77125
    -0.84057
    -1.38364
    -0.79435
    -0.47083
    -0.36683
    -0.59793
    -0.52860
    -0.45927
    -0.30906
    -0.44772
    -0.42461
    -0.36683
    -0.49393
    -0.17041
    -0.43616
    -0.67881
    -0.69036
    -0.38994
    -0.40150
    -0.35528
    -0.57482
    -1.16410
    -1.23343
    -0.47083
    -0.63259
    -0.26284
    -0.59793
    -1.12944
    -1.34897
    -1.06011
    -1.46452
    -1.94981
    -2.40044
    -1.94981
    -1.63784
    -1.12944
    -1.58007
    -1.91515
    -1.83427
    -1.62628
    -1.24498
    -1.53385
    -1.26809
    -1.08322
    -0.85213
    -0.59793
     0.00291
     0.82329
     0.90417
     1.13526
     1.11215
     0.83484
     0.68463
     0.47665
     0.67308
     0.64997
     1.03127
     0.98505
     0.93883
     0.48821
     0.73085
     0.70774
     0.47665
     0.44199
     0.24556
     0.21090
     0.03758
     0.55753
     0.26867
    -0.71347
    -0.43616
    -0.42461
     0.13001
     0.37266
     0.08379
    -0.29751
    -0.59793
    -1.02545
    -0.77125
    -0.94456
    -0.67881
    -0.72503
    -0.67881
    -0.87524
    -0.67881
    -0.17041
    -0.47083
    -0.71347
    -0.78280
    -0.49393
    -0.54015
    -0.48238
    -0.54015
    -0.52860
    -0.43616
    -0.28595
    -0.20507
    -0.00864
    -0.15885
    -0.18196
    -0.48238
    -0.28595
    -0.45927
    -0.47083
    -0.00864
     0.21090
    -0.42461
    -0.19352
    -0.49393
    -0.18196
    -0.23973
    -0.92145
    -0.41305
    -0.34373
    -0.26284
    -0.32062
    -1.30276
    -1.45297
    -1.68406
    -0.75969
    -0.35528
    -0.45927
    -0.72503
    -1.02545
    -1.23343
    -1.04856
    -1.14099
    -0.70192
    -0.58637
    -0.35528
    -0.84057
    -0.56326
    -0.47083
    -0.40150
     0.16468
     0.11846
    -0.25129
    -0.23973
    -0.12419
     0.19934
    -0.03175
     0.04913
    -0.04331
     0.01447
     0.21090
     0.34955
     0.22245
     0.09535
    -0.15885
     0.02602
     0.34955
     0.28022
     0.21090
     0.17623
    -0.06641
     0.32644
     0.30333
     0.33800
     0.09535
     0.00291
     0.39577
     0.59220
     0.28022
     0.14157
     0.36110
     0.02602
     0.41888
     0.71930
     0.58064
     0.58064
     0.25711
     0.33800
     0.24556
     0.36110
     0.38421
     0.46510
     0.24556
     0.44199
     0.44199
     0.78862
     0.71930
     0.17623
     0.17623
     0.44199
     0.61531
     0.58064
     0.71930
     0.78862
     0.39577
     0.11846
     0.81173
     0.80018
     0.55753
     0.61531
     1.08904
     0.37266
    -0.03175
    -0.02020
     0.47665
     0.48821
     0.37266
    -0.20507
    -0.28595
    -0.04331
    -0.30906
    -0.23973
    -0.42461
    -0.13574
    -0.38994
    -0.26284
    -0.15885
    -0.19352
    -0.08952
    -0.29751
    -0.12419
     0.55753
    -0.18196
    -0.37839
     0.07224
     0.41888
     0.63842
     0.64997
     0.75396
     0.73085
     0.40732
     0.69619
     0.60375
     0.68463
     0.85795
     0.78862
     0.76552
     1.01972
     1.25081
     1.38946
     1.45879
     1.13526
     0.73085
     0.97350
     1.01972
     1.16993
     1.30858
     1.42413
     1.80543
     1.68988
     1.32014
     0.56909
    -0.69036
    -0.74814
    -0.40150
    -0.19352
     0.43043
     1.25081
     0.45354
    -0.29751
    -0.63259
    -0.40150
    -0.29751
    -0.08952
    -0.26284
     0.37266
     0.82329
     0.85795
     0.62686
     1.43568
     0.91573
    -0.17041
     0.46510
     0.55753
     1.04283
     0.44199
     0.03758
    -0.38994
    -0.32062
     0.19934
    -0.05486
    -0.56326
    -0.59793
     0.02602
    -0.37839
    -0.42461
    -0.04331
     0.01447
     0.06069
     0.11846
     0.37266
     0.52287
     0.28022
     0.39577
     0.58064
     0.56909
     0.52287
     0.41888
     0.47665
     0.54598
     0.53442
     0.46510
     0.84640
     0.61531
     0.48821
     0.38421
     0.74241
     0.26867
     0.48821
     0.44199
     0.32644
    -0.04331
    -0.19352
     0.19934
     0.67308
     0.63842
     0.40732
    -0.05486
     0.13001
     0.34955
     0.47665
     0.36110
     0.44199
     0.29178
     0.17623
     0.23400
     0.55753
     0.64997
     0.31489
     0.41888
     0.24556
     0.18779
     0.32644
     0.09535
     0.02602
     0.15312
     0.00291
     0.25711
     0.37266
     0.17623
    -0.10108
    -0.07797
     0.06069
     0.23400
     0.25711
     0.13001
    -0.05486
    -0.00864
     0.17623
     0.17623
     0.13001
     0.28022
     0.00291
     0.22245
     0.10690
     0.24556
     0.16468
     0.25711
     0.10690
     0.24556
     0.44199
     0.51131
     0.29178
     0.11846
     0.31489
     0.16468
     0.19934
     0.15312
     0.22245
     0.18779
     0.09535
     0.03758
     0.18779
     0.17623
    -0.14730
    -0.08952
     0.25711
     0.26867
     0.06069
    -0.10108
     0.03758
     0.17623
     0.11846
     0.30333
     0.45354
     0.19934
     0.11846
     0.22245
     0.40732
     0.19934
    -0.13574
     0.23400
     0.15312
     0.39577
     0.17623
     0.25711
     0.18779
     0.47665
    -0.12419
     0.17623
     0.21090
     0.07224
     0.17623
     0.63842
     1.04283
     1.12371
     1.33169
     1.21614
     0.99661
     1.87476
     2.20984
     1.55123
     2.51026
     1.77077
     1.81698
     1.21614
     0.39577
     0.00291
    -0.10108
     0.11846
     0.88106
     0.30333
    -0.70192
    -1.14099
    -1.70717
    -1.75339
    -1.21032
    -0.58637
    -1.77649
    -1.60318
    -0.65570
    -0.02020
     0.61531
     0.98505
     0.36110
     0.74241
     0.74241
     0.99661
     1.12371
     1.37791
     1.53967
     0.63842
     0.93883
     0.43043
     0.13001
     0.17623
     0.70774
     0.89262
     1.19304
     1.06594
     0.45354
    -0.29751
    -0.10108
     0.46510
     0.64997
     0.69619
     0.66152
     0.85795
     0.93883
     1.18148
     0.80018
     0.62686
     0.45354
     0.31489
     0.31489
     0.52287
     0.22245
     0.03758
     0.15312
     0.08379
    -0.15885
    -0.45927
    -0.35528
     0.02602
     0.03758
    -0.03175
    -0.25129
    -0.10108
    -0.17041
    -0.20507
    -0.37839
    -0.26284
     0.10690
    -0.14730
    -0.18196
     0.03758
     0.02602
    -0.15885
    -0.06641
    -0.03175
     0.29178
     0.17623
     0.23400
    -0.02020
     0.25711
     0.02602
     0.17623
     0.36110
     0.34955
     0.03758
     0.13001
     0.43043
     0.51131
     0.49976
    -0.04331
     0.03758
     0.40732
     0.53442
     0.68463
     0.36110
     0.31489
     0.31489
     0.51131
     0.64997
     0.89262
     0.48821
     0.38421
     0.46510
     0.56909
     0.68463
     0.41888
     0.29178
     0.38421
     0.33800
     0.80018
     0.36110
     0.10690
    -0.08952
     0.11846
     0.45354
     0.52287
     0.10690
     0.14157
     0.15312
     0.43043
     0.52287
     0.48821
     0.31489
     0.24556
     0.36110
     0.49976
     0.82329
     0.67308
     0.76552
     0.62686
     0.51131
     0.77707
     1.12371
     0.55753
     0.43043
     0.47665
     0.59220
     0.52287
     0.69619
     0.92728
     0.69619
     0.92728
     0.68463
     0.68463
     0.51131
     0.60375
     0.51131
     0.93883
     0.88106
     0.77707
     0.69619
     0.71930
     0.83484
     0.80018
     0.52287
     0.52287
     0.81173
     0.80018
     1.08904
     0.66152
     0.39577
     0.70774
     0.37266
     0.48821
     0.85795
     0.91573
     1.06594
     1.15837
     1.59745
     2.00186
     1.72455
     1.57434
     1.21614
     1.07749
     1.13526
     1.06594
     1.34325
     0.31489
     0.31489
     0.52287
     0.83484
     0.40732
    -0.20507
    -0.72503
    -0.95612
    -0.81746
    -0.73658
    -0.32062
    -0.29751
    -0.29751
    -0.40150
     0.29178
     1.11215
     1.11215
     0.09535
     0.02602
     1.03127
     2.09429
     1.75921
     1.84009
     1.97875
     2.04808
     1.30858
     0.68463
     0.26867
     0.13001
     0.23400
     0.22245
     0.97350
     0.48821
     0.07224
     0.17623
     0.26867
     0.70774
     0.29178
    -0.44772
    -1.29120
    -1.54540
    -1.22187
     0.15312
     0.00291
    -0.54015
    -1.83427
    -2.00759
    -1.51074
    -2.34267
    -2.90884
    -3.31326
    -2.94351
    -1.52229
    -1.69561
    -2.30801
    -2.55065
    -2.57376
    -1.91515
    -1.62628
    -1.17566
    -0.81746
    -0.05486
     0.24556
     0.14157
     0.25711
     0.25711
     0.22245
     0.17623
     0.48821
     0.54598
     0.28022
     0.03758
     0.45354
     0.54598
     0.31489
     0.00291
    -0.03175
     0.15312
     0.04913
     0.33800
     0.44199
     0.33800
    -0.00864
     0.06069
     0.18779
     0.55753
     0.30333
     0.22245
     0.02602
     0.36110
     0.13001
     0.34955
     0.33800
     0.19934
     0.16468
     0.18779
     0.32644
     0.37266
     0.21090
    -0.20507
    -0.04331
     0.19934
     0.54598
     0.28022
     0.16468
     0.00291
    -0.17041
     0.32644
     0.43043
     0.23400
     0.11846
     0.15312
     0.16468
     0.19934
     0.16468
     0.09535
    -0.03175
     0.25711
     0.23400
     0.32644
     0.08379
     0.15312
    -0.10108
     0.00291
     0.00291
     0.26867
    -0.07797
     0.02602
     0.04913
    -0.04331
     0.07224
     0.07224
    -0.08952
    -0.06641
     0.03758
    -0.02020
    -0.20507
    -0.20507
    -0.18196
    -0.19352
    -0.41305
    -0.14730
    -0.19352
    -0.35528
    -0.29751
    -0.47083
    -0.43616
    -0.65570
    -0.79435
    -0.64414
    -0.19352
    -0.40150
    -0.13574
    -0.47083
    -0.04331
     0.32644
     0.48821
     0.44199
     1.10060
     0.97350
     1.19304
     1.25081
     1.27392
     1.08904
     0.74241
     1.01972
     1.48190
     1.23925
     0.66152
     0.45354
    -0.18196
    -0.20507
    -0.23973
    -0.27440
    -0.51704
    -0.82902
    -1.07166
    -1.00234
    -0.86368
    -0.81746
    -1.06011
    -0.64414
     0.91573
     2.70669
     5.39891
     4.61319
    -1.19876
    -3.31326
    -2.27334
     0.08379
     2.03652
     3.64261
     3.26131
     0.33800
    -2.19246
    -2.92040
    -0.26284
     0.41888
     0.00291
    -0.30906
     0.51131
     1.67833
     1.19304
     0.00291
    -0.42461
     0.69619
     1.50501
     2.40627
     2.47560
     2.12896
     1.86320
     1.56278
     1.80543
     1.14682
     0.75396
     0.69619
     0.36110
     0.09535
     0.14157
     0.18779
     0.24556
     0.39577
     0.71930
     0.74241
     0.92728
     0.66152
     0.23400
     0.26867
     0.66152
     0.62686
     0.38421
     0.47665
     0.19934
     0.10690
     0.59220
     0.93883
     1.53967
     1.06594
     0.36110
    -0.08952
     0.37266
     0.56909
     0.59220
     0.39577
     0.71930
     0.44199
     0.28022
     0.39577
     0.06069
    -0.19352
    -0.11263
    -0.18196
    -0.28595
    -0.49393
    -0.51704
    -0.37839
    -0.22818
    -0.32062
    -0.42461
    -0.54015
    -0.40150
    -0.29751
    -0.21662
    -0.08952
     0.11846
    -0.05486
     0.07224
     0.34955
     0.36110
     0.00291
     0.36110
     0.76552
     0.95039
     1.44724
     0.70774
     0.73085
     0.78862
     0.70774
     0.46510
     0.77707
     0.89262
     0.69619
     0.69619
     0.70774
     0.73085
     0.08379
     0.01447
     0.10690
     0.29178
     0.16468
     0.32644
    -0.04331
    -0.06641
    -0.14730
     0.07224
     0.21090
     0.34955
     0.13001
    -0.11263
     0.06069
     0.23400
    -0.04331
    -0.04331
     0.02602
     0.09535
     0.24556
     0.49976
     0.30333
     0.16468
     0.09535
     0.15312
     0.11846
     0.25711
     0.18779
     0.21090
     0.11846
     0.22245
     0.39577
     0.22245
     0.08379
     0.08379
     0.16468
     0.28022
     0.21090
    -0.21662
    -0.02020
     0.17623
    -0.06641
     0.11846
     0.14157
     0.14157
     0.17623
     0.04913
     0.14157
     0.10690
    -0.15885
     0.03758
     0.18779
     0.28022
     0.15312
     0.17623
     0.10690
     0.23400
    -0.13574
     0.25711
     0.06069
     0.11846
    -0.27440
     0.03758
     0.18779
     0.24556
    -0.02020
    -0.15885
    -0.08952
     0.30333
     0.26867
     0.08379
    -0.38994
    -0.28595
    -0.33217
    -0.80591
    -0.58637
    -0.62104
    -0.93301
     0.00291
     0.37266
     0.43043
    -0.58637
    -0.84057
    -0.64414
    -1.37208
    -3.32481
    -5.65884
    -4.65359
    -0.96767
     0.70774
    -0.22818
    -1.68406
    -3.56746
    -4.35317
    -2.98973
    -1.66095
    -0.89835
    -1.04856
    -0.79435
    -0.43616
     0.17623
     1.18148
     1.67833
     1.28547
     1.60900
     2.89156
     3.66572
     4.05857
     2.99555
     2.37160
     3.56173
     4.15101
     4.19723
     3.35374
     2.71824
     3.28442
     3.41152
     3.48084
     2.93778
     2.32539
     1.90942
     2.42938
     1.40102
     1.03127
     1.03127
     0.83484
     0.53442
     0.21090
     0.18779
     0.11846
    -0.06641
     0.07224
     0.03758
     0.00291
     0.29178
     0.21090
     0.11846
     0.28022
     0.17623
     0.23400
     0.46510
     0.51131
     0.13001
     0.22245
     0.41888
     0.53442
     0.32644
     0.16468
     0.09535
     0.60375
     0.59220
     0.60375
     0.40732
    -0.02020
     0.02602
    -0.06641
     0.47665
     0.48821
     0.26867
     0.00291
     0.17623
     0.24556
     0.39577
    -0.06641
    -0.07797
    -0.04331
     0.29178
     0.34955
     0.14157
     0.03758
     0.14157
    -0.08952
     0.49976
     0.59220
     0.41888
     0.25711
     0.22245
     0.39577
     0.46510
     0.49976
     0.44199
     0.48821
     0.63842
     0.75396
     0.81173
     0.74241
     0.75396
     0.58064
     0.59220
     0.83484
     1.07749
     0.71930
     0.51131
     0.48821
     0.85795
     1.05438
     0.67308
     0.66152
     0.38421
     0.71930
     0.61531
     0.68463
     0.64997
     0.28022
     0.21090
     0.36110
     0.29178
     0.28022
     0.16468
    -0.17041
    -0.02020
    -0.17041
    -0.34373
    -0.41305
    -0.42461
    -0.51704
    -0.63259
    -0.79435
    -0.86368
    -0.94456
    -0.50549
    -0.27440
    -0.37839
    -0.77125
    -1.01389
    -0.78280
    -0.88679
    -0.51704
    -0.87524
    -0.69036
    -0.67881
    -0.48238
    -0.52860
    -0.49393
    -0.86368
    -0.73658
    -1.32587
    -0.82902
    -0.86368
    -0.77125
    -1.01389
    -0.87524
    -0.97923
    -0.75969
    -0.75969
    -0.82902
    -0.80591
    -0.48238
    -0.54015
    -0.42461
    -0.23973
    -0.64414
    -0.70192
    -0.43616
     0.51131
     0.55753
    -0.00864
     0.09535
     0.70774
     0.37266
    -1.23343
    -3.02439
    -2.88574
    -1.25654
    -1.08322
    -1.24498
    -1.36053
    -1.81116
    -1.77649
    -2.49288
    -2.14624
    -1.45297
    -1.88049
    -1.60318
    -1.36053
    -0.62104
    -0.34373
     0.08379
     0.77707
     1.05438
     1.20459
     1.18148
     1.48190
     1.55123
     1.65522
     1.07749
     1.23925
     1.19304
     1.48190
     1.59745
     1.40102
     1.35480
     1.64366
     1.36635
     0.90417
     0.63842
     0.30333
     0.41888
     0.28022
    -0.33217
    -0.20507
    -0.12419
     0.38421
     1.35480
     0.86951
     0.62686
     0.62686
     0.69619
     1.36635
     1.65522
     1.37791
     1.29703
     0.85795
     0.90417
     0.77707
     0.64997
     0.71930
     0.75396
     0.06069
    -0.37839
    -0.41305
    -0.87524
    -0.82902
    -0.70192
    -0.72503
    -0.84057
    -2.41200
    -2.52754
    -1.61473
    -1.07166
    -0.78280
    -0.97923
    -0.74814
    -1.11788
    -1.51074
    -1.23343
    -1.09477
    -1.37208
    -1.14099
    -1.24498
    -0.85213
    -0.56326
    -0.43616
    -0.55171
    -0.44772
    -0.27440
    -0.23973
     0.02602
     0.19934
     0.55753
     0.07224
     0.15312
     0.54598
     0.29178
     0.32644
     0.15312
    -0.00864
    -0.14730
    -0.07797
     0.08379
     0.09535
    -0.05486
    -0.02020
    -0.11263
    -0.07797
    -0.11263
    -0.02020
    -0.19352
    -0.12419
    -0.18196
    -0.32062
     0.02602
    -0.19352
    -0.17041
    -0.32062
    -0.21662
    -0.00864
    -0.28595
    -0.10108
    -0.34373
    -0.34373
    -0.38994
    -0.15885
    -0.36683
    -0.20507
    -0.19352
    -0.20507
    -0.26284
    -0.20507
    -0.12419
    -0.10108
    -0.33217
    -0.15885
    -0.12419
    -0.14730
     0.10690
    -0.02020
     0.03758
     0.03758
    -0.26284
     0.10690
     0.23400
    -0.10108
    -0.13574
    -0.10108
     0.16468
     0.04913
     0.06069
     0.01447
     0.11846
     0.11846
    -0.08952
     0.08379
     0.00291
     0.15312
    -0.11263
     0.02602
     0.34955
     0.22245
     0.18779
     0.15312
     0.19934
    -0.11263
     0.07224
     0.16468
     0.32644
     0.09535
     0.02602
     0.06069
     0.21090
     0.37266
     0.22245
     0.11846
     0.02602
     0.24556
     0.47665
     0.53442
     0.46510
    -0.11263
     0.19934
     0.36110
     0.67308
     0.85795
     0.47665
     0.09535
     0.84640
     1.13526
     1.45879
     1.56278
     2.22139
     2.72980
     1.21614
    -0.33217
    -0.48238
     0.93883
     3.14576
     1.33169
    -0.71347
    -2.88574
    -2.33112
    -1.52229
    -1.22187
    -1.04856
    -1.63784
    -1.33742
    -2.00759
    -2.01914
    -1.77649
    -1.73028
    -1.36053
    -0.70192
     0.30333
     0.88106
     1.52812
     1.96719
     2.30228
     1.97875
     2.12896
     2.14051
     1.99030
     1.37791
     1.19304
     1.51656
     2.09429
     2.15207
     2.42938
     1.93253
     1.25081
     0.81173
     1.11215
     0.86951
     1.13526
     1.28547
     0.93883
     0.97350
     0.95039
     1.01972
     0.44199
     0.29178
     0.00291
     0.03758
    -0.02020
     0.24556
    -0.40150
    -0.60948
    -0.64414
    -0.74814
    -0.34373
    -0.07797
    -0.06641
    -0.15885
     0.03758
     0.37266
     0.23400
     0.17623
     0.07224
    -0.06641
     0.29178
     0.29178
     0.62686
     0.54598
     0.48821
     0.58064
     0.32644
     0.43043
     0.21090
     0.04913
     0.18779
     0.16468
     0.08379
     0.13001
     0.03758
    -0.15885
    -0.36683
    -0.03175
     0.00291
    -0.13574
    -0.33217
    -0.59793
    -0.22818
    -0.17041
    -0.34373
    -0.45927
    -0.71347
    -0.35528
    -0.44772
    -0.32062
    -0.12419
    -0.15885
    -0.56326
    -0.15885
    -0.34373
     0.23400
    -0.06641
    -0.49393
    -0.56326
    -0.20507
     0.02602
    -0.19352
     0.00291
    -0.38994
    -0.30906
    -0.35528
    -0.07797
    -0.27440
    -0.38994
    -0.23973
    -0.32062
    -0.10108
    -0.04331
    -0.36683
    -0.21662
    -0.15885
     0.00291
    -0.05486
    -0.12419
    -0.19352
    -0.22818
    -0.13574
     0.06069
     0.06069
    -0.15885
    -0.12419
     0.22245
     0.21090
    -0.03175
    -0.33217
    -0.20507
     0.00291
     0.08379
     0.15312
     0.07224
    -0.10108
     0.09535
    -0.32062
     0.21090
    -0.20507
    -0.00864
    -0.28595
    -0.04331
     0.14157
     0.10690
    -0.27440
    -0.32062
    -0.10108
     0.06069
     0.21090
    -0.02020
    -0.19352
    -0.48238
    -0.00864
    -0.08952
     0.13001
    -0.11263
    -0.23973
    -0.12419
     0.08379
     0.28022
     0.08379
    -0.14730
    -0.05486
    -0.12419
     0.15312
     0.23400
     0.16468
     0.01447
    -0.11263
     0.03758
    -0.22818
     0.30333
     0.31489
     0.21090
     0.02602
    -0.03175
     0.15312
     0.00291
     0.04913
    -0.03175
     0.24556
     0.63842
     0.84640
     1.28547
     1.18148
     0.80018
     0.51131
     0.84640
     0.91573
     1.08904
     0.83484
     0.22245
    -1.39519
    -2.21557
    -1.07166
    -0.82902
    -0.69036
    -1.85738
    -3.17460
    -3.90254
    -4.09897
    -3.78699
    -1.83427
    -1.97292
    -2.48132
    -1.78805
    -0.65570
    -0.28595
    -0.82902
    -1.15255
    -1.47608
    -0.59793
     1.85165
     3.09954
     3.56173
     2.98400
     1.85165
     0.86951
     1.20459
     2.38316
     2.85690
     2.56803
     2.70669
     2.39471
     1.94408
     1.78232
     2.11740
     2.61425
     2.49870
     2.46404
     2.01341
     1.71299
     1.62056
     1.51656
     1.07749
     1.25081
     1.38946
     0.93883
     0.64997
     0.43043
     0.60375
     0.52287
     0.13001
    -0.23973
    -0.35528
    -0.21662
    -0.11263
    -0.33217
    -0.50549
    -0.44772
    -0.73658
    -0.67881
    -0.11263
    -0.23973
    -0.52860
    -0.47083
    -0.41305
    -0.25129
    -0.28595
    -0.29751
    -0.21662
    -0.29751
    -0.11263
     0.02602
    -0.03175
    -0.26284
    -0.10108
    -0.17041
    -0.05486
     0.06069
    -0.05486
    -0.02020
    -0.12419
    -0.04331
    -0.08952
    -0.03175
     0.13001
    -0.11263
    -0.50549
    -0.23973
     0.06069
    -0.17041
    -0.15885
    -0.34373
    -0.19352
    -0.14730
    -0.17041
    -0.11263
    -0.17041
    -0.35528
    -0.28595
    -0.22818
    -0.07797
    -0.10108
     0.11846
     0.30333
     0.04913
     0.04913
     0.06069
    -0.10108
     0.33800
     0.31489
     0.07224
     0.04913
     0.23400
     0.26867
     0.45354
     0.23400
     0.22245
     0.09535
     0.29178
     0.40732
     0.53442
     0.41888
     0.36110
     0.17623
     0.21090
     0.73085
     0.51131
     0.48821
     0.41888
     0.33800
     0.43043
     0.67308
     0.71930
     0.45354
     0.32644
     0.40732
     0.59220
     0.68463
     0.49976
     0.26867
     0.39577
     0.58064
     0.80018
     0.81173
     0.55753
     0.59220
     0.49976
     0.64997
     0.70774
     0.68463
     0.54598
     0.52287
     0.54598
     0.61531
     0.84640
     0.73085
     0.11846
     0.47665
     0.76552
     0.33800
     0.56909
     0.43043
     0.31489
     0.10690
     0.29178
     0.32644
     0.38421
     0.17623
    -0.17041
     0.24556
     0.17623
     0.03758
    -0.40150
    -0.03175
     0.02602
     0.21090
    -0.30906
    -0.07797
    -0.11263
     0.18779
    -0.34373
    -0.32062
    -0.10108
     0.06069
     0.49976
    -0.14730
    -1.24498
    -2.35422
    -1.74183
    -2.52754
    -2.22712
    -2.25023
    -1.84582
    -1.44141
    -1.38364
    -1.86893
    -1.99603
    -1.79960
    -1.66095
    -1.18721
    -0.47083
     0.32644
     1.21614
     1.55123
     1.78232
     1.81698
     2.12896
     1.43568
     0.98505
     0.91573
     0.73085
     0.84640
     0.52287
     1.50501
     1.16993
    -0.04331
    -1.53385
    -2.31956
    -1.64939
    -1.42986
    -0.82902
    -0.52860
     0.74241
     1.00816
     0.99661
     0.85795
     0.81173
     1.25081
     2.20984
     2.75291
     3.96614
     3.55017
     2.37160
     2.55648
     3.21509
     3.50395
     3.87370
     3.07643
     2.49870
     2.07118
     1.81698
     1.45879
     1.05438
     0.69619
     0.21090
     0.22245
    -0.20507
    -0.10108
    -0.14730
    -0.40150
    -0.73658
    -0.80591
    -0.74814
    -0.94456
    -0.96767
    -0.71347
    -0.55171
    -0.81746
    -0.38994
    -0.42461
    -0.25129
    -0.30906
    -0.26284
    -0.07797
     0.10690
     0.14157
     0.09535
    -0.02020
     0.16468
     0.15312
     0.09535
     0.23400
     0.06069
    -0.11263
     0.17623
     0.17623
    -0.04331
    -0.15885
    -0.15885
     0.07224
     0.10690
     0.01447
     0.10690
     0.00291
     0.01447
     0.02602
    -0.22818
     0.03758
    -0.06641
     0.07224
    -0.04331
     0.29178
     0.38421
     0.09535
    -0.19352
    -0.13574
     0.36110
    -0.07797
     0.18779
    -0.11263
     0.16468
     0.09535
    -0.08952
    -0.25129
     0.07224
    -0.23973
     0.01447
     0.18779
     0.11846
    -0.05486
    -0.08952
    -0.35528
     0.14157
     0.28022
     0.21090
     0.08379
    -0.04331
     0.13001
     0.15312
     0.08379
     0.10690
    -0.03175
    -0.17041
     0.09535
     0.22245
     0.10690
    -0.22818
    -0.26284
     0.01447
     0.10690
     0.28022
    -0.08952
    -0.10108
    -0.27440
    -0.03175
    -0.12419
    -0.04331
    -0.04331
    -0.13574
    -0.18196
     0.14157
     0.17623
    -0.03175
     0.02602
    -0.14730
     0.07224
     0.19934
     0.11846
    -0.11263
     0.06069
     0.10690
     0.06069
     0.25711
     0.09535
    -0.08952
     0.03758
     0.16468
     0.03758
     0.07224
    -0.10108
    -0.02020
     0.02602
    -0.13574
    -0.00864
    -0.08952
    -0.05486
    -0.15885
    -0.12419
    -0.06641
     0.23400
     0.16468
    -0.22818
     0.21090
     0.55753
     0.62686
     0.28022
     0.28022
     0.76552
     0.82329
     0.95039
     0.10690
     0.48821
     0.99661
     1.68988
     1.33169
     1.34325
    -1.17566
    -2.59687
    -2.68931
    -2.41200
    -1.75339
    -0.20507
     0.16468
    -1.18721
    -1.86893
    -1.92670
    -2.48132
    -2.25023
    -1.39519
    -0.57482
    -0.59793
    -0.44772
    -0.81746
    -0.74814
    -0.50549
    -1.00234
    -0.45927
     0.33800
     0.58064
     0.13001
     0.32644
     0.60375
     0.41888
     0.44199
     0.51131
     0.67308
     0.95039
     0.99661
     1.38946
     1.70144
     1.74766
     2.27917
     2.31383
     2.12896
     1.41257
     1.08904
     0.93883
     0.95039
     0.91573
     0.82329
     0.62686
     0.09535
     0.01447
     0.19934
     0.48821
     0.38421
     0.28022
     0.30333
     0.31489
     0.31489
     0.26867
     0.18779
     0.10690
     0.29178
     0.46510
     0.61531
     0.33800
     0.45354
     0.23400
     0.41888
     0.36110
     0.62686
     0.28022
     0.30333
     0.39577
     0.59220
     0.47665
     0.51131
     0.67308
     0.75396
     0.63842
     0.61531
     0.34955
     0.43043
     0.58064
     0.54598
     0.67308
     0.71930
     0.86951
     0.54598
     0.53442
     0.59220
     0.71930
     0.32644
     0.37266
     0.30333
     0.54598
     0.55753
     0.32644
     0.32644
     0.26867
     0.19934
     0.49976
     0.74241
     0.25711
    -0.11263
     0.01447
     0.55753
     0.26867
     0.23400
     0.01447
    -0.15885
    -0.03175
     0.38421
     0.03758
    -0.18196
    -0.28595
    -0.28595
    -0.36683
    -0.02020
     0.06069
    -0.42461
    -0.23973
    -0.42461
    -0.07797
    -0.00864
    -0.30906
    -0.33217
    -0.29751
    -0.15885
     0.02602
    -0.04331
    -0.07797
    -0.44772
    -0.22818
     0.02602
     0.25711
    -0.00864
    -0.18196
    -0.32062
     0.15312
    -0.15885
    -0.25129
    -0.02020
    -0.21662
    -0.08952
    -0.05486
    -0.03175
     0.04913
    -0.08952
    -0.29751
    -0.07797
     0.04913
    -0.05486
    -0.23973
    -0.18196
    -0.11263
     0.00291
    -0.28595
    -0.25129
    -0.15885
    -0.13574
    -0.23973
    -0.05486
    -0.18196
    -0.17041
    -0.44772
    -0.34373
    -0.15885
    -0.14730
    -0.37839
    -0.34373
    -0.29751
    -0.44772
    -0.35528
    -0.42461
    -0.47083
    -0.42461
    -0.29751
    -0.21662
    -0.50549
    -0.40150
    -0.28595
    -0.34373
     0.09535
     0.14157
     0.09535
     0.15312
     0.13001
     0.33800
     0.39577
     0.77707
     0.80018
     0.77707
     0.60375
     1.06594
    -0.13574
    -0.94456
    -0.55171
    -1.44141
    -1.94981
    -1.60318
    -1.09477
     0.11846
     0.32644
     0.02602
    -0.63259
    -0.97923
    -0.82902
    -0.38994
     0.74241
     1.99030
     3.09954
     2.98400
     2.60270
     1.87476
     3.79282
     4.39366
     4.60164
     4.40521
     2.34849
     0.56909
    -0.99078
    -1.68406
    -0.29751
     0.25711
     0.00291
     0.17623
     0.04913
    -1.59162
    -2.58532
    -2.89729
    -3.25548
    -2.46977
    -1.69561
    -1.04856
    -0.72503
    -0.38994
    -0.22818
    -0.14730
     0.14157
     0.10690
     0.30333
     0.32644
     0.36110
     0.30333
     0.17623
     0.04913
     0.09535
     0.40732
     0.48821
     0.41888
     0.30333
     0.29178
     0.30333
     0.31489
     0.22245
     0.04913
     0.18779
     0.21090
    -0.10108
     0.17623
     0.06069
     0.14157
    -0.15885
    -0.04331
     0.02602
     0.13001
    -0.06641
     0.01447
    -0.14730
    -0.13574
    -0.11263
    -0.20507
    -0.30906
    -0.13574
    -0.20507
     0.03758
     0.00291
    -0.18196
    -0.51704
    -0.33217
    -0.18196
    -0.04331
    -0.15885
    -0.30906
    -0.35528
    -0.32062
    -0.25129
    -0.12419
    -0.10108
    -0.35528
    -0.07797
    -0.20507
    -0.04331
    -0.03175
    -0.30906
    -0.26284
    -0.17041
     0.09535
     0.06069
     0.18779
    -0.15885
     0.03758
     0.07224
     0.00291
     0.09535
     0.15312
     0.02602
    -0.00864
     0.30333
     0.17623
     0.22245
    -0.08952
    -0.10108
     0.25711
     0.00291
    -0.05486
     0.00291
    -0.07797
    -0.13574
    -0.07797
    -0.11263
     0.13001
    -0.07797
    -0.28595
    -0.14730
    -0.18196
    -0.18196
    -0.36683
    -0.36683
     0.01447
    -0.25129
     0.02602
    -0.06641
    -0.23973
    -0.07797
    -0.19352
    -0.32062
    -0.18196
     0.10690
    -0.14730
    -0.10108
    -0.15885
     0.10690
    -0.08952
    -0.37839
     0.11846
     0.10690
     0.14157
     0.04913
     0.18779
     0.07224
    -0.03175
     0.32644
     0.17623
    -0.00864
     0.15312
    -0.05486
    -0.23973
     0.23400
    -0.04331
    -0.02020
     0.25711
     0.60375
     0.31489
     0.24556
     0.45354
     0.45354
     0.21090
     0.24556
     0.38421
     0.68463
     1.58589
     1.87476
     0.96194
     0.97350
     0.62686
     0.66152
     1.33169
    -0.03175
    -0.75969
    -0.66725
    -0.11263
     0.40732
     0.70774
     0.01447
    -0.13574
    -0.10108
    -0.34373
    -0.05486
     0.26867
     0.58064
     0.71930
     1.05438
     0.52287
     0.56909
    -0.00864
     0.01447
     0.11846
     0.55753
     0.77707
     0.30333
     0.16468
    -0.03175
    -0.58637
    -0.71347
    -0.88679
    -0.80591
    -0.64414
    -0.37839
    -0.33217
    -0.19352
     0.00291
     0.04913
    -0.00864
     0.04913
    -0.19352
     0.01447
    -0.32062
    -0.14730
    -0.25129
    -0.14730
    -0.30906
    -0.22818
    -0.36683
    -0.21662
    -0.55171
    -0.36683
    -0.20507
     0.02602
     0.01447
     0.09535
    -0.12419
     0.13001
     0.08379
     0.45354
     0.54598
     0.67308
     0.68463
     0.86951
     0.80018
     1.05438
     0.77707
     1.35480
     1.26236
     0.67308
     0.95039
     1.27392
     1.27392
     0.86951
     1.01972
     1.04283
     1.23925
     0.93883
     0.82329
     0.86951
     0.75396
     1.01972
     0.77707
     0.92728
     0.76552
     0.70774
     0.67308
     0.63842
     0.85795
     0.64997
     0.32644
     0.31489
     0.03758
     0.43043
     0.22245
    -0.02020
    -0.35528
    -0.12419
    -0.37839
    -0.37839
    -0.38994
    -0.71347
    -0.75969
    -0.66725
    -0.49393
    -0.73658
    -0.67881
    -0.92145
    -0.80591
    -0.60948
    -0.59793
    -0.60948
    -0.85213
    -0.89835
    -0.79435
    -0.88679
    -0.57482
    -0.55171
    -0.75969
    -0.87524
    -0.75969
    -0.44772
    -0.66725
    -0.65570
    -0.85213
    -0.65570
    -0.51704
    -0.45927
    -0.63259
    -0.58637
    -0.51704
    -0.62104
    -0.45927
    -0.41305
    -0.44772
    -0.55171
    -0.52860
    -0.33217
    -0.28595
    -0.40150
    -0.43616
    -0.38994
    -0.07797
    -0.10108
    -0.05486
    -0.19352
    -0.07797
    -0.17041
    -0.11263
     0.23400
     0.06069
    -0.20507
     0.00291
     0.17623
     0.17623
    -0.05486
    -0.14730
     0.06069
     0.00291
     0.34955
    -0.25129
    -0.17041
    -0.36683
     0.08379
     0.08379
     0.28022
     0.16468
     0.00291
     0.40732
     1.14682
     3.05332
     4.65941
     6.12685
     3.42307
     0.46510
     0.89262
     0.41888
     1.94408
     2.16362
     2.77601
    -0.25129
    -2.66620
    -1.78805
    -0.36683
    -0.20507
    -2.18091
    -3.32481
    -3.74078
    -3.49813
    -3.38258
    -2.94351
    -2.14624
    -1.47608
    -0.95612
    -0.47083
     0.21090
     0.14157
     0.76552
     0.99661
     0.82329
     0.69619
     0.55753
     0.62686
     0.64997
     0.33800
    -0.13574
    -0.41305
    -0.29751
    -0.20507
    -0.19352
     0.01447
    -0.26284
    -0.35528
    -0.35528
    -0.18196
     0.19934
    -0.36683
    -0.40150
    -0.13574
     0.18779
    -0.04331
    -0.19352
    -0.26284
     0.00291
     0.18779
     0.09535
    -0.11263
    -0.06641
    -0.30906
    -0.18196
    -0.00864
     0.01447
    -0.17041
    -0.26284
    -0.28595
    -0.03175
     0.09535
    -0.06641
    -0.07797
     0.03758
     0.15312
     0.24556
     0.25711
     0.06069
    -0.00864
    -0.13574
     0.08379
     0.49976
     0.38421
     0.19934
     0.02602
     0.08379
    -0.00864
     0.04913
    -0.12419
    -0.04331
    -0.13574
     0.16468
     0.19934
    -0.00864
    -0.32062
    -0.47083
    -0.10108
     0.34955
     0.15312
    -0.21662
    -0.15885
    -0.10108
     0.15312
     0.04913
    -0.00864
     0.04913
    -0.05486
     0.17623
     0.11846
    -0.02020
    -0.14730
    -0.06641
    -0.41305
     0.09535
     0.02602
     0.04913
    -0.13574
    -0.04331
    -0.04331
    -0.12419
    -0.06641
    -0.08952
    -0.07797
     0.04913
     0.02602
    -0.04331
    -0.00864
    -0.13574
    -0.15885
     0.09535
     0.24556
     0.24556
    -0.03175
    -0.10108
     0.00291
     0.02602
     0.01447
    -0.08952
     0.06069
     0.09535
     0.17623
     0.19934
    -0.02020
    -0.03175
    -0.11263
    -0.05486
     0.17623
     0.40732
    -0.21662
     0.09535
     0.04913
     0.13001
     0.13001
    -0.05486
    -0.08952
    -0.06641
     0.08379
     0.10690
    -0.03175
     0.06069
    -0.05486
    -0.42461
     0.07224
     0.33800
    -0.02020
     0.07224
    -0.02020
     0.13001
     0.18779
     0.25711
     0.31489
     0.31489
     0.47665
     0.71930
     0.77707
     0.73085
     0.60375
     0.37266
     0.82329
     0.99661
     0.86951
     0.69619
     0.36110
     0.39577
     0.60375
     1.04283
     1.42413
     1.45879
     1.00816
     0.40732
    -0.79435
    -1.48763
    -0.86368
    -0.74814
    -0.21662
     0.03758
    -0.38994
    -0.82902
    -0.74814
    -0.72503
    -1.14099
    -1.01389
    -0.55171
    -0.06641
     0.47665
     0.98505
     1.33169
     1.22770
     1.27392
     1.12371
     1.29703
     1.37791
     1.75921
     1.78232
     1.94408
     1.70144
     1.68988
     1.57434
     1.18148
     1.01972
     0.92728
     0.85795
     0.86951
     0.93883
     0.96194
     0.71930
     0.40732
     0.61531
     0.45354
     0.55753
     0.67308
     0.33800
     0.02602
    -0.02020
     0.11846
    -0.05486
    -0.33217
    -0.48238
    -0.28595
    -0.30906
    -0.49393
    -0.26284
    -0.78280
    -0.49393
    -0.35528
    -0.55171
    -0.37839
    -0.48238
    -0.62104
    -0.88679
    -0.73658
    -0.44772
    -0.47083
    -0.44772
    -0.60948
    -0.49393
    -0.36683
    -0.34373
    -0.69036
    -0.33217
    -0.29751
    -0.27440
    -0.07797
    -0.32062
    -0.27440
    -0.50549
    -0.33217
    -0.20507
    -0.08952
    -0.23973
    -0.40150
    -0.14730
    -0.33217
    -0.14730
    -0.48238
    -0.28595
    -0.42461
    -0.11263
    -0.32062
    -0.22818
    -0.21662
    -0.36683
    -0.47083
    -0.37839
    -0.20507
    -0.14730
    -0.12419
    -0.44772
    -0.07797
    -0.23973
    -0.13574
    -0.54015
    -0.25129
    -0.20507
    -0.17041
    -0.17041
    -0.11263
    -0.17041
    -0.21662
    -0.22818
    -0.12419
    -0.14730
    -0.19352
    -0.21662
    -0.18196
    -0.22818
    -0.13574
    -0.18196
    -0.21662
    -0.12419
    -0.25129
    -0.13574
    -0.02020
    -0.22818
    -0.26284
    -0.19352
    -0.11263
    -0.19352
    -0.04331
    -0.15885
    -0.33217
    -0.20507
     0.08379
    -0.33217
    -0.18196
    -0.13574
    -0.06641
    -0.06641
    -0.21662
    -0.13574
    -0.12419
    -0.26284
    -0.22818
    -0.20507
     0.07224
    -0.21662
    -0.02020
    -0.00864
     0.08379
     0.29178
     0.03758
     0.09535
     0.23400
     0.30333
     0.68463
     0.68463
     0.76552
     1.05438
     2.39471
     4.41677
     4.84429
     3.58484
    -1.26809
    -0.86368
    -0.87524
    -0.30906
     0.25711
    -0.79435
    -1.21032
    -2.21557
    -2.56221
    -2.43511
    -2.44666
    -2.50443
    -2.64309
    -2.90884
    -2.96662
    -1.99603
    -1.47608
    -0.65570
     0.33800
     1.27392
     1.85165
     2.48715
     2.90312
     2.98400
     2.75291
     3.16887
     2.98400
     2.37160
     2.25606
     1.81698
     2.10585
     1.99030
     1.71299
     1.50501
     1.72455
     1.55123
     1.41257
     1.35480
     1.20459
     0.98505
     0.78862
     0.95039
     0.77707
     0.76552
     0.53442
     0.36110
     0.48821
     0.18779
     0.11846
    -0.06641
    -0.22818
    -0.26284
    -0.33217
    -0.45927
    -0.36683
    -0.60948
    -0.72503
    -0.44772
    -0.40150
    -0.77125
    -0.78280
    -0.72503
    -0.81746
    -0.48238
    -0.56326
    -0.49393
    -0.51704
    -0.64414
    -0.72503
    -0.75969
    -0.67881
    -0.86368
    -0.84057
    -1.01389
    -0.52860
    -0.70192
    -0.72503
    -1.03700
    -0.92145
    -0.84057
    -0.56326
    -0.56326
    -0.73658
    -0.74814
    -0.69036
    -0.79435
    -0.54015
    -0.23973
    -0.59793
    -0.44772
    -0.11263
    -0.28595
    -0.11263
    -0.33217
    -0.23973
    -0.06641
    -0.02020
     0.08379
    -0.18196
    -0.28595
    -0.03175
    -0.03175
     0.07224
     0.09535
     0.02602
    -0.44772
    -0.23973
     0.13001
    -0.03175
    -0.28595
    -0.27440
    -0.21662
    -0.18196
    -0.04331
    -0.00864
    -0.11263
    -0.26284
    -0.29751
    -0.29751
    -0.10108
     0.01447
    -0.21662
    -0.33217
     0.00291
     0.03758
     0.04913
    -0.12419
    -0.23973
     0.15312
     0.07224
     0.18779
     0.07224
     0.00291
    -0.03175
    -0.02020
     0.36110
     0.30333
     0.19934
    -0.00864
     0.23400
     0.55753
     0.22245
     0.41888
     0.10690
     0.52287
     0.74241
     0.63842
     0.52287
     0.74241
     0.56909
     0.64997
     0.78862
     1.14682
     0.89262
     0.90417
     1.13526
     1.20459
     1.26236
     1.07749
     0.99661
     1.12371
     1.60900
     1.58589
     1.38946
     0.82329
     0.76552
     0.25711
     0.15312
     0.80018
     0.44199
    -0.13574
    -0.67881
    -0.55171
    -0.54015
    -0.65570
    -1.14099
    -1.49918
    -1.41830
    -1.29120
    -0.78280
     0.02602
    -0.37839
    -0.97923
    -2.15780
    -2.86263
    -3.05905
    -1.75339
    -0.63259
    -0.60948
    -1.73028
    -2.10002
    -2.57376
    -2.16935
    -1.27965
    -0.74814
    -0.42461
    -0.03175
     0.16468
    -0.21662
    -0.35528
     0.07224
     0.55753
     0.40732
     0.32644
     0.40732
     0.23400
     0.32644
    -0.05486
    -0.85213
    -1.07166
    -1.19876
    -1.39519
    -1.88049
    -1.94981
    -2.19246
    -2.41200
    -1.74183
    -1.00234
    -1.24498
    -1.04856
    -0.80591
    -0.47083
    -0.12419
     0.08379
     0.01447
     0.38421
     0.91573
     1.50501
     1.66677
     1.45879
     1.36635
     1.51656
     1.59745
     1.85165
     1.96719
     2.14051
     2.18673
     2.61425
     2.69513
     2.53337
     2.76446
     3.04177
     3.07643
     3.04177
     3.06488
     2.85690
     1.90942
     1.65522
     1.72455
     2.27917
     2.18673
     2.32539
     1.97875
     2.16362
     1.96719
     2.64891
     2.11740
     0.58064
    -1.06011
    -1.67250
    -0.84057
     0.41888
     0.63842
     0.60375
    -0.34373
    -0.41305
    -0.69036
    -1.10633
    -1.26809
    -1.67250
    -1.45297
    -1.30276
    -1.08322
    -1.04856
    -0.63259
    -0.47083
    -0.23973
    -0.35528
    -0.23973
    -0.33217
    -0.35528
    -0.44772
    -0.03175
    -0.10108
    -0.34373
    -0.17041
    -0.32062
    -0.02020
    -0.17041
    -0.13574
    -0.19352
    -0.18196
    -0.21662
    -0.02020
    -0.12419
    -0.08952
    -0.26284
    -0.26284
    -0.21662
    -0.10108
    -0.25129
    -0.38994
    -0.22818
    -0.36683
    -0.30906
     0.01447
    -0.26284
    -0.19352
    -0.02020
    -0.38994
     0.02602
    -0.06641
    -0.12419
    -0.41305
     0.00291
     0.15312
     0.09535
    -0.17041
     0.08379
    -0.22818
     0.03758
    -0.10108
    -0.13574
    -0.02020
    -0.04331
    -0.08952
    -0.04331
     0.02602
     0.03758
    -0.17041
    -0.10108
     0.10690
    -0.00864
     0.06069
    -0.07797
    -0.06641
    -0.04331
    -0.02020
     0.13001
     0.06069
    -0.08952
     0.01447
    -0.02020
    -0.11263
     0.11846
    -0.06641
    -0.30906
     0.15312
     0.18779
     0.07224
     0.22245
     0.33800
     0.19934
     0.40732
     0.32644
     0.54598
     0.46510
     0.74241
     0.96194
     1.30858
     1.41257
     1.00816
     1.10060
     0.37266
     0.21090
    -0.60948
    -1.09477
    -0.95612
    -0.71347
    -0.78280
    -0.88679
    -1.07166
    -0.78280
    -0.81746
    -1.42986
    -1.79960
    -1.32587
    -0.82902
    -0.57482
     0.33800
     0.90417
     1.20459
     1.08904
     1.60900
     2.03652
     2.11740
     1.93253
     2.04808
     2.02497
     1.99030
     2.04808
     1.56278
     1.45879
     1.06594
     0.66152
     0.78862
     0.60375
     0.16468
    -0.54015
    -0.42461
    -0.79435
    -0.82902
    -0.32062
    -0.47083
    -0.26284
    -0.64414
    -0.77125
    -0.82902
    -0.65570
    -0.44772
    -0.49393
    -0.82902
    -0.38994
     0.17623
     0.28022
     0.59220
     0.40732
     0.06069
     0.02602
    -0.13574
     0.08379
     0.48821
     0.44199
     0.25711
     0.47665
     0.55753
     0.13001
     0.10690
     0.24556
     0.30333
     0.33800
     0.18779
     0.08379
     0.33800
     0.22245
     0.38421
     0.29178
     0.63842
     0.34955
     0.32644
     0.60375
     0.62686
     0.78862
     0.48821
     0.67308
     0.70774
     0.68463
     0.71930
     0.70774
     0.54598
     0.58064
     0.26867
     0.53442
     0.49976
     0.55753
     0.32644
     0.32644
     0.23400
     0.23400
    -0.14730
    -0.08952
     0.09535
    -0.04331
    -0.06641
     0.19934
    -0.12419
    -0.08952
    -0.19352
    -0.10108
     0.08379
     0.03758
     0.08379
    -0.20507
    -0.04331
    -0.04331
     0.03758
    -0.15885
    -0.20507
    -0.04331
    -0.11263
    -0.10108
     0.23400
     0.04913
    -0.12419
    -0.32062
    -0.14730
     0.09535
    -0.06641
    -0.05486
    -0.04331
     0.28022
     1.13526
     1.64366
     2.03652
     2.52181
     2.57959
     0.74241
    -2.29645
    -2.87418
    -1.91515
     0.24556
     1.49345
     1.53967
     0.82329
    -0.78280
    -2.04225
    -2.45822
    -1.99603
    -1.73028
    -1.12944
    -1.54540
    -1.22187
    -0.69036
     0.16468
     0.34955
     0.44199
     0.40732
     0.47665
     0.51131
     0.88106
     0.89262
     0.45354
     0.69619
     1.07749
     1.56278
     1.33169
     1.47035
     1.64366
     1.36635
     1.08904
     1.44724
     2.05963
     1.11215
     1.27392
     1.42413
     1.36635
     1.33169
     1.27392
     0.96194
     0.75396
     0.62686
     0.46510
     0.21090
     0.55753
     0.36110
     0.11846
    -0.28595
     0.03758
     0.29178
     0.00291
    -0.11263
    -0.10108
     0.16468
     0.25711
     0.06069
     0.02602
     0.37266
     0.10690
     0.21090
     0.70774
     0.24556
     0.14157
     0.52287
     0.14157
     0.11846
    -0.26284
    -0.49393
    -0.20507
     0.08379
     0.07224
    -0.28595
    -0.55171
    -0.45927
    -0.63259
    -0.65570
    -0.29751
    -0.40150
    -0.48238
    -0.30906
    -0.37839
    -0.18196
    -0.30906
    -0.21662
     0.25711
     0.29178
     0.16468
    -0.18196
    -0.34373
    -0.25129
    -0.30906
    -0.35528
    -0.11263
    -0.38994
    -0.49393
    -0.51704
    -0.60948
    -0.37839
    -0.79435
    -0.82902
    -0.90990
    -0.73658
    -0.64414
    -0.74814
    -0.80591
    -0.79435
    -0.75969
    -0.74814
    -0.54015
    -0.63259
    -0.79435
    -0.49393
    -0.45927
    -0.44772
    -0.34373
    -0.48238
    -0.59793
    -0.38994
    -0.19352
     0.07224
    -0.12419
    -0.11263
    -0.04331
     0.04913
     0.37266
     0.33800
     0.03758
     0.07224
     0.24556
     0.34955
     0.23400
     0.26867
     0.02602
     0.16468
     0.11846
     0.55753
     0.36110
     0.17623
     0.01447
    -0.00864
    -0.05486
     0.34955
     0.37266
     0.02602
    -0.04331
     0.13001
     0.00291
     0.14157
    -0.04331
    -0.03175
     0.14157
     0.18779
     0.29178
    -0.11263
    -0.56326
    -0.27440
    -0.26284
    -0.10108
    -0.07797
    -0.32062
    -0.26284
    -0.33217
    -0.26284
    -0.19352
    -0.32062
    -0.44772
    -0.52860
    -0.17041
    -0.07797
    -0.29751
    -0.20507
    -0.27440
    -0.36683
    -0.40150
     0.06069
    -0.35528
    -0.34373
    -0.10108
    -0.07797
     0.06069
    -0.19352
    -0.27440
    -0.12419
    -0.00864
     0.04913
    -0.03175
    -0.03175
    -0.30906
    -0.27440
    -0.05486
     0.16468
    -0.19352
    -0.12419
     0.00291
    -0.19352
     0.06069
     0.00291
    -0.45927
    -0.14730
    -0.13574
     0.04913
     0.07224
     0.02602
    -0.25129
    -0.33217
    -0.10108
    -0.00864
    -0.02020
    -0.11263
    -0.04331
    -0.18196
    -0.02020
     0.01447
     0.00291
    -0.29751
    -0.18196
     0.18779
    -0.05486
     0.03758
    -0.12419
    -0.11263
    -0.35528
     0.18779
     0.13001
     0.04913
    -0.23973
     0.09535
     0.11846
     0.11846
     0.00291
    -0.08952
     0.10690
     0.14157
    -0.02020
     0.03758
     0.14157
    -0.12419
    -0.07797
     0.03758
     0.26867
    -0.02020
    -0.06641
    -0.21662
     0.01447
     0.02602
     0.09535
    -0.07797
    -0.04331
     0.06069
     0.17623
     0.31489
     0.11846
     0.04913
     0.10690
     0.22245
     0.58064
     0.61531
     0.64997
     0.86951
     1.04283
     0.89262
     1.28547
     1.86320
     2.63736
     2.64891
     0.16468
    -4.93090
    -6.57165
    -0.92145
     1.62056
    -2.05380
    -2.05380
     1.66677
     0.77707
    -5.70506
    -8.50127
    -4.22607
    -1.67250
    -0.17041
     0.44199
    -0.04331
     0.03758
     0.28022
     1.04283
     1.48190
     1.88631
     2.52181
     3.09954
     3.31908
     3.05332
     2.81068
     2.92622
     2.60270
     2.64891
     2.45249
     2.19828
     2.19828
     2.04808
     1.70144
     1.65522
     1.56278
     1.62056
     0.99661
     1.10060
     1.05438
     0.82329
     0.75396
     0.85795
     0.59220
     0.55753
     0.53442
     0.49976
     0.32644
     0.10690
     0.02602
     0.03758
     0.21090
    -0.07797
    -0.11263
    -0.19352
     0.16468
     0.29178
    -0.05486
    -0.25129
    -0.29751
    -0.08952
     0.02602
    -0.04331
     0.07224
     0.06069
     0.07224
     0.11846
     0.11846
     0.16468
     0.14157
    -0.11263
     0.01447
     0.03758
     0.26867
     0.23400
     0.02602
    -0.08952
     0.26867
     0.13001
     0.07224
    -0.03175
    -0.05486
     0.04913
     0.22245
     0.09535
     0.07224
    -0.30906
    -0.06641
     0.01447
     0.09535
    -0.04331
    -0.18196
    -0.13574
    -0.25129
    -0.11263
    -0.18196
    -0.19352
    -0.15885
    -0.36683
    -0.36683
    -0.11263
    -0.42461
    -0.42461
    -0.42461
    -0.37839
    -0.38994
    -0.25129
    -0.55171
    -0.37839
    -0.44772
    -0.54015
    -0.29751
    -0.26284
    -0.36683
    -0.51704
    -0.64414
    -0.33217
    -0.30906
    -0.55171
    -0.67881
    -0.48238
    -0.32062
    -0.38994
    -0.41305
    -0.47083
    -0.35528
    -0.36683
    -0.50549
    -0.19352
    -0.29751
    -0.49393
    -0.43616
    -0.74814
    -0.52860
    -0.26284
    -0.51704
    -0.11263
    -0.20507
    -0.38994
    -0.25129
    -0.27440
    -0.33217
    -0.38994
    -0.52860
    -0.08952
    -0.07797
    -0.12419
    -0.07797
    -0.18196
    -0.18196
    -0.02020
    -0.17041
    -0.11263
    -0.14730
    -0.15885
    -0.08952
    -0.14730
    -0.29751
    -0.35528
    -0.21662
    -0.18196
     0.06069
    -0.22818
    -0.29751
    -0.29751
    -0.13574
    -0.05486
    -0.21662
    -0.19352
    -0.23973
    -0.40150
    -0.05486
    -0.11263
    -0.11263
    -0.25129
    -0.48238
    -0.27440
    -0.17041
    -0.06641
    -0.36683
    -0.33217
    -0.27440
    -0.37839
    -0.13574
    -0.47083
    -0.36683
    -0.07797
    -0.47083
    -0.25129
    -0.33217
    -0.21662
    -0.30906
    -0.42461
    -0.19352
    -0.30906
    -0.13574
    -0.10108
    -0.10108
    -0.06641
    -0.03175
    -0.23973
     0.07224
     0.21090
     0.31489
     0.30333
     0.39577
     0.22245
     0.14157
     0.09535
     0.60375
     0.77707
     0.99661
     1.22770
     1.47035
     1.82854
     2.00186
     2.03652
     2.69513
     2.78757
     3.68883
     4.08168
     4.31278
     3.46929
     2.74135
     2.49870
     3.21509
     3.18043
     3.34219
     3.30753
     3.26131
     1.89787
     0.96194
    -0.55171
    -1.47608
    -0.82902
    -0.43616
     0.49976
    -0.21662
    -0.79435
    -1.46452
    -2.25023
    -1.29120
    -0.05486
    -0.23973
    -0.18196
    -0.23973
    -0.47083
    -0.10108
     1.62056
     1.50501
     0.80018
    -0.36683
    -0.89835
    -0.95612
    -0.54015
    -0.49393
    -0.47083
    -0.96767
    -1.31431
    -1.81116
    -1.94981
    -2.35422
    -2.55065
    -2.66620
    -2.46977
    -2.38889
    -1.83427
    -1.81116
    -1.66095
    -1.69561
    -1.23343
    -1.16410
    -1.02545
    -1.11788
    -1.09477
    -0.94456
    -0.44772
    -0.58637
    -0.84057
    -0.64414
    -0.73658
    -0.50549
    -0.70192
    -0.36683
    -0.64414
    -0.57482
    -0.52860
    -0.48238
    -0.62104
    -0.44772
    -0.71347
    -0.47083
    -0.28595
    -0.34373
    -0.49393
    -0.45927
    -0.42461
    -0.30906
    -0.19352
    -0.28595
    -0.03175
    -0.22818
    -0.06641
    -0.13574
     0.13001
    -0.20507
    -0.12419
    -0.13574
     0.06069
     0.23400
     0.00291
    -0.03175
    -0.03175
    -0.04331
    -0.17041
     0.08379
     0.17623
    -0.06641
    -0.14730
    -0.10108
     0.11846
    -0.03175
    -0.18196
    -0.19352
    -0.02020
     0.00291
    -0.04331
    -0.10108
    -0.25129
    -0.23973
    -0.19352
    -0.15885
    -0.10108
    -0.30906
    -0.40150
    -0.26284
    -0.19352
    -0.27440
    -0.51704
    -0.30906
    -0.40150
    -0.10108
    -0.20507
    -0.37839
    -0.37839
    -0.58637
    -0.35528
    -0.29751
    -0.37839
    -0.45927
    -0.75969
    -0.74814
    -0.55171
    -0.59793
    -0.65570
    -1.00234
    -0.89835
    -0.72503
    -0.67881
    -0.97923
    -0.92145
    -0.88679
    -0.87524
    -0.93301
    -0.64414
    -0.51704
    -0.50549
    -0.74814
    -0.25129
    -0.05486
    -0.12419
    -0.30906
    -0.25129
    -0.06641
     0.23400
     0.30333
     0.48821
    -0.04331
     0.06069
    -0.52860
     0.31489
     0.34955
     0.07224
     0.06069
     0.13001
     0.97350
     0.82329
     0.55753
     0.58064
     0.89262
     1.21614
     1.00816
     1.21614
     1.05438
     1.01972
     1.36635
     1.75921
     1.97875
     1.55123
     1.11215
     1.16993
     1.40102
     1.42413
     1.25081
     1.03127
     0.95039
     1.14682
     1.28547
     1.06594
     1.47035
     1.89787
     1.74766
     1.68988
     1.40102
     1.07749
     1.34325
     1.22770
     0.56909
     0.56909
    -0.10108
    -1.03700
    -1.69561
    -1.01389
    -1.34897
    -1.58007
    -2.21557
    -2.72397
    -3.11683
    -3.54435
    -3.01284
    -3.10527
    -3.20926
    -2.64309
    -2.25023
    -1.85738
    -2.13469
    -2.07691
    -2.19246
    -1.82271
    -2.04225
    -1.44141
    -1.04856
     0.01447
     0.00291
    -1.32587
    -0.67881
    -0.15885
     0.23400
     0.80018
     0.78862
     0.52287
     0.66152
     1.68988
     1.95564
     0.53442
     0.09535
     0.80018
     1.23925
     0.86951
     0.61531
     0.08379
    -0.07797
    -0.29751
    -0.70192
    -0.87524
    -1.36053
    -1.48763
    -1.10633
    -1.27965
    -1.32587
    -1.26809
    -1.26809
    -0.69036
    -0.51704
    -0.60948
    -0.54015
    -0.50549
    -0.42461
    -0.13574
    -0.00864
    -0.07797
    -0.07797
    -0.04331
     0.01447
     0.00291
    -0.07797
    -0.12419
    -0.03175
     0.11846
    -0.05486
     0.17623
    -0.18196
    -0.03175
    -0.54015
     0.08379
     0.07224
     0.11846
    -0.14730
    -0.18196
    -0.11263
    -0.12419
     0.07224
    -0.13574
    -0.10108
    -0.22818
    -0.00864
     0.16468
    -0.11263
    -0.06641
    -0.48238
     0.01447
     0.04913
    -0.04331
    -0.20507
    -0.37839
    -0.37839
     0.21090
    -0.28595
    -0.14730
    -0.54015
    -0.28595
    -0.17041
    -0.30906
     0.06069
    -0.30906
    -0.40150
    -0.41305
    -0.22818
    -0.05486
    -0.17041
    -0.14730
    -0.35528
    -0.33217
     0.03758
    -0.06641
    -0.10108
    -0.32062
    -0.13574
    -0.12419
     0.00291
     0.00291
    -0.21662
    -0.26284
    -0.07797
     0.08379
    -0.03175
    -0.03175
    -0.15885
    -0.00864
     0.02602
    -0.04331
    -0.03175
    -0.02020
     0.11846
    -0.00864
    -0.10108
     0.08379
     0.00291
    -0.50549
    -0.32062
     0.13001
    -0.11263
    -0.13574
    -0.22818
    -0.20507
     0.07224
     0.17623
     0.56909
     0.28022
     0.36110
     0.32644
     0.60375
     0.75396
     1.23925
     1.52812
     2.12896
     2.52181
     2.98400
     3.35374
     3.42307
     3.21509
     2.27917
     2.68358
     3.06488
     2.98400
     2.57959
     2.42938
     2.23295
     1.89787
     1.13526
    -0.05486
    -0.73658
    -0.42461
    -0.23973
    -1.09477
    -1.63784
    -1.55696
    -1.91515
    -2.15780
    -1.73028
    -1.55696
    -1.58007
    -1.21032
    -0.93301
    -0.29751
    -0.38994
    -0.15885
    -0.06641
     0.44199
     0.82329
     0.75396
     1.11215
     1.33169
     1.05438
     1.22770
     1.44724
     1.26236
     1.23925
     1.07749
     1.13526
     0.91573
     0.54598
    -0.10108
     0.82329
     4.35899
     2.25606
    -0.15885
    -1.39519
    -1.53385
    -1.69561
    -1.07166
    -0.59793
    -0.14730
    -0.03175
    -0.67881
    -1.16410
    -1.93826
    -2.08847
    -1.96137
    -2.10002
    -1.99603
    -1.48763
    -1.02545
    -0.82902
    -0.65570
    -0.38994
     0.24556
     0.66152
     0.17623
     0.00291
    -0.17041
     0.21090
    -0.04331
     0.34955
     0.53442
     0.37266
     0.06069
    -0.15885
    -0.12419
    -0.21662
    -0.54015
    -0.37839
    -0.69036
    -1.06011
    -0.86368
    -0.85213
    -0.57482
    -0.29751
    -0.62104
    -0.69036
    -0.60948
    -0.56326
    -0.58637
    -0.66725
    -0.32062
    -0.45927
    -0.47083
    -0.50549
    -0.41305
    -0.58637
    -0.66725
    -0.59793
    -0.45927
    -0.44772
    -0.67881
    -0.72503
    -0.57482
    -0.64414
    -0.60948
    -0.78280
    -0.52860
    -0.58637
    -0.71347
    -0.47083
    -0.54015
    -0.59793
    -0.67881
    -0.65570
    -0.60948
    -0.43616
    -0.62104
    -0.66725
    -0.60948
    -0.56326
    -0.66725
    -0.69036
    -0.57482
    -0.51704
    -0.69036
    -0.56326
    -0.38994
    -0.80591
    -0.58637
    -0.93301
    -0.52860
    -0.40150
    -0.60948
    -0.69036
    -0.54015
    -0.50549
    -0.27440
    -0.40150
    -0.13574
    -0.14730
    -0.12419
    -0.07797
     0.00291
     0.11846
    -0.14730
     0.15312
     0.15312
     0.41888
     0.32644
     0.03758
     0.23400
     0.19934
     0.32644
     0.02602
    -0.02020
    -0.25129
    -0.18196
     0.00291
     0.08379
    -0.00864
    -0.15885
    -0.19352
    -0.27440
     0.21090
     0.52287
     0.75396
     0.48821
    -0.12419
    -0.62104
    -0.90990
    -0.70192
    -0.15885
    -0.43616
    -0.72503
    -0.80591
    -0.82902
    -1.40675
    -1.62628
    -2.03070
    -2.18091
    -1.93826
    -1.61473
    -1.39519
    -1.70717
    -1.61473
    -1.24498
    -1.11788
    -0.59793
    -0.54015
    -0.33217
    -0.33217
     0.30333
     0.56909
     0.80018
     1.16993
     1.59745
     1.95564
     2.26761
     2.08274
     1.68988
     1.86320
     1.82854
     1.60900
     1.89787
     2.34849
     1.89787
     1.29703
     1.74766
     2.20984
     1.94408
     0.86951
    -0.03175
     0.26867
     0.40732
     0.31489
    -0.50549
    -0.97923
    -0.57482
    -0.60948
    -0.50549
    -0.66725
    -1.44141
    -1.40675
    -1.27965
    -1.24498
    -1.53385
    -2.28490
    -2.04225
    -1.02545
    -0.38994
    -0.84057
    -1.32587
    -1.41830
    -1.39519
    -1.03700
    -1.12944
    -0.79435
    -1.10633
    -1.19876
    -1.22187
    -1.41830
    -1.68406
    -1.59162
    -1.63784
    -1.75339
    -2.15780
    -2.19246
    -2.25023
    -2.42355
    -2.49288
    -2.29645
    -2.14624
    -2.16935
    -2.19246
    -2.34267
    -2.20401
    -1.68406
    -1.73028
    -1.61473
    -1.32587
    -0.99078
    -0.81746
    -0.12419
    -0.06641
     0.01447
     0.32644
     0.46510
     0.70774
     1.10060
     1.42413
     1.48190
     1.65522
     1.90942
     2.15207
     2.14051
     2.25606
     2.40627
     2.32539
     2.71824
     2.85690
     2.66047
     2.67202
     2.74135
     2.48715
     2.61425
     2.86845
     2.52181
     2.42938
     2.48715
     2.47560
     2.10585
     1.93253
     2.23295
     1.89787
     2.14051
     2.02497
     1.73610
     1.82854
     1.57434
     1.41257
     1.50501
     1.64366
     1.67833
     1.30858
     1.14682
     1.30858
     1.21614
     1.10060
     1.08904
     0.92728
     1.04283
     1.12371
     0.99661
     0.77707
     0.81173
     0.49976
     0.80018
     0.88106
     0.80018
     0.46510
     0.54598
     0.49976
     0.74241
     0.62686
     0.28022
     0.19934
     0.24556
     0.37266
     0.49976
     0.34955
     0.09535
     0.08379
    -0.21662
     0.01447
     0.39577
    -0.12419
    -0.12419
    -0.11263
     0.11846
    -0.03175
    -0.05486
    -0.29751
    -0.23973
    -0.10108
    -0.00864
    -0.00864
     0.11846
    -0.08952
    -0.47083
    -0.20507
     0.19934
    -0.03175
    -0.38994
    -0.38994
    -0.00864
     0.07224
     0.16468
     0.17623
     0.46510
     0.28022
    -0.02020
     0.26867
     0.71930
    -0.03175
    -0.92145
    -0.21662
     0.71930
     0.76552
    -0.38994
    -1.31431
    -2.29645
    -3.11683
    -2.93195
    -2.37733
    -2.33112
    -2.77019
    -3.22082
    -3.01284
    -2.05380
    -2.05380
    -2.86263
    -2.96662
    -2.19246
    -1.54540
    -1.14099
    -0.71347
    -0.19352
     0.55753
     0.92728
     0.40732
     0.69619
     0.62686
     0.88106
     1.63211
     1.62056
     0.36110
    -0.15885
    -0.12419
     0.26867
     0.85795
     0.52287
     0.26867
     0.02602
    -0.41305
    -0.54015
    -0.55171
    -0.03175
     0.24556
     0.67308
     0.92728
     0.90417
     1.06594
     1.93253
     1.85165
     1.89787
     1.63211
     1.16993
     1.41257
     1.57434
     1.81698
     1.80543
     1.56278
     1.35480
     1.01972
     0.81173
     0.55753
     0.53442
     0.58064
     0.56909
     0.62686
    -0.38994
    -1.40675
    -1.36053
    -0.57482
    -0.19352
     0.04913
    -0.10108
    -0.34373
    -0.63259
    -0.94456
    -1.09477
    -1.24498
    -1.09477
    -1.29120
    -1.18721
    -1.22187
    -1.42986
    -0.73658
    -0.58637
    -0.60948
    -0.73658
    -0.78280
    -0.73658
    -0.73658
    -0.54015
    -0.52860
    -0.45927
    -0.47083
    -0.62104
    -0.41305
    -0.38994
    -0.33217
    -0.52860
    -0.25129
     0.04913
    -0.15885
    -0.11263
     0.04913
    -0.17041
    -0.18196
     0.01447
    -0.02020
     0.17623
     0.09535
     0.16468
     0.10690
     0.14157
     0.08379
    -0.21662
    -0.20507
    -0.19352
    -0.21662
    -0.28595
    -0.37839
    -0.58637
    -0.81746
    -0.64414
    -0.82902
    -0.97923
    -1.09477
    -1.14099
    -1.27965
    -1.08322
    -1.22187
    -1.51074
    -1.60318
    -1.47608
    -1.23343
    -1.27965
    -1.26809
    -1.59162
    -1.48763
    -1.38364
    -1.24498
    -1.16410
    -1.30276
    -1.16410
    -0.99078
    -1.11788
    -1.32587
    -1.07166
    -1.48763
    -1.18721
    -1.04856
    -1.10633
    -1.14099
    -1.34897
    -1.36053
    -1.17566
    -1.22187
    -1.19876
    -1.31431
    -1.30276
    -1.22187
    -1.16410
    -1.34897
    -1.09477
    -1.27965
    -1.12944
    -0.97923
    -0.99078
    -1.07166
    -0.89835
    -1.01389
    -0.95612
    -0.86368
    -0.93301
    -0.71347
    -0.60948
    -0.67881
    -0.75969
    -0.59793
    -0.55171
    -0.54015
    -0.63259
    -0.22818
    -0.11263
    -0.32062
    -0.18196
    -0.26284
    -0.10108
    -0.04331
    -0.03175
     0.18779
     0.40732
     0.52287
     0.58064
     0.62686
     0.19934
     0.30333
     0.26867
     0.30333
     0.48821
     0.78862
     1.53967
     1.99030
     2.56803
     2.54492
     2.48715
     1.95564
     1.71299
     1.77077
     2.17518
     3.37685
     3.36530
     3.07643
     2.18673
     1.58589
     1.34325
     0.63842
     0.70774
     0.56909
    -0.28595
    -0.86368
    -1.22187
    -0.85213
    -0.85213
    -1.59162
    -1.98448
    -2.11158
    -1.76494
    -1.52229
    -1.45297
    -1.34897
    -1.24498
    -1.25654
    -0.95612
    -1.10633
    -1.01389
    -1.16410
    -1.27965
    -1.10633
    -0.95612
    -0.87524
    -0.92145
    -1.02545
    -1.52229
    -1.46452
    -1.66095
    -1.46452
    -1.41830
    -1.04856
    -1.26809
    -1.22187
    -1.42986
    -1.60318
    -1.51074
    -1.62628
    -1.49918
    -1.08322
    -1.29120
    -1.31431
    -1.18721
    -0.99078
    -1.07166
    -0.70192
    -0.51704
    -0.37839
    -0.58637
    -0.28595
    -0.06641
    -0.05486
    -0.13574
    -0.23973
     0.18779
     0.18779
     0.09535
    -0.04331
    -0.08952
     0.01447
     0.08379
    -0.12419
    -0.02020
    -0.11263
    -0.32062
    -0.44772
    -0.13574
    -0.17041
    -0.33217
    -0.54015
    -0.43616
    -0.42461
    -0.44772
    -0.42461
    -0.57482
    -0.54015
    -0.47083
    -0.66725
    -0.62104
    -0.32062
    -0.54015
    -0.65570
    -0.63259
    -0.30906
    -0.63259
    -0.47083
    -0.74814
    -0.69036
    -0.27440
    -0.42461
    -0.48238
    -0.72503
    -0.66725
    -0.48238
    -0.57482
    -0.60948
    -0.47083
    -0.65570
    -0.65570
    -0.59793
    -0.50549
    -0.60948
    -0.85213
    -0.45927
    -0.52860
    -0.47083
    -0.58637
    -0.65570
    -0.65570
    -0.49393
    -0.62104
    -0.55171
    -0.29751
    -0.65570
    -0.58637
    -0.38994
    -0.33217
    -0.52860
    -0.71347
    -0.43616
    -0.29751
    -0.37839
    -0.34373
    -0.47083
    -0.58637
    -0.19352
    -0.33217
    -0.41305
    -0.21662
    -0.29751
    -0.43616
    -0.44772
    -0.07797
    -0.33217
    -0.19352
    -0.48238
    -0.33217
    -0.33217
     0.01447
    -0.35528
    -0.19352
    -0.35528
    -0.23973
    -0.15885
    -0.19352
    -0.25129
    -0.35528
    -0.14730
    -0.06641
     0.10690
    -0.26284
    -0.38994
    -0.21662
    -0.03175
     0.07224
     0.10690
    -0.22818
    -0.34373
    -0.18196
    -0.12419
    -0.13574
     0.26867
    -0.36683
    -0.23973
    -0.03175
     0.07224
     0.02602
    -0.28595
    -0.11263
     0.11846
     0.09535
     0.52287
     0.59220
     0.24556
     0.89262
     0.96194
     1.06594
     1.03127
     0.58064
     1.36635
     2.47560
     1.60900
    -0.25129
    -0.80591
    -1.08322
     0.64997
     3.00711
     0.39577
    -3.85632
    -3.25548
    -0.96767
     1.56278
     0.67308
    -0.55171
    -2.25023
    -2.48132
    -2.41200
    -2.28490
    -1.51074
    -0.33217
     0.40732
     0.97350
     0.58064
     0.61531
     0.71930
     0.61531
     0.59220
     0.67308
     0.80018
     1.07749
     0.82329
     0.81173
     1.23925
     1.27392
     1.11215
     0.86951
     0.29178
     0.09535
    -0.05486
    -0.00864
    -0.22818
    -0.44772
    -0.52860
    -0.72503
    -0.99078
    -0.66725
    -0.26284
    -0.71347
    -0.81746
    -0.70192
    -0.71347
    -0.66725
    -0.75969
    -0.75969
    -0.92145
    -0.81746
    -0.45927
    -0.94456
    -0.54015
    -0.60948
    -0.80591
    -0.82902
    -0.50549
    -0.56326
    -0.73658
    -0.87524
    -0.63259
    -0.63259
    -0.73658
    -0.73658
    -0.67881
    -0.63259
    -0.59793
    -0.56326
    -0.73658
    -0.78280
    -0.96767
    -0.82902
    -0.64414
    -0.48238
    -0.65570
    -0.72503
    -0.82902
    -0.51704
    -0.65570
    -0.72503
    -0.77125
    -0.66725
    -0.49393
    -0.64414
    -0.44772
    -0.62104
    -0.57482
    -0.82902
    -0.32062
    -0.33217
    -0.50549
    -0.33217
    -0.57482
    -0.35528
    -0.22818
    -0.54015
    -0.45927
    -0.58637
    -0.42461
    -0.37839
    -0.17041
    -0.50549
    -0.35528
    -0.77125
    -0.28595
    -0.37839
    -0.32062
    -0.33217
    -0.44772
    -0.42461
    -0.26284
    -0.32062
    -0.15885
    -0.74814
    -0.35528
    -0.51704
    -0.34373
    -0.37839
    -0.54015
    -0.84057
    -0.45927
    -0.38994
    -0.32062
    -0.77125
    -0.75969
    -0.67881
    -0.49393
    -0.45927
    -0.64414
    -0.45927
    -0.42461
    -0.37839
    -0.22818
    -0.06641
    -0.21662
    -0.55171
    -0.75969
    -0.23973
    -0.18196
    -0.25129
    -0.15885
    -0.54015
    -0.41305
    -0.33217
    -0.56326
    -0.33217
    -0.58637
    -0.34373
    -0.50549
    -0.40150
    -0.60948
    -0.30906
    -0.63259
    -0.06641
     0.23400
     0.13001
     0.10690
     0.30333
     0.25711
     0.44199
     0.22245
     0.28022
     0.24556
     0.16468
     0.55753
     0.54598
     0.67308
     0.26867
     0.17623
     0.30333
     0.48821
     0.95039
     0.46510
     0.32644
     0.54598
     0.84640
     0.75396
     0.18779
     0.32644
     0.31489
     0.74241
     1.21614
     0.86951
     0.54598
     0.10690
     0.10690
     0.30333
     0.21090
    -0.57482
    -1.09477
    -1.09477
    -1.18721
    -0.92145
    -1.51074
    -0.48238
    -1.06011
    -0.45927
     1.22770
     0.30333
    -0.30906
    -0.64414
     0.02602
     0.28022
     0.38421
     0.31489
     0.83484
     0.74241
     0.92728
     1.35480
     1.03127
     0.22245
    -0.28595
    -0.78280
    -1.00234
    -0.85213
    -0.65570
    -0.42461
    -0.85213
    -0.80591
    -0.86368
    -1.19876
    -0.97923
    -0.50549
    -0.32062
    -0.28595
    -0.11263
    -0.02020
     0.06069
     0.21090
     0.18779
     0.45354
     0.54598
     0.36110
     0.43043
     0.43043
     0.82329
     0.75396
     1.13526
     1.15837
     0.64997
     0.81173
     0.55753
     0.40732
     0.67308
     0.77707
     0.75396
     0.52287
     0.67308
     0.82329
     0.40732
     0.31489
     0.18779
     0.37266
     0.29178
     0.17623
    -0.17041
    -0.04331
    -0.14730
    -0.13574
     0.07224
     0.08379
     0.10690
    -0.15885
     0.07224
     0.09535
     0.07224
     0.07224
    -0.05486
     0.26867
     0.07224
     0.21090
     0.26867
     0.28022
     0.00291
    -0.03175
     0.21090
     0.19934
     0.18779
     0.09535
     0.13001
     0.13001
     0.21090
     0.02602
     0.14157
     0.10690
     0.03758
     0.14157
     0.11846
     0.06069
    -0.28595
     0.01447
    -0.00864
     0.01447
    -0.06641
     0.07224
    -0.36683
    -0.04331
     0.03758
    -0.14730
    -0.20507
    -0.11263
    -0.02020
    -0.15885
    -0.04331
     0.06069
     0.06069
    -0.00864
    -0.07797
     0.07224
     0.04913
     0.23400
     0.17623
     0.09535
     0.02602
     0.17623
     0.21090
     0.34955
     0.39577
     0.55753
     1.13526
     1.33169
     1.97875
     1.94408
     1.95564
     1.58589
     1.43568
     1.81698
     1.71299
     1.35480
     1.26236
     2.24450
     1.52812
     1.12371
     0.76552
     0.84640
     0.40732
    -0.47083
    -1.15255
    -0.94456
    -1.24498
    -1.26809
    -1.29120
    -1.66095
    -1.62628
    -1.93826
    -1.76494
    -1.73028
    -1.99603
    -2.05380
    -1.90359
    -2.20401
    -1.97292
    -1.85738
    -1.79960
    -1.93826
    -1.75339
    -2.10002
    -1.63784
    -1.42986
    -1.67250
    -1.64939
    -1.66095
    -1.67250
    -1.56851
    -1.67250
    -1.45297
    -1.63784
    -1.76494
    -1.67250
    -1.62628
    -1.73028
    -1.82271
    -1.97292
    -1.85738
    -1.83427
    -1.78805
    -2.26179
    -2.19246
    -2.08847
    -1.90359
    -2.06536
    -1.70717
    -1.82271
    -2.01914
    -1.92670
    -1.75339
    -1.86893
    -1.92670
    -1.81116
    -1.62628
    -1.34897
    -1.32587
    -1.58007
    -1.64939
    -1.64939
    -1.56851
    -1.62628
    -1.38364
    -1.69561
    -1.96137
    -1.58007
    -1.31431
    -1.31431
    -1.60318
    -1.77649
    -1.86893
    -1.16410
    -0.57482
    -0.74814
    -0.51704
    -0.38994
    -0.84057
     0.06069
     1.48190
     2.03652
     0.58064
    -1.89204
    -1.16410
     1.56278
     5.15626
     4.57853
     2.03652
    -1.18721
     0.43043
     1.22770
    -1.19876
    -5.19665
    -5.28909
    -2.44666
     0.51131
     0.85795
    -1.16410
    -3.13994
    -4.76913
    -4.36472
    -4.28384
    -3.90254
    -2.75863
    -1.83427
    -0.43616
    -0.22818
    -0.72503
    -0.20507
     0.44199
     0.76552
     0.17623
     0.43043
     0.33800
     0.30333
    -0.17041
    -0.05486
    -0.06641
    -0.51704
    -0.84057
    -1.26809
    -0.89835
    -1.01389
    -1.00234
    -1.22187
    -1.31431
    -1.48763
    -1.64939
    -1.18721
    -1.14099
    -1.51074
    -1.66095
    -1.31431
    -1.22187
    -1.04856
    -1.39519
    -1.17566
    -1.15255
    -1.07166
    -0.88679
    -0.96767
    -0.96767
    -1.04856
    -1.16410
    -1.02545
    -0.92145
    -0.79435
    -0.86368
    -0.81746
    -1.08322
    -0.82902
    -1.08322
    -1.02545
    -1.11788
    -0.78280
    -0.93301
    -0.75969
    -0.89835
    -1.11788
    -1.02545
    -0.85213
    -1.08322
    -0.64414
    -1.11788
    -0.99078
    -0.97923
    -0.81746
    -0.87524
    -0.90990
    -1.04856
    -0.97923
    -0.66725
    -0.69036
    -0.87524
    -0.73658
    -0.94456
    -1.18721
    -0.80591
    -0.65570
    -0.90990
    -1.25654
    -1.15255
    -1.18721
    -0.92145
    -0.85213
    -0.89835
    -1.07166
    -0.47083
     0.22245
     0.00291
    -0.47083
     0.04913
     0.22245
     0.76552
     0.61531
     0.07224
     0.13001
     0.41888
     0.52287
     0.66152
     0.45354
     0.14157
    -0.11263
    -0.12419
    -0.41305
    -0.63259
    -0.45927
    -0.92145
    -1.09477
    -1.16410
    -0.94456
    -0.93301
    -0.81746
    -1.08322
    -0.80591
    -0.87524
    -0.69036
    -0.85213
    -0.77125
    -0.88679
    -0.64414
    -0.56326
    -0.79435
    -0.62104
    -0.80591
    -0.72503
    -0.42461
    -0.35528
    -0.71347
    -0.73658
    -0.63259
    -0.57482
    -0.41305
    -0.64414
    -0.42461
    -0.52860
    -0.43616
    -0.50549
    -0.42461
    -0.47083
    -0.65570
    -0.77125
    -0.32062
    -0.20507
    -0.37839
    -0.35528
    -0.67881
    -0.64414
    -0.40150
    -0.28595
    -0.48238
    -0.17041
    -0.29751
    -0.33217
    -0.51704
    -0.17041
    -0.40150
    -0.38994
    -0.41305
    -0.07797
    -0.23973
     0.14157
    -0.30906
    -0.04331
    -0.26284
    -0.36683
    -0.12419
    -0.10108
    -0.23973
    -0.35528
    -0.17041
     0.04913
     0.32644
    -0.10108
    -0.19352
    -0.05486
     0.28022
     0.68463
     0.49976
     0.58064
    -0.10108
    -0.44772
    -0.42461
     0.49976
     0.49976
     0.63842
     0.61531
    -0.27440
     0.09535
     0.16468
    -0.48238
    -0.22818
    -0.50549
    -0.48238
     0.04913
    -0.12419
     0.06069
    -0.13574
    -0.33217
    -0.67881
    -0.74814
    -0.89835
    -0.77125
     0.15312
     1.05438
     1.04283
    -0.28595
    -0.19352
     0.43043
     0.52287
     1.33169
     2.44093
     2.54492
     2.92622
     2.56803
     2.19828
     2.44093
     2.53337
     3.09954
     2.92622
     2.26761
     2.07118
     1.96719
     1.55123
     1.66677
     1.36635
     0.46510
    -0.12419
    -0.38994
    -0.45927
    -0.66725
    -0.72503
    -1.01389
    -1.09477
    -1.32587
    -1.08322
    -0.82902
    -0.93301
    -1.18721
    -1.22187
    -1.04856
    -0.64414
    -0.88679
    -0.60948
    -0.56326
    -0.81746
    -0.70192
    -0.48238
    -0.50549
    -0.50549
    -0.55171
    -0.52860
    -0.14730
    -0.36683
    -0.10108
    -0.28595
    -0.26284
     0.08379
     0.00291
     0.22245
     0.61531
     0.55753
     0.11846
    -0.42461
    -0.66725
     0.13001
     0.00291
    -0.08952
     0.39577
     0.61531
     0.85795
     0.47665
    -0.62104
     0.06069
     0.19934
     0.08379
     0.15312
     0.53442
     1.15837
     0.99661
     0.28022
    -0.23973
    -0.33217
     0.11846
     0.19934
     0.08379
    -0.04331
    -0.38994
    -0.44772
    -0.51704
    -0.59793
    -0.86368
    -0.74814
    -0.67881
    -0.74814
    -0.58637
    -0.67881
    -0.57482
    -0.57482
    -0.38994
    -0.38994
    -0.28595
    -0.20507
    -0.07797
    -0.26284
    -0.19352
    -0.13574
    -0.00864
    -0.15885
    -0.06641
    -0.32062
    -0.11263
    -0.29751
    -0.05486
    -0.14730
    -0.41305
    -0.17041
    -0.17041
    -0.32062
    -0.21662
    -0.50549
    -0.58637
    -0.32062
    -0.30906
    -0.50549
    -0.40150
    -0.43616
    -0.63259
    -0.63259
    -0.45927
    -0.58637
    -0.66725
    -0.96767
    -0.87524
    -0.84057
    -0.70192
    -0.95612
    -0.70192
    -0.93301
    -0.89835
    -1.19876
    -0.65570
    -0.58637
    -0.67881
    -0.86368
    -0.73658
    -0.81746
    -0.54015
    -0.59793
    -0.72503
     0.18779
     1.13526
     0.43043
    -2.46977
    -2.80485
    -2.37733
     0.07224
    -0.21662
     0.45354
    -0.19352
    -0.42461
    -0.62104
    -0.04331
    -1.24498
    -2.15780
    -1.24498
    -0.48238
    -0.19352
     0.43043
     0.75396
     1.73610
     1.63211
     0.82329
     0.52287
     0.59220
     0.88106
     0.96194
     1.19304
     1.47035
     1.43568
     1.68988
     1.72455
     1.44724
     1.23925
     1.05438
     0.66152
     0.60375
     0.55753
     0.44199
     0.37266
     0.47665
     0.31489
    -0.10108
    -0.06641
    -0.17041
     0.17623
     0.17623
    -0.06641
     0.06069
     0.30333
     0.26867
     0.33800
     0.14157
     0.21090
     0.23400
     0.10690
     0.28022
     0.62686
     0.30333
     0.15312
     0.07224
     0.30333
     0.28022
     0.17623
    -0.00864
    -0.11263
     0.01447
    -0.02020
    -0.11263
    -0.10108
     0.02602
     0.04913
     0.19934
     0.18779
     0.07224
     0.10690
    -0.17041
     0.24556
     0.44199
     0.51131
     0.49976
     0.17623
     0.32644
     0.62686
     0.76552
     1.05438
     1.15837
     1.18148
     0.80018
     1.07749
     0.92728
     0.44199
     0.04913
    -0.28595
     0.48821
     1.92097
     2.63736
     1.95564
     1.06594
     1.08904
     0.53442
     0.84640
     1.05438
     0.45354
     0.38421
     0.77707
     1.15837
     1.28547
     0.82329
     0.37266
     0.34955
    -0.04331
    -0.17041
    -0.32062
    -0.50549
    -0.36683
    -0.44772
    -0.32062
     0.03758
    -0.34373
    -0.13574
     0.08379
     0.03758
     0.07224
     0.23400
    -0.03175
    -0.04331
     0.30333
     0.31489
     0.08379
     0.21090
     0.04913
     0.18779
     0.13001
     0.36110
     0.17623
    -0.02020
     0.08379
     0.19934
     0.28022
     0.22245
     0.08379
     0.15312
     0.46510
     0.58064
     0.49976
     0.43043
     0.55753
     1.00816
     0.91573
     0.68463
    -0.34373
    -0.20507
     0.21090
     0.53442
     0.55753
     0.64997
     0.16468
    -0.41305
    -0.44772
    -0.27440
    -0.00864
    -0.43616
    -0.66725
    -0.78280
    -0.51704
    -0.30906
     0.11846
    -0.72503
    -0.58637
    -0.42461
    -0.17041
     0.06069
     0.07224
     0.00291
    -0.45927
    -0.28595
     0.00291
     0.29178
     0.07224
     0.17623
     0.08379
    -0.08952
     0.13001
     0.10690
    -0.25129
    -0.49393
     0.01447
     0.24556
     0.64997
     0.52287
     0.06069
    -0.69036
     0.32644
     0.33800
     0.51131
    -0.20507
    -0.37839
    -0.30906
    -0.57482
    -0.08952
    -0.85213
    -1.33742
    -0.74814
    -0.62104
    -0.94456
    -1.61473
    -1.42986
    -0.81746
    -0.89835
    -0.44772
    -0.18196
    -0.38994
    -0.21662
    -0.35528
     0.29178
     0.73085
     0.64997
     0.59220
     1.56278
     1.41257
     1.41257
     1.07749
     1.01972
     0.99661
     1.10060
     0.86951
     0.61531
     0.74241
     0.71930
     0.58064
     0.52287
     0.61531
     0.36110
     0.30333
     0.10690
     0.36110
     0.47665
     0.31489
     0.07224
     0.13001
     0.14157
     0.22245
     0.22245
     0.17623
    -0.04331
     0.04913
     0.06069
     0.33800
     0.45354
    -0.03175
    -0.10108
     0.10690
     0.18779
     0.23400
     0.19934
     0.32644
     0.33800
     0.68463
     1.06594
     1.20459
     1.51656
     0.81173
     0.18779
     0.49976
     0.51131
     0.84640
     0.89262
     0.66152
     0.51131
     0.61531
     0.37266
    -0.06641
     0.04913
    -0.21662
    -0.29751
    -0.26284
    -0.32062
    -0.60948
    -0.59793
    -0.43616
    -0.33217
    -0.20507
    -0.13574
    -0.28595
    -0.08952
    -0.02020
    -0.14730
    -0.00864
    -0.10108
    -0.03175
     0.29178
     0.09535
    -0.00864
     0.19934
     0.11846
     0.15312
     0.37266
     0.40732
     0.06069
     0.06069
     0.09535
     0.43043
     0.39577
     0.23400
    -0.03175
     0.23400
     0.24556
     0.53442
     0.43043
     0.21090
     0.13001
     0.04913
     0.47665
     0.56909
     0.31489
     0.10690
     0.26867
     0.31489
     0.38421
     0.37266
     0.32644
     0.23400
     0.43043
     0.21090
     0.28022
     0.28022
     0.30333
    -0.21662
     0.13001
     0.31489
     0.48821
     0.19934
     0.08379
     0.15312
     0.02602
     0.22245
     0.14157
    -0.00864
     0.10690
     0.31489
     0.44199
     0.40732
     0.33800
     0.18779
     0.30333
     0.34955
     0.45354
     0.49976
     0.68463
     0.44199
     0.25711
     0.56909
     0.64997
     0.51131
     0.78862
     0.54598
     0.61531
     0.58064
     0.60375
     0.46510
     0.31489
     0.62686
     0.78862
     0.54598
     0.64997
     0.77707
     0.45354
     0.48821
     0.38421
     0.51131
     0.70774
     0.60375
     0.73085
     0.53442
     0.48821
     0.54598
     1.42413
     2.31383
     2.85690
     1.73610
     0.90417
     0.96194
     1.60900
     2.33694
     1.48190
     0.83484
     0.17623
     0.11846
    -0.00864
    -0.78280
    -2.11158
    -1.54540
    -0.48238
    -0.63259
    -1.21032
    -1.79960
    -1.30276
    -1.18721
    -1.26809
    -0.73658
    -0.21662
     0.73085
     1.01972
     1.41257
     1.71299
     1.70144
     1.94408
     2.22139
     2.31383
     2.18673
     1.92097
     1.82854
     1.81698
     2.02497
     1.84009
     1.03127
     0.51131
     0.86951
     0.93883
     1.20459
     1.08904
     0.66152
     0.81173
     0.81173
     0.41888
     0.53442
     0.60375
     0.67308
     0.53442
     0.69619
     0.98505
     0.64997
     0.48821
     0.66152
     1.00816
     1.07749
     0.99661
     0.76552
     1.07749
     0.82329
     0.97350
     0.81173
     0.90417
     0.74241
     0.66152
     0.68463
     0.99661
     1.00816
     0.56909
     0.59220
     0.56909
     0.45354
     0.44199
     0.37266
     0.31489
     0.18779
     0.17623
     0.13001
     0.23400
     0.18779
     0.19934
     0.15312
     0.19934
     0.21090
     0.04913
     0.21090
     0.09535
     0.08379
     0.28022
     0.24556
     0.21090
     0.17623
     0.16468
     0.01447
     0.02602
     0.03758
     0.28022
     0.01447
     0.16468
     0.19934
     0.15312
     0.07224
    -0.00864
     0.19934
     0.28022
     0.24556
     0.21090
     0.17623
     0.33800
     0.14157
     0.23400
     0.18779
     0.28022
     0.24556
     0.24556
     0.26867
    -0.13574
    -0.15885
    -0.08952
    -0.04331
    -0.03175
     0.06069
     0.01447
    -0.43616
    -0.29751
    -0.22818
    -0.18196
    -0.20507
    -0.42461
    -0.52860
    -0.43616
    -0.33217
    -0.30906
    -0.37839
    -0.47083
    -0.27440
    -0.11263
    -0.04331
     0.01447
    -0.28595
    -0.36683
    -0.18196
     0.13001
     0.07224
     0.14157
    -0.06641
     0.02602
     0.15312
     0.28022
     0.23400
     0.03758
    -0.02020
     0.23400
     0.34955
     0.38421
     0.09535
     0.04913
     0.24556
     0.13001
     0.08379
     0.39577
     0.14157
    -0.05486
     0.16468
     0.26867
     0.32644
     0.08379
     0.01447
     0.03758
     0.17623
     0.34955
     0.41888
     0.15312
     0.11846
     0.08379
    -0.33217
    -0.19352
     0.07224
    -0.27440
    -0.14730
     0.28022
     0.14157
    -0.27440
    -0.66725
    -0.62104
    -0.47083
     0.31489
     0.41888
     0.33800
     0.30333
     0.06069
    -1.10633
    -1.27965
    -0.05486
     0.78862
     1.14682
     1.72455
     1.55123
     1.55123
     0.91573
     0.44199
    -0.95612
    -1.21032
    -0.34373
    -0.20507
    -0.57482
    -0.69036
    -0.37839
    -0.42461
    -0.15885
     0.15312
    -1.07166
    -1.91515
    -1.55696
    -1.12944
    -0.92145
    -0.54015
     0.33800
     0.89262
     1.30858
     1.23925
     0.93883
     0.96194
     0.83484
     0.84640
     1.10060
     0.88106
     0.46510
     0.83484
     0.76552
     0.67308
     0.34955
     0.17623
     0.47665
     1.05438
     1.43568
     1.62056
     1.81698
     1.26236
     0.68463
     0.85795
     1.49345
     1.75921
     1.86320
     2.12896
     2.41782
     2.22139
     1.75921
     1.41257
     1.26236
     1.15837
     1.11215
     1.52812
     1.01972
     0.97350
     1.13526
     1.14682
     2.00186
     1.58589
     1.07749
     0.70774
    -0.06641
    -0.20507
     0.34955
     0.66152
     0.48821
    -0.15885
    -0.00864
    -0.07797
    -0.25129
    -1.01389
    -1.07166
    -0.86368
    -0.92145
    -0.90990
    -1.18721
    -1.01389
    -0.81746
    -0.80591
    -0.71347
    -0.55171
    -0.47083
    -0.56326
    -0.33217
    -0.05486
    -0.43616
    -0.33217
    -0.22818
    -0.23973
    -0.07797
     0.06069
     0.22245
    -0.23973
    -0.23973
     0.08379
     0.10690
    -0.02020
    -0.18196
    -0.18196
    -0.07797
     0.09535
     0.17623
     0.04913
    -0.47083
    -0.32062
    -0.54015
    -0.26284
     0.22245
    -0.26284
    -0.54015
    -0.33217
    -0.30906
    -0.04331
    -0.30906
    -0.21662
    -0.32062
    -0.36683
    -0.04331
     0.18779
    -0.06641
    -0.12419
    -0.42461
    -0.11263
     0.33800
     0.24556
    -0.05486
     0.02602
     0.03758
     0.24556
    -0.26284
    -0.04331
    -0.06641
     0.08379
    -0.14730
    -0.00864
     0.02602
    -0.13574
    -0.13574
    -0.30906
    -0.06641
    -0.17041
    -0.23973
    -0.19352
    -0.00864
    -0.08952
    -0.15885
    -0.22818
    -0.06641
    -0.19352
     0.04913
     0.18779
     0.09535
    -0.13574
     0.14157
    -0.17041
     0.21090
     0.26867
     0.30333
    -0.08952
     0.40732
     0.15312
     0.49976
     0.21090
     0.22245
     0.36110
     0.60375
     0.80018
     0.95039
     0.78862
     0.52287
     0.19934
     0.61531
     0.23400
     0.62686
     0.93883
     1.00816
     0.74241
     0.43043
    -0.05486
    -0.73658
    -0.41305
    -0.99078
    -0.26284
    -0.96767
    -3.16305
    -4.67670
    -4.56115
    -1.86893
    -1.18721
    -2.20401
    -2.33112
    -2.41200
    -1.55696
    -0.59793
     0.25711
    -0.12419
    -0.58637
    -1.07166
    -0.04331
     0.55753
     1.60900
     2.91467
     2.85690
     2.26761
     2.66047
     2.67202
     1.23925
    -0.15885
    -0.59793
    -0.27440
     0.30333
     0.17623
     0.15312
    -0.02020
    -0.04331
    -0.56326
    -0.52860
    -0.81746
    -0.81746
    -1.09477
    -0.95612
    -0.55171
    -0.75969
    -0.70192
    -0.62104
    -0.40150
    -0.28595
     0.00291
     0.17623
     0.48821
     0.54598
     0.75396
     1.08904
     0.82329
     0.69619
     0.49976
     0.75396
     1.14682
     1.30858
     1.26236
     1.32014
     1.16993
     0.97350
     0.88106
     0.55753
     0.40732
     0.48821
     0.68463
     0.86951
     0.62686
     0.49976
     0.45354
     0.33800
     0.86951
     1.18148
     0.85795
     0.39577
     0.01447
     0.31489
     0.19934
     0.37266
     0.51131
     0.66152
     0.76552
     0.82329
     0.64997
     0.69619
     0.36110
     0.15312
     0.33800
     0.68463
     0.68463
     0.61531
     0.66152
     0.75396
     0.92728
     0.74241
     0.53442
     0.33800
     0.44199
     0.32644
     0.37266
     0.18779
     0.18779
    -0.27440
    -0.14730
     0.00291
    -0.00864
     0.04913
    -0.28595
    -0.54015
    -0.36683
    -0.52860
    -0.42461
    -0.41305
    -0.28595
    -0.57482
    -0.35528
    -0.11263
    -0.28595
    -0.38994
    -0.34373
    -0.14730
    -0.35528
    -0.45927
    -0.06641
    -0.08952
    -0.40150
    -0.67881
    -0.50549
    -0.35528
    -0.34373
    -0.44772
    -0.64414
    -0.52860
    -0.56326
    -0.60948
    -0.75969
    -0.72503
    -0.64414
    -0.57482
    -0.44772
    -0.41305
    -0.63259
    -0.49393
    -0.32062
    -0.43616
    -0.40150
    -0.22818
     0.04913
    -0.25129
     0.07224
    -0.14730
    -0.07797
     0.18779
     0.21090
     0.08379
     0.19934
     0.21090
     0.16468
     0.02602
     0.11846
     0.09535
     0.25711
     0.17623
     0.37266
     0.21090
     0.28022
     0.15312
    -0.04331
     0.19934
     0.19934
     0.28022
     0.22245
     0.22245
     0.23400
     0.01447
     0.07224
     0.06069
     0.25711
     0.16468
     0.30333
     0.06069
    -0.08952
     0.23400
    -0.14730
     0.19934
     0.43043
     0.53442
     0.55753
     0.77707
     0.74241
     0.53442
     0.60375
     0.74241
     1.42413
     1.93253
     0.45354
    -0.21662
     0.89262
     2.09429
     1.74766
    -1.60318
    -2.89729
    -4.49182
    -2.05380
    -0.62104
    -0.14730
    -0.49393
    -1.07166
    -1.69561
    -1.73028
    -0.37839
    -1.54540
    -1.54540
     0.34955
     1.34325
     1.01972
     1.77077
     2.01341
     2.39471
     2.01341
     1.94408
     1.94408
     1.79387
     1.60900
     1.34325
     0.23400
     0.32644
     0.60375
     0.55753
     0.08379
     0.11846
     0.02602
    -0.18196
     0.10690
     0.39577
     0.51131
     0.49976
     0.96194
     0.63842
     0.56909
     0.10690
     0.41888
     0.92728
     0.89262
     0.84640
     0.78862
     0.88106
     0.88106
     0.74241
     0.61531
     0.71930
     0.71930
     0.60375
     0.75396
     0.64997
     0.64997
     0.47665
     0.61531
     0.71930
     0.62686
     0.69619
     0.74241
     0.54598
     0.43043
     0.52287
     0.44199
     0.92728
     0.70774
     0.36110
     0.66152
     0.56909
     0.84640
     0.33800
     0.19934
     0.36110
     0.34955
     0.34955
     0.30333
    -0.03175
     0.09535
     0.03758
     0.13001
     0.15312
     0.09535
    -0.06641
    -0.04331
     0.19934
     0.19934
     0.01447
    -0.28595
     0.07224
     0.23400
     0.62686
     0.58064
     0.76552
     0.47665
     0.58064
     0.30333
     0.28022
     0.39577
     0.49976
     0.25711
     0.39577
     0.53442
     0.54598
     0.25711
     0.11846
     0.11846
     0.30333
     0.23400
    -0.03175
     0.08379
    -0.14730
    -0.14730
    -0.02020
    -0.00864
     0.08379
    -0.00864
     0.18779
    -0.15885
    -0.05486
    -0.21662
    -0.26284
    -0.13574
     0.09535
     0.13001
    -0.00864
     0.08379
    -0.08952
    -0.13574
    -0.18196
    -0.10108
     0.04913
    -0.26284
    -0.07797
    -0.02020
    -0.03175
    -0.12419
    -0.21662
    -0.20507
    -0.03175
    -0.00864
     0.04913
    -0.11263
    -0.12419
    -0.17041
    -0.10108
    -0.10108
    -0.04331
     0.00291
    -0.11263
     0.01447
     0.13001
    -0.04331
    -0.08952
    -0.33217
    -0.08952
     0.06069
     0.36110
    -0.07797
    -0.35528
    -0.08952
    -0.20507
     0.19934
    -0.02020
    -0.05486
    -0.34373
     0.03758
     0.06069
     0.13001
    -0.08952
    -0.43616
    -0.26284
     0.22245
     0.36110
     0.18779
     0.03758
    -0.18196
    -0.14730
    -0.18196
     0.36110
     0.34955
     0.06069
     0.09535
     0.24556
     0.67308
     0.56909
     0.77707
     0.47665
     0.84640
     1.48190
     1.28547
     0.73085
     0.41888
     0.58064
     0.63842
     1.66677
     1.51656
    -0.45927
    -3.04750
    -2.33112
    -1.89204
    -1.40675
    -1.25654
    -1.19876
    -1.11788
    -2.12313
    -3.98342
    -4.46871
    -4.66514
    -3.39414
    -0.85213
     1.65522
     2.92622
     1.87476
     1.10060
     0.91573
    -0.54015
    -0.60948
     1.55123
     2.74135
     3.52706
     3.03022
     2.98400
     2.33694
     1.95564
     1.60900
     1.20459
     0.53442
     0.61531
     0.54598
     0.54598
     0.82329
     0.84640
     1.07749
     0.86951
     0.81173
     0.80018
     0.84640
     0.99661
     0.98505
     0.67308
     0.61531
     0.41888
     0.41888
     0.88106
     0.81173
     0.26867
     0.38421
     0.15312
     0.45354
     0.45354
    -0.11263
     0.21090
     0.04913
     0.32644
     0.62686
     0.48821
     0.30333
     0.22245
    -0.07797
     0.04913
     0.33800
     0.44199
     0.02602
     0.24556
     0.13001
     0.39577
     0.25711
     0.02602
    -0.13574
     0.08379
     0.10690
     0.31489
     0.37266
     0.64997
     0.43043
     0.45354
     0.83484
     0.68463
     0.31489
     0.38421
     0.58064
     0.81173
     0.75396
     0.80018
     0.70774
     0.30333
     0.38421
     0.54598
     0.29178
     0.30333
     0.06069
     0.09535
     0.25711
     0.54598
     0.21090
     0.14157
     0.26867
     0.36110
     0.13001
     0.18779
     0.26867
     0.14157
     0.37266
     0.38421
     0.30333
     0.14157
     0.01447
     0.07224
     0.44199
     0.22245
     0.10690
     0.18779
     0.02602
     0.34955
     0.10690
     0.10690
     0.07224
     0.13001
     0.10690
     0.30333
     0.26867
     0.04913
     0.08379
    -0.20507
     0.30333
     0.44199
     0.29178
     0.15312
     0.07224
    -0.06641
     0.15312
     0.29178
     0.07224
     0.00291
     0.14157
     0.13001
     0.51131
     0.26867
    -0.00864
     0.02602
    -0.17041
     0.11846
     0.32644
     0.11846
    -0.05486
    -0.02020
    -0.00864
     0.13001
    -0.06641
     0.04913
    -0.17041
    -0.06641
     0.14157
     0.01447
     0.11846
    -0.12419
    -0.55171
     0.10690
     0.29178
     0.08379
     0.08379
     0.04913
     0.00291
    -0.13574
     0.02602
    -0.07797
    -0.00864
    -0.06641
     0.04913
     0.02602
     0.29178
     0.11846
    -0.00864
    -0.02020
     0.31489
    -0.00864
     0.25711
     0.14157
     0.39577
     0.29178
     0.46510
     0.54598
     0.74241
     0.53442
     0.41888
     0.82329
     1.33169
     1.77077
     0.85795
     0.34955
    -1.37208
    -1.96137
    -1.60318
    -2.07691
    -1.29120
    -0.90990
    -0.19352
    -0.37839
    -1.16410
    -2.68931
    -2.29645
    -2.14624
    -1.34897
     0.15312
     1.00816
     1.89787
     1.64366
     2.27917
     2.31383
     2.07118
     2.60270
     3.70038
     3.78126
     3.00711
     2.45249
     3.00711
     3.52706
     4.16257
     3.95458
     2.18673
     0.33800
     0.58064
     0.77707
     1.56278
     1.63211
     1.28547
     0.15312
    -0.04331
     0.31489
     0.19934
     0.33800
     0.14157
    -0.11263
    -0.03175
    -0.07797
    -0.04331
     0.36110
     0.03758
     0.07224
     0.54598
     0.68463
     0.67308
     0.58064
     0.61531
     0.63842
     0.69619
     0.51131
     0.41888
     0.25711
     0.51131
     0.14157
     0.25711
     0.74241
     0.25711
     0.26867
     0.18779
    -0.00864
     0.13001
     0.29178
     0.18779
     0.18779
     0.10690
     0.00291
     0.18779
     0.40732
     0.33800
     0.38421
     0.19934
     0.18779
     0.13001
    -0.19352
     0.37266
     0.17623
     0.15312
     0.14157
     0.14157
     0.33800
    -0.00864
     0.19934
    -0.11263
     0.29178
     0.25711
     0.11846
     0.07224
    -0.00864
     0.31489
    -0.17041
     0.28022
     0.10690
     0.29178
     0.28022
     0.26867
    -0.03175
    -0.08952
     0.07224
     0.13001
     0.07224
     0.06069
     0.07224
     0.15312
     0.10690
     0.33800
    -0.00864
     0.19934
     0.13001
     0.00291
     0.17623
     0.15312
    -0.13574
    -0.04331
    -0.21662
     0.06069
     0.01447
     0.00291
    -0.23973
    -0.15885
    -0.32062
    -0.25129
    -0.10108
    -0.45927
    -0.36683
    -0.26284
    -0.27440
     0.10690
    -0.21662
    -0.29751
    -0.54015
    -0.37839
    -0.10108
    -0.26284
    -0.06641
    -0.40150
    -0.50549
    -0.37839
     0.00291
    -0.27440
    -0.30906
    -0.33217
    -0.50549
    -0.18196
    -0.25129
    -0.41305
    -0.23973
    -0.60948
    -0.38994
    -0.30906
    -0.18196
     0.02602
    -0.38994
    -0.45927
    -0.29751
    -0.47083
    -0.21662
    -0.33217
    -0.20507
    -0.22818
    -0.28595
    -0.45927
    -0.72503
    -0.54015
    -0.41305
    -0.32062
    -0.10108
    -0.00864
    -0.26284
    -0.32062
    -0.28595
    -0.35528
    -0.55171
    -0.38994
     0.02602
     0.10690
     0.36110
     0.36110
     0.21090
     0.38421
     0.01447
    -0.48238
    -0.26284
     0.38421
    -0.22818
    -0.47083
    -0.65570
    -0.79435
     0.31489
     0.85795
     0.97350
     2.16362
     2.11740
     2.37160
     1.82854
     0.49976
     0.18779
    -0.00864
     0.03758
    -0.27440
    -0.06641
     1.18148
     0.38421
    -0.63259
    -1.14099
    -1.21032
    -1.61473
    -1.86893
    -1.62628
    -0.99078
    -0.88679
    -0.47083
    -0.25129
     0.61531
     0.92728
     1.32014
     2.15207
     2.01341
     1.29703
     1.53967
     1.57434
     1.70144
     1.15837
     0.92728
     1.10060
     1.08904
     1.41257
     1.94408
     2.04808
     0.54598
    -0.73658
    -0.10108
     0.67308
     1.13526
     1.23925
     1.10060
     0.82329
     0.89262
     0.85795
     0.45354
     0.41888
     0.52287
     0.37266
     0.29178
     0.23400
     0.25711
     0.39577
     0.44199
     0.58064
     0.70774
     0.51131
     0.77707
     0.73085
     0.51131
     0.88106
     0.80018
     0.64997
     0.49976
     0.68463
     0.53442
     0.74241
     0.53442
     0.55753
     0.70774
     0.74241
     0.71930
     0.45354
     0.58064
     0.71930
     0.75396
     0.69619
     0.85795
     0.66152
     0.55753
     0.82329
     0.90417
     0.76552
     0.69619
     0.77707
     0.71930
     1.00816
     1.04283
     0.95039
     0.69619
     0.91573
     0.66152
     1.20459
     1.22770
     0.97350
     0.77707
     0.91573
     1.14682
     1.06594
     0.91573
     0.75396
     0.74241
     0.92728
     0.89262
     0.58064
     0.59220
     0.48821
     0.33800
     0.34955
     0.66152
     0.39577
    -0.03175
    -0.10108
    -0.02020
    -0.18196
     0.11846
    -0.21662
    -0.32062
    -0.38994
    -0.10108
    -0.08952
    -0.23973
    -0.62104
    -0.65570
    -0.69036
    -0.36683
    -0.37839
    -0.30906
    -0.70192
    -0.58637
    -0.33217
    -0.33217
    -0.62104
    -0.66725
    -0.47083
    -0.52860
    -0.43616
    -0.62104
    -0.65570
    -0.58637
    -0.74814
    -0.54015
    -0.21662
    -0.45927
    -0.64414
    -0.40150
    -0.60948
    -0.47083
    -0.35528
    -0.48238
    -0.63259
    -0.26284
    -0.20507
    -0.29751
    -0.34373
    -0.34373
    -0.50549
    -0.17041
     0.10690
     0.15312
     0.43043
     0.40732
     0.33800
     0.24556
     0.62686
     0.99661
     1.00816
     1.79387
     1.68988
     1.70144
     1.75921
     1.30858
     1.85165
     2.85690
     3.79282
     3.41152
     2.18673
     1.11215
    -1.83427
    -2.63153
    -2.74708
    -1.75339
    -1.24498
    -0.15885
     0.07224
    -1.34897
    -2.58532
    -3.82166
    -4.24918
    -3.25548
    -2.78174
    -1.96137
    -1.51074
    -0.47083
     0.17623
     0.41888
     0.47665
     0.60375
     0.37266
     0.60375
     0.73085
     0.98505
     1.47035
     1.23925
     0.95039
     0.46510
     0.97350
     1.62056
     1.49345
     1.08904
     0.97350
     1.63211
     1.87476
     1.97875
     1.40102
     0.80018
     1.00816
     1.16993
     1.00816
     0.83484
     0.41888
     0.25711
     0.06069
    -0.05486
    -0.36683
    -0.52860
    -0.58637
    -0.99078
    -0.87524
    -0.81746
    -0.93301
    -0.85213
    -0.65570
    -1.15255
    -1.21032
    -1.59162
    -1.76494
    -1.94981
    -1.71872
    -1.54540
    -1.40675
    -1.74183
    -2.05380
    -1.99603
    -2.12313
    -2.28490
    -2.07691
    -1.91515
    -1.69561
    -1.69561
    -1.36053
    -1.18721
    -0.95612
    -0.86368
    -0.89835
    -0.66725
    -0.14730
    -0.55171
    -0.37839
    -0.38994
    -0.13574
    -0.11263
     0.03758
    -0.10108
    -0.30906
    -0.25129
    -0.40150
    -0.14730
    -0.21662
    -0.19352
    -0.43616
    -0.12419
     0.30333
     0.46510
     0.80018
     0.37266
     0.36110
     0.11846
     0.29178
     0.80018
     1.05438
     1.14682
     0.99661
     1.16993
     1.32014
     1.08904
     0.85795
     0.73085
     0.96194
     1.18148
     0.85795
     0.84640
     0.39577
     0.71930
     0.55753
     0.68463
     0.17623
     0.76552
     0.71930
     0.58064
     0.15312
     0.08379
     0.10690
    -0.14730
    -0.17041
     0.13001
     0.17623
     0.03758
     0.21090
    -0.22818
    -0.30906
    -0.48238
    -0.51704
    -0.54015
    -0.26284
    -0.44772
    -0.49393
    -0.26284
    -0.14730
    -0.75969
    -0.27440
    -0.44772
    -0.34373
    -0.30906
    -0.29751
    -0.44772
    -0.25129
    -0.13574
    -0.23973
    -0.11263
    -0.28595
    -0.14730
    -0.37839
    -0.28595
     0.04913
    -0.43616
    -0.23973
     0.03758
     0.08379
    -0.13574
     0.06069
    -0.02020
     0.09535
     0.48821
     0.75396
     0.48821
     0.52287
     0.15312
     0.46510
     0.69619
     1.08904
     0.97350
     0.89262
     1.10060
     1.18148
     0.93883
     0.59220
     0.86951
     0.63842
     0.53442
     0.45354
     0.64997
     0.48821
     0.30333
     0.67308
     0.24556
    -0.32062
    -0.84057
    -0.48238
    -0.22818
    -0.74814
    -1.06011
    -0.59793
    -0.43616
    -1.21032
    -0.71347
    -0.89835
    -1.31431
    -0.88679
    -1.09477
    -1.47608
    -1.67250
    -0.92145
    -0.21662
    -0.25129
    -0.69036
    -1.08322
    -1.55696
    -1.23343
    -0.28595
    -0.25129
    -0.12419
    -0.33217
    -0.56326
     0.09535
     0.44199
     0.11846
    -0.22818
    -0.81746
    -0.84057
    -0.18196
    -0.08952
    -0.20507
    -0.27440
    -0.27440
     0.29178
     0.26867
    -0.29751
    -1.01389
    -1.48763
    -1.15255
    -1.21032
    -0.64414
    -0.54015
    -0.33217
    -0.29751
    -0.38994
    -0.54015
    -0.54015
    -0.58637
    -0.70192
    -0.33217
     0.01447
     0.51131
    -0.21662
    -0.20507
     0.24556
     0.38421
     0.29178
     0.32644
     0.15312
     0.11846
     0.49976
     0.04913
    -0.12419
    -0.06641
    -0.03175
    -0.08952
    -0.29751
    -0.00864
    -0.45927
    -0.33217
    -0.13574
    -0.07797
    -0.06641
    -0.33217
    -0.15885
    -0.18196
     0.01447
    -0.05486
    -0.41305
    -0.04331
     0.02602
     0.00291
    -0.02020
     0.11846
    -0.18196
    -0.03175
     0.06069
     0.23400
     0.45354
     0.34955
     0.07224
     0.36110
     0.44199
     0.14157
     0.18779
     0.41888
     0.46510
     0.14157
     0.38421
     0.69619
     0.52287
     0.19934
     0.00291
     0.54598
     0.39577
     0.52287
     0.18779
     0.11846
     0.01447
     0.22245
     0.06069
     0.25711
     0.21090
    -0.02020
     0.11846
     0.18779
     0.47665
     0.58064
     0.36110
     0.49976
     1.10060
     0.73085
     0.91573
     0.75396
     0.84640
     0.99661
     0.84640
     1.19304
     1.11215
     0.76552
     0.75396
     0.63842
     1.03127
     1.22770
     1.03127
     1.48190
     1.63211
     1.62056
     1.40102
     0.70774
     0.75396
     0.78862
     1.30858
     1.60900
     1.01972
     0.66152
     0.34955
     0.37266
     0.31489
     0.13001
    -0.34373
    -0.64414
    -0.51704
    -0.78280
    -0.62104
    -0.77125
    -0.67881
    -0.74814
    -0.49393
    -0.55171
     0.00291
    -0.06641
    -0.12419
    -0.34373
     0.33800
     0.55753
     0.49976
     0.41888
     0.13001
    -0.86368
    -1.67250
    -2.12313
    -2.26179
    -1.11788
    -0.25129
    -0.55171
    -1.15255
    -1.34897
    -1.84582
    -1.19876
    -0.88679
    -0.97923
    -0.60948
    -0.28595
     0.45354
     0.43043
     0.71930
     1.18148
     1.04283
     1.27392
     1.19304
     0.75396
     0.70774
     1.20459
     0.64997
     0.49976
     0.25711
     0.18779
     0.07224
    -0.32062
    -0.29751
    -0.40150
     0.04913
    -0.25129
    -0.10108
    -0.32062
    -0.41305
    -0.51704
    -0.59793
    -0.23973
    -0.32062
    -0.58637
    -0.41305
    -0.29751
    -0.20507
    -0.38994
    -0.47083
    -0.48238
    -0.33217
    -0.37839
    -0.11263
    -0.15885
    -0.20507
     0.02602
    -0.15885
    -0.02020
     0.09535
     0.17623
    -0.14730
    -0.00864
     0.11846
     0.16468
     0.07224
    -0.06641
     0.22245
     0.15312
     0.37266
     0.22245
    -0.03175
    -0.00864
     0.00291
     0.28022
     0.32644
     0.02602
    -0.15885
     0.08379
     0.22245
     0.07224
     0.21090
    -0.14730
     0.02602
     0.17623
     0.33800
     0.33800
    -0.02020
     0.13001
     0.02602
     0.48821
     0.53442
     0.63842
     0.13001
     0.41888
     0.34955
     0.68463
     0.48821
     0.28022
     0.49976
     0.67308
     0.69619
     0.53442
     0.44199
     0.32644
     0.26867
     0.41888
     0.40732
     0.44199
     0.04913
     0.17623
    -0.00864
     0.55753
     0.60375
     0.51131
     0.11846
     0.17623
     0.55753
     0.52287
     0.52287
     0.66152
     0.60375
     0.55753
     1.18148
     1.90942
     2.38316
     2.41782
     1.20459
     0.45354
    -0.18196
     0.95039
     1.15837
     1.30858
     1.78232
    -0.02020
     0.07224
    -0.03175
     0.30333
     0.28022
    -1.15255
    -1.69561
    -1.58007
    -1.01389
    -0.74814
    -0.71347
    -0.07797
    -1.22187
    -1.41830
    -1.51074
    -1.00234
    -0.86368
    -0.69036
    -0.27440
    -0.57482
    -0.63259
    -0.40150
    -0.43616
    -0.36683
    -0.35528
    -0.20507
    -0.41305
    -0.17041
    -0.14730
    -0.33217
    -0.06641
    -0.05486
     0.40732
     0.39577
     0.52287
     0.02602
    -0.48238
    -1.29120
    -1.16410
    -1.23343
    -1.23343
    -1.52229
    -1.68406
    -2.16935
    -1.92670
    -1.67250
    -1.55696
    -2.10002
    -2.46977
    -2.23868
    -1.83427
    -1.39519
    -0.84057
    -1.69561
    -1.24498
    -0.71347
    -0.17041
     0.23400
     0.44199
     0.30333
     0.46510
     0.18779
     0.48821
     1.14682
     0.68463
    -0.58637
    -0.81746
    -0.78280
    -0.02020
     0.28022
    -0.14730
     0.31489
     0.08379
    -0.51704
    -0.62104
    -0.48238
    -0.42461
    -0.32062
    -0.05486
     0.36110
     0.38421
     0.31489
     0.63842
     1.05438
     1.06594
     1.07749
     1.08904
     1.48190
     1.53967
     1.67833
     1.55123
     1.52812
     1.77077
     1.58589
     1.79387
     1.77077
     1.64366
     1.77077
     1.92097
     1.97875
     1.78232
     1.99030
     1.60900
     1.75921
     1.82854
     1.67833
     1.75921
     1.65522
     1.58589
     1.72455
     1.47035
     1.70144
     1.62056
     1.55123
     1.56278
     1.59745
     1.51656
     1.43568
     1.15837
     1.29703
     1.47035
     1.63211
     1.66677
     1.47035
     1.33169
     1.37791
     1.25081
     1.26236
     1.34325
     1.29703
     1.44724
     1.43568
     1.32014
     1.10060
     1.22770
     1.13526
     1.51656
     1.66677
     1.64366
     1.59745
     1.47035
     1.27392
     1.52812
     1.43568
     1.85165
     1.86320
     1.74766
     2.22139
     2.51026
     2.10585
     1.25081
     1.18148
     1.13526
     1.63211
     1.56278
     1.12371
     0.86951
     0.19934
     0.58064
     0.43043
     0.32644
     0.11846
    -0.08952
    -0.00864
    -0.06641
    -0.12419
    -0.29751
    -0.51704
    -0.28595
    -0.30906
    -0.41305
     0.15312
    -0.20507
    -0.19352
    -0.40150
    -0.42461
    -0.43616
    -1.01389
    -0.79435
    -0.63259
    -0.52860
    -0.69036
    -0.93301
    -1.02545
    -1.01389
    -0.69036
    -1.12944
    -0.92145
    -0.63259
    -0.79435
    -0.60948
    -1.04856
    -0.69036
    -0.74814
    -0.55171
    -0.55171
    -0.32062
    -0.47083
    -0.40150
    -0.87524
    -0.66725
    -0.22818
    -0.22818
    -0.25129
    -0.12419
    -0.15885
    -0.20507
    -0.23973
    -0.13574
    -0.04331
     0.00291
    -0.10108
    -0.29751
    -0.28595
     0.15312
    -0.15885
    -0.28595
    -0.25129
    -0.05486
    -0.43616
    -0.06641
    -0.25129
    -0.22818
    -0.17041
    -0.34373
    -0.05486
     0.09535
     0.08379
    -0.08952
    -0.02020
     0.08379
     0.36110
     0.08379
     0.25711
     0.34955
     0.17623
     0.52287
     0.69619
     0.49976
     0.45354
     0.59220
     0.48821
     0.73085
     0.59220
     0.69619
     0.06069
    -0.42461
     0.46510
     0.47665
    -0.82902
    -2.96662
    -3.82166
    -2.49288
    -1.64939
    -1.59162
    -1.06011
    -0.62104
    -3.35947
    -3.72922
    -3.31326
    -3.08216
    -2.43511
    -2.37733
    -1.67250
    -1.60318
    -1.52229
    -1.02545
    -0.80591
     0.09535
     0.54598
     0.53442
     0.61531
     0.18779
    -0.15885
     0.06069
     0.53442
     0.90417
     1.10060
     0.92728
     0.88106
     0.92728
     0.59220
     0.52287
     0.37266
     0.02602
    -0.19352
    -0.06641
    -0.20507
    -0.57482
    -0.38994
    -0.28595
    -0.18196
    -0.49393
    -0.35528
    -0.32062
    -0.14730
    -0.15885
    -0.20507
     0.16468
    -0.06641
     0.03758
     0.01447
     0.10690
     0.26867
     0.21090
     0.13001
    -0.00864
     0.26867
     0.31489
     0.25711
     0.15312
     0.18779
     0.31489
     0.19934
     0.17623
     0.37266
     0.23400
     0.30333
     0.53442
     0.95039
     0.44199
     0.46510
     0.15312
     0.48821
     0.70774
     0.96194
     0.80018
     0.82329
     0.89262
     1.21614
     1.57434
     1.58589
     1.14682
     0.49976
     1.00816
     1.10060
     1.15837
     1.28547
     0.96194
     0.93883
     1.07749
     0.96194
     0.89262
     0.55753
     0.53442
     0.26867
     0.39577
     0.64997
     0.49976
     0.34955
     0.47665
     0.56909
     0.46510
     0.55753
     0.31489
     0.33800
     0.28022
     0.60375
     0.43043
     0.28022
     0.19934
     0.31489
     0.07224
     0.30333
     0.37266
     0.11846
     0.09535
     0.25711
     0.43043
     0.36110
     0.22245
     0.10690
     0.44199
     0.52287
     0.68463
     0.71930
     0.62686
     0.40732
     0.54598
     0.70774
     1.15837
     1.22770
     1.28547
     1.22770
     1.41257
     1.03127
     1.15837
     1.10060
     1.49345
     1.40102
     1.36635
     1.34325
     1.18148
     1.28547
     1.48190
     1.19304
     0.85795
     0.62686
     0.44199
     0.28022
     0.41888
     0.15312
    -0.20507
    -0.43616
    -0.37839
    -0.50549
    -0.63259
    -0.63259
    -0.44772
    -0.58637
    -0.66725
    -0.97923
    -0.87524
    -0.45927
    -0.49393
    -0.54015
    -0.30906
     0.07224
     0.51131
     0.62686
     0.40732
     0.37266
     0.48821
     0.58064
     0.47665
     0.41888
     0.63842
     0.51131
     0.60375
     0.95039
     0.84640
     0.54598
     0.67308
     0.51131
     0.28022
     0.24556
     0.04913
     0.06069
     0.17623
     0.36110
     0.34955
     0.38421
     0.76552
     0.70774
     0.15312
     0.75396
     0.25711
     0.30333
     0.55753
     0.46510
     0.68463
     0.48821
    -0.03175
    -0.11263
    -0.07797
    -0.25129
    -0.57482
    -0.59793
    -0.79435
    -1.02545
    -1.26809
    -1.32587
    -1.27965
    -1.55696
    -2.03070
    -1.70717
    -1.58007
    -1.45297
    -1.55696
    -1.82271
    -1.56851
    -1.22187
    -0.94456
    -1.01389
    -1.27965
    -1.06011
    -1.23343
    -0.75969
    -0.66725
    -0.69036
    -0.99078
    -0.82902
    -0.72503
    -0.72503
    -0.57482
    -0.62104
    -0.81746
    -0.64414
    -0.43616
    -0.52860
    -0.57482
    -0.47083
    -0.66725
    -0.54015
    -0.34373
    -0.44772
    -0.55171
    -0.48238
    -0.49393
    -0.34373
    -0.34373
    -0.23973
    -0.36683
    -0.33217
    -0.43616
    -0.22818
    -0.20507
    -0.42461
    -0.49393
    -0.48238
    -0.07797
    -0.25129
    -0.22818
    -0.44772
    -0.29751
    -0.19352
    -0.12419
     0.00291
    -0.27440
    -0.15885
     0.09535
    -0.08952
     0.06069
     0.33800
     0.38421
     0.51131
     1.55123
     2.12896
     2.45249
     2.82223
     3.18043
     2.37160
     0.60375
     0.83484
    -1.96137
    -6.67564
    -6.88362
    -3.85632
     0.82329
     1.14682
    -0.50549
    -2.70086
    -4.02964
    -4.43405
    -4.56115
    -3.70611
    -2.50443
    -0.70192
     0.74241
     2.33694
     2.78757
     3.15732
     3.49240
     3.24975
     3.76971
     3.75815
     3.27286
     2.90312
     2.90312
     2.90312
     2.53337
     2.05963
     1.81698
     1.29703
     1.62056
     1.43568
     1.67833
     1.53967
     1.45879
     1.59745
     1.38946
     1.55123
     1.45879
     1.01972
     0.96194
     1.23925
     1.48190
     1.19304
     1.16993
     0.98505
     1.03127
     0.95039
     1.00816
     0.60375
     0.46510
     0.52287
     0.23400
     0.22245
     0.08379
     0.16468
    -0.48238
    -0.28595
     0.00291
    -0.21662
    -0.36683
    -0.43616
    -0.50549
    -0.41305
    -0.38994
    -0.41305
    -0.19352
    -0.15885
    -0.05486
    -0.15885
    -0.19352
    -0.02020
    -0.19352
    -0.12419
     0.09535
     0.39577
     0.04913
    -0.00864
     0.24556
     0.08379
     0.00291
     0.25711
     0.00291
     0.24556
     0.16468
     0.03758
     0.25711
     0.26867
     0.10690
    -0.02020
     0.14157
     0.43043
     0.16468
     0.10690
     0.14157
     0.33800
    -0.04331
     0.14157
     0.21090
     0.00291
     0.17623
     0.32644
     0.30333
     0.22245
     0.23400
    -0.07797
     0.21090
     0.46510
     0.24556
     0.25711
     0.28022
     0.32644
     0.09535
     0.26867
     0.30333
     0.25711
     0.25711
     0.21090
     0.15312
     0.22245
     0.11846
     0.00291
    -0.26284
     0.11846
     0.28022
     0.07224
     0.00291
     0.19934
    -0.12419
    -0.00864
     0.03758
     0.15312
    -0.00864
    -0.03175
    -0.02020
     0.14157
     0.11846
    -0.04331
     0.08379
     0.49976
     0.17623
     0.39577
     0.23400
     0.11846
     0.40732
     0.63842
     0.77707
     0.89262
     0.82329
     0.92728
     1.12371
     1.27392
     1.52812
     1.58589
     1.34325
     0.73085
     0.77707
     1.11215
     2.47560
     2.52181
     0.86951
    -2.89729
    -6.77963
    -5.31220
    -1.10633
     2.78757
     1.65522
    -1.32587
    -2.94351
    -3.72922
    -3.42880
    -2.52754
    -1.69561
    -0.88679
    -0.25129
     0.59220
     1.03127
     1.10060
     1.06594
     1.40102
     1.47035
     1.35480
     1.20459
     0.91573
     0.97350
     0.84640
     0.36110
     0.62686
     0.38421
     0.34955
     0.44199
     0.04913
     0.23400
     0.34955
     0.11846
    -0.03175
    -0.05486
    -0.04331
     0.02602
     0.36110
     0.13001
    -0.04331
    -0.03175
    -0.45927
    -0.28595
    -0.43616
    -0.72503
    -0.78280
    -1.07166
    -1.56851
    -1.47608
    -1.49918
    -1.66095
    -1.67250
    -1.63784
    -2.05380
    -2.27334
    -2.07691
    -2.16935
    -2.29645
    -1.91515
    -1.82271
    -2.01914
    -1.64939
    -1.54540
    -1.66095
    -1.93826
    -2.07691
    -2.07691
    -2.12313
    -1.22187
    -0.92145
    -1.15255
    -1.61473
    -1.49918
    -1.91515
    -1.29120
    -0.80591
    -0.80591
    -0.43616
    -0.69036
    -0.10108
     0.28022
     0.16468
     0.78862
     1.00816
     0.59220
    -0.51704
    -0.42461
    -0.63259
     0.08379
    -0.54015
    -0.38994
     1.94408
     3.50395
     0.69619
    -2.23868
    -1.59162
    -1.03700
    -0.64414
    -0.06641
     0.58064
     0.53442
     0.78862
     0.53442
     0.54598
     0.78862
     0.49976
     0.56909
     0.81173
     0.93883
     1.15837
     1.22770
     1.41257
     1.50501
     1.56278
     1.70144
     1.67833
     1.89787
     2.03652
     2.02497
     1.89787
     1.79387
     1.84009
     1.67833
     1.95564
     1.85165
     1.45879
     1.64366
     1.77077
     1.47035
     1.41257
     1.15837
     1.23925
     1.32014
     1.23925
     1.06594
     0.83484
     0.77707
     1.03127
     0.62686
     0.82329
     1.03127
     0.75396
     0.49976
     0.58064
     0.84640
     0.46510
     0.47665
     0.19934
     0.60375
     0.43043
     0.59220
     0.31489
     0.38421
     0.26867
     0.24556
     0.39577
     0.41888
     0.14157
     0.09535
     0.40732
     0.26867
     0.29178
     0.08379
     0.02602
     0.22245
     0.23400
     0.32644
     0.10690
    -0.06641
    -0.04331
     0.03758
     0.01447
     0.16468
    -0.03175
     0.10690
    -0.23973
    -0.00864
     0.02602
     0.09535
    -0.07797
    -0.22818
    -0.02020
     0.32644
     0.26867
     0.08379
     0.06069
     0.14157
    -0.05486
     0.24556
     0.47665
     0.28022
     0.53442
     1.41257
     1.90942
     3.39996
     2.36005
     0.63842
    -0.56326
     0.17623
    -0.19352
    -0.02020
     1.01972
     1.51656
     1.47035
     0.93883
     0.58064
    -0.52860
    -1.29120
    -0.92145
     0.25711
     0.46510
     0.70774
     0.96194
     0.80018
     1.16993
     1.73610
     2.72980
     2.68358
     1.25081
    -0.08952
     0.49976
     2.11740
     1.92097
     1.34325
     0.85795
     0.40732
    -0.03175
    -0.54015
    -0.80591
    -0.74814
    -0.71347
    -0.55171
    -0.54015
    -0.89835
    -1.12944
    -0.99078
    -0.78280
    -0.35528
    -0.23973
    -0.33217
    -0.06641
     0.07224
     0.13001
     0.40732
     0.21090
     0.29178
     0.45354
     0.61531
     0.89262
     0.85795
     0.71930
     0.61531
     0.53442
     0.77707
     1.00816
     0.76552
     0.89262
     0.83484
     0.86951
     0.97350
     1.05438
     1.19304
     1.04283
     1.10060
     1.34325
     1.30858
     1.16993
     0.76552
     0.77707
     1.22770
     1.21614
     0.89262
     0.60375
     0.60375
     0.38421
     0.59220
     0.38421
     0.16468
     0.07224
    -0.27440
    -0.07797
    -0.04331
    -0.15885
    -0.29751
    -0.51704
    -0.51704
    -0.32062
    -0.08952
    -0.44772
    -0.70192
    -0.42461
    -0.44772
    -0.27440
    -0.57482
    -0.49393
    -0.42461
    -0.45927
    -0.15885
    -0.37839
    -0.45927
    -0.43616
    -0.48238
    -0.15885
    -0.12419
    -0.45927
    -0.38994
    -0.48238
    -0.28595
    -0.19352
    -0.12419
    -0.43616
    -0.28595
    -0.12419
    -0.38994
    -0.27440
    -0.22818
     0.44199
     0.52287
     0.92728
     1.01972
     0.28022
    -0.85213
    -0.19352
    -0.42461
     0.80018
     0.74241
     0.93883
     1.71299
     1.99030
     0.95039
     0.10690
     0.00291
     0.04913
     0.44199
     0.28022
     0.78862
     0.45354
     0.33800
    -0.06641
    -0.23973
    -0.17041
    -0.21662
    -0.56326
    -0.77125
    -0.97923
    -0.73658
    -0.99078
    -0.77125
    -0.87524
    -0.92145
    -1.01389
    -0.58637
    -0.29751
    -0.55171
    -0.52860
    -0.40150
    -0.62104
    -0.45927
    -0.41305
    -0.28595
    -0.54015
    -0.43616
     0.07224
    -0.25129
    -0.05486
    -0.13574
    -0.32062
    -0.12419
     0.02602
     0.29178
     0.19934
    -0.11263
     0.13001
     0.14157
     0.15312
     0.49976
     0.59220
     0.41888
     0.56909
     0.56909
     0.64997
     0.56909
     0.14157
     0.19934
     0.59220
     0.40732
     0.38421
     0.32644
     0.21090
     0.41888
     0.30333
     0.49976
     0.61531
     0.46510
     0.10690
     0.21090
     0.76552
     1.11215
     1.42413
     1.15837
     0.91573
     0.91573
     0.26867
    -0.23973
    -0.65570
    -0.23973
     0.59220
     0.85795
     1.67833
     1.13526
    -0.94456
    -2.38889
    -2.42355
    -1.27965
    -1.00234
    -1.23343
    -1.08322
    -0.90990
    -1.39519
    -1.51074
    -1.48763
    -1.55696
    -1.52229
    -1.58007
    -1.26809
    -1.37208
    -1.39519
    -1.41830
    -0.99078
    -1.08322
    -1.02545
    -1.38364
    -1.21032
    -0.92145
    -0.66725
    -0.90990
    -0.93301
    -1.23343
    -1.02545
    -1.14099
    -0.95612
    -0.49393
    -0.64414
    -0.27440
    -0.10108
     0.17623
    -0.05486
    -0.23973
    -0.47083
     0.28022
    -0.05486
     0.09535
     0.63842
     0.55753
     0.34955
     0.47665
    -0.14730
    -0.30906
    -0.40150
    -0.26284
    -0.40150
    -0.40150
    -0.15885
    -0.52860
    -0.71347
    -0.59793
    -0.58637
    -0.87524
    -0.52860
    -0.67881
    -0.73658
    -0.65570
    -0.43616
    -0.36683
    -0.44772
    -0.45927
    -0.38994
    -0.48238
    -0.34373
    -0.35528
    -0.72503
    -0.28595
    -0.17041
    -0.13574
    -0.30906
    -0.21662
    -0.35528
    -0.37839
    -0.47083
    -0.40150
    -0.19352
    -0.33217
    -0.42461
    -0.50549
    -0.19352
    -0.25129
    -0.57482
    -0.70192
    -0.29751
    -0.21662
    -0.27440
    -0.12419
    -0.34373
    -0.64414
    -0.36683
    -0.37839
    -0.05486
     0.10690
    -0.17041
    -0.19352
    -0.04331
     0.14157
     0.04913
    -0.05486
     0.10690
     0.15312
     0.03758
     0.30333
     0.26867
     0.18779
     0.07224
     0.21090
     0.23400
     0.32644
     0.39577
     0.29178
     0.19934
     0.37266
     0.19934
     0.11846
     0.49976
     0.39577
     0.73085
     0.59220
     0.89262
     0.55753
     0.39577
     0.62686
     0.70774
     0.83484
     0.97350
     0.71930
     0.97350
     0.86951
     0.66152
     0.45354
     0.26867
     0.19934
     0.28022
     0.48821
     1.16993
     2.16362
     2.14051
     2.32539
     1.86320
     0.11846
    -2.57376
    -3.42880
    -1.76494
     1.07749
     1.60900
     0.93883
     0.10690
    -0.64414
    -2.26179
    -2.61998
    -2.53910
    -2.55065
    -1.56851
    -0.99078
    -0.75969
    -0.58637
    -0.11263
    -0.07797
     0.10690
     0.25711
     0.67308
     0.89262
     1.48190
     2.02497
     1.63211
     2.36005
     2.89156
     3.00711
     1.80543
    -0.21662
     0.13001
     1.23925
     1.73610
     1.56278
     0.97350
     0.51131
    -0.15885
    -0.77125
    -1.10633
    -1.06011
    -1.01389
    -0.84057
    -0.27440
    -0.44772
    -0.28595
    -0.23973
    -0.27440
     0.06069
     0.09535
     0.21090
     0.23400
     0.14157
     0.56909
     0.60375
     0.36110
     0.43043
     0.19934
    -0.13574
    -0.27440
    -0.14730
    -0.15885
    -0.28595
    -0.52860
    -0.37839
    -0.37839
    -0.17041
    -0.17041
    -0.45927
    -0.42461
    -0.51704
    -0.55171
    -0.55171
    -0.13574
    -0.57482
    -0.80591
    -0.45927
    -0.51704
    -0.44772
    -0.66725
    -0.78280
    -0.55171
    -0.57482
    -0.26284
    -0.40150
    -0.44772
    -0.52860
    -0.58637
    -0.77125
    -0.32062
    -0.44772
    -0.29751
    -0.49393
    -0.36683
    -0.50549
    -0.42461
    -0.59793
    -0.79435
    -0.47083
    -0.28595
    -0.37839
    -0.38994
    -0.65570
    -0.41305
    -0.65570
    -0.33217
    -0.36683
    -0.38994
    -0.41305
    -0.20507
    -0.40150
    -0.36683
    -0.35528
    -0.70192
    -0.34373
    -0.17041
    -0.32062
    -0.42461
    -0.19352
    -0.20507
    -0.56326
    -0.10108
    -0.07797
    -0.11263
    -0.30906
    -0.07797
    -0.02020
     0.07224
     0.06069
    -0.08952
    -0.03175
     0.23400
     0.24556
     0.13001
    -0.00864
    -0.33217
    -0.50549
    -0.45927
     0.13001
     0.15312
     0.03758
    -0.08952
    -0.13574
     0.37266
    -0.20507
    -0.59793
    -0.22818
     0.13001
     0.11846
     0.04913
    -0.21662
    -0.23973
    -0.34373
    -0.80591
    -0.34373
    -0.17041
    -0.62104
    -0.67881
    -0.65570
    -0.67881
    -0.60948
    -0.95612
    -1.12944
    -0.82902
    -0.47083
    -0.64414
    -0.37839
    -0.65570
    -0.47083
    -0.57482
    -0.17041
     0.08379
    -0.11263
    -0.11263
    -0.03175
     0.23400
     0.06069
     0.24556
     0.04913
     0.34955
     0.39577
     0.51131
     0.30333
     0.33800
     0.03758
    -0.30906
    -0.03175
     0.08379
    -0.07797
    -0.19352
    -0.88679
    -0.47083
    -0.69036
    -0.89835
    -1.15255
    -1.07166
    -1.12944
    -0.82902
    -1.07166
    -0.97923
    -1.25654
    -1.24498
    -0.96767
    -0.25129
     0.04913
    -0.15885
    -0.51704
    -0.94456
    -1.76494
    -1.91515
    -1.71872
    -0.87524
    -0.85213
     0.30333
     0.76552
     0.06069
    -0.74814
    -1.26809
    -1.58007
    -1.03700
     0.08379
     0.66152
     1.74766
     3.74660
     4.34744
     3.19198
     0.46510
    -0.65570
     0.18779
     1.33169
     2.45249
     2.45249
     1.94408
     1.34325
     0.62686
     0.13001
    -0.28595
    -0.57482
    -0.73658
    -0.22818
    -0.13574
    -0.14730
     0.07224
    -0.13574
    -0.00864
     0.08379
     0.31489
     0.52287
     0.69619
     0.62686
     0.32644
     0.15312
     0.60375
     0.63842
     0.13001
     0.16468
     0.15312
     0.17623
     0.09535
    -0.02020
     0.08379
    -0.12419
     0.17623
     0.06069
     0.32644
    -0.02020
    -0.00864
    -0.15885
     0.28022
     0.19934
     0.15312
     0.06069
    -0.10108
    -0.02020
     0.04913
    -0.05486
     0.02602
    -0.00864
    -0.26284
    -0.17041
    -0.40150
    -0.71347
    -0.50549
    -0.85213
    -0.69036
    -0.15885
    -0.60948
    -0.95612
    -0.92145
    -1.02545
    -1.14099
    -1.15255
    -0.92145
    -1.30276
    -1.11788
    -1.15255
    -1.00234
    -1.15255
    -1.34897
    -1.68406
    -1.33742
    -1.14099
    -1.33742
    -1.26809
    -1.62628
    -1.58007
    -1.34897
    -1.54540
    -1.36053
    -1.55696
    -1.53385
    -1.49918
    -1.22187
    -1.36053
    -1.38364
    -1.59162
    -1.39519
    -1.14099
    -1.00234
    -1.03700
    -0.84057
    -0.73658
    -0.80591
    -0.66725
    -0.49393
    -0.51704
    -0.36683
    -0.26284
    -0.29751
     0.14157
     0.18779
     0.62686
     0.44199
     0.89262
     1.48190
     1.47035
     1.64366
     1.56278
     1.75921
     2.10585
     2.05963
     1.64366
     1.95564
     2.12896
     2.22139
     2.24450
     2.32539
     1.99030
     1.50501
     1.70144
     1.56278
     1.67833
     1.55123
     1.22770
     1.12371
     1.45879
     1.36635
     1.64366
     1.63211
     1.58589
     1.49345
     1.63211
     1.62056
     1.80543
     1.20459
     1.66677
     1.57434
     1.48190
     1.55123
     1.51656
     1.43568
     1.38946
     1.50501
     1.22770
     1.30858
     1.30858
     1.18148
     1.10060
     1.26236
     1.35480
     1.03127
     0.68463
     0.86951
     0.93883
     0.59220
     0.82329
     0.58064
     0.48821
     0.49976
     0.33800
     0.17623
     0.10690
     0.54598
     0.38421
     0.81173
     0.49976
     0.53442
     0.63842
     1.14682
     1.05438
     1.13526
     1.63211
     2.41782
     2.90312
     3.22664
     2.60270
     1.66677
     1.71299
     2.25606
     1.87476
     1.94408
     1.64366
     0.38421
    -0.87524
    -0.92145
    -2.07691
    -3.17460
    -2.86263
    -1.07166
    -1.96137
    -2.74708
    -2.42355
    -2.52754
    -2.50443
    -2.95506
    -3.65989
    -2.94351
    -1.08322
     0.15312
    -0.08952
     0.01447
     0.54598
     1.14682
     1.53967
     1.42413
     1.52812
     1.42413
     0.59220
     0.21090
     0.81173
     1.45879
     1.63211
     1.75921
     1.49345
     1.28547
     0.99661
     0.78862
     0.73085
     0.55753
     0.25711
     0.45354
     0.39577
    -0.03175
     0.03758
     0.16468
    -0.17041
     0.09535
     0.07224
     0.39577
     0.25711
    -0.11263
    -0.15885
    -0.33217
    -0.11263
     0.10690
     0.21090
     0.55753
     0.25711
    -0.45927
    -0.49393
    -0.33217
    -0.13574
     0.03758
     0.16468
    -0.22818
    -0.62104
    -0.43616
    -0.35528
    -0.43616
    -0.64414
    -0.30906
    -0.60948
    -0.51704
    -0.50549
    -0.32062
    -0.42461
    -0.37839
    -0.42461
    -0.11263
    -0.18196
    -0.34373
    -0.38994
    -0.42461
    -0.25129
    -0.42461
    -0.44772
    -0.28595
    -0.57482
    -0.30906
    -0.33217
    -0.22818
    -0.67881
    -0.64414
    -0.69036
    -0.47083
    -0.47083
    -0.26284
    -0.51704
    -0.45927
    -0.51704
    -0.33217
    -0.43616
    -0.21662
    -0.54015
    -0.19352
    -0.13574
     0.04913
     0.26867
     0.23400
     0.55753
     0.61531
     0.77707
     1.01972
     1.13526
     0.81173
     1.06594
     1.58589
     1.96719
     3.14576
     4.17412
     4.09324
     3.34219
     2.78757
     2.14051
     2.40627
     2.15207
     2.76446
     2.94933
     3.04177
     2.79912
     2.07118
     1.36635
     1.08904
     0.45354
     0.34955
    -0.13574
    -0.08952
    -0.12419
    -0.27440
    -0.21662
    -0.28595
    -0.64414
    -0.36683
    -0.20507
    -0.10108
     0.06069
     0.00291
    -0.10108
    -0.28595
     0.02602
    -0.00864
     0.26867
     0.39577
     0.07224
     0.23400
     0.44199
     0.21090
     0.11846
     0.06069
     0.17623
     0.36110
     0.61531
     0.10690
    -0.07797
     0.08379
     0.14157
    -0.08952
     0.06069
     0.09535
     0.07224
     0.07224
    -0.11263
     0.14157
    -0.11263
    -0.18196
    -0.33217
    -0.02020
    -0.06641
    -0.00864
    -0.21662
    -0.27440
    -0.20507
    -0.43616
    -0.03175
     0.00291
    -0.40150
    -0.33217
    -0.30906
    -0.21662
    -0.34373
    -0.34373
    -0.25129
    -0.21662
     0.14157
     0.13001
     0.00291
     0.03758
     0.28022
     0.73085
     1.44724
     1.93253
     1.90942
     1.37791
     1.71299
     2.66047
     3.78126
     2.70669
     2.00186
     0.24556
    -0.87524
    -1.22187
    -1.61473
    -1.88049
    -0.90990
     0.14157
    -0.96767
    -1.49918
    -2.01914
    -3.29015
    -3.27859
    -2.51599
    -1.62628
    -1.39519
    -1.36053
    -1.67250
    -0.73658
     0.39577
     0.85795
     0.99661
     0.84640
     0.52287
    -0.15885
     0.16468
     0.32644
    -0.23973
    -0.32062
    -0.13574
    -0.02020
     0.07224
    -0.17041
    -0.06641
    -0.19352
     0.11846
     0.30333
     0.08379
    -0.00864
    -0.00864
    -0.33217
    -0.07797
     0.29178
    -0.08952
    -0.32062
     0.04913
     0.00291
    -0.00864
    -0.06641
    -0.26284
    -0.00864
    -0.17041
     0.19934
    -0.19352
     0.04913
    -0.15885
    -0.33217
    -0.15885
    -0.03175
    -0.17041
    -0.30906
    -0.26284
    -0.19352
    -0.04331
     0.17623
    -0.15885
    -0.12419
     0.43043
     0.59220
     0.67308
     0.78862
    -0.05486
    -0.38994
    -0.34373
     0.40732
     0.51131
     0.43043
     0.26867
     0.01447
     0.11846
     0.59220
     0.45354
     0.31489
     0.38421
     0.21090
     0.17623
     0.45354
     0.31489
     0.55753
     0.45354
     0.76552
     0.90417
     0.66152
     0.49976
     0.13001
     0.19934
    -0.05486
     0.00291
    -0.29751
    -0.26284
    -0.38994
    -0.19352
    -0.32062
    -0.52860
    -0.43616
    -0.70192
    -0.47083
    -0.13574
    -0.48238
    -0.58637
    -0.51704
    -0.49393
    -0.36683
    -0.48238
    -0.44772
    -0.52860
    -0.52860
    -0.27440
    -0.25129
    -0.19352
    -0.55171
    -0.44772
    -0.51704
    -0.25129
    -0.23973
    -0.44772
    -0.25129
    -0.52860
    -0.19352
    -0.42461
    -0.34373
    -0.36683
    -0.58637
    -0.32062
    -0.32062
    -0.48238
    -0.48238
    -0.29751
    -0.65570
    -0.63259
    -0.06641
    -0.49393
    -0.50549
    -0.21662
    -0.27440
    -0.02020
    -0.23973
     0.02602
     0.06069
    -0.11263
     0.06069
     0.23400
     0.29178
     0.37266
     0.03758
     0.06069
     0.47665
     0.40732
     0.18779
     0.03758
    -0.10108
     0.02602
    -0.12419
    -0.14730
    -0.38994
    -0.26284
    -0.50549
    -0.19352
    -0.04331
    -0.40150
    -0.38994
    -0.38994
    -0.04331
     0.18779
     0.10690
    -0.22818
    -0.07797
    -0.04331
     0.15312
     0.23400
     0.53442
     0.61531
     0.40732
     0.23400
     0.48821
     0.43043
     0.02602
    -0.21662
    -0.06641
    -0.77125
    -0.81746
    -0.64414
    -0.86368
    -1.86893
    -2.75863
    -2.68931
    -1.69561
    -0.40150
     0.22245
     0.46510
    -0.25129
    -0.51704
    -1.77649
    -1.77649
    -1.15255
    -0.64414
    -0.92145
     0.08379
     0.29178
     0.19934
     0.24556
    -0.08952
    -0.44772
    -0.00864
     0.07224
     0.71930
     1.11215
     0.55753
    -0.00864
    -1.10633
    -0.18196
     0.88106
     1.58589
     1.87476
     1.81698
     1.44724
     1.00816
     0.71930
     0.31489
     0.13001
    -0.10108
     0.01447
     1.58589
     5.26025
     2.53337
     0.43043
    -0.43616
     0.32644
     1.14682
     1.20459
     1.71299
     1.43568
     1.23925
     0.69619
     0.21090
     0.01447
    -0.40150
    -0.70192
    -0.89835
    -0.95612
    -1.09477
    -1.26809
    -1.19876
    -0.87524
    -0.64414
    -0.69036
    -0.56326
    -0.19352
    -0.18196
    -0.34373
    -0.19352
     0.03758
     0.06069
     0.30333
    -0.08952
     0.18779
     0.09535
     0.38421
    -0.06641
     0.23400
     0.13001
     0.46510
     0.45354
     0.38421
     0.61531
     0.39577
     0.41888
     0.11846
    -0.08952
     0.15312
     0.43043
     0.34955
     0.39577
     0.47665
     0.32644
    -0.14730
     0.02602
    -0.10108
    -0.12419
    -0.04331
    -0.17041
    -0.22818
    -0.37839
    -0.37839
    -0.55171
    -0.48238
    -0.71347
    -0.73658
    -0.79435
    -0.63259
    -0.85213
    -0.95612
    -1.11788
    -0.86368
    -0.95612
    -1.07166
    -1.26809
    -1.04856
    -1.19876
    -1.14099
    -1.02545
    -0.82902
    -0.92145
    -1.07166
    -1.18721
    -0.94456
    -0.84057
    -1.02545
    -0.77125
    -0.92145
    -0.62104
    -0.67881
    -0.57482
    -0.65570
    -0.73658
    -0.80591
    -0.74814
    -0.63259
    -0.55171
    -0.50549
    -0.47083
    -0.44772
    -0.32062
    -0.55171
    -0.32062
    -0.35528
    -0.20507
    -0.11263
    -0.08952
     0.02602
    -0.10108
     0.03758
    -0.03175
     0.31489
     0.22245
     0.22245
     0.15312
     0.25711
     0.15312
     0.07224
     0.11846
     0.18779
     0.32644
     0.18779
     0.36110
     0.28022
     0.45354
     0.33800
     0.32644
     0.58064
     0.61531
     0.49976
     0.60375
     0.86951
     1.03127
     1.12371
     0.58064
     1.11215
     1.03127
     0.39577
     0.92728
     0.45354
     0.13001
    -0.30906
    -0.32062
    -0.59793
    -1.58007
    -1.26809
    -1.45297
    -2.06536
    -1.89204
    -1.36053
    -1.26809
    -1.14099
    -1.89204
    -1.77649
    -1.82271
    -1.09477
    -0.84057
    -0.84057
    -0.45927
    -0.08952
     0.16468
     0.32644
     0.23400
     0.46510
     0.33800
     0.63842
     0.10690
     0.16468
     0.06069
    -0.12419
    -0.71347
    -0.79435
    -0.37839
     0.34955
    -0.15885
    -0.42461
    -0.56326
    -0.49393
    -0.23973
    -0.33217
    -0.33217
    -0.57482
    -0.87524
    -0.78280
    -0.03175
     0.17623
     0.07224
     0.48821
     0.11846
    -0.60948
    -0.90990
    -0.63259
    -0.33217
    -0.89835
    -0.14730
     0.73085
     0.43043
    -0.15885
    -1.74183
    -2.85107
    -2.59687
    -1.86893
    -0.62104
    -0.32062
    -0.38994
    -0.60948
    -0.97923
    -1.70717
    -1.84582
    -1.67250
    -1.08322
    -1.02545
    -0.58637
    -0.63259
    -0.28595
    -0.37839
    -0.20507
    -0.26284
    -0.75969
    -0.57482
    -0.40150
    -0.28595
    -0.55171
    -0.70192
    -0.67881
    -0.64414
    -0.35528
    -0.29751
    -0.44772
    -0.55171
    -0.37839
    -0.70192
    -0.52860
    -0.43616
    -0.71347
    -0.67881
    -0.47083
    -0.32062
    -0.45927
    -0.63259
    -0.77125
    -0.69036
    -0.19352
    -0.21662
    -0.72503
    -0.86368
    -0.77125
    -0.74814
    -0.70192
    -0.48238
    -0.66725
    -1.25654
    -0.65570
    -0.64414
    -0.65570
    -0.78280
    -0.78280
    -0.99078
    -0.96767
    -0.57482
    -0.51704
    -0.77125
    -0.80591
    -0.63259
    -0.51704
     0.04913
     0.09535
    -0.15885
    -0.00864
    -0.19352
     0.02602
     0.16468
     0.13001
     0.54598
     0.96194
     1.30858
     1.30858
     1.15837
     1.22770
     1.73610
     2.16362
     2.63736
     2.27917
     1.53967
     0.77707
     0.78862
     0.82329
     0.66152
     0.77707
     0.61531
     0.55753
     0.56909
     0.11846
    -0.45927
    -0.93301
    -1.22187
    -1.25654
    -1.00234
    -0.86368
    -0.48238
    -0.55171
    -0.22818
    -0.11263
    -0.21662
    -0.10108
    -0.34373
    -0.34373
     0.29178
     0.04913
    -0.32062
    -0.10108
    -0.07797
    -0.00864
    -0.10108
     0.37266
     0.25711
    -0.18196
    -0.55171
    -0.21662
    -0.48238
    -0.35528
    -0.47083
    -0.25129
    -0.14730
     0.00291
     0.06069
     0.01447
    -0.19352
    -0.26284
    -0.10108
     0.31489
     0.75396
     0.78862
     0.74241
     1.11215
     1.67833
     1.80543
     2.49870
     2.41782
     0.43043
    -0.56326
    -0.65570
    -0.02020
     0.99661
     0.60375
     0.06069
    -0.42461
    -0.52860
    -0.87524
    -1.25654
    -1.29120
    -0.63259
    -0.48238
    -0.03175
     0.07224
    -0.11263
    -0.28595
     0.11846
     0.21090
     0.47665
     0.16468
     0.11846
    -1.01389
    -0.85213
    -1.53385
    -1.83427
    -1.49918
    -0.70192
    -0.27440
    -0.87524
    -1.98448
    -1.70717
    -1.17566
    -0.89835
    -0.79435
    -0.89835
    -0.45927
     0.08379
     0.08379
     0.63842
     0.68463
     0.32644
     0.38421
     0.24556
     0.19934
     0.24556
    -0.03175
    -0.14730
     0.02602
     0.32644
     0.30333
     0.17623
     0.15312
     0.03758
    -0.52860
    -0.37839
    -0.02020
    -0.64414
    -0.60948
    -0.44772
    -0.32062
    -0.87524
    -0.99078
    -1.26809
    -1.37208
    -1.33742
    -1.16410
    -0.73658
    -0.58637
    -0.90990
    -0.78280
    -0.84057
    -0.43616
    -0.49393
    -0.51704
    -0.15885
    -0.44772
    -0.42461
    -0.30906
    -0.27440
    -0.37839
    -0.32062
    -0.40150
    -0.47083
    -0.56326
    -0.62104
    -0.92145
    -1.12944
    -0.93301
    -0.72503
    -0.72503
    -0.95612
    -0.92145
    -1.10633
    -0.80591
    -0.86368
    -0.59793
    -0.60948
    -0.65570
    -0.59793
    -0.40150
    -0.72503
    -0.89835
    -0.90990
    -0.58637
    -0.36683
    -0.18196
    -0.18196
    -0.52860
    -0.45927
    -0.49393
    -0.27440
    -0.42461
    -0.51704
    -0.65570
    -0.47083
    -0.49393
    -0.49393
    -0.67881
    -0.82902
    -0.73658
    -0.43616
    -0.36683
    -0.47083
    -0.45927
    -0.50549
    -0.37839
    -0.37839
    -0.27440
     0.11846
     0.08379
     0.51131
     0.66152
     0.88106
     0.92728
     0.60375
     0.95039
     2.37160
     2.96089
     1.27392
     0.92728
     0.97350
     0.62686
     0.80018
     1.12371
     1.16993
     0.76552
     0.43043
     0.26867
    -0.04331
    -0.44772
    -0.79435
    -1.12944
    -0.73658
    -0.42461
    -0.25129
    -0.58637
    -0.85213
    -0.90990
    -0.55171
    -0.48238
    -0.64414
    -0.65570
    -0.42461
    -0.12419
    -0.03175
    -0.03175
    -0.18196
    -0.40150
    -0.17041
     0.34955
     0.30333
     0.41888
     0.43043
     0.47665
     0.61531
     0.63842
     0.98505
     0.99661
     0.91573
     0.95039
     1.13526
     1.19304
     0.91573
     0.86951
     0.70774
     1.03127
     1.05438
     1.07749
     1.20459
     0.96194
     0.83484
     0.83484
     0.70774
     0.90417
     0.69619
     0.55753
     0.43043
     0.15312
     0.61531
     0.18779
    -0.07797
     0.14157
    -0.12419
    -0.34373
    -0.32062
    -0.60948
    -0.77125
    -0.82902
    -0.67881
    -0.60948
    -0.62104
    -1.08322
    -0.70192
    -0.85213
    -0.51704
    -0.47083
    -0.70192
    -0.73658
    -0.49393
    -0.57482
    -0.51704
    -0.55171
    -0.67881
    -0.74814
    -0.84057
    -0.48238
    -0.41305
    -0.49393
    -0.36683
    -0.51704
    -0.37839
    -0.36683
    -0.60948
    -0.40150
    -0.55171
    -0.64414
    -0.67881
    -0.72503
    -0.89835
    -1.22187
    -0.93301
    -1.02545
    -1.06011
    -1.08322
    -1.17566
    -1.53385
    -1.24498
    -1.19876
    -1.16410
    -1.34897
    -1.23343
    -0.99078
    -1.07166
    -0.75969
    -0.90990
    -0.60948
    -0.79435
    -0.67881
    -0.54015
    -0.35528
    -0.51704
    -0.67881
    -0.66725
    -0.54015
    -0.41305
    -0.56326
    -0.40150
     0.03758
     0.34955
     0.58064
     1.25081
     0.84640
    -1.30276
    -1.21032
     0.36110
     0.10690
     0.17623
    -0.11263
    -1.67250
    -1.22187
    -0.21662
    -1.71872
    -1.58007
    -1.79960
    -2.73553
    -3.45191
    -3.15149
    -3.40569
    -2.95506
    -2.33112
    -1.27965
    -0.25129
    -0.94456
    -1.23343
    -0.63259
     0.55753
     0.89262
     1.18148
     1.78232
     2.37160
     2.56803
     3.14576
     3.42307
     3.64261
     3.42307
     2.93778
     2.44093
     2.67202
     2.44093
     2.72980
     2.48715
     2.24450
     1.71299
     1.00816
     0.64997
     1.15837
     0.90417
     0.51131
     0.52287
     0.55753
     0.51131
     0.21090
     0.00291
    -0.06641
    -0.00864
    -0.27440
     0.09535
     0.00291
    -0.12419
     0.01447
    -0.62104
    -0.21662
    -0.13574
    -0.25129
    -0.03175
     0.13001
    -0.56326
    -0.71347
    -0.57482
    -0.97923
    -0.37839
    -0.73658
    -0.77125
    -1.12944
    -1.00234
    -1.15255
    -1.47608
    -1.36053
    -1.51074
    -1.61473
    -1.53385
    -1.22187
    -1.06011
    -1.30276
    -1.48763
    -1.42986
    -1.10633
    -0.92145
    -0.90990
    -0.97923
    -0.99078
    -0.95612
    -1.09477
    -0.93301
    -0.84057
    -0.89835
    -1.12944
    -0.85213
    -0.96767
    -0.93301
    -1.18721
    -1.25654
    -1.09477
    -1.06011
    -1.07166
    -1.11788
    -1.19876
    -1.15255
    -1.21032
    -1.47608
    -1.36053
    -1.36053
    -1.38364
    -1.29120
    -1.09477
    -1.23343
    -1.04856
    -1.42986
    -1.70717
    -1.60318
    -1.23343
    -1.32587
    -1.26809
    -1.51074
    -1.45297
    -1.40675
    -1.45297
    -1.30276
    -1.56851
    -1.96137
    -1.59162
    -1.53385
    -1.63784
    -1.76494
    -2.10002
    -1.82271
    -1.67250
    -1.81116
    -1.93826
    -2.18091
    -2.19246
    -2.51599
    -2.20401
    -2.22712
    -2.33112
    -2.48132
    -2.53910
    -2.30801
    -2.37733
    -2.45822
    -2.59687
    -2.42355
    -2.27334
    -2.07691
    -2.12313
    -2.37733
    -2.03070
    -2.13469
    -1.60318
    -1.44141
    -0.93301
    -1.03700
    -1.19876
    -1.41830
    -1.26809
    -1.25654
    -1.76494
    -1.67250
    -1.39519
    -1.21032
    -1.16410
    -1.68406
    -1.99603
    -1.91515
    -2.08847
    -1.89204
    -1.60318
    -1.78805
    -1.75339
    -1.44141
    -0.85213
    -1.26809
    -1.84582
    -1.27965
    -0.40150
    -0.20507
    -0.41305
    -0.72503
    -0.37839
    -0.51704
    -0.34373
    -0.28595
     0.62686
     0.29178
     0.34955
     0.04913
    -0.14730
    -0.69036
    -0.56326
    -0.50549
    -0.40150
    -0.26284
     0.03758
    -0.59793
    -0.57482
    -0.78280
    -1.00234
    -0.87524
    -0.80591
    -0.86368
    -1.45297
    -1.49918
    -1.30276
    -0.92145
    -0.84057
    -1.17566
    -1.15255
    -1.01389
    -0.80591
    -1.15255
    -1.32587
    -1.25654
    -1.32587
    -1.22187
    -0.95612
    -0.80591
    -0.95612
    -1.19876
    -1.40675
    -1.19876
    -1.14099
    -0.63259
     0.16468
     0.32644
     0.74241
     0.31489
    -0.03175
    -0.40150
    -0.18196
     0.32644
     1.01972
     1.77077
     1.58589
     1.92097
     1.87476
     1.18148
     0.84640
     0.55753
    -0.21662
    -1.60318
    -1.51074
    -0.45927
    -0.62104
    -0.32062
    -0.56326
    -1.49918
    -1.74183
    -1.84582
    -1.90359
    -2.33112
    -2.30801
    -1.82271
    -1.51074
    -1.24498
    -1.16410
    -1.21032
    -1.09477
    -0.94456
    -0.89835
    -0.78280
    -1.06011
    -1.12944
    -1.38364
    -0.96767
    -1.02545
    -1.22187
    -1.29120
    -1.39519
    -1.24498
    -0.94456
    -1.18721
    -1.07166
    -1.23343
    -0.97923
    -0.84057
    -0.84057
    -0.97923
    -1.09477
    -1.04856
    -0.67881
    -0.58637
    -0.55171
    -0.81746
    -0.82902
    -1.03700
    -0.75969
    -0.86368
    -0.63259
    -0.64414
    -0.58637
    -0.66725
    -0.47083
    -0.37839
    -0.67881
    -0.59793
    -0.52860
    -0.07797
    -0.08952
    -0.18196
    -0.22818
    -0.08952
     0.03758
     0.37266
    -0.04331
     0.08379
     0.00291
     0.14157
     0.21090
     0.24556
     0.30333
     0.06069
     0.21090
     0.31489
     0.54598
     0.30333
     0.14157
     0.15312
     0.19934
     0.23400
     0.28022
     0.30333
     0.25711
     0.17623
     0.21090
     0.28022
     0.10690
     0.22245
    -0.00864
     0.07224
    -0.08952
    -0.26284
    -0.25129
    -0.51704
    -0.41305
    -0.29751
    -0.58637
    -0.78280
    -0.69036
    -0.67881
    -0.82902
    -0.80591
    -0.88679
    -1.02545
    -1.37208
    -1.09477
    -0.86368
    -1.01389
    -1.19876
    -1.26809
    -1.12944
    -0.80591
    -0.78280
    -0.55171
    -0.18196
     0.13001
     0.24556
     0.33800
    -0.07797
    -2.79330
    -5.78594
    -5.05800
    -0.65570
     0.68463
     0.47665
    -1.60318
    -2.65464
    -2.92040
    -2.68931
    -2.48132
    -2.28490
    -1.42986
     0.34955
     2.75291
     2.82223
     1.90942
    -0.38994
    -0.69036
    -0.02020
     0.93883
     1.12371
     1.52812
     1.06594
     0.39577
    -0.30906
    -1.10633
    -1.67250
    -1.86893
    -1.83427
    -1.88049
    -1.18721
    -1.01389
    -1.48763
    -1.71872
    -1.03700
    -0.55171
    -0.25129
     0.28022
     0.38421
     0.02602
     0.26867
     0.08379
     0.52287
     0.41888
     0.33800
     0.16468
     0.09535
     0.26867
     0.09535
     0.06069
     0.10690
     0.22245
     0.08379
    -0.04331
     0.11846
     0.16468
    -0.15885
    -0.10108
    -0.36683
    -0.20507
     0.11846
    -0.15885
    -0.29751
    -0.30906
    -0.30906
    -0.37839
    -0.26284
    -0.40150
    -0.42461
    -0.40150
    -0.41305
    -0.63259
    -0.65570
    -0.79435
    -0.69036
    -0.50549
    -0.63259
    -0.93301
    -1.08322
    -1.02545
    -1.27965
    -1.00234
    -1.30276
    -1.24498
    -1.14099
    -1.45297
    -1.25654
    -1.32587
    -1.61473
    -1.67250
    -1.26809
    -1.25654
    -1.45297
    -1.18721
    -1.19876
    -1.29120
    -0.84057
    -0.99078
    -1.03700
    -1.29120
    -0.69036
    -0.82902
    -0.41305
    -0.04331
    -0.12419
    -0.26284
    -0.37839
    -0.00864
    -0.05486
     0.11846
     0.11846
     0.02602
     0.37266
     0.55753
     0.44199
     0.61531
     0.40732
     0.33800
     0.47665
     0.39577
     0.17623
    -0.02020
     0.19934
     0.66152
     1.04283
     1.16993
     0.90417
     0.43043
     0.01447
     0.46510
     0.15312
     0.71930
     1.05438
     1.63211
     2.24450
     2.70669
     1.92097
     0.46510
     0.43043
     0.96194
     1.07749
     1.67833
     1.77077
     0.25711
     0.58064
     2.18673
     1.22770
     1.08904
     0.85795
     0.39577
    -0.40150
    -0.15885
     0.09535
     0.30333
     0.02602
     0.21090
     0.39577
     0.25711
     0.24556
     0.16468
     0.08379
     0.30333
     0.15312
    -0.59793
    -1.10633
    -1.68406
    -1.91515
    -2.22712
    -0.20507
     0.78862
     0.89262
    -0.32062
    -2.08847
    -2.55065
    -1.86893
    -1.26809
    -1.14099
    -0.17041
     0.34955
    -0.04331
    -0.30906
    -0.75969
    -0.67881
    -0.33217
     0.11846
     0.22245
    -0.14730
    -0.48238
    -0.37839
    -0.08952
    -0.25129
    -0.21662
    -0.70192
    -0.75969
    -0.52860
    -0.44772
    -0.14730
     0.01447
    -0.41305
    -0.81746
    -0.74814
    -0.54015
    -0.80591
    -0.96767
    -1.24498
    -0.95612
    -0.55171
    -0.23973
    -0.42461
    -0.58637
    -0.63259
    -0.12419
     0.43043
     0.73085
     0.71930
     0.58064
     1.15837
     1.45879
     1.43568
     1.22770
     1.68988
     2.02497
     2.44093
     2.53337
     2.46404
     2.25606
     2.16362
     1.73610
     1.11215
     1.03127
     1.08904
     1.13526
     1.06594
     0.56909
     0.58064
     0.53442
    -0.15885
    -0.32062
    -0.43616
    -0.77125
    -0.79435
    -1.10633
    -1.08322
    -1.21032
    -1.08322
    -1.04856
    -1.08322
    -1.30276
    -1.37208
    -1.06011
    -0.85213
    -1.04856
    -1.17566
    -1.27965
    -1.00234
    -0.72503
    -0.75969
    -0.67881
    -0.65570
    -0.89835
    -1.10633
    -0.82902
    -0.60948
    -0.45927
    -0.73658
    -0.70192
    -0.59793
    -0.51704
    -0.49393
    -0.92145
    -0.54015
    -0.54015
    -0.27440
    -0.22818
    -0.38994
    -0.51704
    -0.38994
    -0.48238
    -0.35528
    -0.26284
    -0.38994
    -0.47083
    -0.27440
    -0.13574
    -0.37839
    -0.30906
    -0.49393
    -0.36683
    -0.27440
    -0.19352
    -0.17041
    -0.43616
    -0.26284
    -0.59793
    -0.11263
    -0.19352
    -0.26284
    -0.36683
    -0.40150
    -0.22818
    -0.41305
    -0.34373
    -0.65570
    -0.54015
    -0.44772
    -0.27440
    -0.29751
    -0.29751
    -0.62104
    -0.81746
    -0.45927
    -0.30906
    -0.58637
    -0.59793
    -0.36683
    -0.40150
    -0.54015
    -0.38994
    -0.57482
    -0.59793
    -0.21662
    -0.27440
    -0.34373
    -0.20507
    -0.25129
    -0.33217
    -0.23973
     0.25711
     0.10690
     0.07224
    -0.06641
     0.14157
     0.26867
    -0.02020
     0.00291
     0.11846
     0.19934
     0.28022
     0.54598
     0.41888
     0.04913
     0.06069
    -0.25129
     0.30333
     0.59220
     0.18779
     0.24556
     0.55753
     0.74241
     0.73085
     0.36110
     0.06069
     0.19934
     0.49976
     0.09535
    -0.15885
    -0.33217
    -0.20507
    -0.29751
    -0.66725
    -1.89204
    -2.46977
    -2.40044
    -2.05380
    -1.49918
    -1.14099
    -1.16410
    -1.10633
    -1.63784
    -0.62104
     0.77707
     1.50501
     1.01972
    -1.16410
    -2.66620
    -0.63259
     1.99030
     2.20984
     2.33694
     2.40627
     1.73610
     1.04283
     0.82329
    -0.05486
     0.28022
     0.14157
     0.43043
     0.41888
     0.77707
     0.88106
     0.66152
     0.54598
     0.81173
     0.45354
     0.29178
     0.24556
     0.10690
     0.19934
     0.29178
     0.18779
     0.25711
     0.09535
     0.19934
     0.18779
     0.16468
     0.23400
    -0.02020
    -0.18196
    -0.08952
     0.01447
    -0.14730
    -0.57482
    -0.47083
    -0.50549
    -0.15885
    -0.48238
    -0.63259
    -0.52860
    -0.64414
    -0.40150
    -0.47083
    -0.52860
    -0.59793
    -0.54015
    -0.69036
    -0.36683
    -0.50549
    -0.42461
    -0.43616
    -0.42461
    -0.47083
    -0.28595
    -0.44772
    -0.45927
    -0.38994
    -0.26284
    -0.26284
    -0.22818
    -0.50549
    -0.32062
    -0.58637
    -0.11263
    -0.00864
    -0.03175
    -0.32062
    -0.34373
    -0.12419
    -0.00864
    -0.06641
    -0.21662
    -0.29751
    -0.05486
    -0.30906
     0.00291
    -0.02020
    -0.32062
    -0.33217
    -0.08952
     0.08379
     0.06069
    -0.05486
    -0.14730
    -0.21662
    -0.21662
    -0.05486
     0.13001
     0.19934
    -0.14730
    -0.06641
     0.07224
     0.19934
     0.11846
    -0.19352
    -0.02020
     0.17623
     0.26867
     0.13001
     0.02602
    -0.00864
     0.03758
     0.21090
    -0.02020
     0.14157
    -0.00864
    -0.00864
     0.11846
     0.07224
    -0.15885
    -0.13574
    -0.18196
     0.13001
     0.13001
     0.03758
    -0.03175
    -0.00864
    -0.05486
     0.13001
     0.09535
    -0.07797
    -0.02020
     0.03758
     0.14157
    -0.02020
     0.17623
     0.01447
     0.03758
     0.29178
     0.13001
    -0.03175
    -0.04331
     0.11846
     0.04913
     0.08379
     0.17623
     0.37266
     0.34955
     0.67308
     0.38421
     0.14157
     0.17623
     0.21090
    -0.06641
     0.37266
     0.54598
     0.66152
     0.31489
     0.49976
     0.86951
     0.46510
     0.36110
     0.73085
     1.26236
     0.61531
     0.59220
     0.61531
     0.29178
     0.51131
     0.03758
    -0.28595
    -0.66725
    -0.90990
    -0.20507
     0.61531
     0.61531
    -0.06641
    -0.37839
    -0.22818
    -0.27440
    -0.97923
    -1.04856
    -1.11788
    -0.28595
     0.86951
     0.76552
     0.47665
     0.51131
     0.04913
    -0.35528
    -0.25129
    -0.21662
    -0.35528
    -0.58637
    -0.19352
    -0.02020
    -0.03175
    -0.13574
    -0.22818
    -0.08952
    -0.11263
     0.34955
     0.22245
     0.34955
     0.58064
     0.46510
     0.97350
     0.96194
     1.04283
     0.76552
     0.64997
     1.25081
     1.73610
     1.41257
     1.03127
     1.10060
     1.62056
     1.44724
     1.33169
     1.47035
     1.42413
     1.51656
     1.43568
     1.66677
     1.57434
     1.45879
     1.34325
     1.50501
     1.36635
     1.73610
     1.68988
     1.58589
     1.40102
     1.45879
     1.42413
     1.30858
     1.47035
     1.30858
     1.20459
     1.20459
     1.45879
     1.23925
     1.27392
     0.98505
     1.18148
     1.12371
     1.18148
     1.18148
     1.10060
     0.99661
     0.96194
     0.69619
     0.93883
     1.11215
     0.88106
     0.95039
     1.01972
     0.89262
     0.55753
     0.77707
     0.88106
     0.93883
     0.91573
     0.76552
     0.73085
     0.97350
     0.92728
     0.83484
     0.82329
     0.75396
     0.66152
     0.96194
     0.95039
     0.92728
     0.74241
     0.66152
     0.67308
     1.04283
     0.98505
     0.92728
     0.84640
     0.80018
     0.77707
     0.59220
     0.82329
     0.70774
     0.39577
     0.37266
     0.74241
     0.68463
     0.41888
     0.17623
    -0.12419
     0.17623
     0.11846
    -0.18196
    -0.07797
    -0.27440
    -0.19352
    -0.32062
    -0.05486
    -0.03175
    -0.25129
    -0.15885
    -0.28595
    -0.13574
     0.06069
    -0.41305
    -0.48238
    -0.26284
    -0.32062
    -0.18196
    -0.33217
     0.37266
     2.24450
     4.74030
     4.08168
     2.18673
     1.80543
     3.88526
     3.24975
    -0.05486
     0.82329
     2.99555
     3.63105
     1.04283
     0.36110
    -1.96137
    -4.02964
    -0.75969
    -0.58637
    -2.08847
    -3.55590
    -4.11052
    -4.17985
    -3.78699
    -2.30801
    -1.98448
    -1.89204
    -1.61473
    -1.48763
    -0.43616
     0.36110
     1.38946
     1.49345
     1.05438
     1.25081
     1.59745
     1.37791
     1.56278
     1.66677
     1.42413
     1.47035
     1.77077
     1.74766
     1.62056
     1.14682
     0.96194
     1.06594
     1.12371
     1.51656
     1.00816
     0.88106
     0.77707
     0.37266
     0.45354
     0.46510
     0.06069
    -0.41305
    -0.10108
    -0.04331
     0.03758
    -0.30906
    -0.37839
    -0.69036
    -0.55171
    -0.59793
    -0.42461
    -0.47083
    -0.69036
    -0.59793
    -0.37839
    -0.18196
    -0.03175
    -0.85213
    -1.29120
    -0.81746
    -0.64414
    -0.73658
    -0.72503
    -0.87524
    -1.08322
    -0.99078
    -0.88679
    -0.97923
    -1.18721
    -0.96767
    -1.44141
    -1.02545
    -1.07166
    -1.15255
    -1.10633
    -0.99078
    -0.60948
    -0.75969
    -0.82902
    -0.66725
    -0.84057
    -0.56326
    -0.62104
    -0.44772
    -0.77125
    -0.62104
    -0.78280
    -0.74814
    -0.58637
    -0.60948
    -0.77125
    -0.60948
    -0.58637
    -0.51704
    -0.62104
    -0.95612
    -0.66725
    -0.60948
    -0.47083
    -0.55171
    -0.65570
    -0.67881
    -0.62104
    -0.47083
    -0.25129
    -0.35528
    -0.56326
    -0.65570
    -0.42461
    -0.33217
    -0.18196
    -0.22818
    -0.59793
    -0.34373
    -0.15885
    -0.23973
    -0.15885
    -0.36683
    -0.37839
    -0.44772
     0.06069
     0.17623
    -0.56326
    -0.59793
    -0.12419
    -0.12419
    -0.04331
    -0.15885
     0.41888
    -0.26284
    -0.17041
    -0.22818
    -0.05486
    -0.21662
    -0.21662
    -0.19352
     0.00291
     0.23400
    -0.00864
    -0.28595
    -0.13574
    -0.21662
    -0.08952
    -0.23973
    -0.15885
    -0.13574
    -0.18196
    -0.17041
    -0.07797
     0.02602
    -0.02020
    -0.44772
    -0.34373
    -0.14730
    -0.17041
    -0.13574
    -0.41305
    -0.14730
    -0.26284
    -0.52860
    -0.50549
    -0.23973
    -0.43616
    -0.57482
    -0.35528
    -0.45927
    -0.40150
    -0.73658
    -0.50549
    -0.04331
    -0.25129
    -0.64414
    -0.44772
    -0.27440
    -0.29751
    -0.12419
    -0.49393
    -0.12419
    -0.25129
    -0.13574
     0.09535
     0.13001
     0.09535
     0.22245
    -0.04331
     0.39577
     0.41888
     0.11846
     0.28022
     0.15312
     0.31489
     0.61531
     0.37266
     0.08379
     0.70774
     1.56278
     2.46404
     1.77077
     1.88631
     1.78232
     0.15312
    -0.07797
    -0.06641
     1.99030
     1.56278
     0.34955
     0.45354
     1.41257
     1.47035
     0.51131
    -2.18091
    -2.37733
    -1.40675
    -0.81746
    -0.54015
    -0.10108
    -0.59793
    -1.38364
    -1.88049
    -1.55696
    -0.77125
    -0.10108
     0.09535
     0.19934
     0.21090
     0.15312
     0.59220
     0.95039
     0.66152
     0.86951
     1.00816
     1.35480
     1.45879
     1.27392
     1.60900
     1.66677
     1.21614
     0.93883
     1.11215
     0.86951
     0.75396
     0.70774
     0.60375
     0.56909
     0.51131
     0.46510
     0.78862
     0.77707
     0.14157
    -0.21662
     0.08379
     0.25711
     0.08379
     0.15312
     0.43043
     0.39577
     0.36110
     0.13001
     0.39577
     0.00291
    -0.07797
    -0.07797
     0.23400
     0.70774
     0.38421
     0.29178
     0.10690
     0.44199
     0.28022
     0.37266
     0.33800
     0.39577
     0.29178
     0.26867
     0.47665
     0.32644
     0.25711
     0.23400
     0.03758
    -0.07797
     0.19934
    -0.27440
    -0.00864
    -0.11263
    -0.03175
    -0.06641
    -0.18196
    -0.19352
    -0.38994
    -0.12419
    -0.15885
     0.15312
    -0.20507
    -0.28595
    -0.22818
    -0.18196
     0.23400
    -0.08952
    -0.41305
    -0.26284
     0.09535
     0.10690
    -0.03175
    -0.04331
    -0.13574
    -0.19352
    -0.28595
     0.01447
    -0.04331
     0.03758
    -0.32062
    -0.07797
     0.16468
     0.33800
    -0.07797
    -0.06641
    -0.02020
     0.15312
     0.14157
     0.10690
     0.00291
    -0.04331
    -0.14730
     0.03758
     0.17623
     0.10690
    -0.19352
    -0.07797
     0.02602
     0.08379
    -0.21662
    -0.21662
     0.04913
    -0.07797
     0.06069
     0.08379
     0.13001
     0.04913
     0.07224
     0.03758
     0.17623
     0.25711
     0.13001
     0.19934
     0.06069
     0.31489
     0.34955
     0.07224
     0.15312
     0.40732
     0.34955
     0.19934
     0.39577
     0.30333
     0.25711
     0.30333
     0.31489
     0.25711
     0.45354
     0.45354
     0.45354
     0.56909
     0.49976
     0.31489
     0.52287
     0.68463
     0.53442
     0.77707
     0.68463
     0.36110
     0.29178
     0.71930
     0.69619
     0.62686
     0.97350
     1.03127
     0.97350
     0.85795
     0.34955
     0.34955
     0.63842
     1.29703
     1.36635
     0.59220
     0.60375
     0.47665
     0.60375
     0.41888
     0.43043
     0.82329
     0.81173
     0.47665
     0.55753
     0.75396
     1.58589
     0.85795
     0.86951
     1.11215
     1.14682
     0.17623
    -1.94981
    -2.13469
    -0.66725
    -0.28595
     0.24556
     0.31489
     0.06069
    -0.44772
    -0.85213
    -1.08322
    -1.22187
    -0.56326
     0.11846
     0.41888
     0.81173
     1.06594
     1.14682
     1.52812
     1.73610
     1.71299
     1.47035
     1.41257
     1.53967
     1.26236
     1.25081
     0.90417
     0.66152
     0.59220
     0.21090
     0.58064
     0.43043
     0.39577
     0.37266
     0.49976
     0.33800
     0.14157
    -0.06641
    -0.03175
     0.29178
     0.31489
     0.59220
     0.24556
     0.45354
     0.43043
     0.48821
     0.55753
     0.56909
     0.64997
     0.74241
     1.07749
     0.98505
     0.64997
     0.67308
     0.68463
     0.75396
     0.53442
     0.52287
     0.38421
     0.46510
     0.47665
     0.41888
     0.40732
     0.54598
     0.06069
     0.09535
     0.04913
     0.22245
     0.16468
     0.17623
     0.04913
     0.24556
     0.04913
     0.22245
     0.28022
     0.07224
    -0.03175
     0.10690
     0.03758
     0.16468
     0.06069
    -0.14730
    -0.36683
    -0.15885
     0.02602
    -0.26284
    -0.54015
    -0.55171
    -0.40150
    -0.15885
    -0.14730
    -0.42461
    -0.42461
    -0.52860
    -0.54015
    -0.21662
    -0.08952
    -0.36683
    -0.66725
    -0.27440
    -0.18196
     0.09535
    -0.29751
    -0.65570
    -0.04331
     0.22245
     0.36110
    -0.21662
    -0.19352
    -0.00864
    -0.15885
     0.04913
     0.59220
     0.48821
     0.16468
     0.17623
     0.43043
     0.44199
     0.39577
     0.17623
     0.43043
     0.61531
     0.49976
     0.56909
     0.70774
     0.56909
     0.44199
     0.36110
     0.69619
     0.61531
     0.63842
     0.62686
     0.59220
     0.58064
     0.63842
     0.62686
     0.77707
     0.83484
     0.73085
     0.66152
     0.76552
     0.49976
     0.60375
     0.54598
     0.77707
     0.89262
     0.80018
     0.86951
     1.06594
     0.97350
     1.14682
     1.19304
     1.05438
     1.26236
     1.37791
     1.67833
     2.20984
     2.03652
     2.37160
     2.20984
     2.61425
     3.00711
     2.49870
     3.01866
     3.68883
     3.24975
     2.92622
     2.52181
     2.64891
     2.75291
     1.81698
     0.93883
    -0.89835
    -0.75969
    -0.19352
    -0.04331
     0.14157
     0.08379
     0.07224
    -0.51704
    -1.40675
    -0.74814
     0.67308
     0.46510
     1.18148
     1.19304
     1.33169
     1.50501
     2.05963
     2.46404
     2.24450
     2.07118
     1.41257
     1.45879
     0.86951
     0.18779
     0.49976
     1.29703
     0.90417
     0.41888
     0.39577
     0.60375
     0.34955
     0.58064
     1.22770
     1.49345
     1.48190
     1.63211
     1.35480
     1.60900
     1.89787
     1.85165
     1.72455
     1.79387
     1.62056
     1.00816
     0.93883
     0.68463
     0.88106
     0.89262
     0.99661
     0.71930
     0.88106
     0.75396
     0.64997
     0.68463
     1.29703
     1.25081
     1.62056
     1.33169
     1.80543
     1.56278
     1.64366
     0.66152
     1.05438
     1.45879
     1.33169
     1.20459
     1.21614
     0.60375
     0.52287
     0.54598
     0.61531
     0.36110
     0.11846
    -0.12419
    -0.06641
    -0.06641
     0.17623
     0.03758
    -0.02020
     0.13001
     0.29178
     0.62686
     0.17623
     0.17623
     0.09535
     0.00291
     0.32644
     0.47665
     0.23400
     0.00291
     0.03758
     0.28022
     0.22245
     0.41888
    -0.10108
    -0.05486
     0.04913
     0.17623
     0.06069
     0.28022
     0.00291
    -0.18196
    -0.00864
     0.44199
     0.22245
     0.28022
     0.04913
     0.02602
     0.24556
     0.23400
     0.07224
     0.38421
     0.36110
     0.43043
     0.41888
     0.52287
     0.56909
     0.49976
     0.31489
     0.51131
     0.55753
     0.40732
     0.60375
     0.48821
     0.46510
     0.40732
     0.39577
     0.30333
     0.40732
     0.37266
     0.32644
     0.39577
     0.40732
     0.16468
     0.01447
     0.28022
     0.62686
     0.32644
     0.34955
     0.45354
     0.44199
     0.37266
     0.49976
     0.63842
     0.56909
     0.46510
     0.52287
     0.62686
     0.76552
     0.45354
     0.22245
     0.67308
     0.76552
     0.64997
     0.18779
    -0.21662
    -0.07797
    -0.12419
    -0.38994
    -0.51704
    -0.60948
    -0.72503
    -0.60948
    -0.22818
     0.02602
     0.06069
     0.00291
     0.39577
     0.76552
     0.90417
     1.13526
     1.79387
     2.20984
     2.88001
     2.76446
     2.99555
     3.59639
     4.74030
     6.21928
     6.32327
     3.60794
     0.13001
    -2.98973
    -2.97817
     0.60375
     3.21509
     2.12896
    -0.28595
    -2.92040
    -6.24812
    -6.47921
    -3.57901
    -0.79435
    -1.82271
    -3.87943
    -3.91409
    -2.18091
    -1.30276
    -1.59162
    -1.36053
    -0.44772
     0.53442
     0.47665
     0.25711
     0.44199
     0.64997
     0.29178
    -0.05486
     0.11846
    -0.19352
    -0.45927
    -0.60948
    -0.88679
    -0.84057
    -0.58637
    -0.88679
    -1.06011
    -0.73658
    -0.62104
    -0.70192
    -0.79435
    -0.71347
    -0.66725
    -0.75969
    -0.75969
    -0.73658
    -0.58637
    -0.64414
    -0.59793
    -0.71347
    -0.73658
    -0.75969
    -0.57482
    -0.50549
    -0.40150
    -0.59793
    -0.78280
    -0.59793
    -0.48238
    -0.56326
    -0.44772
    -0.34373
    -0.27440
    -0.22818
    -0.41305
    -0.23973
     0.01447
     0.10690
    -0.00864
    -0.14730
     0.21090
     0.02602
     0.41888
     0.22245
     0.09535
     0.25711
     0.36110
     0.84640
     1.11215
     0.75396
     0.54598
     0.43043
     0.47665
     0.91573
     0.69619
     0.53442
     0.44199
     0.54598
     0.76552
     0.91573
     0.46510
     0.37266
     0.09535
     0.22245
     0.40732
     0.39577
     0.01447
    -0.27440
    -0.12419
     0.22245
    -0.22818
    -0.13574
     0.08379
    -0.22818
    -0.26284
    -0.12419
    -0.13574
    -0.45927
    -0.45927
    -0.54015
    -0.28595
    -0.28595
    -0.14730
    -0.45927
    -0.35528
    -0.55171
    -0.44772
    -0.48238
    -0.89835
    -0.69036
    -1.06011
    -0.89835
    -0.97923
    -0.81746
    -1.45297
    -1.32587
    -1.42986
    -1.40675
    -1.49918
    -1.54540
    -1.81116
    -1.46452
    -1.64939
    -1.81116
    -1.21032
    -1.34897
    -1.41830
    -1.30276
    -1.24498
    -1.01389
    -0.92145
    -0.79435
     0.01447
    -0.03175
     0.26867
    -0.08952
    -0.23973
     0.13001
     0.67308
     1.25081
     0.86951
     1.26236
     1.36635
     1.03127
     1.27392
     1.33169
     1.20459
     0.84640
     1.26236
     1.40102
     1.45879
     1.15837
     0.91573
     0.92728
     0.99661
     0.71930
     0.48821
     0.85795
     0.68463
     0.45354
     0.77707
     0.88106
     0.46510
     0.22245
     0.22245
     0.33800
     0.55753
     0.75396
     0.55753
     0.51131
     0.33800
     0.47665
     0.47665
     0.58064
     0.60375
     0.11846
     0.28022
     0.17623
     0.24556
     0.00291
     0.10690
     0.18779
     0.01447
    -0.41305
     0.48821
     0.55753
     0.26867
     0.30333
     0.68463
     0.76552
     0.02602
    -1.03700
    -0.92145
     0.75396
     2.29072
     1.05438
     0.18779
    -0.28595
     0.33800
     0.33800
     1.13526
     1.68988
     1.60900
     0.48821
    -1.09477
     0.37266
     1.44724
     1.27392
     1.00816
     1.49345
     1.27392
     1.34325
     1.32014
     1.26236
     0.83484
     0.95039
     1.05438
     0.53442
    -0.48238
     0.06069
     0.26867
     0.62686
     0.32644
     0.02602
    -0.49393
    -0.23973
    -0.28595
    -0.62104
    -0.45927
    -0.58637
    -0.44772
    -0.14730
    -0.08952
    -0.12419
    -0.05486
    -0.14730
    -0.05486
    -0.00864
    -0.07797
     0.08379
    -0.32062
     0.24556
     0.24556
     0.11846
    -0.06641
    -0.17041
    -0.19352
    -0.21662
     0.04913
    -0.02020
    -0.23973
    -0.42461
    -0.07797
    -0.19352
     0.21090
     0.17623
    -0.17041
    -0.40150
    -0.12419
     0.10690
     0.38421
    -0.02020
     0.09535
     0.19934
     0.39577
     0.51131
     0.31489
     0.22245
     0.39577
     0.37266
     0.38421
     0.48821
     0.40732
     0.30333
     0.13001
     0.46510
     0.45354
     0.31489
     0.09535
     0.19934
    -0.03175
     0.02602
     0.17623
     0.08379
     0.19934
    -0.14730
     0.11846
     0.21090
     0.18779
     0.13001
     0.02602
     0.22245
     0.31489
     0.22245
     0.19934
     0.22245
     0.19934
     0.31489
     0.34955
     0.25711
     0.37266
     0.24556
     0.10690
     0.36110
     0.40732
     0.06069
    -0.00864
     0.22245
     0.33800
     0.25711
    -0.05486
     0.11846
     0.14157
     0.28022
     0.18779
     0.31489
    -0.05486
    -0.25129
    -0.08952
     0.15312
     0.39577
    -0.05486
    -0.11263
     0.01447
     0.32644
     0.15312
    -0.00864
    -0.14730
     0.03758
     0.23400
     0.30333
     0.33800
     0.39577
     0.54598
     0.29178
     0.56909
     0.85795
     0.98505
     0.53442
     0.69619
     1.21614
     1.47035
     1.40102
     1.07749
     0.95039
     1.47035
     1.71299
     1.96719
     2.85690
     2.83379
     1.59745
     2.08274
     2.09429
     1.62056
     1.25081
     1.10060
     0.67308
     1.08904
     1.15837
     0.69619
    -0.36683
    -0.75969
    -0.37839
    -0.58637
    -0.81746
    -0.74814
    -0.47083
    -0.74814
    -0.57482
    -0.21662
    -0.59793
    -1.16410
    -0.89835
    -0.14730
    -0.23973
    -0.22818
    -0.19352
     0.19934
     0.46510
     0.26867
    -0.18196
    -0.45927
    -0.45927
    -0.57482
    -0.33217
    -0.03175
     0.31489
     0.03758
     0.06069
    -0.05486
     0.07224
    -0.12419
    -0.23973
    -0.19352
    -0.29751
    -0.19352
    -0.22818
    -0.54015
    -0.81746
    -0.70192
    -0.55171
    -0.29751
    -0.23973
    -0.51704
    -0.63259
    -0.43616
    -0.34373
    -0.10108
    -0.18196
    -0.23973
    -0.27440
    -0.08952
     0.10690
    -0.02020
    -0.13574
    -0.45927
    -0.15885
     0.02602
     0.28022
    -0.11263
     0.02602
    -0.26284
    -0.04331
    -0.03175
    -0.04331
     0.11846
    -0.08952
     0.10690
     0.22245
     0.59220
     0.47665
     0.01447
     0.03758
     0.37266
     0.68463
     0.45354
     0.43043
     0.19934
     0.43043
     0.28022
     0.33800
     0.29178
     0.18779
     0.08379
     0.19934
     0.14157
     0.14157
     0.01447
    -0.26284
     0.00291
     0.30333
     0.13001
     0.11846
     0.04913
     0.11846
     0.10690
     0.06069
     0.14157
     0.13001
     0.22245
     0.11846
     0.11846
     0.22245
     0.29178
     0.14157
    -0.00864
     0.22245
     0.21090
     0.01447
     0.18779
     0.14157
    -0.02020
    -0.04331
     0.21090
     0.07224
     0.07224
     0.11846
     0.21090
     0.38421
     0.17623
     0.08379
    -0.02020
     0.38421
     0.39577
     0.63842
     0.53442
     0.41888
     0.67308
     0.75396
     0.55753
     0.86951
     0.78862
     0.74241
     0.93883
     1.00816
     1.08904
     0.88106
     0.41888
     0.99661
     0.88106
     0.85795
     0.98505
     0.51131
     0.47665
     0.48821
     0.47665
     0.48821
     0.46510
     0.43043
     0.25711
     0.18779
     0.41888
     0.11846
     0.07224
    -0.10108
    -0.12419
     0.38421
     0.21090
     0.52287
     0.36110
     0.21090
     0.52287
     0.63842
     0.96194
     0.59220
    -0.50549
    -2.82796
    -3.93720
    -0.13574
     0.56909
    -1.49918
    -2.60842
    -2.25023
    -1.60318
    -1.27965
    -1.69561
    -3.42880
    -3.87943
    -1.74183
    -0.60948
    -0.27440
     0.90417
     0.88106
     0.54598
     1.18148
     1.95564
     1.55123
     2.10585
     2.79912
     2.04808
     1.88631
     2.03652
     2.22139
     0.67308
    -0.20507
     0.17623
     1.34325
     1.47035
     0.70774
    -0.22818
    -0.86368
    -1.00234
    -1.16410
    -0.93301
    -0.90990
    -0.49393
    -0.34373
    -0.32062
     0.10690
     0.16468
    -0.06641
    -0.10108
    -0.57482
    -0.80591
    -0.75969
    -0.86368
    -0.56326
    -0.48238
    -0.85213
    -0.72503
    -0.64414
    -0.71347
    -0.69036
    -0.65570
    -1.00234
    -1.17566
    -1.03700
    -0.72503
    -0.69036
    -0.41305
    -0.49393
    -0.44772
    -0.36683
    -0.33217
    -0.26284
    -0.71347
    -0.66725
    -0.48238
    -0.64414
    -1.02545
    -0.89835
    -0.90990
    -0.93301
    -0.95612
    -0.78280
    -0.75969
    -0.87524
    -1.09477
    -1.17566
    -1.23343
    -0.81746
    -1.02545
    -0.90990
    -0.63259
    -0.78280
    -0.78280
    -0.74814
    -0.74814
    -0.51704
    -0.81746
    -0.77125
    -0.62104
    -0.63259
    -0.71347
    -0.77125
    -0.78280
    -0.63259
    -0.59793
    -0.86368
    -0.99078
    -0.73658
    -0.86368
    -0.55171
    -0.52860
    -0.58637
    -0.69036
    -0.65570
    -0.57482
    -0.22818
    -0.27440
    -0.19352
    -0.19352
    -0.13574
     0.03758
     0.10690
     0.19934
     0.16468
     0.36110
     0.19934
     0.41888
     0.59220
     0.32644
     0.71930
     0.49976
     0.83484
     0.70774
     0.63842
     0.80018
     0.86951
     0.73085
     0.69619
     0.69619
     1.00816
     0.95039
     0.92728
     1.00816
     1.12371
     1.11215
     0.93883
     0.82329
     1.00816
     0.93883
     0.77707
     1.00816
     0.93883
     1.10060
     0.89262
     0.99661
     1.49345
     1.66677
     2.53337
     3.74660
     4.86740
     3.90836
     2.05963
     1.30858
     1.23925
     1.64366
     2.00186
     2.63736
     3.07643
     2.07118
     1.36635
     1.07749
     0.66152
    -0.12419
    -0.42461
    -0.04331
     0.06069
    -0.05486
     0.07224
    -0.10108
     0.45354
     0.83484
     0.90417
     1.25081
     1.00816
     1.22770
     0.98505
     1.42413
     1.36635
     1.07749
     0.98505
     0.74241
     0.93883
     1.00816
     0.67308
     0.55753
     0.40732
     0.58064
     0.56909
     0.75396
     0.52287
     0.39577
     0.23400
     0.29178
     0.48821
     0.37266
     0.15312
     0.08379
     0.14157
     0.43043
     0.45354
     0.11846
    -0.07797
    -0.05486
     0.15312
     0.14157
     0.03758
    -0.12419
     0.07224
    -0.17041
    -0.04331
     0.09535
     0.38421
     0.02602
     0.43043
     0.49976
     0.26867
     0.21090
     0.13001
     0.40732
     0.47665
     0.56909
     0.53442
     0.55753
     0.95039
     0.73085
    -1.32587
    -1.85738
    -2.18091
    -1.85738
    -0.40150
     0.69619
     0.77707
     0.23400
    -0.11263
    -0.12419
    -0.52860
     1.16993
     2.32539
     1.15837
     1.28547
     1.92097
     1.99030
     2.22139
     2.16362
     1.50501
     1.21614
     1.78232
     2.24450
     2.23295
     1.71299
     0.89262
     0.58064
     0.26867
    -0.59793
    -0.51704
    -0.04331
     0.43043
     0.46510
     0.97350
     0.78862
     0.46510
     0.13001
    -0.25129
     0.00291
    -0.25129
    -0.15885
    -0.30906
    -0.23973
     0.30333
     0.15312
     0.29178
     0.16468
     0.23400
    -0.17041
     0.21090
     0.44199
     0.33800
     0.06069
     0.10690
     0.29178
     0.31489
     0.14157
     0.14157
    -0.05486
     0.19934
     0.45354
     0.31489
     0.18779
     0.28022
     0.10690
     0.34955
     0.52287
     0.70774
     0.46510
     0.46510
     0.39577
     0.49976
     0.80018
     0.36110
     0.63842
     0.41888
     0.76552
     0.49976
     0.46510
     0.30333
     0.28022
     0.29178
     0.33800
     0.25711
     0.18779
     0.02602
     0.26867
     0.41888
     0.26867
     0.10690
     0.18779
     0.25711
     0.37266
     0.49976
     0.56909
     0.58064
     0.74241
     0.48821
     0.66152
     1.47035
     1.65522
     2.36005
     2.88001
     2.14051
     1.56278
     0.39577
     0.96194
     1.52812
     2.85690
     3.06488
     3.33063
     2.55648
     1.35480
     0.41888
     0.10690
     0.61531
     0.70774
     0.83484
     0.61531
     0.33800
    -0.04331
     0.08379
    -0.44772
    -0.56326
    -0.78280
    -0.73658
    -0.44772
    -0.38994
    -0.58637
    -0.75969
    -0.90990
    -0.14730
    -0.05486
    -0.21662
    -0.36683
    -0.40150
    -0.18196
    -0.15885
    -0.15885
    -0.14730
    -0.20507
    -0.18196
    -0.20507
    -0.10108
    -0.44772
    -0.23973
    -0.60948
    -0.41305
    -0.25129
    -0.13574
    -0.30906
    -0.38994
    -0.37839
    -0.43616
    -0.28595
    -0.45927
    -0.21662
    -0.47083
    -0.34373
    -0.19352
    -0.10108
    -0.10108
    -0.56326
    -0.32062
    -0.08952
    -0.10108
     0.06069
    -0.22818
    -0.27440
    -0.03175
    -0.13574
    -0.36683
    -0.23973
    -0.19352
     0.08379
    -0.21662
    -0.06641
    -0.28595
    -0.64414
    -0.32062
    -0.51704
     0.11846
    -0.06641
     0.17623
     0.15312
    -0.10108
     0.14157
    -0.04331
    -0.11263
    -0.02020
     0.18779
     0.06069
     0.44199
     1.04283
     0.92728
     0.64997
     0.86951
     1.10060
    -0.35528
    -0.56326
    -0.08952
     0.08379
    -0.00864
     0.07224
    -0.42461
    -0.54015
    -0.63259
    -0.81746
    -0.21662
     0.36110
     0.58064
    -1.01389
    -2.22712
    -2.31956
    -1.21032
    -0.22818
    -0.42461
    -0.69036
    -0.87524
    -0.80591
    -0.44772
    -0.62104
    -0.20507
    -0.87524
    -1.69561
    -1.17566
     0.17623
     0.80018
     0.19934
     0.02602
    -0.34373
    -0.04331
     0.18779
     0.32644
     0.40732
     0.43043
     0.40732
     0.47665
     0.34955
     0.13001
     0.17623
     0.13001
     0.15312
     0.14157
    -0.03175
     0.25711
     0.53442
     0.32644
     0.36110
     0.28022
     0.41888
     0.49976
     0.32644
     0.32644
     0.33800
     0.51131
     0.33800
     0.51131
     0.44199
     0.29178
     0.03758
    -0.03175
     0.41888
     0.14157
     0.14157
     0.06069
     0.11846
     0.00291
     0.08379
    -0.00864
     0.04913
    -0.00864
     0.01447
     0.24556
     0.23400
     0.56909
     0.37266
     0.82329
     1.56278
     2.20984
     1.94408
     1.94408
     1.57434
     1.49345
     1.42413
     1.59745
     1.71299
     1.90942
     1.56278
     1.51656
     1.27392
     0.96194
     0.18779
    -0.12419
     0.06069
    -0.42461
    -0.55171
    -0.50549
    -0.43616
    -0.57482
    -0.63259
    -0.42461
    -0.05486
     0.15312
     0.01447
     0.07224
     0.32644
     0.45354
     0.64997
     0.46510
     0.89262
     0.95039
     0.83484
     0.92728
     0.91573
     0.81173
     0.60375
     0.70774
     0.71930
     0.53442
     0.32644
     0.21090
     0.30333
     0.29178
     0.39577
     0.14157
     0.13001
     0.00291
    -0.30906
     0.01447
     0.14157
     0.11846
     0.21090
    -0.10108
     0.08379
     0.03758
     0.39577
     0.03758
    -0.02020
    -0.12419
    -0.02020
    -0.32062
     0.01447
     0.11846
    -0.12419
    -0.42461
    -0.08952
    -0.28595
    -0.71347
    -0.97923
    -0.70192
    -0.80591
    -0.51704
    -0.87524
    -0.99078
    -1.12944
    -0.70192
    -0.66725
    -1.22187
    -1.02545
    -0.92145
    -0.72503
    -0.94456
    -0.64414
    -0.84057
    -0.90990
    -0.86368
    -0.62104
    -0.95612
    -0.17041
    -0.51704
    -0.34373
    -0.40150
    -0.12419
    -0.72503
    -2.27334
    -2.19246
    -1.96137
    -2.58532
    -3.29015
    -3.41725
    -3.11683
    -2.80485
    -2.50443
    -3.08216
    -3.17460
    -3.39414
    -3.46346
    -3.26704
    -2.97817
    -2.44666
    -1.49918
    -0.88679
    -0.89835
    -0.47083
     0.17623
     0.30333
     0.40732
     0.31489
     0.54598
     0.70774
     0.98505
     1.35480
     1.19304
     0.73085
     0.73085
     0.29178
     0.75396
     0.74241
     0.46510
     0.52287
     0.99661
     0.90417
     0.83484
     0.70774
     0.46510
     0.54598
     1.04283
     1.50501
     2.00186
     1.53967
     1.16993
     0.62686
    -0.66725
    -0.56326
     1.06594
     1.72455
     1.85165
     2.27917
     2.33694
     1.55123
     0.39577
     0.00291
     0.46510
     0.37266
     1.27392
     1.10060
    -0.17041
     0.23400
     0.24556
    -0.00864
    -0.40150
    -0.92145
    -0.80591
    -1.18721
    -1.25654
    -1.47608
    -1.70717
    -1.67250
    -1.53385
    -1.24498
    -1.07166
    -1.30276
    -0.96767
    -0.87524
    -0.66725
    -0.37839
    -0.23973
    -0.41305
    -0.22818
    -0.07797
    -0.02020
     0.21090
    -0.20507
    -0.32062
    -0.17041
    -0.15885
     0.59220
    -0.50549
    -0.42461
    -0.43616
    -0.43616
    -0.23973
    -0.11263
    -0.17041
    -0.63259
    -0.40150
    -0.14730
     0.10690
    -0.25129
    -0.58637
    -0.37839
    -0.22818
     0.11846
    -0.00864
    -0.18196
    -0.20507
    -0.06641
    -0.14730
     0.19934
     0.07224
    -0.48238
    -0.04331
    -0.10108
    -0.02020
    -0.23973
    -0.33217
    -0.57482
    -0.38994
    -0.20507
    -0.13574
    -0.30906
    -0.37839
    -0.44772
    -0.64414
    -0.30906
    -0.37839
    -0.65570
    -0.50549
    -0.64414
    -0.22818
    -0.36683
    -0.26284
    -0.63259
    -0.29751
    -0.28595
    -0.27440
    -0.52860
    -0.37839
    -0.72503
    -0.56326
    -0.22818
     0.09535
    -0.27440
    -0.40150
    -0.21662
    -0.14730
     0.01447
     0.36110
     0.03758
     0.19934
     0.46510
     0.49976
     0.48821
     0.52287
     0.46510
     0.41888
     0.33800
     0.24556
     0.19934
    -0.32062
     0.32644
     1.12371
    -0.02020
    -0.70192
    -1.24498
    -2.67775
    -2.75863
    -1.98448
    -1.83427
    -2.01914
    -2.59687
    -2.90884
    -2.73553
    -2.36578
    -1.58007
    -1.92670
    -1.94981
    -1.74183
    -1.27965
    -0.60948
    -0.06641
     0.19934
     0.71930
     1.34325
     1.26236
     1.40102
     1.25081
     1.35480
     0.99661
     1.20459
     1.52812
     1.16993
     0.61531
     0.46510
     0.13001
     0.17623
     0.02602
    -0.43616
    -0.48238
    -0.45927
    -0.28595
    -0.19352
    -0.14730
    -0.50549
    -0.47083
    -0.21662
     0.47665
     0.53442
     0.38421
     0.60375
     0.39577
     0.47665
     0.93883
     0.76552
     1.07749
     0.95039
     1.15837
     0.99661
     0.71930
     0.69619
     0.53442
     0.30333
     0.49976
     0.49976
     0.13001
     0.04913
    -0.00864
     0.22245
     0.33800
     0.39577
     0.53442
     0.62686
     0.73085
     1.04283
     1.13526
     1.14682
     1.59745
     1.80543
     2.59114
     3.07643
     2.98400
     3.15732
     3.45774
     3.37685
     3.43463
     2.89156
     2.64891
     2.15207
     2.31383
     2.54492
     2.72980
     2.26761
     1.85165
     0.77707
     0.60375
     0.30333
    -0.30906
    -0.51704
     0.07224
     0.59220
     0.02602
    -0.77125
    -0.96767
    -1.88049
    -3.49813
    -2.72397
    -0.62104
     0.76552
    -0.40150
    -0.79435
    -1.02545
    -1.86893
    -1.85738
    -1.59162
    -1.73028
    -1.62628
    -0.26284
     0.10690
    -0.80591
    -1.01389
    -1.03700
    -0.82902
    -0.80591
    -1.19876
    -0.29751
    -0.54015
    -1.19876
    -1.06011
    -0.99078
    -0.80591
