# Supplementary material for: Software algorithm and hardware design for real-time implementation of new spectral estimator
Source: Biomed Eng Online. 2014 May 9;13:61. doi: 10.1186/1475-925X-13-61 (PMC4057578; doi:10.1186/1475-925X-13-61)
Supplement: Additional file 2 — txtfiles.zip. [file 1475-925X-13-61-S2.zip › FILE154.TXT]

     0.31142
     0.05660
     0.42650
     0.60735
     0.98547
     1.19097
     1.05945
     0.59091
     0.53336
     0.26210
    -0.44483
    -0.39551
     0.45938
     0.54158
    -0.12425
    -0.07493
     0.56624
     0.63201
    -0.08315
    -0.74076
    -1.06134
    -1.68607
    -0.84762
    -0.56813
    -0.10781
    -0.29687
    -0.50237
    -1.05312
    -1.38193
    -1.41481
    -1.06134
    -1.06956
    -0.60923
    -0.49415
    -1.11888
    -0.57635
    -0.81474
    -2.04776
    -3.37120
    -2.48342
    -1.76827
    -1.75183
    -1.71895
    -2.08064
    -2.17928
    -2.40122
    -2.56562
    -2.34368
    -1.66141
    -1.53811
    -1.38193
    -1.20108
    -0.50237
    -0.14891
     0.40184
     0.50048
     0.57446
     0.77997
     0.87039
     1.07589
     1.30606
     1.28962
     1.00191
     1.07589
     1.20741
     1.27318
     1.01835
     1.01013
     1.10877
     1.16631
     1.05945
     0.78819
     0.54980
     0.68133
     1.01013
     1.01835
     1.03479
     1.01013
     1.09233
     1.32250
     1.44580
     1.75816
     1.52800
     1.43758
     1.48690
     1.53622
     1.36360
     1.46224
     1.35538
     1.42936
     1.42114
     1.23207
     1.01835
     0.89505
     0.65667
     0.58268
     0.46760
     0.36896
     0.22922
     0.01550
     0.08948
     0.03194
     0.08948
    -0.18179
    -0.31331
    -0.27221
    -0.32975
    -0.05849
    -0.21467
    -0.32153
    -0.32975
    -0.32975
    -0.41195
    -0.28043
    -0.23933
    -0.31331
    -0.35441
    -0.41195
    -0.20645
    -0.46127
    -0.37085
    -0.46949
    -0.42839
    -0.28865
    -0.29687
    -0.34619
    -0.38729
    -0.49415
    -0.47771
    -0.45305
    -0.14069
    -0.15713
    -0.50237
    -0.31331
    -0.28043
    -0.05849
    -0.23111
    -0.14891
    -0.18179
    -0.14891
    -0.05849
    -0.11603
    -0.00094
    -0.10781
    -0.05026
    -0.06671
     0.25388
     0.37718
     0.22100
     0.19634
     0.32786
     0.43472
     0.50870
     0.28676
     0.08126
    -0.00094
     0.08948
     0.25388
     0.56624
     0.64845
     0.49226
     0.04838
     0.21278
     0.31964
     0.13058
     0.15524
     0.41828
     0.31142
     0.62379
     0.71421
     1.29784
     2.04587
     2.41577
     2.75280
     2.76924
     2.85966
     2.60484
     0.95259
    -0.55169
    -1.57921
    -0.78186
     1.24030
     2.33357
     2.38289
     0.65667
    -1.22574
    -2.80401
    -3.09171
    -2.96019
    -2.87799
    -3.15747
    -2.13818
    -1.18464
    -1.23396
    -1.54633
    -0.91338
    -0.72432
    -0.95448
    -0.60101
     0.04016
    -0.02560
    -0.09137
     0.03194
     0.59091
     1.16631
     1.84858
     1.58554
     1.28140
     1.09233
     1.06767
     0.93615
     1.37182
     1.25674
     0.68955
     0.62379
     0.85395
     0.52514
     0.22922
     0.31142
    -0.13247
    -0.42017
    -0.92982
    -0.88050
    -0.86406
    -0.92982
    -1.57099
    -1.84225
    -1.91623
    -1.69429
    -2.30258
    -2.60672
    -3.25611
    -3.92195
    -4.76862
    -4.73574
    -4.30829
    -3.60136
    -3.13281
    -3.16569
    -3.59314
    -4.20965
    -4.13567
    -3.83974
    -3.33832
    -2.99307
    -2.40944
    -2.04776
    -1.53811
    -0.44483
     0.11414
     0.27854
     0.42650
     0.44294
     0.75531
     0.96903
     1.46224
     1.86502
     1.80748
     1.71706
     1.97189
     2.13629
     2.25959
     1.91435
     1.99655
     1.80748
     1.79104
     1.44580
     1.41292
     1.37182
     1.13343
     1.11699
     0.85395
     0.72243
     0.82107
     0.62379
     0.50870
     0.48404
     0.64845
     0.42650
     0.49226
     0.40184
     0.41828
     0.27854
     0.36074
     0.27854
     0.30320
     0.33608
     0.54980
     0.30320
     0.36896
     0.23744
     0.12236
     0.21278
     0.36896
     0.59913
     0.43472
     0.45938
     0.50048
     0.62379
     0.59913
     0.68133
     0.77175
     0.64845
     0.59913
     0.73065
     0.66489
     1.19919
     0.77997
     0.58268
     0.61557
     0.64845
     0.69777
     0.52514
     0.57446
     0.30320
     0.37718
     0.13880
     0.47582
     0.17168
     0.11414
    -0.09959
     0.33608
     0.28676
     0.04016
     0.07304
    -0.03382
     0.27032
     0.14702
     0.20456
     0.27032
     0.27032
     0.16346
     0.03194
     0.45116
     0.33608
     0.36896
     0.22922
     0.27032
     0.23744
     0.36896
     0.18812
     0.24566
     0.27032
     0.27032
     0.27032
     0.37718
     0.36074
     0.40184
     0.36896
     0.59091
     0.65667
     0.61557
     0.71421
     0.60735
     1.03479
     1.71706
     1.99655
     2.69526
     3.49261
     3.98582
     3.04872
     1.47046
     0.71421
    -0.94626
    -1.07778
    -0.37085
     0.25388
     0.34430
     0.38540
    -0.02560
    -1.04490
    -1.52167
    -1.20930
    -1.34083
    -1.03668
    -2.74647
    -5.18785
    -5.50021
    -1.72717
     1.05945
     1.32250
     0.36896
    -0.02560
    -0.54347
    -0.60101
    -0.75720
    -0.80652
    -0.77364
    -0.93804
    -0.57635
    -0.09959
     0.22100
     0.21278
     0.56624
     0.41828
    -0.27221
    -0.84762
    -1.11066
    -0.32975
    -0.40373
    -0.59279
    -0.53525
    -0.79830
    -1.15998
    -1.20108
    -1.44769
    -1.41481
    -1.14354
    -1.10244
    -1.17642
    -1.01202
    -1.15176
    -1.38193
    -1.57921
    -1.93267
    -1.58743
    -1.72717
    -2.04776
    -2.14640
    -1.86691
    -1.76005
    -1.34083
    -0.96270
    -0.96270
    -0.99558
    -1.18464
    -0.69966
    -0.36263
    -0.23111
     0.04016
     0.06482
     0.45116
     0.70599
     1.02657
     1.14165
     1.07589
     1.05945
     0.79641
     0.63201
     0.80463
     1.01835
     0.90327
     0.77175
     0.68955
     0.60735
     0.36896
     0.57446
     0.51692
     0.38540
     0.59091
     0.52514
     0.41828
     0.27032
     0.17168
     0.04016
     0.23744
     0.31964
     0.14702
     0.10592
     0.05660
     0.21278
     0.17990
     0.08126
     0.06482
     0.13058
     0.22100
     0.16346
     0.19634
     0.07304
     0.19634
     0.28676
     0.25388
     0.27032
     0.23744
     0.17168
     0.44294
     0.37718
     0.37718
     0.22922
     0.21278
     0.45938
     0.44294
     0.47582
     0.37718
     0.43472
     0.52514
     0.45938
     0.48404
     0.57446
     0.29498
     0.45116
     0.42650
     0.50870
     0.40184
     0.34430
     0.26210
     0.29498
     0.41006
     0.42650
     0.30320
     0.17990
     0.17990
     0.26210
     0.23744
     0.22922
     0.31964
     0.26210
     0.29498
     0.38540
     0.51692
     0.50048
     0.43472
     0.25388
     0.27032
     0.66489
     0.62379
     0.63201
     0.41828
     0.77997
     0.93615
     1.20741
     1.51978
     1.57732
     1.42114
     1.47868
     1.70062
     1.85680
     1.70062
     1.66774
     1.61020
     1.51978
     1.51156
     1.47868
     0.68955
     0.05660
     0.05660
    -0.07493
    -0.46949
    -0.86406
    -0.29687
     0.20456
     0.29498
     0.04838
    -0.37085
     0.20456
     0.77175
     1.74172
     1.92257
     2.00477
     2.70348
     2.02943
     1.77460
     1.60198
     1.79926
     1.28140
     0.41006
    -0.12425
    -0.26399
    -0.66677
    -0.98736
    -1.14354
    -2.12996
    -2.61494
    -2.73003
    -2.49164
    -2.75469
    -2.59850
    -2.17928
    -1.91623
    -1.46413
    -0.88050
    -0.29687
    -0.09959
     0.21278
     0.60735
     0.97725
     0.56624
     0.33608
    -0.19001
    -0.26399
    -0.32153
    -0.45305
    -0.81474
    -0.53525
    -0.85584
    -0.46949
    -1.01202
    -1.41481
    -1.66963
    -1.85869
    -1.52989
    -1.32438
    -1.41481
    -1.08600
    -0.80652
    -0.63389
    -0.51881
    -0.29687
    -0.51881
    -0.39551
    -0.22289
     0.04838
     0.10592
    -0.09137
    -0.25577
    -0.69143
    -0.64211
    -0.52703
    -0.53525
    -0.32975
    -0.03382
    -0.14891
     0.35252
     0.35252
    -0.00916
     0.08126
    -0.05849
     0.13058
     0.45116
     0.82107
     0.92793
     1.01013
     0.93615
     1.04301
     0.80463
     0.91971
     0.75531
     0.90327
     0.73887
     0.89505
     0.73887
     0.70599
     0.76353
     0.60735
     0.64023
     0.73887
     0.69777
     0.71421
     0.51692
     0.68133
     0.68955
     0.54980
     0.59091
     0.61557
     0.65667
     0.89505
     0.62379
     0.62379
     0.63201
     0.53336
     0.72243
     0.71421
     0.54158
     0.52514
     0.45116
     0.34430
     0.51692
     0.50870
     0.31142
     0.23744
     0.30320
     0.58268
     0.47582
     0.39362
     0.29498
     0.22100
     0.20456
     0.36074
     0.45116
     0.26210
     0.22922
     0.22922
     0.20456
     0.27032
     0.13058
     0.11414
     0.08948
     0.24566
     0.17990
     0.20456
     0.05660
     0.11414
    -0.14891
     0.15524
     0.31142
     0.26210
     0.11414
     0.24566
     0.14702
     0.20456
     0.22100
     0.26210
     0.17990
     0.03194
     0.33608
     0.48404
     0.52514
     0.22100
     0.10592
     0.08948
     0.30320
     0.30320
     0.27854
     0.21278
     0.10592
    -0.09137
     0.11414
     0.22922
     0.08126
    -0.01738
     0.00728
    -0.08315
     0.01550
    -0.17357
    -0.22289
    -0.16535
    -0.07493
    -0.02560
    -0.09959
    -0.01738
    -0.07493
    -0.33797
    -0.25577
    -0.14891
     0.04838
     0.31964
     0.34430
     0.71421
     0.73065
     0.87039
     0.77175
     0.48404
     0.23744
    -0.20645
    -1.52167
    -1.52167
    -0.65033
     0.76353
     1.64308
     0.76353
    -0.14069
    -0.68321
    -1.07778
    -1.16820
    -0.92982
    -0.49415
     0.67311
     1.12521
     0.71421
     0.88683
     0.44294
     0.54158
     0.81285
     0.68133
     0.81285
     0.86217
     0.32786
     0.15524
    -0.04204
    -0.08315
    -0.38729
    -0.46127
    -0.72432
    -0.63389
    -0.94626
    -0.78186
    -0.92160
    -0.92982
    -1.18464
    -1.18464
    -1.26684
    -1.40659
    -1.29972
    -1.26684
    -0.88872
    -0.89694
    -1.28328
    -0.99558
    -0.90516
    -1.27506
    -1.39015
    -1.49701
    -1.25862
    -1.16820
    -0.93804
    -0.81474
    -0.46949
    -0.44483
    -0.39551
    -0.46949
    -0.36263
    -0.31331
    -0.50237
    -0.11603
    -0.19001
    -0.01738
     0.08126
     0.50870
     0.58268
     0.52514
     0.50048
     0.34430
     0.21278
     0.32786
     0.41006
     0.44294
     0.76353
     0.83751
     0.94437
     0.78819
     0.81285
     0.77175
     0.76353
     0.96081
     1.14987
     0.95259
     0.73065
     0.68133
     0.71421
     0.64023
     0.47582
     0.68955
     0.65667
     0.51692
     0.60735
     0.57446
     0.45116
     0.44294
     0.30320
     0.22100
     0.53336
     0.43472
     0.50870
     0.31142
     0.35252
     0.21278
     0.30320
     0.17990
     0.39362
     0.28676
     0.17168
     0.19634
     0.28676
     0.25388
     0.17168
     0.08126
     0.08948
     0.31964
     0.13058
     0.28676
     0.21278
     0.17168
     0.15524
     0.08126
     0.17168
     0.18812
     0.28676
     0.08948
     0.11414
     0.31964
     0.31142
     0.20456
     0.24566
     0.32786
     0.21278
     0.22100
     0.18812
     0.29498
     0.24566
     0.35252
     0.27032
     0.41006
     0.34430
     0.41006
     0.24566
     0.31964
     0.35252
     0.25388
     0.40184
     0.43472
     0.22100
     0.21278
     0.38540
     0.53336
     0.28676
     0.18812
     0.27032
     0.20456
     0.34430
     0.31964
     0.32786
     0.14702
     0.17990
     0.32786
     0.20456
     0.28676
     0.29498
     0.25388
     0.12236
     0.19634
     0.31964
     0.05660
     0.14702
     0.13058
     0.20456
     0.28676
     0.10592
     0.12236
     0.14702
     0.06482
     0.03194
     0.13880
     0.21278
     0.04016
     0.22100
     0.27854
     0.22922
     0.26210
     0.14702
     0.33608
     0.49226
     0.46760
     0.40184
     0.38540
     0.73887
     0.67311
     0.60735
     0.68955
     0.73065
     0.61557
     0.67311
     0.83751
     0.96903
     0.71421
     0.61557
     0.56624
     0.64023
     0.63201
     0.79641
     0.74709
     1.24030
     1.73350
     1.91435
     1.29784
     0.88683
     0.81285
     0.60735
    -0.27221
    -1.04490
    -1.46413
    -1.67785
    -1.04490
     0.17168
     0.75531
     0.03194
    -1.29972
    -2.63961
    -3.08349
    -2.70537
    -2.16284
    -1.23396
    -0.84762
    -0.65033
    -0.50237
    -0.14891
    -0.05026
    -0.19823
    -0.42839
    -0.12425
     0.17168
     0.05660
    -0.25577
    -0.17357
    -0.05849
     0.06482
    -0.08315
     0.17990
     0.16346
    -0.24755
    -0.17357
    -0.05849
     0.01550
     0.02372
     0.04016
     0.05660
     0.16346
     0.17990
     0.38540
     0.35252
     0.45938
     0.39362
     0.32786
     0.53336
     0.61557
     0.62379
     0.63201
     0.70599
     0.64845
     0.68133
     0.58268
     0.59913
     0.63201
     0.73887
     0.67311
     0.64023
     0.52514
     0.59913
     0.50048
     0.49226
     0.56624
     0.46760
     0.37718
     0.54980
     0.48404
     0.45116
     0.26210
     0.20456
     0.25388
     0.41828
     0.53336
     0.27032
     0.24566
     0.35252
     0.22922
     0.22922
     0.54158
     0.37718
     0.21278
     0.29498
     0.37718
     0.31964
     0.36896
     0.26210
     0.09770
     0.42650
     0.48404
     0.30320
     0.21278
     0.23744
     0.25388
     0.04838
     0.34430
     0.39362
     0.00728
    -0.06671
     0.08126
     0.13880
    -0.00094
    -0.04204
     0.00728
    -0.14069
     0.10592
     0.05660
     0.16346
    -0.09137
     0.00728
    -0.13247
    -0.05026
     0.30320
     0.04016
     0.04838
     0.11414
     0.23744
     0.25388
     0.17990
     0.18812
     0.05660
     0.29498
     0.36896
     0.47582
     0.20456
     0.37718
     0.35252
     0.18812
     0.41828
     0.37718
     0.27032
     0.18812
     0.47582
     0.41828
     0.17990
     0.31142
     0.36896
     0.18812
     0.48404
     0.30320
     0.22922
     0.25388
     0.06482
     0.22100
     0.45116
     0.39362
     0.12236
     0.22922
     0.26210
     0.44294
     0.33608
     0.19634
     0.28676
     0.33608
     0.31964
     0.43472
     0.32786
     0.36896
     0.33608
     0.30320
     0.49226
     0.55802
     0.50870
     0.38540
     0.35252
     0.62379
     0.54158
     0.61557
     0.31964
     0.34430
     0.44294
     0.45116
     0.41828
     0.33608
     0.50870
     0.42650
     0.31964
     0.35252
     0.26210
     0.02372
     0.05660
     0.24566
     0.53336
     0.48404
     0.46760
     0.58268
     0.80463
     1.10877
     0.94437
     1.25674
     1.11699
     0.21278
    -0.36263
    -0.53525
    -0.19823
     0.06482
    -0.27221
    -0.96270
    -1.33261
    -1.57921
    -2.19572
    -2.12996
    -2.22038
    -2.36012
    -2.69715
    -2.92731
    -2.68893
    -2.31902
    -2.26970
    -1.86691
    -1.37371
    -1.25040
    -1.37371
    -1.00380
    -0.43661
    -0.00916
    -0.05026
     0.34430
     0.34430
     0.46760
     0.82107
     0.99369
     0.82929
     0.80463
     0.78819
     1.05123
     1.10877
     0.87861
     0.90327
     0.73065
     0.87039
     0.69777
     0.69777
     0.59091
     0.68133
     0.43472
     0.59091
     0.63201
     0.54158
     0.54980
     0.40184
     0.64845
     0.60735
     0.63201
     0.56624
     0.46760
     0.54980
     0.50048
     0.54158
     0.35252
     0.35252
     0.30320
     0.42650
     0.23744
     0.46760
     0.27032
     0.07304
     0.00728
     0.24566
     0.34430
     0.15524
     0.09770
     0.06482
     0.21278
     0.25388
     0.19634
     0.13880
    -0.03382
     0.13880
     0.11414
     0.23744
     0.16346
     0.17990
    -0.00916
     0.10592
     0.28676
     0.10592
     0.29498
     0.07304
     0.07304
     0.14702
     0.28676
     0.15524
     0.21278
     0.31142
     0.23744
     0.27032
     0.30320
     0.30320
     0.17168
     0.32786
     0.35252
     0.36896
     0.50048
     0.28676
     0.47582
     0.18812
     0.27032
     0.36896
     0.33608
     0.44294
     0.48404
     0.39362
     0.37718
     0.50870
     0.17990
     0.11414
     0.50048
     0.50048
     0.27032
     0.51692
     0.44294
     0.34430
     0.41828
     0.19634
     0.44294
     0.36896
     0.34430
     0.36074
     0.44294
     0.31964
     0.17990
     0.16346
     0.22100
     0.41006
     0.46760
     0.26210
     0.07304
     0.09770
     0.31964
     0.13880
     0.25388
     0.08948
     0.07304
     0.26210
     0.23744
     0.19634
     0.24566
    -0.02560
     0.09770
     0.16346
     0.18812
     0.25388
     0.18812
     0.30320
     0.34430
     0.20456
     0.24566
     0.41006
     0.50870
     0.59091
     0.75531
     1.00191
     1.20741
     1.36360
     1.40470
     1.77460
     1.19097
     0.03194
     0.26210
     0.27854
     0.67311
     0.97725
     1.02657
     0.48404
     0.12236
    -0.00094
    -0.31331
    -0.48593
    -0.09137
    -0.24755
     0.13058
     0.74709
     0.77175
     0.82107
     1.11699
     1.40470
     1.79104
     1.55266
     2.08697
     2.32535
     2.26781
     1.93079
     1.26496
    -0.65855
    -0.88050
    -0.66677
    -2.47520
    -4.88370
    -2.87799
    -1.14354
    -1.34083
    -1.91623
    -4.39871
    -5.82080
    -5.63173
    -4.52201
    -4.23431
    -3.70822
    -3.00129
    -3.04239
    -2.74647
    -2.41766
    -2.65605
    -2.43410
    -1.98200
    -1.81759
    -2.22038
    -2.43410
    -2.12996
    -1.56277
    -1.27506
    -0.92160
    -0.44483
    -0.45305
    -0.22289
    -0.00094
     0.75531
     1.02657
     0.81285
     1.54444
     2.05409
     2.39111
     2.39111
     2.50619
     2.46509
     2.23493
     2.11985
     2.18561
     2.18561
     1.92257
     1.60198
     1.41292
     1.36360
     1.29784
     1.19097
     0.81285
     0.79641
     0.64845
     0.75531
     0.52514
     0.52514
     0.18812
     0.21278
     0.18812
     0.21278
     0.40184
     0.18812
     0.19634
     0.04838
    -0.00094
     0.17168
     0.12236
     0.05660
     0.14702
    -0.00916
    -0.00094
     0.04838
     0.00728
    -0.10781
    -0.09959
    -0.07493
    -0.03382
     0.18812
     0.04838
    -0.03382
    -0.07493
     0.02372
    -0.05026
    -0.08315
     0.07304
     0.06482
     0.07304
     0.18812
     0.19634
     0.06482
    -0.00094
    -0.09137
     0.14702
     0.07304
     0.08948
    -0.09959
     0.00728
     0.18812
    -0.09959
    -0.00094
     0.07304
     0.11414
     0.02372
    -0.05849
    -0.02560
     0.04838
    -0.18179
    -0.12425
    -0.00916
     0.00728
     0.07304
    -0.00916
    -0.06671
    -0.05849
    -0.01738
    -0.03382
    -0.09959
     0.14702
    -0.11603
    -0.09959
     0.19634
    -0.08315
    -0.04204
    -0.03382
    -0.04204
     0.13058
     0.15524
    -0.02560
     0.06482
    -0.09137
     0.04016
    -0.07493
     0.08126
     0.17990
     0.01550
     0.02372
     0.18812
     0.08126
     0.09770
    -0.02560
    -0.06671
    -0.04204
     0.09770
     0.13058
     0.04016
     0.08948
    -0.00094
     0.02372
     0.04838
     0.16346
     0.12236
     0.14702
     0.04838
     0.17990
     0.20456
     0.35252
     0.07304
     0.23744
     0.41828
     0.27854
     0.42650
     0.49226
     0.38540
     0.35252
     0.46760
     0.72243
     0.91149
     0.92793
     0.87039
     1.09233
     1.43758
     1.29784
     0.63201
     0.57446
     0.65667
     1.00191
     1.10877
     1.18275
     1.14987
     1.02657
     0.91149
     1.18275
     0.80463
     0.52514
     1.19919
     1.88147
     1.94723
     2.02121
     2.01299
     2.28425
     1.58554
    -0.28043
    -2.73825
    -5.95232
    -5.86190
    -3.03417
    -0.11603
     0.33608
    -1.02024
    -3.07527
    -4.25897
    -4.25075
    -3.58492
    -3.33010
    -3.31366
    -2.03954
    -0.95448
     0.04016
    -0.02560
    -0.79830
    -1.87513
    -4.34117
    -3.92195
    -1.05312
     0.45116
    -0.48593
    -2.14640
    -2.73003
    -3.05061
    -3.15747
    -2.76291
    -2.29436
    -1.42303
    -0.40373
     0.08948
     0.51692
     0.87039
     1.20741
     1.67596
     1.50334
     1.38826
     1.17453
     0.91149
     0.74709
     0.77997
     0.91149
     0.55802
     0.54158
     0.45116
     0.60735
     0.78819
     0.56624
     0.41006
     0.38540
     0.12236
     0.35252
     0.44294
     0.60735
     0.46760
     0.34430
     0.41006
     0.36896
     0.47582
     0.16346
     0.23744
     0.14702
     0.24566
     0.35252
     0.21278
     0.04838
     0.02372
    -0.14891
    -0.05849
     0.15524
     0.12236
    -0.30509
    -0.17357
    -0.05026
    -0.11603
    -0.22289
    -0.28865
    -0.19001
    -0.23111
    -0.22289
    -0.24755
    -0.28043
    -0.26399
    -0.43661
    -0.26399
    -0.23111
    -0.19823
    -0.23111
    -0.13247
    -0.28865
    -0.20645
    -0.13247
    -0.30509
    -0.09959
    -0.14891
    -0.05026
     0.14702
    -0.19823
     0.00728
    -0.20645
    -0.18179
    -0.01738
     0.13058
    -0.06671
    -0.05849
     0.01550
     0.11414
     0.09770
     0.08948
    -0.09137
    -0.04204
     0.03194
     0.13880
     0.21278
     0.13058
     0.02372
    -0.00094
     0.08948
     0.32786
     0.18812
    -0.03382
     0.08126
     0.18812
     0.27032
     0.37718
     0.14702
     0.13058
     0.27854
     0.27032
     0.36074
     0.22100
     0.30320
     0.29498
     0.27854
     0.50870
     0.47582
     0.37718
     0.20456
     0.45116
     0.47582
     0.32786
     0.45938
     0.42650
     0.38540
     0.45938
     0.44294
     0.35252
     0.39362
     0.35252
     0.34430
     0.41006
     0.46760
     0.29498
     0.39362
     0.42650
     0.47582
     0.40184
     0.34430
     0.21278
     0.49226
     0.54980
     0.53336
     0.60735
     0.74709
     0.67311
     0.50870
     0.78819
     0.94437
     0.84573
     0.50048
     0.69777
     0.86217
     1.23207
     1.60198
     1.53622
     1.55266
     1.13343
     0.84573
     0.37718
     0.00728
    -0.21467
     0.04016
    -0.16535
    -0.57635
    -1.18464
    -1.80115
    -2.24504
    -2.42588
    -2.94375
    -2.58206
    -2.63139
    -2.39300
    -3.05883
    -3.51094
    -3.99593
    -4.23431
    -3.79864
    -2.07242
    -0.99558
    -0.55991
    -0.48593
    -0.37907
    -0.39551
     0.18812
     0.58268
     0.79641
     0.98547
     1.53622
     1.93901
     0.89505
    -0.00916
     0.12236
    -0.36263
    -0.77364
    -0.62567
    -0.58457
    -0.59279
    -1.49701
    -1.89979
    -2.19572
    -2.17106
    -2.14640
    -1.87513
    -1.58743
    -1.33261
    -0.83940
    -0.49415
    -0.12425
     0.34430
     0.31964
     0.29498
     0.65667
     0.69777
     0.74709
     0.69777
     0.58268
     0.73065
     0.59091
     0.55802
     0.40184
     0.45116
     0.48404
     0.28676
     0.50048
     0.37718
     0.50048
     0.18812
     0.31964
     0.41006
     0.43472
     0.30320
     0.35252
     0.33608
     0.32786
     0.31142
     0.27854
     0.40184
     0.37718
     0.44294
     0.21278
     0.40184
     0.36896
     0.31964
     0.09770
     0.32786
     0.43472
     0.31964
     0.36074
     0.45116
     0.36896
     0.22922
     0.38540
     0.34430
     0.30320
     0.43472
     0.37718
     0.44294
     0.35252
     0.32786
     0.23744
     0.35252
     0.41828
     0.41006
     0.29498
     0.41828
     0.37718
     0.27032
     0.36896
     0.47582
     0.47582
     0.31964
     0.18812
     0.50870
     0.34430
     0.51692
     0.31142
     0.30320
     0.48404
     0.27032
     0.34430
     0.32786
     0.23744
     0.20456
     0.12236
     0.28676
     0.41828
     0.14702
     0.19634
     0.16346
     0.20456
     0.41006
     0.12236
     0.26210
     0.22100
     0.12236
     0.28676
     0.27032
     0.33608
     0.31142
     0.22922
     0.12236
     0.25388
     0.36074
     0.33608
     0.18812
     0.21278
     0.34430
     0.19634
     0.04016
     0.22100
     0.27032
     0.23744
     0.26210
     0.14702
     0.06482
     0.18812
     0.22100
     0.33608
     0.30320
     0.28676
     0.37718
     0.39362
     0.37718
     0.36896
     0.35252
     0.32786
     0.41828
     0.42650
     0.57446
     0.72243
     0.59913
     0.66489
     0.68133
     1.14165
     0.89505
     0.85395
     0.64023
     0.55802
     0.77175
     0.91971
     0.95259
     1.31428
     1.52800
     1.45402
     1.32250
     1.33894
     1.42114
     1.31428
     1.10055
     0.89505
     0.59913
     0.22922
    -0.14069
    -0.02560
    -0.51881
    -0.83118
    -1.50523
    -1.89157
    -1.94089
    -2.12174
    -2.57384
    -2.53274
    -2.68893
    -2.54096
    -2.57384
    -2.31080
    -2.08064
    -1.94911
    -1.57099
    -1.43125
    -1.25040
    -0.67499
    -0.23933
    -0.23111
    -0.14891
    -0.05849
    -0.40373
    -0.28865
    -0.15713
     0.28676
     0.03194
     0.10592
     0.00728
    -0.02560
     0.11414
     0.10592
     0.21278
     0.26210
     0.41006
     0.29498
     0.57446
     0.77175
     0.82929
     0.67311
     0.92793
     0.94437
     0.73887
     0.88683
     0.77175
     0.83751
     0.68133
     0.87861
     0.72243
     0.68955
     0.68955
     0.44294
     0.59091
     0.62379
     0.54158
     0.57446
     0.66489
     0.42650
     0.45938
     0.32786
     0.39362
     0.59913
     0.40184
     0.48404
     0.36896
     0.27032
     0.28676
     0.37718
     0.13058
     0.36074
     0.27854
     0.27032
     0.15524
     0.30320
     0.27854
     0.27032
     0.16346
     0.17168
     0.34430
     0.42650
     0.39362
     0.33608
     0.27854
     0.31142
     0.24566
     0.43472
     0.35252
     0.41828
     0.20456
     0.42650
     0.51692
     0.39362
     0.23744
     0.25388
     0.31142
     0.56624
     0.45116
     0.31964
     0.35252
     0.35252
     0.32786
     0.37718
     0.40184
     0.43472
     0.27032
     0.28676
     0.47582
     0.36074
     0.40184
     0.12236
     0.26210
     0.48404
     0.49226
     0.17990
     0.16346
     0.27032
     0.21278
     0.26210
     0.37718
     0.41006
     0.17990
     0.21278
     0.45116
     0.37718
     0.19634
     0.36896
     0.24566
     0.41006
     0.38540
     0.39362
     0.32786
     0.34430
     0.28676
     0.10592
     0.41828
     0.53336
     0.22100
     0.32786
     0.34430
     0.37718
     0.39362
     0.15524
     0.18812
     0.32786
     0.40184
     0.41006
     0.29498
     0.36074
     0.33608
     0.37718
     0.36896
     0.42650
     0.32786
     0.32786
     0.39362
     0.36896
     0.52514
     0.45116
     0.52514
     0.38540
     0.78819
     0.73065
     0.59091
     0.52514
     0.62379
     0.63201
     0.66489
     0.90327
     0.92793
     0.78819
     1.02657
     1.10055
     0.92793
     0.98547
     0.99369
     1.37182
     1.42936
     1.82392
     2.54730
     2.93364
     3.96938
     3.55015
     2.28425
    -0.00916
    -2.08064
    -1.42303
    -0.16535
     0.79641
     1.94723
     1.12521
    -0.61745
    -2.49986
    -3.83974
    -4.29185
    -4.06991
    -3.85618
    -3.79864
    -3.70822
    -3.75754
    -3.56848
    -3.00951
    -2.51630
    -2.66427
    -2.58206
    -2.17106
    -1.89979
    -1.95733
    -1.57921
    -0.80652
    -0.29687
    -0.25577
     0.04838
    -0.13247
    -0.32975
    -0.14891
     0.22100
     0.49226
     0.34430
    -0.00916
    -0.28865
    -0.28865
    -0.28043
    -0.26399
    -0.68321
    -0.35441
     0.26210
    -0.10781
    -0.16535
    -0.11603
    -0.09137
     0.13058
     0.15524
     0.50870
     0.80463
     0.63201
     0.74709
     0.87861
     0.99369
     0.96081
     0.92793
     0.79641
     0.69777
     0.85395
     0.81285
     0.65667
     0.58268
     0.45938
     0.31142
     0.45116
     0.58268
     0.18812
     0.23744
     0.27032
     0.14702
     0.26210
     0.17990
     0.13880
     0.12236
     0.24566
     0.28676
     0.22922
     0.25388
     0.05660
     0.04838
     0.20456
     0.37718
     0.31142
     0.15524
     0.11414
     0.23744
     0.22922
     0.13058
    -0.07493
     0.27032
     0.01550
     0.13058
     0.17168
     0.06482
    -0.07493
     0.02372
    -0.11603
     0.26210
     0.13880
     0.08126
    -0.06671
    -0.00094
     0.17990
     0.09770
    -0.09959
     0.09770
     0.07304
     0.13880
     0.11414
     0.04838
     0.03194
    -0.15713
    -0.14891
     0.10592
     0.04016
    -0.10781
     0.02372
    -0.07493
    -0.05026
     0.03194
    -0.09959
    -0.04204
    -0.09137
     0.04838
    -0.12425
     0.18812
     0.00728
    -0.05026
    -0.24755
     0.16346
     0.25388
    -0.02560
     0.13880
     0.02372
     0.09770
     0.06482
     0.05660
     0.04016
     0.07304
    -0.02560
     0.10592
     0.05660
     0.17168
     0.09770
    -0.08315
     0.07304
     0.14702
     0.12236
     0.00728
     0.00728
     0.08126
     0.08948
     0.03194
    -0.01738
     0.01550
    -0.01738
     0.09770
     0.10592
     0.22100
     0.13058
     0.04016
    -0.01738
     0.27032
     0.14702
     0.04016
    -0.15713
    -0.06671
     0.18812
     0.06482
    -0.03382
     0.22922
     0.04838
     0.04016
     0.16346
     0.13058
     0.12236
    -0.00094
    -0.03382
     0.07304
     0.27032
     0.14702
     0.06482
     0.08948
    -0.04204
     0.03194
     0.15524
     0.35252
     0.21278
     0.27854
     0.42650
     0.38540
     0.36896
     0.06482
    -0.04204
     0.31142
     0.60735
     0.99369
     0.93615
     1.19097
     1.09233
     1.46224
     1.87325
     2.71992
     3.45151
     4.42148
     5.33392
     5.62984
     4.26530
     2.19383
    -0.28865
     0.08948
     2.94186
     4.39682
     3.33643
     1.68418
    -0.92160
    -5.06454
    -9.94730
   -10.70355
    -7.38262
    -3.97127
    -3.03417
    -4.87548
    -7.47304
    -8.16353
    -8.15531
    -7.30042
    -5.54953
    -4.19321
    -3.22323
    -2.13818
    -0.67499
     0.45116
     1.10877
     1.56910
     1.49512
     1.69240
     1.44580
     1.01013
     0.87861
     0.91149
     1.09233
     0.99369
     1.44580
     1.15809
     0.74709
     0.59913
     0.45938
     0.34430
     0.28676
     0.27032
     0.45116
     0.60735
     0.74709
     0.81285
     0.87039
     0.97725
     0.89505
     0.68955
     0.90327
     0.86217
     0.84573
     0.84573
     0.65667
     0.63201
     0.65667
     0.59913
     0.52514
     0.59091
     0.45116
     0.54158
     0.47582
     0.54158
     0.44294
     0.37718
     0.30320
     0.42650
     0.39362
     0.31142
     0.38540
     0.22922
     0.13880
     0.31964
     0.22100
     0.37718
     0.22922
     0.17168
     0.17990
     0.11414
     0.14702
     0.13058
     0.07304
     0.17168
     0.13058
    -0.00094
     0.14702
     0.08126
     0.14702
     0.05660
    -0.07493
     0.17168
     0.10592
     0.08126
     0.07304
    -0.09137
     0.05660
     0.09770
    -0.09137
     0.05660
     0.05660
     0.02372
    -0.06671
     0.08948
    -0.00916
    -0.05026
    -0.09137
    -0.08315
     0.00728
     0.18812
    -0.13247
    -0.03382
    -0.02560
     0.06482
    -0.14891
     0.04016
     0.16346
     0.01550
    -0.00916
     0.14702
    -0.05026
    -0.02560
     0.04016
    -0.14891
     0.06482
     0.15524
     0.08948
     0.09770
    -0.06671
    -0.00916
    -0.02560
     0.04016
     0.06482
     0.00728
    -0.09137
     0.01550
     0.16346
    -0.00916
    -0.11603
    -0.20645
    -0.03382
     0.03194
    -0.05849
    -0.06671
    -0.22289
    -0.05849
    -0.16535
    -0.25577
    -0.14069
    -0.17357
    -0.14891
    -0.39551
    -0.41195
    -0.42017
    -0.27221
    -0.55991
    -0.49415
    -0.52703
    -0.25577
    -0.47771
    -0.51881
    -0.51059
    -0.50237
    -0.62567
    -0.65855
    -0.50237
    -0.46127
    -0.44483
    -0.23111
    -0.23933
    -0.37907
    -0.25577
    -0.23111
    -0.03382
     0.25388
     0.49226
     0.67311
     0.91149
     1.08411
     0.96081
     1.50334
     1.39648
     0.80463
     0.17168
     0.39362
     0.46760
     0.78819
     1.14165
     1.16631
     0.72243
     0.69777
    -0.33797
    -1.23396
    -1.78471
    -1.57921
    -1.51345
    -0.73254
    -0.06671
    -0.17357
    -0.25577
     0.11414
     0.28676
    -0.89694
    -0.27221
     0.54158
    -0.05849
    -2.73825
    -5.69749
    -4.93302
    -0.86406
     2.16917
     0.41828
    -1.97377
    -2.49164
    -2.54096
    -3.31366
    -3.41230
    -2.45876
    -2.18750
    -2.32724
    -2.97663
    -2.85333
    -2.68893
    -1.34083
     1.23207
     0.82107
    -0.00094
    -0.62567
    -1.08600
    -0.93804
    -0.24755
     0.05660
     0.35252
     0.88683
     1.31428
     1.45402
     1.61020
     1.51978
     1.66774
     1.47868
     1.46224
     1.39648
     1.02657
     1.01013
     0.70599
     0.87861
     0.86217
     0.68133
     0.57446
     0.59091
     0.68133
     0.60735
     0.48404
     0.41828
     0.32786
     0.57446
     0.52514
     0.63201
     0.40184
     0.34430
     0.47582
     0.26210
     0.41006
     0.48404
     0.35252
     0.29498
     0.41006
     0.43472
     0.41006
     0.24566
     0.26210
     0.45116
     0.31142
     0.45938
     0.41006
     0.17990
     0.22922
     0.36074
     0.27854
     0.43472
     0.36896
     0.23744
     0.22922
     0.28676
     0.28676
     0.24566
     0.13880
     0.18812
     0.28676
     0.30320
     0.10592
     0.16346
     0.04838
    -0.00916
     0.05660
     0.31142
     0.16346
     0.06482
     0.03194
     0.28676
     0.35252
     0.30320
     0.08126
     0.05660
     0.37718
     0.24566
     0.49226
     0.23744
     0.26210
     0.15524
     0.36074
     0.36896
     0.25388
     0.22922
     0.24566
     0.23744
     0.13880
     0.19634
     0.08126
     0.14702
     0.06482
     0.25388
     0.17990
     0.09770
    -0.05849
    -0.11603
    -0.09959
    -0.01738
     0.08948
    -0.10781
    -0.35441
    -0.09959
    -0.24755
    -0.19823
    -0.41195
    -0.52703
    -0.52703
    -0.40373
    -0.66677
    -0.47771
    -0.46949
    -0.66677
    -0.64211
    -0.55169
    -0.61745
    -0.50237
    -0.57635
    -0.61745
    -0.74076
    -0.45305
    -0.34619
    -0.50237
    -0.46127
    -0.41195
    -0.26399
    -0.35441
    -0.26399
    -0.19823
    -0.36263
    -0.38729
    -0.04204
    -0.04204
     0.17168
     0.08126
     0.26210
     0.63201
     0.77175
     1.03479
     1.25674
     0.81285
     0.19634
     0.64845
     1.41292
     1.58554
     1.34716
     0.78819
     0.91149
     0.73887
     0.37718
     0.01550
    -0.07493
    -0.14069
    -0.34619
    -0.97914
    -1.04490
    -0.92982
    -1.34083
    -1.62031
    -2.03132
    -2.42588
    -2.31902
    -1.86691
    -1.27506
    -0.09959
     0.69777
     0.18812
     0.11414
     0.49226
     1.37182
     1.44580
     1.60198
     1.69240
     2.41577
     2.59662
     2.26781
     0.34430
    -1.19286
    -2.86977
    -3.41230
    -2.07242
    -2.67249
    -2.16284
    -2.17106
    -3.20679
    -3.92195
    -4.00415
    -4.28363
    -3.66712
    -2.91087
    -2.07242
    -1.08600
    -0.06671
     0.62379
     0.93615
     1.33894
     1.70062
     1.80748
     1.82392
     1.56910
     1.65130
     1.42114
     1.33894
     1.18275
     1.05945
     0.96903
     0.82107
     0.78819
     0.77997
     0.59091
     0.46760
     0.46760
     0.64845
     0.70599
     0.52514
     0.50870
     0.51692
     0.58268
     0.46760
     0.50048
     0.37718
     0.33608
     0.45116
     0.51692
     0.31964
     0.45116
     0.29498
     0.03194
     0.30320
     0.30320
     0.13058
     0.20456
     0.14702
     0.08126
     0.08948
     0.13058
     0.05660
     0.09770
     0.03194
     0.16346
     0.05660
     0.21278
     0.22100
    -0.04204
     0.07304
     0.11414
     0.19634
     0.08948
     0.07304
    -0.00094
     0.03194
    -0.12425
     0.01550
     0.18812
     0.14702
     0.01550
     0.03194
     0.14702
     0.07304
    -0.01738
    -0.13247
     0.13058
     0.18812
     0.18812
     0.03194
     0.04016
    -0.05026
    -0.00094
     0.06482
    -0.03382
    -0.09137
     0.07304
    -0.13247
    -0.01738
     0.00728
     0.07304
    -0.36263
    -0.08315
    -0.03382
     0.03194
     0.01550
     0.05660
    -0.14069
    -0.02560
    -0.10781
    -0.01738
    -0.00916
     0.11414
     0.27032
     0.13058
     0.13880
    -0.00094
     0.00728
     0.04838
     0.21278
     0.20456
     0.08948
     0.04838
     0.07304
     0.08948
     0.15524
     0.02372
     0.17168
     0.11414
     0.11414
     0.00728
     0.20456
     0.02372
     0.00728
     0.02372
     0.20456
     0.07304
     0.08948
     0.26210
     0.05660
     0.18812
    -0.09137
     0.06482
     0.16346
     0.01550
     0.22100
     0.09770
     0.12236
     0.38540
     0.30320
     0.19634
     0.48404
     0.46760
     0.73065
     0.77175
     0.87861
     0.82107
     0.88683
     1.15809
     1.32250
     1.72528
     1.56910
     0.72243
     0.36074
     0.45938
     0.72243
     0.20456
    -0.12425
    -0.50237
    -1.15176
    -1.50523
    -1.41481
    -1.78471
    -2.25326
    -2.46698
    -2.48342
    -2.12174
    -2.18750
    -2.07242
    -1.96555
    -1.48879
    -1.19286
    -1.07778
    -0.61745
    -0.42839
    -0.56813
    -0.48593
     0.54980
     0.89505
     0.87039
     0.54158
     0.22922
     0.31964
     0.35252
     0.54980
     0.08948
    -0.24755
     0.07304
     0.04838
     0.24566
     0.31964
     0.34430
     0.17168
     0.55802
     0.45938
     0.47582
     0.77175
     0.73887
     0.97725
     1.05945
     1.19097
     1.21563
     1.01835
     1.16631
     1.12521
     0.88683
     0.97725
     1.02657
     0.81285
     0.93615
     0.66489
     0.86217
     0.64845
     0.55802
     0.61557
     0.72243
     0.65667
     0.59091
     0.45938
     0.46760
     0.58268
     0.28676
     0.31142
     0.63201
     0.38540
     0.45116
     0.41006
     0.43472
     0.24566
     0.41006
     0.28676
     0.29498
     0.52514
     0.41006
     0.45116
     0.29498
     0.32786
     0.22922
     0.34430
     0.41006
     0.27032
     0.32786
     0.47582
     0.27854
     0.41828
     0.22100
     0.24566
     0.31964
     0.29498
     0.40184
     0.24566
     0.07304
     0.21278
     0.22100
     0.10592
     0.22922
     0.17990
     0.27854
     0.14702
     0.30320
     0.17990
     0.07304
     0.08948
    -0.00916
     0.26210
     0.26210
     0.13880
    -0.03382
     0.08126
     0.08126
    -0.02560
     0.27854
     0.32786
     0.09770
     0.08948
     0.36896
     0.18812
     0.22922
     0.17168
     0.07304
     0.11414
     0.28676
     0.31142
     0.08126
     0.20456
     0.24566
     0.14702
     0.13880
     0.34430
     0.02372
     0.08126
     0.13880
     0.21278
     0.05660
    -0.05849
     0.04838
     0.04838
     0.15524
     0.21278
     0.10592
    -0.02560
    -0.00094
     0.22100
     0.17168
     0.22922
    -0.02560
    -0.05849
    -0.05026
     0.17990
     0.10592
     0.08948
    -0.02560
     0.13058
     0.08126
    -0.07493
     0.08948
    -0.13247
    -0.14069
    -0.14069
    -0.37907
    -0.21467
    -0.09137
    -0.43661
    -0.30509
    -0.29687
    -0.18179
    -0.37907
    -0.43661
    -0.50237
    -0.28043
    -0.10781
    -0.08315
    -0.11603
     0.08948
     0.33608
     0.22922
     0.56624
     0.91149
     0.62379
     0.56624
     0.77175
     1.19919
     1.17453
     1.26496
     1.01835
     0.97725
     0.87861
     0.29498
    -0.16535
    -0.39551
    -0.40373
    -1.11066
    -1.34905
    -1.33261
    -1.68607
    -1.89157
    -2.39300
    -2.21216
    -2.23682
    -2.22860
    -2.35190
    -1.95733
    -1.56277
    -1.54633
    -1.43947
    -1.01202
    -0.86406
    -0.61745
    -0.13247
     0.37718
     0.39362
     0.31964
     0.55802
     0.61557
     0.64023
     0.65667
     0.52514
     0.64845
     0.64023
     0.82929
     0.73887
     0.62379
     0.50870
     0.62379
     0.44294
     0.50048
     0.58268
     0.40184
     0.37718
     0.28676
     0.41006
     0.46760
     0.17168
     0.08126
     0.22922
     0.24566
     0.30320
     0.20456
     0.16346
    -0.05849
    -0.02560
     0.11414
     0.29498
     0.19634
    -0.16535
    -0.00916
     0.09770
     0.03194
     0.01550
    -0.03382
    -0.00094
    -0.05026
     0.04016
     0.08126
     0.14702
     0.06482
    -0.21467
    -0.05849
     0.34430
     0.25388
     0.06482
     0.04838
     0.13880
     0.22100
     0.21278
     0.15524
     0.07304
     0.21278
     0.09770
     0.22922
     0.07304
    -0.04204
    -0.01738
    -0.40373
    -0.34619
     0.00728
    -0.16535
    -0.09137
    -0.31331
    -0.17357
    -0.02560
    -0.19823
    -0.14891
    -0.07493
    -0.13247
     0.09770
     0.08126
     0.08126
     0.17168
     0.19634
     0.34430
     0.55802
     0.31964
     0.23744
     0.15524
     0.22922
     0.21278
     0.32786
     0.16346
     0.28676
     0.22100
     0.05660
     0.17168
     0.17168
    -0.00916
    -0.00094
     0.21278
     0.46760
     0.14702
    -0.05026
     0.08948
     0.04838
     0.27854
     0.17168
    -0.12425
    -0.32975
    -0.47771
    -0.44483
    -0.37907
    -0.32153
    -0.49415
    -0.53525
    -0.65033
    -0.59279
    -0.95448
    -1.30794
    -1.34083
    -1.02846
    -0.97092
    -0.85584
    -0.79008
    -1.03668
    -1.18464
    -1.23396
    -0.92982
    -1.35727
    -0.97914
    -1.13532
    -1.03668
    -0.80652
    -0.55169
    -0.19001
    -0.00916
     0.06482
     0.26210
     0.05660
    -0.32153
     0.08126
     0.55802
     0.76353
     0.67311
     0.42650
    -0.10781
     0.02372
    -0.41195
    -0.09137
    -0.10781
    -0.20645
    -0.76542
    -1.27506
    -0.92160
    -1.14354
    -2.06420
    -1.57921
    -1.39837
    -1.39015
    -1.12710
    -0.00916
     1.15809
     1.37182
     0.83751
    -0.55991
    -4.36583
    -4.12745
    -2.51630
    -1.43125
     0.91971
     1.51978
     0.66489
    -0.27221
    -0.63389
    -1.26684
    -0.48593
    -0.93804
    -0.37907
     0.31964
    -0.08315
     0.18812
     0.72243
     1.05123
     1.30606
     1.05123
     0.73887
     0.26210
    -0.10781
    -0.20645
    -0.27221
    -0.50237
    -0.37085
    -0.25577
    -0.12425
    -0.37085
    -0.35441
    -0.08315
     0.36896
     0.46760
     0.62379
     0.54158
     0.47582
     0.61557
     0.54980
     0.53336
     0.50870
     0.55802
     0.58268
     0.63201
     0.64845
     0.76353
     0.67311
     0.69777
     0.71421
     0.79641
     0.68133
     0.70599
     0.79641
     0.57446
     0.58268
     0.41006
     0.46760
     0.37718
     0.37718
     0.29498
     0.08126
    -0.09137
     0.02372
    -0.21467
    -0.22289
    -0.01738
     0.00728
    -0.14891
    -0.13247
    -0.05026
     0.06482
    -0.03382
    -0.06671
    -0.10781
     0.03194
     0.04016
     0.06482
     0.06482
     0.04838
     0.14702
    -0.13247
    -0.04204
     0.04016
    -0.09959
     0.08126
    -0.12425
    -0.14069
    -0.08315
    -0.05849
    -0.14891
    -0.04204
    -0.02560
    -0.05026
    -0.03382
    -0.05849
     0.10592
    -0.17357
    -0.18179
     0.06482
    -0.08315
     0.04016
    -0.19823
    -0.03382
    -0.16535
    -0.06671
    -0.13247
    -0.24755
    -0.20645
    -0.25577
    -0.29687
    -0.23111
    -0.28865
    -0.17357
    -0.11603
    -0.05026
     0.05660
    -0.00916
     0.08126
    -0.09137
    -0.10781
     0.01550
     0.05660
     0.17168
     0.11414
     0.08948
    -0.08315
    -0.08315
    -0.05849
    -0.32153
    -0.33797
     0.13058
     0.04838
    -0.14891
    -0.35441
    -0.41195
    -0.20645
    -0.29687
    -0.53525
    -0.19001
    -0.05026
    -0.02560
    -0.05849
     0.38540
     0.45116
     0.12236
     0.14702
     0.08948
    -0.49415
    -0.38729
    -0.69143
    -1.50523
    -2.37656
    -2.44232
    -1.98200
    -1.46413
    -1.50523
    -1.20108
    -0.99558
    -1.13532
    -2.07242
    -2.17106
    -0.85584
     0.01550
     0.17168
    -1.08600
    -2.29436
    -3.19857
    -2.29436
    -1.51345
    -0.65033
    -0.46949
    -0.71610
    -1.81759
    -2.96841
    -3.31366
    -3.42052
    -2.77113
    -2.53274
    -2.35190
    -1.66141
    -0.53525
     0.04016
     0.74709
     1.15809
     1.15809
     0.65667
     0.41828
    -1.00380
    -2.02310
    -2.02310
    -2.08064
    -0.82296
     0.34430
    -0.05026
    -0.94626
    -1.63675
    -1.97377
    -2.14640
    -1.49701
    -0.58457
    -0.28043
     0.61557
     1.30606
     1.37182
     1.94723
     2.31713
     2.68704
     2.35001
     2.23493
     2.19383
     1.79926
     1.84858
     1.64308
     1.29784
     1.17453
     0.82107
     0.91149
     0.42650
     0.26210
     0.06482
     0.20456
     0.28676
     0.36074
     0.37718
     0.40184
     0.62379
     0.54980
     0.29498
     0.56624
     0.77175
     0.64845
     0.73887
     0.71421
     0.49226
     0.48404
     0.42650
     0.69777
     0.67311
     0.47582
     0.38540
     0.31964
     0.27854
     0.08948
     0.21278
     0.14702
     0.13880
    -0.08315
     0.12236
     0.16346
    -0.07493
    -0.07493
    -0.05849
    -0.23111
     0.07304
     0.03194
     0.14702
    -0.05849
     0.08948
     0.00728
     0.02372
     0.20456
     0.17990
     0.19634
     0.11414
     0.33608
     0.34430
     0.28676
     0.13880
     0.30320
     0.36896
     0.45116
     0.50870
     0.52514
     0.32786
     0.45116
     0.36074
     0.36896
     0.39362
     0.29498
     0.07304
     0.10592
     0.05660
     0.04838
    -0.19823
    -0.26399
    -0.34619
    -0.23933
    -0.37085
    -0.39551
    -0.55991
    -0.58457
    -0.69966
    -0.60923
    -0.46949
    -0.69966
    -0.59279
    -0.71610
    -0.51059
    -0.37907
    -0.41195
    -0.41195
    -0.23933
    -0.32153
    -0.20645
    -0.36263
     0.04016
    -0.13247
    -0.19823
     0.02372
     0.20456
     0.29498
     0.22922
     0.10592
     0.22100
     0.36074
     0.33608
     0.38540
     0.31964
     0.51692
     0.37718
     0.43472
     0.52514
     0.17990
     0.04016
    -0.36263
     0.00728
    -0.19001
    -0.42839
    -0.48593
    -0.57635
    -0.46949
    -0.83118
    -1.23396
    -1.48879
    -1.67785
    -1.13532
    -0.30509
    -0.05849
    -0.69966
    -1.27506
    -1.57921
    -2.22860
    -2.59850
    -1.99844
    -1.38193
    -1.71073
    -1.54633
    -1.71073
    -1.36549
    -1.58743
    -1.75183
    -1.92445
    -1.92445
    -1.96555
    -1.80115
    -1.52167
    -1.24218
     0.20456
     3.27067
     1.84036
     0.28676
    -0.69143
    -0.69966
     0.13880
     0.41006
     0.49226
    -0.06671
    -0.50237
    -0.37085
    -0.41195
    -0.61745
    -0.82296
    -0.92982
    -1.41481
    -1.11066
    -1.10244
    -1.06956
    -1.03668
    -0.78186
    -0.28043
     0.17990
     0.51692
     0.09770
     0.32786
     0.54980
     0.61557
     0.52514
     0.67311
     0.48404
     0.36896
     0.32786
     0.31964
     0.36896
     0.18812
     0.34430
     0.33608
     0.23744
     0.27854
     0.20456
     0.19634
     0.30320
     0.23744
     0.15524
     0.21278
     0.17990
     0.06482
     0.07304
     0.22922
     0.42650
     0.19634
     0.20456
     0.14702
     0.27032
     0.26210
     0.10592
     0.04838
     0.21278
     0.27854
     0.22100
     0.36074
     0.16346
     0.22922
     0.06482
     0.23744
     0.46760
     0.12236
     0.15524
     0.26210
     0.17168
     0.34430
     0.38540
     0.53336
     0.41006
     0.50048
     0.27854
     0.22100
     0.28676
     0.09770
     0.00728
     0.18812
     0.29498
     0.30320
     0.22100
    -0.02560
    -0.05026
    -0.05026
    -0.15713
    -0.00916
    -0.01738
     0.03194
    -0.14891
    -0.05849
     0.04016
     0.01550
    -0.11603
     0.03194
     0.28676
     0.11414
    -0.01738
     0.20456
     0.04016
     0.13880
     0.23744
     0.24566
     0.15524
     0.11414
     0.19634
     0.24566
     0.17990
     0.32786
     0.17990
     0.13880
     0.27032
     0.22100
     0.27854
     0.15524
     0.27032
     0.21278
     0.22100
     0.27032
     0.23744
     0.31964
     0.26210
     0.39362
     0.22100
     0.35252
     0.33608
     0.21278
     0.43472
     0.76353
     0.50048
     0.53336
     0.44294
     0.51692
     0.54980
     0.69777
     0.77175
     0.86217
     0.52514
     0.22922
     0.29498
     0.41006
    -0.00094
     0.14702
     0.31142
     0.30320
    -0.06671
    -0.42017
    -0.48593
    -0.61745
    -0.55991
    -0.34619
    -0.50237
    -0.44483
    -0.59279
    -0.91338
    -0.54347
    -0.18179
     0.17168
    -0.03382
     0.35252
     0.26210
    -0.08315
    -0.37085
     0.05660
     0.68955
     1.40470
     1.25674
     0.82929
     0.01550
    -0.19001
    -0.35441
    -0.12425
     0.36074
     0.27854
    -0.60101
    -0.78186
    -0.58457
    -0.51881
    -0.57635
    -0.97914
    -0.79008
    -0.75720
    -0.85584
    -0.90516
    -0.74076
    -0.69966
    -0.73254
    -0.22289
    -0.21467
    -0.19001
    -0.17357
    -0.37085
    -0.20645
    -0.00916
    -0.12425
    -0.13247
    -0.20645
    -0.15713
     0.01550
    -0.05849
     0.20456
     0.22922
     0.06482
     0.16346
     0.13058
     0.28676
     0.31142
     0.11414
     0.34430
     0.31142
     0.37718
     0.22922
     0.17990
     0.36896
     0.17168
     0.40184
     0.24566
     0.20456
     0.22922
     0.25388
     0.25388
     0.26210
     0.23744
     0.10592
     0.18812
     0.31964
     0.36074
     0.23744
     0.27854
     0.31964
     0.16346
     0.18812
     0.13880
     0.34430
     0.31142
     0.33608
     0.10592
     0.17990
     0.22100
     0.23744
     0.08948
     0.18812
     0.23744
     0.15524
     0.19634
     0.07304
     0.19634
     0.27032
     0.13058
     0.23744
     0.17168
     0.34430
     0.22100
     0.14702
     0.22100
     0.17990
     0.25388
     0.20456
     0.33608
     0.16346
     0.26210
     0.17168
     0.22100
     0.17168
     0.08948
     0.12236
     0.19634
     0.23744
     0.13058
     0.09770
     0.15524
     0.21278
     0.13880
     0.15524
     0.13058
     0.16346
     0.04016
     0.13880
     0.20456
     0.13880
     0.16346
     0.03194
     0.16346
     0.23744
     0.23744
     0.28676
     0.09770
     0.22922
     0.11414
     0.19634
     0.12236
     0.10592
     0.04016
     0.19634
     0.26210
     0.20456
     0.16346
     0.19634
     0.04838
     0.11414
     0.04016
    -0.04204
    -0.02560
     0.05660
     0.11414
     0.15524
     0.08948
    -0.01738
    -0.09137
     0.13058
     0.21278
    -0.05026
    -0.07493
    -0.14891
     0.02372
     0.04838
     0.22922
     0.04838
     0.12236
     0.04016
     0.06482
    -0.01738
     0.00728
     0.11414
    -0.14891
     0.13880
     0.27032
     0.27032
    -0.02560
     0.04838
     0.10592
     0.28676
     0.42650
     0.42650
     0.23744
     0.30320
    -0.13247
    -0.22289
    -0.20645
    -0.02560
    -0.06671
    -0.37085
    -0.48593
    -0.48593
    -0.83118
    -0.83118
    -1.02024
    -1.22574
    -1.03668
    -1.07778
    -0.82296
    -0.69143
    -0.68321
    -0.66677
    -0.55169
    -0.14069
     0.10592
     0.06482
     0.26210
    -0.12425
    -0.32153
    -0.42017
    -0.00094
     0.40184
     0.92793
     0.39362
    -0.74076
    -1.45591
    -0.82296
    -0.36263
    -0.71610
    -0.88050
    -0.72432
    -0.85584
    -0.73254
    -0.61745
    -0.62567
    -0.64211
    -0.57635
    -0.42017
    -0.19823
    -0.02560
     0.04838
     0.01550
     0.07304
     0.08948
     0.10592
     0.24566
     0.18812
     0.19634
     0.16346
     0.13880
     0.15524
    -0.07493
    -0.07493
    -0.09137
     0.00728
     0.14702
     0.22100
     0.05660
    -0.02560
    -0.00916
    -0.01738
    -0.06671
     0.32786
     0.21278
     0.04016
     0.16346
     0.23744
     0.18812
     0.04838
     0.13880
     0.08948
     0.30320
     0.14702
     0.08948
     0.22100
     0.03194
     0.08948
     0.04016
     0.13058
     0.12236
    -0.10781
     0.02372
     0.08948
     0.09770
     0.14702
    -0.21467
    -0.12425
    -0.08315
     0.11414
     0.28676
     0.31964
     0.38540
     0.18812
     0.22100
     0.33608
     0.48404
     0.34430
     0.44294
     0.50870
     0.55802
     0.59913
     0.58268
     0.40184
     0.51692
     0.34430
     0.41006
     0.47582
     0.35252
     0.23744
     0.10592
     0.35252
     0.19634
     0.13058
    -0.00916
     0.04016
     0.14702
     0.08948
     0.08948
    -0.18179
    -0.05026
    -0.01738
    -0.00094
     0.08948
     0.04016
     0.01550
    -0.33797
    -0.21467
    -0.03382
     0.00728
    -0.16535
    -0.09959
     0.08948
     0.27032
     0.09770
    -0.48593
    -0.68321
    -0.43661
    -0.05849
    -0.14069
    -0.22289
    -0.26399
    -0.26399
    -0.39551
    -0.40373
    -0.32153
    -0.49415
    -0.36263
    -0.19001
    -0.19823
    -0.17357
    -0.10781
    -0.14891
    -0.14069
     0.03194
    -0.06671
     0.11414
     0.03194
    -0.00094
    -0.17357
    -0.14069
     0.08948
    -0.25577
    -0.24755
    -0.10781
     0.00728
     0.00728
    -0.24755
    -0.48593
    -0.44483
    -0.34619
    -0.59279
    -0.42017
    -0.51059
    -0.35441
    -0.88050
    -0.88872
    -0.61745
    -0.21467
    -0.60101
    -1.14354
    -1.39837
    -1.70251
    -1.73539
    -1.93267
    -1.75183
    -1.56277
    -1.84225
    -1.31616
    -0.92160
    -0.69966
    -1.11066
    -1.09422
    -1.05312
    -1.14354
    -0.69143
    -0.46949
     0.12236
    -0.26399
    -0.44483
    -0.47771
    -1.23396
    -0.83118
    -0.09137
     0.41828
     0.32786
     0.29498
    -0.13247
    -1.20108
    -1.46413
    -0.99558
    -1.03668
    -1.19286
    -0.44483
     0.66489
     0.16346
    -1.65319
    -3.55204
    -4.76040
    -3.22323
    -2.22860
    -1.07778
    -0.88050
    -1.11888
    -1.94089
    -1.94089
    -1.50523
    -1.06956
    -0.16535
     0.51692
     0.81285
     1.29784
     2.06231
     2.40755
     2.57196
     2.62950
     2.93364
     2.84322
     2.11163
     1.89791
     1.77460
     1.53622
     1.63486
     1.15809
     0.97725
     0.89505
     0.63201
     0.62379
     0.39362
     0.53336
     0.36074
     0.60735
     0.52514
     0.44294
     0.22100
     0.32786
     0.30320
     0.21278
     0.36074
     0.45116
     0.20456
     0.13058
     0.07304
     0.19634
     0.13880
    -0.00094
    -0.04204
     0.08126
     0.03194
    -0.05026
     0.02372
    -0.00094
    -0.00094
    -0.26399
    -0.05849
     0.10592
     0.02372
     0.09770
     0.04016
     0.11414
    -0.00094
     0.13058
     0.23744
     0.08126
     0.13058
    -0.12425
     0.17168
     0.08126
     0.10592
    -0.10781
     0.18812
    -0.05026
    -0.00916
    -0.03382
    -0.00094
    -0.38729
    -0.53525
    -0.55991
    -0.59279
    -0.55991
    -0.17357
     0.00728
    -0.01738
    -0.14891
    -0.11603
    -0.09137
    -0.25577
     0.11414
     0.13058
     0.17168
     0.23744
     0.31964
     0.31964
     0.39362
     0.24566
     0.43472
     0.23744
     0.29498
     0.17168
     0.18812
     0.08948
    -0.02560
    -0.00094
    -0.09137
     0.05660
    -0.12425
    -0.13247
    -0.23111
    -0.23111
    -0.21467
    -0.12425
    -0.19823
    -0.25577
    -0.20645
    -0.40373
    -0.09959
    -0.14069
    -0.08315
    -0.16535
     0.03194
     0.07304
     0.22922
     0.25388
     0.27854
     0.52514
     0.61557
     0.71421
     0.68955
     0.39362
     0.36074
     0.46760
     0.68133
     0.61557
     0.60735
    -0.07493
     0.08126
     0.22922
     0.12236
    -0.16535
    -0.55991
    -0.73254
    -1.04490
    -1.37371
    -2.18750
    -2.48342
    -2.74647
    -2.74647
    -2.81223
    -2.99307
    -3.05883
    -3.05883
    -3.25611
    -3.46984
    -3.62602
    -3.42052
    -2.93553
    -2.20394
    -2.12996
    -2.75469
    -2.75469
    -1.66963
    -1.30794
    -1.06134
    -1.03668
    -1.06956
    -1.25862
    -1.53811
    -1.86691
    -1.34905
    -1.21752
    -1.04490
    -0.69143
    -0.61745
    -1.31616
    -1.87513
    -1.33261
    -1.17642
    -0.74898
    -0.48593
    -0.11603
     0.51692
     1.40470
     2.17739
     1.05123
    -1.58743
    -2.72181
    -1.93267
    -1.81759
    -0.68321
     0.08948
    -0.00916
    -0.26399
    -0.77364
    -1.02846
    -1.45591
    -1.69429
    -1.44769
    -1.15998
    -0.74076
    -0.32975
     0.16346
     0.68133
     0.71421
     0.57446
     0.75531
     0.96903
     0.94437
     0.68133
     0.52514
     0.30320
     0.20456
     0.25388
     0.17168
     0.22922
     0.31964
     0.29498
     0.16346
     0.39362
     0.34430
     0.33608
     0.28676
     0.60735
     0.34430
     0.45938
     0.42650
     0.39362
     0.45116
     0.58268
     0.35252
     0.31964
     0.24566
     0.21278
     0.26210
     0.25388
     0.29498
     0.09770
     0.12236
     0.07304
     0.25388
     0.08948
    -0.20645
    -0.10781
    -0.00094
     0.10592
    -0.05849
     0.00728
     0.08948
     0.12236
    -0.20645
    -0.08315
     0.02372
    -0.24755
    -0.15713
     0.06482
     0.19634
     0.26210
     0.16346
    -0.09137
     0.16346
     0.22100
     0.41828
     0.09770
     0.16346
     0.24566
     0.31142
     0.35252
     0.45116
     0.41828
     0.27854
     0.33608
     0.38540
     0.47582
     0.42650
     0.17990
     0.38540
     0.54158
     0.44294
     0.41006
     0.45116
     0.37718
     0.38540
     0.16346
     0.49226
     0.58268
     0.25388
     0.46760
     0.32786
     0.25388
     0.32786
     0.35252
     0.31964
     0.38540
     0.59091
     0.33608
     0.17168
     0.27032
     0.38540
     0.34430
     0.30320
     0.27854
     0.18812
     0.11414
     0.08126
     0.04016
     0.08948
     0.10592
    -0.18179
    -0.15713
    -0.25577
    -0.44483
    -0.57635
    -0.67499
    -0.97914
    -0.92160
    -0.78186
    -0.74898
    -0.94626
    -0.99558
    -1.06134
    -1.26684
    -1.29150
    -1.34083
    -1.62853
    -1.58743
    -1.37371
    -1.06134
    -1.02024
    -1.02024
    -0.86406
    -0.36263
    -0.55169
    -0.46949
    -0.43661
    -0.50237
    -0.02560
     0.12236
     0.32786
     0.24566
     0.11414
    -0.28865
     0.00728
    -0.00094
    -0.02560
    -0.14069
    -0.14891
    -0.09959
    -0.42017
    -0.67499
    -0.37085
    -0.60101
    -0.79008
    -0.43661
     0.08948
     0.02372
     0.03194
     0.21278
     0.43472
     0.58268
     0.22922
    -0.56813
    -1.54633
    -1.22574
    -0.89694
    -0.22289
    -0.16535
    -0.60101
    -1.09422
    -0.93804
    -0.94626
    -1.02846
    -1.20930
    -1.34083
    -0.99558
    -0.68321
    -0.20645
    -0.18179
    -0.09137
    -0.19823
    -0.21467
     0.22100
     0.47582
     0.49226
     0.25388
     0.23744
     0.23744
     0.09770
    -0.12425
    -0.03382
    -0.01738
     0.06482
     0.24566
     0.16346
     0.03194
    -0.01738
     0.11414
    -0.05026
     0.28676
     0.28676
     0.17990
     0.04016
     0.17168
     0.23744
     0.14702
     0.24566
     0.24566
     0.34430
     0.31142
     0.38540
     0.29498
     0.13880
     0.32786
     0.20456
     0.30320
     0.50870
     0.25388
     0.08126
     0.18812
     0.34430
     0.22922
     0.11414
     0.05660
     0.06482
     0.10592
     0.26210
     0.27854
     0.21278
     0.28676
     0.07304
     0.22922
     0.34430
     0.13880
     0.10592
     0.07304
     0.34430
     0.17990
     0.22100
     0.04016
     0.07304
     0.10592
     0.24566
     0.13880
     0.08948
     0.03194
    -0.03382
     0.08948
     0.14702
     0.13880
     0.05660
    -0.02560
     0.01550
     0.12236
     0.17168
     0.16346
     0.17990
     0.04016
     0.29498
     0.31142
     0.40184
     0.31964
     0.19634
     0.40184
     0.81285
     0.74709
     0.62379
     0.85395
     1.10055
     0.76353
     0.95259
     1.03479
     0.89505
     0.81285
     0.73887
     0.74709
     0.62379
     0.45938
     0.20456
    -0.05026
     0.01550
    -0.19001
    -0.00916
    -0.27221
    -0.63389
    -0.73254
    -0.90516
    -0.86406
    -0.90516
    -0.74076
    -0.68321
    -0.60101
    -0.76542
    -0.51059
    -0.69143
    -0.46127
    -0.31331
    -0.05026
    -0.13247
    -0.23111
     0.01550
    -0.03382
    -0.08315
    -0.18179
    -0.27221
    -0.12425
    -0.18179
    -0.27221
    -0.23111
    -0.52703
    -0.48593
    -0.79008
    -1.02024
    -0.46949
    -0.37907
    -0.73254
    -0.80652
    -0.83118
    -0.78186
    -0.61745
    -0.67499
    -0.55991
    -0.47771
    -0.31331
    -0.19001
    -0.14891
     0.36074
     0.20456
    -0.19823
    -0.07493
    -0.55991
    -0.88872
    -1.15176
    -1.06956
    -0.92982
    -0.34619
    -0.65033
    -0.96270
    -0.97092
    -1.02846
    -0.89694
    -0.52703
    -0.34619
    -0.20645
    -0.26399
     0.00728
     0.16346
     0.27854
     0.42650
     0.50870
     0.70599
     0.97725
     0.53336
     0.24566
    -0.02560
    -0.31331
    -0.05026
     0.17990
    -0.15713
    -0.23111
    -0.54347
    -0.65033
    -0.52703
    -0.40373
    -0.17357
    -0.19823
    -0.30509
    -0.23111
    -0.00094
     0.15524
     0.19634
     0.24566
     0.14702
     0.10592
     0.11414
     0.38540
     0.24566
     0.06482
     0.36896
     0.39362
     0.24566
     0.16346
     0.14702
     0.23744
     0.11414
     0.45938
     0.36896
     0.31964
     0.15524
     0.33608
     0.31142
     0.25388
     0.22100
     0.17168
     0.23744
     0.39362
     0.42650
     0.26210
     0.36074
     0.15524
     0.29498
     0.09770
     0.37718
     0.18812
     0.32786
     0.17990
     0.30320
     0.27032
     0.34430
     0.04016
     0.32786
     0.31964
     0.29498
     0.39362
     0.17168
     0.15524
     0.22100
     0.03194
    -0.05849
     0.20456
     0.25388
     0.28676
     0.07304
    -0.07493
    -0.02560
     0.06482
    -0.11603
     0.05660
     0.12236
     0.01550
    -0.09137
     0.11414
    -0.03382
    -0.06671
    -0.02560
     0.02372
     0.16346
    -0.00916
     0.02372
    -0.01738
    -0.11603
    -0.12425
    -0.23111
     0.08126
    -0.02560
    -0.37085
    -0.32975
    -0.27221
    -0.25577
    -0.34619
    -0.48593
    -0.55169
    -0.72432
    -0.32153
    -0.69966
    -0.76542
    -0.84762
    -0.82296
    -1.06956
    -0.80652
    -0.85584
    -0.93804
    -1.11066
    -0.98736
    -0.67499
    -0.88872
    -0.65033
    -0.58457
    -0.26399
    -0.13247
    -0.14891
    -0.04204
     0.01550
     0.68133
     0.51692
     0.71421
     0.84573
     0.82107
     0.45116
    -0.42017
    -1.27506
    -1.23396
    -0.38729
    -0.24755
     0.08126
    -0.32153
    -0.74076
    -1.43125
    -1.43125
    -1.45591
    -1.30794
    -1.39837
    -0.90516
    -0.40373
     0.03194
    -0.02560
    -0.19823
     0.31142
    -0.62567
    -0.88872
    -1.12710
    -0.65033
     0.49226
     0.68133
     0.48404
    -0.42017
    -1.02846
    -1.09422
    -0.87228
    -0.42017
    -0.16535
     0.16346
     0.11414
     0.19634
    -0.12425
    -0.22289
    -0.05849
     0.12236
     0.02372
    -0.28043
    -0.69143
    -0.42839
     0.04838
    -0.06671
    -0.08315
    -0.27221
    -0.41195
    -0.31331
    -0.23933
    -0.18179
    -0.05026
    -0.01738
     0.24566
     0.36074
     0.42650
     0.45938
     0.43472
     0.45938
     0.67311
     0.75531
     0.73065
     0.71421
     0.88683
     0.57446
     0.62379
     0.67311
     0.59091
     0.70599
     0.64845
     0.64845
     0.70599
     0.71421
     0.52514
     0.64023
     0.67311
     0.68955
     0.50870
     0.53336
     0.77175
     0.58268
     0.64845
     0.68133
     0.71421
     0.54980
     0.58268
     0.60735
     0.68133
     0.68955
     0.62379
     0.69777
     0.68955
     0.70599
     0.62379
     0.57446
     0.64845
     0.54980
     0.51692
     0.69777
     0.50048
     0.59913
     0.51692
     0.38540
     0.45938
     0.54158
     0.77997
     0.50048
     0.53336
     0.63201
     0.71421
     0.81285
     0.64845
     0.56624
     0.49226
     0.46760
     0.92793
     0.66489
     0.69777
     0.57446
     0.57446
     0.84573
     0.61557
     0.38540
     0.22100
     0.16346
    -0.16535
     0.06482
     0.42650
     0.35252
     0.23744
    -0.08315
     0.04016
    -0.08315
    -0.06671
    -0.31331
    -0.27221
    -0.18179
     0.04838
    -0.00916
     0.03194
     0.07304
    -0.05026
    -0.19001
     0.05660
     0.15524
     0.16346
     0.41828
     0.82929
     0.97725
     1.35538
     1.89791
     2.65416
     3.14736
     3.21313
     2.02943
     0.99369
     0.59913
     0.20456
    -0.28865
    -0.45305
    -0.67499
    -0.82296
    -1.36549
    -2.16284
    -3.12459
    -4.10279
    -4.89192
    -4.92480
    -4.39049
    -4.34117
    -4.16855
    -3.43696
    -2.94375
    -2.44232
    -1.93267
    -1.31616
    -0.68321
    -0.13247
     0.44294
     0.60735
     1.06767
     1.30606
     1.11699
     1.30606
     1.23207
     1.59376
     0.92793
     0.41006
     0.65667
    -0.09959
    -0.35441
     0.17990
     0.42650
    -0.60101
    -0.99558
    -0.55169
    -1.37371
    -1.34905
    -0.48593
    -0.76542
    -0.40373
     0.17990
     0.65667
     0.75531
     0.05660
    -0.88050
    -0.90516
    -0.72432
     0.11414
     1.29784
     1.33894
     1.13343
     0.80463
     0.69777
     0.12236
    -0.28043
    -0.50237
    -0.14891
     0.17168
    -0.09137
    -0.17357
    -0.34619
    -0.24755
    -0.23111
    -0.09137
    -0.24755
    -0.32975
    -0.67499
    -0.53525
    -0.41195
    -0.42017
    -0.27221
    -0.31331
    -0.28865
    -0.23933
     0.17990
     0.22100
     0.20456
     0.02372
     0.04016
    -0.06671
     0.28676
     0.28676
     0.13058
     0.13058
     0.15524
     0.13058
     0.01550
    -0.02560
    -0.04204
     0.02372
     0.15524
     0.20456
     0.22922
     0.22100
     0.29498
     0.22100
     0.16346
     0.28676
     0.17168
     0.08948
     0.25388
     0.17990
     0.36074
     0.17168
     0.10592
     0.07304
     0.29498
     0.17990
     0.22100
     0.03194
    -0.06671
    -0.16535
     0.13880
     0.24566
     0.08126
     0.05660
     0.06482
     0.00728
     0.04838
     0.04838
     0.02372
     0.06482
    -0.07493
     0.11414
     0.16346
     0.12236
     0.13880
    -0.09959
     0.14702
     0.24566
     0.17168
     0.04016
     0.07304
     0.15524
     0.31142
     0.02372
    -0.05849
    -0.10781
    -0.05849
    -0.12425
     0.06482
     0.01550
    -0.14891
    -0.21467
    -0.28865
    -0.22289
    -0.16535
    -0.42017
    -0.36263
    -0.25577
    -0.35441
    -0.17357
    -0.27221
    -0.32153
    -0.17357
    -0.01738
    -0.09137
    -0.14069
    -0.20645
     0.08126
     0.02372
     0.22100
     0.38540
     0.64023
     0.74709
     0.58268
     1.01013
     1.12521
     0.96903
     0.95259
     0.84573
     0.91971
     0.74709
     0.86217
     0.83751
     0.89505
     0.54980
     0.57446
     0.77175
     0.54158
     0.10592
     0.15524
     0.04838
    -0.34619
    -0.09959
    -0.09137
    -0.04204
    -0.09137
    -0.06671
     0.17990
     0.00728
     0.17990
     0.13058
     0.31964
     0.87039
     0.77175
     0.58268
     0.76353
     0.82107
     0.69777
     0.67311
     1.22385
     1.24852
     0.66489
    -0.83118
    -1.68607
    -1.47235
    -1.57921
    -1.78471
    -1.86691
    -1.79293
    -2.32724
    -2.81223
    -2.76291
    -3.01773
    -2.86155
    -2.51630
    -2.48342
    -2.04776
    -1.48879
    -0.76542
     0.11414
     0.96081
     1.10877
     0.64023
     0.03194
     0.06482
     0.66489
     0.30320
    -0.00094
     0.27854
     0.25388
     0.60735
     0.66489
     0.16346
    -0.14891
    -0.69143
    -0.93804
    -0.58457
    -0.41195
    -0.09137
    -0.08315
     0.29498
     0.42650
     0.22100
     0.08948
     0.46760
     0.50870
     0.54158
     0.42650
     0.31964
     0.54980
     0.13880
     0.27032
     0.20456
     0.13880
     0.30320
     0.13880
     0.00728
     0.23744
     0.31142
     0.14702
     0.25388
     0.16346
     0.27032
     0.20456
     0.26210
     0.20456
     0.33608
     0.38540
     0.26210
     0.43472
     0.27032
     0.13880
     0.10592
     0.40184
     0.45116
     0.29498
     0.31964
     0.54158
     0.28676
     0.36074
     0.40184
     0.31964
     0.41828
     0.36896
     0.48404
     0.32786
     0.42650
     0.45116
     0.05660
     0.38540
     0.50870
     0.31964
     0.37718
     0.32786
     0.19634
     0.28676
     0.17990
     0.18812
     0.19634
     0.23744
     0.19634
     0.22922
     0.17168
     0.29498
     0.08126
     0.07304
     0.17990
     0.29498
    -0.01738
     0.23744
    -0.05849
     0.00728
    -0.00916
     0.09770
     0.24566
     0.08948
     0.10592
    -0.04204
     0.01550
     0.04016
     0.08948
    -0.12425
    -0.04204
    -0.02560
     0.13058
     0.14702
     0.19634
     0.13058
     0.01550
    -0.00916
     0.27854
     0.36074
     0.24566
     0.15524
    -0.38729
     0.27854
     0.38540
     0.16346
     0.31142
     0.26210
     0.17168
     0.19634
     0.23744
     0.22922
     0.19634
     0.31142
     0.27032
     0.28676
     0.45938
     0.25388
     0.40184
     0.40184
     0.17168
     0.27032
     0.41828
     0.36896
     0.13058
     0.17990
     0.21278
     0.15524
     0.13058
     0.04016
     0.01550
     0.13058
     0.17168
     0.19634
     0.01550
    -0.09137
    -0.20645
    -0.06671
    -0.26399
     0.19634
     0.51692
     0.42650
     0.27854
     0.54158
     0.53336
     0.74709
     1.07589
     1.48690
     1.88147
     2.15273
     2.07053
     1.76638
     1.72528
     1.26496
     0.74709
     0.23744
     0.24566
    -0.09137
    -0.93804
    -1.57099
    -2.16284
    -3.30544
    -3.24789
    -3.13281
    -3.29722
    -2.97663
    -2.90265
    -3.00129
    -3.20679
    -3.09993
    -3.35476
    -2.91909
    -2.49164
    -1.99844
    -1.32438
    -0.40373
     0.30320
     0.28676
     0.48404
     0.47582
     0.48404
     0.27032
     0.18812
     0.30320
     0.82929
     1.09233
     1.19097
     1.42114
     1.56088
     1.49512
     1.34716
     1.51156
     1.35538
     1.09233
     0.81285
     0.75531
     0.74709
     0.91149
     0.94437
     0.74709
     0.64023
     0.40184
     0.28676
     0.34430
     0.46760
     0.45938
     0.33608
     0.38540
     0.30320
     0.23744
     0.27032
     0.28676
     0.45938
     0.22100
     0.39362
     0.30320
     0.10592
     0.15524
     0.37718
     0.09770
     0.27854
     0.30320
     0.24566
     0.23744
     0.17990
     0.17990
     0.13058
     0.06482
     0.15524
     0.31964
     0.45938
     0.41006
     0.17990
     0.40184
     0.50048
     0.36896
     0.38540
     0.58268
     0.38540
     0.65667
     0.64845
     0.72243
     0.53336
     0.54158
     0.59091
     0.57446
     0.84573
     0.67311
     0.61557
     0.50048
     0.56624
     0.51692
     0.62379
     0.54980
     0.50048
     0.36074
     0.51692
     0.68955
     0.62379
     0.51692
     0.27854
     0.42650
     0.58268
     0.44294
     0.48404
     0.46760
     0.36896
     0.36896
     0.42650
     0.48404
     0.45116
     0.27032
     0.33608
     0.29498
     0.32786
     0.28676
     0.27032
     0.22922
     0.14702
     0.34430
     0.36074
     0.26210
     0.28676
     0.16346
     0.18812
     0.28676
     0.45116
     0.15524
     0.22922
     0.31142
     0.15524
     0.05660
     0.13058
     0.16346
     0.04016
    -0.00916
     0.19634
    -0.00094
    -0.06671
    -0.09959
    -0.09959
    -0.09137
    -0.08315
     0.00728
    -0.07493
     0.13058
     0.04838
    -0.15713
    -0.07493
    -0.00094
    -0.05026
     0.14702
     0.12236
     0.17990
     0.33608
     0.06482
     0.08948
     0.13058
     0.22100
     0.28676
     0.10592
     0.10592
     0.20456
     0.39362
     0.24566
     0.22100
     0.17168
     0.27854
     0.24566
     0.27032
     0.08126
     0.08948
     0.14702
     0.11414
     0.13058
     0.09770
    -0.12425
    -0.17357
    -0.03382
    -0.00916
    -0.03382
    -0.19001
    -0.30509
    -0.10781
     0.09770
     0.11414
    -0.09137
    -0.31331
    -0.41195
    -0.40373
    -0.48593
    -0.86406
    -1.48879
    -1.78471
    -1.45591
    -1.72717
    -1.85047
    -1.71073
    -1.61209
    -2.00666
    -2.32724
    -1.97377
    -2.35190
    -2.57384
    -1.83403
    -0.97914
    -0.58457
    -0.39551
    -0.30509
     0.08948
     0.35252
     0.45938
     0.65667
     1.24852
     1.16631
     1.04301
     1.03479
     1.15809
     1.29784
     1.14165
     1.07589
     0.99369
     0.69777
     0.70599
     0.59091
     0.47582
     0.31142
     0.31142
     0.34430
     0.30320
     0.36074
     0.13880
     0.30320
     0.52514
     0.49226
     0.38540
     0.40184
     0.41828
     0.40184
     0.77175
     0.50048
     0.41006
     0.47582
     0.40184
     0.44294
     0.55802
     0.36074
     0.35252
     0.36074
     0.48404
     0.46760
     0.40184
     0.51692
     0.43472
     0.31142
     0.38540
     0.61557
     0.59913
     0.57446
     0.56624
     0.63201
     0.82107
     0.54980
     0.88683
     0.55802
     0.65667
     0.79641
     0.70599
     0.81285
     0.87861
     0.42650
     0.49226
     0.93615
     0.81285
     0.57446
     0.60735
     0.62379
     0.58268
     0.73887
     0.67311
     0.54980
     0.67311
     0.55802
     0.59091
     0.83751
     0.73887
     0.55802
     0.52514
     0.73065
     0.87039
     0.76353
     0.79641
     0.64845
     0.68133
     0.69777
     0.77175
     0.84573
     0.68133
     0.73065
     0.70599
     0.66489
     0.60735
     0.63201
     0.55802
     0.54980
     0.58268
     0.71421
     0.50048
     0.60735
     0.62379
     0.36896
     0.50048
     0.44294
     0.50048
     0.48404
     0.39362
     0.36896
     0.41828
     0.41006
     0.35252
     0.20456
     0.37718
     0.15524
     0.06482
    -0.10781
    -0.19001
    -0.22289
    -0.03382
    -0.15713
    -0.33797
    -0.11603
    -0.30509
    -0.34619
    -0.51059
    -0.28043
    -0.52703
    -0.36263
    -0.28043
    -0.17357
    -0.21467
     0.04838
     0.08948
     0.23744
     0.43472
     0.35252
     0.59913
     0.87861
     0.73887
     0.80463
     0.77997
     0.75531
     0.97725
     0.96903
     1.79926
     2.38289
     2.56374
     2.53908
     2.53908
     2.02943
     2.04587
     2.36645
     0.98547
    -0.90516
    -2.73003
    -2.48342
    -1.58743
    -0.71610
    -1.66141
    -3.25611
    -4.41515
    -5.03166
    -5.85368
    -5.81257
    -5.07276
    -4.94124
    -5.72215
    -5.86190
    -4.93302
    -3.79042
    -2.45876
    -1.66141
    -1.43125
    -0.87228
    -0.66677
    -0.54347
    -0.03382
     0.22100
    -0.00916
    -0.02560
    -0.17357
     0.00728
     0.64023
     0.89505
     1.00191
     1.34716
     1.09233
     0.73887
     0.15524
    -0.11603
    -0.11603
     0.09770
     0.63201
     0.98547
     1.08411
     0.99369
     1.32250
     1.56088
     0.97725
     0.58268
     0.44294
     0.81285
     1.01835
     1.09233
     0.99369
     0.75531
     0.68955
     0.48404
     0.31142
     0.32786
     0.72243
     0.30320
     0.37718
     0.32786
     0.29498
     0.43472
     0.44294
     0.53336
     0.86217
     0.90327
     1.17453
     0.96081
     0.91971
     0.96081
     0.93615
     0.98547
     1.27318
     1.39648
     1.09233
     1.30606
     1.16631
     1.06767
     0.91149
     0.60735
     0.56624
     0.59091
     0.41828
     0.13880
     0.16346
     0.44294
     0.06482
    -0.09959
    -0.04204
    -0.17357
    -0.12425
    -0.17357
    -0.25577
    -0.19823
    -0.18179
    -0.24755
    -0.19001
    -0.05849
    -0.05026
    -0.14891
    -0.09959
    -0.01738
     0.01550
    -0.09959
     0.27032
     0.13058
     0.11414
     0.18812
     0.17168
     0.30320
     0.21278
     0.15524
     0.13058
     0.14702
     0.27854
     0.12236
     0.17990
     0.18812
     0.04016
     0.16346
     0.17168
     0.24566
     0.09770
     0.17990
     0.09770
     0.29498
     0.10592
     0.04838
     0.00728
     0.40184
     0.27854
     0.36074
     0.33608
     0.05660
     0.36074
     0.04016
     0.08948
     0.06482
     0.01550
     0.10592
     0.17990
     0.24566
     0.17990
     0.13880
     0.13058
    -0.02560
     0.12236
     0.30320
     0.09770
     0.19634
     0.24566
     0.20456
     0.45116
     0.50048
     0.58268
     0.58268
     0.54158
     0.71421
     0.83751
     0.96081
     1.02657
     0.68133
     0.88683
     0.52514
     0.31142
    -0.08315
    -0.20645
     0.35252
     0.50870
     0.65667
     0.47582
    -0.28865
     0.17168
     1.26496
     2.03765
     1.74994
     1.11699
    -1.52167
    -4.54668
    -4.39871
    -2.82867
    -1.50523
    -1.65319
    -1.49701
    -2.45876
    -3.52738
    -4.53846
    -5.33581
    -5.38513
    -4.96590
    -4.43159
    -4.21787
    -3.59314
    -2.62317
    -2.06420
    -1.66963
    -1.39837
    -1.39015
    -1.05312
    -0.99558
    -0.97914
    -0.48593
     0.08948
     0.33608
     0.43472
     0.27854
    -0.50237
    -1.57921
    -1.77649
    -1.76827
    -0.88050
    -0.21467
    -0.13247
    -0.37085
    -0.79830
    -0.75720
    -0.35441
    -0.35441
    -0.19001
    -0.37907
    -0.04204
     0.68955
     0.81285
     1.37182
     1.76638
     2.09519
     2.22671
     2.03765
     1.95545
     1.57732
     1.28962
     1.55266
     1.86502
     1.61020
     1.38004
     0.98547
     0.76353
     0.77997
     0.43472
     0.37718
     0.49226
     0.36896
     0.08126
     0.18812
     0.20456
     0.44294
     0.35252
     0.33608
     0.48404
     0.54980
     0.15524
     0.41006
     0.49226
     0.49226
     0.35252
     0.41006
     0.32786
     0.23744
     0.30320
     0.23744
     0.50048
     0.45116
     0.33608
     0.22922
     0.19634
     0.17168
     0.16346
     0.26210
     0.45938
     0.23744
     0.16346
     0.35252
     0.44294
     0.28676
     0.07304
     0.16346
     0.22100
     0.28676
     0.36896
     0.30320
     0.09770
     0.12236
     0.24566
     0.54158
     0.62379
     0.31964
     0.26210
     0.43472
     0.56624
     0.49226
     0.10592
     0.12236
     0.41006
     0.35252
     0.38540
     0.35252
     0.30320
     0.15524
     0.14702
     0.17168
     0.22100
     0.08948
     0.15524
     0.22922
     0.16346
     0.14702
     0.31142
     0.25388
     0.26210
     0.41006
     0.34430
     0.41006
     0.33608
     0.28676
     0.49226
     0.36896
     0.49226
     0.47582
     0.58268
     0.63201
     0.68133
     0.73887
     0.75531
     0.77175
     1.03479
     1.24852
     1.50334
     1.66774
     1.82392
     2.10341
     2.44865
     2.40755
     2.80212
     3.56659
     3.91184
     3.16381
     1.69240
     1.29784
     0.75531
     0.53336
     0.63201
     0.08126
     0.12236
     0.10592
    -0.34619
    -1.36549
    -2.35190
    -2.86977
    -3.17391
    -3.20679
    -3.13281
    -2.80401
    -2.55740
    -2.41766
    -2.09708
    -1.94089
    -2.10530
    -2.24504
    -1.86691
    -1.05312
    -0.34619
    -0.32153
    -0.42839
     0.27032
     0.59913
     0.82929
     0.40184
     0.48404
     0.41828
     0.56624
     0.87861
     0.87039
     1.02657
     0.61557
    -0.48593
    -1.62031
    -1.40659
    -0.83118
    -0.91338
    -1.52989
    -1.42303
    -1.59565
    -1.62853
    -1.44769
    -1.06956
    -1.04490
    -0.74076
    -0.70788
    -0.18179
     0.14702
     0.29498
     0.40184
     0.78819
     0.91971
     1.05123
     1.02657
     0.96081
     0.87039
     0.87039
     0.73887
     0.99369
     0.89505
     1.00191
     0.83751
     0.83751
     0.96903
     0.92793
     0.57446
     0.68955
     0.88683
     0.83751
     0.87861
     0.68133
     0.68955
     0.73065
     0.61557
     0.45116
     0.36896
     0.49226
     0.43472
     0.52514
     0.43472
     0.45116
     0.54158
     0.50048
     0.51692
     0.55802
     0.41006
     0.28676
     0.45116
     0.46760
     0.38540
     0.20456
     0.05660
     0.01550
     0.04016
     0.16346
     0.05660
    -0.09137
     0.00728
    -0.04204
    -0.17357
    -0.14891
    -0.01738
    -0.19823
    -0.09137
     0.02372
     0.16346
     0.17168
     0.13058
     0.04838
     0.21278
     0.39362
     0.27032
     0.22922
     0.37718
     0.37718
     0.26210
     0.45116
     0.44294
     0.44294
     0.15524
     0.31964
     0.48404
     0.40184
     0.27854
     0.29498
     0.27032
     0.45938
     0.30320
     0.38540
     0.35252
     0.54980
     0.50870
     0.41828
     0.62379
     0.47582
     0.41828
     0.52514
     0.68955
     0.34430
    -0.25577
    -0.56813
    -0.78186
    -0.00916
     0.31142
     0.17168
    -0.24755
    -0.71610
    -0.96270
    -0.84762
    -0.68321
    -0.87228
    -1.04490
    -0.81474
    -0.23933
    -0.04204
    -0.25577
    -0.14069
     0.31142
     0.01550
     0.11414
     0.28676
     0.49226
     0.22100
     0.42650
     0.63201
     0.96081
     0.75531
     0.22100
     0.06482
     0.15524
    -0.03382
    -0.15713
    -0.04204
    -0.19001
    -0.31331
    -0.47771
    -0.69966
    -0.83118
    -0.81474
    -0.78186
    -0.98736
    -1.01202
    -0.63389
    -0.33797
    -0.71610
    -0.33797
    -0.10781
     0.02372
     0.07304
    -0.06671
     0.30320
     0.42650
     0.54980
     0.85395
     1.35538
     1.51156
     1.30606
     0.47582
    -0.03382
    -0.97092
    -0.80652
     0.15524
     0.72243
     0.50870
    -0.06671
    -0.69143
    -0.74076
    -0.73254
    -1.02846
    -1.43125
    -1.48879
    -1.67785
    -2.07242
    -1.88335
    -1.88335
    -1.71895
    -2.13818
    -2.14640
    -1.45591
    -1.87513
    -2.31902
    -2.49986
    -1.77649
    -1.38193
    -1.34083
    -1.06134
    -0.69143
    -0.30509
     0.22100
     0.68955
     0.97725
     1.26496
     1.47046
     1.64308
     1.88147
     2.02121
     1.79104
     1.98833
     1.98011
     1.75816
     1.36360
     1.07589
     1.41292
     1.28140
     1.13343
     0.93615
     0.69777
     0.79641
     0.40184
     0.24566
     0.41006
     0.36074
     0.23744
     0.16346
     0.40184
     0.12236
     0.20456
     0.13058
     0.21278
     0.27032
     0.24566
     0.13058
     0.18812
     0.29498
     0.33608
     0.23744
     0.33608
     0.29498
     0.20456
     0.39362
     0.45938
     0.40184
     0.38540
     0.22100
     0.27032
     0.22922
     0.36896
     0.36074
     0.26210
     0.15524
     0.42650
     0.46760
     0.46760
     0.59091
     0.50048
     0.09770
     0.17990
     0.33608
     0.18812
     0.32786
     0.29498
     0.37718
     0.34430
     0.23744
     0.07304
     0.08948
     0.14702
     0.17990
    -0.01738
     0.11414
     0.27854
     0.06482
     0.18812
     0.41828
     0.49226
     0.30320
     0.36074
     0.50870
     0.47582
     0.54980
     0.71421
     0.65667
     0.62379
     0.72243
     0.84573
     0.76353
     0.68955
     0.48404
     0.71421
     0.70599
     0.24566
     0.22922
     0.22100
     0.02372
    -0.23111
    -0.00094
    -0.18179
    -0.09959
    -0.05849
    -0.15713
    -0.23933
    -0.27221
    -0.42017
    -0.23933
    -0.21467
    -0.03382
     0.03194
     0.17990
    -0.06671
    -0.00094
    -0.00094
     0.08126
    -0.00916
    -0.11603
    -0.01738
    -0.12425
    -0.00094
    -0.14069
    -0.12425
    -0.09959
    -0.02560
     0.04838
     0.04838
     0.15524
     0.22922
     0.33608
     0.17168
     0.16346
     0.27032
     0.10592
     0.40184
     0.68133
     0.41006
    -0.48593
    -0.66677
     0.17990
     0.18812
     0.23744
    -0.04204
     0.08948
     0.32786
     0.15524
    -0.09137
     0.29498
     0.45116
     0.37718
     0.60735
     0.34430
     0.40184
     0.37718
     0.38540
     0.35252
     0.44294
     0.26210
    -0.06671
    -0.20645
     0.26210
    -0.05026
    -0.28043
    -0.35441
    -0.55169
    -0.24755
    -0.24755
    -0.39551
    -0.24755
    -0.24755
    -0.53525
    -0.24755
    -0.16535
    -0.29687
    -0.29687
    -0.25577
    -0.32153
     0.09770
    -0.01738
    -0.13247
    -0.08315
     0.02372
     0.28676
     0.59091
     0.63201
     0.47582
     0.36074
     0.35252
     0.27854
     0.59091
     0.39362
    -0.02560
     0.01550
    -0.06671
    -0.09137
     0.13880
    -0.03382
    -0.48593
    -0.58457
    -0.65855
    -0.55991
    -0.46127
    -0.32975
    -0.19823
    -0.14891
    -0.05849
    -0.14069
     0.11414
     0.55802
     0.31142
     0.54980
     0.41828
     0.54980
     0.66489
     0.64023
     0.73065
     0.68133
     0.77175
     0.57446
     0.60735
     0.83751
     0.58268
     0.42650
     0.32786
     0.49226
     0.50870
     0.45938
     0.31142
     0.41828
     0.36074
     0.36074
     0.48404
     0.34430
     0.20456
     0.08126
     0.21278
     0.24566
     0.34430
     0.23744
     0.12236
     0.23744
     0.29498
     0.41006
     0.17990
     0.08948
     0.07304
     0.34430
     0.44294
     0.17990
     0.12236
     0.14702
     0.08948
     0.26210
     0.63201
     0.32786
     0.32786
     0.31142
     0.50048
     0.62379
     0.72243
     0.71421
     0.95259
     1.01013
     0.87861
     0.74709
     0.57446
     0.58268
     0.58268
     0.50048
     0.41828
     0.27854
     0.06482
    -0.43661
    -0.59279
    -0.64211
    -0.27221
    -0.27221
    -0.46949
    -0.42839
    -0.09137
     0.08126
     0.35252
     1.51156
     2.74458
     1.63486
     0.08126
    -0.98736
    -0.29687
     0.78819
    -0.56813
     0.28676
     0.81285
     1.63486
     0.13880
    -1.25862
    -1.28328
    -1.28328
    -1.49701
    -1.67785
    -1.25862
    -0.84762
    -0.32975
    -0.03382
    -0.46127
    -0.84762
    -0.40373
    -0.43661
    -0.07493
     0.38540
    -0.68321
    -1.49701
    -0.84762
    -0.20645
    -0.40373
    -0.34619
    -0.37907
    -0.58457
    -0.45305
     0.12236
     0.51692
     0.94437
     0.66489
     1.21563
     1.53622
     1.75816
     1.48690
     1.24852
     1.42114
     1.91435
     1.38826
     1.16631
     0.58268
     0.50048
     0.37718
    -0.06671
    -0.82296
    -0.90516
    -0.86406
    -0.97092
    -1.27506
    -1.19286
    -1.43125
    -1.24218
    -1.21752
    -1.15998
    -1.16820
    -1.25040
    -1.21752
    -1.16820
    -1.12710
    -1.03668
    -1.35727
    -1.43947
    -1.28328
    -0.67499
    -0.60923
    -0.73254
    -0.94626
    -1.02846
    -1.14354
    -1.12710
    -0.69143
    -0.08315
    -0.00916
    -0.05026
     0.37718
     0.41828
     0.71421
     0.77997
     0.55802
     0.74709
     0.92793
     1.21563
     1.52800
     1.51156
     1.37182
     1.33894
     1.01013
     1.05123
     1.38826
     1.57732
     1.37182
     1.32250
     1.55266
     0.83751
     0.70599
     0.13058
     0.27032
     0.21278
    -0.10781
    -0.39551
    -0.42017
    -0.58457
    -1.18464
    -1.20108
    -1.24218
    -1.35727
    -1.48879
    -1.53811
    -1.33261
    -1.01202
    -0.94626
    -0.77364
    -0.74076
    -0.73254
    -0.46949
    -0.16535
    -0.09137
     0.14702
     0.35252
     0.29498
     0.50870
     0.55802
     0.41828
     0.31964
     0.44294
     0.42650
     0.36896
     0.40184
     0.39362
     0.13880
     0.18812
     0.19634
     0.10592
     0.19634
     0.18812
     0.08948
    -0.00094
     0.14702
     0.19634
    -0.05026
    -0.07493
     0.03194
     0.10592
     0.13058
     0.03194
    -0.03382
     0.08948
     0.13058
    -0.05849
     0.12236
     0.28676
     0.05660
     0.01550
     0.05660
     0.03194
     0.13880
    -0.04204
     0.13880
     0.05660
     0.05660
     0.07304
     0.00728
     0.14702
     0.22100
     0.01550
     0.13880
     0.22100
     0.41006
     0.37718
     0.51692
     0.59913
     0.57446
     0.64845
     0.77175
     0.73887
     0.77997
     0.77175
     0.73887
     0.68955
     0.73887
     0.41006
     0.43472
     0.24566
     0.18812
    -0.58457
    -0.55991
    -0.07493
    -0.32975
    -0.77364
    -0.73254
    -0.04204
     0.16346
     0.45116
     0.77997
     0.77175
     1.38826
     2.18561
     1.02657
    -4.32473
    -6.88119
    -3.79042
     0.59091
     1.48690
    -0.28043
    -0.79830
    -2.03954
    -2.60672
    -3.28900
    -2.70537
    -1.50523
    -0.83940
    -0.05849
     0.71421
     1.61842
     2.76102
     3.59947
     3.04872
     2.20205
     1.40470
     1.38826
     2.07875
     2.65416
     3.04050
     2.45687
     2.13629
     2.21849
     1.14165
     0.71421
     0.02372
    -0.79008
    -1.27506
    -1.08600
    -0.39551
    -0.42017
    -0.43661
    -1.33261
    -1.88335
    -2.36012
    -2.48342
    -2.31902
    -2.68071
    -3.03417
    -2.88621
    -2.67249
    -2.87799
    -2.91909
    -2.40944
    -2.09708
    -1.57099
    -1.25862
    -1.00380
    -0.50237
    -0.01738
     0.04838
     0.22100
     0.51692
     0.77175
     0.73065
     0.73887
     0.96081
     1.11699
     0.97725
     1.19919
     1.47868
     1.47868
     1.47046
     1.28140
     0.96081
     0.82107
     0.60735
     0.74709
     0.70599
     1.00191
     0.86217
     0.81285
     0.66489
     0.63201
     0.58268
     0.45116
     0.62379
     0.50048
     0.59091
     0.57446
     0.31964
     0.34430
     0.24566
     0.43472
     0.48404
     0.00728
     0.05660
     0.23744
     0.32786
     0.08126
    -0.14069
    -0.17357
    -0.13247
    -0.10781
     0.03194
     0.00728
    -0.11603
     0.07304
     0.14702
     0.16346
     0.17990
     0.10592
    -0.18179
     0.03194
     0.00728
    -0.10781
    -0.15713
    -0.14069
    -0.32153
    -0.33797
    -0.45305
    -0.52703
    -0.59279
    -0.40373
    -0.55991
    -0.66677
    -0.51881
    -0.63389
    -0.60923
    -0.74076
    -0.37085
    -0.44483
    -0.18179
    -0.46949
    -0.16535
    -0.17357
    -0.18179
    -0.15713
    -0.17357
    -0.08315
    -0.05849
    -0.12425
    -0.12425
     0.13058
     0.09770
     0.01550
     0.03194
     0.08126
     0.11414
    -0.01738
    -0.08315
     0.07304
     0.10592
     0.20456
     0.13058
     0.18812
     0.09770
     0.02372
     0.10592
     0.15524
     0.16346
    -0.00916
     0.07304
     0.30320
     0.13058
     0.11414
     0.08126
     0.24566
     0.27032
     0.35252
     0.17990
     0.20456
     0.12236
     0.22922
     0.14702
     0.30320
     0.33608
     0.22100
     0.31142
     0.38540
     0.45116
     0.14702
     0.32786
     0.19634
     0.29498
     0.38540
     0.65667
     0.38540
     0.34430
     0.36896
     0.34430
     0.45938
     0.46760
     0.36896
     0.25388
     0.27854
     0.36896
     0.45116
     0.42650
     0.22922
     0.17990
     0.31142
     0.34430
     0.48404
     0.23744
     0.52514
     0.65667
     1.12521
     1.65130
     2.65416
     4.19954
     5.37502
     4.52835
     2.75280
     1.71706
    -0.71610
    -2.22860
    -4.01237
    -5.59063
    -3.90551
    -1.70251
    -0.71610
    -1.85047
    -3.70822
    -3.74110
    -4.30007
    -5.45911
    -4.76862
    -3.77398
    -1.93267
    -0.30509
     0.80463
     1.09233
     2.39111
     4.05158
     3.74743
     2.34179
     1.88147
     1.23207
     0.42650
    -0.24755
    -1.25040
    -1.44769
    -1.61209
    -2.10530
    -2.52452
    -2.22860
    -2.22038
    -1.76005
    -1.41481
    -1.31616
    -1.18464
    -0.65855
    -0.33797
    -0.13247
    -0.05026
     0.53336
     0.79641
     1.04301
     0.95259
     0.90327
     0.80463
     0.59091
     0.40184
     0.27854
     0.27854
     0.19634
     0.35252
     0.18812
     0.21278
     0.12236
     0.08126
     0.25388
     0.44294
     0.42650
     0.21278
     0.17990
     0.25388
     0.25388
     0.13880
     0.21278
     0.06482
     0.21278
     0.11414
     0.25388
     0.36074
     0.02372
     0.07304
    -0.07493
     0.30320
     0.26210
     0.09770
     0.08126
    -0.03382
     0.18812
     0.00728
     0.23744
    -0.07493
    -0.13247
     0.08948
     0.08126
     0.08126
     0.06482
     0.07304
    -0.19001
     0.11414
     0.28676
     0.13058
     0.08126
     0.14702
     0.07304
     0.11414
     0.17990
     0.02372
     0.07304
     0.15524
     0.17990
     0.23744
     0.15524
     0.07304
     0.00728
    -0.00094
     0.13880
     0.11414
     0.01550
     0.01550
    -0.08315
     0.10592
    -0.13247
    -0.02560
    -0.04204
    -0.09137
    -0.10781
    -0.04204
    -0.04204
    -0.03382
    -0.24755
    -0.12425
    -0.01738
     0.04016
    -0.13247
    -0.10781
    -0.04204
    -0.04204
    -0.15713
    -0.12425
    -0.12425
    -0.19823
     0.04016
    -0.04204
    -0.07493
    -0.04204
    -0.07493
    -0.19001
     0.02372
     0.14702
    -0.07493
    -0.04204
     0.04016
    -0.07493
     0.03194
     0.02372
    -0.09959
    -0.05026
    -0.01738
     0.01550
     0.13058
     0.18812
     0.08126
    -0.16535
    -0.14891
     0.17168
     0.22100
     0.06482
     0.11414
     0.03194
     0.08126
     0.03194
     0.22100
     0.15524
    -0.04204
     0.09770
     0.18812
     0.17168
     0.22100
     0.02372
    -0.16535
     0.11414
     0.13880
     0.10592
     0.13058
    -0.07493
     0.04016
    -0.09137
    -0.03382
     0.18812
     0.31142
     0.21278
     0.41006
     0.63201
     0.84573
     1.22385
     1.75816
     2.50619
     2.64594
     2.15273
     1.70884
     0.93615
     0.19634
    -0.17357
    -0.71610
    -1.35727
    -2.16284
    -2.86977
    -2.55740
    -1.80937
    -2.61494
    -3.65890
    -4.25075
    -4.20965
    -4.31651
    -4.10279
    -4.11101
    -3.05061
    -2.41766
    -1.62031
    -0.39551
     0.11414
     0.31964
     0.13058
    -0.31331
    -0.53525
    -1.15998
    -1.93267
    -1.57099
    -1.39837
    -1.50523
    -1.43125
    -1.11066
    -1.04490
    -1.31616
    -1.57921
    -1.67785
    -1.34905
    -1.16820
    -0.60101
     0.20456
     1.00191
     1.45402
     1.75816
     1.97189
     2.09519
     2.21849
     2.30891
     2.20205
     2.16095
     1.94723
     1.74994
     1.88969
     1.79926
     1.48690
     1.37182
     1.28140
     1.11699
     1.08411
     1.00191
     1.09233
     0.56624
     0.76353
     0.79641
     0.73887
     0.72243
     0.66489
     0.59913
     0.55802
     0.38540
     0.45116
     0.42650
     0.48404
     0.12236
     0.31142
     0.23744
     0.41006
     0.10592
     0.15524
     0.19634
     0.20456
     0.19634
     0.18812
     0.18812
     0.12236
     0.09770
     0.20456
     0.08948
     0.16346
     0.14702
     0.13058
     0.27854
     0.14702
    -0.05849
     0.00728
     0.17168
     0.08126
    -0.02560
     0.14702
     0.25388
     0.03194
    -0.11603
    -0.02560
    -0.01738
     0.03194
     0.04016
    -0.11603
    -0.05026
     0.05660
    -0.07493
    -0.15713
    -0.03382
     0.00728
    -0.08315
    -0.13247
    -0.01738
     0.04838
    -0.16535
    -0.03382
    -0.05026
    -0.05849
     0.15524
    -0.03382
    -0.00094
     0.10592
     0.05660
    -0.14891
     0.11414
     0.01550
     0.04016
     0.08948
     0.09770
     0.05660
     0.04016
    -0.08315
     0.03194
     0.18812
     0.14702
     0.19634
     0.10592
     0.27032
     0.16346
     0.20456
     0.11414
     0.31142
     0.13880
     0.42650
     0.35252
     0.29498
     0.42650
     0.28676
     0.21278
     0.39362
     0.36896
     0.50048
     0.36896
     0.31964
     0.46760
     0.44294
     0.43472
     0.51692
     0.44294
     0.30320
     0.56624
     0.52514
     0.46760
     0.37718
     0.35252
     0.36074
     0.61557
     0.37718
     0.54980
     0.48404
     0.30320
     0.47582
     0.36896
     0.85395
     0.88683
     0.92793
     0.88683
     1.56910
     1.53622
     1.25674
     1.50334
     1.50334
     0.94437
     0.52514
    -0.38729
    -1.39837
    -1.55455
    -1.48057
    -0.87228
    -0.69966
    -1.29150
    -2.26148
    -2.17928
    -2.26970
    -2.27792
    -2.52452
    -2.43410
    -1.89979
    -1.25862
    -0.68321
    -0.39551
    -0.38729
     0.13880
     0.50870
     0.59091
     0.18812
     0.34430
     0.27854
     0.21278
     0.04838
    -0.12425
    -0.28043
    -0.46949
    -0.43661
    -0.44483
    -0.59279
    -0.79008
    -0.92982
    -0.96270
    -1.02846
    -0.84762
    -1.05312
    -0.93804
    -0.91338
    -1.01202
    -0.63389
    -0.19001
    -0.27221
    -0.17357
    -0.08315
     0.18812
     0.25388
     0.36074
     0.52514
     0.31964
     0.77175
     0.87861
     0.93615
     1.14987
     1.26496
     1.16631
     1.12521
     1.09233
     1.25674
     0.95259
     0.64845
     0.68955
     0.73887
     0.83751
     0.87861
     0.89505
     0.73065
     0.67311
     0.60735
     0.79641
     0.68955
     0.51692
     0.43472
     0.60735
     0.55802
     0.59091
     0.54980
     0.56624
     0.28676
     0.49226
     0.30320
     0.41828
     0.25388
     0.35252
     0.13058
     0.18812
     0.28676
     0.19634
     0.22922
     0.25388
     0.24566
     0.23744
     0.16346
     0.27032
     0.22100
     0.25388
     0.31964
     0.25388
     0.26210
     0.13058
     0.26210
     0.24566
     0.38540
     0.32786
    -0.03382
     0.16346
     0.20456
     0.39362
     0.21278
     0.03194
     0.14702
     0.22922
     0.31964
     0.31142
     0.11414
     0.11414
     0.03194
     0.04838
     0.36074
     0.39362
     0.04016
     0.19634
     0.16346
     0.21278
     0.26210
     0.01550
    -0.32975
    -0.09137
     0.17990
     0.24566
     0.08126
     0.04838
     0.01550
    -0.21467
     0.12236
     0.18812
    -0.12425
    -0.06671
     0.03194
     0.04838
     0.04016
     0.04016
    -0.01738
     0.08126
    -0.01738
     0.12236
     0.20456
     0.18812
    -0.00094
    -0.05026
     0.02372
     0.27032
     0.17990
     0.03194
    -0.02560
    -0.07493
     0.09770
     0.03194
     0.08948
    -0.08315
     0.05660
    -0.05026
     0.07304
    -0.04204
     0.00728
    -0.10781
    -0.04204
     0.16346
     0.29498
     0.00728
     0.31142
     0.48404
     0.52514
     0.72243
     0.59913
     0.68955
     0.74709
     1.24030
     1.44580
     1.58554
     1.47046
     1.59376
     1.30606
     1.09233
     0.83751
    -0.39551
    -0.45305
     0.77175
    -0.32975
    -1.54633
    -1.11066
    -1.28328
    -1.19286
    -2.17928
    -2.67249
    -2.16284
    -1.95733
    -1.73539
    -2.33546
    -3.34654
    -3.96305
    -3.74110
    -3.46984
    -1.71073
    -0.28043
    -0.74076
    -1.57921
    -1.50523
    -1.00380
    -0.73254
    -0.22289
     0.19634
     0.33608
     0.97725
     0.46760
    -0.76542
    -0.76542
     0.67311
     0.68955
     0.48404
     0.08126
    -0.05026
    -0.20645
    -0.46127
    -0.15713
    -0.63389
    -0.46127
     0.05660
     0.28676
     0.25388
     0.43472
     0.61557
     1.00191
     1.61020
     1.78282
     1.88969
     1.63486
     1.59376
     1.42114
     1.24030
     0.75531
     0.80463
     0.52514
     0.50048
     0.29498
     0.13058
    -0.00094
    -0.34619
    -0.60101
    -0.15713
    -0.10781
    -0.12425
    -0.09137
    -0.20645
    -0.19001
    -0.05026
    -0.06671
     0.14702
     0.32786
     0.35252
     0.53336
     0.65667
     0.80463
     0.64023
     0.63201
     0.79641
     0.97725
     0.66489
     0.86217
     0.79641
     0.78819
     0.82929
     0.78819
     0.64023
     0.78819
     0.54980
     0.64023
     0.54158
     0.50048
     0.46760
     0.23744
     0.43472
     0.38540
     0.39362
     0.22100
     0.34430
     0.26210
     0.24566
     0.39362
     0.27032
     0.32786
     0.27032
     0.24566
     0.39362
     0.34430
     0.36896
     0.24566
     0.39362
     0.74709
     0.35252
     0.42650
     0.57446
     0.37718
     0.41828
     0.51692
     0.34430
     0.54980
     0.34430
     0.36896
     0.40184
     0.44294
     0.50048
     0.17990
     0.16346
     0.13880
     0.37718
     0.17168
     0.28676
     0.23744
     0.07304
     0.25388
     0.14702
     0.21278
     0.27854
     0.24566
     0.20456
     0.30320
     0.21278
     0.26210
     0.15524
     0.29498
     0.17168
     0.27032
     0.12236
     0.24566
     0.17990
     0.10592
     0.06482
     0.26210
     0.05660
     0.27032
     0.08948
     0.13880
     0.00728
     0.08126
     0.06482
     0.11414
     0.22100
     0.06482
     0.11414
     0.05660
     0.04838
    -0.12425
    -0.02560
    -0.07493
     0.07304
    -0.00094
    -0.22289
    -0.19001
    -0.37907
    -0.02560
    -0.35441
    -0.11603
    -0.40373
    -0.28865
    -0.48593
    -0.21467
    -0.46949
    -0.47771
    -0.09137
    -0.11603
    -0.19823
    -0.30509
    -0.22289
     0.02372
     0.23744
     0.22100
     0.16346
     0.11414
    -0.06671
    -0.52703
    -0.65033
    -0.51059
    -0.54347
    -0.32975
    -0.27221
    -0.78186
    -0.93804
    -1.01202
    -2.67249
    -5.02344
    -4.69464
    -3.29722
    -0.14891
     0.63201
    -0.70788
    -3.11637
    -3.85618
    -3.29722
    -3.55204
    -3.74932
    -3.43696
    -3.03417
    -2.73003
    -2.49986
    -1.84225
    -2.03132
    -2.23682
    -2.64783
    -1.94089
    -1.71073
    -0.10781
    -0.66677
    -0.63389
     0.21278
     0.67311
     1.56910
     2.39933
     2.58840
     2.09519
     2.18561
     2.65416
     3.08160
     2.71170
     2.26781
     2.09519
     1.56088
     1.76638
     1.82392
     1.32250
     0.96081
     0.96903
     0.78819
     0.54980
     0.61557
     0.62379
     0.51692
     0.54980
     0.49226
     0.39362
     0.62379
     0.40184
     0.13880
     0.06482
     0.23744
     0.26210
     0.19634
     0.24566
     0.56624
     0.12236
     0.17168
     0.13880
     0.26210
     0.06482
     0.21278
     0.10592
     0.06482
     0.06482
     0.05660
    -0.08315
    -0.07493
     0.03194
    -0.00916
    -0.13247
     0.03194
     0.20456
    -0.00094
     0.02372
     0.08126
     0.27032
     0.33608
     0.29498
     0.33608
     0.42650
     0.48404
     0.42650
     0.70599
     0.64845
     0.55802
     0.45116
     0.62379
     0.54158
     0.67311
     0.59913
     0.42650
     0.52514
     0.60735
     0.64023
     0.49226
     0.47582
     0.32786
     0.31142
     0.45116
     0.50870
     0.45116
     0.29498
     0.25388
     0.31964
     0.27032
     0.14702
     0.07304
     0.15524
     0.22922
     0.12236
    -0.00916
     0.08948
    -0.05026
    -0.02560
    -0.05026
    -0.01738
    -0.09137
    -0.26399
    -0.09137
     0.03194
    -0.15713
    -0.11603
    -0.32153
    -0.33797
    -0.18179
    -0.00916
    -0.18179
    -0.25577
    -0.30509
    -0.11603
    -0.24755
    -0.21467
    -0.13247
    -0.08315
    -0.23933
    -0.15713
    -0.05849
    -0.07493
    -0.14069
    -0.02560
    -0.10781
    -0.07493
    -0.01738
    -0.00916
    -0.09137
     0.07304
    -0.09137
     0.04016
     0.28676
     0.17168
     0.02372
     0.22100
    -0.16535
    -0.04204
    -0.18179
    -0.12425
     0.04016
     0.18812
    -0.04204
    -0.20645
    -0.21467
    -0.42839
    -0.29687
    -0.34619
    -0.20645
    -0.28043
    -0.53525
    -0.51881
    -0.43661
    -0.38729
    -0.51881
    -0.52703
    -0.56813
    -0.57635
    -0.34619
    -0.68321
    -0.95448
    -0.92982
    -0.81474
    -0.85584
    -0.97914
    -0.69966
    -0.94626
    -0.93804
    -0.89694
    -0.81474
    -0.79830
    -0.69143
     0.12236
     0.04016
    -0.15713
    -0.16535
    -1.68607
    -1.55455
    -1.02846
    -1.49701
    -1.55455
    -1.37371
    -1.80115
    -1.62853
    -1.32438
    -0.64211
    -0.50237
    -2.40122
    -4.16033
    -3.81508
    -1.98200
     0.17168
     0.08948
    -0.96270
    -1.20108
    -1.23396
    -1.16820
    -0.71610
    -0.29687
     0.68133
     0.69777
     0.49226
     0.43472
     0.32786
     0.13058
     0.49226
     1.05123
     1.53622
     1.84858
     1.56910
     1.08411
     0.91971
     0.95259
     1.23207
     1.14165
     0.90327
     0.59091
     0.17168
     0.11414
     0.24566
     0.27854
    -0.05849
    -0.13247
     0.03194
    -0.01738
     0.10592
     0.05660
     0.08126
     0.30320
     0.43472
     0.74709
     0.73065
     0.84573
     0.98547
     1.13343
     0.94437
     0.96903
     0.72243
     0.68955
     0.80463
     0.83751
     0.64845
     0.49226
     0.47582
     0.23744
     0.36896
     0.43472
     0.28676
     0.35252
     0.13058
     0.26210
     0.29498
     0.13880
     0.18812
     0.19634
     0.26210
     0.37718
     0.37718
     0.26210
     0.17990
     0.12236
    -0.01738
     0.46760
     0.20456
     0.27854
     0.21278
     0.17168
     0.20456
     0.17168
     0.00728
     0.06482
    -0.00916
     0.21278
     0.15524
     0.17168
     0.04838
    -0.10781
    -0.03382
     0.06482
     0.30320
     0.03194
     0.07304
     0.05660
     0.15524
     0.02372
     0.29498
     0.13880
     0.06482
     0.42650
     0.39362
     0.29498
     0.37718
     0.20456
     0.13880
     0.33608
     0.68955
     0.41006
     0.41828
     0.27854
     0.34430
     0.41006
     0.41828
     0.30320
     0.25388
     0.20456
     0.32786
     0.26210
     0.25388
     0.24566
     0.11414
     0.12236
     0.27854
     0.20456
     0.11414
     0.08126
     0.04016
     0.13880
     0.04016
     0.04016
     0.09770
     0.24566
     0.17168
     0.12236
     0.10592
     0.06482
    -0.23111
    -0.19001
     0.11414
    -0.01738
    -0.14069
    -0.14891
    -0.35441
    -0.35441
    -0.22289
    -0.56813
    -0.24755
    -0.39551
    -0.44483
    -0.65855
    -0.83118
    -0.87228
    -0.55991
    -0.81474
    -0.83940
    -0.60923
    -0.48593
    -0.54347
    -0.50237
    -0.75720
    -0.60101
    -0.57635
    -0.60101
    -0.20645
    -0.23111
    -0.11603
     0.01550
     0.12236
     0.27032
     0.59091
     0.32786
     0.29498
    -0.06671
    -0.28043
    -0.47771
    -0.56813
    -0.83118
    -0.66677
    -0.80652
    -0.56813
    -0.66677
    -1.27506
    -0.90516
    -0.95448
    -1.47235
    -1.49701
    -1.27506
    -0.97914
    -0.82296
    -0.44483
    -0.11603
     0.02372
     0.38540
     0.36074
     0.10592
     0.16346
     0.43472
     0.62379
     0.74709
     0.73065
     0.66489
     0.70599
     0.60735
     0.71421
     0.59091
     0.63201
     0.58268
     0.51692
     0.26210
     0.10592
     0.26210
     0.25388
     0.51692
     0.48404
     0.29498
     0.40184
     0.27032
     0.45116
     0.36074
     0.22100
     0.45116
     0.61557
     0.50870
     0.74709
     0.84573
     0.88683
     1.00191
     1.09233
     0.89505
     1.02657
     0.91149
     1.03479
     1.09233
     1.10055
     0.85395
     0.95259
     0.94437
     1.02657
     0.82107
     0.77175
     0.67311
     0.53336
     0.41006
     0.66489
     0.65667
     0.52514
     0.45938
     0.45116
     0.54980
     0.45116
     0.28676
     0.30320
     0.46760
     0.47582
     0.31964
     0.38540
     0.47582
     0.38540
     0.17168
     0.27032
     0.25388
     0.41828
     0.28676
     0.35252
     0.36074
     0.29498
     0.21278
     0.18812
     0.25388
     0.30320
     0.17168
     0.26210
     0.16346
     0.25388
     0.15524
     0.11414
     0.25388
     0.27854
     0.25388
     0.30320
     0.30320
     0.18812
     0.22100
     0.04838
     0.21278
     0.41828
     0.27854
     0.14702
     0.23744
     0.30320
     0.05660
     0.17168
     0.17168
     0.25388
     0.21278
     0.27032
     0.04838
     0.22100
     0.11414
     0.10592
     0.02372
     0.06482
     0.00728
     0.04016
     0.21278
     0.04016
     0.14702
    -0.00094
     0.05660
    -0.14891
    -0.00094
    -0.09137
    -0.12425
     0.20456
     0.04016
    -0.05849
    -0.21467
    -0.16535
    -0.08315
    -0.20645
    -0.11603
    -0.20645
    -0.55169
    -0.46127
    -0.55991
    -0.61745
    -0.46949
    -0.46949
    -0.59279
    -0.59279
    -0.68321
    -0.72432
    -0.80652
    -0.60101
    -0.71610
    -0.37907
    -0.26399
    -0.09959
    -0.02560
    -0.10781
    -0.11603
    -0.07493
    -0.11603
     0.13058
    -0.00094
    -0.12425
    -0.13247
    -0.36263
    -0.56813
    -0.43661
    -0.49415
    -0.65855
    -0.72432
    -0.57635
    -0.67499
    -0.85584
    -0.97092
    -0.94626
    -0.69143
    -0.60923
    -0.61745
    -0.81474
    -0.47771
    -0.11603
    -0.23111
     0.22100
     0.68133
     0.39362
     0.25388
     0.22100
     0.01550
     0.21278
     0.44294
     0.83751
     0.75531
     0.87039
     0.73065
     0.69777
     0.82107
     0.71421
     0.72243
     0.44294
     0.30320
     0.50048
     0.45116
     0.55802
     0.45116
     0.27032
     0.03194
     0.13880
     0.04838
     0.01550
    -0.09137
    -0.32153
    -0.36263
    -0.23933
    -0.26399
    -0.26399
     0.31142
     0.07304
    -0.00094
     0.18812
     0.21278
     0.44294
     0.59913
     0.57446
     0.72243
     0.95259
     1.02657
     1.21563
     0.97725
     1.04301
     0.94437
     0.90327
     1.09233
     1.10055
     0.79641
     0.72243
     0.97725
     1.01835
     0.70599
     0.61557
     0.52514
     0.49226
     0.61557
     0.71421
     0.60735
     0.45116
     0.59091
     0.51692
     0.61557
     0.68133
     0.59913
     0.59091
     0.73065
     0.87861
     0.66489
     0.64845
     0.59091
     0.77175
     0.73065
     0.87861
     0.64023
     0.50048
     0.59091
     0.47582
     0.27854
     0.45116
     0.54980
     0.31964
     0.14702
     0.38540
     0.27854
     0.17990
     0.08948
    -0.00916
     0.08126
     0.08126
     0.13880
     0.04838
    -0.05026
    -0.09959
    -0.12425
    -0.00094
     0.04838
    -0.03382
    -0.22289
     0.04838
     0.09770
     0.00728
    -0.35441
    -0.30509
    -0.23111
    -0.03382
     0.12236
    -0.10781
    -0.19001
    -0.19001
    -0.37907
    -0.33797
    -0.32153
    -0.61745
    -0.65033
    -0.63389
    -0.42017
    -0.55169
    -0.57635
    -1.05312
    -0.91338
    -1.01202
    -1.04490
    -1.02846
    -1.17642
    -1.18464
    -1.39837
    -1.36549
    -1.55455
    -1.65319
    -1.52167
    -1.14354
    -1.16820
    -1.25862
    -1.13532
    -1.18464
    -1.21752
    -1.06956
    -0.70788
    -0.37085
    -0.09959
    -0.00916
    -0.13247
    -0.55169
    -0.15713
     0.17168
    -0.33797
    -0.80652
    -1.08600
    -1.63675
    -1.43125
    -2.01488
    -1.75183
    -1.70251
    -2.33546
    -2.31080
    -2.03132
    -2.09708
    -2.64783
    -3.33832
    -3.13281
    -2.70537
    -1.52167
     0.07304
     0.08948
     0.64845
    -0.23933
    -4.29185
    -5.89478
    -2.59028
    -0.32153
     1.14987
     1.10055
     0.59091
    -0.19823
    -0.82296
    -0.33797
     0.04016
     0.50048
     1.10055
     1.71706
     2.13629
     2.12807
     2.21849
     2.36645
     3.02406
     3.15559
     2.63772
     2.17739
     2.20205
     1.79926
     1.18275
     0.39362
     0.37718
     0.48404
     0.68955
     0.31964
     0.09770
     0.08126
    -0.26399
    -0.40373
    -0.56813
    -0.30509
     0.06482
    -0.14891
    -0.07493
    -0.24755
    -0.34619
    -0.36263
    -0.17357
     0.09770
    -0.16535
    -0.01738
    -0.03382
     0.11414
     0.08126
     0.00728
    -0.15713
    -0.09137
     0.13880
     0.01550
     0.10592
    -0.00094
    -0.09137
    -0.20645
    -0.13247
    -0.21467
    -0.33797
    -0.34619
    -0.15713
    -0.06671
    -0.29687
    -0.28865
    -0.32153
    -0.35441
    -0.19001
    -0.03382
     0.00728
    -0.19001
    -0.00916
    -0.11603
    -0.10781
     0.47582
     0.34430
     0.39362
     0.40184
     0.60735
     0.47582
     0.56624
     0.53336
     0.67311
     0.49226
     0.64023
     0.63201
     0.60735
     0.51692
     0.43472
     0.35252
     0.41006
     0.59913
     0.23744
     0.20456
     0.23744
     0.35252
     0.24566
     0.08948
     0.34430
     0.14702
     0.20456
     0.17168
     0.17168
     0.07304
     0.21278
     0.14702
     0.40184
     0.41006
     0.35252
     0.31964
     0.28676
     0.41828
     0.31142
     0.40184
     0.43472
     0.41828
     0.36896
     0.50870
     0.44294
     0.27854
     0.28676
     0.13880
     0.27854
     0.30320
     0.12236
     0.03194
    -0.05026
    -0.03382
     0.06482
    -0.18179
    -0.51881
    -0.26399
    -0.45305
    -0.24755
    -0.34619
    -0.54347
    -0.74076
    -0.93804
    -0.82296
    -0.69143
    -0.67499
    -0.62567
    -0.68321
    -0.78186
    -0.75720
    -0.59279
    -0.38729
    -0.33797
    -0.13247
     0.31142
     0.25388
    -0.19823
    -0.69966
    -0.92982
    -0.74076
    -0.32153
    -0.05026
    -0.05026
    -0.50237
    -0.46127
    -0.88872
    -1.51345
    -1.86691
    -1.76827
    -2.08886
    -1.89157
    -1.52167
    -1.69429
    -1.15176
    -1.07778
    -1.81759
    -2.16284
    -1.70251
    -1.57921
    -0.96270
    -0.49415
    -0.88872
    -0.88872
    -0.84762
    -0.36263
     0.52514
     0.79641
     0.79641
     0.02372
    -1.50523
    -2.15462
    -1.82581
    -0.90516
     0.21278
     0.04016
     0.00728
    -0.08315
    -0.74898
    -1.45591
    -1.37371
    -0.80652
    -0.29687
     0.08948
     0.28676
     0.29498
     0.42650
     0.40184
     0.54158
     0.43472
     0.47582
     0.64023
     0.95259
     0.86217
     0.41828
    -0.16535
    -0.09137
    -0.24755
     0.03194
     0.24566
     0.28676
     0.13058
     0.28676
     0.12236
     0.17168
    -0.06671
     0.17168
     0.17990
     0.52514
     0.41828
     0.89505
     0.67311
     0.46760
     0.63201
     0.71421
     0.76353
     1.07589
     0.68133
     0.78819
     0.91149
     0.72243
     0.66489
     0.66489
     0.56624
     0.66489
     0.73065
     0.56624
     0.62379
     0.39362
     0.24566
     0.17168
     0.36896
     0.08948
     0.13880
     0.08126
     0.15524
     0.17168
     0.08948
     0.07304
     0.27854
     0.08948
     0.31142
     0.13880
     0.05660
     0.10592
     0.03194
     0.27032
     0.54158
     0.37718
     0.28676
     0.30320
     0.35252
     0.48404
     0.43472
     0.23744
     0.47582
     0.50870
     0.15524
     0.28676
     0.32786
     0.30320
     0.22100
    -0.05026
     0.05660
     0.09770
     0.15524
     0.12236
     0.00728
    -0.03382
     0.06482
    -0.06671
     0.18812
     0.07304
     0.06482
     0.18812
     0.28676
     0.37718
     0.23744
     0.37718
     0.28676
     0.48404
     0.56624
     0.74709
     0.45116
     0.41828
     0.49226
     0.40184
     0.45938
     0.66489
     0.63201
     0.70599
     0.66489
     0.60735
     0.50870
     0.63201
     0.54158
     0.73887
     0.59091
     0.59091
     0.77997
     0.75531
     0.77175
     0.56624
     0.52514
     0.66489
     0.69777
     0.67311
     0.69777
     0.57446
     0.59091
     0.56624
     0.41006
     0.38540
     0.13058
     0.52514
     0.15524
    -0.03382
     0.18812
    -0.00916
    -0.31331
    -0.23111
    -0.19823
    -0.67499
    -1.01202
    -1.06956
    -0.94626
    -1.09422
    -0.94626
    -1.06956
    -0.81474
    -0.73254
    -0.65033
    -0.88050
    -0.70788
    -0.77364
    -0.86406
    -1.35727
    -1.42303
    -1.35727
    -0.73254
    -0.25577
    -0.28865
    -0.40373
    -0.58457
    -0.84762
    -0.83118
    -0.79008
    -0.69966
    -0.54347
     0.11414
     0.05660
    -0.02560
     0.16346
     0.45938
     0.47582
     0.30320
     0.38540
     0.68133
     0.76353
     0.55802
     0.29498
     0.33608
     0.37718
     0.22100
    -0.05026
     0.04838
     0.07304
    -0.10781
    -0.14069
     0.14702
    -0.08315
    -0.00094
     0.01550
    -0.00094
     0.19634
    -0.03382
    -0.04204
     0.16346
     0.10592
     0.38540
     0.21278
     0.33608
     0.23744
     0.09770
    -0.08315
     0.26210
     0.38540
     0.13058
     0.35252
     0.69777
     0.59913
     0.33608
     0.13880
    -0.06671
     0.50870
     0.76353
     0.66489
     0.59913
     0.54158
     0.41006
     0.17168
     0.61557
     0.61557
     0.58268
     0.60735
     0.58268
     0.66489
     0.59913
     0.74709
     0.51692
     0.59913
     0.69777
     0.98547
     0.87039
     0.80463
     0.66489
     0.73065
     0.78819
     0.87039
     0.60735
     0.59091
     0.49226
     0.61557
     0.68133
     0.77997
     0.46760
     0.58268
     0.59091
     0.70599
     0.42650
     0.48404
     0.22922
     0.34430
    -0.07493
     0.17990
     0.13880
    -0.00916
    -0.10781
    -0.17357
    -0.11603
    -0.28043
    -0.41195
    -0.57635
    -0.42017
    -0.38729
    -0.11603
    -0.37907
    -0.23111
    -0.23111
    -0.06671
     0.10592
     0.33608
     0.28676
     0.08948
    -0.01738
     0.32786
     0.27032
     0.21278
     0.11414
     0.10592
     0.27854
     0.19634
     0.03194
     0.04016
     0.17990
    -0.14891
    -0.13247
     0.00728
    -0.14069
    -0.19823
    -0.51059
    -0.12425
    -0.28865
    -0.25577
    -0.41195
    -0.51059
    -0.45305
    -0.37085
    -0.70788
    -0.78186
    -0.75720
    -0.72432
    -0.69966
    -0.50237
    -0.67499
    -0.99558
    -0.92160
    -1.02024
    -0.83940
    -0.71610
    -0.74898
    -0.73254
    -0.53525
    -0.30509
     0.00728
    -0.02560
     0.10592
     0.18812
    -0.98736
    -1.25040
    -1.06134
    -0.92982
    -0.74898
    -0.14891
    -0.21467
    -0.14069
    -0.35441
    -0.37085
    -0.13247
    -0.15713
    -0.08315
    -0.35441
    -0.05849
     0.33608
     0.58268
     0.82929
     1.09233
     0.96081
     0.81285
     0.82107
     0.75531
     0.36896
     0.02372
    -0.16535
     0.22922
     0.04016
     0.01550
    -0.01738
    -0.08315
    -0.16535
     0.27854
    -0.20645
    -0.00916
    -0.00094
    -0.09137
     0.04016
     0.31142
     0.30320
     0.41006
     0.36074
     0.50870
     0.52514
     0.36896
     0.43472
     0.40184
     0.45116
     0.32786
     0.17990
     0.30320
     0.29498
     0.30320
     0.31964
     0.20456
     0.21278
     0.17168
     0.08948
     0.03194
    -0.05849
    -0.19001
    -0.03382
    -0.00916
     0.02372
    -0.00094
    -0.00916
     0.25388
     0.53336
     0.58268
     0.08948
    -0.15713
     0.41006
     0.57446
     0.52514
     0.70599
     0.67311
     1.01835
     0.91149
     0.46760
     0.44294
     0.53336
     0.24566
     0.54158
     0.88683
     0.56624
     0.35252
     0.07304
     0.34430
     0.41828
     0.31142
     0.47582
     0.49226
     0.25388
     0.54158
     0.34430
     0.38540
     0.32786
     0.27032
     0.01550
     0.43472
     0.59913
     0.49226
     0.42650
     0.26210
     0.35252
     0.23744
     0.24566
     0.08126
     0.04016
     0.13880
     0.08948
     0.21278
     0.04838
     0.03194
    -0.34619
    -0.45305
    -0.31331
    -0.48593
    -0.69143
    -0.80652
    -0.78186
    -0.87228
    -0.79008
    -0.96270
    -0.92982
    -1.20108
    -1.14354
    -1.08600
    -0.92160
    -0.55169
    -0.80652
    -0.51881
    -0.55169
    -0.85584
    -0.63389
    -0.74076
    -0.51059
    -0.47771
    -0.23933
    -0.68321
    -0.78186
    -0.59279
    -0.32975
     0.05660
    -0.00916
     0.36896
     1.10055
     1.44580
    -0.17357
    -0.71610
     0.18812
     0.91149
     0.13880
    -1.10244
    -1.34905
    -0.92160
    -0.82296
    -1.96555
    -2.34368
    -2.31902
    -2.44232
    -2.51630
    -3.01773
    -2.97663
    -2.86155
    -3.33832
    -2.98485
    -2.22038
    -1.83403
    -1.29150
    -0.98736
    -0.79008
    -0.35441
    -0.32153
     0.23744
     0.45938
    -1.78471
    -2.09708
    -2.01488
    -1.73539
    -1.23396
    -0.94626
    -0.79008
    -0.60101
    -0.77364
    -1.15176
    -1.34083
    -1.11066
    -0.75720
    -0.16535
     0.35252
     0.74709
     0.86217
     1.24030
     1.74994
     1.42936
     1.80748
     1.66774
     1.63486
     1.54444
     0.79641
     0.29498
     0.22100
    -0.01738
    -0.17357
    -0.12425
    -0.26399
    -0.28865
    -0.42839
    -0.60923
    -0.49415
    -0.71610
    -0.74076
    -0.62567
    -0.40373
    -0.28043
     0.04016
     0.02372
     0.15524
     0.24566
     0.36896
     0.46760
     0.66489
     0.68955
     0.63201
     0.68955
     0.48404
     0.48404
     0.35252
     0.54980
     0.55802
     0.52514
     0.54980
     0.44294
     0.45116
     0.40184
     0.45116
     0.40184
     0.31964
     0.23744
     0.50870
     0.35252
     0.27032
     0.30320
    -0.04204
     0.01550
     0.15524
     0.28676
     0.20456
     0.08948
     0.07304
     0.08948
    -0.05849
     0.07304
     0.03194
     0.06482
     0.17168
     0.08948
     0.04016
    -0.09959
    -0.10781
    -0.09137
     0.11414
     0.09770
     0.08948
     0.06482
     0.02372
    -0.02560
    -0.09137
     0.07304
     0.28676
     0.46760
     0.38540
     0.52514
     0.60735
     0.87039
     0.87039
     0.65667
     0.68133
     0.78819
     0.78819
     0.97725
     1.04301
     1.08411
     0.61557
     0.57446
     0.62379
     0.73887
     0.60735
     0.32786
     0.38540
     0.27032
     0.27032
     0.23744
     0.16346
     0.28676
     0.24566
     0.25388
     0.27032
     0.28676
     0.24566
     0.14702
     0.13058
     0.18812
     0.46760
     0.23744
     0.25388
     0.33608
     0.47582
     0.45938
     0.63201
     0.34430
     0.26210
     0.50048
     0.36896
     0.56624
     0.56624
     0.50870
     0.40184
     0.54158
     0.83751
     0.97725
     0.50048
    -1.18464
    -1.95733
    -0.89694
    -0.46949
     0.34430
     1.15809
     1.00191
     0.74709
     0.16346
    -1.43947
    -2.80401
    -2.80401
    -1.51345
    -0.91338
    -0.60101
    -1.00380
    -1.48057
    -1.71895
    -2.68071
    -3.17391
    -2.87799
    -2.99307
    -3.61780
    -3.28900
    -2.65605
    -2.44232
    -2.22038
    -2.96019
    -3.47806
    -2.52452
    -1.40659
    -0.81474
    -0.79830
    -0.78186
    -0.65855
    -0.92160
    -1.19286
    -1.39837
    -0.41195
    -0.75720
    -0.79830
    -0.76542
     0.28676
    -0.22289
    -0.69966
    -0.46949
     0.22922
     0.39362
     0.39362
     0.37718
     0.60735
     0.16346
     0.69777
     1.29784
     1.65130
     1.71706
     1.86502
     2.14451
     2.15273
     2.30069
     1.65130
     0.96081
     0.45938
     0.95259
     1.25674
     1.18275
     0.95259
     0.46760
     0.08126
     0.14702
    -0.19823
     0.31142
     3.08160
     2.28425
     0.77997
     0.15524
    -0.06671
     0.28676
     0.80463
     1.38826
     1.52800
     1.43758
     1.06767
     0.50870
     0.16346
     0.22922
    -0.00916
    -0.45305
    -0.71610
    -0.52703
    -0.45305
    -0.28043
    -0.50237
    -0.47771
    -0.29687
    -0.43661
    -0.23111
    -0.20645
     0.00728
    -0.00094
    -0.06671
     0.41006
     0.54158
     0.28676
     0.31964
     0.32786
     0.51692
     0.43472
     0.47582
     0.47582
     0.51692
     0.59913
     0.50870
     0.28676
     0.21278
     0.03194
    -0.02560
     0.18812
     0.21278
     0.19634
     0.12236
    -0.04204
    -0.01738
     0.13058
    -0.26399
    -0.25577
    -0.20645
    -0.19823
     0.05660
     0.03194
     0.04838
    -0.17357
    -0.20645
    -0.23933
    -0.09137
    -0.09959
    -0.18179
    -0.21467
    -0.19823
    -0.15713
    -0.23933
    -0.33797
    -0.40373
    -0.23933
    -0.16535
    -0.23933
    -0.26399
    -0.39551
    -0.26399
    -0.37907
    -0.34619
    -0.10781
    -0.38729
    -0.47771
    -0.19823
    -0.00094
     0.21278
    -0.18179
    -0.09959
     0.24566
     0.23744
     0.09770
    -0.27221
    -0.00916
    -0.09959
     0.12236
     0.04016
    -0.00094
     0.33608
     0.16346
    -0.21467
    -0.37085
     0.06482
    -0.41195
    -0.23933
     0.00728
     0.01550
     0.01550
     0.15524
     0.13880
     0.08948
    -0.14891
    -0.23111
    -0.28865
     0.00728
    -0.33797
    -0.50237
    -0.49415
    -0.32153
    -0.58457
    -0.83118
    -0.75720
    -1.31616
    -1.50523
    -1.18464
    -1.08600
    -1.46413
    -2.09708
    -3.04239
    -3.57670
    -3.05061
    -2.63139
    -0.55991
    -0.80652
    -1.14354
    -1.24218
    -1.89979
    -2.07242
    -1.29150
    -1.02846
    -0.68321
    -0.32975
     0.30320
     0.52514
     0.58268
     0.91971
     1.05945
     0.79641
     0.87039
     0.14702
    -0.34619
     0.45938
     0.31142
     0.01550
    -0.16535
     0.45116
     0.60735
     1.57732
     1.65952
     1.65130
     0.50048
     0.19634
    -0.16535
     0.15524
     0.30320
     0.91149
     1.31428
     1.33894
     1.06767
     0.72243
     0.28676
     0.19634
     0.17168
     0.19634
    -0.01738
    -0.11603
     0.12236
     0.21278
     0.31964
     0.73887
     0.70599
     0.81285
     0.59091
     0.32786
     0.59913
     0.36896
     0.49226
     0.61557
     0.62379
     0.47582
     0.63201
     0.45116
     0.17168
     0.18812
     0.28676
     0.46760
     0.21278
     0.05660
    -0.09137
     0.00728
    -0.20645
    -0.25577
    -0.19823
    -0.23111
    -0.14069
     0.03194
    -0.09959
    -0.01738
     0.13880
    -0.19001
    -0.33797
    -0.47771
    -0.56813
    -0.30509
    -0.17357
    -0.17357
    -0.14069
    -0.25577
    -0.46949
    -0.48593
    -0.35441
    -0.32153
    -0.33797
    -0.37907
    -0.32975
    -0.41195
    -0.28865
    -0.22289
    -0.05026
    -0.11603
     0.05660
    -0.10781
    -0.10781
    -0.01738
    -0.08315
    -0.15713
    -0.14069
     0.01550
    -0.14069
    -0.10781
    -0.11603
    -0.16535
    -0.37907
    -0.25577
    -0.15713
    -0.28043
    -0.21467
    -0.32975
    -0.35441
    -0.37907
    -0.14891
    -0.25577
    -0.22289
    -0.23933
    -0.32975
    -0.23111
    -0.28043
    -0.19823
    -0.48593
    -0.27221
    -0.18179
    -0.28865
    -0.14069
    -0.33797
    -0.30509
    -0.35441
    -0.24755
    -0.14891
    -0.21467
    -0.00916
    -0.11603
    -0.22289
    -0.34619
    -0.07493
    -0.44483
    -0.10781
    -0.04204
    -0.07493
    -0.32153
    -0.44483
    -0.86406
    -0.42017
    -0.32153
    -0.28865
    -0.42017
    -0.48593
    -0.53525
    -0.73254
    -0.51059
    -0.53525
    -0.58457
    -0.56813
    -0.42839
    -0.44483
    -0.51881
    -0.19823
    -0.20645
    -0.37907
    -0.70788
    -0.54347
    -0.32153
    -0.41195
    -0.28865
    -0.30509
    -0.36263
    -0.37907
    -0.49415
    -0.77364
    -0.83940
    -0.73254
    -1.10244
    -1.65319
    -2.36012
    -2.31902
    -2.56562
    -2.03132
    -2.50808
    -3.00129
    -2.77935
    -2.97663
    -3.00129
    -2.63139
    -2.12174
    -2.31080
    -2.33546
    -2.14640
    -1.71073
    -1.66963
    -1.46413
    -1.10244
    -0.49415
    -0.06671
     0.18812
     1.00191
     1.50334
     1.74172
     1.45402
     1.45402
     2.24315
     0.91971
     0.05660
     1.09233
     1.56088
     1.76638
     1.78282
     1.70062
     1.44580
     0.93615
     0.50870
     0.13058
     0.20456
     0.01550
     0.03194
    -0.11603
     0.18812
     0.18812
    -0.19001
     0.15524
     0.22100
     0.15524
     0.44294
     0.41006
     0.36074
     0.34430
     0.22100
     0.36896
     0.49226
     0.52514
     0.27854
     0.29498
     0.21278
     0.38540
     0.17168
     0.32786
     0.62379
     0.13058
    -0.09959
    -0.05026
     0.09770
     0.08126
    -0.12425
     0.01550
     0.06482
     0.04838
     0.14702
    -0.00916
    -0.17357
    -0.05026
    -0.18179
     0.25388
     0.19634
     0.16346
     0.10592
     0.34430
     0.32786
     0.27854
     0.10592
     0.22100
     0.26210
     0.41828
     0.31142
     0.41828
     0.25388
     0.28676
     0.41828
     0.23744
     0.34430
     0.41006
     0.32786
     0.31964
     0.40184
     0.44294
     0.41006
     0.23744
     0.38540
     0.33608
     0.41828
     0.26210
     0.44294
     0.29498
     0.22100
     0.28676
     0.28676
     0.36896
     0.09770
     0.22922
     0.26210
     0.20456
     0.04016
     0.17168
     0.08126
     0.23744
     0.31142
     0.18812
     0.00728
     0.17168
     0.31964
    -0.02560
     0.11414
     0.31964
     0.02372
     0.23744
     0.34430
     0.14702
     0.25388
     0.28676
     0.36074
     0.28676
     0.33608
     0.29498
     0.11414
     0.04016
     0.20456
     0.27854
     0.22100
     0.17168
     0.21278
     0.06482
     0.00728
    -0.00094
     0.02372
    -0.03382
    -0.07493
     0.04016
     0.05660
     0.04016
    -0.01738
     0.02372
     0.02372
    -0.07493
     0.04016
     0.21278
     0.08126
     0.00728
     0.01550
     0.17168
     0.17990
     0.03194
    -0.09137
    -0.10781
     0.03194
     0.19634
     0.35252
     0.35252
     0.17990
     0.06482
    -0.09959
    -0.01738
     0.01550
    -0.23933
    -0.45305
    -0.45305
    -0.79008
    -0.92160
    -1.23396
    -1.28328
    -1.24218
    -1.15998
    -1.50523
    -1.98200
    -2.30258
    -2.07242
    -2.09708
    -1.95733
    -2.08886
    -1.83403
    -1.79293
    -1.57099
    -1.28328
    -0.91338
    -0.91338
    -0.68321
    -0.37907
    -0.04204
     0.44294
     0.92793
     0.96903
     1.03479
     1.31428
     1.28962
     1.18275
     0.87861
     0.41006
     1.10055
     1.50334
     1.55266
     1.10877
     0.91149
     0.77997
     0.59913
     0.57446
     0.51692
     0.31142
     0.46760
     0.21278
     0.06482
     0.54158
     0.54158
     0.53336
     0.52514
     0.45938
     0.45116
     0.28676
     0.16346
     0.00728
     0.20456
     0.27032
     0.43472
     0.22100
     0.11414
     0.02372
    -0.14069
     0.12236
     0.36074
     0.18812
     0.06482
     0.18812
     0.24566
     0.23744
     0.17990
     0.05660
     0.22100
     0.30320
     0.30320
     0.29498
     0.22922
     0.08948
     0.16346
     0.23744
     0.22922
     0.17168
     0.13058
     0.08126
     0.24566
     0.28676
     0.08126
     0.10592
    -0.16535
     0.26210
     0.22922
     0.04838
     0.05660
     0.08948
    -0.16535
     0.01550
     0.17168
     0.08126
    -0.01738
    -0.10781
     0.00728
    -0.10781
     0.00728
    -0.11603
    -0.32975
    -0.14891
    -0.07493
    -0.10781
    -0.14891
    -0.30509
    -0.29687
    -0.27221
    -0.09137
    -0.14069
    -0.21467
    -0.26399
    -0.15713
    -0.07493
     0.03194
    -0.05026
    -0.10781
    -0.01738
     0.19634
     0.18812
     0.29498
     0.22922
     0.31964
     0.09770
     0.22922
     0.48404
     0.28676
     0.13058
     0.23744
     0.17990
     0.35252
     0.24566
     0.22922
     0.16346
     0.06482
     0.08126
     0.17990
     0.23744
     0.15524
     0.07304
     0.01550
     0.10592
     0.19634
     0.02372
    -0.02560
     0.15524
     0.21278
     0.35252
     0.12236
     0.12236
     0.08948
    -0.07493
    -0.20645
    -0.30509
    -0.32975
    -0.57635
    -0.35441
    -0.28865
    -0.00094
    -0.71610
    -0.84762
    -0.92160
    -0.86406
    -0.85584
    -0.77364
    -0.84762
    -0.39551
    -0.17357
    -0.47771
    -0.29687
     0.10592
    -0.08315
    -0.58457
    -0.32153
     0.84573
     0.32786
    -0.60923
    -1.82581
    -2.91909
    -4.00415
    -4.01237
    -5.63173
    -5.54953
    -3.05061
    -1.65319
    -3.01773
    -4.30007
    -3.88084
    -3.60958
    -3.80686
    -1.90801
    -1.52167
    -1.11066
    -0.01738
     1.14165
     2.28425
     2.70348
     3.13092
     3.50905
     3.41863
     3.42685
     2.95830
     2.74458
     2.49797
     1.90613
     1.51978
     1.89791
     1.98833
     1.85680
     1.51978
     1.02657
     0.76353
     0.82929
     0.62379
     0.35252
     0.44294
     0.34430
     0.44294
     0.50048
     0.28676
     0.35252
     0.02372
     0.32786
     0.46760
     0.31142
     0.33608
     0.22922
     0.35252
     0.26210
     0.41006
     0.32786
     0.61557
     0.78819
     0.61557
     0.60735
     0.39362
     0.31964
     0.05660
     0.12236
     0.37718
     0.20456
     0.22922
     0.06482
    -0.15713
     0.04016
    -0.12425
    -0.05026
    -0.17357
    -0.26399
    -0.28865
    -0.20645
    -0.10781
    -0.29687
    -0.44483
    -0.10781
    -0.15713
    -0.05026
    -0.19823
    -0.32153
    -0.17357
    -0.21467
    -0.23933
    -0.33797
    -0.20645
    -0.37907
    -0.24755
    -0.35441
    -0.40373
    -0.39551
    -0.42017
    -0.25577
    -0.24755
    -0.14891
    -0.35441
    -0.28865
    -0.22289
    -0.17357
    -0.31331
    -0.37907
    -0.18179
    -0.18179
    -0.02560
    -0.27221
    -0.13247
    -0.25577
    -0.16535
    -0.37085
    -0.32153
    -0.20645
    -0.31331
    -0.33797
    -0.19823
    -0.19001
    -0.37907
    -0.21467
    -0.16535
    -0.29687
    -0.05849
    -0.24755
    -0.16535
    -0.14891
    -0.07493
    -0.28865
    -0.11603
     0.04838
    -0.19001
    -0.09959
     0.06482
    -0.00916
    -0.07493
    -0.24755
     0.01550
     0.04016
     0.01550
    -0.05026
    -0.03382
    -0.12425
     0.00728
    -0.06671
    -0.00916
     0.08126
     0.16346
    -0.06671
     0.21278
    -0.07493
     0.23744
     0.08126
     0.13058
     0.22922
    -0.04204
     0.14702
    -0.08315
    -0.23933
    -0.16535
     0.03194
    -0.12425
     0.03194
    -0.03382
    -0.37085
    -0.36263
    -0.36263
    -0.29687
    -0.28865
    -0.46949
    -0.33797
    -0.16535
    -0.09137
    -0.14069
    -0.28043
    -0.12425
    -0.06671
    -0.17357
    -0.02560
     0.06482
    -0.09137
    -0.13247
     0.11414
     0.12236
    -0.06671
     0.04016
     0.01550
     0.16346
     0.36074
     0.55802
     0.54158
     0.53336
     0.68955
     0.67311
     0.82929
     1.33894
     1.32250
     1.70884
     2.06231
     2.84322
     3.04050
     3.09804
     2.11985
     0.81285
    -0.37907
    -0.86406
    -0.89694
    -1.28328
    -1.83403
    -2.17928
    -3.14925
    -3.69178
    -3.36298
    -4.16855
    -5.42623
    -5.57419
    -5.82080
    -5.67283
    -4.93302
    -4.76040
    -3.51094
    -2.85333
    -2.94375
    -4.13567
    -5.45911
    -2.78757
    -1.79293
    -3.76576
    -2.74647
    -0.74076
     0.14702
    -1.08600
    -0.30509
     2.21849
     1.87325
     1.11699
     1.91435
     2.27603
     3.25423
     4.05980
     4.38860
     4.13378
     4.05158
     4.26530
     4.14200
     3.62413
     3.15559
     2.44043
     1.82392
     1.19097
     0.69777
     0.46760
     0.41006
     0.12236
     0.03194
    -0.01738
    -0.09137
     0.07304
     0.05660
     0.00728
     0.05660
     0.04016
    -0.09959
    -0.02560
    -0.09137
    -0.08315
    -0.14069
    -0.26399
    -0.19001
    -0.11603
    -0.00916
    -0.00916
    -0.19823
    -0.16535
    -0.37085
    -0.17357
    -0.09137
    -0.07493
    -0.18179
    -0.15713
    -0.10781
    -0.09959
    -0.18179
    -0.19001
    -0.18179
    -0.17357
    -0.01738
    -0.09137
    -0.08315
    -0.13247
    -0.25577
    -0.13247
     0.04838
     0.09770
    -0.38729
    -0.09137
    -0.09137
    -0.00094
    -0.05849
    -0.17357
    -0.24755
     0.01550
    -0.00916
     0.02372
    -0.09137
    -0.06671
    -0.16535
    -0.12425
    -0.03382
    -0.01738
     0.04016
    -0.22289
    -0.09959
    -0.03382
     0.04016
    -0.18179
    -0.00916
    -0.00916
     0.03194
    -0.10781
    -0.17357
    -0.38729
    -0.33797
    -0.46127
    -0.15713
    -0.07493
     0.04016
    -0.26399
    -0.35441
    -0.45305
    -0.26399
    -0.44483
    -0.36263
    -0.13247
    -0.22289
    -0.05849
    -0.04204
    -0.10781
    -0.19001
    -0.34619
    -0.38729
     0.00728
    -0.09137
    -0.20645
    -0.19001
    -0.21467
    -0.17357
    -0.01738
    -0.34619
    -0.31331
    -0.14891
    -0.14891
    -0.19823
    -0.05849
    -0.19001
    -0.12425
    -0.19823
    -0.01738
     0.23744
     0.11414
    -0.00094
     0.11414
     0.08948
     0.08126
     0.05660
    -0.02560
     0.17168
     0.25388
     0.41828
     0.16346
     0.30320
     0.08948
     0.13880
     0.24566
     0.46760
     0.34430
     0.24566
     0.28676
     0.45116
     0.61557
     0.59913
     0.72243
     0.84573
     1.07589
     1.32250
     1.29784
     1.12521
     1.11699
     0.82929
     0.45116
     0.27032
    -0.11603
    -0.38729
    -0.56813
    -0.37085
    -0.46127
    -0.77364
    -1.02024
    -1.30794
    -1.80937
    -1.52167
    -1.39837
    -1.23396
    -1.65319
    -2.00666
    -2.21216
    -2.63139
    -2.91909
    -2.61494
    -2.63961
    -2.00666
    -1.64497
    -2.28614
    -2.03954
    -1.85869
    -1.91623
    -1.99022
    -1.75183
    -1.28328
    -0.61745
    -0.51881
    -0.62567
     0.18812
     1.24852
     1.79926
     2.24315
     2.44865
     1.83214
     1.99655
     1.47868
     0.75531
     1.38826
     1.54444
     1.28140
     1.65130
     1.51156
    -0.38729
    -1.71895
    -2.26970
    -0.91338
    -0.10781
    -0.42017
     0.51692
     0.33608
     0.01550
    -0.00094
     0.23744
     0.87039
     1.24030
     0.72243
     1.32250
     1.58554
     1.70062
     1.74172
     2.18561
     2.28425
     1.78282
     1.42114
     0.82107
     0.47582
     0.38540
    -0.15713
    -0.42017
    -0.77364
    -0.42017
    -0.55991
    -0.51059
    -0.37085
    -0.46949
    -0.64211
    -0.92160
    -0.66677
    -0.80652
    -0.79008
    -1.06956
    -0.87228
    -0.88050
    -0.70788
    -0.98736
    -1.02024
    -0.84762
    -0.97914
    -0.65855
    -0.64211
    -0.74076
    -0.60923
    -0.77364
    -0.55991
    -0.20645
    -0.28043
    -0.46127
    -0.28043
    -0.39551
    -0.30509
    -0.31331
    -0.27221
    -0.40373
    -0.36263
    -0.30509
    -0.33797
    -0.42017
    -0.39551
    -0.74898
    -0.37907
    -0.28865
    -0.39551
    -0.32975
    -0.47771
    -0.23933
    -0.33797
    -0.45305
    -0.19001
    -0.26399
    -0.30509
    -0.23933
    -0.15713
    -0.23111
    -0.08315
    -0.18179
    -0.39551
    -0.10781
     0.11414
    -0.08315
    -0.17357
     0.01550
    -0.08315
    -0.05026
    -0.19001
     0.06482
    -0.09137
    -0.00916
    -0.14891
    -0.04204
    -0.02560
    -0.09959
    -0.13247
    -0.10781
     0.05660
    -0.06671
    -0.05026
    -0.16535
    -0.07493
    -0.05849
    -0.10781
    -0.00094
    -0.17357
    -0.00094
    -0.10781
     0.04838
     0.07304
    -0.07493
    -0.19823
    -0.22289
     0.03194
     0.02372
     0.07304
    -0.00094
     0.02372
     0.02372
     0.16346
     0.23744
     0.32786
     0.53336
     0.54158
     0.58268
     0.86217
     0.89505
     1.01013
     1.17453
     2.02121
     2.30069
     1.88969
     1.38004
     0.71421
     0.07304
    -0.45305
    -0.26399
    -0.55991
    -1.04490
    -1.44769
    -1.63675
    -1.64497
    -2.38478
    -2.74647
    -3.25611
    -3.42052
    -3.28078
    -3.63424
    -3.32188
    -2.92731
    -2.06420
    -1.83403
    -1.48057
    -1.22574
    -0.78186
    -0.35441
    -0.18179
    -0.13247
     0.24566
     0.64845
     0.68133
     0.95259
     0.87861
     0.77175
     1.17453
     1.15809
     1.77460
     2.08697
     1.63486
    -0.60923
    -1.71073
     0.02372
     1.84858
     1.51978
     0.82107
     0.88683
     0.46760
     0.22922
     0.28676
     0.07304
     0.71421
     0.39362
     0.29498
     0.31142
     0.62379
     1.14987
     0.59091
    -0.42017
    -0.98736
    -1.07778
    -0.62567
     0.00728
     0.03194
    -0.24755
    -0.46127
    -0.63389
    -1.14354
    -1.02846
    -0.55991
    -0.00094
     0.45938
     0.42650
     0.52514
     0.58268
     0.87861
     0.83751
     1.10055
     1.27318
     1.42114
     1.25674
     1.41292
     1.40470
     1.27318
     0.98547
     1.13343
     1.12521
     0.82929
     0.74709
     0.50870
     0.72243
     0.45938
     0.57446
     0.31964
     0.22100
     0.15524
    -0.12425
     0.20456
     0.02372
    -0.01738
     0.02372
    -0.00916
     0.19634
    -0.02560
     0.11414
     0.06482
     0.13880
     0.34430
     0.16346
     0.15524
     0.13058
     0.08948
     0.10592
    -0.00094
     0.22922
     0.06482
    -0.12425
    -0.06671
     0.08126
    -0.02560
     0.00728
    -0.05026
    -0.07493
    -0.11603
    -0.00916
    -0.05026
    -0.17357
    -0.12425
     0.03194
    -0.14891
    -0.00094
    -0.05026
    -0.09959
    -0.05849
     0.06482
    -0.02560
    -0.05849
    -0.33797
     0.09770
     0.07304
     0.09770
    -0.04204
    -0.00916
     0.04016
    -0.01738
    -0.03382
     0.12236
     0.08948
    -0.10781
    -0.04204
    -0.05849
     0.09770
    -0.05026
    -0.00916
     0.01550
    -0.03382
     0.12236
     0.08948
    -0.01738
     0.01550
     0.00728
    -0.06671
     0.09770
    -0.05026
     0.07304
    -0.00094
     0.10592
     0.10592
    -0.02560
    -0.05849
    -0.13247
    -0.09137
     0.24566
     0.02372
     0.01550
    -0.17357
    -0.10781
    -0.11603
    -0.19823
    -0.00916
    -0.05849
    -0.10781
    -0.16535
    -0.11603
    -0.00916
    -0.10781
    -0.18179
    -0.08315
     0.05660
     0.17990
     0.25388
    -0.07493
    -0.07493
     0.13058
     0.13880
     0.24566
     0.35252
     0.11414
     0.04838
     0.23744
     0.17168
     0.16346
    -0.19001
    -0.53525
    -0.39551
    -0.66677
    -1.04490
    -1.29150
    -1.38193
    -1.52989
    -1.62853
    -1.66963
    -1.52989
    -1.52167
    -1.91623
    -1.94089
    -1.73539
    -1.61209
    -1.27506
    -0.80652
    -0.68321
    -0.46127
    -0.21467
    -0.05849
     0.33608
     0.54980
     0.17168
    -0.08315
     0.18812
    -0.06671
     0.20456
     0.08948
    -0.04204
    -0.50237
    -1.21752
    -1.60387
    -1.75183
    -1.19286
    -1.22574
    -1.08600
    -1.26684
    -1.45591
    -1.02846
    -0.71610
    -0.44483
    -0.23111
    -0.15713
    -0.07493
     0.36896
     0.61557
     0.64023
     0.69777
     1.02657
     1.34716
     1.64308
     1.43758
     1.16631
     1.06767
     1.01013
     0.88683
     0.79641
     0.87861
     0.68133
     0.69777
     0.50870
     0.68133
     0.49226
     0.45116
     0.22100
     0.15524
     0.38540
     0.45116
     0.42650
     0.23744
     0.25388
     0.01550
     0.11414
     0.49226
     0.52514
     0.41828
     0.47582
     0.65667
     0.77997
     0.77175
     0.88683
     0.88683
     0.91149
     1.01013
     0.89505
     0.90327
     0.95259
     0.74709
     0.87039
     1.09233
     0.96903
     0.70599
     0.68955
     0.72243
     0.62379
     0.52514
     0.51692
     0.36074
     0.22922
     0.33608
     0.38540
     0.26210
     0.28676
     0.09770
     0.03194
     0.20456
     0.15524
    -0.02560
    -0.11603
    -0.04204
    -0.03382
    -0.01738
    -0.03382
    -0.06671
    -0.23111
     0.00728
    -0.00094
    -0.09137
    -0.14069
    -0.14069
    -0.16535
    -0.11603
     0.03194
     0.02372
    -0.14891
     0.04016
    -0.01738
     0.01550
     0.04016
    -0.05849
     0.01550
     0.00728
     0.11414
     0.17168
     0.08126
     0.15524
    -0.02560
    -0.01738
     0.31142
     0.25388
     0.12236
     0.03194
     0.13880
     0.27854
     0.15524
     0.17990
     0.22922
     0.24566
     0.39362
     0.23744
     0.38540
     0.34430
     0.11414
     0.20456
     0.16346
     0.25388
     0.16346
     0.23744
     0.27854
     0.22922
     0.31142
     0.31142
     0.06482
     0.23744
     0.13058
     0.32786
     0.16346
     0.28676
     0.17990
     0.17990
     0.21278
     0.36074
     0.31142
     0.32786
     0.31964
     0.16346
     0.13880
    -0.00094
     0.09770
     0.08126
     0.02372
     0.06482
     0.26210
     0.06482
     0.01550
    -0.36263
     0.04838
     0.08126
     0.05660
     0.03194
     0.05660
     0.04838
     0.40184
     0.31964
     0.23744
     0.63201
     0.65667
     0.51692
     0.13880
     0.06482
    -0.32975
    -0.42839
    -0.65855
    -0.20645
    -0.55991
    -0.92982
    -1.06956
    -1.04490
    -1.31616
    -1.43125
    -1.71073
    -1.62031
    -1.26684
    -0.88050
    -0.68321
    -0.63389
    -0.51059
    -0.56813
    -1.03668
    -0.77364
    -0.39551
    -0.10781
     0.08948
     0.55802
     0.33608
     0.25388
    -0.97914
    -1.51345
    -0.46127
    -0.19823
    -0.11603
    -1.39015
    -2.73003
    -2.66427
    -1.93267
    -0.77364
    -0.63389
    -0.09137
    -0.24755
     0.24566
    -0.09959
    -0.65855
    -0.09137
     0.57446
     1.34716
     1.78282
     2.08697
     2.33357
     2.44043
     2.55552
     2.42399
     2.23493
     2.24315
     2.24315
     1.95545
     1.88969
     1.80748
     1.43758
     1.27318
     1.16631
     1.22385
     1.05945
     0.99369
     0.88683
     1.01835
     0.88683
     0.56624
     0.67311
     0.79641
     0.68133
     0.63201
     0.57446
     0.54158
     0.51692
     0.49226
     0.54158
     0.45116
     0.54980
     0.62379
     0.74709
     0.66489
     0.76353
     0.57446
     0.54980
     0.66489
     0.73065
     0.68955
     0.74709
     0.59913
     0.63201
     0.68133
     0.63201
     0.50870
     0.66489
     0.68955
     0.51692
     0.57446
     0.43472
     0.37718
     0.40184
     0.50048
     0.64845
     0.52514
     0.47582
     0.24566
     0.38540
     0.36074
     0.38540
     0.33608
     0.37718
     0.27854
     0.27032
     0.33608
     0.47582
     0.36074
     0.13058
    -0.00094
     0.32786
     0.21278
     0.02372
     0.20456
     0.04838
     0.10592
    -0.00094
     0.04838
     0.18812
     0.07304
     0.08126
    -0.06671
     0.04016
     0.11414
    -0.06671
    -0.04204
     0.13058
     0.08948
    -0.31331
    -0.37907
    -0.69143
    -0.65033
    -0.15713
    -0.28043
    -0.22289
    -0.32153
    -0.46127
    -0.66677
    -0.59279
    -0.81474
    -0.69966
    -0.65855
    -0.55991
    -0.41195
    -0.35441
    -0.54347
    -0.53525
    -0.33797
    -0.32153
    -0.41195
    -0.32975
    -0.26399
    -0.21467
    -0.21467
    -0.30509
    -0.32153
    -0.27221
    -0.55169
    -0.22289
    -0.07493
    -0.18179
    -0.17357
    -0.47771
    -0.42839
    -0.30509
    -0.46127
    -0.34619
    -0.27221
    -0.52703
    -0.50237
    -0.69966
    -0.46127
    -0.39551
    -0.66677
    -0.52703
    -0.12425
    -0.05849
    -0.02560
    -0.08315
    -0.31331
    -0.14069
    -0.47771
    -0.27221
    -0.15713
    -0.36263
    -0.29687
    -0.81474
    -1.15998
    -0.80652
    -1.01202
    -1.39015
    -1.18464
    -1.43947
    -1.81759
    -1.94911
    -1.45591
    -1.56277
    -1.71073
    -1.52989
    -1.33261
    -1.66141
    -2.04776
    -2.03132
    -1.41481
    -0.40373
     0.04016
     0.19634
     0.23744
     0.30320
     0.07304
     0.17168
     0.17990
     0.40184
     0.96903
     1.94723
     1.70062
     0.84573
     0.15524
    -0.16535
     0.23744
     0.50870
     0.27854
     0.42650
     0.86217
     0.06482
    -1.70251
    -1.66141
    -1.27506
    -0.68321
    -0.71610
    -0.70788
    -0.58457
    -0.75720
    -0.59279
    -1.02846
    -0.05849
     0.37718
     0.32786
     0.28676
    -0.83118
    -0.54347
     1.39648
     1.38004
     1.44580
     0.96903
     0.91149
     0.84573
     0.90327
     1.05123
     1.01013
     1.09233
     1.12521
     1.07589
     0.88683
     1.04301
     0.65667
     0.59091
     0.61557
     0.33608
     0.38540
     0.29498
     0.17990
     0.03194
    -0.00094
     0.04838
     0.03194
     0.31964
    -0.09959
    -0.18179
    -0.11603
    -0.11603
    -0.14891
     0.01550
    -0.08315
    -0.10781
    -0.20645
    -0.09959
    -0.00094
    -0.14069
    -0.20645
    -0.24755
     0.03194
     0.00728
     0.03194
    -0.00916
    -0.07493
    -0.19001
    -0.07493
    -0.00094
     0.17168
     0.09770
    -0.02560
     0.09770
     0.11414
     0.24566
     0.18812
    -0.00916
     0.13058
     0.25388
     0.13058
     0.20456
     0.13880
     0.09770
    -0.05849
     0.10592
     0.34430
     0.29498
    -0.03382
     0.03194
     0.03194
    -0.00094
     0.04016
    -0.07493
     0.06482
    -0.19001
    -0.11603
    -0.02560
    -0.09137
    -0.25577
    -0.35441
    -0.37907
    -0.11603
    -0.25577
    -0.28043
    -0.39551
    -0.23111
    -0.28043
    -0.38729
    -0.28043
    -0.23111
    -0.26399
    -0.16535
    -0.18179
    -0.05026
    -0.27221
    -0.20645
    -0.36263
    -0.13247
    -0.05849
    -0.14069
    -0.14891
    -0.06671
    -0.01738
    -0.11603
    -0.00094
    -0.28043
     0.01550
    -0.06671
     0.26210
     0.29498
     0.00728
     0.21278
     0.32786
     0.22100
    -0.13247
    -0.77364
    -0.97092
    -0.99558
    -0.68321
    -0.23111
    -0.47771
    -0.93804
    -1.16820
    -1.13532
    -1.07778
    -1.10244
    -1.01202
    -1.16820
    -1.01202
    -0.99558
    -0.60923
    -0.49415
    -0.41195
    -0.20645
     0.01550
     0.21278
     0.34430
     0.23744
     0.05660
    -0.02560
     0.42650
     0.52514
     0.74709
     0.42650
     0.12236
    -0.09137
    -0.28043
    -0.19823
    -0.38729
    -0.51881
    -0.88050
    -0.93804
    -1.27506
    -1.56277
    -1.55455
    -1.63675
    -1.43125
    -1.62853
    -1.68607
    -1.71895
    -1.39837
    -1.20930
    -0.88872
    -0.65033
    -0.65033
    -0.39551
    -0.41195
    -0.16535
     0.31142
     0.45938
     0.94437
     1.38004
     0.50870
    -0.60101
    -0.76542
    -0.10781
    -0.04204
    -0.14069
    -0.05849
    -0.54347
    -0.65033
    -0.69966
    -0.81474
    -0.60101
    -0.76542
    -1.11888
    -1.07778
    -1.45591
    -1.55455
    -1.64497
    -1.38193
    -0.98736
    -0.79830
    -0.75720
     0.78819
     1.00191
     0.42650
     0.08126
     0.11414
     0.43472
     0.78819
     1.19919
     1.76638
     1.72528
     1.93079
     2.11163
     2.25959
     2.02121
     1.71706
     1.46224
     1.29784
     1.15809
     1.32250
     1.01013
     0.73065
     0.55802
     0.57446
     0.59091
     0.36896
     0.36896
     0.31964
     0.32786
     0.22922
     0.21278
     0.25388
     0.30320
    -0.00094
     0.13058
     0.37718
     0.27854
     0.28676
     0.25388
     0.22922
     0.39362
     0.49226
     0.37718
     0.54158
     0.56624
     0.62379
     0.47582
     0.78819
     0.74709
     0.51692
     0.41828
     0.64845
     0.67311
     0.45116
     0.47582
     0.50048
     0.38540
     0.48404
     0.39362
     0.49226
     0.45938
     0.38540
     0.26210
     0.49226
     0.29498
     0.27854
     0.22922
     0.31142
     0.35252
     0.21278
     0.20456
     0.29498
     0.35252
     0.13058
     0.08126
     0.04838
    -0.01738
     0.13880
     0.10592
     0.15524
     0.02372
    -0.00916
    -0.19001
    -0.01738
     0.14702
    -0.00094
    -0.10781
    -0.16535
    -0.00916
    -0.15713
    -0.10781
    -0.07493
    -0.10781
     0.04838
     0.02372
    -0.02560
     0.12236
    -0.09137
    -0.11603
    -0.23111
     0.00728
     0.04016
     0.05660
    -0.23933
    -0.02560
    -0.00094
    -0.05026
    -0.03382
    -0.09959
    -0.06671
    -0.14069
    -0.14069
     0.01550
    -0.09959
    -0.06671
    -0.32975
    -0.04204
    -0.14891
    -0.00094
    -0.04204
    -0.24755
    -0.14069
    -0.14069
    -0.17357
    -0.02560
     0.17168
     0.13058
    -0.22289
    -0.39551
    -0.29687
    -0.15713
    -0.23111
    -0.02560
     0.08948
    -0.07493
    -0.09137
    -0.55169
    -0.57635
    -0.60923
    -0.60101
    -0.23933
    -0.10781
    -0.09959
    -0.35441
    -0.41195
    -0.21467
    -0.12425
    -0.26399
    -0.00094
     0.15524
     0.19634
    -0.04204
     0.11414
     0.46760
     0.62379
     0.66489
     0.92793
     1.23207
     1.26496
     1.55266
     1.42114
     1.43758
     1.42936
     1.38004
     1.77460
     2.08697
     1.73350
     0.91149
     0.36896
     0.26210
     0.04838
     0.13058
    -0.02560
    -0.05849
    -0.60923
    -0.80652
    -1.16820
    -1.42303
    -1.71895
    -1.31616
    -1.52989
    -1.20108
    -0.68321
    -0.50237
    -0.83118
    -1.26684
    -1.13532
    -0.73254
    -0.10781
     0.70599
     0.37718
    -0.02560
    -0.30509
    -1.25862
    -2.22038
    -2.03954
    -1.30794
    -0.51881
    -0.28043
    -0.66677
    -1.16820
    -1.09422
    -1.23396
    -1.20930
    -0.95448
    -0.81474
    -0.58457
    -0.36263
     0.04838
     0.17168
     0.41006
     0.73065
     0.60735
     0.47582
     0.75531
     0.68133
     0.57446
     0.68133
     0.51692
     0.47582
     0.20456
     0.31142
     0.47582
     0.59091
     0.45116
     0.21278
     0.31964
     0.46760
     0.31964
     0.22922
     0.37718
     0.38540
     0.27854
     0.30320
     0.39362
     0.36896
     0.06482
     0.23744
     0.31142
     0.21278
     0.28676
     0.22922
     0.10592
     0.37718
     0.28676
     0.07304
     0.36896
     0.41006
     0.27032
     0.22922
     0.23744
     0.38540
     0.33608
     0.34430
     0.25388
     0.37718
     0.41006
     0.32786
     0.41828
     0.41828
     0.27854
     0.10592
     0.32786
     0.45938
     0.33608
     0.35252
     0.32786
     0.33608
     0.23744
     0.25388
     0.34430
     0.32786
     0.31142
     0.27032
     0.36074
     0.24566
     0.17168
     0.14702
     0.08948
     0.18812
     0.25388
     0.22922
     0.31142
     0.29498
     0.11414
     0.11414
    -0.04204
     0.10592
     0.21278
     0.31142
     0.04016
     0.13058
     0.06482
     0.22922
     0.04838
     0.19634
     0.20456
     0.22100
     0.22922
     0.35252
     0.39362
    -0.01738
    -0.41195
    -0.20645
     0.07304
     0.27032
     0.24566
     0.02372
    -0.09137
    -0.08315
    -0.42017
    -0.21467
    -0.23111
    -0.18179
    -0.29687
     0.01550
     0.00728
    -0.09137
    -0.14069
    -0.21467
    -0.00916
     0.20456
     0.18812
     0.16346
     0.27854
     0.20456
     0.21278
     0.15524
     0.41006
     0.02372
    -0.02560
    -0.00916
     0.18812
     0.05660
    -0.09137
    -0.26399
    -0.15713
    -0.26399
    -0.19823
    -0.06671
    -0.20645
    -0.19823
    -0.27221
    -0.31331
    -0.17357
     0.09770
     0.08126
     0.08948
     0.39362
     0.39362
     0.40184
     0.46760
     0.24566
     0.26210
     0.27854
     0.40184
     0.15524
    -0.29687
     0.22100
     0.34430
     0.64023
     0.58268
     0.23744
    -0.26399
    -0.61745
    -1.04490
    -1.27506
    -0.97092
    -1.24218
    -1.81759
    -1.48879
    -1.34905
    -1.52989
    -1.75183
    -1.75183
    -1.56277
    -1.40659
    -1.29972
    -1.61209
    -1.65319
    -1.14354
    -0.63389
    -0.47771
    -0.38729
     0.66489
     1.68418
     1.38004
     0.72243
     0.59091
     0.48404
     1.33072
     2.12807
     1.52800
    -3.06705
    -5.13852
    -2.21216
     0.13058
     0.93615
     1.23207
    -0.85584
    -1.11066
    -1.71895
    -0.85584
    -0.66677
    -0.79830
    -0.62567
     0.09770
     0.45116
     1.53622
     2.24315
     2.31713
     2.37467
     1.97189
     1.68418
     1.74172
     1.57732
     1.33072
     1.08411
     0.87039
     0.87861
     0.77175
     0.73065
     0.73887
     0.37718
     0.31142
     0.56624
     0.67311
     0.56624
     0.36074
     0.36896
     0.56624
     0.41006
     0.44294
     0.50048
     0.36074
     0.53336
     0.54980
     0.48404
     0.49226
     0.51692
     0.36074
     0.36896
     0.53336
     0.47582
     0.41006
     0.40184
     0.45116
     0.48404
     0.15524
     0.35252
     0.30320
     0.27854
     0.41006
     0.37718
     0.24566
     0.24566
     0.25388
     0.26210
     0.37718
     0.38540
     0.21278
     0.21278
     0.26210
     0.24566
     0.31964
     0.22922
     0.10592
     0.31964
     0.31142
     0.41006
     0.24566
     0.32786
     0.07304
     0.09770
     0.28676
     0.34430
     0.23744
     0.18812
     0.13058
     0.15524
     0.29498
     0.34430
     0.12236
     0.22922
     0.11414
     0.13058
     0.13058
     0.15524
     0.23744
    -0.03382
     0.01550
     0.27854
     0.25388
     0.03194
    -0.00094
    -0.09137
     0.02372
     0.08948
    -0.15713
     0.05660
     0.02372
     0.03194
     0.11414
     0.17168
     0.19634
     0.07304
     0.29498
     0.31964
     0.43472
     0.15524
     0.32786
     0.42650
     0.46760
     0.24566
     0.24566
     0.51692
     0.72243
     0.47582
     0.13058
    -0.10781
    -0.72432
    -1.10244
    -0.79830
    -0.23933
    -0.46949
    -0.48593
    -0.95448
    -0.89694
    -0.89694
    -0.99558
    -1.00380
    -0.92982
    -0.83940
    -0.53525
    -0.33797
    -0.10781
     0.18812
     0.31142
     0.45116
     0.53336
     0.82929
     0.67311
     0.74709
     0.56624
     0.81285
     1.04301
     1.13343
     1.09233
     0.96903
     1.01013
     1.10055
     0.81285
     0.72243
     0.44294
     0.07304
    -0.45305
    -0.46127
    -0.24755
     0.07304
    -0.42839
    -0.90516
    -1.23396
    -1.24218
    -1.55455
    -1.76005
    -1.96555
    -1.99844
    -1.79293
    -1.84225
    -1.89157
    -2.15462
    -2.18750
    -1.83403
    -1.55455
    -1.11888
    -1.04490
    -0.77364
    -0.81474
    -0.97914
    -1.06134
    -0.88872
    -0.73254
    -0.28865
    -0.17357
     0.39362
     0.83751
     1.14165
     0.19634
    -0.24755
     0.22100
    -0.16535
     0.38540
     0.97725
     1.42114
     1.28962
     1.47868
     0.80463
    -1.05312
     0.08948
     0.28676
     0.33608
     0.29498
    -0.95448
    -1.74361
    -1.71895
    -1.06956
    -0.60101
    -0.71610
    -0.72432
    -0.22289
    -0.28043
    -0.69966
     0.41006
     0.34430
     0.82929
     1.12521
     1.65952
     2.07053
     2.27603
     2.41577
     2.64594
     2.73636
     2.59662
     2.15273
     1.89791
     1.85680
     1.44580
     1.15809
     0.96081
     0.77175
     0.59091
     0.41828
     0.27032
     0.15524
     0.14702
    -0.07493
    -0.19823
    -0.01738
     0.10592
    -0.10781
    -0.01738
    -0.15713
    -0.23111
    -0.16535
    -0.19001
    -0.01738
    -0.07493
    -0.05849
    -0.04204
     0.02372
    -0.03382
     0.04016
     0.05660
     0.09770
     0.34430
     0.20456
     0.23744
     0.22100
     0.29498
     0.26210
     0.17168
     0.25388
     0.22922
     0.24566
     0.30320
     0.13058
     0.17168
     0.30320
     0.06482
     0.14702
     0.04016
     0.11414
    -0.05026
    -0.05026
     0.20456
    -0.06671
    -0.14891
    -0.07493
     0.04016
     0.09770
     0.04016
    -0.14069
    -0.03382
    -0.05849
     0.01550
    -0.12425
     0.03194
    -0.08315
    -0.07493
     0.07304
    -0.07493
     0.07304
    -0.00094
    -0.15713
    -0.04204
    -0.08315
    -0.05849
    -0.15713
    -0.00094
    -0.02560
    -0.10781
    -0.28043
    -0.06671
     0.08126
    -0.13247
    -0.14069
    -0.13247
    -0.15713
    -0.20645
    -0.23111
    -0.07493
    -0.06671
    -0.19823
    -0.07493
    -0.13247
    -0.12425
     0.05660
    -0.19823
    -0.03382
    -0.01738
    -0.07493
    -0.05026
     0.08948
     0.12236
     0.27854
     0.12236
    -0.02560
    -0.23933
    -0.40373
    -0.29687
    -0.09137
     0.05660
    -0.01738
    -0.06671
    -0.22289
    -0.23111
    -0.47771
    -0.24755
     0.00728
     0.17990
     0.45938
     0.57446
     0.74709
     0.90327
     0.69777
     0.35252
    -0.40373
    -0.69143
    -0.52703
    -0.33797
    -0.27221
    -0.57635
    -0.90516
    -1.16820
    -1.52167
    -2.04776
    -2.40122
    -2.28614
    -2.25326
    -2.32724
    -2.01488
    -1.49701
    -1.48057
    -1.28328
    -0.75720
    -0.70788
    -0.54347
    -0.29687
    -0.34619
    -0.09959
     0.06482
     0.16346
     0.20456
     0.24566
     1.14165
     1.64308
     0.50870
    -0.86406
    -1.17642
    -0.36263
     0.15524
     0.22922
     0.02372
    -1.32438
    -1.71895
    -1.48879
    -0.97914
    -1.18464
    -1.48057
    -1.43125
    -1.17642
    -1.22574
    -0.98736
    -0.52703
    -0.55169
    -0.42017
    -0.00916
     0.65667
     0.85395
     0.70599
     0.96081
     1.48690
     1.73350
     1.98011
     2.07053
     2.07875
     1.77460
     1.79104
     1.98011
     1.91435
     1.84858
     1.61842
     1.59376
     1.33894
     1.28962
     0.98547
     1.19919
     1.04301
     0.92793
     0.91971
     0.96903
     0.75531
     0.51692
     0.36896
     0.41828
     0.41828
     0.56624
     0.42650
     0.42650
     0.32786
     0.50048
     0.20456
     0.44294
     0.48404
     0.33608
     0.46760
     0.34430
     0.40184
     0.42650
     0.45938
     0.48404
     0.41828
     0.54980
     0.68955
     0.70599
     0.45116
     0.58268
     0.32786
     0.59913
     0.58268
     0.45938
     0.37718
     0.48404
     0.46760
     0.47582
     0.32786
     0.17990
     0.40184
     0.43472
     0.36896
     0.27032
     0.16346
     0.13880
    -0.04204
     0.16346
     0.33608
     0.35252
     0.18812
    -0.06671
     0.25388
    -0.02560
     0.12236
     0.10592
     0.07304
     0.17168
     0.14702
     0.25388
     0.20456
     0.16346
     0.14702
     0.14702
     0.15524
     0.23744
     0.18812
     0.04838
     0.05660
     0.13880
     0.17990
     0.13058
     0.18812
     0.25388
     0.24566
     0.05660
     0.16346
     0.06482
     0.13880
    -0.07493
     0.17168
     0.25388
     0.12236
     0.13058
     0.11414
     0.19634
     0.27032
     0.14702
     0.09770
     0.04016
     0.12236
     0.34430
     0.13058
     0.04838
     0.17990
     0.04838
     0.29498
     0.39362
     0.30320
     0.08126
     0.21278
     0.23744
     0.27032
     0.23744
     0.26210
     0.30320
     0.35252
     0.52514
     0.51692
     0.19634
     0.11414
     0.24566
     0.50048
     0.68955
     0.64023
     0.49226
     0.73065
     0.56624
     0.84573
     0.92793
     0.53336
     0.47582
     0.52514
     0.64023
     0.56624
     0.72243
     0.48404
     0.23744
    -0.09959
    -0.09137
    -0.38729
    -0.51881
    -0.71610
    -0.95448
    -1.35727
    -1.02846
    -1.25862
    -1.52989
    -1.56277
    -1.38193
    -1.15176
    -1.24218
    -1.32438
    -1.34083
    -1.27506
    -0.72432
    -0.24755
    -0.60923
    -0.16535
     0.34430
     0.03194
    -0.00094
    -0.09959
     0.30320
     0.59091
     0.69777
     0.84573
     0.68133
     0.80463
     0.42650
    -0.20645
    -0.26399
     0.22100
     0.13880
    -0.32975
     0.13880
     0.22100
     0.59091
     0.29498
    -0.88050
    -1.14354
    -0.63389
    -0.02560
     0.48404
     0.52514
     0.31964
     0.46760
     0.20456
     0.55802
     0.55802
     0.44294
     0.51692
     0.64845
     0.69777
     0.86217
     0.79641
     0.75531
     0.52514
     0.65667
     0.53336
     0.48404
     0.36896
     0.31142
     0.17990
     0.27854
     0.33608
     0.26210
     0.04838
     0.29498
     0.20456
     0.36896
     0.35252
     0.22100
     0.22922
     0.27854
     0.32786
     0.25388
     0.26210
     0.39362
     0.14702
     0.11414
     0.42650
     0.45116
     0.33608
     0.19634
     0.22100
     0.22922
     0.27854
     0.24566
     0.13058
     0.13880
     0.17990
     0.20456
     0.25388
     0.27854
     0.11414
     0.29498
     0.27032
     0.27032
     0.15524
     0.13058
     0.24566
     0.18812
     0.27854
     0.06482
     0.26210
     0.27854
     0.21278
     0.22922
     0.19634
    -0.05026
     0.03194
    -0.00094
     0.04016
     0.13880
     0.03194
     0.03194
    -0.00916
     0.07304
    -0.16535
    -0.04204
     0.04838
    -0.13247
     0.03194
    -0.00916
    -0.06671
    -0.01738
     0.07304
    -0.16535
     0.11414
     0.55802
     0.10592
    -0.02560
     0.15524
     0.17990
     0.30320
     0.29498
     0.10592
     0.31142
     0.13058
     0.33608
     0.35252
     0.44294
     0.20456
     0.17168
     0.20456
     0.33608
     0.28676
     0.24566
     0.26210
     0.29498
     0.41828
     0.28676
     0.41006
     0.08948
     0.04016
     0.09770
     0.36074
     0.35252
     0.45938
     0.34430
     0.28676
     0.47582
     0.34430
     0.41006
     0.73065
     0.68955
     0.68133
     0.35252
     0.41006
     0.43472
     0.25388
     0.00728
     0.05660
     0.41006
    -0.00094
     0.00728
    -0.44483
    -0.42839
    -0.87228
    -0.78186
    -0.87228
    -0.92160
    -1.00380
    -1.04490
    -0.92982
    -1.04490
    -1.01202
    -0.99558
    -0.91338
    -0.60923
    -0.82296
    -0.46127
    -0.37907
    -0.22289
    -0.01738
    -0.16535
    -0.30509
    -0.14069
     0.04838
    -0.06671
    -0.06671
     0.17168
     0.41006
     0.45938
     0.53336
     0.20456
    -0.24755
    -0.72432
    -0.40373
    -0.36263
    -0.23933
     0.06482
     0.64023
     0.27854
     0.45938
    -0.19001
    -1.45591
    -1.11066
     0.04838
     0.39362
     0.04838
     0.01550
    -0.32975
    -1.70251
    -2.24504
    -2.54918
    -1.52167
    -0.69966
     0.16346
    -0.03382
    -0.01738
    -0.32153
    -0.18179
     0.71421
     0.61557
     0.71421
     0.87861
     2.19383
     2.13629
     2.56374
     2.77746
     2.81856
     2.60484
     2.53086
     1.98011
     1.63486
     1.48690
     1.28140
     1.00191
     0.86217
     0.75531
     0.65667
     0.33608
     0.36896
     0.13880
     0.07304
     0.13880
     0.03194
     0.28676
     0.25388
    -0.00094
     0.01550
     0.13058
     0.13058
    -0.08315
    -0.09137
     0.08948
     0.14702
     0.22922
     0.22922
     0.13058
     0.10592
     0.10592
     0.20456
     0.08948
     0.08126
     0.10592
     0.16346
     0.13058
     0.13058
     0.22100
     0.06482
    -0.03382
     0.16346
     0.17990
     0.18812
    -0.07493
     0.06482
     0.15524
     0.07304
    -0.26399
     0.07304
     0.13058
     0.13880
     0.03194
     0.08126
     0.12236
    -0.09959
    -0.10781
    -0.04204
     0.06482
    -0.00094
     0.04838
    -0.13247
     0.07304
    -0.02560
    -0.09137
    -0.06671
    -0.00094
    -0.00916
    -0.00094
    -0.00094
     0.22922
    -0.03382
     0.01550
    -0.15713
    -0.10781
    -0.19001
    -0.21467
    -0.08315
    -0.12425
    -0.05026
    -0.19001
    -0.22289
    -0.52703
    -0.57635
    -0.44483
    -0.06671
    -0.19823
    -0.18179
    -0.55991
    -0.52703
    -0.28865
    -0.03382
     0.05660
     0.08948
    -0.05849
     0.01550
     0.17168
     0.20456
     0.27854
     0.24566
     0.54980
     0.76353
     0.87039
     0.96081
     1.00191
     1.22385
     1.88147
     2.35823
     2.82678
     3.02406
     3.11448
     2.42399
     1.47868
     0.47582
     0.15524
     0.38540
     0.27854
     0.04838
    -0.22289
    -0.88872
    -1.37371
    -1.49701
    -1.96555
    -2.44232
    -2.77113
    -2.94375
    -2.73825
    -2.77935
    -2.68893
    -1.85869
    -0.86406
    -0.46949
    -0.36263
    -0.33797
     0.19634
     0.50870
     0.29498
    -0.25577
    -0.19823
     0.08126
     0.50870
     0.60735
     0.27032
     0.30320
     0.13058
     0.38540
     0.27854
     0.35252
     0.36074
     0.02372
     0.73887
     0.72243
     0.35252
     0.16346
     0.13880
     0.38540
     0.61557
     0.45938
     0.45116
     0.52514
    -1.27506
    -3.28900
    -4.27541
    -3.48628
    -2.27792
    -1.87513
    -1.34083
    -1.74361
    -2.29436
    -2.77935
    -3.60136
    -2.96019
    -1.98200
    -1.22574
    -0.07493
     0.78819
     1.83214
     0.37718
    -2.44232
    -3.28900
    -0.74076
     0.45938
     1.63486
     2.11985
     0.97725
     0.13058
     0.27854
     0.41006
     0.87861
     1.93901
     1.47046
     1.37182
     1.27318
     1.41292
     2.35823
     3.22135
     3.51727
     2.92542
     2.22671
     1.78282
     1.54444
     1.08411
     0.81285
     0.50048
     0.25388
     0.31142
     0.36074
     0.32786
     0.40184
     0.13058
     0.23744
     0.23744
     0.53336
     0.36074
     0.49226
     0.41828
     0.52514
     0.57446
     0.46760
     0.26210
     0.20456
     0.10592
     0.22100
     0.41828
     0.26210
     0.28676
     0.32786
     0.27854
     0.46760
     0.24566
    -0.17357
    -0.36263
    -0.36263
    -0.20645
    -0.32153
    -0.48593
    -0.54347
    -0.65855
    -0.42839
    -0.65855
    -0.75720
    -0.83118
    -1.01202
    -1.11888
    -0.94626
    -0.74076
    -0.47771
    -0.84762
    -0.59279
    -0.31331
    -0.31331
    -0.43661
    -0.34619
    -0.34619
    -0.26399
    -0.25577
    -0.14891
    -0.06671
    -0.32153
    -0.21467
    -0.20645
     0.15524
     0.08126
    -0.08315
    -0.24755
     0.04016
    -0.15713
    -0.24755
    -0.14891
    -0.12425
    -0.00094
     0.04838
    -0.00916
    -0.00094
    -0.07493
    -0.19001
    -0.09137
     0.08948
     0.17168
     0.02372
    -0.04204
    -0.00916
     0.08948
     0.17990
     0.04016
     0.03194
     0.11414
     0.22100
    -0.06671
     0.12236
     0.00728
    -0.01738
    -0.00094
     0.21278
     0.15524
     0.21278
     0.20456
     0.05660
     0.05660
     0.21278
     0.12236
     0.07304
     0.17990
     0.19634
     0.25388
     0.20456
     0.24566
     0.45938
     0.24566
     0.30320
     0.46760
     0.26210
     0.50870
     0.77175
     0.89505
     0.99369
     1.41292
     1.79926
     1.84036
     2.01299
     2.43221
     2.02121
     1.11699
     1.02657
     0.77175
     1.34716
     1.31428
     0.48404
     0.04016
     0.11414
    -0.61745
    -0.80652
    -0.94626
    -1.67785
    -2.34368
    -1.99022
    -2.37656
    -1.88335
    -1.66141
    -1.35727
    -0.83940
    -0.83940
    -0.53525
    -0.72432
    -1.12710
    -1.44769
    -2.86977
    -1.18464
     0.67311
     1.14165
    -0.49415
    -0.91338
    -0.27221
    -0.99558
    -0.57635
    -0.26399
    -1.12710
    -3.12459
    -4.31651
    -5.27827
    -3.21501
    -0.17357
     1.28962
     1.15809
    -0.07493
    -0.77364
    -0.97914
    -1.11066
    -0.06671
     0.54980
     1.50334
     3.03228
     3.16381
     3.20491
     2.69526
     2.63772
     2.84322
     2.77746
     2.33357
     2.08697
     1.63486
     1.19919
     0.82107
     0.49226
     0.22922
     0.44294
     0.31964
     0.12236
     0.17168
     0.17990
     0.10592
     0.22922
     0.55802
     0.74709
     0.78819
     0.52514
     0.28676
     0.11414
     0.11414
     0.41006
     0.42650
     0.39362
     0.30320
     0.32786
     0.20456
     0.19634
    -0.08315
    -0.09959
     0.06482
     0.02372
    -0.04204
    -0.08315
     0.10592
     0.26210
     0.26210
     0.25388
     0.16346
     0.26210
     0.15524
     0.22922
     0.22100
     0.44294
     0.13880
     0.23744
     0.31142
     0.33608
    -0.00094
     0.01550
     0.07304
    -0.03382
    -0.05849
     0.08126
    -0.15713
    -0.01738
    -0.10781
    -0.17357
     0.05660
    -0.06671
    -0.28865
    -0.22289
    -0.13247
    -0.13247
    -0.14069
    -0.19001
    -0.10781
    -0.20645
    -0.16535
    -0.08315
    -0.10781
    -0.05849
    -0.14069
    -0.23933
    -0.14891
    -0.11603
    -0.23111
    -0.35441
    -0.10781
    -0.01738
    -0.31331
    -0.06671
    -0.05849
    -0.09137
    -0.24755
    -0.10781
    -0.05849
    -0.09137
    -0.21467
    -0.09137
    -0.03382
    -0.18179
     0.08948
    -0.12425
     0.01550
    -0.13247
    -0.05849
     0.07304
     0.02372
     0.03194
    -0.01738
    -0.04204
    -0.04204
     0.11414
     0.09770
     0.04016
     0.03194
     0.02372
     0.17168
     0.08126
     0.17168
     0.13880
     0.27854
     0.09770
     0.16346
     0.17168
     0.20456
     0.19634
     0.11414
     0.28676
     0.23744
     0.36074
     0.23744
     0.27854
     0.29498
     0.17990
     0.16346
     0.27032
     0.41828
     0.25388
     0.39362
     0.22100
     0.28676
     0.03194
     0.00728
    -0.01738
     0.08948
     0.08948
     0.18812
     0.13058
     0.11414
     0.20456
    -0.26399
    -0.32153
    -0.54347
    -0.41195
    -0.24755
    -0.37907
    -0.12425
     0.23744
     0.12236
    -0.21467
     0.17168
     0.81285
     0.43472
    -0.03382
    -0.24755
     0.42650
     1.04301
     1.44580
     2.02121
     2.33357
     1.48690
     1.35538
     1.41292
     1.74994
     1.98833
     2.14451
     2.90076
     2.98296
     1.17453
    -0.44483
    -0.61745
    -0.37907
     0.13880
     0.82929
     0.76353
     0.59913
     0.85395
     1.14165
     0.82929
     0.24566
     0.30320
     0.15524
    -1.37371
    -2.59028
    -3.00129
    -2.34368
    -0.78186
     2.04587
     0.77175
    -1.48879
    -2.89443
    -3.16569
    -3.27256
    -3.29722
    -2.88621
    -2.67249
    -2.47520
    -2.06420
    -1.49701
    -1.08600
    -0.67499
    -0.60923
    -0.59279
    -0.47771
    -0.22289
    -0.23933
    -0.19001
    -0.00094
    -0.05849
    -0.02560
     0.02372
     0.01550
     0.02372
    -0.12425
     0.04016
     0.05660
     0.08126
    -0.15713
    -0.21467
    -0.16535
    -0.19001
    -0.28865
    -0.40373
    -0.19823
    -0.42839
    -0.37907
    -0.42839
    -0.35441
    -0.16535
    -0.25577
    -0.29687
    -0.13247
     0.01550
     0.03194
     0.03194
    -0.23111
    -0.02560
    -0.00094
     0.11414
     0.09770
     0.09770
    -0.16535
     0.20456
     0.28676
     0.14702
    -0.15713
    -0.03382
    -0.03382
    -0.09137
     0.02372
     0.00728
    -0.16535
    -0.19001
    -0.04204
    -0.17357
    -0.08315
    -0.17357
    -0.23933
    -0.19001
    -0.04204
    -0.14891
    -0.14891
    -0.22289
    -0.28865
    -0.18179
    -0.11603
     0.02372
    -0.14069
    -0.29687
    -0.22289
    -0.31331
    -0.14069
    -0.04204
    -0.07493
    -0.32975
    -0.00916
    -0.18179
    -0.28043
    -0.06671
    -0.23933
    -0.20645
    -0.10781
    -0.05849
    -0.06671
    -0.30509
    -0.18179
    -0.37907
    -0.14891
     0.04838
    -0.14069
    -0.25577
    -0.12425
    -0.05849
    -0.13247
    -0.26399
    -0.28043
    -0.17357
    -0.04204
     0.08948
    -0.09137
    -0.18179
    -0.13247
    -0.12425
     0.03194
     0.09770
    -0.01738
     0.05660
     0.02372
     0.08126
     0.17990
     0.08948
     0.07304
     0.12236
     0.29498
     0.33608
     0.31964
     0.07304
     0.24566
     0.26210
     0.23744
     0.27032
     0.27854
     0.10592
     0.18812
     0.34430
     0.34430
     0.10592
     0.17990
    -0.00916
     0.36074
     0.29498
     0.27032
     0.34430
     0.24566
     0.26210
     0.22922
     0.50870
     0.89505
     0.87039
     0.79641
     0.61557
     0.51692
     0.16346
     0.35252
     0.40184
     0.51692
     0.67311
     0.77175
     0.34430
    -0.16535
    -0.25577
    -0.26399
    -0.30509
     0.11414
    -0.19001
    -0.06671
    -0.43661
    -0.28865
    -0.19823
    -0.09137
    -0.04204
     0.07304
    -0.04204
     0.05660
     0.03194
     0.25388
     0.57446
     0.55802
     0.08126
     0.36074
     0.39362
     0.76353
     0.82107
     1.13343
     1.40470
     1.56910
     0.84573
     0.59913
     0.51692
     0.50048
    -0.48593
    -0.74898
    -0.97914
    -0.69966
    -1.47235
    -2.48342
    -3.11637
    -3.05061
    -2.14640
    -1.59565
    -1.84225
    -2.30258
    -2.18750
    -2.79579
    -2.51630
    -1.29972
    -0.88872
    -0.11603
     0.44294
     0.57446
     0.54158
     0.80463
     1.17453
     0.97725
     0.94437
     0.75531
     0.87861
     0.68133
     0.51692
     0.48404
     0.45116
     0.31964
     0.21278
     0.22100
     0.41006
     0.17168
     0.17168
     0.18812
     0.31142
     0.36074
     0.35252
     0.26210
     0.33608
     0.13058
     0.35252
     0.27032
     0.31964
     0.12236
     0.28676
     0.25388
     0.30320
     0.32786
     0.14702
    -0.05026
     0.22100
     0.31964
     0.23744
     0.15524
     0.26210
     0.03194
     0.27032
     0.25388
     0.10592
     0.10592
     0.25388
     0.18812
     0.12236
     0.20456
     0.04016
    -0.02560
     0.24566
     0.14702
     0.11414
    -0.06671
     0.04838
     0.04016
     0.08126
    -0.06671
    -0.12425
     0.04016
     0.00728
    -0.01738
    -0.05849
     0.05660
    -0.05849
    -0.13247
    -0.17357
     0.22922
     0.10592
    -0.14069
    -0.02560
     0.02372
    -0.08315
     0.10592
    -0.13247
     0.08126
     0.02372
     0.10592
     0.08948
     0.00728
     0.17168
    -0.07493
    -0.00916
     0.22922
     0.32786
     0.15524
     0.19634
     0.13880
     0.09770
     0.31964
     0.11414
     0.16346
     0.16346
     0.22100
     0.18812
     0.21278
     0.31964
     0.21278
     0.11414
     0.15524
     0.34430
     0.26210
     0.18812
     0.30320
     0.21278
     0.34430
     0.21278
     0.27032
     0.35252
     0.40184
     0.45938
     0.50870
     0.50048
     0.45116
     0.22922
     0.45938
     0.50870
     0.61557
     0.52514
     0.62379
     0.54158
     0.47582
     0.53336
     0.71421
     0.77997
     0.67311
     0.56624
     0.35252
     0.32786
     0.47582
     0.39362
     0.40184
     0.64023
     0.48404
     0.33608
     0.27032
     0.44294
     0.31964
     0.08948
     0.24566
     0.27854
     0.45938
     0.49226
     0.45116
     0.46760
     0.58268
     0.36074
     0.31142
     0.64023
     0.77997
     0.35252
     0.36896
     0.32786
     0.39362
     0.56624
     0.22922
     0.08948
    -0.18179
    -0.42839
    -1.07778
    -1.26684
    -1.37371
    -1.24218
    -1.60387
    -1.80115
    -1.34083
    -1.10244
    -1.07778
    -0.88050
    -0.88872
    -1.30794
    -1.82581
    -1.06134
    -0.90516
    -0.79830
    -0.92160
    -0.60101
    -0.37907
    -0.32975
    -0.79008
    -0.59279
    -0.34619
    -0.13247
    -0.20645
    -0.24755
    -0.30509
    -0.49415
    -0.66677
     0.01550
     0.65667
     1.09233
     0.86217
     0.96903
     0.90327
     1.23207
     1.13343
     1.04301
     1.05945
     1.11699
     0.96081
     0.95259
     0.86217
     0.83751
     0.61557
     0.41006
     0.45116
     0.38540
     0.45938
     0.12236
     0.08948
     0.22922
     0.04838
    -0.06671
     0.00728
    -0.12425
     0.08948
    -0.00094
     0.02372
    -0.09137
    -0.05849
    -0.00916
    -0.09137
     0.06482
     0.19634
     0.02372
    -0.00094
    -0.00916
    -0.04204
    -0.00094
     0.08948
     0.13880
     0.11414
     0.14702
     0.04838
     0.00728
     0.04016
    -0.08315
     0.01550
     0.05660
     0.13058
    -0.03382
     0.06482
    -0.04204
     0.05660
     0.12236
    -0.22289
     0.12236
    -0.09959
     0.09770
     0.05660
     0.13058
     0.04016
    -0.12425
    -0.04204
     0.10592
     0.11414
     0.17168
    -0.01738
    -0.01738
     0.12236
     0.04016
    -0.06671
     0.06482
     0.13058
     0.16346
     0.16346
     0.12236
     0.26210
     0.14702
    -0.07493
     0.14702
     0.13880
     0.28676
     0.16346
     0.10592
     0.15524
     0.25388
     0.06482
     0.14702
     0.12236
     0.14702
     0.13058
     0.13058
     0.13058
     0.11414
    -0.05026
     0.08948
     0.11414
     0.23744
     0.17990
    -0.02560
     0.24566
     0.25388
     0.04016
     0.17990
    -0.06671
     0.09770
     0.02372
     0.43472
     0.47582
     0.17990
     0.05660
    -0.22289
    -0.00094
     0.17990
     0.18812
     0.04838
     0.11414
     0.14702
     0.17168
    -0.07493
     0.26210
     0.19634
     0.05660
     0.17168
    -0.07493
     0.04838
    -0.16535
    -0.50237
    -0.11603
    -0.04204
     0.29498
    -0.16535
    -0.42839
    -0.43661
    -0.15713
    -0.06671
     0.16346
     0.56624
     0.28676
     0.31142
     0.45938
     0.30320
     0.45116
     0.48404
     0.39362
    -0.41195
    -0.33797
    -1.06956
    -1.56277
    -1.12710
    -0.97092
    -1.66141
    -2.22038
    -2.37656
    -2.43410
    -2.77935
    -3.67534
    -3.23145
    -3.94661
    -4.30829
    -4.68642
    -4.37405
    -3.74932
    -2.76291
    -2.08064
    -2.17928
    -2.55740
    -2.26970
    -2.10530
    -2.38478
    -1.42303
    -0.09137
     0.71421
     1.10877
     2.17739
     2.42399
     2.12807
     2.46509
     2.58018
     2.43221
     2.80212
     3.07338
     3.21313
     3.22135
     2.68704
     2.58018
     1.87325
     1.60198
     1.47868
     1.16631
     1.18275
     0.87861
     0.64845
     0.39362
     0.42650
     0.72243
     0.35252
     0.27032
     0.11414
     0.17168
     0.02372
     0.25388
     0.27854
     0.30320
     0.17168
     0.32786
     0.27032
     0.14702
     0.18812
     0.20456
     0.09770
     0.39362
     0.24566
     0.28676
     0.17990
     0.16346
     0.07304
     0.22922
     0.37718
     0.04838
     0.31964
     0.17168
     0.30320
     0.37718
    -0.07493
     0.17168
    -0.06671
     0.07304
     0.25388
     0.00728
    -0.01738
     0.10592
    -0.06671
     0.07304
     0.18812
     0.22100
     0.11414
     0.03194
     0.11414
     0.18812
     0.06482
     0.01550
     0.17990
     0.17168
     0.08948
     0.24566
     0.12236
     0.08948
     0.02372
     0.05660
     0.10592
     0.14702
    -0.04204
    -0.03382
     0.05660
     0.08126
    -0.00094
     0.04838
    -0.05026
    -0.14069
     0.14702
     0.08948
     0.05660
    -0.04204
     0.01550
    -0.09137
     0.03194
     0.19634
    -0.01738
    -0.21467
    -0.38729
    -0.19001
    -0.00094
    -0.09137
    -0.04204
    -0.29687
    -0.28865
    -0.37907
    -0.41195
    -0.44483
    -0.25577
    -0.41195
    -0.15713
     0.04016
    -0.16535
    -0.29687
    -0.09959
    -0.13247
     0.03194
    -0.01738
    -0.09137
    -0.01738
     0.08126
     0.13880
     0.23744
     0.17168
     0.13058
    -0.00916
    -0.09137
     0.31142
     0.27854
     0.12236
     0.13880
     0.27854
     0.42650
     0.20456
     0.21278
     0.24566
     0.37718
     0.32786
     0.48404
     0.43472
     0.50870
     0.25388
     0.27854
     0.35252
     0.49226
     0.41006
     0.40184
     0.48404
     0.36074
     0.39362
     0.23744
     0.47582
     0.52514
     0.48404
     0.62379
     0.68955
     0.62379
     0.53336
     0.41828
     0.57446
     0.95259
     1.06767
     1.28140
     1.26496
     1.18275
     1.19097
     1.37182
     1.33894
     1.65130
     1.98011
     2.22671
     2.62950
     3.01584
     2.10341
     1.65952
     2.21849
     1.93901
    -0.00094
    -1.15176
    -3.79042
    -7.69498
    -9.15817
    -8.53344
    -7.56346
    -6.71679
    -4.54668
    -5.07276
    -7.20178
    -9.00198
    -9.03487
    -7.66210
    -6.56061
    -6.25646
    -5.08920
    -3.66712
    -2.73003
     0.50048
     2.04587
     2.53908
     2.50619
     2.18561
     1.55266
     1.82392
     1.66774
     1.68418
     1.80748
     1.66774
     1.52800
     1.48690
     1.90613
     2.05409
     1.95545
     1.67596
     1.47868
     1.10877
     0.76353
     0.51692
     0.27854
     0.16346
    -0.21467
    -0.09959
     0.21278
     0.00728
    -0.16535
     0.11414
     0.18812
     0.04838
     0.16346
     0.13058
    -0.06671
     0.02372
     0.17990
     0.16346
    -0.00916
     0.04016
    -0.04204
     0.04016
     0.20456
     0.36896
     0.00728
     0.00728
     0.36074
     0.31142
     0.26210
     0.41006
     0.47582
     0.23744
     0.16346
     0.24566
     0.12236
     0.27032
     0.24566
     0.39362
    -0.08315
    -0.05026
    -0.06671
    -0.14069
     0.01550
    -0.13247
    -0.19823
    -0.14069
    -0.07493
    -0.07493
     0.04016
     0.10592
     0.13058
     0.27032
     0.37718
     0.31142
     0.41006
     0.46760
     0.31142
     0.33608
     0.34430
     0.73065
     0.48404
     0.32786
     0.44294
     0.39362
     0.26210
     0.36074
     0.33608
     0.29498
     0.21278
     0.18812
     0.07304
     0.06482
     0.10592
    -0.03382
     0.00728
     0.06482
     0.04838
    -0.12425
    -0.13247
    -0.11603
    -0.05849
    -0.03382
    -0.21467
    -0.14891
    -0.18179
    -0.13247
    -0.19823
    -0.20645
    -0.35441
    -0.18179
    -0.41195
    -0.26399
    -0.22289
    -0.42839
    -0.22289
    -0.33797
    -0.43661
    -0.45305
    -0.51881
    -0.36263
    -0.32153
    -0.37907
    -0.44483
    -0.40373
    -0.39551
    -0.42839
    -0.55169
    -0.39551
    -0.32975
    -0.28865
    -0.32975
    -0.23933
    -0.34619
    -0.42017
    -0.38729
    -0.14069
    -0.14891
    -0.12425
    -0.00094
    -0.19823
    -0.06671
    -0.10781
    -0.26399
     0.01550
    -0.00916
    -0.00916
    -0.09137
     0.10592
     0.04016
    -0.14891
     0.04016
    -0.03382
    -0.00916
     0.05660
     0.07304
     0.10592
     0.06482
     0.06482
     0.06482
     0.14702
     0.31964
     0.42650
     0.29498
     0.41828
     0.42650
     0.27854
     0.50870
     0.45116
     0.45938
     0.75531
     0.62379
     0.39362
     0.49226
     0.70599
     0.93615
     0.91971
     1.19097
     1.27318
     1.28962
     1.51156
     1.65130
     1.39648
     1.06767
     0.85395
     0.98547
     1.09233
     0.49226
     0.30320
     0.80463
     1.61020
     2.11985
     1.39648
    -0.22289
    -0.60101
    -2.49986
    -5.85368
    -9.79112
   -11.20498
    -6.87297
    -2.36834
    -1.54633
    -3.19857
    -4.87548
    -5.78791
    -6.64281
    -6.15782
    -4.91658
    -3.65068
    -1.96555
    -0.97092
     0.59091
     2.36645
     3.64057
     3.96938
     3.45151
     3.24601
     2.97474
     3.04872
     2.77746
     2.76102
     2.32535
     1.99655
     1.82392
     1.61020
     1.50334
     1.32250
     1.12521
     0.69777
     0.71421
     0.91149
     0.38540
     0.43472
     0.36896
     0.17168
     0.32786
     0.22100
     0.13058
     0.08948
    -0.08315
    -0.07493
    -0.26399
     0.03194
     0.17990
     0.00728
    -0.04204
     0.06482
     0.11414
    -0.00094
     0.03194
    -0.19823
     0.17990
     0.20456
     0.21278
    -0.00094
     0.09770
    -0.09137
     0.08126
    -0.10781
     0.15524
    -0.18179
     0.04838
     0.01550
    -0.08315
    -0.11603
    -0.18179
    -0.19823
    -0.11603
    -0.07493
    -0.14069
    -0.02560
    -0.24755
    -0.23111
    -0.20645
    -0.24755
    -0.07493
    -0.20645
    -0.32975
    -0.18179
    -0.19823
    -0.15713
    -0.29687
    -0.21467
    -0.23933
    -0.13247
    -0.09959
    -0.11603
    -0.29687
    -0.16535
    -0.26399
    -0.00916
     0.00728
    -0.11603
    -0.09137
    -0.00916
     0.05660
     0.04016
    -0.11603
    -0.19823
    -0.10781
     0.04016
     0.09770
     0.20456
    -0.00916
    -0.08315
     0.03194
    -0.16535
    -0.00094
     0.08948
    -0.07493
    -0.20645
     0.08126
     0.04016
    -0.15713
    -0.14069
    -0.03382
    -0.07493
     0.04016
     0.04016
    -0.21467
    -0.07493
    -0.29687
    -0.24755
    -0.09959
     0.12236
    -0.07493
    -0.32975
    -0.09959
    -0.05849
    -0.00094
    -0.23111
    -0.14891
    -0.19823
    -0.07493
     0.05660
    -0.10781
    -0.05849
    -0.13247
    -0.07493
    -0.21467
     0.05660
    -0.11603
    -0.22289
    -0.24755
    -0.08315
    -0.15713
    -0.03382
    -0.09959
    -0.20645
    -0.05849
    -0.06671
    -0.18179
    -0.01738
    -0.25577
    -0.32975
    -0.38729
    -0.16535
    -0.17357
    -0.42017
    -0.40373
    -0.32975
    -0.19001
    -0.28043
    -0.43661
    -0.59279
    -0.39551
    -0.34619
    -0.58457
    -0.39551
    -0.27221
    -0.35441
    -0.43661
    -0.00094
     0.35252
     0.41828
     0.42650
     0.41006
     0.39362
     0.38540
     0.05660
    -0.12425
    -0.20645
    -0.21467
    -0.56813
    -0.62567
    -0.64211
    -0.88872
    -1.26684
    -1.11066
    -1.30794
    -1.68607
    -2.00666
    -2.26970
    -2.12996
    -1.78471
    -1.09422
    -0.84762
    -0.71610
    -0.56813
    -1.09422
    -1.15176
    -1.08600
    -0.19001
     0.78819
     0.58268
     0.73065
     0.97725
     0.92793
     0.96081
     0.21278
    -0.08315
    -0.79830
    -0.64211
     0.18812
     1.33894
     1.20741
     1.38004
     0.93615
     1.00191
     0.68955
    -0.02560
     0.39362
     0.59091
     0.90327
     1.16631
     1.33072
     1.58554
     1.52800
     1.24030
     1.00191
     0.96081
     0.75531
     0.69777
     0.52514
     0.60735
     0.27854
     0.26210
     0.08126
     0.36896
     0.19634
     0.01550
     0.03194
     0.08126
     0.04016
     0.04838
     0.03194
    -0.09959
     0.05660
    -0.00094
     0.16346
     0.07304
    -0.04204
    -0.19823
     0.00728
     0.01550
     0.15524
     0.00728
    -0.00916
    -0.09137
     0.04838
    -0.18179
     0.00728
     0.03194
     0.00728
    -0.03382
     0.08126
     0.08126
     0.03194
    -0.02560
    -0.08315
     0.01550
     0.12236
     0.07304
    -0.05849
    -0.00094
     0.04838
    -0.01738
     0.02372
     0.15524
    -0.02560
     0.11414
     0.04016
     0.19634
    -0.00094
     0.05660
    -0.03382
     0.08126
     0.13058
     0.20456
     0.09770
     0.15524
     0.14702
     0.18812
     0.28676
    -0.05026
     0.15524
     0.25388
     0.23744
     0.28676
     0.20456
     0.27032
     0.18812
     0.20456
     0.08948
     0.31964
     0.31964
     0.08126
     0.27854
     0.31142
     0.10592
     0.23744
     0.24566
     0.19634
     0.17990
     0.23744
     0.23744
     0.13058
     0.05660
     0.05660
     0.28676
     0.22100
     0.15524
     0.08126
     0.01550
     0.06482
    -0.05026
    -0.05849
    -0.00094
    -0.05026
    -0.05026
    -0.00094
     0.00728
    -0.03382
     0.01550
    -0.13247
    -0.00094
     0.10592
     0.08948
     0.10592
     0.03194
     0.07304
     0.08126
     0.13880
     0.25388
     0.26210
     0.24566
     0.39362
     0.19634
     0.40184
     0.38540
     0.08948
     0.17990
     0.35252
     0.22922
     0.22100
     0.09770
    -0.10781
    -0.17357
     0.00728
    -0.06671
    -0.05026
    -0.27221
    -0.47771
    -0.56813
    -0.78186
    -0.88050
    -1.07778
    -0.93804
    -0.83118
    -1.07778
    -1.53811
    -1.35727
    -1.11066
    -1.05312
    -1.16820
    -1.30794
    -1.02846
    -0.89694
    -1.03668
    -0.94626
    -1.16820
    -0.88872
    -0.65855
    -0.31331
    -0.06671
    -0.17357
    -0.38729
    -0.30509
    -0.16535
    -0.09137
    -0.13247
    -0.53525
    -0.18179
     0.29498
     0.47582
     0.62379
     0.38540
     0.20456
    -0.09959
    -0.07493
     0.11414
     0.25388
     0.13058
     0.08948
     0.17990
    -0.38729
    -0.65855
    -1.21752
    -1.32438
    -0.66677
     1.08411
     1.21563
     1.09233
     1.33072
     0.45116
    -0.14891
    -0.32975
     0.91149
     1.00191
     1.50334
     2.16917
     2.17739
     1.85680
     1.28962
     1.15809
     1.04301
     0.85395
     0.56624
     0.46760
     0.36074
     0.38540
    -0.03382
     0.34430
     0.19634
     0.38540
     0.05660
     0.31964
     0.26210
     0.25388
     0.26210
     0.07304
     0.27854
     0.36896
     0.41006
     0.27032
     0.28676
     0.34430
     0.38540
     0.16346
     0.30320
     0.36896
     0.29498
     0.36074
     0.32786
     0.27032
     0.13880
     0.08948
     0.27032
     0.25388
     0.31964
     0.14702
    -0.00916
     0.05660
     0.13058
    -0.02560
     0.08948
     0.04016
    -0.03382
     0.06482
     0.15524
     0.08126
     0.00728
     0.02372
    -0.19001
    -0.01738
     0.04016
     0.13880
     0.08948
     0.16346
     0.05660
    -0.09137
    -0.21467
    -0.11603
    -0.22289
    -0.12425
    -0.03382
     0.08126
    -0.03382
     0.00728
    -0.06671
     0.20456
     0.18812
     0.30320
     0.16346
     0.31142
     0.22922
     0.41828
     0.36074
     0.45116
     0.68133
     0.64023
     0.48404
     0.45116
     0.48404
     0.50870
     0.36074
     0.45938
     0.45938
     0.54158
     0.52514
     0.49226
     0.47582
     0.50870
     0.64845
     0.79641
     0.87039
     0.53336
     0.59091
     0.59913
     0.55802
     0.06482
    -0.00094
     0.27854
     0.30320
     0.22922
    -0.18179
    -0.43661
    -0.47771
    -0.74898
    -1.11888
    -0.98736
    -1.20930
    -1.02024
    -1.16820
    -1.05312
    -1.26684
    -1.19286
    -1.31616
    -1.22574
    -1.17642
    -0.62567
    -0.74076
    -0.98736
    -1.41481
    -0.92160
    -0.48593
    -0.19823
    -0.32153
    -0.34619
    -0.40373
    -0.17357
    -0.45305
    -0.41195
    -0.28043
    -0.19001
    -0.16535
    -0.14069
     0.04016
    -0.53525
    -0.46949
    -0.09959
    -0.15713
    -0.32975
    -0.12425
    -0.29687
    -0.27221
    -0.54347
    -0.13247
     0.13880
     0.45116
     0.23744
    -0.22289
    -0.23933
     0.22922
     0.95259
     0.62379
     0.32786
    -0.30509
    -0.37085
    -0.46949
    -0.06671
    -0.88050
    -1.11066
    -1.05312
    -1.03668
    -2.39300
    -3.33010
    -3.75754
    -2.99307
    -2.18750
    -1.44769
    -1.39015
    -1.58743
    -1.99022
    -1.75183
    -0.71610
     0.06482
     0.34430
     1.05123
     2.12807
     2.80212
     3.09804
     1.42936
    -1.05312
    -1.82581
    -0.49415
     1.50334
     2.84322
     2.50619
     1.28962
     0.25388
    -0.00916
    -0.22289
    -0.04204
    -0.33797
     0.13058
     1.24030
     1.72528
     2.17739
     1.58554
     1.56910
     1.87325
     2.17739
     1.80748
     1.57732
     1.05945
     0.78819
     0.69777
     0.54158
     0.52514
     0.10592
     0.30320
     0.12236
     0.27032
     0.13058
     0.14702
    -0.01738
     0.13058
    -0.01738
    -0.26399
    -0.30509
    -0.17357
     0.09770
     0.04838
     0.13880
     0.18812
    -0.14891
    -0.05849
    -0.09959
     0.25388
     0.15524
     0.08126
     0.16346
     0.43472
     0.29498
     0.45116
     0.41828
     0.30320
     0.27854
     0.13880
     0.22922
     0.31142
     0.21278
     0.12236
     0.17990
    -0.00094
     0.12236
     0.09770
     0.07304
    -0.09137
     0.08126
     0.17990
     0.08948
     0.06482
     0.00728
     0.00728
    -0.14069
     0.13880
     0.07304
     0.07304
     0.03194
    -0.05026
     0.06482
     0.08948
    -0.04204
    -0.09137
    -0.04204
     0.11414
     0.10592
     0.08948
     0.09770
     0.15524
     0.08948
     0.36896
     0.69777
     0.70599
     0.96081
     1.30606
     1.51978
     1.17453
     0.87039
     0.68955
     0.36896
     0.33608
    -0.15713
     0.04016
    -0.18179
    -0.69966
    -0.67499
    -0.78186
    -1.01202
    -1.37371
    -1.54633
    -1.72717
    -1.81759
    -1.51345
    -1.62031
    -1.67785
    -1.69429
    -1.02846
    -0.30509
    -0.20645
    -0.08315
    -0.15713
    -0.05026
     0.05660
     0.15524
     0.32786
    -0.22289
     0.02372
     0.43472
     0.27032
     0.07304
    -0.14069
    -0.13247
    -0.46127
    -0.59279
    -0.35441
    -0.42017
    -0.46949
    -0.50237
    -0.68321
    -0.52703
    -0.92160
    -0.90516
    -0.87228
    -0.28865
    -0.02560
    -0.00094
    -0.14069
     0.30320
    -0.44483
    -0.06671
     0.64023
     0.79641
     0.31142
    -0.22289
    -0.10781
     0.30320
     0.27032
    -0.51059
    -0.65855
    -0.97914
    -0.74898
    -1.75183
    -1.89157
    -2.03954
    -2.52452
    -2.50808
    -3.04239
    -2.61494
    -2.41766
    -2.10530
    -1.75183
    -1.57921
    -1.46413
    -1.48057
    -0.83940
    -0.19823
     0.34430
     1.14987
     1.53622
     1.12521
     0.02372
    -1.51345
    -1.94911
    -1.46413
     0.61557
     1.14987
     0.47582
    -0.14069
    -0.65033
    -0.70788
    -1.13532
    -1.14354
    -0.51881
    -0.00916
     0.22922
     0.77997
     1.24030
     1.42114
     2.25137
     2.28425
     1.87325
     1.70062
     1.30606
     1.14165
     1.17453
     1.34716
     0.87039
     0.64845
     0.40184
     0.19634
    -0.17357
    -0.01738
    -0.05026
     0.05660
     0.05660
    -0.00094
     0.11414
     0.12236
     0.13058
    -0.00916
     0.22922
     0.36074
     0.31142
     0.36896
     0.21278
     0.11414
     0.27032
     0.21278
     0.20456
     0.17990
     0.08126
     0.10592
    -0.03382
     0.02372
    -0.05026
    -0.10781
    -0.22289
     0.01550
    -0.01738
    -0.02560
    -0.12425
    -0.10781
    -0.02560
    -0.09959
    -0.19823
    -0.11603
    -0.09137
    -0.16535
    -0.09959
    -0.07493
    -0.10781
    -0.17357
    -0.22289
    -0.15713
    -0.10781
    -0.02560
    -0.10781
    -0.20645
    -0.06671
    -0.03382
    -0.05026
    -0.00916
     0.21278
     0.21278
     0.45116
     0.33608
     0.26210
     0.30320
     0.15524
     0.36896
     0.54158
     0.40184
     0.36074
     0.43472
     0.26210
     0.42650
     0.00728
     0.13880
     0.14702
     0.17168
     0.22100
    -0.10781
     0.02372
    -0.10781
    -0.37085
    -0.28043
    -0.16535
    -0.05849
    -0.07493
     0.03194
    -0.27221
    -0.29687
    -0.08315
    -0.01738
    -0.14069
    -0.20645
    -0.48593
    -0.60101
    -0.51881
    -0.42839
    -0.51059
    -0.37907
    -0.49415
    -0.60923
    -0.69966
    -1.02846
    -1.80115
    -2.26148
    -1.89979
    -1.29150
    -1.14354
    -1.29150
    -1.67785
    -2.04776
    -1.88335
    -1.80115
    -1.43947
    -1.37371
    -1.34083
    -1.06956
    -0.99558
    -0.55169
    -0.34619
    -0.06671
     0.30320
     0.82929
     0.73887
     0.25388
     0.26210
     0.24566
     0.16346
     0.34430
     0.12236
    -0.14069
    -0.14069
    -0.63389
    -1.11066
    -1.27506
    -1.11888
    -1.25862
    -1.75183
    -1.75183
    -0.97914
    -1.09422
    -0.81474
    -0.72432
    -0.58457
    -0.30509
     0.42650
     1.19097
     1.42114
     0.46760
    -1.18464
    -1.70251
    -1.04490
     0.55802
     1.21563
     1.47046
     0.97725
     0.66489
     0.40184
     0.45938
     0.30320
     0.46760
     0.52514
     0.71421
     1.03479
     1.68418
     1.71706
     1.99655
     2.13629
     2.27603
     2.22671
     1.66774
     0.98547
     0.27854
     0.17168
     0.22922
     0.28676
     0.34430
     0.25388
     0.13058
    -0.14069
    -0.23111
    -0.32975
    -0.61745
    -0.40373
    -0.14069
     0.00728
     0.08948
     0.00728
    -0.09959
     0.05660
    -0.20645
    -0.24755
    -0.05849
    -0.01738
     0.02372
    -0.12425
    -0.25577
    -0.48593
    -0.34619
    -0.33797
    -0.36263
    -0.31331
    -0.45305
    -0.54347
    -0.42017
    -0.37085
    -0.23933
    -0.17357
    -0.16535
    -0.00916
    -0.02560
     0.04016
     0.04016
     0.27032
     0.18812
     0.03194
     0.18812
     0.28676
     0.34430
     0.16346
     0.25388
     0.28676
     0.41828
     0.36896
     0.23744
     0.41006
     0.30320
     0.31964
     0.15524
     0.37718
     0.45938
     0.41006
     0.41006
     2.21027
     3.89540
     1.78282
     0.54980
     0.18812
     0.30320
     0.93615
     1.18275
     1.30606
     1.30606
     1.05123
     0.60735
     0.41006
     0.16346
    -0.36263
    -0.57635
    -0.84762
    -0.52703
    -0.63389
    -0.52703
    -0.61745
    -0.39551
    -0.26399
    -0.28865
    -0.46949
    -0.17357
     0.01550
    -0.03382
    -0.04204
     0.13880
     0.02372
     0.00728
     0.07304
     0.36896
     0.31142
     0.13880
     0.17990
     0.25388
     0.26210
     0.40184
     0.34430
     0.31142
     0.39362
     0.31142
     0.45116
     0.61557
     0.50870
     0.26210
     0.04016
     0.29498
     0.04838
     0.20456
     0.13058
     0.06482
     0.07304
    -0.01738
    -0.37907
    -0.42017
    -0.69143
    -0.54347
    -0.68321
    -0.37085
    -0.52703
    -0.77364
    -0.89694
    -1.07778
    -0.95448
    -0.90516
    -0.97914
    -0.95448
    -0.94626
    -0.54347
    -0.32975
    -0.35441
    -0.27221
    -0.07493
    -0.46127
    -0.16535
     0.14702
     0.29498
     0.45938
     0.67311
     0.81285
     1.05123
     0.84573
     0.77175
     0.17990
    -0.47771
    -0.74898
    -0.53525
    -0.40373
     0.04838
    -0.00094
     0.22100
    -0.14069
    -0.67499
    -0.51881
    -0.39551
    -0.00916
    -0.02560
    -0.01738
     0.46760
     0.89505
     1.09233
     1.30606
     1.46224
     1.81570
     2.19383
     2.06231
     1.13343
     0.76353
     0.54158
     0.42650
     0.48404
     0.62379
     0.46760
     0.25388
    -0.20645
    -0.18179
    -0.34619
    -0.65033
    -0.69966
    -0.64211
    -0.70788
    -0.70788
    -0.56813
    -0.32153
    -0.05026
    -0.37907
    -0.26399
    -0.35441
    -0.11603
    -0.06671
     0.06482
    -0.14069
    -0.06671
    -0.09137
     0.02372
    -0.12425
    -0.11603
    -0.26399
    -0.12425
    -0.05026
     0.11414
     0.01550
    -0.05026
    -0.10781
    -0.09137
    -0.04204
    -0.04204
    -0.07493
    -0.14891
    -0.05849
     0.09770
     0.01550
    -0.08315
     0.00728
    -0.21467
    -0.00916
     0.07304
     0.17990
    -0.16535
     0.03194
    -0.09959
    -0.02560
     0.08126
    -0.10781
    -0.09959
     0.05660
    -0.05026
     0.09770
    -0.04204
    -0.08315
    -0.14891
    -0.19001
    -0.04204
     0.05660
    -0.00094
    -0.09137
     0.09770
     0.04838
     0.11414
     0.03194
     0.20456
     0.03194
     0.14702
     0.09770
     0.00728
     0.00728
     0.11414
    -0.01738
     0.15524
     0.30320
     0.04016
     0.04016
     0.09770
     0.17168
     0.27854
     0.31142
     0.22100
     0.26210
     0.36896
     0.48404
     0.34430
     0.33608
     0.37718
     0.41828
     0.37718
     0.63201
     0.31142
     0.36074
     0.30320
     0.50870
     0.41828
     0.56624
     0.30320
     0.58268
     0.68955
     1.01013
     0.91149
     0.76353
     0.35252
     0.27032
     0.03194
     0.17168
    -0.17357
    -1.04490
    -0.72432
    -0.55169
    -0.50237
    -0.90516
    -1.16820
    -1.22574
    -1.68607
    -1.60387
    -1.57921
    -1.68607
    -1.48879
    -1.54633
    -1.46413
    -0.98736
    -0.66677
    -0.35441
     0.39362
     0.40184
    -0.19001
    -0.74898
    -1.57921
    -2.65605
    -3.30544
    -2.96841
    -1.82581
    -0.38729
    -0.23111
    -0.64211
    -1.39015
    -1.60387
    -1.57921
    -1.58743
    -1.17642
    -0.51881
     0.47582
     1.21563
     1.57732
     2.09519
     2.35823
     2.37467
     2.46509
     2.70348
     2.36645
     2.18561
     2.19383
     1.91435
     2.20205
     1.85680
     1.35538
     1.21563
     1.26496
     1.23207
     1.33894
     1.33072
     1.56088
     1.79926
     2.08697
     1.72528
     1.05945
     0.54158
     0.18812
     0.32786
     0.96903
     1.23207
     1.10055
     0.82107
     0.41828
     0.08948
    -0.06671
    -0.28043
    -0.40373
    -0.66677
    -0.56813
    -0.32975
    -0.14891
    -0.37907
    -0.32975
    -0.29687
    -0.12425
    -0.14069
    -0.40373
    -0.31331
    -0.09137
    -0.25577
    -0.20645
    -0.14069
    -0.23111
    -0.26399
    -0.09959
    -0.17357
    -0.23933
    -0.01738
    -0.07493
    -0.21467
    -0.10781
     0.04016
     0.12236
     0.03194
     0.36896
     0.01550
     0.06482
    -0.04204
     0.16346
     0.21278
     0.13058
     0.13058
     0.04016
     0.08948
     0.30320
     0.02372
     0.00728
     0.09770
     0.00728
     0.11414
     0.18812
     0.18812
     0.13058
    -0.03382
     0.04016
     0.04016
     0.15524
     0.13880
    -0.00916
     0.13058
     0.02372
     0.04016
    -0.27221
    -0.14891
    -0.06671
    -0.14891
    -0.07493
     0.01550
    -0.14891
    -0.22289
    -0.23111
    -0.09137
     0.02372
     0.16346
     0.07304
     0.08126
    -0.10781
    -0.15713
    -0.22289
    -0.12425
    -0.13247
     0.00728
     0.22922
     0.04016
    -0.14891
    -0.38729
    -0.32153
    -0.55169
    -0.56813
    -0.46127
    -0.66677
    -0.74898
    -0.85584
    -0.74076
    -0.91338
    -1.15176
    -0.68321
    -1.02846
    -0.96270
    -1.02024
    -0.83118
    -0.62567
    -0.53525
    -0.18179
     0.15524
     0.95259
     1.12521
     1.09233
     1.51978
     1.19919
    -0.28043
    -1.80937
    -2.49986
    -3.68356
    -3.24789
    -2.16284
    -1.08600
    -1.06956
    -2.55740
    -4.76040
    -5.45089
    -4.62066
    -4.16855
    -3.91373
    -2.87799
    -2.44232
    -2.32724
    -1.73539
    -0.85584
    -0.32975
    -0.26399
     0.41006
     0.92793
     0.98547
     1.10055
     1.07589
     1.13343
     0.45116
    -1.62853
    -2.62317
    -1.79293
    -0.43661
    -0.33797
     0.34430
     0.37718
    -0.15713
    -0.52703
    -0.94626
    -0.74076
    -0.45305
     0.17990
     0.80463
     1.14165
     1.31428
     1.92257
     2.20205
     2.31713
     2.01299
     1.88969
     1.97189
     1.42936
     1.01835
     1.57732
     1.51156
     1.42114
     1.14987
     0.61557
     0.31142
     0.11414
     0.45938
     0.47582
     0.45938
     0.57446
     0.58268
     0.63201
     0.90327
     0.65667
     0.66489
    -0.04204
     0.10592
     0.17990
     0.03194
     0.01550
     0.08126
     0.22100
     0.20456
     0.08948
    -0.03382
    -0.23933
    -0.36263
    -0.55169
    -0.41195
    -0.28865
     0.01550
    -0.01738
    -0.04204
     0.04016
     0.27854
     0.27854
     0.09770
     0.13058
     0.26210
     0.18812
     0.22100
     0.23744
     0.20456
    -0.02560
     0.17168
     0.14702
    -0.05849
     0.33608
     0.06482
    -0.02560
     0.05660
     0.14702
     0.01550
     0.06482
    -0.00916
     0.14702
     0.19634
     0.26210
     0.22922
     0.27032
     0.27854
     0.31142
     0.08126
     0.21278
     0.15524
     0.09770
     0.20456
     0.14702
     0.27032
     0.27854
    -0.13247
     0.14702
     0.03194
     0.10592
    -0.09959
     0.06482
    -0.05026
    -0.11603
    -0.12425
    -0.02560
     0.17990
    -0.09137
     0.08126
    -0.12425
     0.08948
     0.02372
    -0.02560
     0.07304
    -0.10781
     0.16346
     0.08948
     0.04016
    -0.07493
     0.17168
    -0.09137
    -0.06671
    -0.13247
    -0.06671
     0.13058
    -0.06671
    -0.05026
     0.10592
     0.04016
    -0.05849
    -0.09959
     0.04016
     0.08948
     0.12236
     0.05660
     0.07304
     0.10592
     0.08126
     0.28676
     0.10592
     0.14702
     0.07304
     0.19634
     0.31142
     0.11414
     0.16346
    -0.00094
     0.20456
     0.43472
     0.46760
     0.38540
     0.48404
     0.50048
     0.41006
     0.55802
     0.12236
    -0.16535
    -0.65033
    -0.28865
     0.35252
     1.13343
     1.57732
     1.08411
    -1.01202
    -2.91909
    -4.14389
    -2.23682
     0.54158
     0.88683
    -0.57635
    -2.03132
    -2.96841
    -2.93553
    -2.11352
    -1.57099
    -0.98736
    -0.99558
    -0.48593
     0.09770
     0.78819
     0.87039
     1.28140
     1.09233
     0.08948
    -0.25577
    -0.53525
    -1.24218
    -2.02310
    -0.88872
     0.02372
     0.57446
    -1.66963
    -2.62317
    -2.04776
    -3.08349
    -3.36298
    -3.05883
    -2.37656
    -1.19286
    -0.19823
     0.33608
     0.50870
     1.14165
     1.55266
     1.33894
     0.69777
     1.03479
     1.41292
     1.96367
     2.09519
     1.11699
     0.59091
     0.52514
     0.10592
    -0.06671
    -0.15713
    -0.62567
    -0.82296
    -0.94626
    -0.74076
    -0.76542
    -0.83118
    -1.10244
    -1.12710
    -0.70788
    -0.67499
    -0.32975
    -0.57635
    -0.32975
    -0.52703
    -0.27221
    -0.33797
    -0.30509
    -0.57635
    -0.60923
    -0.23111
    -0.04204
    -0.47771
    -0.28865
    -0.31331
    -0.15713
    -0.14069
    -0.06671
    -0.09959
    -0.26399
    -0.07493
    -0.05849
     0.00728
     0.04016
     0.04838
    -0.02560
    -0.15713
     0.20456
     0.07304
    -0.05026
     0.07304
     0.04838
     0.18812
     0.22922
     0.18812
     0.14702
     0.10592
     0.16346
     0.24566
     0.26210
     0.22100
    -0.00094
     0.14702
     0.14702
     0.28676
     0.20456
     0.24566
     0.09770
     0.03194
     0.17990
     0.37718
     0.04016
     0.21278
     0.06482
     0.29498
     0.28676
     0.19634
     0.16346
     0.09770
     0.29498
     0.32786
     0.31142
     0.26210
     0.16346
     0.30320
     0.22100
     0.32786
     0.13058
     0.23744
     0.26210
     0.17168
     0.28676
     0.26210
     0.31964
     0.16346
     0.31142
     0.43472
     0.32786
     0.51692
     0.37718
     0.28676
     0.50048
     0.55802
     0.52514
     0.63201
     0.52514
     0.44294
     0.61557
     0.47582
     0.76353
     0.49226
     0.47582
     0.81285
     0.50048
     0.16346
     0.23744
    -0.00094
     0.14702
     0.17990
     0.15524
     0.28676
     0.35252
     0.28676
     0.13058
    -0.13247
    -0.06671
     0.03194
    -0.00094
     0.31964
     0.41828
     0.17168
     0.13880
     0.25388
    -0.01738
    -0.11603
    -0.04204
    -0.12425
    -0.09137
    -0.14891
    -0.30509
    -0.21467
    -0.26399
    -0.39551
    -0.45305
    -0.31331
    -0.19001
    -0.43661
    -0.60101
    -0.40373
    -0.39551
    -0.54347
    -0.44483
    -0.43661
    -0.15713
    -0.02560
    -0.06671
    -0.19001
     0.04016
     0.10592
     0.13058
     0.30320
     0.53336
     0.52514
     0.62379
     0.74709
     0.57446
     0.36074
    -0.23933
    -0.04204
     0.54158
    -0.67499
    -1.72717
    -0.59279
    -1.07778
    -0.64211
    -0.69143
    -0.97914
    -1.15998
    -1.87513
    -1.94911
    -1.83403
    -1.78471
    -2.13818
    -1.33261
    -0.68321
    -0.23933
    -0.81474
    -2.88621
    -3.21501
    -3.07527
    -2.54096
    -1.97377
    -0.97092
    -1.49701
    -1.64497
    -1.81759
    -1.76005
    -1.69429
    -1.93267
    -1.85047
    -1.71895
    -1.15998
    -0.46949
     0.20456
     0.53336
     0.46760
     0.22100
     0.01550
     0.04016
     0.17168
     0.21278
     0.35252
     0.36074
     0.35252
     0.40184
     0.32786
     0.27032
     0.33608
     0.45938
     0.39362
     0.27854
     0.18812
     0.20456
     0.37718
     0.12236
     0.24566
     0.17168
     0.19634
     0.11414
     0.10592
    -0.01738
    -0.11603
     0.04016
    -0.00094
     0.10592
    -0.02560
     0.07304
     0.00728
     0.13058
    -0.05849
    -0.03382
    -0.13247
    -0.00916
     0.00728
    -0.09137
     0.13880
     0.04838
     0.01550
    -0.02560
    -0.00094
    -0.02560
     0.09770
     0.03194
     0.17168
    -0.01738
    -0.00916
     0.08126
     0.14702
     0.27854
     0.27032
     0.07304
     0.16346
     0.21278
     0.28676
     0.24566
     0.08948
     0.10592
     0.02372
     0.11414
     0.14702
     0.19634
     0.20456
     0.21278
     0.04016
     0.25388
     0.26210
     0.22100
     0.24566
     0.36074
     0.57446
     0.48404
     0.54980
     0.59913
     0.54980
     0.72243
     0.77175
     0.65667
     0.76353
     0.76353
     0.64845
     0.49226
     0.69777
     0.41828
     0.44294
     0.36896
     0.38540
     0.41828
     0.17990
     0.11414
     0.13880
     0.34430
     0.50048
     0.19634
     0.10592
     0.04838
     0.17990
     0.23744
     0.31142
     0.39362
     0.17990
     0.42650
     0.28676
     0.36896
     0.35252
     0.45938
     0.54158
     0.45116
     0.58268
     0.52514
     0.71421
     0.73065
     0.86217
     0.85395
     0.91149
     0.96081
     0.91971
     1.02657
     0.99369
     1.04301
     0.99369
     0.83751
     0.81285
     0.73065
     0.64845
     0.48404
     0.33608
     0.49226
     0.25388
     0.04016
     0.05660
     0.19634
    -0.08315
    -0.40373
    -0.19001
    -0.11603
    -0.06671
    -0.10781
    -0.23111
    -0.12425
    -0.05026
    -0.25577
    -0.28865
    -0.32975
    -0.09137
    -0.33797
    -0.09959
     0.08948
     0.09770
     0.31964
     0.54980
    -0.20645
    -0.14069
     0.08126
     0.44294
     0.19634
     0.00728
    -0.14069
    -0.41195
    -1.07778
    -1.61209
    -1.43125
    -1.67785
    -1.87513
    -2.15462
    -2.61494
    -3.09171
    -2.88621
    -2.59850
    -2.82045
    -3.03417
    -2.83689
    -2.73003
    -2.36012
    -1.94911
    -1.63675
    -2.09708
    -1.47235
    -1.43947
    -0.63389
     0.31142
     0.36074
    -0.12425
    -0.58457
    -0.38729
     0.15524
     0.08948
     0.41828
     0.35252
     0.36896
     0.50048
     0.59913
     0.29498
     0.48404
     0.21278
     0.43472
     0.47582
     0.52514
     0.29498
     0.10592
     0.25388
     0.15524
     0.04016
     0.18812
     0.17168
     0.30320
     0.19634
     0.06482
     0.04016
     0.27032
     0.01550
     0.04838
     0.31964
     0.27032
     0.06482
     0.07304
     0.35252
     0.43472
     0.18812
     0.08126
     0.29498
     0.14702
     0.33608
     0.36896
     0.16346
     0.12236
     0.23744
     0.02372
     0.30320
     0.25388
     0.19634
     0.12236
     0.05660
     0.32786
     0.07304
     0.02372
     0.06482
     0.02372
     0.14702
     0.02372
     0.20456
     0.04016
     0.05660
    -0.11603
     0.00728
     0.12236
     0.13058
     0.10592
     0.19634
     0.13058
     0.19634
    -0.00916
     0.06482
     0.10592
     0.13880
