# Supplementary material for: Software algorithm and hardware design for real-time implementation of new spectral estimator
Source: Biomed Eng Online. 2014 May 9;13:61. doi: 10.1186/1475-925X-13-61 (PMC4057578; doi:10.1186/1475-925X-13-61)
Supplement: Additional file 2 — txtfiles.zip. [file 1475-925X-13-61-S2.zip › FILE155.TXT]

    -0.12066
     0.13044
     0.33723
     0.03197
     0.14029
     0.11567
     0.16983
    -0.04188
    -0.21420
    -0.29298
    -0.11573
    -0.08127
    -0.37668
    -1.30230
    -1.98666
    -2.28207
    -2.97136
    -3.59172
    -3.69019
    -3.73942
    -4.35486
    -4.24162
    -4.29086
    -4.59119
    -4.18254
    -3.87236
    -2.98121
    -1.45492
    -0.96750
    -0.50469
    -0.52931
    -0.44561
    -0.06158
     0.64248
     1.64688
     2.38540
     3.00576
     3.11408
     2.79897
     2.34109
     1.96690
     1.49917
     1.10037
     0.57848
     0.20429
     0.11567
     0.19445
     0.05659
    -0.00249
    -0.11081
     0.14521
     0.25353
     0.11567
     0.19445
     0.30276
     0.49478
     0.48001
     0.53909
     0.56863
     0.83942
     1.20869
     1.21853
     1.27269
     1.45978
     1.54841
     1.42532
     1.63703
     1.70596
     1.53856
     1.45978
     1.59272
     1.69611
     1.61241
     1.46963
     1.15945
     1.12499
     1.04621
     1.01667
     0.97728
     0.80004
     0.77542
     0.52924
     0.30276
     0.23383
     0.29292
     0.31753
     0.25845
     0.15998
    -0.03203
    -0.02711
     0.03197
    -0.00249
    -0.02711
     0.16983
     0.15013
     0.04674
    -0.01234
     0.00243
     0.18952
     0.08613
     0.06151
     0.06151
     0.24860
     0.19445
     0.13044
    -0.04681
    -0.06650
     0.16490
     0.25845
     0.16490
     0.29292
     0.13044
     0.17968
     0.25353
     0.02212
     0.13044
     0.14029
     0.09598
     0.21414
     0.26337
     0.27815
     0.01720
     0.06643
    -0.12558
    -0.05173
    -0.00249
    -0.06158
    -0.13543
    -0.27821
    -0.37176
    -0.36191
    -0.32744
    -0.24375
    -0.42591
    -0.49977
    -0.33237
    -0.23882
    -0.22897
    -0.37668
    -0.41607
    -0.19943
    -0.26344
    -0.12066
     0.05659
    -0.12558
    -0.09604
    -0.11573
    -0.13543
     0.05659
     0.06151
    -0.20436
    -0.17974
    -0.09604
    -0.07142
    -0.14528
    -0.16005
    -0.26344
    -0.31267
    -0.15020
    -0.15020
    -0.24375
    -0.28313
    -0.15020
    -0.17482
    -0.22897
    -0.09112
    -0.14035
    -0.14528
    -0.11081
    -0.03696
     0.11567
     0.11567
     0.16983
     0.19937
     0.27815
     0.18952
     0.23876
     0.19445
     0.29292
     0.22399
     0.30276
     0.45539
     0.40616
     0.42093
     0.30769
     0.29784
     0.30769
     0.18460
     0.06151
     0.18952
     0.23383
     0.26337
     0.04182
    -0.09112
    -0.19451
    -0.37176
    -0.35206
    -0.16005
    -0.35699
    -0.63270
    -0.95765
    -0.95273
    -1.16444
    -1.44015
    -1.99651
    -2.32638
    -2.45932
    -3.43417
    -3.15353
    -2.45439
    -1.52385
    -1.81926
    -1.69618
    -1.50416
    -1.12013
    -0.60808
    -0.19451
    -0.03696
     0.15506
     0.51447
     0.95266
     1.10037
     1.31208
     1.69119
     1.81427
     1.66657
     1.38593
     1.23823
     0.83942
     0.69172
     0.48493
     0.25845
     0.17475
     0.17968
    -0.15512
    -0.22897
    -0.43084
    -0.59331
    -0.73609
    -0.49484
    -0.30283
    -0.16497
    -0.05665
    -0.12558
    -0.28313
    -0.27329
    -0.21913
    -0.21913
    -0.14035
     0.15998
     0.62279
     0.95266
     1.16930
     1.39085
     1.54841
     1.75519
     1.77981
     1.79458
     1.89305
     1.81427
     1.84874
     1.95706
     1.96690
     1.89797
     1.73058
     1.55333
     1.51887
     1.39085
     1.34162
     1.00190
     0.90835
     0.91820
     0.74095
     0.72618
     0.61294
     0.53417
     0.41108
     0.40616
     0.45047
     0.51447
     0.35692
     0.15506
     0.10090
     0.15998
     0.15506
     0.19445
     0.17968
     0.16490
     0.21906
     0.12552
     0.02212
     0.02705
     0.00243
    -0.10096
    -0.02711
     0.06643
     0.02705
    -0.02219
    -0.00249
     0.07628
     0.06643
     0.00243
    -0.10589
    -0.06158
    -0.04188
     0.03689
     0.04182
     0.07136
    -0.06158
    -0.07635
    -0.04188
     0.16490
     0.03689
    -0.03203
    -0.07635
    -0.05665
    -0.00249
    -0.03203
    -0.08127
     0.01720
     0.01228
     0.05166
     0.01720
     0.10090
     0.02212
    -0.05665
    -0.07142
    -0.00742
     0.08121
    -0.02219
     0.02212
    -0.05173
    -0.18959
    -0.12066
    -0.24867
    -0.24867
    -0.39637
    -0.45546
    -0.53915
    -0.54900
    -0.60808
    -0.59824
    -0.68194
    -0.35699
    -0.19943
    -0.14035
    -0.13543
    -0.16989
    -0.11573
    -0.18959
     0.08613
     0.25353
     0.15506
     0.33230
     0.33723
     0.43570
     0.49478
     0.50955
     0.14029
     0.27322
     0.24368
     0.39631
     0.27815
     0.18460
     0.15506
     0.04182
    -0.07635
    -0.05665
     0.07628
     0.01228
     0.07136
    -0.03696
     0.08613
    -0.21913
    -0.39145
    -0.48500
    -0.40130
    -0.53423
    -1.00196
    -0.97735
    -0.94288
    -1.30722
    -1.81926
    -2.32638
    -2.84335
    -3.22246
    -3.51294
    -3.28646
    -2.70549
    -2.68087
    -2.61687
    -2.64149
    -2.06544
    -1.35645
    -1.17921
    -1.10043
    -0.92811
    -0.63270
     0.11567
     0.53417
     0.92312
     1.07575
     1.23823
     1.35639
     1.32193
     1.25792
     0.95266
     0.80988
     0.70649
     0.45047
     0.17475
    -0.04681
    -0.01726
    -0.15020
    -0.07635
     0.06643
    -0.02219
    -0.09112
    -0.03696
    -0.12558
    -0.21913
    -0.24867
    -0.28313
    -0.44561
    -0.33237
    -0.16497
    -0.38653
    -0.47023
    -0.70163
    -0.68194
    -0.86411
    -0.79025
    -0.90842
    -0.79025
    -0.82964
    -0.54900
    -0.48992
    -0.35699
    -0.16005
     0.00243
     0.05659
     0.07628
     0.09598
     0.15998
     0.57355
     1.01175
     1.44501
     1.59764
     1.55825
     1.60256
     1.54841
     1.59272
     1.61241
     1.47948
     1.51887
     1.68134
     1.40562
     1.32685
     1.22346
     1.02159
     0.86896
     0.92805
     0.56371
     0.59325
     0.43570
     0.36677
     0.26337
     0.28799
     0.18952
     0.18460
     0.24860
     0.22399
     0.12552
     0.14521
     0.29292
     0.21414
     0.24368
     0.21414
     0.28307
     0.27815
     0.23876
     0.34215
     0.29292
     0.36677
     0.31753
     0.30276
     0.43077
     0.45047
     0.34215
     0.31753
     0.45539
     0.37662
     0.32738
     0.35200
     0.39139
     0.33723
     0.31261
     0.29784
     0.32246
     0.32738
     0.37169
     0.21906
     0.17475
     0.24860
     0.15506
     0.12552
     0.11567
     0.26830
     0.19445
     0.15506
     0.18460
     0.22891
     0.01720
     0.08613
     0.07628
     0.12059
     0.18952
     0.09598
     0.00735
     0.08613
     0.05659
     0.00243
     0.04182
     0.02705
    -0.21420
    -0.05173
    -0.03696
    -0.10589
    -0.17482
    -0.21913
    -0.23882
    -0.17974
    -0.17482
    -0.19451
    -0.23882
    -0.33729
    -0.35206
    -0.46038
    -0.53915
    -0.41114
    -0.38160
    -0.38160
    -0.43084
    -0.31760
    -0.51946
    -0.46038
    -0.35699
    -0.14035
     0.16490
     0.32738
     0.60310
     0.72618
     0.81481
     0.68680
     0.82465
     1.23823
     1.18407
     1.25300
     1.27269
     1.38593
     1.36131
     0.49970
    -0.11081
    -0.47515
    -0.64255
    -0.94288
    -1.09551
    -2.05559
    -3.18307
    -4.18254
    -4.69951
    -2.65626
    -0.36191
     0.19937
     0.45539
    -0.20436
    -1.08566
    -1.29737
    -0.97242
     0.05659
     1.01175
     2.06045
     2.83344
     3.13869
     2.97622
     2.60696
     2.07030
     1.72565
     1.26284
     0.87389
     0.57355
     0.53417
     0.33723
     0.23383
     0.05166
    -0.13050
    -0.01726
     0.08613
    -0.07635
    -0.22897
    -0.37668
    -0.35206
    -0.49977
    -0.63762
    -0.75086
    -0.99704
    -1.20383
    -1.02658
    -1.12505
    -1.14967
    -1.31214
    -1.19398
    -0.98719
    -0.83456
    -0.63762
    -0.63762
    -0.52438
    -0.35699
    -0.22405
     0.02705
     0.41108
     0.57355
     0.68680
     0.98713
     1.11022
     1.28746
     1.30223
     1.18899
     1.22346
     1.29731
     1.27761
     1.34654
     1.27269
     1.18899
     1.06590
     0.93789
     0.90343
     0.81973
     0.78526
     0.71141
     0.49478
     0.49970
     0.47016
     0.30276
     0.20922
     0.22891
     0.10582
     0.16983
    -0.02219
    -0.19451
    -0.29790
    -0.32744
    -0.39637
    -0.43576
    -0.71148
    -0.73117
    -0.58347
    -0.63270
    -0.66717
    -0.64747
    -0.68194
    -0.75086
    -0.79025
    -0.77056
    -0.61301
    -0.51946
    -0.36683
    -0.34714
    -0.26836
    -0.02219
    -0.03696
    -0.03696
     0.02212
     0.21414
     0.15506
     0.34707
     0.23876
     0.30769
     0.35692
     0.47508
     0.40616
     0.44062
     0.48986
     0.33723
     0.25353
     0.37662
     0.42585
     0.34215
     0.38646
     0.43077
     0.38154
     0.24368
     0.23383
     0.19937
     0.15506
     0.24860
     0.27322
     0.25353
     0.17475
     0.15506
     0.06151
     0.16490
     0.17968
     0.14521
    -0.06650
    -0.00249
     0.10090
    -0.04681
    -0.09604
    -0.13543
    -0.17974
     0.01720
     0.01228
     0.06643
     0.00735
    -0.11081
    -0.07142
    -0.12066
    -0.07635
    -0.06158
    -0.13543
    -0.07635
     0.01228
    -0.03203
    -0.09112
    -0.17482
    -0.14035
    -0.12066
    -0.22405
    -0.35206
    -0.20436
    -0.12558
    -0.19943
    -0.21420
    -0.13543
    -0.14035
    -0.06158
    -0.08127
    -0.11573
    -0.04681
     0.12059
     0.02705
    -0.02219
     0.04674
    -0.13050
     0.11075
     0.05659
    -0.21913
    -0.24375
    -0.42591
    -0.16989
    -0.27329
    -0.50469
    -0.47515
    -0.49977
    -0.90842
    -1.21860
    -1.93250
    -2.79904
    -3.27662
    -3.79358
    -4.65519
    -5.24601
    -5.36910
    -5.85160
    -5.94515
    -5.07369
    -4.44841
    -3.37509
    -3.07968
    -2.63164
    -2.54302
    -1.88819
    -0.96258
    -0.06158
     0.94282
     2.07030
     2.99591
     3.71474
     4.20217
     4.03477
     3.84768
     3.67043
     3.39472
     3.17316
     2.79405
     2.43463
     1.80443
     1.47455
     1.03636
     0.78526
     0.72126
     0.53417
     0.38154
     0.26830
     0.15506
     0.01720
    -0.11573
    -0.28806
    -0.21913
    -0.32252
    -0.38160
    -0.21420
    -0.20928
    -0.16989
    -0.07142
     0.08121
     0.39139
     0.46524
     0.72618
     0.78526
     1.01175
     1.19884
     1.47455
     1.48932
     1.85859
     1.91767
     1.78966
     1.73550
     1.62226
     1.67642
     1.70103
     1.57302
     1.38101
     1.39085
     1.23330
     1.12991
     0.90343
     0.71634
     0.59325
     0.43077
     0.33723
     0.43570
     0.35692
     0.32738
     0.22399
     0.19937
     0.20922
     0.12059
     0.20429
     0.10582
     0.27322
     0.21906
     0.26337
     0.18460
     0.20429
     0.20922
     0.20429
     0.26830
     0.34707
     0.25845
     0.11567
     0.16983
     0.11075
     0.09105
     0.22399
     0.18460
     0.19937
     0.08121
     0.13044
     0.07136
     0.15013
     0.11075
     0.04674
     0.08613
     0.08613
     0.20429
     0.15013
     0.12552
     0.15506
     0.16490
     0.15998
     0.28307
     0.20922
     0.10090
     0.07628
     0.12552
     0.06643
    -0.15020
    -0.50961
    -0.69671
    -0.64747
     0.06643
     0.22399
     0.43077
     0.56371
     0.35200
    -0.08619
    -0.51454
    -0.48500
    -0.31267
     0.08121
     0.29292
     0.38154
     0.26337
     0.11567
    -0.05173
    -0.11081
    -0.16989
    -0.36683
    -0.48992
    -0.24867
    -0.12066
     0.00735
     0.07136
     0.05659
     0.05166
     0.19445
     0.38646
     0.45539
     0.61294
     0.55878
     0.60802
     0.83942
     0.86896
     0.82958
     0.74588
     0.62279
     0.58340
     0.58340
     0.46031
     0.37169
     0.35692
     0.48493
     0.28799
     0.21414
     0.30276
     0.19937
    -0.03203
     0.04182
    -0.10589
    -0.16989
    -0.24867
    -0.04188
    -0.29790
    -0.46038
    -0.40130
    -0.43084
    -0.28806
     0.03197
    -0.13050
    -1.31707
    -2.57256
    -3.52279
    -3.25200
    -1.99651
    -1.03150
    -1.13982
    -2.02113
    -3.36032
    -3.85266
    -2.68580
    -2.10483
    -1.79957
    -2.18360
    -2.41008
    -1.95220
    -1.24321
    -0.76071
    -0.28806
    -0.04188
     0.16983
     0.28799
     0.43570
     0.21906
     0.45047
     0.65725
     0.86404
     0.86896
     0.88866
     0.91820
     0.75080
     0.77049
     0.76065
     0.77542
     0.72618
     0.63264
     0.43077
     0.48986
     0.30769
     0.06151
     0.12059
     0.08613
     0.20922
     0.30276
     0.27815
     0.14521
     0.33723
     0.47016
     0.62771
     0.72126
     0.89358
     1.04129
     1.14960
     1.31700
     1.41055
     1.73058
     1.71088
     1.78966
     1.84382
     1.78473
     1.74535
     1.84874
     1.76012
     1.74042
     1.58779
     1.44009
     1.18407
     1.13483
     1.07575
     0.82465
     0.79511
     0.71634
     0.73603
     0.70649
     0.49478
     0.27815
     0.08121
     0.06151
     0.01720
     0.25845
     0.11075
    -0.08619
    -0.04188
     0.01720
    -0.03203
     0.04674
     0.08613
     0.04182
     0.03197
     0.08613
     0.00243
     0.09105
    -0.01234
     0.03689
     0.07628
     0.21414
     0.08121
    -0.01234
    -0.04188
     0.00735
     0.10090
     0.08121
     0.08121
     0.06643
    -0.02219
     0.04674
     0.05166
    -0.02219
     0.02212
    -0.02219
    -0.05173
    -0.01234
     0.05166
     0.03197
    -0.00742
    -0.10589
    -0.02219
    -0.21913
    -0.09112
    -0.06650
    -0.21420
    -0.24867
    -0.11081
    -0.18959
    -0.19451
    -0.25852
    -0.32252
    -0.32252
    -0.29298
    -0.30775
    -0.23390
    -0.27821
    -0.17974
    -0.23882
    -0.26836
    -0.01234
    -0.11573
    -0.02219
     0.06643
     0.22399
     0.10582
     0.11075
     0.10090
     0.18952
     0.23876
     0.44062
     0.53909
     0.56371
     0.40123
     0.40616
     0.38154
     0.33230
     0.23383
     0.19937
     0.17475
     0.24368
     0.22891
     0.03689
     0.15998
     0.07136
    -0.01234
    -0.14035
    -0.10589
    -0.10589
    -0.25852
    -0.09604
     0.01720
     0.07136
     0.08121
    -0.27821
    -0.45546
    -0.49484
    -0.52931
    -0.63762
    -0.82964
    -0.91334
    -1.22844
    -1.45985
    -1.77987
    -2.40023
    -2.76457
    -2.50363
    -3.07475
    -4.09884
    -3.37016
    -3.08952
    -3.79851
    -3.38001
    -3.14368
    -1.97189
    -1.05120
    -0.85426
    -0.92811
    -0.37668
     0.06643
     0.40616
     0.79019
     1.19391
     1.70596
     2.21800
     2.49864
     2.62665
     2.38540
     2.03583
     1.74535
     1.44009
     0.95266
     0.78034
     0.47016
     0.46524
     0.17475
     0.21906
     0.30769
     0.17475
     0.16983
    -0.08127
     0.14029
     0.01720
    -0.17974
    -0.13050
    -0.13050
     0.06151
     0.02705
    -0.00249
    -0.18959
    -0.19451
    -0.09112
    -0.07142
    -0.02219
    -0.08127
    -0.08619
    -0.09604
     0.03689
     0.29784
     0.30276
     0.40616
     0.59817
     0.78526
     0.66710
     0.91328
     0.82465
     1.01175
     1.00190
     1.21361
     1.12499
     1.15945
     1.20376
     1.28254
     1.24315
     1.12991
     1.17914
     0.96743
     0.95266
     1.06098
     1.23330
     1.13483
     0.84927
     0.89358
     0.80004
     0.83450
     0.65233
     0.53417
     0.57355
     0.44062
     0.36677
     0.43077
     0.36184
     0.17475
     0.16983
     0.06643
     0.24860
     0.09105
     0.05659
    -0.01234
     0.02212
    -0.04681
     0.00243
     0.04182
     0.13044
    -0.08127
    -0.14035
    -0.03203
    -0.06158
    -0.09604
    -0.19451
    -0.15512
    -0.22897
    -0.19451
    -0.24867
    -0.17974
    -0.16989
    -0.26836
    -0.32744
    -0.26836
    -0.23390
    -0.24375
    -0.26836
    -0.31760
    -0.24375
    -0.25359
    -0.31760
    -0.36191
    -0.28806
    -0.31760
    -0.31760
    -0.43576
    -0.47023
    -0.37176
    -0.37668
    -0.40622
    -0.45546
    -0.49977
    -0.36683
    -0.33237
    -0.19943
    -0.23882
    -0.22405
    -0.10589
    -0.05665
    -0.11081
    -0.03203
    -0.01726
    -0.02219
     0.10582
     0.12059
     0.22399
     0.10090
     0.17968
     0.12059
     0.19937
     0.19445
     0.26337
     0.18952
     0.19445
     0.18952
     0.21906
     0.16490
     0.06643
     0.07136
     0.08121
     0.08121
     0.22399
     0.08613
    -0.34221
    -0.48500
    -0.62285
    -0.65239
    -0.59824
    -0.97242
    -1.29245
    -1.64202
    -1.69618
    -2.30669
    -3.05014
    -2.98613
    -3.30123
    -3.51294
    -3.43417
    -3.75420
    -4.29086
    -3.52771
    -2.98613
    -2.98613
    -1.48939
    -0.84441
    -0.91334
    -0.94288
    -0.66717
    -0.58347
    -0.30775
     0.04182
     0.78526
     1.18407
     1.17422
     1.19884
     1.20869
     0.90343
     0.65725
     0.48493
     0.08613
    -0.24867
    -0.43084
    -0.45053
    -0.57362
    -0.51946
    -0.31267
    -0.01726
     0.01228
    -0.02711
     0.12552
     0.17968
     0.12059
    -0.06650
    -0.27329
    -0.21913
    -0.17482
    -0.21913
    -0.55885
    -0.35206
    -0.29790
    -0.39145
    -0.30283
    -0.32252
    -0.52931
    -0.47515
    -0.28313
    -0.16989
    -0.24375
    -0.05665
     0.30769
     0.30769
     0.48986
     0.61294
     0.81973
     1.04129
     0.96743
     1.14468
     1.36624
     1.36624
     1.51394
     1.62718
     1.54841
     1.39578
     1.51394
     1.55333
     1.48440
     1.44009
     1.44009
     1.52379
     1.46471
     1.49917
     1.31208
     0.81973
     0.60802
     0.63264
     0.75080
     0.73603
     0.68187
     0.48493
     0.26337
     0.31261
     0.15013
    -0.13050
    -0.20928
    -0.18466
    -0.13543
    -0.13543
    -0.02711
    -0.16005
    -0.14035
    -0.14528
    -0.11573
    -0.06158
    -0.04188
    -0.00249
    -0.00249
     0.12059
     0.08121
     0.18460
     0.10090
     0.20429
     0.27815
     0.38646
     0.29292
     0.37169
     0.28799
     0.30769
     0.29784
     0.37169
     0.39631
     0.38154
     0.33230
     0.35200
     0.25353
     0.28799
     0.21906
     0.17475
     0.26337
     0.37662
     0.19937
     0.23383
     0.21906
     0.17968
     0.28799
     0.32246
     0.24368
     0.09105
     0.21906
     0.22399
     0.15013
     0.18460
     0.11567
     0.17475
     0.26830
     0.29784
     0.17968
     0.18460
     0.12059
     0.06643
     0.10582
     0.10090
     0.09105
     0.16490
     0.18460
     0.30276
     0.23876
     0.29292
     0.22891
     0.04674
     0.04182
     0.17475
     0.24860
     0.44554
     0.44062
     0.45047
     0.45539
     0.42093
     0.46524
     0.36184
     0.37662
     0.35692
     0.64741
     0.71141
     0.63756
     0.26830
     0.32738
     0.46031
     0.40616
     0.01228
    -0.00742
     0.01720
     0.13536
     0.16490
    -0.15020
    -0.56377
    -0.71148
    -0.61793
    -0.99704
    -1.72079
    -3.47356
    -4.01514
    -4.57642
    -4.54195
    -3.15845
    -1.02658
    -1.10536
    -2.60702
    -3.16338
    -2.16883
     0.69664
     1.02652
     0.18952
    -0.73117
    -0.54408
     0.42093
     1.87336
     2.94175
     3.72459
     4.69452
     5.34934
     3.55719
     1.32685
     1.01175
     1.14960
     1.48932
     1.39085
     1.37608
     1.32193
     1.34162
     1.12006
     0.89851
     0.82958
     0.77049
     0.51447
     0.41108
     0.19937
    -0.05173
    -0.02711
    -0.07142
    -0.08127
    -0.11081
    -0.21420
    -0.39637
    -0.49977
    -0.76564
    -0.95765
    -1.04627
    -1.00689
    -1.16444
    -1.28260
    -1.15951
    -1.01673
    -1.18906
    -1.31214
    -1.18906
    -1.09551
    -0.96258
    -0.79518
    -0.64255
    -0.42099
    -0.40130
    -0.22405
    -0.13543
     0.02705
     0.19445
     0.41108
     0.48986
     0.67202
     0.77542
     0.91328
     1.11514
     1.06590
     1.01175
     1.02159
     1.07083
     1.19884
     1.33670
     1.45978
     1.38101
     1.36131
     1.34162
     1.32193
     1.44501
     1.14960
     1.12499
     1.04129
     0.97236
     0.82465
     0.80988
     0.82958
     0.50955
     0.19937
     0.06643
     0.19937
    -0.11573
    -0.39637
    -0.09112
    -0.24375
    -0.28806
    -0.33237
    -0.28313
    -0.28806
    -0.38653
    -0.17974
    -0.29790
    -0.16005
    -0.17482
    -0.01234
     0.08121
     0.19937
     0.20429
     0.21414
     0.08121
     0.07136
     0.11075
     0.08613
     0.12552
     0.09598
     0.00735
     0.12059
    -0.02219
    -0.05665
    -0.07635
    -0.39637
    -0.30775
    -0.18959
    -0.15512
    -0.02219
     0.37662
     0.19937
    -0.12558
    -0.52438
    -0.54408
    -0.47515
    -0.51454
    -0.31760
     0.06643
     0.23876
     0.21414
    -0.13543
    -0.11573
    -0.13050
    -0.05173
    -0.07635
     0.00735
     0.22891
     0.26830
     0.19445
     0.39139
     0.50955
     0.49478
     0.49478
     0.49970
     0.41108
     0.37169
     0.31261
     0.27322
     0.31261
     0.29784
     0.36184
     0.39139
     0.40123
     0.40123
     0.26830
     0.25353
     0.15998
     0.16983
     0.15506
     0.09105
     0.28799
     0.32738
     0.06151
    -0.17974
    -0.65732
    -0.57854
    -0.46038
     0.02705
     0.05659
    -0.87888
    -2.56763
    -2.87289
    -2.56763
    -3.05506
    -4.16777
    -4.67489
    -4.51734
    -3.98560
    -3.48833
    -4.23177
    -5.00969
    -5.34941
    -3.48833
    -2.52332
    -2.14914
    -2.27222
    -2.00636
    -1.11520
    -0.53915
     0.02705
     0.56863
     0.82465
     1.45486
     1.96690
     1.91767
     1.76012
     1.49425
     1.39085
     1.14960
     0.80496
     0.66218
     0.58833
     0.51940
     0.33723
     0.52924
     0.80988
     0.50955
     0.31261
     0.30769
     0.43077
     0.33230
     0.16490
     0.05659
    -0.10589
    -0.17482
     0.03689
    -0.17482
    -0.19451
    -0.21420
    -0.32744
    -0.33729
    -0.42591
    -0.53915
    -0.45053
    -0.62778
    -0.40622
    -0.36683
    -0.39145
    -0.21420
    -0.15512
     0.15998
     0.41108
     0.49970
     0.48986
     0.47016
     0.53909
     0.63264
     0.72126
     0.98220
     0.92312
     1.10037
     1.23330
     1.28746
     1.26777
     1.15453
     1.27761
     1.36131
     1.33670
     1.32193
     1.15453
     1.05606
     0.91328
     0.67202
     0.70157
     0.84435
     0.76557
     0.45047
     0.39631
     0.21414
     0.09105
    -0.03696
    -0.18466
    -0.23390
    -0.13543
    -0.01234
    -0.07635
    -0.01234
    -0.05173
    -0.10589
    -0.14035
     0.12059
     0.24368
     0.30276
     0.27815
     0.39631
     0.43570
     0.32738
     0.31261
     0.29784
     0.32246
     0.39631
     0.38646
     0.28307
     0.19937
     0.15506
    -0.01726
     0.07136
     0.10582
    -0.02219
     0.05166
     0.03689
     0.14521
     0.28307
     0.11567
     0.00735
    -0.05665
    -0.09112
     0.07136
     0.03689
    -0.08127
    -0.15512
    -0.40622
     0.03689
    -0.06158
    -0.40130
    -0.58347
    -0.53915
    -0.62285
    -0.71640
    -0.62285
    -0.81979
    -0.76564
    -0.79025
    -0.47023
    -0.49484
    -0.23882
    -0.10096
    -0.17482
    -0.02711
     0.23383
     0.16490
     0.22891
     0.26830
     0.45539
     0.25353
     0.33723
     0.43077
     0.53909
     0.79511
     0.72618
     0.59325
     0.65725
     0.36677
     0.05166
     0.27322
     0.23876
     0.19445
     0.17475
     0.37662
     0.42585
     0.17475
     0.33723
     0.20922
     0.17475
    -0.05665
    -0.72625
    -1.47954
    -2.30669
    -3.78866
    -3.69511
    -2.99105
    -2.45439
    -1.66171
    -0.18959
    -0.49484
    -1.16936
    -0.75579
     0.78034
     1.20869
    -0.51454
    -1.46477
     0.26830
     1.97183
     2.84821
     3.73444
     4.90130
     3.57196
     1.99644
     1.37608
     1.30716
     1.19391
     0.81973
     0.52432
     0.28799
     0.14521
    -0.05173
    -0.06158
    -0.06650
    -0.00249
    -0.18466
    -0.29298
    -0.44561
    -0.56870
    -0.52931
    -0.44068
    -0.37176
    -0.53423
    -0.57854
    -0.61301
    -0.51454
    -0.75579
    -0.80010
    -0.84933
    -0.95765
    -0.84933
    -0.80995
    -0.78041
    -0.86411
    -0.78533
    -0.57854
    -0.48992
    -0.40622
    -0.46038
    -0.39145
    -0.10589
    -0.08127
     0.16983
     0.32246
     0.54401
     0.74095
     0.88866
     0.89851
     0.94774
     1.05113
     0.97236
     0.97236
     1.20869
     1.23823
     0.99698
     0.85912
     0.62771
     0.44062
     0.37169
     0.44554
     0.24368
     0.09598
    -0.05173
    -0.15020
    -0.21913
    -0.26836
    -0.36191
    -0.43084
    -0.35699
    -0.36191
    -0.26344
    -0.22897
    -0.15020
    -0.07635
    -0.07142
     0.08613
     0.42585
     0.24368
     0.18460
     0.17475
     0.24368
     0.41600
     0.31753
     0.29292
     0.25353
     0.35692
     0.38154
     0.22399
     0.30276
     0.31261
     0.17968
     0.19937
     0.15013
     0.20922
     0.21906
     0.17968
     0.14521
     0.12059
     0.11567
     0.11075
     0.07136
     0.11075
     0.12059
     0.05166
     0.05166
     0.06151
     0.04182
    -0.02219
     0.02705
    -0.03203
    -0.03203
     0.15013
    -0.05665
    -0.03203
     0.05659
    -0.04188
    -0.08619
     0.09105
     0.12552
     0.08121
     0.08613
     0.02212
    -0.04188
    -0.04188
    -0.13050
    -0.14528
    -0.15512
    -0.13050
    -0.22405
    -0.28806
    -0.32744
    -0.33729
    -0.39145
    -0.50961
    -0.44561
    -0.36683
    -0.31267
    -0.51946
    -0.77056
    -0.52931
    -0.56377
    -0.55885
    -0.70163
    -0.32744
    -0.24867
    -0.03203
     0.11567
    -0.04681
    -0.34714
    -0.30775
    -0.13543
    -0.02711
     0.01228
     0.35200
     0.34707
    -0.24375
    -0.65732
    -1.31214
    -2.01620
    -2.37562
    -2.98121
    -3.38986
    -3.44894
    -3.63111
    -2.88274
    -2.56271
    -3.00582
    -2.29684
    -1.45985
    -1.38600
    -1.33676
    -1.22844
    -0.81979
    -0.05173
     0.62771
     1.27761
     1.66165
     1.90782
     2.36078
     2.51341
     2.33617
     1.99644
     1.44009
     1.17422
     0.74095
     0.60310
     0.65725
     0.58340
     0.49478
     0.31261
     0.29292
     0.23876
     0.16983
     0.13536
     0.15013
     0.12552
     0.17968
    -0.06650
    -0.35206
    -0.50469
    -0.62778
    -0.68194
    -0.63762
    -0.53915
    -0.70163
    -0.70655
    -0.42099
    -0.52931
    -0.50469
    -0.43084
    -0.22897
    -0.09604
    -0.03696
     0.11567
     0.21414
     0.44062
     0.73111
     0.83450
     1.10529
     1.01175
     1.02652
     1.01175
     1.12499
     1.25300
     1.19391
     1.23823
     1.25300
     1.00682
     1.01667
     1.00682
     0.82958
     0.96251
     0.91820
     0.79511
     0.84435
     0.91820
     0.90835
     0.57848
     0.57355
     0.63756
     0.82958
     0.74588
     0.65233
     0.45539
     0.42585
     0.21906
     0.21906
     0.40123
     0.28307
     0.12059
    -0.01234
    -0.25852
    -0.21913
    -0.01234
    -0.14035
    -0.11573
    -0.03696
    -0.00249
    -0.13050
    -0.21420
    -0.07142
    -0.02711
    -0.05173
     0.11567
     0.28307
     0.18952
     0.24368
     0.17968
     0.28799
     0.29292
     0.29784
     0.17475
     0.28307
     0.38154
     0.42093
     0.31261
     0.33723
     0.19445
     0.19937
     0.21906
     0.30276
     0.25353
     0.19445
     0.34215
     0.16983
     0.33723
     0.15506
     0.17475
     0.16983
     0.18460
     0.18460
     0.18460
     0.16490
     0.18952
     0.12059
    -0.09112
     0.14029
     0.24368
     0.08121
    -0.01234
     0.14521
     0.00735
    -0.13543
    -0.25852
    -0.27329
    -0.15020
    -0.19451
    -0.17974
    -0.42591
    -0.43576
    -0.48007
    -0.63762
    -0.56870
    -0.44561
    -0.72132
    -0.71148
    -0.67701
    -0.73117
    -0.58347
    -0.56377
    -0.45053
    -0.30775
    -0.23390
    -0.26344
    -0.34221
    -0.42591
    -0.37176
    -0.12558
    -0.05173
     0.12059
     0.01720
    -0.41607
    -0.74102
    -1.12505
    -1.60755
    -2.11960
    -2.77934
    -2.96644
    -2.76950
    -2.05559
    -1.19890
    -1.40569
     0.03689
     0.76065
     0.66218
     0.08613
    -0.43576
    -1.15459
    -0.38653
     1.26777
     2.28693
     2.40509
     3.19285
     3.32086
     2.79897
     1.43024
     0.99698
     0.51447
     0.43077
     0.14029
    -0.16497
    -0.32744
    -0.40130
    -0.68194
    -0.76564
    -0.79025
    -0.88872
    -0.98719
    -0.84441
    -0.83949
    -0.91334
    -0.82964
    -0.76564
    -0.73117
    -0.57362
    -0.45053
    -0.36683
    -0.16989
     0.11567
     0.17475
     0.25845
     0.32738
     0.23876
     0.43570
     0.38646
     0.29784
     0.34215
     0.40616
     0.37169
     0.40123
     0.26337
     0.13044
     0.16490
     0.12552
     0.24368
     0.24860
     0.08121
     0.12059
     0.11075
     0.16983
     0.16490
     0.07628
     0.06151
     0.09105
     0.08121
     0.07136
     0.13044
     0.11567
    -0.02219
    -0.11081
     0.08121
     0.10090
    -0.00249
    -0.07635
    -0.12066
     0.00735
     0.01720
    -0.07635
    -0.04188
    -0.01234
    -0.06650
     0.04182
     0.00243
     0.03197
     0.00243
    -0.07142
    -0.00249
     0.16490
     0.03689
     0.00243
     0.03689
     0.07628
     0.05166
     0.06151
     0.12059
     0.00243
     0.04182
     0.12059
     0.09105
     0.04674
     0.10582
    -0.07635
     0.05659
     0.14029
     0.15998
     0.04674
     0.00735
     0.09105
     0.06151
     0.12059
     0.12552
     0.08121
     0.06151
     0.14521
     0.11567
     0.20922
     0.11075
     0.08121
     0.00735
     0.08613
     0.26337
     0.16490
     0.14029
     0.08121
     0.02212
     0.00735
     0.02212
    -0.04188
     0.01228
     0.00243
    -0.00249
    -0.08619
    -0.09112
    -0.01726
    -0.20436
    -0.11081
    -0.04188
    -0.09604
    -0.18466
    -0.12558
    -0.18959
    -0.09112
    -0.11081
    -0.06158
    -0.13050
    -0.04188
    -0.11081
    -0.09112
    -0.09112
    -0.00249
    -0.16497
    -0.05665
     0.09105
     0.08613
     0.07136
     0.16983
     0.09598
     0.13536
     0.09598
     0.04182
     0.18460
     0.34707
     0.41600
     0.32246
     0.05659
     0.04182
    -0.21420
    -0.36191
    -0.36191
    -0.62778
    -0.73609
    -1.11028
    -0.82472
    -1.19890
    -2.12452
    -3.14368
    -3.73942
    -4.38933
    -4.33024
    -3.77389
    -2.75473
    -1.48939
    -2.22791
    -4.15792
    -3.90682
    -1.02658
    -0.62778
    -0.33237
    -0.27821
     0.07136
     0.54894
     1.15453
     1.41055
     1.47455
     1.85859
     2.44448
     2.62173
     2.57742
     2.43463
     2.06045
     1.68626
     1.69611
     1.43024
     1.17422
     1.16930
     1.31700
     1.28746
     1.03636
     1.23330
     1.29238
     1.48932
     1.67642
     1.48440
     1.17422
     0.87389
     0.68680
     0.59817
     0.80004
     0.62279
     0.60310
     0.54894
     0.42093
     0.55386
     0.28799
     0.19937
     0.04182
     0.04182
    -0.02711
    -0.11081
    -0.27821
    -0.28313
    -0.30775
    -0.54900
    -0.47023
    -0.44561
    -0.44561
    -0.36191
    -0.40130
    -0.27821
    -0.44068
    -0.55885
    -0.49484
    -0.44561
    -0.37668
    -0.35699
    -0.17974
    -0.14528
    -0.22405
    -0.48992
    -0.39637
    -0.39145
    -0.19943
    -0.14035
    -0.05665
    -0.09604
    -0.21420
     0.09598
    -0.00742
     0.13536
     0.11075
     0.10582
     0.20429
     0.35692
     0.32738
     0.16490
     0.28799
     0.37169
     0.47508
     0.32738
     0.41108
     0.33723
     0.29784
     0.25353
     0.22399
     0.29784
     0.29784
     0.20922
     0.23876
     0.26337
     0.31261
     0.23383
     0.25353
     0.27815
     0.33723
     0.22399
     0.31261
     0.31753
     0.31261
     0.24860
     0.17475
     0.35692
     0.23876
     0.25353
     0.25845
     0.21906
     0.16983
     0.25353
     0.20429
     0.17968
     0.32246
     0.27815
     0.12552
     0.13044
     0.16490
     0.21906
     0.12059
    -0.11573
     0.14029
     0.11075
     0.02705
     0.02705
     0.01228
    -0.02711
    -0.13050
    -0.16989
    -0.20928
    -0.22405
    -0.06158
    -0.15020
    -0.37176
    -0.31267
    -0.44561
    -0.38160
    -0.39145
    -0.40130
    -0.38160
    -0.41607
    -0.36191
    -0.38653
    -0.44068
    -0.45546
    -0.30775
    -0.16989
    -0.14528
    -0.13543
    -0.13050
    -0.07635
    -0.09604
    -0.01234
     0.12059
     0.18952
     0.50955
     0.36677
     0.15998
     0.11567
     0.05659
    -0.00249
    -0.16005
    -0.21913
    -0.45053
    -0.46038
    -0.22405
    -0.26836
    -0.41607
    -0.74102
    -1.04627
    -1.12013
    -1.50416
    -2.16883
    -2.20329
    -2.16883
    -3.07968
    -3.93144
    -4.34994
    -3.70004
    -3.21261
    -1.78972
    -0.24867
    -1.38107
    -2.51840
    -1.71095
     1.29731
     2.21800
     1.66165
     0.19937
     0.73111
     1.99152
     3.35533
     5.46258
     4.63544
     2.75466
     2.65619
     2.53310
     2.25247
     1.98167
     1.45486
     1.05113
     0.88373
     0.71141
     0.50955
     0.27322
     0.34707
     0.41108
     0.30769
     0.64248
     0.91328
     1.08560
     1.13483
     1.24807
     1.42532
     1.39578
     1.46963
     1.30716
     1.53856
     1.70596
     1.61734
     1.59272
     1.55333
     1.12499
     0.97728
     0.88866
     0.72618
     0.92805
     0.83450
     0.53909
     0.28799
     0.21414
     0.01228
    -0.21913
    -0.27329
    -0.23390
    -0.16989
    -0.13543
    -0.33729
    -0.51454
    -0.70163
    -0.47515
    -0.34221
    -0.27821
    -0.18959
    -0.26344
    -0.30283
    -0.31760
    -0.22897
    -0.25359
    -0.33237
    -0.43576
    -0.18959
     0.04674
    -0.10589
    -0.18466
    -0.30775
    -0.37176
    -0.34714
    -0.14035
    -0.02219
    -0.25852
    -0.28806
    -0.39145
    -0.42099
    -0.28313
    -0.29790
    -0.34714
    -0.30283
    -0.16497
    -0.21420
    -0.12558
    -0.29298
    -0.29790
    -0.17482
    -0.19943
    -0.09112
     0.00243
    -0.14528
    -0.06158
     0.08121
     0.06643
     0.02705
    -0.01234
     0.03689
     0.12059
     0.25845
     0.12552
    -0.06650
    -0.16005
    -0.16005
     0.02705
     0.16983
     0.11567
     0.05659
    -0.05665
     0.02705
     0.04674
    -0.05173
    -0.11081
    -0.07142
    -0.02711
     0.00243
     0.05659
     0.10582
    -0.00742
     0.03197
    -0.04681
     0.03689
     0.12552
     0.00243
    -0.03203
     0.05659
    -0.04681
    -0.02219
    -0.04681
    -0.08127
    -0.06158
    -0.08127
    -0.11081
    -0.10589
    -0.24375
    -0.20928
    -0.20928
    -0.30283
    -0.31267
    -0.37176
    -0.48992
    -0.52931
    -0.63762
    -0.60316
    -0.65239
    -0.88872
    -0.99212
    -1.20383
    -1.02166
    -0.91334
    -0.72132
    -0.69178
    -0.87395
    -1.19398
    -1.11028
    -0.94780
    -0.97735
    -1.11520
    -1.21367
    -1.18906
    -1.19398
    -1.16444
    -0.92319
    -1.27276
    -1.45000
    -1.76018
    -2.12944
    -2.79411
    -3.37016
    -3.88713
    -3.84282
    -3.12891
    -2.82858
    -3.47848
    -3.23231
    -2.53809
    -2.62179
    -1.20383
    -0.87888
    -1.17921
    -1.33184
    -0.87395
    -0.07142
     0.54894
     0.98220
     1.44009
     1.81920
     1.59764
     1.67149
     1.91767
     1.82905
     1.99644
     1.69611
     1.13483
     0.85419
     0.76557
     0.86404
     1.04129
     1.04621
     1.14960
     1.09544
     0.80496
     0.63264
     0.71634
     0.82465
     0.55386
     0.57848
     0.55878
     0.45539
     0.33723
     0.07628
    -0.17482
    -0.07635
     0.01228
    -0.02711
    -0.00249
     0.10582
    -0.07635
    -0.15020
    -0.03696
     0.16490
     0.03197
     0.02212
     0.17968
     0.36677
     0.45539
     0.48001
     0.49478
     0.41108
     0.74095
     0.97236
     0.97728
     0.96251
     0.69172
     0.66710
     0.81973
     0.88866
     0.69664
     0.61294
     0.66710
     0.44554
     0.44062
     0.22891
     0.25353
     0.32246
     0.22891
     0.17968
     0.16490
     0.10090
     0.03689
     0.00243
    -0.01726
     0.07628
     0.15506
     0.08121
     0.29292
     0.11567
     0.03689
     0.11567
     0.04674
    -0.05173
    -0.16497
    -0.10096
    -0.02219
     0.11567
    -0.07635
    -0.21420
    -0.24375
    -0.11573
    -0.19451
    -0.13543
    -0.25852
    -0.17482
    -0.18466
    -0.11573
    -0.21913
    -0.08127
    -0.26836
    -0.02219
    -0.01726
    -0.03696
     0.11075
     0.04674
    -0.01726
     0.06151
     0.29784
     0.18952
     0.19445
     0.13044
     0.14029
     0.25353
     0.17475
     0.15506
     0.16983
     0.20429
     0.14521
     0.09598
     0.19937
     0.08121
    -0.00249
     0.00243
     0.06151
     0.03197
    -0.01234
    -0.10096
    -0.07635
    -0.15512
    -0.20928
    -0.22897
    -0.34221
    -0.26836
    -0.24867
    -0.33237
    -0.20928
    -0.29790
    -0.56377
    -0.65732
    -0.56377
    -0.57854
    -0.60808
    -0.65239
    -0.70655
    -0.71640
    -0.87395
    -0.95273
    -1.12505
    -1.00196
    -0.89857
    -0.74594
    -0.85918
    -1.07582
    -1.26291
    -1.06104
    -0.71640
    -0.79518
    -1.03150
    -1.09059
    -1.36138
    -1.71587
    -1.75033
    -2.29192
    -3.18799
    -3.44894
    -3.95606
    -2.89751
    -0.21420
     1.94721
     1.65672
     0.06643
     1.15945
     2.17861
     0.89358
    -0.17482
     0.88373
     2.56757
     3.77382
     4.75360
     5.63983
     4.56158
     3.20762
     2.20815
     1.72565
     1.40562
     1.03144
     0.66218
     0.30769
     0.19445
     0.08613
    -0.04188
    -0.06158
    -0.11573
    -0.12066
    -0.20436
    -0.16497
    -0.05665
    -0.20928
    -0.07142
    -0.10096
    -0.02219
     0.04182
    -0.02219
    -0.01726
    -0.03203
     0.17475
     0.05166
     0.09105
     0.11075
     0.00735
     0.08613
     0.12059
     0.14029
     0.26830
     0.30276
     0.13536
     0.26830
     0.24860
     0.24860
     0.14029
     0.17475
     0.28307
     0.23383
     0.12552
     0.11075
     0.00735
    -0.03203
    -0.16005
    -0.18466
    -0.21420
    -0.24867
    -0.38160
    -0.38653
    -0.54408
    -0.55393
    -0.67209
    -0.58839
    -0.56870
    -0.46038
    -0.55393
    -0.47023
    -0.35206
    -0.49484
    -0.46038
    -0.27329
    -0.18959
    -0.04681
     0.02212
     0.12552
     0.16490
     0.19445
     0.19937
     0.17968
     0.38646
     0.38154
     0.37169
     0.36677
     0.50463
     0.46524
     0.41108
     0.31261
     0.59325
     0.50463
     0.42585
     0.55386
     0.58340
     0.61294
     0.51940
     0.37169
     0.49478
     0.45047
     0.53417
     0.46031
     0.55386
     0.46524
     0.48493
     0.21414
     0.30276
     0.35200
     0.40616
     0.20922
     0.11567
    -0.03203
     0.18952
     0.11075
     0.30769
     0.15998
     0.03689
     0.23876
     0.17968
     0.10582
     0.06151
     0.04182
     0.30276
     0.26337
     0.12552
     0.16490
     0.16983
     0.04182
    -0.03696
    -0.16497
    -0.31267
    -0.29790
    -0.43084
    -0.40622
    -0.13050
    -0.24375
    -0.25359
    -0.37176
    -0.55885
    -0.73609
    -0.54900
    -0.66717
    -0.55885
    -0.66717
    -0.54408
    -0.34221
    -0.32252
    -0.42099
    -0.65239
    -0.73609
    -0.50469
    -0.68686
    -0.72132
    -0.80502
    -0.77548
    -0.43084
    -0.33237
    -0.33237
    -0.33237
    -0.47515
    -0.48007
    -0.47023
    -0.47023
    -0.39637
    -0.55393
    -1.28260
    -1.64694
    -1.68140
    -1.62725
    -2.87781
    -4.20223
    -5.29525
    -5.60543
    -5.29525
    -4.28593
    -2.99105
    -2.06544
    -1.84388
    -1.57801
    -2.06051
    -2.65626
    -2.31654
    -1.70602
    -0.91826
     0.59817
     1.85366
     2.65619
     2.97130
     2.77928
     2.21800
     1.51887
     1.23330
     1.34162
     1.55333
     1.50902
     1.09544
     0.81481
     0.65233
     0.76065
     0.83450
     1.09544
     1.03636
     1.15945
     0.98713
     0.99698
     0.96743
     1.04621
     0.86404
     0.77049
     0.76557
     0.61787
     0.56371
     0.57848
     0.53417
     0.46031
     0.43570
     0.53417
     0.45539
     0.36184
     0.39139
     0.28799
     0.37169
     0.53417
     0.48001
     0.39631
     0.33723
     0.34215
     0.26337
     0.48493
     0.53909
     0.42093
     0.34707
     0.42093
     0.38154
     0.38154
     0.32246
     0.23876
     0.28799
     0.26830
     0.27815
     0.14521
     0.05166
     0.09598
    -0.09604
     0.00243
     0.12059
     0.05659
    -0.10096
    -0.10096
     0.03197
     0.08613
    -0.00249
    -0.00249
     0.08121
     0.27815
     0.34215
     0.47016
     0.47016
     0.38646
     0.38646
     0.42093
     0.47508
     0.50955
     0.43077
     0.43077
     0.37662
     0.31261
     0.12059
     0.27322
     0.32738
     0.31261
     0.17475
     0.21906
     0.05659
    -0.06158
    -0.07142
    -0.26344
    -0.18959
    -0.01726
    -0.13050
    -0.22897
    -0.24375
    -0.31267
    -0.02711
     0.11075
    -0.21420
    -0.23882
    -0.07635
     0.11075
    -0.00742
    -0.13543
    -0.04681
    -0.23882
    -0.02219
    -0.07635
    -0.03203
    -0.05173
    -0.15512
    -0.31760
    -0.31760
    -0.65239
    -0.69178
    -0.58347
    -0.51946
    -0.61793
    -0.85426
    -0.66717
    -0.55885
    -0.41114
    -0.47515
    -0.30283
    -0.06650
     0.08121
     0.10582
     0.30276
     0.40123
     0.46031
     0.45047
     0.45047
     0.54401
     0.87881
     0.85419
     0.91820
     0.78034
     0.67695
     0.58340
     0.56863
     0.55386
     0.33230
     0.16983
     0.23876
     0.41600
     0.33723
     0.02705
    -0.47023
    -0.35206
    -0.09112
     0.06643
     0.07136
    -0.25852
    -0.54408
    -0.94288
    -0.79025
    -0.62778
    -0.60808
    -1.09059
    -1.67156
    -1.71587
    -1.48447
    -1.29245
    -0.90842
    -1.05612
    -1.90296
    -2.87781
    -3.97083
    -3.32093
    -2.94182
    -2.40516
    -2.13929
    -1.36138
    -1.29737
    -0.90842
    -0.12066
     0.26337
     0.15013
     0.25845
     0.13044
     0.57355
     1.29731
     1.85859
     2.07522
     2.22785
     2.07522
     1.92259
     1.72073
     1.60749
     1.68134
     1.39085
     1.08560
     0.94774
     0.89358
     1.11022
     1.00682
     0.61787
     0.93297
     1.02652
     1.20869
     1.36624
     1.32685
     1.23330
     0.98713
     1.05113
     0.99205
     0.83942
     0.64741
     0.48493
     0.43570
     0.35200
     0.33230
     0.25845
     0.20429
     0.20922
     0.20922
     0.24860
     0.15013
     0.13044
     0.02705
     0.14521
     0.21414
     0.12059
     0.05659
     0.10090
     0.09105
    -0.08127
     0.10090
     0.06151
     0.05659
     0.00735
     0.07628
     0.08613
     0.18952
     0.03197
    -0.08619
    -0.04188
     0.02705
     0.07628
     0.12552
     0.09105
     0.00735
     0.04182
    -0.04681
    -0.02219
    -0.05665
    -0.05173
     0.05166
     0.00735
    -0.06158
    -0.09112
    -0.18959
    -0.11081
    -0.08619
    -0.07635
    -0.04681
    -0.05665
    -0.06158
    -0.07635
    -0.14528
    -0.05173
    -0.13543
    -0.13543
    -0.10096
     0.06643
    -0.00742
     0.04674
    -0.17974
    -0.28313
    -0.19943
    -0.17974
    -0.09112
    -0.11573
    -0.19451
    -0.22405
    -0.30283
    -0.30775
    -0.17974
    -0.22897
    -0.08127
    -0.20436
    -0.28806
    -0.34221
    -0.25852
    -0.49977
    -0.43576
    -0.31760
    -0.27329
    -0.43576
    -0.45053
    -0.56870
    -0.70655
    -0.96258
    -0.98227
    -0.98227
    -1.12505
    -1.00689
    -1.02166
    -0.94288
    -0.88380
    -0.86411
    -0.78533
    -0.53915
    -0.51454
    -0.54408
    -0.18959
     0.23876
     0.14521
     0.35200
     0.59325
     0.78034
     0.91328
     0.88373
     1.03144
     1.06590
     1.34162
     1.36624
     1.18899
     1.16437
     1.17914
     1.20376
     1.10529
     0.97728
     0.81481
     0.66218
     0.81973
     0.76557
     0.29784
    -0.01726
    -0.08127
     0.04674
    -0.36191
    -0.42591
    -0.50469
    -0.56870
    -0.58839
    -0.80502
    -1.07089
    -0.96258
    -1.22844
    -1.52878
    -1.54847
    -1.34661
    -1.56816
    -1.51893
    -2.63656
    -3.91667
    -5.47742
    -7.33850
    -5.34448
    -2.21807
    -2.05559
    -1.06597
    -0.56377
    -0.47023
    -1.92758
    -3.04029
    -2.74488
    -1.36138
     0.25353
     1.44501
     2.18846
     2.48879
     2.75466
     2.93191
     2.79897
     2.19338
     1.77489
     1.21361
     0.79511
     0.69172
     0.65233
     0.49970
     0.64741
     0.58833
     0.49970
     0.47016
     0.18952
     0.14029
     0.19937
     0.27815
     0.37662
     0.18460
     0.17475
     0.18952
     0.08121
    -0.05173
     0.00243
     0.15506
     0.16490
     0.14029
     0.23383
     0.20922
     0.25353
     0.24368
     0.13044
     0.20429
     0.15506
     0.06151
     0.08613
     0.11075
     0.15013
     0.10582
     0.07136
     0.10090
    -0.05173
    -0.10096
    -0.05665
    -0.12558
     0.06643
     0.03689
     0.09105
    -0.04188
     0.02212
    -0.11573
    -0.07142
     0.00735
    -0.00742
    -0.02711
     0.07628
     0.01720
     0.03689
     0.09598
     0.02705
     0.15013
    -0.01234
     0.05659
     0.11567
     0.00735
    -0.12066
     0.05166
     0.05659
     0.21906
     0.25353
     0.32246
     0.43570
     0.36677
     0.33230
     0.29292
     0.15013
     0.32738
     0.46031
     0.44554
     0.38154
     0.20429
     0.13536
     0.27322
     0.17968
     0.15998
     0.09105
     0.03689
    -0.04681
     0.05659
    -0.03696
    -0.01726
    -0.03696
    -0.04681
     0.09598
     0.01228
    -0.22405
    -0.28313
    -0.43576
    -0.48007
    -0.65239
    -0.50961
    -0.58839
    -0.72132
    -0.90349
    -1.03150
    -1.06104
    -1.05120
    -1.04627
    -1.04135
    -0.84441
    -0.73117
    -0.54900
    -0.51946
    -0.44561
    -0.17482
     0.00735
     0.31753
     0.52432
     0.63756
     0.74588
     1.02159
     1.04129
     1.16930
     1.08560
     1.15453
     1.44994
     1.36131
     1.43517
     1.29731
     1.01175
     1.00190
     0.86896
     0.68680
     0.76065
     0.68187
     0.58833
     0.50955
     0.47508
     0.18460
    -0.25359
    -0.37176
    -0.26344
    -0.48500
    -0.59331
    -0.53423
    -0.43084
    -0.77548
    -1.19890
    -1.69618
    -0.79025
     0.92312
     0.98713
     0.36184
     0.03689
    -0.78041
    -1.14967
    -1.04627
    -0.66224
    -0.38653
    -0.41114
    -0.67701
    -2.13437
    -2.83843
    -2.08021
    -1.34168
    -0.73117
     0.09598
    -1.43523
    -1.68140
    -0.12558
     1.07575
     0.31753
    -0.47023
    -0.19943
     0.83450
     1.69119
     2.38048
     2.59219
     2.44941
     2.02599
     1.74042
     1.37116
     1.05113
     0.80988
     0.47508
     0.45047
     0.41600
     0.33230
     0.37169
     0.15506
     0.23383
     0.26830
     0.34215
     0.36184
     0.31261
     0.37662
     0.18952
     0.10090
     0.19445
     0.42585
     0.29784
     0.28799
     0.18952
     0.04182
     0.05166
     0.09105
    -0.06158
    -0.06158
    -0.15020
    -0.25852
    -0.34221
    -0.32744
    -0.24375
    -0.32744
    -0.36683
    -0.36683
    -0.41607
    -0.55885
    -0.57362
    -0.46530
    -0.47515
    -0.49484
    -0.43576
    -0.37176
    -0.17974
    -0.12558
    -0.23882
    -0.34714
    -0.38653
    -0.17482
    -0.16497
    -0.35206
    -0.21420
    -0.21913
    -0.22405
    -0.15512
    -0.07635
    -0.18959
    -0.32252
    -0.17974
    -0.28313
    -0.16989
    -0.14528
    -0.17482
    -0.15020
    -0.28806
    -0.23882
    -0.07635
    -0.03696
    -0.25359
    -0.11081
    -0.15020
    -0.01726
    -0.07142
    -0.15512
    -0.15512
    -0.09112
     0.02212
    -0.08127
    -0.02219
    -0.19943
    -0.23390
    -0.24375
    -0.11573
    -0.08619
    -0.17482
    -0.29298
    -0.42099
    -0.40622
    -0.45053
    -0.40622
    -0.39637
    -0.52438
    -0.51454
    -0.46530
    -0.50469
    -0.59331
    -0.75579
    -0.84441
    -0.68686
    -0.58839
    -0.61793
    -0.72132
    -0.76071
    -0.42591
    -0.14528
    -0.31760
    -0.48007
    -0.23390
     0.07628
     0.25845
     0.56863
     0.67695
     0.64248
     0.68187
     0.77049
     1.02159
     1.13976
     0.93297
     1.14960
     1.25792
     1.17914
     1.08560
     0.84927
     0.72126
     0.58340
     0.54401
     0.59325
     0.68187
     0.63756
     0.49970
     0.16983
     0.33230
     0.28307
     0.06643
    -0.14528
     0.16490
     0.12552
    -0.10096
    -0.08127
    -0.18959
    -0.32252
    -0.59824
    -0.66224
    -0.68686
    -0.73609
    -0.80010
    -0.84933
    -1.03150
    -1.41061
    -1.84388
    -2.95167
    -3.38001
    -4.04960
    -4.53211
    -3.87236
    -2.64641
    -2.46916
    -2.61687
    -2.43470
    -2.30669
    -1.46477
    -1.85865
    -2.12944
    -2.57256
    -1.75033
    -1.24814
    -0.49484
     1.05113
     2.24262
     2.05060
     1.28746
     0.93297
     0.69172
     0.51447
     0.52924
     0.54894
     0.67202
     0.58340
     0.55878
     0.52432
     0.67695
     0.72126
     0.63756
     0.48001
     0.44062
     0.40123
     0.36184
     0.25845
     0.20429
     0.16490
     0.20922
     0.21414
     0.23876
     0.24860
     0.28799
     0.08613
     0.19445
     0.32738
     0.28307
     0.32246
     0.44062
     0.36184
     0.23383
     0.19937
     0.32246
     0.37169
     0.28799
     0.45047
     0.30276
     0.29784
     0.26830
     0.15506
     0.14521
     0.21906
     0.19445
     0.19445
     0.18460
     0.10090
     0.14029
     0.08613
     0.14029
     0.07628
     0.17475
     0.16490
     0.16490
     0.21414
     0.14029
    -0.00249
     0.04182
     0.14029
     0.18952
     0.21906
     0.05659
     0.07136
     0.04182
     0.08121
     0.15998
     0.06643
     0.07136
     0.06643
     0.08613
     0.07136
     0.04674
    -0.01726
    -0.10096
     0.04182
    -0.17974
    -0.07635
    -0.07635
    -0.05665
    -0.05173
     0.01720
    -0.09112
    -0.09112
    -0.10096
    -0.11573
    -0.10589
    -0.06650
    -0.14035
    -0.02219
    -0.16005
    -0.19943
    -0.15512
    -0.24375
    -0.17482
    -0.09604
    -0.18466
    -0.20928
    -0.30775
    -0.41114
    -0.43084
    -0.37668
    -0.29790
    -0.29790
    -0.28806
    -0.04681
    -0.10096
     0.00735
     0.11075
     0.13044
     0.07136
     0.27815
     0.22891
     0.33230
     0.52924
     0.43077
     0.51447
     0.55386
     0.40616
     0.28799
     0.26830
     0.26830
     0.23876
     0.24368
     0.50955
     0.40123
     0.38154
     0.20922
     0.20922
     0.19937
     0.14029
    -0.02711
    -0.06650
    -0.22897
     0.03689
     0.24860
     0.25353
     0.08613
    -0.00742
    -0.19943
    -0.03696
     0.06151
    -0.16005
    -0.22897
    -0.55885
    -0.46038
    -0.52931
    -0.57362
    -0.54900
    -0.37668
    -0.86903
    -1.35153
    -2.37069
    -2.88274
    -1.91773
    -1.27276
    -0.97735
    -0.56870
    -0.07635
     0.69664
    -0.21420
    -1.03643
    -0.89857
    -0.37176
     0.24860
     0.95759
     1.68134
     1.98167
     2.29678
     2.61188
     1.98167
     1.20376
     0.57848
     0.71141
     0.71141
     0.85419
     0.84927
     0.71141
     0.49970
     0.16983
     0.06643
    -0.01726
    -0.09604
    -0.02711
    -0.24867
    -0.31760
    -0.41607
    -0.46530
    -0.48500
    -0.48500
    -0.41114
    -0.53423
    -0.33729
    -0.33237
    -0.29298
    -0.34714
    -0.53423
    -0.34714
    -0.31760
    -0.21420
    -0.17974
    -0.19451
    -0.06650
    -0.03696
    -0.05665
     0.07628
     0.07136
     0.14521
     0.08121
     0.14029
     0.13536
     0.19937
     0.03197
     0.08121
     0.21906
     0.28307
     0.16490
     0.20429
     0.29292
     0.25353
     0.16490
     0.26337
     0.26337
     0.22399
     0.18952
     0.27322
     0.26337
     0.18460
     0.18952
     0.25845
     0.21906
     0.15506
     0.16490
     0.18460
     0.19445
     0.10090
     0.10582
     0.13536
     0.11567
     0.20922
     0.11075
     0.13044
     0.09105
     0.06643
     0.04674
    -0.02711
     0.07628
     0.11075
     0.06643
    -0.02219
    -0.19451
    -0.19451
    -0.16497
    -0.28806
    -0.20436
    -0.23882
    -0.31267
    -0.34714
    -0.36683
    -0.37176
    -0.50469
    -0.72625
    -0.71148
    -0.64255
    -0.43576
    -0.51454
    -0.69671
    -0.71640
    -0.62285
    -0.78533
    -0.66717
    -0.67209
    -0.85918
    -0.80010
    -0.62778
    -0.44068
    -0.52438
    -0.58347
    -0.49484
    -0.20436
    -0.15020
    -0.01726
     0.12552
     0.12059
     0.27815
     0.24368
     0.32738
     0.48001
     0.39631
     0.39139
     0.38646
     0.52924
     0.63756
     0.60310
     0.48493
     0.47508
     0.34707
     0.43077
     0.18952
    -0.04681
    -0.10096
     0.06643
    -0.07635
    -0.14035
    -0.17974
    -0.40622
     0.15998
    -0.18466
    -0.53915
    -0.88380
    -0.95765
    -0.85918
    -0.71148
    -0.79518
    -0.60808
    -1.16936
    -2.11960
    -2.90243
    -3.70988
    -4.36963
    -4.02991
    -3.03537
    -2.86304
    -3.07475
    -3.50802
    -3.72958
    -2.51840
    -1.57309
    -1.46477
    -1.50908
    -1.56324
    -1.15459
    -0.38653
     0.41108
     0.81973
     1.38593
     1.74535
     2.03583
     1.90290
     1.69611
     1.24315
     0.81973
     0.50463
     0.24860
     0.43077
     0.58833
     0.64248
     0.74095
     0.52924
     0.35200
     0.33230
     0.46524
     0.67695
     0.75572
     0.81973
     0.87389
     0.91820
     0.95266
     0.90835
     0.74588
     0.92312
     0.91328
     1.01175
     0.83942
     0.76557
     0.60802
     0.65233
     0.54401
     0.63264
     0.66710
     0.58833
     0.49478
     0.49970
     0.48986
     0.40123
     0.32246
     0.39139
     0.42585
     0.32246
     0.23383
     0.14029
     0.21414
     0.13536
    -0.05665
    -0.32252
     0.08613
     0.00735
     0.03197
    -0.06158
    -0.28313
    -0.23882
    -0.04188
     0.01720
     0.18460
     0.23383
     0.07136
     0.15013
     0.26337
     0.13044
     0.10090
     0.24368
     0.35692
     0.46031
     0.45539
     0.37169
     0.28307
     0.16490
     0.13044
    -0.03696
     0.00735
     0.10090
     0.06643
    -0.07142
    -0.00742
    -0.09112
    -0.23882
    -0.36191
    -0.06158
    -0.06158
    -0.09112
     0.06151
     0.18460
     0.25353
     0.29784
     0.22399
    -0.08127
    -0.13543
    -0.05665
    -0.01234
    -0.15512
    -0.10589
    -0.12558
    -0.11081
     0.04182
    -0.16989
    -0.20436
    -0.50469
    -0.57362
    -0.66717
    -0.81487
    -0.75086
    -0.60316
    -0.39145
    -0.34714
    -0.43084
    -0.49484
    -0.58839
    -0.52438
    -0.63270
    -0.60808
    -0.46530
    -0.59331
    -0.52931
    -0.65239
    -0.56377
    -0.61793
    -0.68686
    -0.91334
    -0.94780
    -1.01181
    -0.99212
    -0.93796
    -0.92811
    -0.95273
    -0.91334
    -0.73609
    -0.41114
    -0.08619
     0.06151
     0.17968
     0.25353
     0.48493
     0.74095
     1.09052
     1.55333
     1.69119
     1.77489
     1.87828
     2.11461
     2.17369
     2.33124
     1.92752
     1.51887
     1.48440
     1.81427
     1.61734
     0.75080
     0.02212
    -0.13050
    -0.90349
    -1.75526
    -1.87834
    -1.82419
    -2.29192
    -2.25745
    -2.54794
    -2.41501
    -2.16883
    -1.26783
    -0.87888
    -0.16989
     0.26337
     0.36677
     0.86896
     0.45047
     0.34707
     0.89358
     1.66165
     2.03583
     2.22785
     2.08507
     2.25247
     1.83889
     1.12991
     0.58833
     0.24368
     0.06643
    -0.06650
    -0.06650
     0.02705
     0.17968
     0.30769
     0.46524
     0.36184
     0.50463
     0.43077
     0.53417
     0.59817
     0.50955
     0.44062
     0.27815
     0.34215
     0.31261
     0.27815
     0.29784
     0.28799
     0.27322
     0.19445
     0.23876
     0.17475
     0.11075
     0.16490
     0.22891
     0.21906
     0.20922
     0.22399
     0.14029
     0.12059
     0.26830
     0.26830
     0.23876
     0.13536
     0.14029
     0.06151
     0.09598
     0.18952
     0.06643
     0.18952
     0.19445
     0.02705
     0.16983
     0.18460
     0.17475
     0.08121
     0.30276
     0.42093
     0.45047
     0.46031
     0.47508
     0.49970
     0.41600
     0.28799
     0.46524
     0.49970
     0.62279
     0.70157
     0.46524
     0.42093
     0.40123
     0.38646
     0.44062
     0.41600
     0.24368
     0.28799
     0.25845
     0.20429
     0.20922
     0.12059
     0.24860
     0.24860
     0.13044
     0.09598
     0.10582
     0.09598
     0.03197
    -0.11573
     0.07628
     0.23383
     0.11075
     0.00735
    -0.10589
    -0.14035
    -0.07142
    -0.10096
    -0.17482
    -0.23390
    -0.22405
    -0.30775
    -0.35206
    -0.42099
    -0.60316
    -0.95765
    -1.01673
    -1.03150
    -1.19398
    -1.07582
    -1.27768
    -1.62232
    -1.48447
    -0.66717
    -0.39145
    -1.00196
    -0.92811
    -0.93303
    -0.72132
    -0.52438
    -0.38653
    -0.34714
    -0.18959
     0.02705
    -0.17974
    -0.21420
    -0.00742
    -0.07635
    -0.67701
    -0.84441
    -1.09551
    -1.18413
    -1.66171
    -2.09005
    -2.16883
    -1.75526
    -1.44508
    -1.59771
    -1.79957
    -1.82419
    -1.58786
    -1.46969
    -1.48939
    -1.98666
    -2.28699
    -1.68633
    -0.92811
    -0.18959
     0.05166
    -0.27329
    -0.38653
    -0.31760
    -0.24375
    -0.27821
    -0.41114
    -0.47023
    -0.38653
    -0.50469
    -1.11520
    -1.06597
    -0.67209
    -1.07089
    -1.69125
    -2.59225
    -2.89751
    -2.43962
    -2.05559
    -1.79957
    -1.45492
    -0.84933
    -0.76071
    -0.97242
    -0.80502
    -0.33237
    -0.08619
     0.16983
     0.65725
     1.32685
     1.63211
     1.66165
     1.68134
     1.50409
     1.22838
     1.12006
     0.97236
     0.81973
     0.81973
     0.65233
     0.58833
     0.31753
     0.31261
     0.26830
     0.40616
     0.48986
     0.49478
     0.60802
     0.80496
     0.80496
     0.76557
     0.80004
     0.75572
     0.77542
     0.89358
     0.80988
     0.83942
     0.75080
     0.69664
     0.82958
     0.91328
     0.91820
     0.79019
     0.59817
     0.64741
     0.68680
     0.73603
     0.65725
     0.72618
     0.59325
     0.56371
     0.58340
     0.62279
     0.50955
     0.57848
     0.37662
     0.47508
     0.49970
     0.47016
     0.45047
     0.35200
     0.39139
     0.33230
     0.47016
     0.37169
     0.27322
     0.36184
     0.29292
     0.28799
     0.43077
     0.24860
     0.20922
     0.27815
     0.30276
     0.21906
     0.21906
     0.18952
     0.26830
     0.26830
     0.20922
     0.15013
     0.18952
     0.18952
     0.22891
     0.19445
     0.23876
     0.30769
     0.19937
     0.25845
     0.15013
     0.22891
     0.25353
     0.12059
     0.32246
     0.42585
     0.42585
     0.37662
     0.45539
     0.35692
     0.45047
     0.26830
     0.45539
     0.60310
     0.36184
     0.48001
     0.57355
     0.53417
     0.47016
     0.35200
     0.37169
     0.47508
     0.37169
     0.36677
     0.35200
     0.20922
     0.21906
     0.12552
     0.14029
     0.09105
    -0.02219
    -0.01234
    -0.16989
    -0.17974
    -0.25852
    -0.23882
    -0.32252
    -0.63270
    -0.54900
    -0.79518
    -0.73609
    -0.86903
    -0.91826
    -0.81979
    -0.80502
    -0.55393
    -0.52438
    -0.81979
    -0.85918
    -0.64747
    -0.81979
    -1.33184
    -1.72079
    -2.35100
    -3.70004
    -4.04468
    -4.53211
    -4.67981
    -3.16830
     0.16490
     2.16384
     1.61734
    -0.30283
    -1.80449
    -1.82911
    -1.12505
     0.44062
     1.98167
     3.01561
     3.64581
     3.73936
     3.66058
     3.36025
     2.86298
     2.38048
     2.04568
     1.33670
     0.99698
     0.74588
     0.50955
     0.32738
     0.31261
     0.29784
     0.32246
     0.38646
     0.25845
     0.38154
     0.32738
     0.39139
     0.20922
     0.13044
     0.21414
     0.20922
     0.17968
     0.10582
    -0.10096
     0.05659
     0.09598
    -0.11081
    -0.02219
    -0.15020
    -0.09604
     0.08121
     0.04674
     0.15506
     0.12059
     0.12552
     0.12059
     0.13044
     0.19445
     0.27815
     0.30276
     0.13044
     0.24860
     0.31753
     0.33723
     0.31261
     0.27322
     0.17475
     0.28799
     0.12059
     0.17475
     0.16490
     0.08613
    -0.03696
    -0.07635
    -0.01234
    -0.08619
     0.01228
     0.04182
    -0.00249
     0.04674
    -0.12066
    -0.22897
    -0.17974
    -0.13050
    -0.16005
    -0.02219
    -0.11081
    -0.14528
    -0.02219
    -0.20928
    -0.01726
    -0.05665
    -0.08127
    -0.13543
    -0.04188
    -0.05173
    -0.08619
     0.07136
    -0.14528
    -0.07142
    -0.04188
     0.05659
    -0.00249
     0.02212
     0.00243
     0.01228
     0.03689
     0.02705
     0.02212
     0.05166
     0.00243
     0.12059
     0.03197
    -0.06650
    -0.03203
    -0.06158
     0.01720
     0.03689
     0.05166
    -0.04681
    -0.03696
     0.00243
     0.04674
     0.00243
     0.04674
    -0.07142
     0.01720
     0.02212
    -0.05173
     0.05659
    -0.04681
    -0.13050
    -0.29298
     0.04674
     0.15013
     0.08613
    -0.06158
    -0.10096
    -0.10096
     0.00735
     0.08613
    -0.02219
     0.00735
    -0.07635
     0.10090
     0.16490
    -0.03696
    -0.04188
    -0.04681
    -0.04681
     0.07136
     0.05659
    -0.04681
    -0.07635
    -0.30283
    -0.22897
    -0.14035
    -0.29790
    -0.37668
    -0.14528
    -0.25852
    -0.16989
    -0.22897
    -0.38160
    -0.45053
    -0.35206
    -0.43084
    -0.43576
    -0.40130
    -0.41114
    -0.72132
    -0.83949
    -0.57362
    -0.45546
    -0.40622
    -0.54408
    -0.57854
    -0.52931
    -0.52438
    -0.56377
    -0.54408
    -0.47023
    -0.29298
    -0.16005
     0.05659
    -0.09604
    -0.22897
    -0.07635
     0.23876
     0.33723
     0.45047
     0.38646
    -0.09112
    -0.59331
    -1.39584
    -2.11960
    -2.65133
    -3.00090
    -2.26238
    -0.87395
    -0.86411
    -0.73117
     0.79511
     0.42585
    -0.72625
    -1.33676
    -1.52878
    -0.63762
     0.45539
     1.06098
     1.60256
     2.41986
     2.39525
     2.04568
     1.75519
     1.43517
     0.94774
     0.63756
     0.39631
     0.11567
     0.12059
     0.16490
     0.07136
     0.01228
    -0.15512
     0.01720
     0.07628
     0.14521
     0.12552
    -0.06158
     0.02212
     0.11075
     0.15998
     0.18952
     0.23383
     0.23876
     0.12059
     0.29292
     0.32246
     0.32246
     0.22891
     0.21906
     0.33723
     0.35692
     0.26337
     0.32738
     0.40616
     0.37169
     0.37662
     0.35692
     0.29784
     0.26337
     0.25353
     0.26337
     0.48986
     0.39139
     0.27322
     0.31261
     0.15998
     0.17968
     0.15013
     0.16983
     0.15013
     0.15506
     0.13044
     0.01228
     0.16490
     0.09105
     0.03689
     0.07136
     0.12059
     0.08613
    -0.00742
     0.19445
     0.03689
     0.07628
    -0.06650
    -0.04681
    -0.03696
     0.04182
     0.07628
     0.03197
    -0.01234
    -0.20928
     0.01228
     0.00735
     0.00243
    -0.02219
    -0.26836
    -0.07635
     0.01720
     0.02705
    -0.00249
    -0.02219
    -0.06650
    -0.10589
     0.02212
     0.09598
     0.05166
     0.00243
    -0.03696
    -0.12066
    -0.04188
     0.12552
    -0.01726
     0.00243
    -0.00742
    -0.03696
     0.05659
     0.02212
    -0.12558
    -0.01726
     0.06643
    -0.01726
    -0.00249
    -0.03203
     0.01228
    -0.06650
    -0.08127
     0.09105
     0.04182
     0.03197
     0.00243
    -0.07635
    -0.03696
    -0.02219
    -0.06158
     0.04674
     0.01720
     0.00243
    -0.02711
    -0.06158
    -0.07142
    -0.21913
    -0.15020
    -0.18959
    -0.23390
    -0.21420
    -0.08619
    -0.01726
    -0.28313
    -0.24867
    -0.22897
    -0.26344
    -0.31267
    -0.38653
    -0.46530
    -0.39145
    -0.41607
    -0.33729
    -0.40622
    -0.32252
    -0.36191
    -0.43084
    -0.38653
    -0.40130
    -0.55393
    -0.62778
    -0.78533
    -0.66224
    -0.26344
    -0.39637
    -0.45546
    -0.64747
    -0.79518
    -0.95765
    -0.90349
    -0.62778
    -0.41114
    -0.62285
    -0.68686
    -1.08566
    -1.84880
    -2.29684
    -2.35592
    -1.69125
    -1.00689
    -0.85918
    -0.80995
    -0.25359
     0.18460
     0.30276
     0.07136
     0.54894
     0.71634
     0.78526
     1.23330
     1.42040
     1.58779
     1.84382
     2.14415
     2.58726
     2.41002
     1.77981
     1.20869
     0.83450
     0.42585
     0.04182
    -0.21420
    -0.25852
    -0.00249
     0.37662
     0.20429
     0.06643
    -0.07142
    -0.28806
    -0.40622
    -0.19943
    -0.00742
     0.08121
     0.32738
     0.44554
     0.53909
     0.64248
     0.74095
     0.63264
     0.67202
     0.39631
     0.34215
     0.57355
     0.54894
     0.52924
     0.41600
     0.49478
     0.31753
     0.42585
     0.29292
     0.19445
     0.11567
     0.06643
     0.13044
     0.09598
     0.16983
     0.18460
     0.09105
     0.12059
     0.44062
     0.25353
     0.24368
     0.07628
     0.16490
     0.26830
     0.31753
     0.29784
     0.33723
     0.23876
     0.19937
     0.23383
     0.30276
     0.44062
     0.22399
     0.27815
     0.26830
     0.38154
     0.34707
     0.36677
     0.27322
     0.30769
     0.41108
     0.36677
     0.32246
     0.41600
     0.35692
     0.25353
     0.30769
     0.31753
     0.29292
     0.30276
     0.34215
     0.26337
     0.37169
     0.20429
     0.14521
     0.28799
     0.23876
     0.17968
     0.18952
     0.15013
     0.12552
     0.06643
     0.09598
     0.10090
     0.14521
     0.04182
     0.12552
     0.16490
     0.13536
     0.04674
     0.02705
    -0.00742
     0.27815
     0.32738
     0.18460
     0.14521
     0.19445
     0.28307
     0.17475
     0.20429
     0.32246
     0.16983
     0.24860
     0.19445
     0.25353
     0.29292
     0.18460
     0.15506
     0.24860
     0.30276
     0.29784
     0.25845
     0.22399
     0.18952
     0.15998
     0.23876
     0.39139
     0.44062
     0.04182
     0.14521
     0.30769
     0.29292
     0.24368
     0.12552
     0.17968
     0.28799
     0.25353
     0.30276
     0.15506
    -0.01234
    -0.24375
    -0.37176
    -0.27821
    -0.44068
    -0.28806
     0.02705
     0.17475
    -0.13050
    -0.24867
    -0.45053
    -0.36683
    -0.29790
    -0.14035
     0.02705
     0.03197
    -0.09604
    -0.08127
    -0.13543
    -0.00249
     0.02212
    -0.26836
    -0.17974
    -0.51454
    -0.97735
    -1.78480
    -2.10483
    -2.19837
    -2.36577
    -2.99598
    -3.90190
    -4.95060
    -4.93583
    -4.31547
    -4.25639
    -2.88766
    -2.19837
    -2.27715
    -1.80942
    -1.61248
    -0.73117
     0.71634
     1.28254
     1.34162
     1.56810
     2.08014
     2.61188
     3.05992
     3.36025
     3.73936
     3.56704
     2.93683
     2.58234
     2.31155
     1.62226
     1.41055
     1.31208
     0.89358
     0.69664
     0.63756
     0.84435
     1.05606
     1.16930
     1.29731
     1.01667
     0.80988
     0.65725
     0.70649
     0.86896
     0.69172
     0.40616
     0.32738
     0.46031
     0.34707
     0.24860
     0.00243
    -0.03696
     0.09105
     0.11567
    -0.01726
     0.07628
     0.04674
    -0.12558
    -0.21420
    -0.12066
    -0.11081
    -0.10096
    -0.09604
    -0.04188
    -0.19943
    -0.25359
    -0.04681
    -0.10096
    -0.19451
    -0.00742
     0.07628
     0.10090
     0.23383
     0.08613
     0.01228
     0.15013
     0.33230
     0.16983
     0.20429
     0.26830
     0.23876
     0.29292
     0.21414
     0.24368
     0.33230
     0.27322
     0.27322
     0.24860
     0.24368
     0.26337
     0.18460
     0.15013
     0.27322
     0.22399
     0.25353
     0.18460
     0.24860
     0.17475
     0.17475
     0.13536
     0.08121
     0.17475
     0.13044
     0.28799
     0.20922
     0.12552
     0.16983
     0.13536
     0.21906
     0.20922
     0.17475
     0.14521
     0.07628
     0.35200
     0.40123
     0.56863
     0.48493
     0.22891
     0.17968
     0.15506
     0.28799
     0.25353
     0.35692
     0.28799
     0.25353
     0.28307
     0.26830
     0.14029
    -0.01726
     0.05659
     0.19937
     0.05659
    -0.01234
     0.06643
    -0.01234
    -0.03696
     0.16490
    -0.00742
     0.07136
    -0.01234
     0.06643
     0.09598
     0.22399
     0.17475
     0.10582
    -0.03696
     0.10582
     0.07628
     0.10090
     0.10090
     0.15013
     0.18952
     0.05166
     0.16983
     0.09598
     0.08613
    -0.04188
    -0.04681
     0.03689
    -0.04188
    -0.17482
    -0.29790
    -0.15512
    -0.31760
    -0.43576
    -0.48992
    -0.48992
    -0.33729
    -0.48992
    -0.63762
    -0.72132
    -1.12997
    -1.43523
    -1.55339
    -1.56816
    -1.36138
    -1.38600
    -2.25253
    -3.17322
    -3.35539
    -4.09392
    -4.61581
    -4.32040
    -3.57203
    -3.38493
    -2.87781
    -2.19837
    -2.39039
    -2.20329
    -1.37122
    -0.81487
    -0.94780
    -0.67701
     0.06643
     0.44062
     0.86404
     1.56810
     2.01121
     2.49372
     2.86790
     3.17808
     2.84821
     2.11461
     1.73550
     1.92752
     2.13923
     2.05060
     2.28201
     2.67096
     3.05992
     3.09438
     2.79897
     2.74482
     2.49372
     2.37063
     2.03091
     1.91274
     1.56810
     1.42040
     1.12991
     1.04621
     0.62771
     0.45539
     0.25845
     0.11075
    -0.05665
    -0.22405
    -0.41114
    -0.48992
    -0.39637
    -0.37668
    -0.31267
    -0.26344
    -0.15512
    -0.03696
     0.10582
    -0.10096
    -0.16497
    -0.11081
     0.03689
     0.18460
     0.10582
     0.18460
     0.20429
     0.08613
     0.20429
     0.15998
     0.26337
     0.28307
     0.28307
     0.32246
     0.26337
     0.34215
     0.19937
     0.23383
     0.30769
     0.33230
     0.24368
     0.24860
     0.29292
     0.19937
     0.19445
     0.14521
     0.11567
     0.20922
     0.26830
     0.03689
     0.05166
     0.14029
     0.10582
     0.10582
     0.13536
     0.16983
     0.12552
     0.16983
     0.08613
     0.06151
     0.03197
     0.04674
     0.00243
     0.00735
     0.04182
     0.02705
     0.01720
     0.02212
    -0.04681
    -0.19451
    -0.11573
    -0.04681
    -0.08127
     0.00735
    -0.02219
    -0.14528
    -0.19943
    -0.11081
    -0.11081
    -0.10589
    -0.21913
    -0.06158
    -0.15512
    -0.13050
    -0.10589
    -0.21913
    -0.23390
    -0.13543
    -0.15020
    -0.18466
    -0.18959
    -0.23882
    -0.31267
    -0.28806
    -0.22405
    -0.21913
    -0.17482
    -0.19943
    -0.26344
    -0.24867
    -0.11573
    -0.11573
    -0.21420
    -0.16989
    -0.13543
    -0.27821
    -0.13543
    -0.07142
    -0.10589
    -0.17482
    -0.18959
    -0.13543
    -0.08127
     0.02705
    -0.23390
    -0.15512
    -0.17974
    -0.17974
    -0.24375
    -0.14035
    -0.16989
    -0.22897
    -0.21913
    -0.22405
    -0.18466
    -0.31760
    -0.40130
    -0.47023
    -0.52931
    -0.50961
    -0.71640
    -0.73117
    -0.90842
    -0.94780
    -1.22844
    -1.23829
    -1.18906
    -1.47462
    -1.59278
    -1.43523
    -1.45985
    -1.65186
    -1.77003
    -1.75033
    -1.63709
    -2.06051
    -2.32638
    -2.67595
    -2.98613
    -3.40955
    -4.10869
    -3.67542
    -2.89258
    -1.97681
    -0.74102
    -0.52931
    -0.24375
     0.12552
    -0.53915
    -0.54900
     0.06643
     0.73111
     1.49425
     2.19831
     2.92698
     3.22732
     3.39472
     3.18793
     3.07961
     2.58726
     2.12445
     1.73550
     1.41055
     1.31208
     1.43024
     1.36131
     1.36624
     1.19884
     0.99205
     0.61294
     0.63756
     0.48001
     0.56863
     0.39139
     0.31261
     0.17968
     0.06151
     0.00243
    -0.22405
    -0.27329
    -0.38160
    -0.32252
    -0.46530
    -0.40622
    -0.22405
    -0.11573
    -0.16497
    -0.32252
    -0.09604
     0.06643
     0.14029
     0.24368
     0.13536
     0.19445
     0.35200
     0.49970
     0.40123
     0.45047
     0.34215
     0.42585
     0.51447
     0.44554
     0.50955
     0.40616
     0.45047
     0.35692
     0.45539
     0.48493
     0.38646
     0.37169
     0.28799
     0.31753
     0.35200
     0.39139
     0.34215
     0.31753
     0.35692
     0.40123
     0.31753
     0.37662
     0.37169
     0.37662
     0.22891
     0.35692
     0.44062
     0.43077
     0.33723
     0.26830
     0.39631
     0.35692
     0.39631
     0.42093
     0.42585
     0.44062
     0.39139
     0.30769
     0.28799
     0.33723
     0.16983
     0.37662
     0.23876
     0.26337
     0.29784
     0.25845
     0.29784
     0.15013
     0.14521
     0.08613
     0.16983
     0.17475
     0.24860
     0.16983
     0.14521
     0.20429
     0.26337
     0.23876
     0.19937
     0.15998
     0.10090
     0.22399
     0.32738
     0.16983
     0.09598
     0.04674
     0.17475
     0.31753
     0.30276
     0.17968
     0.08121
     0.06151
     0.01228
     0.00735
     0.16490
     0.14521
     0.02212
    -0.04188
    -0.00742
     0.09598
    -0.07142
    -0.17974
    -0.23882
    -0.15512
    -0.12558
    -0.13543
    -0.28313
    -0.34221
    -0.35206
    -0.31760
    -0.06650
    -0.15020
    -0.30283
    -0.42591
    -0.42099
    -0.53915
    -0.50469
    -0.63762
    -0.66717
    -0.77548
    -0.86903
    -0.85918
    -0.82964
    -0.90842
    -1.01181
    -1.01673
    -0.91334
    -0.79518
    -0.95765
    -0.81487
    -0.93796
    -0.77548
    -0.43576
    -0.28313
    -0.54900
    -0.71148
    -0.73609
    -0.79518
    -0.71640
    -0.79025
    -1.37615
    -2.20822
    -2.92705
    -3.22246
    -2.77934
    -2.33131
    -1.87342
    -1.12997
    -0.83949
    -0.72132
    -0.13543
    -0.07142
    -0.01234
     0.29784
     0.86404
     1.28746
     1.72565
     2.34601
     2.83836
     3.34548
     3.68028
     3.34056
     2.83836
     2.68573
     2.76943
     2.13923
     1.68626
     1.55333
     1.42040
     1.04621
     0.91328
     0.84927
     0.81481
     0.93789
     0.78034
     0.58833
     0.52432
     0.28799
     0.04674
    -0.09604
    -0.07635
     0.06151
    -0.19943
    -0.13543
    -0.11573
     0.05166
     0.10090
     0.20922
     0.10090
     0.01228
    -0.02711
    -0.05173
     0.10090
     0.02705
     0.02212
    -0.02219
    -0.16497
    -0.23390
    -0.14528
    -0.12558
    -0.10589
    -0.08127
    -0.14035
     0.05659
     0.22399
     0.23383
     0.16983
    -0.08127
     0.11075
     0.30276
     0.13536
     0.16983
     0.27815
     0.30276
     0.21906
     0.26830
     0.21414
     0.22891
     0.15998
     0.13044
     0.15998
     0.12552
     0.16490
     0.05166
     0.16490
     0.23383
     0.09105
     0.12552
     0.16490
     0.04674
     0.16983
     0.15506
     0.01228
     0.12059
     0.04182
     0.07628
     0.15013
     0.09598
    -0.02219
    -0.00249
     0.05166
     0.15506
     0.02212
     0.04182
     0.00735
    -0.01234
     0.07628
     0.03197
     0.01720
    -0.00742
     0.01228
     0.14029
     0.08613
     0.17968
    -0.10096
    -0.08127
    -0.06158
     0.08121
     0.10582
     0.09598
     0.03689
    -0.06650
     0.06643
     0.16983
     0.17475
     0.07136
     0.01720
     0.05166
     0.12059
     0.11567
     0.07628
    -0.02219
    -0.04681
     0.06151
     0.08613
     0.02705
     0.05659
     0.01228
    -0.19943
    -0.12558
    -0.15020
    -0.19451
    -0.13050
    -0.13543
    -0.11573
    -0.15512
    -0.10096
    -0.09112
    -0.24375
    -0.36683
    -0.24867
    -0.27329
    -0.28806
    -0.29790
    -0.35206
    -0.21913
    -0.25359
    -0.21913
    -0.17974
    -0.16005
    -0.26836
    -0.26344
    -0.46530
    -0.41114
    -0.28313
    -0.04681
    -0.04188
    -0.03203
     0.00735
    -0.01726
     0.18460
     0.32738
     0.33723
     0.24368
     0.11567
     0.35692
     0.29292
     0.09105
     0.25353
     0.57355
     0.64248
     0.25353
    -0.04681
    -0.49484
    -0.67701
    -1.11028
    -1.75033
    -2.52825
    -3.35047
    -3.75420
    -2.84827
    -1.37615
    -0.65732
    -1.68633
    -1.53862
    -1.51893
    -0.80502
     0.01228
     0.48986
     0.74095
     0.80496
     1.28746
     1.76012
     2.08999
     2.03091
     2.33124
     2.41986
     2.37063
     2.33124
     1.84382
     1.01175
     0.35692
    -0.00742
    -0.33729
    -0.29298
    -0.31760
    -0.10589
     0.50463
     0.66710
     0.36184
     0.30769
     0.21906
    -0.05173
     0.11567
     0.22891
     0.26830
     0.39631
     0.36184
     0.44554
     0.30276
     0.30276
     0.21414
     0.26830
     0.13536
     0.20429
     0.09105
     0.01228
    -0.10096
     0.01720
     0.12059
     0.06643
     0.09598
     0.01720
    -0.01726
    -0.02711
     0.08613
    -0.03203
     0.04674
     0.12552
     0.01228
     0.02212
     0.04674
     0.01720
    -0.00742
     0.05166
     0.00735
     0.10090
    -0.03203
     0.06643
    -0.02219
     0.01720
    -0.06158
    -0.07635
     0.04182
     0.05166
     0.05659
    -0.01726
    -0.06158
    -0.08619
    -0.14035
    -0.07142
    -0.10096
    -0.12558
    -0.20436
    -0.22405
    -0.16989
    -0.25852
    -0.15020
    -0.26836
    -0.22897
    -0.13543
    -0.22897
    -0.28313
    -0.25852
    -0.16005
    -0.20436
    -0.23390
    -0.08127
    -0.02711
    -0.01726
    -0.06158
     0.03689
    -0.06650
     0.02705
    -0.10589
     0.00735
     0.05166
     0.05659
     0.08613
    -0.11081
    -0.14528
    -0.04681
    -0.06650
    -0.19943
    -0.13543
    -0.17974
    -0.06158
    -0.18466
    -0.09604
    -0.26836
    -0.19943
    -0.23882
    -0.14528
    -0.24867
    -0.33237
    -0.33237
    -0.30775
    -0.22405
    -0.25359
    -0.49977
    -0.55885
    -0.35699
    -0.37668
    -0.52438
    -0.73117
    -0.87888
    -0.81487
    -0.97242
    -0.81487
    -0.67701
    -0.73117
    -0.73609
    -0.69671
    -0.63762
    -0.55393
    -0.50961
    -0.50961
    -0.33237
    -0.11573
    -0.09112
     0.00243
    -0.01726
     0.09105
     0.14521
     0.26830
     0.46524
     0.52924
     0.49478
     0.53417
     0.50955
     0.45539
     0.41108
     0.44062
     0.53909
     0.56863
     0.48986
     0.49970
     0.38154
     0.52432
     0.43570
     0.38646
     0.35200
     0.43077
     0.43077
     0.55878
     0.66218
     0.56863
     0.72126
     0.66710
     0.74095
     0.84927
     0.95266
     1.03636
     0.89851
     0.88866
     0.82465
     1.06590
     0.91328
     0.75080
     0.63264
     0.27815
     0.17475
    -0.43084
    -0.99704
    -1.54355
    -2.73011
    -4.59119
    -4.90629
    -3.68034
    -2.57748
    -1.54355
    -0.35206
     0.38154
     1.52871
     0.94282
    -0.59331
    -1.65186
    -1.43031
     0.31261
     2.22292
     3.46857
     3.81321
     3.94122
     3.52273
     2.61680
     1.72565
     0.92312
     0.41108
    -0.05665
    -0.43084
    -0.58839
    -0.72625
    -0.78533
    -0.97735
    -0.88380
    -0.70655
    -0.78041
    -0.79025
    -0.72625
    -0.71148
    -0.68686
    -0.64747
    -0.66717
    -0.58839
    -0.62285
    -0.60316
    -0.35699
    -0.27821
    -0.30775
    -0.26344
    -0.27329
    -0.13050
    -0.03203
     0.05659
     0.00243
     0.08121
     0.08121
     0.00243
     0.18952
     0.11075
     0.24368
     0.13536
     0.21906
     0.28307
     0.16983
     0.19937
     0.25845
     0.40616
     0.36184
     0.31261
     0.25353
     0.32246
     0.42585
     0.42585
     0.31753
     0.30769
     0.30276
     0.26830
     0.38154
     0.37662
     0.31753
     0.34215
     0.23383
     0.22399
     0.24368
     0.24860
     0.13044
     0.20922
     0.24860
     0.25353
     0.08121
     0.04182
    -0.00249
     0.00243
     0.06151
     0.14521
     0.00243
    -0.26836
    -0.29790
    -0.29298
    -0.37668
    -0.35699
    -0.60808
    -0.48992
    -0.44068
    -0.33729
    -0.38653
    -0.47023
    -0.49977
    -0.43576
    -0.22405
     0.10090
     0.18460
     0.04182
     0.19937
     0.34215
     0.43570
     0.53909
     0.60310
     0.50955
     0.69172
     0.81481
     0.79019
     0.65725
     0.71141
     0.24368
     0.07136
    -0.00742
    -0.18466
    -0.38653
    -0.56377
    -0.64255
    -0.60316
    -0.74102
    -1.11520
    -1.07089
    -0.95273
    -0.93796
    -0.93303
    -1.14967
    -0.88872
    -0.80010
    -0.70655
    -0.65732
    -0.38160
    -0.23390
    -0.32744
    -0.21913
    -0.12066
     0.01720
     0.15506
     0.30276
     0.36184
     0.32246
     0.36184
     0.42093
     0.45047
     0.41108
     0.36184
     0.33723
     0.57355
     0.74588
     0.68187
     0.54894
     0.51940
     0.52924
     0.51447
     0.36184
     0.36677
     0.33230
     0.37662
     0.39631
     0.31261
     0.24368
     0.24860
     0.25353
     0.25353
     0.32738
     0.19445
     0.14521
     0.23383
     0.17968
     0.26830
     0.18952
     0.23876
     0.27322
     0.29784
     0.31261
     0.14521
    -0.09112
    -0.33237
    -0.40622
    -0.56377
    -0.92319
    -1.35153
    -2.00143
    -2.87289
    -3.35539
    -3.96098
    -3.85759
    -3.30616
    -2.40023
    -2.43470
    -2.52332
    -2.65133
    -2.71041
    -1.39584
    -1.29737
    -1.44015
    -0.72625
     0.14521
     0.35692
     0.87389
     1.39578
     1.53364
     1.41547
     1.07575
     1.62226
     1.86351
     1.30716
     0.73603
     0.52924
     0.39139
     0.16490
     0.02705
     0.08613
     0.21906
     0.22891
     0.26337
     0.07136
     0.25353
     0.22891
     0.08613
     0.12552
     0.12059
     0.19445
     0.05659
     0.15013
     0.10582
     0.23876
     0.20429
     0.20922
     0.48001
     0.44062
     0.43077
     0.63264
     0.67202
     0.72618
     0.66710
     0.65233
     0.77542
     0.62279
     0.56863
     0.75080
     0.71141
     0.69664
     0.62279
     0.61787
     0.65233
     0.59325
     0.34215
     0.34215
     0.41108
     0.38646
     0.27322
     0.20429
     0.14029
     0.21906
     0.26830
     0.31261
     0.28307
     0.19445
     0.05659
     0.03689
     0.15506
     0.18460
     0.17968
     0.09598
     0.07136
     0.14521
     0.09598
     0.12059
     0.12552
     0.08613
     0.10090
     0.10582
     0.03689
     0.12059
     0.13536
     0.06151
     0.23383
     0.36677
     0.16983
     0.22891
     0.17475
     0.19937
     0.17475
     0.19937
     0.12552
     0.08121
    -0.05173
    -0.15020
    -0.14528
    -0.23882
    -0.35699
    -0.50469
    -0.47023
    -0.32252
    -0.18959
    -0.19943
    -0.34221
    -0.30283
    -0.20928
    -0.02711
     0.11075
     0.18952
     0.48493
     0.63264
     0.85912
     0.90343
     1.09544
     1.03636
     1.18407
     1.31700
     1.26284
     1.16437
     1.08560
     1.02652
     0.69172
     0.81481
     0.97728
     0.89851
     0.57848
     0.43570
     0.26830
     0.28799
     0.15506
     0.17475
     0.04182
     0.05659
     0.11567
     0.16983
     0.14521
     0.16490
     0.17968
     0.27322
     0.20922
     0.33230
     0.29784
     0.23383
     0.11075
     0.09105
     0.18952
     0.10582
     0.07628
     0.02212
    -0.08127
    -0.07635
    -0.02219
    -0.02219
    -0.18959
    -0.15020
    -0.19943
    -0.16005
    -0.16005
    -0.00742
    -0.18959
    -0.21913
    -0.31760
    -0.27329
    -0.57362
    -0.66224
    -0.63270
    -0.99704
    -1.66171
    -2.51840
    -3.21261
    -3.25692
    -2.87289
    -2.04574
    -1.56816
    -1.54355
    -1.13490
    -1.06597
    -0.85426
    -0.93303
    -1.06104
    -0.62285
    -0.15512
     0.60310
     1.42532
     1.97675
     2.08999
     2.41002
     2.99591
     2.90729
     1.65672
     0.86896
     0.93297
     1.08067
     1.07575
     1.07575
     0.92312
     0.53417
     0.72126
     0.67202
     0.34707
     0.31753
     0.25353
     0.17968
    -0.09604
    -0.01726
    -0.00742
     0.02705
     0.08121
    -0.03203
    -0.03696
    -0.17482
    -0.09604
    -0.15512
    -0.21420
    -0.05173
    -0.04188
    -0.02711
    -0.16005
    -0.15020
    -0.12558
    -0.09112
    -0.16497
     0.03197
    -0.04188
     0.00735
     0.16490
     0.11075
     0.15506
     0.04674
     0.04182
     0.01228
     0.06643
     0.00735
     0.09105
     0.07628
    -0.06650
    -0.06158
    -0.09112
    -0.17974
    -0.25852
    -0.28313
    -0.29790
    -0.31760
    -0.34714
    -0.38160
    -0.58839
    -0.56870
    -0.47023
    -0.40622
    -0.41607
    -0.10096
    -0.03696
     0.00735
     0.18952
     0.32738
     0.39139
     0.44062
     0.37662
     0.48986
     0.79511
     1.04129
     0.97236
     1.04129
     0.87389
     0.74588
     0.60310
     0.62279
     0.45539
     0.35692
     0.16983
    -0.00742
    -0.24867
    -0.38160
    -0.53915
    -0.54408
    -0.85918
    -0.91826
    -0.97242
    -0.86411
    -0.80995
    -0.84441
    -0.81979
    -0.58839
    -0.40622
    -0.35699
    -0.30283
    -0.34221
    -0.04188
     0.22399
     0.46524
     0.60310
     0.65233
     0.81973
     0.95266
     0.91328
     1.02652
     1.17914
     1.18407
     1.18407
     1.09544
     1.14960
     1.12499
     1.06590
     1.02159
     1.02159
     1.07083
     1.14960
     0.86404
     0.88866
     0.78526
     0.62279
     0.46524
     0.45539
     0.21414
     0.51447
     0.42585
     0.20922
     0.08121
    -0.13050
    -0.09112
    -0.04681
    -0.00742
     0.01720
    -0.31267
    -0.39145
    -0.20436
    -0.26344
    -0.18959
    -0.17482
    -0.25359
    -0.21913
    -0.13543
    -0.04681
    -0.16989
    -0.17974
    -0.06650
     0.00243
    -0.01234
    -0.10589
    -0.28806
    -0.33237
    -0.59331
    -0.66224
    -0.74594
    -1.10536
    -1.63217
    -2.12944
    -2.77934
    -3.21261
    -3.09445
    -2.66118
    -2.25745
    -2.06544
    -1.71095
    -1.45492
    -1.49924
    -1.13982
    -1.07089
    -0.83456
    -0.26344
     0.22399
     0.60802
     0.98713
     1.53364
     1.71088
     1.70596
     1.51394
     1.25792
     1.01175
     0.75572
     0.36184
     0.26830
     0.11075
     0.02705
     0.02705
     0.08121
     0.23383
     0.11567
     0.02705
     0.07628
     0.22891
     0.16490
     0.29292
     0.25353
     0.48001
     0.44554
     0.48986
     0.41108
     0.26830
     0.26337
     0.18952
     0.16490
     0.14029
     0.17475
     0.06643
    -0.15020
    -0.20436
    -0.22897
    -0.17482
    -0.06650
    -0.18959
    -0.08127
    -0.18959
    -0.12066
    -0.17482
    -0.13543
    -0.25852
    -0.28313
    -0.12066
    -0.02219
    -0.10589
    -0.19451
    -0.09112
    -0.01726
    -0.10096
    -0.17482
    -0.23390
    -0.32744
    -0.30283
    -0.38653
    -0.28313
    -0.30283
    -0.39637
    -0.32252
    -0.14528
    -0.02711
     0.08613
    -0.23390
    -0.16005
    -0.07635
    -0.01726
     0.10582
     0.12552
     0.19445
     0.22399
     0.16490
     0.22891
     0.16983
     0.07136
     0.01720
    -0.05665
     0.02212
    -0.03696
    -0.00742
    -0.15020
    -0.29790
    -0.17974
    -0.12558
    -0.01726
    -0.11081
     0.00735
     0.15506
     0.19937
     0.32246
     0.23383
     0.31753
     0.30769
     0.62771
     0.92805
     1.04129
     1.07083
     1.12006
     0.98713
     1.08560
     1.12991
     1.12499
     1.13976
     1.10037
     1.22346
     1.26777
     1.23330
     1.15945
     1.04129
     0.91328
     0.83942
     0.87389
     0.65725
     0.63264
     0.76065
     0.65233
     0.64741
     0.39631
     0.36677
     0.38646
     0.46524
     0.44554
     0.28307
     0.13044
     0.15998
     0.17475
     0.15506
     0.17968
     0.01720
     0.05166
    -0.00249
    -0.01234
     0.01720
    -0.07142
    -0.22405
    -0.19943
    -0.13543
    -0.09604
    -0.03203
    -0.04681
     0.06151
    -0.15512
    -0.12066
     0.03197
    -0.06158
     0.17475
     0.10090
     0.08121
     0.06643
    -0.05665
    -0.14528
    -0.42591
    -0.35699
    -0.25359
    -0.53423
    -0.84441
    -1.41554
    -2.04574
    -2.62179
    -3.23231
    -3.84774
    -3.90682
    -3.38986
    -2.53809
    -2.00143
    -1.66663
    -1.50908
    -1.12505
    -1.36138
    -0.97735
    -0.43084
     0.35692
     0.65725
     1.18407
     2.41986
     3.20762
     2.82851
     2.24754
     2.16384
     2.10968
     1.85366
     1.49917
     0.97236
     0.60802
     0.42093
     0.25353
     0.00243
    -0.15512
    -0.34714
    -0.42591
    -0.53915
    -0.46038
    -0.28313
    -0.12066
    -0.27821
    -0.29298
    -0.37176
    -0.36191
    -0.24375
    -0.17482
    -0.28806
    -0.30283
    -0.28806
    -0.36191
    -0.50469
    -0.36191
    -0.46530
    -0.50469
    -0.33729
    -0.35206
    -0.44068
    -0.32744
    -0.27821
    -0.38160
    -0.31760
    -0.24375
    -0.20436
    -0.12066
    -0.22405
    -0.05665
    -0.09112
    -0.08127
    -0.06650
    -0.03203
    -0.01234
    -0.01234
    -0.06650
     0.02212
    -0.11081
    -0.05665
    -0.10589
    -0.07635
    -0.14035
    -0.16989
    -0.20436
    -0.25852
    -0.32252
    -0.42591
    -0.48007
    -0.53915
    -0.62285
    -0.64747
    -0.79518
    -0.91334
    -1.09059
    -0.87395
    -0.95765
    -0.90842
    -0.94780
    -0.98719
    -1.03643
    -1.00689
    -1.07582
    -0.93303
    -0.81979
    -0.79518
    -0.59824
    -0.51946
    -0.21420
    -0.20436
     0.10090
     0.31261
     0.32246
     0.46031
     0.67202
     1.01667
     1.32685
     1.54841
     1.81920
     1.96690
     2.03583
     1.88813
     2.11953
     2.26724
     2.32632
     2.16384
     2.08507
     1.70103
     1.85366
     1.78966
     1.61241
     1.51394
     1.32685
     1.13976
     1.02159
     0.86404
     0.78034
     0.59325
     0.61787
     0.59325
     0.63756
     0.61294
     0.59325
     0.53417
     0.42093
     0.53417
     0.42585
     0.43570
     0.52432
     0.53417
     0.26337
     0.22399
     0.28307
     0.08613
    -0.13543
     0.04674
     0.23383
     0.05659
    -0.00249
    -0.01726
    -0.09112
    -0.23390
    -0.21420
    -0.13543
    -0.09604
     0.06643
     0.03689
    -0.02219
     0.00735
     0.16983
    -0.01726
     0.10582
     0.24368
     0.13044
     0.27815
     0.25353
     0.24368
     0.16983
    -0.06158
     0.01720
     0.15013
     0.17475
     0.14521
     0.04674
    -0.11573
    -0.08619
    -0.14035
    -0.15020
    -0.26344
    -0.37176
    -0.42099
    -0.62778
    -0.81487
    -1.26291
    -1.77003
    -1.73556
    -1.96204
    -2.48393
    -3.11906
    -4.20223
    -5.06877
    -4.52226
    -3.31108
    -2.16883
    -1.49431
    -1.27768
    -2.57256
    -1.50416
    -0.53915
    -0.51946
    -0.65732
    -0.08619
     0.97236
     1.76996
     2.38540
     2.94668
     2.97130
     2.60696
     2.15400
     1.37608
     0.85912
     0.27815
     0.32738
     0.86404
     0.51447
    -0.17482
    -0.40622
    -0.58347
    -0.51946
    -0.27329
    -0.03203
    -0.22897
    -0.17974
    -0.13050
    -0.10589
    -0.15020
    -0.19451
    -0.08619
     0.10582
     0.09105
     0.08613
     0.08121
    -0.06158
    -0.02219
     0.01720
    -0.01234
     0.12059
     0.11567
     0.09598
    -0.07142
     0.12059
     0.24368
     0.31753
     0.42093
     0.45047
     0.54401
     0.55386
     0.63264
     0.74095
     0.59817
     0.59817
     0.71141
     0.70157
     0.69664
     0.64741
     0.56863
     0.61294
     0.68680
     0.58833
     0.57848
     0.49970
     0.47508
     0.45539
     0.48001
     0.43570
     0.26337
     0.08121
     0.11075
     0.05659
     0.04182
    -0.11573
    -0.25852
    -0.29790
    -0.24867
    -0.48992
    -0.48992
    -0.48500
    -0.54900
    -0.71640
    -0.62778
    -0.60316
    -0.64255
    -0.56377
    -0.68686
    -0.53423
    -0.60316
    -0.57854
    -0.51454
    -0.53423
    -0.30775
    -0.21913
    -0.10589
    -0.08127
    -0.14528
    -0.05173
     0.35692
     0.51940
     0.79019
     0.68187
     0.76557
     1.12006
     1.20376
     1.32193
     1.36131
     1.55333
     1.71581
     1.72565
     1.73550
     1.70596
     1.79950
     1.82905
     1.91274
     1.74042
     1.57795
     1.22838
     1.21853
     1.18899
     1.14468
     1.12006
     0.99698
     0.89358
     0.77049
     0.74588
     0.41600
     0.49478
     0.47016
     0.30276
     0.17968
     0.24860
     0.29784
     0.21414
     0.14521
     0.15998
     0.18460
     0.13044
     0.17968
     0.04182
     0.13044
     0.13044
     0.15013
     0.11075
     0.15013
    -0.02711
    -0.10589
    -0.17482
     0.00243
    -0.00742
    -0.05665
    -0.10589
    -0.01234
    -0.11573
    -0.15020
    -0.18959
    -0.21913
    -0.29298
    -0.53423
    -0.61793
    -0.44561
    -0.64255
    -0.83949
    -0.65239
    -0.61793
    -0.50469
    -0.83949
    -1.26783
    -1.41061
    -1.61740
    -1.69618
    -2.41993
    -3.31108
    -3.96098
    -3.72465
    -3.60649
    -2.86304
    -2.24268
    -2.38546
    -2.18852
    -1.99651
    -1.20383
    -1.21367
    -0.90842
    -0.31267
    -0.13050
     0.64248
     1.41547
     1.54348
     1.68626
     2.00629
     2.26231
     2.26724
     2.04076
     1.49425
     1.16437
     0.93789
     0.91328
     0.60310
     0.33723
     0.34215
     0.23876
     0.24860
     0.38154
     0.39139
     0.38154
     0.49970
     0.48493
     0.50955
     0.63756
     0.59325
     0.35692
     0.36184
     0.44062
     0.49478
     0.31753
     0.36184
     0.18952
     0.16983
     0.16983
     0.17968
     0.15506
     0.15013
     0.00243
    -0.20436
    -0.20436
    -0.24375
    -0.39637
    -0.22897
    -0.12066
    -0.15512
    -0.31760
    -0.41607
    -0.44561
    -0.31267
    -0.12066
    -0.12066
    -0.36191
    -0.40622
    -0.40622
    -0.25359
    -0.19943
    -0.04188
    -0.27329
    -0.13543
    -0.23390
    -0.17482
    -0.12066
    -0.19943
    -0.26344
    -0.27329
    -0.24375
    -0.10589
    -0.16989
    -0.20928
    -0.37668
    -0.35699
    -0.22897
    -0.01726
    -0.11081
    -0.01234
    -0.10589
    -0.11081
     0.04674
     0.08121
     0.03197
     0.13044
     0.18460
     0.16983
     0.22399
     0.38154
     0.40123
     0.42585
     0.47508
     0.62279
     0.53417
     0.33723
     0.25845
     0.23383
     0.44062
     0.22891
     0.01228
     0.02212
    -0.16497
    -0.16497
    -0.17974
    -0.30775
    -0.48992
    -0.45053
    -0.56377
    -0.35699
    -0.27329
    -0.35699
    -0.19451
    -0.01726
     0.16983
     0.43570
     0.84435
     0.82465
     0.95266
     1.03144
     1.53856
     1.60256
     1.79950
     1.82412
     1.56810
     1.81920
     2.02599
     1.75027
     1.56810
     1.44994
     1.46471
     1.30716
     1.10037
     0.99698
     0.76557
     0.87881
     0.67202
     0.61787
     0.53417
     0.44062
     0.33723
     0.31261
     0.48493
     0.47508
     0.37169
     0.35692
     0.34215
     0.19445
     0.10582
    -0.08619
    -0.31760
    -0.47515
    -0.57362
    -0.33729
    -0.40622
    -0.68194
    -0.92319
    -1.00689
    -1.19398
    -1.44015
    -1.88819
    -2.31654
    -2.78919
    -3.31108
    -3.44894
    -2.99105
    -2.38054
    -1.89312
    -1.71095
    -2.02113
    -2.39039
    -1.91281
    -1.52385
    -0.88380
    -0.10589
    -0.07142
    -0.23390
     0.23383
     0.85912
     0.53417
     1.43517
     1.71088
     1.58287
     1.47455
     1.15453
     1.09544
     1.30716
     1.13976
     0.82465
     0.36184
     0.43077
     0.47016
     0.30769
     0.11075
     0.05659
    -0.05173
     0.11567
     0.14029
    -0.08619
    -0.34714
    -0.52931
    -0.58839
    -0.72132
    -0.54900
    -0.62285
    -0.77548
    -0.60808
    -0.36683
    -0.09112
     0.14521
     0.26337
     0.27815
     0.22891
     0.30276
     0.31261
     0.53417
     0.49970
     0.65725
     0.61787
     0.63264
     0.59817
     0.48001
     0.38154
     0.36184
     0.28799
     0.15013
     0.15506
     0.08613
    -0.18959
    -0.05173
    -0.17482
    -0.20436
    -0.33729
    -0.31760
    -0.22897
    -0.23390
    -0.30775
    -0.27821
    -0.36191
    -0.32744
    -0.24375
    -0.35206
    -0.26836
    -0.17482
     0.04182
    -0.22897
    -0.32744
    -0.28806
    -0.10096
     0.09598
     0.08613
    -0.09112
    -0.18959
    -0.12558
    -0.25359
    -0.15512
     0.24368
     0.09105
     0.15998
     0.20922
     0.13044
    -0.09604
    -0.02219
    -0.01726
     0.28307
     0.42585
     0.51940
     0.32738
     0.42585
     0.33230
     0.41108
     0.24368
     0.34215
     0.50955
     0.52924
     0.41108
     0.27322
     0.38646
     0.51940
     0.20922
     0.09598
     0.24860
     0.17475
     0.24368
     0.19937
     0.17475
     0.10582
     0.02212
    -0.05173
     0.02212
    -0.00742
    -0.14528
    -0.23882
    -0.31760
    -0.41114
    -0.48500
    -0.62285
    -0.55393
    -0.64255
    -0.76071
    -0.65239
    -0.74102
    -0.77548
    -0.85918
    -0.92319
    -0.90349
    -0.81979
    -0.57362
    -0.20928
    -0.35699
    -0.36683
    -0.29298
    -0.22897
    -0.08619
     0.18460
     0.49478
     0.62279
     0.69172
     0.90835
     1.06098
     1.01175
     1.05606
     1.26284
     1.06098
     1.16930
     0.75080
     0.40616
     0.01228
     0.08121
    -0.25852
    -0.84933
    -1.90296
    -3.28154
    -4.07915
    -3.42432
    -2.12944
    -1.44015
    -1.65186
    -1.74049
    -1.91773
    -1.71587
    -0.99212
    -0.92811
    -1.09551
    -0.55885
     0.27815
     1.35147
     1.67642
     0.87389
     0.53909
     1.38101
     1.70596
     1.12991
     0.72618
     0.28307
    -0.23390
    -0.42591
    -0.51454
    -0.37176
    -0.21913
     0.02705
     0.03197
     0.11075
     0.20922
     0.38154
     0.36184
     0.51447
     0.57848
     0.53417
     0.60802
     0.58833
     0.56863
     0.50463
     0.54894
     0.62771
     0.56371
     0.36677
     0.45539
     0.42093
     0.50955
     0.38154
     0.36184
     0.35200
     0.23876
     0.32738
     0.26337
     0.28799
     0.19937
     0.22399
     0.26337
     0.16490
     0.15998
     0.18952
     0.05659
     0.11567
     0.14521
     0.24368
     0.15013
     0.11567
     0.15013
     0.15013
     0.01228
     0.19445
     0.17968
     0.07136
     0.14029
     0.19445
     0.16983
     0.07136
     0.05659
     0.09598
     0.08613
     0.19445
     0.10582
     0.18952
    -0.08127
     0.04674
    -0.00249
     0.11075
     0.26830
     0.15013
     0.05166
     0.25845
     0.15998
     0.13536
     0.23876
     0.22891
     0.15506
     0.24860
     0.34215
     0.40123
     0.33723
     0.43570
     0.31753
     0.32738
     0.40123
     0.40616
     0.34707
     0.37169
     0.43077
     0.30276
     0.25845
     0.31261
     0.37662
     0.27322
     0.47508
     0.57848
     0.38646
     0.36677
     0.32246
     0.19445
     0.42585
     0.64248
     0.63264
     0.50955
     0.21414
     0.04674
    -0.15512
     0.21906
     0.09598
    -0.01234
     0.52432
     1.29731
     2.09984
     2.13923
     1.37116
     0.58833
     0.33723
     0.30769
     0.47508
     0.96743
     1.49917
     1.53364
     1.10037
     0.53417
     0.09105
    -0.19451
    -0.13050
    -0.52438
    -1.03643
    -1.34168
    -1.29245
    -1.31214
    -0.98227
    -0.96750
    -0.91826
    -1.09551
    -1.25798
    -1.29737
    -1.17921
    -1.03643
    -0.97242
    -0.93796
    -0.81979
    -0.59824
    -0.69671
    -0.85426
    -1.14474
    -1.08074
    -0.92319
    -0.92811
    -1.26783
    -1.44015
    -1.77495
    -2.45439
    -2.98613
    -3.74927
    -3.40955
    -2.62179
    -1.92266
    -1.94727
    -2.26238
    -2.96644
    -2.28207
    -1.09059
    -1.03643
    -0.53423
    -0.20928
     0.24368
     0.85912
     1.17422
     1.44009
     1.74535
     1.99644
     2.08014
     1.81920
     1.80935
     1.61734
     1.46471
     1.17914
     0.94282
     0.56371
     0.50463
     0.51940
     0.37662
     0.28307
     0.26830
     0.40123
     0.42585
     0.31753
     0.32738
     0.32246
     0.38154
     0.50463
     0.45539
     0.42093
     0.44554
     0.28307
     0.42093
     0.46031
     0.45047
     0.33723
     0.35692
     0.31753
     0.35692
     0.33230
     0.26830
     0.18952
     0.27815
     0.25353
     0.11567
    -0.05665
     0.25845
     0.02705
     0.05659
     0.15998
    -0.02219
    -0.01726
    -0.11573
    -0.12066
    -0.11081
    -0.16497
    -0.10096
    -0.18959
    -0.19451
    -0.10096
    -0.15512
    -0.09112
    -0.14035
    -0.18466
    -0.25359
    -0.16497
     0.02212
    -0.14035
    -0.06650
    -0.10096
    -0.03696
     0.05659
     0.14521
     0.10582
    -0.02219
     0.08121
     0.15013
     0.11567
     0.13536
     0.09598
    -0.00249
     0.04674
     0.17475
     0.07628
    -0.01726
     0.04182
     0.06643
     0.02705
    -0.02219
    -0.01234
     0.04182
     0.05659
     0.03689
     0.15506
     0.02212
     0.07136
     0.03197
     0.12059
     0.14029
     0.25845
     0.21414
     0.22399
     0.17475
     0.25353
     0.27322
     0.27815
     0.29784
     0.18460
     0.24860
     0.54894
     0.47508
     0.53417
     0.45047
     0.17475
     0.30276
     0.76065
     0.86404
     0.79511
     0.45047
     0.24860
     0.08121
     0.24860
     0.26337
     0.20429
     0.10090
     0.01228
    -0.11573
    -0.42099
    -0.61301
    -0.91826
    -1.03643
    -0.99212
    -0.62778
    -0.47023
    -0.76564
    -1.02658
    -1.18906
    -1.31707
    -1.37122
    -1.57309
    -1.44015
    -0.64747
    -0.12066
     0.25353
     0.10090
     0.09105
     0.44062
     0.81481
     1.17914
     1.07575
     1.10037
     1.27269
     1.17422
     0.92312
     1.04129
     1.34162
     0.97728
     0.28799
    -0.24867
    -0.71640
    -1.44015
    -2.03097
    -1.84880
    -2.07036
    -2.09498
    -1.45492
    -0.28313
     0.09598
    -0.82964
    -1.69125
    -1.66663
    -0.68686
    -0.23882
     0.28799
     0.84927
     1.13976
     1.44501
     1.23330
     0.80988
     0.61787
     0.44554
     0.36677
     0.26830
     0.16983
     0.05166
     0.09105
     0.02705
     0.06151
     0.16490
     0.14029
     0.07628
     0.11075
     0.17475
     0.14029
     0.13044
     0.31261
     0.37662
     0.40123
     0.48986
     0.34215
     0.14029
     0.21906
     0.28799
     0.29292
     0.36184
     0.28799
     0.26337
     0.22891
     0.20922
     0.24860
     0.10090
     0.13044
     0.20922
     0.15013
     0.14029
     0.11567
     0.13536
     0.04674
     0.04674
     0.04182
     0.06151
     0.01228
    -0.02219
     0.07628
     0.02705
     0.01228
    -0.08619
    -0.08127
    -0.04681
     0.04674
    -0.11573
    -0.04681
    -0.04188
    -0.05173
    -0.07142
    -0.15020
    -0.09112
    -0.12066
    -0.07142
    -0.12066
    -0.16989
    -0.09112
    -0.07142
    -0.27329
    -0.22405
    -0.08127
    -0.04681
    -0.17482
    -0.10589
    -0.15020
    -0.08619
    -0.14035
    -0.17482
    -0.12066
    -0.00742
    -0.04681
    -0.01726
    -0.01726
    -0.01234
    -0.03203
    -0.01726
     0.03197
     0.01228
     0.00243
     0.04182
     0.05659
     0.05659
     0.00243
     0.04674
     0.10582
     0.11567
     0.10582
     0.01228
     0.08121
     0.14029
     0.03197
    -0.05665
     0.04674
     0.10090
     0.05166
     0.03689
     0.11075
     0.03689
     0.00735
    -0.04188
    -0.02219
    -0.04188
    -0.09604
     0.09598
     0.01720
     0.06151
    -0.04188
    -0.27821
    -0.10096
    -0.11573
    -0.09112
    -0.17482
    -0.06158
    -0.17482
    -0.22405
    -0.31760
    -0.33729
    -0.28806
    -0.24375
    -0.34714
    -0.33237
    -0.34714
    -0.33729
    -0.48500
    -0.34714
    -0.29298
    -0.41114
    -0.36191
    -0.31760
    -0.30775
    -0.30283
    -0.28806
    -0.14528
    -0.03696
    -0.03203
    -0.00742
    -0.17974
    -0.27821
    -0.43084
    -0.55885
    -0.89365
    -1.13490
    -1.41061
    -2.38546
    -3.33078
    -3.93144
    -4.45333
    -3.98560
    -3.14861
    -0.78041
     0.20922
     0.02705
    -0.71640
     0.75080
     1.03636
     1.00682
     1.10529
     1.68626
     2.57249
     3.08454
     3.94615
     4.31049
     3.82306
     3.48334
     2.81374
     1.97183
     1.31208
     0.54894
    -0.12066
    -0.51946
    -0.66717
    -0.69178
    -0.78041
    -0.60808
    -0.45053
    -0.39145
    -0.08619
     0.14029
     0.01720
    -0.07142
     0.01720
     0.13536
     0.21906
     0.19445
     0.30769
     0.36677
     0.19445
     0.16983
    -0.06650
     0.06643
     0.20429
    -0.00249
    -0.09112
    -0.03696
     0.06643
     0.06643
    -0.07142
    -0.14035
    -0.08127
    -0.12558
    -0.00742
    -0.07142
    -0.13543
    -0.07142
    -0.17482
    -0.10589
    -0.04681
    -0.02711
    -0.07635
    -0.06158
    -0.16989
    -0.20928
    -0.29790
    -0.25852
    -0.18959
    -0.14035
    -0.10096
    -0.14035
    -0.34714
    -0.37668
    -0.33237
    -0.22405
    -0.02711
    -0.08619
    -0.16005
    -0.16497
    -0.03696
    -0.05665
    -0.03696
    -0.08619
    -0.06158
     0.01720
     0.07628
     0.03197
    -0.06158
    -0.16005
    -0.02219
    -0.07635
     0.03197
     0.06151
    -0.03203
    -0.13543
    -0.02711
    -0.06158
     0.03197
    -0.11573
    -0.15020
    -0.02219
     0.09105
     0.10582
     0.15506
    -0.03696
     0.02705
    -0.02219
     0.03689
     0.20922
     0.08613
     0.09598
     0.11567
     0.13536
     0.11075
     0.12552
     0.09105
     0.15998
     0.20922
     0.26830
     0.21906
     0.19937
     0.13044
     0.12552
     0.20922
     0.26830
     0.15506
     0.08121
     0.25845
     0.46031
     0.33723
     0.25845
     0.20922
     0.12552
     0.24860
     0.18460
     0.04674
     0.18460
     0.22891
    -0.11573
    -0.20436
     0.04674
     0.09105
     0.02705
     0.07628
     0.05166
     0.03197
    -0.19943
    -0.16497
    -0.12066
    -0.00742
    -0.01234
     0.10090
     0.05166
     0.05166
     0.09105
     0.12059
     0.23383
     0.31261
     0.27815
     0.33230
     0.31753
     0.40616
     0.52432
     0.47016
     0.32246
     0.28307
     0.41600
     0.29784
     0.19937
     0.08613
    -0.07142
    -0.32252
    -0.74102
    -0.66224
    -0.39637
    -0.44068
    -0.95273
    -1.62232
    -1.82911
    -2.00143
    -2.27222
    -2.70057
    -3.40463
    -3.14368
    -2.17868
    -1.44508
    -1.80942
    -1.65186
    -0.86903
    -0.56870
    -0.98227
    -1.01673
    -0.91826
    -0.77056
     0.00243
     0.57355
     0.97236
     1.35639
     1.51887
     1.21361
     0.81481
     0.94774
     0.91820
     1.00682
     0.88373
     0.61294
     0.39139
     0.28307
     0.39631
     0.86896
     2.00629
     1.73058
     1.25792
     0.92805
     0.64741
     0.58833
     0.68680
     0.69664
     0.62279
     0.59817
     0.56371
     0.30276
     0.23876
     0.13044
    -0.04681
    -0.10589
    -0.21420
    -0.31760
    -0.40130
    -0.34221
    -0.27329
    -0.24867
    -0.14528
    -0.00742
     0.01228
    -0.10096
    -0.04681
     0.06151
     0.01228
     0.12552
     0.02705
    -0.00249
     0.16490
     0.25353
     0.33723
     0.29292
     0.27322
     0.28307
     0.43570
     0.60310
     0.53909
     0.43570
     0.45539
     0.25845
     0.46031
     0.56371
     0.52432
     0.33230
     0.32738
     0.41600
     0.41600
     0.34215
     0.47508
     0.36184
     0.26830
     0.19445
     0.31753
     0.39139
     0.40123
     0.39631
     0.36184
     0.67202
     0.40123
     0.30276
     0.34707
     0.48001
     0.39631
     0.39631
     0.43077
     0.46031
     0.33723
     0.49970
     0.40616
     0.39631
     0.36184
     0.20922
     0.30276
     0.43570
     0.50955
     0.41108
     0.29292
     0.32738
     0.39631
     0.20429
     0.34215
     0.34215
     0.22399
     0.37662
     0.29292
     0.28799
     0.19445
     0.09105
    -0.04681
     0.14521
     0.14521
     0.10090
     0.17475
    -0.07142
    -0.03696
    -0.07635
    -0.20928
    -0.29298
    -0.35206
    -0.28313
    -0.28313
    -0.29298
    -0.12558
    -0.25852
    -0.31267
    -0.41607
    -0.37176
    -0.39145
    -0.35206
    -0.29790
    -0.28313
    -0.28806
    -0.22405
    -0.21913
    -0.35699
    -0.35206
    -0.50469
    -0.33237
    -0.12066
    -0.19943
    -0.35206
    -0.29298
    -0.37668
    -0.48500
    -0.55393
    -0.35699
    -0.46530
    -0.40622
    -0.91826
    -1.34661
    -1.00689
    -0.79518
    -0.60316
    -0.80502
    -1.16444
    -1.15459
    -1.46477
    -1.98666
    -2.15406
    -2.71041
    -2.95167
    -3.01567
    -2.61194
    -1.60755
    -1.02658
    -0.48500
    -0.00249
    -0.09112
    -0.11081
     1.13483
     1.02159
     1.00190
     0.84927
     0.84927
     1.45978
     2.54295
     2.70050
     2.76943
     2.64635
     2.09984
     1.52871
     0.94774
     0.62771
     0.40123
     0.27815
     0.10090
    -0.04681
     0.18460
     0.16983
     0.05659
     0.23876
     0.33723
     0.38646
     0.42093
     0.35200
     0.22399
     0.22399
     0.22399
     0.07136
     0.06151
     0.11567
    -0.17482
    -0.16005
    -0.32252
    -0.46530
    -0.67701
    -0.93303
    -1.38600
    -1.43523
    -1.63709
    -1.46969
    -1.48447
    -1.36630
    -1.26291
    -1.15459
    -1.23829
    -1.19398
    -1.11520
    -0.56870
    -0.15512
    -0.01234
     0.46524
     0.70649
     1.02159
     1.15945
     1.11022
     1.37608
     1.57795
     1.94229
     2.05060
     1.92259
     2.01614
     1.85366
     1.51394
     1.22838
     1.14960
     1.19884
     1.12991
     0.88373
     0.89851
     0.68680
     0.46524
     0.25353
     0.16490
    -0.10096
    -0.24375
    -0.21420
    -0.17974
    -0.17974
    -0.00249
    -0.31760
    -0.37176
    -0.35699
    -0.28806
    -0.31760
    -0.17974
     0.09105
     0.12059
     0.02705
     0.15506
     0.22891
     0.28799
     0.21906
     0.27322
     0.24860
     0.31261
     0.23383
     0.09598
     0.01720
     0.20922
     0.20429
     0.10090
     0.15013
     0.12552
    -0.06158
     0.05659
    -0.06650
    -0.03696
    -0.17482
    -0.21913
    -0.05665
    -0.00249
     0.14521
     0.03689
     0.02705
    -0.09604
     0.00735
    -0.30283
    -0.25852
    -0.09112
     0.11075
     0.00735
     0.04182
    -0.17974
    -0.14528
    -0.08619
    -0.07635
    -0.13543
     0.11567
    -0.07142
    -0.00742
    -0.09112
    -0.09604
    -0.27821
    -0.18959
    -0.16989
    -0.21913
    -0.39637
    -0.52931
    -0.61301
    -0.79518
    -0.89857
    -0.65239
    -0.24375
    -0.14528
    -0.69671
    -1.05612
    -1.34168
    -1.10536
    -0.58839
    -0.34714
    -0.08619
    -0.48500
    -0.60808
    -0.30775
    -1.27768
    -1.62232
    -1.26291
    -0.85918
    -0.86903
    -1.20875
    -2.11467
    -2.65133
    -2.40023
    -2.32638
    -2.34608
    -2.16883
    -2.04082
    -1.23337
    -0.77548
    -0.66717
    -0.97242
    -1.17921
    -0.72132
    -0.47023
    -0.07635
     0.57355
     0.55878
     0.45539
     0.93789
     1.36624
     1.87336
     1.67642
     1.35639
     1.41547
     1.18899
     1.08560
     0.99205
     1.17914
     1.02652
     1.18899
     1.30223
     1.40562
     1.50409
     1.35639
     1.23823
     0.93789
     0.91820
     0.87389
     0.82958
     0.88866
     0.84435
     0.97728
     1.01175
     1.00190
     0.98713
     1.08560
     1.11022
     1.13976
     1.05606
     1.11022
     1.25792
     1.24807
     1.26777
     1.11022
     1.16437
     1.22838
     0.86404
     0.74095
     0.82958
     0.80988
     0.58340
     0.58833
     0.67695
     0.53417
     0.43570
     0.29784
     0.16490
     0.01228
    -0.18466
    -0.17974
    -0.25852
    -0.48500
    -0.41114
    -0.80502
    -0.87395
    -0.97242
    -1.20875
    -1.22844
    -1.23337
    -1.33676
    -1.58294
    -1.43031
    -1.35153
    -1.22844
    -1.10536
    -1.20383
    -1.06597
    -0.71148
    -0.48500
    -0.60316
    -0.38653
    -0.27329
    -0.13050
    -0.22897
    -0.14035
     0.04182
     0.35692
     0.34215
     0.52924
     0.49970
     0.46031
     0.30276
     0.39631
     0.37662
     0.36184
     0.38154
     0.42093
     0.51940
     0.68680
     0.72126
     0.61787
     0.48001
     0.69664
     0.84927
     0.55878
     0.34707
     0.17475
     0.14029
    -0.04188
     0.03197
     0.28799
     0.16490
    -0.29790
    -0.44561
    -0.35206
    -0.43084
    -0.44561
    -0.54408
    -0.76071
    -0.74102
    -0.63270
    -0.59824
    -0.61793
    -0.54408
    -0.40622
    -0.63270
    -0.62285
    -0.84441
    -0.58839
    -0.55393
    -0.44561
    -0.46038
    -0.43084
    -0.64747
    -0.80010
    -1.01181
    -1.42046
    -1.82911
    -2.46424
    -2.72026
    -2.64149
    -2.31161
    -2.12944
    -2.15406
    -2.72026
    -2.86304
    -2.90243
    -2.25745
    -1.62232
    -0.80502
    -0.77548
    -0.38160
    -0.27821
    -0.01726
     0.35692
     0.40616
     0.96251
     1.51887
     1.34654
     1.69119
     3.10423
     2.37555
     1.31700
     0.73111
     0.49970
     0.52924
     0.39631
     0.60802
     0.51940
     0.63756
     0.42585
    -0.08127
    -0.27329
    -0.42591
    -0.31267
    -0.07635
    -0.10096
    -0.11573
    -0.17482
    -0.17482
    -0.11573
     0.03197
     0.15998
     0.21414
     0.33230
     0.52924
     0.62771
     0.49970
     0.44062
     0.44554
     0.26337
     0.23383
     0.27322
     0.25845
     0.39631
     0.56371
     0.63756
     0.52924
     0.26830
     0.30769
     0.33230
     0.40123
     0.56863
     0.62279
     0.63756
     0.73111
     0.63264
     0.76557
     0.80988
     0.72126
     0.71634
     0.65233
     0.67695
     0.64741
     0.72126
     0.61787
     0.50463
     0.55878
     0.50955
     0.44062
     0.43077
     0.35692
     0.26830
     0.08613
     0.00735
     0.20922
     0.17475
     0.22891
     0.22399
     0.15013
     0.15506
     0.05659
    -0.01234
    -0.09604
     0.09598
     0.14521
     0.44062
     0.27815
     0.10090
    -0.01726
     0.17475
     0.24860
     0.12552
     0.00735
     0.09598
     0.12059
     0.09105
     0.10090
     0.12059
     0.10090
    -0.02711
     0.05166
     0.13536
     0.10582
     0.11567
    -0.29298
    -0.30775
    -0.09604
     0.04182
    -0.06158
    -0.25359
    -0.27329
    -0.16497
    -0.12066
    -0.33237
    -0.35206
     0.04182
    -0.05173
     0.06151
    -0.19943
    -0.17482
    -0.22405
    -0.35206
    -0.29790
    -0.08619
    -0.03696
    -0.16989
    -0.06650
     0.34215
     0.22399
     0.19937
     0.14521
     0.16490
     0.39631
     0.18952
     0.23876
     0.55878
     0.49478
    -0.00249
     0.07628
     0.51940
     0.14521
     0.05166
    -0.08127
    -0.15020
     0.15013
    -0.24867
    -0.29790
    -0.51946
    -0.85426
    -1.16936
    -1.09551
    -1.16444
    -1.18413
    -1.18413
    -0.97735
    -1.01181
    -1.12505
    -1.22352
    -1.46969
    -1.66663
    -1.83896
    -1.66663
    -1.34168
    -0.97735
    -0.92319
    -0.31760
    -0.47023
    -1.26291
    -0.48992
    -0.18466
    -0.16005
    -0.20928
    -0.13050
    -0.08127
     0.10582
     0.16490
     0.25353
     0.24368
     0.22891
     0.35200
     0.22891
     0.18952
     0.23876
     0.33723
     0.44554
     0.36677
     0.39631
     0.54401
     0.58833
     0.65233
     0.56371
     0.65725
     0.48986
     0.64248
     0.51940
     0.62279
     0.54401
     0.58340
     0.40616
     0.46031
     0.53417
     0.49970
     0.28307
     0.42093
     0.39631
     0.33723
     0.31753
     0.33723
     0.23876
     0.23383
     0.25353
     0.21414
     0.29784
     0.10582
     0.12552
     0.15998
     0.13044
     0.15998
     0.00243
     0.11075
     0.07628
     0.13536
     0.13044
     0.01720
     0.01720
    -0.03696
     0.01720
     0.00735
    -0.03203
    -0.02219
    -0.11573
    -0.06158
    -0.14528
    -0.01726
    -0.30775
    -0.20928
    -0.25359
    -0.17482
    -0.23882
    -0.13050
    -0.10589
    -0.25359
    -0.31267
    -0.35206
    -0.16989
    -0.17974
    -0.25852
    -0.19451
    -0.11573
     0.03197
     0.04674
    -0.07635
    -0.07142
     0.00735
     0.00735
     0.12059
     0.05166
     0.02705
     0.06151
    -0.09112
     0.08613
     0.15506
     0.05659
    -0.17482
    -0.18466
    -0.15020
    -0.15512
    -0.03203
    -0.01726
    -0.13050
    -0.06650
     0.10582
     0.15013
     0.16983
     0.03689
    -0.14035
     0.23383
     0.37169
     0.52432
     0.41600
     0.41108
     0.32738
     0.44062
     0.45539
     0.53417
     0.42585
     0.36184
     0.29784
     0.31261
     0.36184
     0.27322
     0.09105
     0.19937
     0.22399
     0.12059
     0.10582
    -0.00249
    -0.03203
    -0.01234
     0.04182
    -0.15512
    -0.21420
    -0.16005
    -0.18466
    -0.09604
    -0.03696
    -0.07142
    -0.23882
    -0.20436
    -0.16005
    -0.15512
    -0.10096
    -0.26836
    -0.07635
     0.09105
     0.00735
     0.00243
    -0.18466
    -0.26344
    -0.37176
    -0.31760
    -0.59824
    -0.78533
    -1.21860
    -1.73064
    -2.86797
    -3.94621
    -4.47303
    -3.86744
    -1.75526
     0.09105
     0.41600
    -0.68686
    -0.80010
    -0.65239
    -0.06650
     0.43570
     0.90835
     2.04568
     3.11900
     3.01068
     2.63157
     2.47895
     3.45380
     3.70490
     3.34548
     2.02599
     0.53909
     0.41600
     0.51447
     0.22891
    -0.06650
    -0.38160
    -0.37176
    -0.51946
    -0.45053
    -0.37668
    -0.22405
    -0.21420
    -0.09112
    -0.10589
    -0.08619
     0.00735
    -0.02219
     0.06151
     0.14029
     0.17968
     0.09105
     0.00243
     0.12552
     0.10090
     0.12552
     0.02212
     0.08613
     0.12059
     0.10582
     0.10090
     0.09598
    -0.08619
     0.03197
     0.02705
    -0.04681
    -0.09604
     0.05659
    -0.11573
    -0.15512
    -0.17974
    -0.20436
    -0.20436
    -0.22897
    -0.20436
    -0.18959
    -0.04188
    -0.17974
    -0.06158
    -0.19451
    -0.17974
    -0.27821
    -0.31760
    -0.06650
    -0.06158
    -0.06650
    -0.08619
    -0.04681
    -0.11573
    -0.07635
    -0.21913
    -0.04681
     0.06151
     0.06643
     0.01720
    -0.01234
    -0.00249
    -0.00249
     0.00243
     0.12552
     0.13044
    -0.01234
     0.08121
     0.10090
     0.16983
    -0.08619
    -0.04681
     0.03689
     0.04182
     0.06643
     0.02705
     0.02212
     0.01228
     0.00243
     0.05166
     0.04674
     0.10090
     0.00735
     0.04674
    -0.00742
     0.03689
    -0.05665
     0.05166
     0.03197
     0.04674
     0.08613
     0.07628
     0.03197
    -0.20928
    -0.21420
    -0.29790
    -0.24375
    -0.31267
    -0.54408
    -0.67209
    -0.79025
    -0.68194
    -0.70163
    -0.68686
    -0.92319
    -0.90349
    -0.93796
    -0.96258
    -1.04135
    -0.86903
    -0.76564
    -0.72132
    -0.58347
    -0.39145
    -0.46038
    -0.46530
    -0.33729
    -0.20928
    -0.26344
    -0.32252
    -0.38160
    -0.27329
    -0.26344
    -0.24867
    -0.19451
    -0.24867
    -0.35206
    -0.43084
    -0.43084
    -0.28806
    -0.40130
    -0.38653
    -0.32252
    -0.16497
    -0.15020
    -0.16989
    -0.00249
     0.08613
     0.49478
     0.46031
     0.27322
     0.29292
     0.03197
    -0.15020
    -0.11081
    -0.17482
    -0.07635
    -0.08619
    -0.04188
     0.01228
    -0.10096
    -0.30775
    -0.62285
    -0.56377
    -0.26836
    -0.14035
     0.03689
     0.12059
     0.17475
     0.25845
     0.25845
     0.55878
     0.68187
     0.80496
     0.77049
     0.70649
     0.64741
     0.94282
     0.99698
     0.74095
     0.39139
     0.07628
     0.22891
     0.16983
     0.56863
     0.94282
     0.26830
    -0.08619
    -0.43084
    -1.69618
    -1.74049
    -1.28260
    -2.05067
    -2.44455
    -3.53756
    -2.73503
    -0.33237
     0.01228
    -1.38600
    -2.53317
    -1.95712
    -1.49431
    -0.74102
    -0.19451
     0.93297
     1.60256
     2.20815
     2.41494
     2.40017
     2.21800
     2.15892
     2.57742
     2.71527
     2.54295
     2.39525
     1.98660
     1.71088
     1.53364
     1.27761
     0.92805
     0.77049
     0.58340
     0.44062
     0.31261
     0.17968
     0.23383
     0.29292
     0.27322
     0.18952
     0.23876
     0.14029
     0.10582
     0.16490
     0.15998
     0.15998
    -0.03696
     0.07628
     0.19445
     0.06151
     0.06643
    -0.14035
    -0.06650
     0.06151
    -0.01726
     0.07136
    -0.19451
    -0.34714
    -0.20928
    -0.12066
    -0.09112
    -0.19943
    -0.19451
    -0.32252
    -0.16989
    -0.19943
    -0.25852
    -0.31760
    -0.31267
    -0.24375
    -0.35206
    -0.35206
    -0.12066
    -0.09112
     0.00243
    -0.02219
     0.00735
    -0.04188
    -0.05665
    -0.14528
    -0.11573
    -0.03696
     0.05659
     0.10582
     0.00735
     0.02705
    -0.00249
    -0.02711
    -0.12066
    -0.16497
    -0.20928
    -0.26836
    -0.26344
    -0.31760
    -0.43576
    -0.53423
    -0.45546
    -0.37668
    -0.61301
    -0.64255
    -0.60808
    -0.60316
    -0.64255
    -0.64255
    -0.58347
    -0.60808
    -0.51454
    -0.49484
    -0.48500
    -0.50469
    -0.47515
    -0.48500
    -0.40622
    -0.19943
    -0.20436
    -0.29298
    -0.25359
    -0.28313
    -0.30283
    -0.20928
    -0.24375
    -0.26344
    -0.28806
    -0.22897
    -0.28313
    -0.23390
    -0.27329
    -0.20436
    -0.01726
     0.01228
    -0.05173
    -0.08127
    -0.13050
    -0.11081
    -0.10096
    -0.06158
     0.08121
     0.15998
     0.15506
     0.12552
    -0.05665
     0.02705
    -0.07635
    -0.14528
    -0.22897
    -0.07142
    -0.17482
    -0.20928
    -0.27329
    -0.34714
    -0.63270
    -0.61793
    -0.48992
    -0.37176
    -0.29298
    -0.42591
    -0.35699
    -0.36191
    -0.29298
    -0.28313
    -0.37668
    -0.27821
     0.03689
     0.07628
    -0.02711
    -0.11573
    -0.06650
    -0.08619
    -0.32252
    -0.29298
    -0.21420
    -0.45053
    -0.74594
    -0.93796
    -1.28260
    -1.44015
    -1.94727
    -2.88766
    -3.61634
    -4.02006
    -3.83789
    -2.87289
    -1.92758
    -0.92319
    -0.81979
    -0.63762
    -0.52931
    -0.23390
     0.32246
     0.36184
     0.87389
     1.49917
     2.29185
     2.95653
     3.32579
     3.56211
     3.34056
     2.92698
     2.18354
     1.59272
     1.33177
     0.96743
     0.66710
     0.52432
     0.08613
    -0.08619
    -0.12066
    -0.29298
    -0.28313
    -0.56377
    -0.60316
    -0.47023
    -0.39637
    -0.35206
    -0.43084
    -0.70655
    -0.56870
    -0.50961
    -0.40130
    -0.39145
    -0.24867
    -0.34221
    -0.23882
    -0.14528
    -0.06650
    -0.06158
     0.00735
     0.06151
     0.13044
     0.18460
     0.25845
     0.19937
     0.16490
     0.15506
     0.23876
     0.27815
     0.22399
     0.19937
     0.22399
     0.17475
     0.21906
     0.23383
     0.14029
     0.23876
     0.27322
     0.17968
     0.23876
     0.26337
     0.20922
     0.26337
     0.24368
     0.32738
     0.50463
     0.52432
     0.41600
     0.40123
     0.40616
     0.30276
     0.31753
     0.56371
     0.63264
     0.43077
     0.38646
     0.26830
     0.05166
    -0.37668
    -0.90842
    -0.95765
    -0.29790
     0.05166
    -0.01234
    -0.48007
    -0.93796
    -0.90842
    -0.86903
    -0.88872
    -0.70163
    -0.61793
    -0.45546
    -0.35699
    -0.21913
    -0.18466
    -0.16497
    -0.13050
     0.04182
     0.10582
    -0.06650
     0.00243
     0.01228
    -0.03203
    -0.03203
    -0.07142
    -0.14035
    -0.30283
    -0.11081
    -0.00249
    -0.01234
    -0.13050
    -0.32744
    -0.18959
    -0.12558
    -0.05665
    -0.07142
    -0.04188
    -0.00742
     0.04674
     0.07136
     0.10582
     0.05166
     0.06643
     0.02212
    -0.09604
    -0.03696
    -0.01726
    -0.18466
    -0.16989
    -0.28806
    -0.32252
    -0.39145
    -0.59824
    -0.62285
    -0.44561
    -0.18466
    -0.20436
    -0.25359
    -0.37176
    -0.54900
    -0.33237
     0.04674
     0.22891
     0.23876
     0.40616
     0.31261
     0.35200
     0.43570
     0.53909
     0.59817
     0.70157
     0.78034
     0.58833
     0.57355
     0.45047
     0.50463
     0.31261
     0.23876
     0.15998
     0.03689
    -0.22897
    -0.16497
    -0.24867
    -0.16497
    -0.16989
    -0.57362
    -0.66224
    -0.80502
    -0.82472
    -0.68194
    -0.51454
    -0.88380
    -1.84388
    -2.10975
    -3.20276
    -3.58187
    -1.94235
    -0.27821
     1.96198
     1.76012
     0.04674
    -0.79025
    -1.10043
    -0.89365
    -0.00742
     0.86896
     1.88813
     2.42971
     2.66604
     3.43410
     3.82798
     2.74974
     1.42532
     0.98713
     1.19391
     1.38593
     1.48440
     1.37116
     1.15453
     0.92805
     0.59817
     0.30769
     0.23383
     0.14029
    -0.08619
    -0.11573
    -0.23882
    -0.11081
    -0.24867
    -0.30283
    -0.40130
    -0.27821
    -0.17974
    -0.19943
    -0.18959
    -0.22405
    -0.09604
    -0.06650
     0.10090
     0.06151
    -0.11081
    -0.06650
     0.04182
     0.16983
     0.23876
     0.21414
     0.03689
     0.21906
     0.09598
     0.12059
     0.18952
     0.07136
    -0.01726
     0.08613
     0.19937
     0.20922
     0.22399
     0.14521
     0.19937
     0.03197
     0.16490
     0.28799
     0.19445
     0.30769
     0.31261
     0.40616
     0.34707
     0.25353
     0.09598
     0.12059
     0.16490
     0.28799
     0.21906
     0.07136
    -0.03203
    -0.06158
    -0.08619
    -0.07635
    -0.25852
    -0.39145
    -0.39145
    -0.39637
    -0.51454
    -0.58347
    -0.60808
    -0.58839
    -0.65239
    -0.69178
    -0.72625
    -0.59331
    -0.67209
    -0.65732
    -0.69178
    -0.76564
    -0.74594
    -0.61793
    -0.52931
    -0.40622
    -0.32744
    -0.31760
    -0.39637
    -0.29790
    -0.35699
    -0.29298
    -0.15020
    -0.02711
    -0.18466
    -0.20928
    -0.15512
    -0.11081
    -0.13050
    -0.28806
    -0.28313
    -0.30283
    -0.23390
    -0.44561
    -0.56870
    -0.70655
    -0.70163
    -0.69671
    -0.75579
    -0.85426
    -0.92811
    -1.01181
    -0.96258
    -1.06597
    -1.05612
    -1.12013
    -1.09551
    -1.01181
    -0.87888
    -0.69178
    -0.69671
    -0.53423
    -0.57854
    -0.35206
    -0.05665
     0.20429
     0.36677
     0.49970
     0.70157
     0.78034
     0.97236
     1.41547
     1.63211
     1.67149
     1.61241
     1.64195
     1.66165
     1.68134
     1.68626
     1.46471
     1.39578
     1.46471
     1.13483
     0.90835
     0.97728
     0.74588
     0.67695
     0.40123
     0.01228
    -0.28313
    -0.41114
    -0.62285
    -0.83456
    -0.80995
    -0.85426
    -1.41554
    -1.41061
    -1.26783
    -1.65679
    -3.26185
    -3.41940
    -3.42432
    -3.40955
    -2.67595
    -2.23776
    -2.24268
    -1.40077
    -0.03203
    -0.16497
    -0.77548
    -1.30722
    -1.16444
    -0.64255
     0.28799
     0.97236
     1.44501
     1.41547
     1.34654
     1.28746
     1.44501
     1.21853
     0.99698
     0.65725
     0.21414
    -0.12558
     0.02212
     0.20922
     0.17475
     0.27322
     0.42093
     0.37662
     0.19937
    -0.17974
    -0.39145
    -0.44068
    -0.75579
    -0.37668
    -0.36191
    -0.85426
    -0.73609
     0.80496
     0.98220
     0.20922
     0.17475
    -0.08619
     0.16490
     0.70157
     0.89851
     1.02159
     1.16437
     1.29238
     1.17422
     1.22346
     1.04129
     0.94282
     0.84435
     0.72126
     0.48493
     0.26830
     0.05659
    -0.01726
    -0.03696
     0.04182
     0.10582
    -0.07142
     0.01720
     0.12552
     0.13044
     0.02705
     0.15998
     0.19445
     0.24860
     0.20922
     0.20922
     0.32246
     0.42093
     0.22399
     0.27322
     0.50955
     0.47016
     0.37169
     0.17475
     0.04674
     0.37169
     0.41108
     0.35200
     0.17475
    -0.03203
    -0.20928
    -0.26836
    -0.35206
    -0.27329
    -0.43576
    -0.47023
    -0.38160
    -0.43084
    -0.48992
    -0.63270
    -0.69671
    -0.70655
    -0.71148
    -0.49977
    -0.56377
    -0.61301
    -0.61793
    -0.40130
    -0.44561
    -0.66717
    -0.43084
    -0.55885
    -0.67701
    -0.67701
    -0.71640
    -0.51454
    -0.44561
    -0.37176
    -0.43084
    -0.44561
    -0.55885
    -0.38653
    -0.36191
    -0.45053
    -0.33729
    -0.26344
    -0.13543
    -0.24867
    -0.33729
    -0.16989
    -0.32744
    -0.60316
    -0.53915
    -0.64255
    -0.80010
    -0.77056
    -0.86903
    -0.95273
    -1.00196
    -0.99212
    -1.10043
    -0.98227
    -0.94288
    -0.92811
    -0.91826
    -0.76071
    -0.48500
    -0.45546
    -0.24375
    -0.18959
     0.08121
     0.18460
     0.38154
     0.61787
     0.75080
     0.83942
     0.97236
     1.10037
     1.36131
     1.58779
     1.70596
     1.64688
     1.60256
     1.59764
     1.76012
     1.72565
     1.61734
     1.63211
     1.50902
     1.64688
     1.52379
     1.18407
     1.11514
     0.78034
     0.73603
     0.43570
     0.19937
    -0.11573
     0.10090
     0.42585
    -0.49977
    -2.26730
    -3.09445
    -2.78919
    -2.72519
    -1.53862
    -0.68194
     0.20922
    -0.09604
    -0.87888
    -1.41061
    -0.59331
    -0.32744
    -0.14035
     0.80004
     1.32193
     1.68626
     2.02599
     2.15400
     1.83397
     1.48440
     1.36624
     1.33177
     1.29731
     0.98713
     0.64248
     0.19445
    -0.07142
    -0.11081
    -0.19943
    -0.15512
    -0.16989
    -0.08619
    -0.06158
     0.06643
     0.13044
    -0.03203
     0.03197
     0.14521
     0.16983
     0.25845
     0.19445
     0.06151
     0.16983
     0.20429
     0.15998
     0.19937
     0.27322
     0.11567
    -0.01234
     0.07628
     0.19445
     0.08613
     0.04182
     0.14029
     0.07136
     0.01228
     0.01720
    -0.16989
    -0.33237
    -0.23882
    -0.19451
    -0.27329
    -0.23390
    -0.59331
    -1.06104
    -1.47954
    -2.25745
    -2.83843
    -2.32146
     0.53417
     1.34162
     0.02212
    -0.71148
    -1.25798
    -1.01181
    -0.53423
    -0.13050
     0.07628
     0.72618
     1.04621
     1.12499
     1.17422
     1.00190
     0.82958
     0.60802
     0.62771
     0.58340
     0.39139
     0.34707
     0.17968
     0.10090
     0.00243
     0.01228
     0.09105
     0.23383
     0.35200
     0.28307
     0.26337
     0.35692
     0.28307
     0.29784
     0.26337
     0.16490
    -0.03203
     0.01228
    -0.07142
    -0.20436
    -0.40130
    -0.41607
    -0.65239
    -0.96258
    -0.94288
    -0.79518
    -0.96750
    -1.02166
    -1.19890
    -1.00196
    -1.05612
    -1.20875
    -1.30230
    -1.35153
    -1.20383
    -1.16444
    -0.85426
    -0.81487
    -0.95273
    -0.65732
    -0.71148
    -0.83456
    -0.85426
    -0.70655
    -0.63270
    -0.72132
    -0.40130
    -0.40622
    -0.26344
    -0.17974
    -0.09604
    -0.04681
    -0.10096
    -0.03203
     0.12059
    -0.11081
    -0.01234
    -0.02711
    -0.02219
    -0.03696
     0.02705
     0.07136
     0.15998
     0.07628
    -0.09112
    -0.16005
     0.01228
     0.08613
     0.05659
     0.21906
     0.07628
     0.08613
     0.16490
     0.45047
     0.51447
     0.55386
     0.64248
     0.70157
     0.75080
     0.70157
     0.61294
     0.78034
     0.76557
     0.83450
     0.67202
     0.67695
     0.70157
     0.41600
     0.45539
     0.41600
     0.55878
     0.49478
     0.42585
     0.35692
     0.39631
     0.20429
     0.20922
     0.27815
     0.38154
     0.48493
     0.40616
     0.38154
     0.32246
     0.40616
     0.29784
     0.22399
     0.36184
     0.14029
     0.00243
    -0.03203
     0.12552
    -0.06158
    -0.12558
    -0.32744
    -0.34714
    -0.32744
    -0.14528
    -0.29790
    -0.17974
    -0.31760
    -0.34221
    -0.14035
     0.03689
    -0.12066
    -0.11573
    -0.05665
     0.11567
     0.03689
     0.09598
     0.01720
     0.12552
     0.26830
     0.37662
     0.45047
     0.44062
     0.56863
     0.34707
     0.24368
     0.57355
     0.42585
     0.13044
    -1.09059
    -4.14807
    -6.40303
    -7.58467
    -6.69844
    -3.33078
     0.33230
     2.53310
     0.35200
    -1.86850
    -2.87289
    -2.97136
    -2.91720
    -1.01181
     1.78966
     2.60696
     3.01561
     3.46857
     3.94615
     3.65074
     3.87229
     3.46364
     2.37555
     2.07030
     1.71581
     1.14960
     0.70649
     0.20922
     0.15013
     0.31753
     0.39631
     0.46031
     0.39139
     0.48001
     0.39139
     0.27815
     0.22891
    -0.03203
    -0.07635
    -0.11081
    -0.10589
    -0.18466
    -0.37176
    -0.60808
    -0.52931
    -0.28806
    -0.16005
    -0.26836
    -0.39637
    -0.48992
    -0.20436
     0.12059
     0.09105
     0.06643
    -0.18959
    -0.27329
    -0.14528
    -0.19451
     0.00735
    -0.32744
    -0.53423
    -0.38653
    -0.30775
    -0.61301
    -0.79025
    -0.88872
    -0.79518
    -0.81487
    -0.89857
    -1.03150
    -0.92811
    -0.83949
    -0.37176
    -0.41607
    -0.43084
    -0.48007
    -0.42591
    -0.29790
    -0.16005
    -0.05665
     0.15998
     0.39631
     0.57355
     0.62279
     0.50955
     0.53417
     0.61294
     0.73111
     0.80496
     0.82958
     0.88373
     0.80004
     0.96743
     1.03636
     1.13483
     1.09544
     1.09544
     0.94282
     0.91328
     0.85419
     0.81481
     0.81481
     0.69664
     0.59325
     0.49970
     0.39631
     0.27322
     0.10090
    -0.05665
    -0.28806
    -0.34221
    -0.34221
    -0.49977
    -0.63270
    -0.80010
    -0.71640
    -0.70655
    -0.66717
    -0.47023
    -0.54408
    -0.51946
    -0.64747
    -0.55393
    -0.31267
     0.00243
     0.05166
    -0.05173
     0.13536
     0.33723
     0.31261
     0.33723
     0.20429
     0.34707
     0.35692
     0.26337
     0.26830
     0.25353
     0.23876
     0.12552
     0.20429
     0.10090
    -0.02711
    -0.14528
    -0.05173
     0.07136
    -0.10096
    -0.15020
    -0.05665
    -0.12066
    -0.01726
    -0.03696
    -0.14528
    -0.13050
    -0.19943
    -0.10096
    -0.06650
    -0.05173
    -0.20436
    -0.34714
    -0.24375
    -0.04681
    -0.02711
    -0.12066
    -0.20436
    -0.26836
    -0.24867
    -0.23882
    -0.16989
    -0.10096
    -0.25852
    -0.25359
    -0.16497
    -0.07635
    -0.11081
    -0.24867
    -0.28806
    -0.08619
    -0.05173
    -0.03696
     0.02212
    -0.11081
    -0.04681
     0.02212
     0.01228
    -0.05173
    -0.08619
    -0.06158
    -0.18959
    -0.01234
    -0.01234
    -0.23390
    -0.25852
    -0.07635
    -0.01234
    -0.03203
    -0.01234
     0.05659
     0.02705
    -0.04681
    -0.08619
     0.00735
     0.05659
     0.08121
     0.06643
     0.06643
    -0.02219
    -0.21420
    -0.56870
    -0.78041
    -1.75033
    -2.48886
    -1.39584
     0.04182
     0.09598
    -0.38160
    -0.29790
     0.16983
     0.07136
    -0.20928
    -0.15512
    -0.11081
    -0.46530
    -0.12066
     0.86404
     1.51887
     1.07083
     0.39139
     0.06151
    -0.58839
    -0.74102
    -0.94288
    -0.75579
    -0.83456
    -1.05120
    -1.39584
    -1.31707
    -1.61740
    -1.54355
    -1.42046
    -1.40569
    -1.16444
    -0.95273
    -1.09551
    -1.09059
    -0.99212
    -1.08566
    -1.12997
    -0.97735
    -0.89857
    -0.82472
    -0.46530
    -0.21420
    -0.13050
    -0.04681
    -0.11081
     0.13536
     0.26337
     0.69172
     0.85419
     1.10037
     1.45978
     1.45978
     1.37608
     1.23330
     1.40070
     1.65180
     1.62718
     1.70103
     1.50409
     1.30716
     1.33177
     1.25300
     1.05113
     0.91820
     0.82958
     0.52924
     0.58340
     0.65233
     0.41108
     0.25353
     0.10090
    -0.08619
    -0.01726
    -0.08619
    -0.18959
    -0.25852
    -0.36191
    -0.18466
    -0.45053
    -0.44068
    -0.32744
    -0.36191
    -0.25852
    -0.14528
    -0.16497
    -0.14035
    -0.15020
    -0.17482
    -0.19943
     0.06643
     0.12552
     0.13536
     0.17475
     0.15013
     0.16490
     0.07136
     0.16490
     0.26337
     0.24860
     0.17968
     0.17968
     0.17475
     0.12059
     0.07136
     0.17968
     0.06643
     0.01720
    -0.02711
    -0.04188
    -0.06650
    -0.00249
    -0.16989
     0.00735
    -0.04188
    -0.02711
    -0.05665
     0.00243
    -0.08127
    -0.10589
    -0.09604
    -0.11081
     0.06643
     0.03197
    -0.03696
    -0.03203
    -0.01726
     0.08121
     0.03689
     0.05166
    -0.00742
    -0.05665
     0.01720
    -0.01726
     0.13536
     0.03197
    -0.06158
    -0.09604
    -0.04681
     0.07136
     0.10090
     0.00243
    -0.03696
     0.05166
    -0.08127
    -0.02711
     0.04182
    -0.03203
    -0.16497
    -0.00249
    -0.01234
     0.08121
    -0.05173
    -0.07142
    -0.04681
    -0.02219
     0.04674
    -0.00249
     0.01228
    -0.05173
    -0.07635
    -0.06650
     0.27815
     0.12552
     0.14521
     0.19937
     0.12552
     0.04674
     0.12552
     0.09598
     0.14029
     0.08613
     0.16490
     0.28799
     0.18952
     0.15998
     0.19937
     0.08613
     0.11567
     0.09598
     0.12059
     0.08613
     0.12552
     0.19937
     0.09598
     0.04674
     0.15506
     0.04674
    -0.02219
    -0.17482
    -0.29298
    -0.82472
    -1.57309
    -2.41501
    -3.96591
    -5.02938
    -5.84668
    -5.45280
    -3.69019
    -0.48500
     0.21414
    -1.40077
    -2.46424
    -2.77442
    -2.60210
    -1.74541
    -0.91826
     0.23383
     1.60256
     2.92698
     3.31102
     3.04515
     2.62173
     2.24262
     2.06045
     1.58287
     1.18407
     1.12991
     0.59817
     0.30276
     0.34215
     0.20922
    -0.05665
     0.03689
     0.02705
     0.05659
    -0.00742
     0.25353
     0.31261
     0.33723
     0.58833
     0.45539
     0.50463
     0.57355
     0.41108
     0.28799
     0.16490
     0.23383
     0.09598
     0.05659
    -0.12558
    -0.11573
    -0.13543
    -0.09112
     0.07628
    -0.15020
    -0.29298
    -0.14528
    -0.09604
    -0.09112
    -0.11573
    -0.04681
     0.05659
     0.08121
     0.28799
     0.37662
     0.54401
     0.32246
     0.21906
     0.33230
     0.38154
     0.32738
     0.34215
     0.40123
     0.50955
     0.61787
     0.33230
     0.35200
     0.31753
     0.29292
     0.39139
     0.36184
     0.16490
     0.19937
     0.19445
     0.05659
     0.24368
     0.16490
     0.06643
     0.03689
     0.00735
     0.05659
    -0.06158
    -0.04188
    -0.05173
     0.07628
    -0.04188
     0.07628
     0.00735
    -0.06650
     0.08613
    -0.04188
     0.14029
     0.17475
     0.02705
    -0.02219
     0.05659
     0.03197
     0.14029
     0.07628
     0.09598
     0.07628
     0.16490
     0.23383
     0.30276
     0.15998
     0.15998
     0.20922
     0.17968
     0.30276
     0.33723
     0.26830
     0.26337
     0.30276
     0.27815
     0.28799
     0.20429
     0.11075
     0.33723
     0.24368
     0.22399
     0.10090
     0.07628
     0.07136
     0.12552
     0.29784
     0.46031
     0.24368
     0.27322
     0.24368
     0.05659
     0.15013
     0.29784
     0.20922
     0.24860
     0.24368
     0.25353
     0.16983
     0.20429
     0.11075
     0.07136
     0.10090
     0.17968
     0.02705
     0.04182
     0.10582
     0.08613
     0.13044
     0.06151
     0.08121
     0.17475
     0.06643
     0.14521
     0.08121
     0.18460
     0.10582
     0.05659
     0.06643
     0.22399
     0.15013
     0.15506
     0.12552
     0.15998
     0.14029
     0.14029
    -0.03203
     0.06151
    -0.07635
     0.03197
    -0.16005
    -0.20928
    -0.35206
    -0.55885
    -0.57854
    -0.39637
    -0.38653
    -0.50961
    -0.59824
    -0.49977
    -0.56870
    -0.65732
    -0.78041
    -0.97242
    -1.55339
    -2.17375
    -2.60210
    -2.74980
    -2.26238
    -2.10975
    -0.99704
    -0.80010
    -1.61740
    -1.30230
    -0.82472
    -0.74102
     0.08121
     0.43077
     0.19937
     0.31753
     0.68187
     1.46471
     1.85366
     1.86843
     1.80935
     1.74535
     1.22838
     0.62771
     0.70157
     0.48001
     0.27815
    -0.03203
    -0.01726
    -0.27329
    -0.44068
    -0.56870
    -0.59824
    -0.31267
    -0.24375
    -0.19451
    -0.24375
    -0.34714
    -0.48007
    -0.51946
    -0.63270
    -0.69671
    -0.74594
    -0.85918
    -0.98719
    -0.92319
    -1.05612
    -1.07089
    -1.06597
    -1.00689
    -0.86411
    -0.78041
    -0.65239
    -0.75579
    -0.53915
    -0.56377
    -0.56870
    -0.66717
    -0.53915
    -0.22897
    -0.26344
    -0.11573
    -0.27821
    -0.32252
    -0.30283
    -0.34221
    -0.35699
    -0.31760
    -0.42099
    -0.25852
    -0.11573
    -0.20436
    -0.13050
    -0.01234
     0.05659
     0.05659
     0.01228
    -0.01726
     0.14029
     0.22399
     0.25845
     0.36677
     0.30276
     0.34707
     0.45047
     0.29292
     0.41600
     0.43570
     0.46524
     0.52924
     0.60310
     0.58833
     0.58340
     0.42585
     0.50955
     0.34707
     0.45539
     0.46031
     0.30769
     0.16983
     0.23876
     0.16490
     0.20922
    -0.07142
     0.06151
     0.08613
     0.12552
    -0.03203
     0.04674
     0.02705
    -0.08127
    -0.10589
     0.05166
     0.05166
     0.06151
    -0.01726
     0.09105
     0.02212
     0.07136
    -0.00249
     0.02705
     0.09105
     0.14029
     0.04674
     0.10090
     0.02705
     0.12552
     0.05166
    -0.02711
     0.15013
     0.26337
     0.19937
     0.13536
     0.11075
     0.08121
     0.13044
     0.05659
     0.15013
     0.24860
     0.17475
     0.19937
     0.24368
     0.21906
     0.14521
     0.16983
     0.16983
     0.18460
     0.25845
     0.13536
     0.16490
     0.15998
     0.23876
     0.18460
     0.29292
     0.23383
     0.25353
     0.15506
     0.24860
     0.14029
     0.06151
     0.01228
    -0.05173
    -0.03203
    -0.09112
    -0.29790
    -0.32252
    -0.36683
    -0.37176
    -0.60316
    -0.66717
    -0.77056
    -0.88380
    -0.80995
    -0.81979
    -0.50961
    -0.69671
    -0.74594
    -0.73117
    -0.40130
    -0.23390
    -0.22405
    -0.28313
    -0.26344
    -0.13050
    -0.63270
    -1.49924
    -2.57748
    -2.94182
    -2.61194
    -1.35645
    -0.64747
    -0.45546
     0.01228
     0.21906
    -0.15020
    -0.73117
    -0.88872
    -0.54900
     0.52924
     2.57742
     3.58181
     3.22732
     2.71527
     2.38048
     1.91767
     1.87828
     1.93736
     2.04568
     1.75027
     0.84927
     0.44554
     0.23383
    -0.19451
    -0.50961
    -0.48007
    -0.61793
    -0.77056
    -0.90842
    -0.91334
    -0.38653
    -0.37668
    -0.42591
    -0.36683
    -0.31760
    -0.27329
    -0.25852
    -0.12066
    -0.07142
    -0.15020
    -0.24867
    -0.26344
    -0.19943
    -0.28806
    -0.51946
    -0.28313
    -0.23390
    -0.23390
    -0.31760
    -0.31760
    -0.15020
    -0.17482
    -0.18466
    -0.21913
    -0.10096
    -0.17974
    -0.04681
    -0.02219
     0.01228
     0.03197
    -0.08619
     0.01228
     0.02212
     0.16983
     0.01228
     0.11075
     0.18460
     0.15013
     0.12552
     0.15506
     0.12552
     0.06643
     0.18460
     0.10090
     0.11075
     0.07136
     0.17475
     0.13536
     0.20922
     0.29784
     0.11075
    -0.04681
    -0.06650
     0.04182
     0.05166
    -0.04188
    -0.03203
     0.24860
     0.32246
     0.27815
     0.06151
     0.04182
    -0.00742
     0.13044
     0.13044
     0.25845
     0.21414
     0.19445
     0.32738
     0.47508
     0.47508
     0.48001
     0.50463
     0.57848
     0.48001
     0.53417
     0.64248
     0.68187
     0.72126
     0.71634
     0.69172
     0.75572
     0.82465
     0.71141
     0.66710
     0.74095
     0.73111
     0.61787
     0.44062
     0.37662
     0.27322
     0.42093
     0.27815
     0.25845
     0.30276
     0.16983
     0.15506
     0.24860
     0.26337
     0.08613
     0.00243
     0.02212
     0.21414
     0.10582
     0.10582
     0.00243
     0.17475
    -0.01726
     0.02705
     0.02212
     0.07628
    -0.02711
    -0.24375
    -0.16497
    -0.18959
    -0.19451
    -0.28313
    -0.34714
    -0.24375
    -0.50961
    -0.35206
    -0.42099
    -0.40130
    -0.31267
    -0.26836
    -0.44561
    -0.42591
    -0.44561
    -0.41607
    -0.53423
    -0.12558
    -0.09604
    -0.13050
     0.02212
     0.04674
     0.02212
    -0.10589
    -0.02711
    -0.00249
     0.00243
     0.16490
     0.33230
     0.32246
     0.20429
     0.08121
     0.03197
    -0.19451
    -0.20928
    -0.48007
    -1.11520
    -1.60755
    -2.46916
    -3.51787
    -3.73450
    -2.78427
    -1.17429
     0.00243
     0.15013
     0.40123
     0.01720
    -0.80502
    -1.72572
    -0.62285
     1.23330
     1.91274
     2.03091
     2.07522
     2.39525
     2.40017
     1.89797
     1.00682
     0.53909
     1.26284
     1.07083
     0.01228
    -0.53423
    -0.76071
    -0.87395
    -0.80995
    -0.75579
    -0.55885
    -0.56870
    -0.41607
    -0.18466
    -0.13050
    -0.07635
     0.08121
     0.00735
     0.19445
     0.32246
     0.28799
     0.18952
     0.20922
     0.09105
     0.16983
     0.21906
     0.25845
     0.07136
     0.06643
     0.10090
     0.18952
    -0.00742
     0.11075
     0.07628
     0.08121
     0.12552
     0.18460
     0.14521
     0.12059
     0.07628
     0.07628
     0.34707
     0.39139
     0.29784
     0.27815
     0.37662
     0.34215
     0.39631
     0.35200
     0.34707
     0.37662
     0.44554
     0.33723
     0.39139
     0.30276
     0.29784
     0.28307
     0.40616
     0.33723
     0.35692
     0.30769
     0.36677
     0.44554
     0.45047
     0.34707
     0.29292
     0.34215
     0.41600
     0.42093
     0.43077
     0.34215
     0.33230
     0.33230
     0.34215
     0.38646
     0.33723
     0.11075
     0.00243
     0.04182
     0.05166
     0.07628
    -0.06650
    -0.12066
    -0.35206
    -0.21913
    -0.06650
    -0.08619
    -0.21420
    -0.20928
    -0.36191
    -0.11573
    -0.14035
    -0.07635
    -0.40130
    -0.44561
    -0.38653
    -0.32252
    -0.15512
     0.09105
     0.25845
     0.28799
     0.26830
     0.15013
     0.04182
    -0.00742
    -0.03203
     0.29292
     0.51940
     0.61294
     0.63264
     0.45539
     0.46524
     0.49478
     0.56863
     0.41600
     0.25845
     0.41600
     0.39139
     0.33723
     0.29292
     0.33723
     0.05166
     0.17475
     0.34707
     0.37169
     0.09105
     0.05166
     0.13536
     0.18460
     0.06643
     0.00735
     0.09105
     0.00243
     0.00243
    -0.24375
     0.01720
     0.00735
    -0.03696
    -0.00742
     0.00735
    -0.00249
    -0.11081
    -0.11081
    -0.08127
    -0.07142
     0.01228
    -0.08127
    -0.20928
    -0.32252
    -0.22897
    -0.08619
    -0.12066
     0.05659
    -0.28806
    -0.85426
    -1.18413
    -1.66171
    -2.26238
    -2.87781
    -3.71973
    -4.24654
    -3.58187
    -2.59225
    -1.35153
     0.49970
     0.55878
    -0.76564
    -2.13929
    -0.18959
    -0.06650
     0.50463
     1.27761
     1.88813
     2.72512
     3.43410
     3.62612
     3.69997
     3.88707
     3.26178
     1.86843
     1.28254
     1.04129
     0.89358
     0.61294
     0.54401
     0.29292
     0.14029
    -0.06650
    -0.06158
    -0.34221
    -0.42591
    -0.28806
    -0.41607
    -0.36683
    -0.39145
    -0.44561
    -0.34714
    -0.36191
    -0.29790
    -0.37668
    -0.43084
    -0.40130
    -0.37176
    -0.20928
    -0.09112
    -0.05665
    -0.03696
    -0.09112
    -0.05665
     0.03689
    -0.02711
     0.15013
     0.16490
     0.36677
     0.33723
     0.53909
     0.47016
     0.46524
     0.48493
     0.36677
     0.57848
     0.62771
     0.54401
     0.52432
     0.41600
     0.38154
     0.38646
     0.50955
     0.54401
     0.34707
     0.31261
     0.38646
     0.49970
     0.38646
     0.41108
     0.36677
     0.29292
     0.35692
     0.35692
     0.38646
     0.37662
     0.35200
     0.33230
     0.27322
     0.41600
     0.42585
     0.31753
     0.38646
     0.45047
     0.36677
     0.38154
     0.52432
     0.36184
     0.40123
     0.46524
     0.46031
     0.51447
     0.47016
     0.41108
     0.45539
     0.41108
     0.44062
     0.43077
     0.45539
     0.28799
     0.29292
     0.29292
     0.65725
     0.40616
     0.42585
     0.68187
     0.58833
     0.47016
     0.36184
     0.41108
     0.43570
     0.60802
     0.68187
     0.85419
     0.62771
     0.56863
     0.37169
     0.27815
     0.20922
     0.20429
     0.44062
     0.29784
     0.10582
     0.01720
     0.03197
    -0.06650
    -0.17974
    -0.27821
    -0.33729
    -0.43084
    -0.43576
    -0.49977
    -0.58347
    -0.61301
    -0.66224
    -0.61793
    -0.63270
    -0.57362
    -0.50469
    -0.68194
    -0.69178
    -0.64255
    -0.52931
    -0.50469
    -0.58347
    -0.46038
    -0.57362
    -0.36683
    -0.50961
    -0.44561
    -0.32744
    -0.37176
    -0.41114
    -0.49484
    -0.39145
    -0.32744
    -0.29298
    -0.42591
    -0.55885
    -0.71640
    -0.38653
    -0.23882
    -0.24375
    -0.28806
    -0.13543
    -0.08619
     0.02705
    -0.15512
    -0.60808
    -1.01181
    -1.57309
    -2.11960
    -3.13876
    -4.02006
    -5.05892
    -5.41341
    -4.93583
    -3.72958
    -1.28260
     0.13044
    -0.10096
    -1.45000
    -2.45932
    -2.54302
    -1.85865
    -0.19943
     1.06590
     2.17369
     3.42426
     4.16278
     3.97076
     3.29625
     2.72020
     2.14907
     1.59272
     1.58779
     1.31700
     1.17422
     0.74588
     0.36184
     0.17475
     0.07136
     0.24860
     0.21906
     0.12059
     0.24860
     0.17968
     0.06151
     0.17475
     0.05659
    -0.13050
    -0.26344
    -0.15020
    -0.06650
    -0.18466
    -0.06158
    -0.14528
    -0.13543
    -0.07142
     0.07136
    -0.14528
    -0.11081
     0.00735
     0.10090
     0.11075
     0.20429
     0.18952
     0.30276
     0.38646
     0.31753
     0.37662
     0.38646
     0.37169
     0.28799
     0.34707
     0.37662
     0.33230
     0.37662
     0.43077
     0.47016
     0.47016
     0.38154
     0.32738
     0.52432
     0.52432
     0.55878
     0.51447
     0.43570
     0.53909
     0.46031
     0.51447
     0.52924
     0.42093
     0.52432
     0.59817
     0.60310
     0.53909
     0.49478
     0.39631
     0.47016
     0.49478
     0.51940
     0.53909
     0.39139
     0.36184
     0.46524
     0.48493
     0.54894
     0.41108
     0.33230
     0.45539
     0.42093
     0.42585
     0.36184
     0.35200
     0.34215
     0.36677
     0.45047
     0.42093
     0.30276
     0.28307
     0.33723
     0.30276
     0.39139
     0.33723
     0.25353
     0.18460
     0.27322
     0.38154
     0.25353
     0.27815
     0.14521
     0.16490
     0.19445
     0.16490
     0.15013
     0.12552
     0.23383
     0.16983
     0.14521
     0.32246
     0.15998
     0.16490
     0.38154
     0.25353
     0.41600
     0.36677
     0.38646
     0.47016
     0.62771
     0.68187
     0.73603
     0.72126
     0.59817
     0.60802
     0.68680
     0.61294
     0.38646
     0.44062
     0.48986
     0.49478
     0.34707
     0.10582
    -0.20436
    -0.24375
    -0.09112
     0.10582
    -0.14035
    -0.24375
    -0.64747
    -0.79025
    -0.66717
    -0.36683
    -0.37176
    -0.52931
    -0.64747
    -0.61793
    -0.41607
    -0.59824
    -0.56870
    -0.62285
    -0.41607
    -0.35699
    -0.40622
    -0.68686
    -0.88872
    -0.82472
    -0.94288
    -0.82964
    -0.77548
    -0.81979
    -1.44508
    -2.09498
    -2.41993
    -2.73996
    -2.90735
    -2.64641
    -2.05067
    -0.97242
    -0.47515
    -0.81487
    -1.09059
    -1.13490
    -1.55339
    -1.28753
    -0.37176
     0.00243
     0.38154
     0.83450
     1.07575
     1.34654
     1.42532
     1.27761
     1.17422
     0.92805
     0.79019
     0.45047
     0.26830
     0.22891
     0.12552
    -0.00249
     0.14521
     0.34707
     0.12059
    -0.18466
    -0.17974
    -0.31267
    -0.43084
    -0.51454
    -0.49484
    -0.53915
    -0.48007
    -0.46038
    -0.25852
    -0.19943
    -0.16497
    -0.22405
    -0.16497
    -0.06158
     0.17475
    -0.01726
     0.05166
     0.10582
     0.17968
     0.17475
     0.14521
     0.15013
     0.28307
     0.26830
     0.27322
     0.16983
     0.26830
     0.18952
     0.22891
     0.25353
     0.26830
     0.16490
     0.19445
     0.19937
     0.28799
     0.23876
     0.19445
     0.23876
     0.29784
     0.26830
     0.28799
     0.25353
     0.15013
     0.11567
     0.21906
     0.30769
     0.31753
     0.28799
     0.20429
     0.13536
     0.13044
     0.15013
     0.09598
     0.08121
     0.00735
     0.05659
     0.11075
     0.09105
    -0.02219
    -0.06650
    -0.18959
     0.07628
     0.13044
     0.00243
    -0.02711
     0.00243
     0.02212
     0.06151
     0.13536
     0.01228
     0.07628
     0.07628
     0.10582
     0.14029
     0.06643
    -0.03696
    -0.07635
     0.12059
     0.15013
     0.10090
     0.03197
     0.01720
    -0.05173
    -0.05665
    -0.06158
    -0.04681
    -0.11081
    -0.03203
    -0.05665
    -0.07142
    -0.09112
    -0.08127
    -0.16005
    -0.00249
     0.04182
     0.03197
    -0.07635
     0.00735
     0.05659
     0.11075
     0.12059
     0.04674
     0.10090
     0.18460
     0.17968
     0.15998
     0.14521
     0.17968
     0.02705
     0.01228
     0.21414
    -0.00742
     0.09105
    -0.03696
    -0.05665
    -0.03696
    -0.02711
    -0.10589
    -0.17482
    -0.19451
    -0.13543
    -0.25359
    -0.26836
    -0.10096
    -0.09112
    -0.30283
    -0.13050
    -0.07142
    -0.26344
    -0.11573
    -0.10096
    -0.15020
    -0.06158
    -0.10589
     0.02212
     0.01720
     0.11075
     0.04674
     0.13536
     0.15506
     0.16983
     0.14029
     0.20429
     0.28307
     0.33230
     0.38154
     0.49970
     0.52432
     0.66710
     0.68680
     0.62279
     0.93297
     1.22346
     1.49425
     1.47948
     1.44501
     1.34162
     0.85419
     0.43077
     0.00243
    -0.95273
    -2.55286
    -5.16231
    -6.83630
    -6.70829
    -4.56657
     0.39631
     1.98167
    -0.40130
    -2.92213
    -4.71920
    -4.18746
    -2.77442
    -0.87888
     0.74095
     2.63157
     3.50796
     4.03477
     4.25633
     3.99538
     4.10862
     3.46364
     3.02545
     2.28201
     1.99152
     1.48440
     1.15945
     0.81481
     0.45539
     0.12059
    -0.20928
    -0.41607
    -0.47023
    -0.51454
    -0.55393
    -0.53423
    -0.42591
    -0.50961
    -0.38160
    -0.24375
    -0.17974
    -0.02711
    -0.05173
     0.09598
     0.09598
     0.19445
     0.12059
     0.19937
     0.31261
     0.49478
     0.37662
     0.35692
     0.30276
     0.25353
     0.19445
     0.15013
     0.23876
     0.28799
     0.19937
     0.22399
     0.20922
     0.19937
     0.04182
     0.09598
     0.09105
     0.19445
     0.05166
     0.23383
     0.15013
     0.09105
     0.10090
     0.21906
     0.32246
     0.21906
     0.19937
     0.11075
     0.22399
     0.16983
     0.22891
     0.15013
     0.10090
     0.14521
     0.16983
     0.22891
     0.20922
     0.13536
     0.17475
     0.07628
     0.13536
     0.17968
     0.20922
     0.16490
     0.14029
     0.15506
     0.22399
     0.14029
     0.24860
     0.25845
     0.21906
     0.13536
     0.28799
     0.28307
     0.28307
     0.15506
     0.24368
     0.29292
     0.30769
     0.35200
     0.21414
     0.26830
     0.25845
     0.20922
     0.18952
     0.17475
     0.19445
     0.16490
     0.22891
     0.24368
     0.14029
     0.14029
     0.06151
     0.13044
     0.12059
     0.11567
     0.12059
     0.16490
     0.17968
     0.13044
     0.11567
     0.23383
     0.27322
     0.20922
     0.23383
     0.27322
     0.22891
     0.01720
     0.05166
     0.15506
     0.00243
     0.02705
    -0.10589
    -0.13543
    -0.10096
    -0.09604
    -0.29298
    -0.31267
    -0.40622
    -0.63270
    -0.52438
    -0.24375
    -0.15020
    -0.01234
    -0.13050
    -0.09112
    -0.04681
     0.03197
     0.04182
     0.14521
     0.10090
     0.24860
     0.30276
     0.46031
     0.47016
     0.36677
     0.43570
     0.40616
     0.42093
     0.26337
     0.25845
     0.14029
     0.26337
     0.19937
     0.17968
     0.12552
     0.02705
     0.13536
     0.14029
     0.11075
     0.19937
     0.13044
    -0.03696
     0.17475
     0.11075
     0.16490
     0.05166
     0.13044
     0.23876
     0.26337
     0.26337
     0.23383
     0.22399
     0.13536
     0.11567
     0.03689
     0.08613
     0.06643
    -0.00249
    -0.03696
    -0.36191
    -0.65732
    -1.14474
    -2.05559
    -3.68034
    -5.46265
    -6.90523
    -6.85600
    -5.63989
    -4.21208
    -2.97136
    -1.88327
    -1.68633
    -2.33623
    -3.08460
    -3.41940
    -2.98121
    -1.70602
    -0.65732
     0.47016
     1.62226
     2.82851
     3.70490
     3.98061
     3.50796
     2.80390
     2.27216
     1.53364
     1.50409
     1.79458
     1.74042
     1.61241
     1.56810
     1.74535
     1.90290
     1.77981
     1.64195
     1.46963
     1.57302
     1.58779
     1.48440
     1.39578
     1.21361
     1.15945
     0.91820
     0.76557
     0.65233
     0.63756
     0.68680
     0.69172
     0.84435
     0.76065
     0.66710
     0.61294
     0.70649
     0.66710
     0.56371
     0.44554
     0.41108
     0.33230
     0.34707
     0.38154
     0.29784
     0.19937
     0.12059
     0.13536
     0.19937
     0.05659
     0.03197
    -0.08127
     0.05659
     0.21414
     0.24368
     0.12059
     0.11567
     0.11567
     0.16983
     0.19445
     0.35200
     0.23383
     0.18952
     0.21414
     0.36184
     0.34707
     0.20429
     0.24368
     0.31261
     0.30769
     0.37662
     0.29292
     0.25845
     0.23383
     0.17475
     0.28799
     0.45047
     0.32738
     0.21906
     0.15013
     0.24368
     0.13044
     0.15506
     0.06151
     0.11075
     0.16983
     0.12552
     0.11567
     0.06643
    -0.01234
    -0.09604
    -0.21420
    -0.00742
    -0.13543
    -0.14035
    -0.19943
    -0.14035
    -0.26344
    -0.30283
    -0.41114
    -0.40622
    -0.36191
    -0.32744
    -0.36683
    -0.36683
    -0.51946
    -0.44561
    -0.59824
    -0.38160
    -0.36191
    -0.41607
    -0.43084
    -0.28806
    -0.15020
    -0.13543
    -0.11081
    -0.10589
    -0.04188
     0.06151
     0.10090
     0.09598
     0.15506
     0.05166
     0.06643
     0.12552
     0.22891
     0.18952
     0.12552
    -0.01726
     0.16983
     0.06151
     0.18952
     0.05659
     0.10090
    -0.05665
     0.17968
     0.20429
     0.25353
     0.28307
     0.16983
     0.22891
     0.40616
     0.38154
     0.28307
     0.29784
     0.27815
     0.32246
     0.34707
     0.27815
     0.14029
     0.22399
     0.13536
     0.16490
     0.09105
    -0.00249
    -0.16005
    -0.29790
    -0.40622
    -0.86411
    -1.31214
    -2.11467
    -3.02059
    -3.60157
    -4.05945
    -4.17762
    -3.37509
    -2.48886
    -2.22791
    -1.92266
    -1.31707
    -1.59278
    -1.76510
    -1.78480
    -1.37615
    -0.81979
     0.09598
     0.78526
     1.49917
     2.40509
     2.64635
     2.25739
     2.05060
     1.64195
     1.44009
     0.92805
     0.47016
     0.15506
    -0.27821
    -0.29298
     0.08613
     0.12552
    -0.21420
    -0.29790
    -0.43576
    -0.20436
    -0.31760
    -0.16497
     0.00735
     0.18952
     0.19445
     0.58833
     0.88373
     1.06098
     1.24807
     1.37608
     1.22346
     1.39578
     1.46471
     1.66165
     1.71581
     1.87336
     1.94721
     2.01614
     1.90290
     1.44994
     1.09544
     1.01175
     1.05113
     0.93297
     0.72618
     0.63756
     0.34215
     0.33230
     0.27322
     0.01720
    -0.16497
    -0.22897
    -0.16497
    -0.22405
    -0.33237
    -0.48500
    -0.48007
    -0.40622
    -0.29790
    -0.26344
    -0.19943
    -0.06650
    -0.06158
    -0.04188
    -0.03203
     0.06151
    -0.03696
    -0.00249
    -0.01234
     0.03197
     0.08121
     0.04674
     0.14029
     0.05659
     0.04182
     0.16983
     0.07136
     0.08613
     0.04182
    -0.02219
     0.07628
     0.11075
     0.04674
    -0.01726
     0.00735
     0.02705
     0.02705
    -0.04188
     0.04674
     0.01720
     0.04674
     0.08121
    -0.02711
     0.02212
    -0.02711
    -0.09604
     0.06151
     0.03689
    -0.08619
    -0.01726
     0.05659
     0.05166
    -0.03203
    -0.08127
    -0.02219
    -0.07635
    -0.02711
     0.04674
     0.08121
     0.08613
    -0.00249
    -0.08619
     0.06643
     0.19445
     0.06151
     0.16983
     0.10582
     0.20922
     0.07136
     0.17968
     0.27322
     0.20922
     0.23876
     0.25845
     0.30769
     0.38154
     0.42585
     0.23876
     0.34215
     0.36677
     0.44062
     0.42585
     0.39139
     0.35200
     0.32738
     0.45047
     0.47508
     0.42585
     0.36677
     0.24368
     0.29784
     0.27815
     0.28307
     0.12059
     0.17475
     0.19445
     0.08121
    -0.04681
    -0.10096
    -0.46038
    -0.87395
    -1.32199
    -1.94235
    -2.47409
    -3.04029
    -3.52771
    -2.90243
    -1.84880
    -1.04627
    -0.78533
    -1.36630
    -1.67156
    -1.62725
    -1.55832
    -1.26783
    -0.92319
    -0.18959
     0.74095
     1.32685
     1.42532
     1.38593
     1.21361
     1.32685
     1.27269
     0.97728
     0.65233
     0.49478
     0.39139
     0.54894
     0.56371
     0.43077
     0.36677
     0.36677
     0.34215
     0.31261
     0.34215
     0.52432
     0.54894
     0.19937
     0.07136
     0.09598
     0.19445
     0.19445
     0.17475
     0.49970
     0.47508
     0.26337
     0.17475
     0.04674
     0.13044
    -0.01234
    -0.08619
    -0.06650
    -0.06650
    -0.02711
    -0.33729
    -0.28806
    -0.49484
    -0.79518
    -0.86903
    -0.72132
    -0.75579
    -1.01673
    -1.01181
    -0.60316
    -0.42099
    -0.04188
     0.13044
     0.18952
     0.35200
     0.20922
     0.41600
     0.86404
     0.91820
     1.03144
     1.12006
     1.60256
     1.66657
     1.29731
     1.17422
     1.18407
     0.80004
     0.71141
     0.54894
     0.64248
     0.75572
     0.47508
     0.16983
    -0.12558
    -0.14035
    -0.02219
    -0.11573
    -0.15020
    -0.11081
    -0.34221
    -0.34714
    -0.42099
    -0.23390
    -0.34221
    -0.31267
    -0.25852
    -0.16989
    -0.07635
    -0.18959
    -0.19943
    -0.13050
     0.06151
     0.03197
     0.07136
     0.05659
     0.13044
     0.04674
     0.09105
     0.17475
     0.16983
     0.15998
     0.19445
     0.30769
     0.20922
     0.24368
     0.17475
     0.20922
     0.26830
     0.19937
     0.16983
     0.21414
     0.20429
     0.12059
     0.26830
     0.12552
     0.14029
     0.02212
     0.06643
     0.08121
     0.12552
     0.04674
     0.06643
    -0.10589
    -0.09604
     0.07136
    -0.10589
    -0.04188
     0.03197
    -0.13050
     0.02212
    -0.06158
    -0.06650
    -0.06158
    -0.07142
    -0.11081
    -0.03203
     0.08613
     0.01720
     0.09598
     0.07136
     0.06643
    -0.00742
     0.11075
     0.18460
     0.06151
     0.09105
     0.15013
     0.17475
     0.06643
     0.03689
    -0.12558
    -0.03696
    -0.00742
    -0.16497
    -0.26344
    -0.58347
    -0.98227
    -1.57309
    -2.24268
    -2.95659
    -3.91175
    -4.13823
    -3.73450
    -3.09445
    -2.58240
    -1.81434
    -1.56816
    -1.45985
    -1.37615
    -1.30722
    -1.13982
    -0.75579
     0.03689
     0.81973
     1.69119
     2.58234
     2.83344
     2.55772
     2.29678
     2.18354
     2.08999
     1.76504
     1.42040
     1.01667
     0.72126
     0.58833
     0.28307
     0.25845
     0.29292
     0.29292
     0.22399
     0.37662
     0.48001
     0.36677
     0.33230
     0.43570
     0.52432
     0.57355
     0.37169
     0.32738
     0.49970
     0.48986
     0.53417
     0.33723
     0.43570
     0.35692
     0.35692
     0.36677
     0.48986
     0.42093
     0.30276
     0.32246
     0.45047
     0.35692
     0.34215
     0.27322
     0.35692
     0.30769
     0.27322
     0.45047
     0.24860
     0.27815
     0.28799
     0.21414
     0.29784
     0.25353
     0.11075
     0.20429
     0.12059
     0.14521
     0.15013
    -0.07635
    -0.07142
     0.03689
    -0.09112
    -0.11573
    -0.13543
    -0.22897
    -0.31760
    -0.36191
    -0.30283
    -0.19451
    -0.18959
    -0.17974
    -0.22405
    -0.31267
    -0.30283
    -0.26344
     0.06151
    -0.12066
    -0.09112
     0.19937
     0.35200
     0.13536
     0.16490
     0.34215
     0.36677
     0.78034
     0.54894
     0.39139
     0.23383
     0.43570
     0.42093
     0.27322
    -0.10589
    -0.19451
    -0.08127
     0.21906
     0.66710
     0.67695
     0.36677
    -0.12066
    -0.27821
     0.01228
     0.15013
    -0.02219
     0.16490
     0.38154
     0.31753
     0.06151
     0.00735
     0.00735
    -0.04188
    -0.12066
    -0.11573
    -0.24867
    -0.19451
    -0.42099
    -0.61793
    -0.28806
    -0.31267
    -0.37176
    -0.49977
    -0.39637
    -0.20436
    -0.31760
    -0.34221
    -0.41607
    -0.29298
    -0.17974
    -0.19943
    -0.15020
    -0.23882
    -0.30283
    -0.35699
    -0.16005
    -0.16497
    -0.05665
    -0.18466
    -0.04681
     0.06643
     0.00243
    -0.00249
    -0.10589
     0.03689
     0.05659
     0.12552
     0.12552
     0.02212
     0.00735
    -0.08619
     0.08121
     0.13044
     0.01228
    -0.17482
    -0.26836
    -0.63762
    -1.17429
    -1.43031
    -2.08513
    -3.13876
    -3.96098
    -4.38933
    -4.59119
    -3.75912
    -2.99598
    -1.91773
    -1.21860
    -1.64202
    -2.54302
    -2.80396
    -2.38546
    -1.36138
    -0.25852
     0.39631
     1.28254
     1.81920
     1.90290
     2.12938
     2.15892
     1.83397
     1.22838
     0.97728
     0.78526
     0.69664
     0.63756
     0.40616
     0.26830
     0.00243
    -0.01726
     0.01720
    -0.00249
     0.02705
     0.13536
     0.31261
     0.41108
     0.42585
     0.49478
     0.39139
     0.46524
     0.41108
     0.49970
     0.49478
     0.44062
     0.36677
     0.43570
     0.38646
     0.35200
     0.22399
     0.28307
     0.35692
     0.28307
     0.26830
     0.23876
     0.20429
     0.18460
     0.08613
     0.22399
     0.23876
     0.17968
     0.15506
     0.26337
     0.19445
     0.21906
     0.23383
     0.23383
     0.26830
     0.26830
     0.20922
     0.31753
     0.28799
     0.24860
     0.22891
     0.24860
     0.37169
     0.27322
     0.34215
     0.22891
     0.28307
     0.20429
     0.31753
     0.31261
     0.30276
     0.29292
     0.27815
     0.43077
     0.34215
     0.37662
     0.15998
     0.42585
     0.65725
     0.39631
     0.41600
     0.37662
     0.40616
     0.42585
     0.40616
     0.42093
     0.45047
     0.42585
     0.41108
     0.34707
     0.28307
     0.22891
    -0.08127
     0.02705
    -0.03203
     0.00735
    -0.22897
    -0.19943
    -0.41607
    -0.36683
    -0.29298
    -0.35699
    -0.15020
    -0.08127
    -0.05173
    -0.15512
     0.28307
     0.78526
     0.90343
     0.79019
     1.12991
     1.33670
     1.44501
     1.45978
     1.68134
     1.80935
     1.92259
     1.80443
     1.67149
     1.72565
     1.81920
     1.67642
     1.36624
     1.15945
     0.93297
     0.61294
     0.77049
     0.68680
     0.60802
     0.50955
     0.46031
     0.44062
     0.24368
     0.27322
     0.19937
     0.11075
     0.07136
     0.01720
     0.04182
     0.10090
    -0.02219
    -0.33237
    -0.43084
    -0.29298
    -0.61301
    -0.83949
    -1.39092
    -0.88380
    -0.12558
    -0.10096
    -0.11081
     0.26337
     0.59325
     0.50955
    -0.04681
    -0.01234
     0.69172
     0.85912
     1.09052
     0.88373
     1.17914
     1.37116
     0.95759
     0.53417
     0.30769
     0.06151
    -0.19451
    -0.28806
    -0.56377
    -0.71148
    -1.26291
    -1.87834
    -2.81873
    -3.78374
    -3.42924
    -2.75473
    -2.00636
    -1.20875
    -1.54355
    -2.30176
    -2.48393
    -1.85373
    -1.88327
    -2.24761
    -2.55286
    -1.63709
     0.22891
     0.28307
     0.13536
     0.12552
    -0.19943
    -0.20928
    -0.18466
    -0.19451
    -0.04188
     0.10582
     0.25845
     0.10090
    -0.04188
    -0.04188
     0.09105
     0.26830
     0.29292
     0.31261
     0.45539
     0.48001
     0.51447
     0.47016
     0.61787
     0.62771
     0.50955
     0.62771
     0.55386
     0.63756
     0.51940
     0.62771
     0.54401
     0.63756
     0.59817
     0.50463
     0.51940
     0.52432
     0.51940
     0.43077
     0.54401
     0.58833
     0.44554
     0.50955
     0.46524
     0.48986
     0.41108
     0.42093
     0.48001
     0.45047
     0.49478
     0.40616
     0.34707
     0.43077
     0.34707
     0.41600
     0.42093
     0.37662
     0.30276
     0.37169
     0.33723
     0.35200
     0.26337
     0.21906
     0.37169
     0.40123
     0.30769
     0.31753
     0.25845
     0.17475
     0.30769
     0.23876
     0.31261
     0.25845
     0.21414
     0.22891
     0.22891
     0.29784
     0.19937
     0.12059
     0.12552
     0.21414
     0.33230
     0.18460
     0.15998
     0.15998
     0.15013
    -0.01726
     0.04674
     0.05659
    -0.12066
    -0.19943
    -0.14528
    -0.20436
    -0.35699
    -0.58347
    -0.69178
    -0.72625
    -0.58839
    -0.43084
    -0.57854
    -0.72625
    -0.75579
    -0.48007
    -0.46530
    -0.26344
    -0.21420
    -0.23882
     0.00243
     0.15998
     0.43570
     0.51447
     0.50955
     0.77049
     0.96743
     1.16930
     1.26284
     1.15453
     1.19884
     1.28254
     1.34654
     1.48440
     1.57302
     1.36624
     1.28254
     1.57302
     1.64195
     1.43517
     1.39085
     1.74042
     1.40070
     1.33670
     1.31700
     1.17914
     1.04129
     1.14468
     1.02652
     0.95266
     0.79511
     0.56863
     0.39139
     0.16490
    -0.22405
    -1.13490
    -1.82911
    -1.27276
     0.20429
     0.43077
    -0.06158
    -0.01234
    -0.98719
    -1.44015
    -1.11520
    -0.88872
    -0.91826
    -1.16444
    -1.00689
    -0.44068
    -0.21913
    -0.34714
    -0.48500
    -0.83949
    -0.96750
    -1.28260
    -1.48939
    -1.38107
    -1.43031
    -1.73064
    -2.73011
    -3.30616
    -3.17322
    -2.49378
    -1.64202
    -1.34661
    -1.85373
    -1.80449
    -1.72572
    -2.12452
    -2.27222
    -1.31707
    -0.89857
    -0.55885
    -0.13050
     0.15998
     0.33230
     0.61787
     0.93297
     0.96251
     0.93297
     0.75080
     0.85912
     0.74095
     0.61294
     0.45539
     0.42585
     0.38154
     0.29292
     0.19937
     0.09598
     0.06643
     0.06151
    -0.07635
    -0.06158
     0.08613
    -0.03203
    -0.19451
    -0.07142
    -0.10589
    -0.16005
    -0.11081
    -0.36683
    -0.29298
    -0.21913
    -0.22897
    -0.25359
    -0.18959
    -0.24867
    -0.37668
    -0.19943
    -0.00742
    -0.03696
    -0.03203
    -0.06650
     0.12552
     0.18460
     0.20922
     0.15013
     0.27815
     0.38154
     0.41600
     0.48493
     0.56371
     0.48493
     0.53417
     0.43570
     0.63756
     0.63756
     0.46524
     0.44554
     0.45539
     0.62279
     0.48001
     0.46031
     0.39631
     0.44554
     0.43077
     0.39631
     0.37662
     0.36184
     0.34707
     0.22399
     0.38154
     0.41600
     0.35200
     0.22399
     0.34707
     0.37662
     0.34707
     0.35692
     0.33723
     0.30276
     0.43570
     0.38154
     0.48001
     0.48986
     0.26830
     0.25845
     0.30276
     0.42585
     0.27815
     0.09598
     0.01720
     0.03689
    -0.02219
    -0.13050
    -0.37668
    -0.49484
    -0.64747
    -0.72132
    -0.66224
    -0.74594
    -0.82472
    -0.76564
    -0.62778
    -0.32744
    -0.38653
    -0.43084
    -0.34221
    -0.22897
     0.02212
     0.15506
     0.28799
     0.44554
     0.55386
     0.79019
     0.93789
     0.97236
     1.04621
     0.99205
     0.95266
     1.14468
     1.26777
     1.13483
     1.14468
     1.26777
     1.40562
     1.37608
     1.34162
     1.30716
     1.25792
     1.36624
     1.29731
     1.18899
     1.14960
     1.19884
     0.93789
     1.03636
     1.08560
     1.13483
     0.97728
     0.86404
     0.69664
     0.45047
     0.54894
     0.20429
    -0.00742
    -0.54408
    -1.49431
    -2.54302
    -3.69019
    -4.40410
    -5.28540
    -5.27555
    -3.91667
    -3.43417
    -1.57309
    -0.82964
    -1.28260
    -0.20928
     0.04674
    -1.61740
    -1.96204
    -0.23390
     1.43024
     2.87283
     3.80337
     4.34987
     4.16770
     3.83783
     2.96637
     1.87828
     0.94282
     0.17475
    -0.20928
    -0.30775
    -0.43084
    -0.67701
    -0.92319
    -1.12997
    -1.12013
    -1.09551
    -0.92811
    -0.84441
    -0.84441
    -0.71148
    -0.39637
    -0.21913
    -0.19451
    -0.13050
    -0.08619
     0.03689
    -0.04681
     0.02705
    -0.16005
     0.02212
     0.00243
    -0.00742
    -0.06158
    -0.27329
    -0.39637
    -0.54900
    -0.33729
    -0.18959
    -0.29298
    -0.31760
    -0.26836
    -0.20436
     0.01228
     0.22399
     0.25845
     0.42093
     0.50955
     0.67695
     0.85419
     0.96251
     1.01667
     1.05606
     0.94774
     1.16437
     1.20376
     1.25300
     1.03144
     0.91328
     0.88373
     0.84927
     0.71634
     0.63264
     0.53417
     0.37169
     0.24368
     0.38154
     0.15506
     0.20429
    -0.13050
     0.14029
     0.06151
    -0.01234
    -0.09112
    -0.05665
    -0.03203
    -0.02219
    -0.10096
     0.05659
     0.00243
     0.00243
    -0.04681
    -0.01234
     0.01720
     0.03197
    -0.10589
    -0.02711
     0.05166
     0.00735
     0.11567
    -0.00249
    -0.11573
    -0.00742
     0.00735
    -0.03696
     0.04182
     0.00735
    -0.03696
    -0.06158
     0.02212
     0.03689
    -0.16497
    -0.08127
    -0.00742
     0.05166
    -0.03696
    -0.01234
    -0.11081
    -0.28806
    -0.24867
    -0.27329
    -0.43084
    -0.37176
    -0.51946
    -0.63762
    -0.77548
    -0.99212
    -1.17429
    -1.21367
    -1.14967
    -1.30722
    -1.12505
    -0.87395
    -0.64747
    -0.89857
    -0.77548
    -0.60808
    -0.31267
    -0.15020
     0.19445
     0.60802
     0.98713
     1.19391
     1.34162
     1.37608
     1.64195
     1.75519
     1.81920
     1.86351
     1.82905
     1.82412
     1.89305
     1.77981
     1.78966
     1.60256
     1.30223
     1.17914
     0.84927
     0.88866
     0.77049
     0.56371
     0.48001
     0.30769
     0.11075
     0.15013
     0.05659
    -0.12558
    -0.21913
    -0.32744
    -0.36191
    -0.59331
    -0.94288
    -1.64202
    -2.34608
    -3.03044
    -4.17269
    -4.82752
    -5.31494
    -4.84229
    -3.77389
    -3.29631
    -2.32638
    -2.21314
    -3.31600
    -3.96591
    -3.39970
    -2.15406
    -1.27768
    -0.54900
     0.39631
     1.38593
     1.88320
     1.96198
     1.99644
     2.10968
     2.02599
     1.82412
     1.48440
     1.22346
     0.88866
     0.45047
     0.06643
     0.14521
     0.27815
     0.28799
     0.06643
    -0.12066
    -0.42591
    -0.48007
    -0.60316
    -0.54408
    -0.46530
    -0.18959
    -0.03203
    -0.12066
    -0.07635
    -0.07635
    -0.23390
    -0.21420
    -0.08619
     0.02212
     0.05659
     0.01228
     0.14029
     0.20429
     0.14521
    -0.05173
     0.07136
    -0.03203
    -0.05665
    -0.08619
    -0.06158
    -0.18466
    -0.30775
    -0.33237
    -0.28313
    -0.17974
    -0.18466
    -0.25852
    -0.28313
    -0.31267
    -0.11573
    -0.08127
     0.14521
     0.11567
     0.21414
     0.35692
     0.42585
     0.38154
     0.26830
     0.17968
     0.46524
     0.71141
     0.71141
     0.71634
     0.68680
     0.59817
     0.62771
     0.83450
     0.90343
     0.87881
     0.77049
     0.88373
     0.95266
     0.97728
     0.78526
     0.74095
     0.66710
     0.78526
     0.70649
     0.67695
     0.74588
     0.57848
     0.50955
     0.37169
     0.37662
     0.40616
     0.33723
     0.24860
     0.29784
     0.28307
     0.26337
     0.22399
     0.04182
     0.12552
     0.19445
     0.12552
    -0.04188
    -0.08127
     0.07628
     0.03689
     0.00243
     0.00243
    -0.02219
    -0.17974
    -0.09112
    -0.06158
    -0.20436
    -0.29298
    -0.36191
    -0.43084
    -0.44561
    -0.57854
    -0.57362
    -0.85918
    -1.02166
    -1.15459
    -1.12505
    -1.02166
    -1.20383
    -1.11028
    -1.03643
    -0.82472
    -0.69178
    -0.72132
    -0.62778
    -0.50961
    -0.16497
     0.18952
     0.43077
     0.60310
     0.82465
     1.27269
     1.49917
     1.70596
     1.82905
     1.84874
     1.82412
     1.97675
     1.95213
     1.89797
     1.95706
     1.66657
     1.54348
     1.41055
     1.25300
     1.12991
     1.10529
     0.98713
     0.64741
     0.38154
     0.34707
     0.03689
    -0.06158
    -0.10589
    -0.38160
    -0.76071
    -1.13982
    -1.67648
    -2.06051
    -1.77003
    -1.79957
    -2.54302
    -3.18307
    -3.31108
    -2.58733
    -1.89804
    -0.24867
     0.23383
    -0.80502
    -1.48939
    -1.20383
    -0.16497
     0.55386
     0.89851
     0.87389
     1.29238
     1.90782
     2.08999
     1.90290
     1.60256
     1.12991
     0.67202
     0.59325
     0.35692
     0.08121
    -0.09604
    -0.24375
    -0.29790
    -0.36191
    -0.46038
    -0.35206
    -0.27821
    -0.24375
    -0.16989
    -0.23882
    -0.29298
    -0.39637
    -0.50961
    -0.50961
    -0.29298
    -0.45546
    -0.48007
    -0.56870
    -0.48007
    -0.59331
    -0.73117
    -0.82964
    -0.80010
    -0.66224
    -0.68686
    -0.80502
    -0.88380
    -0.86411
    -0.77548
    -0.64255
    -0.53915
    -0.63762
    -0.66224
    -0.52438
    -0.31267
    -0.23882
    -0.23390
    -0.27329
    -0.04188
    -0.09604
     0.09598
     0.13044
     0.07628
     0.23383
     0.19445
     0.32246
     0.35200
     0.39631
     0.31753
     0.23383
     0.30769
     0.34215
     0.28307
     0.32738
     0.19937
     0.23876
     0.25353
     0.29292
     0.17475
     0.23876
     0.17475
     0.08613
     0.22399
     0.28307
     0.23876
     0.15013
     0.20922
     0.22891
     0.12552
     0.15998
     0.04182
     0.03689
     0.12059
     0.20922
     0.12552
     0.04182
     0.00735
     0.02705
     0.10090
     0.14029
     0.18952
     0.13536
    -0.02219
     0.02705
     0.14521
     0.12552
     0.29292
     0.35200
     0.28799
     0.36677
     0.38154
     0.60310
     0.38646
     0.16490
     0.17475
     0.32738
     0.27815
     0.17475
    -0.10096
    -0.24867
    -0.24375
    -0.40130
    -0.68686
    -0.97735
    -0.71640
    -0.76564
    -0.93796
    -0.96750
    -0.93796
    -1.00196
    -0.97735
    -0.87888
    -0.66717
    -0.49977
    -0.49977
    -0.28313
    -0.23882
     0.06151
     0.17475
     0.29784
     0.48493
     0.59325
     0.53417
     0.75080
     0.84435
     1.02652
     0.91820
     1.15453
     1.28746
     1.22838
     1.03636
     1.07575
     1.20869
     1.33177
     1.24315
     0.99698
     0.91820
     0.63264
     0.70649
     0.53909
     0.47508
     0.26337
    -0.00249
    -0.00742
    -0.08127
    -0.28806
    -0.27821
    -0.26344
    -0.33237
    -0.38653
    -0.53423
    -1.01673
    -1.24321
    -1.57309
    -2.12452
    -2.23284
    -2.75473
    -4.16777
    -5.26078
    -6.14209
    -6.90523
    -5.51188
    -2.70057
    -0.97735
    -0.49484
    -1.15951
    -1.96697
    -1.77495
    -1.72079
    -0.96750
     0.73111
     2.39525
     3.60150
     4.24648
     4.07416
     3.76890
     3.21747
     2.83836
     3.09931
     3.45872
     2.30170
     1.39085
     0.63264
     0.40123
     0.40123
     0.44062
     0.40123
     0.28799
     0.33230
     0.45047
     0.41600
     0.11075
    -0.09112
    -0.08619
     0.06643
    -0.04681
    -0.03203
    -0.13543
    -0.02711
    -0.02711
    -0.06158
     0.13536
     0.14521
     0.25353
     0.21414
     0.12059
     0.17475
     0.13044
    -0.11573
    -0.03696
     0.11075
    -0.01726
    -0.08127
    -0.29298
    -0.37668
    -0.43084
    -0.45053
    -0.48992
    -0.59824
    -0.58347
    -0.49977
    -0.30775
    -0.06650
    -0.03696
    -0.04681
     0.10090
     0.19937
     0.25845
     0.33723
     0.42585
     0.44554
     0.58833
     0.65233
     0.60310
     0.69664
     0.59325
     0.56371
     0.57355
     0.56863
     0.58340
     0.48001
     0.38154
     0.45539
     0.56371
     0.50463
     0.41108
     0.43570
     0.31753
     0.40616
     0.34707
     0.48986
     0.40123
     0.35200
     0.33723
     0.31261
     0.38154
     0.22891
     0.30276
     0.27322
     0.30769
     0.31261
     0.23383
     0.23876
     0.17968
     0.12552
     0.23876
     0.30276
     0.18952
     0.21414
     0.14029
     0.14521
     0.10582
     0.08121
     0.02705
    -0.00742
     0.01228
    -0.13050
    -0.12558
    -0.20436
    -0.27821
    -0.37176
    -0.41607
    -0.57362
    -0.73609
    -0.96258
    -0.89857
    -1.04627
    -1.12013
    -0.91826
    -0.81979
    -0.81979
    -0.74594
    -0.74594
    -0.54900
    -0.32252
    -0.26836
    -0.07635
     0.16490
     0.47016
     1.03636
     1.39578
     1.56810
     1.62718
     1.67642
     1.94721
     1.94721
     2.09984
     2.26724
     2.16384
     2.55280
     2.50849
     2.37555
     2.38540
     2.15400
     2.16877
     2.02599
     1.81920
     1.57302
     1.46963
     1.43024
     1.39085
     1.18407
     0.97236
     0.93789
     0.69172
     0.52924
     0.43570
     0.21414
    -0.16005
    -0.39637
    -0.40622
    -0.53423
    -0.54900
    -0.36683
    -0.16497
    -0.12558
    -0.80502
    -1.10536
    -1.04627
    -1.02658
    -0.93796
    -1.83896
    -2.96644
    -2.58240
    -2.61194
    -2.64641
    -2.76457
    -4.36963
    -6.55566
    -6.61967
    -4.75859
    -3.66065
    -1.06597
    -0.05665
    -1.37122
    -2.13929
    -2.53317
    -2.01128
    -1.11520
     0.32738
     1.41055
     1.82905
     1.72565
     2.22292
     2.73989
     2.80882
     2.26231
     1.65180
     1.67642
     1.39578
     1.31208
     1.00190
     0.64248
     0.03689
     0.29784
     0.51940
     0.71141
     0.71634
     0.67202
     0.69664
     0.30769
     0.22399
     0.04182
    -0.03203
    -0.27329
    -0.37668
    -0.42591
    -0.46038
    -0.44561
    -0.64255
    -0.66717
    -0.79025
    -0.58347
    -0.40622
    -0.62285
    -0.75579
    -0.69671
    -0.70163
    -0.55393
    -0.56870
    -0.54408
    -0.52931
    -0.62778
    -0.54408
    -0.51946
    -0.45546
    -0.48007
    -0.50469
    -0.34714
    -0.40622
    -0.33237
    -0.45546
    -0.43576
    -0.33729
    -0.17482
    -0.21913
    -0.31760
    -0.29298
    -0.12558
    -0.11081
     0.02705
     0.14521
     0.10090
     0.14521
     0.27815
     0.35200
     0.40123
     0.35200
     0.29292
     0.43570
     0.55386
     0.51447
     0.53417
     0.44554
     0.43077
     0.39631
     0.38154
     0.38646
     0.34707
     0.36184
     0.41600
     0.58833
     0.29292
     0.11075
     0.13044
     0.17968
     0.31753
     0.24368
     0.18952
     0.15506
     0.02705
     0.02212
     0.05166
     0.07136
    -0.00742
    -0.11081
    -0.11081
    -0.15512
    -0.21420
    -0.28313
    -0.36191
    -0.47515
    -0.54900
    -0.58347
    -0.61301
    -0.66224
    -0.62778
    -0.92811
    -0.83456
    -0.63270
    -0.54900
    -0.51946
    -0.50961
    -0.41607
    -0.20436
    -0.07142
    -0.03203
    -0.00249
     0.25845
     0.55878
     0.77542
     0.87881
     0.82465
     0.97728
     1.02652
     1.29238
     1.50409
     1.21361
     1.31700
     1.44009
     1.47455
     1.62226
     1.46963
     1.43024
     1.55333
     1.54348
     1.30716
     1.13976
     1.10529
     0.86896
     0.69172
     0.79511
     0.87881
     0.56371
     0.32738
     0.25845
     0.24368
     0.24860
     0.13044
     0.06643
    -0.04681
    -0.13543
    -0.22405
    -0.46038
    -0.50469
    -0.16005
    -0.10589
    -0.41607
    -0.64747
    -0.48992
    -0.65239
    -1.12013
    -1.08074
    -0.72132
    -1.45492
    -2.80888
    -3.89205
    -4.75859
    -4.82752
    -3.30123
    -0.77548
    -0.22897
    -1.10536
    -1.54355
    -1.06104
    -1.24321
    -1.29737
    -1.23337
    -0.51946
     0.26830
     1.17422
     2.07030
     2.55772
     2.37063
     2.16877
     1.64688
     1.54348
     0.81481
     0.60802
     0.71634
     0.43077
     0.29784
    -0.12066
    -0.22897
    -0.30775
    -0.41607
    -0.47023
    -0.35206
    -0.34221
    -0.46038
    -0.62285
    -0.60808
    -0.64255
    -1.00689
    -1.00196
    -0.98227
    -0.87888
    -0.70163
    -0.36683
    -0.11573
    -0.16989
    -0.17974
    -0.24867
    -0.15512
    -0.08619
    -0.02219
     0.12059
     0.23383
     0.24368
     0.35692
     0.14029
     0.12552
     0.09598
     0.43570
     0.20922
     0.12552
     0.08121
     0.06643
     0.07628
     0.04182
     0.03689
     0.07136
     0.19937
     0.20922
     0.28307
     0.12059
     0.24368
     0.17968
     0.13536
     0.27322
     0.41600
     0.24368
     0.26337
     0.28799
     0.34707
     0.35200
     0.36184
     0.25353
     0.33723
     0.42585
     0.34707
     0.31753
     0.35200
     0.36677
     0.28799
     0.24860
     0.35200
     0.32246
     0.22399
     0.28799
     0.21906
     0.25845
     0.16983
     0.15998
     0.13044
    -0.01726
     0.01228
     0.06151
     0.14029
     0.17968
    -0.04681
    -0.13050
    -0.05173
    -0.14035
    -0.17974
    -0.15512
    -0.31267
    -0.21913
    -0.38160
    -0.37668
    -0.45053
    -0.56870
    -0.82472
    -0.88380
    -0.94780
    -0.94780
    -0.82964
    -1.01673
    -0.89857
    -0.92319
    -0.81979
    -0.87888
    -0.86903
    -0.61301
    -0.57362
    -0.42099
    -0.30775
     0.13536
     0.33723
     0.37169
     0.53417
     0.83942
     1.22346
     1.34162
     1.28254
     1.59764
     1.64688
     1.80935
     2.00629
     2.08014
     2.06537
     1.95706
     2.12445
     1.98167
     1.78473
     1.85366
     1.76996
     1.65672
     1.41547
     1.15453
     0.92312
     0.91820
     0.61294
     0.50463
     0.27322
     0.06643
    -0.17974
    -0.21420
    -0.24867
    -0.33729
    -0.46530
    -0.65239
    -0.78041
    -0.93303
    -0.72132
    -0.43084
    -0.10589
    -0.02711
    -0.46530
    -1.18413
    -1.24814
    -1.13982
    -1.98174
    -2.49378
    -2.66610
    -2.59717
    -3.13384
    -3.68527
    -3.36032
    -2.69564
    -1.99651
    -1.26291
    -1.58294
    -2.41501
    -2.59717
    -2.09990
    -1.15459
    -0.61793
    -0.16989
     0.54401
     1.21853
     1.70596
     1.91274
     1.48932
     1.24315
     0.94282
     0.84435
     0.80004
     0.37169
     0.32246
     0.71141
     0.71634
     0.66710
     0.31261
     0.01228
    -0.10589
    -0.11573
    -0.31267
    -0.22405
    -0.22405
    -0.23882
    -0.36191
    -0.28313
    -0.40622
    -0.65732
    -0.77548
    -0.66717
    -0.64747
    -0.78041
    -0.69178
    -0.59824
    -0.58839
    -0.55393
    -0.59331
    -0.23390
    -0.24867
    -0.15020
    -0.25359
    -0.12558
    -0.13050
     0.01228
     0.01720
    -0.01234
     0.03197
    -0.08127
     0.15998
     0.16983
     0.14521
     0.08613
     0.07136
     0.14521
     0.21906
     0.17475
     0.07628
     0.19937
     0.23383
     0.14029
     0.14521
     0.17475
     0.16983
     0.17475
     0.24860
     0.21906
     0.10090
     0.07136
     0.02212
     0.08613
     0.16490
     0.12552
     0.08121
     0.02212
     0.19445
     0.19937
     0.00735
    -0.01726
     0.09598
     0.06643
    -0.01234
     0.12059
     0.05659
    -0.00742
    -0.05173
     0.01228
     0.03689
     0.10582
    -0.05665
    -0.03696
    -0.09112
    -0.11081
    -0.08127
    -0.06158
    -0.11081
    -0.14035
    -0.25359
    -0.15512
    -0.17974
    -0.16989
    -0.31760
    -0.34221
    -0.32744
    -0.38653
    -0.43084
    -0.43084
    -0.55885
    -0.47023
    -0.48992
    -0.46530
    -0.39145
    -0.48992
    -0.54900
    -0.55885
    -0.29790
    -0.42099
    -0.56377
    -0.49977
    -0.22405
     0.12059
     0.17968
     0.14521
     0.17968
     0.28799
     0.39139
     0.31753
     0.63756
     0.61294
     0.77542
     0.97728
     1.17914
     1.25792
     1.03144
     1.12006
     1.35639
     1.13976
     1.12991
     1.09052
     1.15453
     1.22346
     1.05606
     1.09052
     0.90343
     0.85419
     0.63264
     0.58340
     0.38646
     0.43077
     0.23383
     0.02212
    -0.13050
    -0.10096
     0.01720
    -0.17482
    -0.23390
    -0.42591
    -0.62778
    -0.75086
    -0.76564
    -0.76071
    -0.99704
    -1.26783
    -1.48939
    -2.26730
    -3.39970
    -3.24708
    -2.67595
    -2.07528
    -0.77056
     1.80443
     1.64195
    -0.52438
    -1.85865
    -1.69618
    -1.18413
     0.04182
     1.04129
     1.62718
     2.17861
     2.49372
     2.39032
     1.91767
     1.54841
     0.67202
     0.53909
     0.37169
     0.15013
    -0.19943
    -0.16497
    -0.15512
    -0.09112
    -0.53915
    -0.59331
    -0.66224
    -0.85426
    -0.86903
    -0.90349
    -0.83949
    -0.88872
    -0.82964
    -0.67209
    -0.60316
    -0.55393
    -0.47515
    -0.63762
    -0.38160
    -0.41114
    -0.30775
    -0.13050
    -0.05173
    -0.09112
    -0.04188
    -0.10096
     0.17475
     0.06151
    -0.00742
     0.00243
     0.10582
     0.20429
     0.27815
     0.22399
     0.09598
     0.06151
     0.05659
     0.15998
     0.20429
     0.01228
     0.13536
     0.11075
     0.08613
     0.03689
    -0.01234
    -0.05173
     0.05166
     0.04182
     0.05659
     0.03689
    -0.06650
     0.02212
    -0.10589
     0.08121
     0.08121
     0.03689
    -0.07635
    -0.08127
    -0.07635
    -0.05665
    -0.01234
    -0.09112
    -0.16497
    -0.02711
    -0.09604
    -0.09112
    -0.14528
    -0.08619
    -0.20928
    -0.16497
    -0.10096
    -0.09604
    -0.11081
    -0.14035
    -0.18959
     0.01228
    -0.01726
    -0.08127
    -0.09112
    -0.04188
    -0.02219
     0.02705
     0.00243
    -0.01234
    -0.08127
    -0.04188
     0.11567
    -0.02219
    -0.17482
    -0.24375
    -0.10589
    -0.14035
    -0.30775
    -0.44068
    -0.56870
    -0.52931
    -0.55885
    -0.67209
    -0.87888
    -0.97242
    -0.77548
    -0.80010
    -0.48992
    -0.40130
    -0.45546
    -0.57854
    -0.50469
    -0.27821
    -0.15512
    -0.07142
     0.03689
     0.27815
     0.35200
     0.50955
     0.72126
     0.75080
     0.67202
     0.53417
     0.72618
     0.94282
     0.92805
     0.94282
     1.09544
     1.07575
     1.09544
     1.12499
     1.13483
     1.25300
     1.35147
     1.33670
     1.49917
     1.60256
     1.54348
     1.31208
     1.08067
     1.02652
     0.58833
     0.36184
     0.48493
     0.49478
     0.50463
     0.13536
    -0.33237
    -0.52931
    -0.79518
    -0.98719
    -1.08074
    -1.11028
    -1.19398
    -1.31214
    -1.40077
    -1.22352
    -1.41554
    -1.43523
    -1.24321
    -1.17429
    -1.17429
    -1.30230
    -1.26291
    -1.34168
    -1.85373
    -2.00143
    -2.48393
    -3.54249
    -4.53703
    -4.37456
    -2.89751
    -0.62778
    -0.07142
     0.19445
    -0.73117
    -1.22844
    -1.08074
    -0.88380
    -0.07142
     0.61294
     1.48932
     2.45433
     2.88267
     3.08946
     3.12392
     2.83836
     2.32139
     1.96690
     1.79950
     1.83889
     1.27761
     0.81973
     0.58340
     0.25353
     0.09105
     0.12552
    -0.00742
    -0.07142
    -0.08127
    -0.34221
    -0.46530
    -0.70655
    -0.96258
    -1.16936
    -0.84441
    -0.64747
    -0.37668
    -0.11573
    -0.16497
    -0.29298
    -0.49484
    -0.28806
    -0.11081
    -0.03203
     0.23876
     0.43077
     0.61787
     0.67202
     0.53417
     0.47508
     0.43077
     0.50955
     0.26830
     0.17968
     0.22399
     0.32738
     0.19445
     0.25353
     0.19937
     0.17475
     0.20922
     0.17475
     0.16983
     0.17968
     0.16983
     0.10090
     0.16490
     0.21906
     0.35200
     0.25353
     0.25845
     0.26337
     0.15506
     0.31753
     0.28799
     0.20429
     0.26337
     0.21414
     0.34215
     0.19937
     0.16983
     0.14521
    -0.02219
     0.07136
     0.11567
     0.07628
     0.04674
     0.02212
    -0.00249
    -0.04681
    -0.04681
    -0.23390
    -0.25852
    -0.26344
    -0.24867
    -0.19943
    -0.19943
    -0.26836
    -0.40130
    -0.13050
    -0.09112
    -0.13543
    -0.13050
    -0.21913
    -0.15512
    -0.13050
    -0.00249
     0.12059
    -0.04681
    -0.10096
    -0.09112
    -0.00249
    -0.06650
    -0.02219
    -0.19451
    -0.24867
    -0.21420
    -0.37176
    -0.47515
    -0.64747
    -0.70655
    -0.81487
    -0.80995
    -0.68194
    -0.57854
    -0.53423
    -0.55393
    -0.44561
    -0.36191
    -0.19943
    -0.27329
     0.00735
     0.09598
     0.29784
     0.57355
     0.72618
     0.83942
     1.02159
     1.13976
     1.16930
     1.31700
     1.29238
     1.23823
     1.43024
     1.55333
     1.49917
     1.48440
     1.52871
     1.55825
     1.67642
     1.49425
     1.48440
     1.42532
     1.44009
     1.38101
     1.27761
     1.15945
     1.03144
     0.96251
     0.85912
     0.63756
     0.62771
     0.49970
     0.22891
     0.12552
    -0.06650
    -0.31267
    -0.16497
    -0.39145
    -0.61301
    -0.80502
    -0.86411
    -0.88380
    -0.76071
    -0.83949
    -0.91334
    -0.99212
    -0.74594
    -0.80502
    -0.80010
    -0.64255
    -1.09551
    -0.92811
    -0.68194
    -0.59824
    -0.63762
    -0.63762
    -0.84933
    -1.06597
    -1.82419
    -3.11414
    -4.30563
    -4.84229
    -4.63550
    -2.97136
    -1.82911
    -0.46038
    -0.06158
    -0.35206
    -1.39584
    -2.11960
    -2.55779
    -1.78972
    -0.59824
     0.78034
     1.13483
     1.63211
     2.31647
     2.52326
     2.27708
     1.82412
     1.12006
     0.52924
     0.28307
     0.35692
     0.09105
     0.08613
     0.41108
     0.80988
     0.95759
     0.88866
     0.74095
     0.40616
     0.55386
     0.29292
     0.44554
     0.44062
     0.56863
     0.18460
     0.22399
     0.21414
    -0.04681
    -0.15020
    -0.16005
    -0.24867
    -0.19451
    -0.23390
    -0.22405
    -0.07142
    -0.15020
    -0.08619
    -0.24867
    -0.04681
     0.03197
    -0.04681
     0.07628
     0.19937
     0.14029
     0.18460
     0.26337
     0.22399
     0.15013
     0.09598
     0.09598
     0.10090
     0.11567
     0.07136
     0.09598
    -0.04188
     0.05166
     0.12059
     0.04182
     0.03197
     0.03197
    -0.03203
     0.07628
    -0.03203
    -0.02711
    -0.09112
     0.01228
    -0.04188
    -0.06650
     0.04674
    -0.07142
    -0.09112
    -0.01726
    -0.11081
    -0.13050
    -0.14528
    -0.00249
    -0.03696
    -0.06650
    -0.02219
    -0.16005
    -0.17974
    -0.17974
    -0.28806
    -0.18959
    -0.21913
    -0.37668
    -0.43576
    -0.50961
    -0.58347
    -0.65732
    -0.61793
    -0.67209
    -1.00689
    -0.93303
    -0.62285
    -0.40130
    -0.73609
    -0.80010
    -0.75086
    -0.50469
    -0.40622
    -0.37176
    -0.19451
     0.00243
    -0.11081
     0.00243
    -0.00249
     0.13536
     0.27815
     0.23383
     0.39139
     0.60310
     0.41108
     0.45539
     0.55386
     0.72618
     0.80988
     0.88866
     0.85912
     0.96743
     1.04129
     1.16437
     1.23823
     1.29731
     1.42040
     1.23330
     1.21361
     1.24315
     1.17422
     1.00190
     0.90835
     0.83450
     0.82465
     0.77542
     0.63264
     0.25845
    -0.03696
    -0.13543
    -0.25359
    -0.08619
    -0.14528
    -0.14035
    -0.14528
    -0.33237
    -0.33729
    -0.42099
    -0.50961
    -0.32252
    -0.11573
    -0.17482
    -0.03203
    -0.28806
    -0.26344
    -0.27329
    -0.35206
    -0.60316
    -0.76071
    -1.05612
    -1.81434
    -2.40023
    -2.69564
    -3.18799
    -3.35047
    -2.88274
    -1.96697
    -1.44508
    -1.34661
    -1.39584
    -0.79518
    -0.96750
    -1.00196
    -0.68194
    -0.28806
     0.12059
     0.56863
     1.08067
     1.82905
     2.41494
     2.23277
     1.96690
     1.68626
     1.51887
     1.32193
     1.31700
     0.55386
     0.42093
     0.36184
     0.44554
     0.53909
     0.68680
     0.51447
     0.36677
     0.23383
     0.09598
    -0.07635
    -0.16989
    -0.33237
    -0.32252
    -0.36191
    -0.36683
    -0.37176
    -0.49484
    -0.44561
    -0.55885
    -0.34714
    -0.35699
    -0.41607
    -0.40130
    -0.38653
    -0.21420
     0.16983
     0.02705
    -0.04188
    -0.11573
     0.01228
     0.04674
    -0.06158
     0.11075
     0.14029
     0.18460
     0.37169
     0.27815
     0.19445
     0.23876
     0.17475
     0.26830
     0.27322
     0.23876
     0.10090
     0.09105
     0.06151
     0.13536
     0.08121
     0.07628
     0.06643
     0.02705
     0.01228
    -0.00249
     0.11567
    -0.04188
    -0.08619
    -0.09112
    -0.01726
     0.04674
    -0.04681
    -0.12558
    -0.11081
    -0.05665
     0.03689
    -0.03203
    -0.13543
    -0.12066
    -0.24867
    -0.05665
    -0.05173
    -0.15020
    -0.20928
    -0.28806
    -0.18466
    -0.13050
    -0.39637
    -0.43576
    -0.47515
    -0.36683
    -0.59331
    -0.78041
    -0.87395
    -0.82964
    -0.76564
    -0.65239
    -0.49484
    -0.79518
    -0.91334
    -0.86411
    -0.68194
    -0.62778
    -0.64747
    -0.57854
    -0.52931
    -0.34714
    -0.18466
    -0.19943
    -0.08127
     0.03689
     0.12552
     0.35200
     0.46524
     0.31261
     0.39139
     0.48493
     0.62279
     0.68680
     0.83450
     0.88866
     0.84927
     0.75080
     0.93789
     0.81481
     0.84927
     0.77049
     0.61787
     0.52924
     0.75572
     0.74095
     0.61294
     0.56863
     0.21906
     0.20429
     0.32246
     0.16490
     0.09105
     0.06643
     0.15998
     0.23383
     0.01720
    -0.15512
    -0.18466
    -0.21913
    -0.13050
    -0.16005
    -0.33237
    -0.38653
    -0.40130
    -0.30775
    -0.23390
    -0.25852
    -0.34221
    -0.42099
    -0.63762
    -0.75579
    -0.93303
    -0.96750
    -1.26291
    -2.24761
    -3.04521
    -3.61141
    -3.15845
    -2.49870
    -1.41554
    -0.55885
    -0.92811
    -1.16444
    -0.80010
    -1.22352
    -1.31707
    -0.98227
    -0.59331
     0.02212
     0.72618
     1.40562
     1.90290
     1.96198
     1.74535
     1.19884
     0.69664
     0.52924
     0.37662
     0.16983
     0.23383
     0.07136
     0.20429
     0.34707
     0.23383
     0.08613
     0.10090
     0.06151
    -0.15512
     0.08121
     0.23876
     0.08121
     0.04674
    -0.04681
    -0.06158
    -0.05173
     0.00243
    -0.15512
    -0.33237
    -0.26836
    -0.29790
    -0.24867
    -0.43576
    -0.47515
    -0.51946
    -0.51946
    -0.32744
    -0.23882
    -0.26836
    -0.38653
    -0.40130
    -0.28806
    -0.24867
    -0.04681
    -0.12558
    -0.07142
     0.18460
     0.19445
     0.18460
     0.24860
     0.14521
     0.18952
     0.28307
     0.28799
     0.27322
     0.25845
     0.27322
     0.10090
     0.22891
     0.16983
     0.22891
     0.25353
     0.05659
     0.12059
     0.16983
     0.09105
     0.01720
     0.13536
     0.12552
     0.10090
     0.13536
     0.11075
     0.03689
     0.10582
    -0.03696
    -0.02219
     0.07136
    -0.02711
     0.08613
    -0.02219
    -0.07635
    -0.08127
    -0.15512
    -0.33237
    -0.24375
    -0.34221
    -0.32252
    -0.38160
    -0.58347
    -0.66224
    -0.72132
    -0.82964
    -0.92319
    -0.95273
    -1.23829
    -1.15459
    -1.10043
    -1.05120
    -0.97735
    -0.85426
    -0.60808
    -0.66224
    -0.68686
    -0.45053
    -0.25852
     0.00243
     0.13536
     0.45047
     0.74588
     0.93789
     0.86896
     0.84927
     0.87389
     0.99205
     1.13976
     1.18407
     1.31208
     1.42040
     1.46471
     1.25792
     1.24315
     1.05113
     1.04129
     0.79019
     0.95266
     0.86896
     0.93789
     0.80004
     0.79019
     0.84927
     0.51940
     0.41108
     0.15013
     0.21414
     0.18952
     0.07136
     0.04674
     0.02705
    -0.13543
    -0.16989
    -0.28313
    -0.14035
    -0.11081
    -0.16497
    -0.32744
    -0.36191
    -0.38653
    -0.40622
    -0.21913
    -0.25852
    -0.21420
    -0.26836
    -0.33237
    -0.61301
    -0.76071
    -0.66224
    -0.55885
    -0.64255
    -0.91334
    -0.91826
    -1.03643
    -1.24321
    -1.80942
    -2.89751
    -4.33517
    -4.95553
    -4.42871
    -2.78427
    -0.96258
    -0.89857
    -1.35153
    -1.41554
    -2.12452
    -1.79957
    -1.22844
    -0.76564
     0.05166
     0.24368
     0.34707
     0.60802
     1.43024
     2.34109
     2.41002
     2.09984
     1.60256
     1.49917
     1.44994
     1.58287
     0.70157
     0.05659
     0.55878
     0.82465
     1.03636
     1.05606
     0.92805
     0.89358
     0.70157
     0.42585
     0.47016
     0.16983
     0.03689
     0.19937
     0.17475
     0.12552
    -0.16497
    -0.17974
    -0.07635
     0.07136
     0.26337
     0.33723
     0.13536
     0.06151
     0.01720
    -0.02219
     0.07628
     0.08121
    -0.02711
    -0.05173
    -0.10096
    -0.22897
    -0.23882
    -0.35206
    -0.36191
    -0.18959
    -0.02711
    -0.06158
    -0.03696
    -0.06650
    -0.05665
     0.00735
     0.08121
     0.13536
     0.15998
     0.20429
     0.22891
     0.28307
     0.40123
     0.30769
     0.26337
     0.38154
     0.43077
     0.36184
     0.44062
     0.40123
     0.43570
     0.32738
     0.34707
     0.42093
     0.34215
     0.20922
     0.29292
     0.28799
     0.16490
     0.20429
     0.09105
     0.06151
     0.18460
     0.14521
     0.05166
     0.10090
     0.02705
    -0.05665
    -0.13050
    -0.02219
     0.00243
    -0.17974
    -0.19451
    -0.16497
    -0.22897
    -0.34714
    -0.40130
    -0.57362
    -0.56377
    -0.64747
    -0.73117
    -0.83456
    -0.92811
    -1.15459
    -1.40569
    -1.10536
    -1.10536
    -1.20383
    -1.17921
    -1.03150
    -0.98719
    -1.02166
    -0.96258
    -0.78041
    -0.50469
    -0.27821
    -0.17482
    -0.05173
     0.15013
     0.41600
     0.49478
     0.51940
     0.74095
     0.78034
     0.76557
     0.80988
     0.96743
     0.95266
     0.91820
     0.84927
     0.92805
     0.93297
     0.85419
     0.94774
     0.91820
     0.87881
     0.81481
     0.84435
     1.04129
     0.97728
     0.95759
     0.99698
     0.80004
     0.80988
     0.78526
     0.69664
     0.65725
     0.68680
     0.59325
     0.30276
     0.24860
     0.00243
     0.11567
    -0.02711
    -0.20436
    -0.13543
    -0.16497
    -0.44561
    -0.79025
    -0.75579
    -0.81979
    -0.91334
    -0.92319
    -0.43576
    -0.76564
    -1.04627
    -1.28753
    -1.45492
    -0.79025
     0.15506
     0.10090
    -0.33729
    -1.24814
    -1.35153
    -1.42046
    -2.09005
    -2.44455
    -2.93690
    -3.42432
    -2.43470
    -1.51401
    -0.79518
    -1.01181
    -1.72572
    -1.77003
    -1.31707
    -1.68633
    -1.38107
    -0.86903
    -0.10096
     0.47016
     0.92805
     0.82958
     0.88866
     1.43517
     1.87336
     1.75027
     1.44994
     1.19884
     0.75572
     0.44062
     0.27815
     0.26830
     0.42093
     0.48493
     0.29292
     0.20429
     0.12552
     0.38646
     0.83450
     0.70157
     0.59325
     0.53909
     0.45047
     0.36184
     0.21906
     0.29292
     0.37169
     0.34215
     0.40616
     0.54401
     0.33723
     0.10090
     0.29784
     0.27322
    -0.03203
    -0.20436
    -0.36683
    -0.52438
    -0.59824
    -0.57362
    -0.40622
    -0.49977
    -0.53423
    -0.68194
    -0.70655
    -0.43084
    -0.38160
    -0.56377
    -0.43084
    -0.24867
    -0.18466
    -0.20436
    -0.17482
    -0.08619
    -0.01234
     0.10582
     0.05166
     0.18952
     0.15998
     0.01720
    -0.10589
     0.07628
     0.17968
     0.03689
     0.02705
    -0.14528
    -0.14035
    -0.15512
    -0.33237
    -0.18959
    -0.31760
    -0.27821
    -0.22897
    -0.19943
    -0.30283
    -0.22897
    -0.20436
    -0.04188
    -0.03696
    -0.05173
    -0.02711
    -0.13050
    -0.07142
    -0.07635
    -0.05173
    -0.26344
    -0.40130
    -0.53423
    -0.47023
    -0.48992
    -0.73117
    -0.91334
    -0.90842
    -0.93303
    -0.80995
    -0.78041
    -0.79025
    -0.70655
    -0.72132
    -0.52931
    -0.59331
    -0.55393
    -0.31267
    -0.16989
     0.13536
     0.16490
     0.30769
     0.34215
     0.32738
     0.36184
     0.48001
     0.48493
     0.61787
     0.83942
     0.84927
     0.99205
     1.01175
     0.95759
     0.91820
     0.97728
     1.12006
     1.27269
     1.17914
     1.17914
     1.15453
     1.22346
     1.28254
     1.01175
     0.98220
     0.81973
     0.66710
     0.65233
     0.37662
     0.33723
     0.27322
     0.13536
    -0.06158
    -0.36683
    -0.29298
    -0.30283
    -0.41607
    -0.48992
    -0.68686
    -0.83456
    -0.89857
    -1.05120
    -0.84933
    -0.84441
    -0.59331
    -0.75579
    -0.95273
    -1.05120
    -1.12997
    -1.34661
    -1.37122
    -1.20875
    -1.33676
    -1.88819
    -2.80888
    -3.26185
    -3.96591
    -3.80343
    -3.29139
    -1.61740
    -0.83949
    -1.44508
    -0.85426
    -0.77056
    -0.35206
    -0.21420
    -0.17482
     0.11075
     0.78034
     0.86896
     1.56810
     2.84821
     3.28148
     2.90237
     2.95653
     2.65619
     2.18846
     0.99205
     0.40123
     0.63756
     0.59817
     0.70157
     0.85419
     0.80988
     0.62279
     0.48001
     0.11567
    -0.01726
     0.22891
     0.14029
    -0.06158
    -0.07142
     0.09105
    -0.18959
    -0.28313
    -0.12066
    -0.18466
    -0.20928
    -0.18466
    -0.19451
    -0.17482
    -0.18959
    -0.15020
    -0.08127
    -0.02219
    -0.06650
    -0.14528
    -0.09112
    -0.17974
    -0.11573
     0.00243
     0.03689
     0.02705
     0.02212
     0.00735
    -0.00742
     0.00243
     0.00243
    -0.02219
    -0.05665
    -0.16005
    -0.21420
    -0.28806
    -0.00249
    -0.22897
    -0.22897
    -0.16989
     0.00735
     0.07628
     0.14029
     0.15013
    -0.02219
     0.05659
     0.04674
     0.21906
     0.19937
     0.30276
     0.23383
     0.35692
     0.37662
     0.37169
     0.31753
     0.11567
     0.15013
     0.16983
     0.17968
     0.13536
    -0.03696
    -0.09604
    -0.15512
    -0.29298
    -0.40622
    -0.41114
    -0.43084
    -0.56870
    -0.65732
    -0.83949
    -0.84933
    -0.93303
    -1.17921
    -1.07582
    -0.86411
    -0.68686
    -0.65732
    -0.66224
    -0.75579
    -0.61301
    -0.50961
    -0.07142
     0.23383
     0.55878
     0.60802
     0.67202
     0.76557
     0.85419
     0.98220
     1.27761
     1.35147
     1.46471
     1.45978
     1.45978
     1.50902
     1.54348
     1.53856
     1.75519
     1.96690
     1.92752
     1.58779
     1.31700
     1.26777
     1.10037
     1.34654
     1.53856
     1.52871
     1.32685
     1.10037
     0.92805
     0.72126
     0.53417
     0.50955
     0.31261
     0.29292
     0.16490
    -0.05665
    -0.11081
    -0.15020
    -0.34714
    -0.39145
    -0.52438
    -0.28313
    -0.16497
    -0.19451
    -0.37176
    -0.46530
    -0.48992
    -0.61793
    -0.49977
    -0.45546
    -0.33729
    -0.61301
    -0.23390
    -0.26344
    -0.38653
    -0.64255
    -0.64747
    -0.65732
    -0.80502
    -1.03150
    -0.91334
    -1.02658
    -1.39092
    -2.08021
    -2.73996
    -3.29631
    -3.68034
    -3.35539
    -2.46424
    -1.01181
    -1.03150
    -1.45492
    -1.32199
    -1.36138
    -1.87342
    -1.45000
    -0.95765
    -0.45546
    -0.01726
     0.60802
     1.15453
     1.56318
     1.63703
     1.34162
     0.87389
     0.54401
     0.17968
    -0.14035
    -0.22405
    -0.55393
    -0.20928
     0.36184
     0.18952
     0.19445
    -0.05173
    -0.15020
    -0.22897
    -0.16005
    -0.15020
    -0.01234
     0.05659
     0.13044
     0.24368
     0.20429
     0.13044
     0.12552
     0.12059
     0.14521
     0.22399
    -0.08619
    -0.06650
    -0.16989
    -0.21420
    -0.14528
     0.03689
    -0.00249
    -0.22897
    -0.28806
    -0.21913
    -0.19451
    -0.12066
    -0.06650
    -0.13050
    -0.07142
     0.04674
     0.10090
    -0.04188
    -0.04681
    -0.06650
     0.05166
    -0.03696
     0.03197
     0.09105
     0.01228
     0.07136
     0.18460
     0.09105
     0.10090
     0.03689
     0.11567
     0.11567
     0.17475
     0.17968
     0.08613
     0.07628
     0.12552
     0.22399
     0.30276
     0.29292
     0.09105
     0.15998
     0.15013
     0.13044
     0.15013
     0.09598
     0.07628
     0.02705
     0.03689
     0.02705
    -0.04188
    -0.09112
    -0.10589
    -0.33729
    -0.26344
    -0.27329
    -0.39145
    -0.59824
    -0.65732
    -0.63762
    -0.66717
    -0.50961
    -0.66224
    -0.47515
    -0.65732
    -0.61793
    -0.72132
    -0.65732
    -0.56377
    -0.38160
    -0.22897
    -0.06158
    -0.02219
     0.15998
     0.18460
     0.38154
     0.48986
     0.66710
     0.99205
     1.06590
     1.09544
     1.24807
     1.32685
     1.44009
     1.68134
     1.87336
     1.87828
     1.82905
     1.69611
     1.68134
     1.75027
     1.76996
     1.58287
     1.45486
     1.31208
     1.14960
     1.06098
     0.96743
     0.85419
     0.63756
     0.33723
     0.36184
     0.11567
     0.04182
    -0.11081
    -0.11081
     0.08613
     0.17475
    -0.12558
    -0.31760
    -0.44561
    -0.50469
    -0.41114
    -0.38653
    -0.54408
    -0.52931
    -0.43576
    -0.55885
    -0.82472
    -0.83949
    -0.67209
    -0.49977
    -0.20436
    -0.63270
    -0.96258
    -0.86903
    -1.64694
    -2.54794
    -3.06491
    -2.95659
    -1.33184
    -0.03696
     0.63756
     0.12552
    -0.15020
    -0.45053
    -1.20383
    -1.31214
    -0.67701
     0.24368
     0.59817
     1.09544
     1.33177
     1.25300
     1.11022
     0.93297
     0.87389
     0.76557
     0.39139
     0.18952
     0.03197
    -0.01726
    -0.01234
     0.03689
    -0.04681
    -0.09112
    -0.08619
     0.12059
     0.16983
     0.13536
     0.01720
     0.16983
     0.22891
     0.21906
     0.14521
     0.24368
     0.20429
     0.00243
     0.26337
     0.26337
     0.20922
     0.25845
     0.23383
     0.23876
     0.19937
     0.13044
     0.16983
     0.29292
     0.31753
     0.27815
     0.31753
     0.20429
     0.13536
     0.03197
     0.15506
     0.24368
     0.19937
     0.15998
     0.10582
     0.14029
     0.16983
     0.15998
     0.15998
    -0.03203
     0.00243
     0.04674
     0.11567
     0.09598
     0.02212
    -0.06650
    -0.09112
     0.10582
     0.17475
     0.07628
     0.08613
     0.02705
     0.10582
     0.17968
     0.15998
     0.11567
    -0.00249
     0.13044
     0.14521
     0.21414
     0.03689
     0.00243
    -0.08619
     0.14029
     0.00243
    -0.05173
    -0.20436
    -0.27329
    -0.27821
    -0.27821
    -0.20436
    -0.13543
    -0.19943
    -0.27329
    -0.40130
    -0.19943
    -0.34221
    -0.32252
    -0.45546
    -0.45546
    -0.36191
    -0.37176
    -0.49977
    -0.57854
    -0.56870
    -0.79025
    -0.94780
    -0.80995
    -0.76071
    -0.80995
    -0.87395
    -0.91826
    -0.76564
    -0.66224
    -0.72132
    -0.72132
    -0.53423
    -0.62778
    -0.52931
    -0.32744
    -0.21420
    -0.07635
     0.22399
     0.42585
     0.53909
     0.66710
     0.91820
     1.06590
     1.28254
     1.21361
     1.43024
     1.55333
     1.76996
     2.01614
     1.89797
     1.72073
     1.71581
     1.71088
     1.65672
     1.58779
     1.42532
     1.21361
     0.88373
     0.63264
     0.60310
     0.37662
     0.17968
    -0.05665
     0.07136
    -0.16497
    -0.25852
    -0.52931
    -0.60316
    -0.70655
    -0.81487
    -0.86411
    -0.76564
    -1.02166
    -1.12013
    -1.46477
    -2.06544
    -2.69564
    -3.05506
    -3.15353
    -3.01075
    -2.58240
    -1.83896
    -1.03643
    -1.10043
    -1.77987
    -1.63709
