# Supplementary material for: Software algorithm and hardware design for real-time implementation of new spectral estimator
Source: Biomed Eng Online. 2014 May 9;13:61. doi: 10.1186/1475-925X-13-61 (PMC4057578; doi:10.1186/1475-925X-13-61)
Supplement: Additional file 2 — txtfiles.zip. [file 1475-925X-13-61-S2.zip › FILE156.TXT]

     0.65302
     1.13447
     1.70580
     1.80851
     1.53890
     1.04460
     1.08954
     1.35273
     0.92905
     0.64018
     0.52463
     0.36415
     0.20366
     0.04959
     0.14589
     0.26785
     0.10737
     0.07527
    -0.09805
    -0.23286
    -0.80419
    -0.48322
    -0.63086
    -0.43186
    -0.69506
    -0.68864
    -0.77209
    -0.75925
    -0.79135
    -1.13158
    -1.25355
    -1.07380
    -1.10590
    -1.01603
    -1.02245
    -0.86838
    -1.06096
    -1.07380
    -1.10590
    -0.98393
    -0.95825
    -0.86838
    -0.98393
    -0.92616
    -0.93257
    -0.88122
    -0.84270
    -0.92616
    -0.75925
    -0.68864
    -0.79135
    -0.87480
    -0.77851
    -0.56025
    -0.84270
    -0.65654
    -0.54099
    -0.43186
    -0.17508
     0.06243
     0.26785
     0.35773
     0.59524
     1.45545
     2.27713
     2.48897
     2.37342
     2.09097
     1.85345
     1.41693
     0.08811
     0.74931
     1.64161
     0.91621
     1.26286
     1.62235
     0.89696
     0.05601
    -0.90048
    -1.90191
    -2.17152
    -1.86981
    -0.99035
    -0.81061
    -1.70932
    -2.20362
    -1.30490
    -0.52173
    -1.24713
    -1.46539
    -1.20861
    -0.99035
    -1.52316
    -1.52958
    -1.20861
    -1.24713
    -0.97751
    -0.96467
    -0.90690
    -0.97751
    -1.08022
    -0.81703
    -0.83628
    -0.95825
    -0.78493
    -0.54099
    -0.68864
    -0.59877
    -0.32915
    -0.37409
    -0.39976
    -0.30347
    -0.35483
    -0.23286
    -0.08521
    -0.11089
     0.17798
     0.34489
     0.53747
     0.22292
     0.04318
    -0.01460
    -0.35483
     0.12663
     0.99325
     1.10880
     0.74931
    -0.09805
     0.17798
     0.83276
     1.25002
     1.56458
     1.94332
     1.14089
     0.64018
     0.42834
     0.68512
     1.26286
     1.30780
     1.22435
     1.07028
     0.90338
     0.65944
     0.56315
     0.10737
     0.12021
    -0.08521
    -0.18150
    -0.29705
    -0.39976
    -0.45112
    -0.60518
    -0.81703
    -0.55383
    -0.56025
    -0.79135
    -0.73999
    -0.58593
    -0.72715
    -0.70148
    -0.72073
    -0.55383
    -0.37409
    -0.25854
    -0.14299
    -0.27779
    -0.13015
    -0.08521
     0.08811
     0.03034
     0.04318
     0.00466
     0.11379
     0.13305
     0.23576
     0.06885
    -0.03386
    -0.25854
    -0.18792
    -0.24570
    -0.27138
    -0.47038
    -0.47680
    -0.52815
    -0.66296
    -0.70148
    -0.45112
    -0.63728
    -0.83628
    -0.66296
    -0.70148
    -0.71431
    -0.83628
    -0.79135
    -0.81703
    -0.68864
    -0.54741
    -0.72073
    -0.75283
    -0.79135
    -0.82986
    -0.63728
    -0.72073
    -0.66938
    -0.84270
    -0.71431
    -0.61802
    -0.77851
    -0.72073
    -0.88122
    -0.82344
    -0.69506
    -0.75925
    -0.55383
    -0.70148
    -0.75283
    -0.63086
    -0.77209
    -0.65654
    -0.63086
    -0.62444
    -0.73999
    -0.53457
    -0.41260
    -0.56667
    -0.57309
    -0.78493
    -0.66296
    -0.42544
    -0.39334
    -0.31631
    -0.27138
     0.02392
     0.19082
     0.36415
     0.98041
     1.64161
     2.70723
     2.91907
     2.35416
     2.21294
     1.97542
     1.35915
     1.94332
     1.28212
     1.43619
     1.84061
     2.30281
     2.05245
     1.24360
     0.02392
    -0.36125
    -2.05597
    -1.99820
    -0.73357
    -0.17508
    -1.24071
    -1.52316
    -1.71574
    -1.54884
    -0.80419
    -0.90048
    -0.96467
    -0.90690
    -0.72715
    -0.66296
    -0.70148
    -0.46396
    -0.55383
    -0.15583
    -0.07879
     0.22934
     0.12663
     0.08169
     0.76857
     0.85844
     1.17299
     1.41693
     1.07028
     0.82634
     0.85202
     1.01893
     1.07028
     1.10238
     1.48112
     1.44261
     1.38483
     0.71079
     0.72363
     0.62092
     0.46044
     0.54389
     0.57599
     0.34489
     0.33205
     0.01750
     0.10095
    -0.13015
    -0.36767
    -0.04028
     0.14589
     0.12021
     0.49253
     0.65302
     0.64018
     0.75573
     0.68512
     0.60166
     0.65944
     0.77499
     0.98683
     1.09596
     1.36557
     1.16015
     1.12164
     0.93547
     0.87770
     0.76857
     0.65302
     0.36415
     0.37698
     0.38982
     0.29353
    -0.04670
    -0.35483
    -0.18792
    -0.11089
    -0.29063
    -0.31631
    -0.41260
    -0.52815
    -0.82344
    -0.45112
    -0.45112
    -0.65012
    -0.68864
    -0.73357
    -0.65012
    -0.79135
    -0.73999
    -0.75283
    -0.76567
    -0.56025
    -0.48964
    -0.41902
    -0.55383
    -0.53457
    -0.64370
    -0.41902
    -0.17508
    -0.16867
    -0.11731
    -0.08521
     0.14589
     0.14589
     0.08811
     0.12021
     0.02392
     0.08169
     0.31921
     0.18440
     0.04318
     0.07527
    -0.00818
     0.01750
     0.01108
    -0.12373
    -0.21360
    -0.23928
    -0.20718
    -0.22644
    -0.35483
    -0.61802
    -0.67580
    -0.55383
    -0.50247
    -0.48964
    -0.64370
    -0.51531
    -0.61160
    -0.79777
    -0.61802
    -0.42544
    -0.76567
    -0.62444
    -0.66938
    -0.65012
    -0.59877
    -0.59235
    -0.54741
    -0.49605
    -0.38051
    -0.38692
    -0.21360
    -0.22002
    -0.10447
    -0.41260
    -0.11731
     0.23576
     0.42834
     0.71721
     1.09596
     1.91122
     2.96401
     4.02321
     4.58170
     3.49682
     3.04104
     3.84988
     4.57528
     3.99111
     1.45545
     0.43476
     2.32848
     2.67513
     1.33348
    -0.63086
    -0.10447
    -0.95825
    -1.64513
    -2.10733
    -1.83771
    -2.77494
    -4.28993
    -4.30276
    -3.12801
    -2.31275
    -1.81203
    -1.79919
    -1.40119
    -1.22145
    -1.01603
    -0.97751
    -1.20861
    -1.23429
    -1.09306
    -0.87480
    -0.75925
    -0.62444
    -0.59235
    -0.41902
    -0.37409
    -0.19434
    -0.34199
    -0.13657
    -0.32273
    -0.20076
    -0.11089
    -0.07237
    -0.08521
    -0.05954
    -0.23928
    -0.26496
    -0.16225
    -0.03386
    -0.00176
    -0.16225
    -0.20076
    -0.30347
    -0.11089
    -0.27138
    -0.57309
    -0.05954
     0.26785
     0.05601
    -0.00176
     0.05601
    -0.01460
     0.12663
     0.04318
     0.07527
     0.09453
     0.15872
     0.06885
     0.08811
    -0.06595
    -0.00176
    -0.27779
    -0.22644
    -0.13657
    -0.18150
    -0.35483
    -0.28421
    -0.26496
    -0.50889
    -0.47680
    -0.36767
    -0.08521
    -0.12373
    -0.32915
    -0.30989
    -0.28421
    -0.24570
    -0.24570
    -0.16225
    -0.07879
     0.02392
    -0.07879
    -0.13657
    -0.19434
    -0.18792
    -0.06595
    -0.22644
    -0.19434
    -0.20718
    -0.39976
    -0.27138
    -0.26496
    -0.32915
    -0.36125
    -0.41902
    -0.45754
    -0.36767
    -0.36767
    -0.35483
    -0.45112
    -0.42544
    -0.48964
    -0.51531
    -0.36767
    -0.48322
    -0.36767
    -0.47038
    -0.34199
    -0.35483
    -0.27779
    -0.37409
    -0.11731
     0.01108
     0.10737
     0.31279
     0.18440
     0.10737
     0.23576
     0.30637
     0.46044
     0.78141
     0.89696
     0.83276
     0.94831
     0.93547
     1.16015
     1.23719
     0.83276
     0.95473
     1.24360
     1.02534
     1.12806
     1.16657
     1.60309
     1.87913
     1.87913
     1.93690
     1.93048
     1.97542
     1.64803
     2.03961
     1.51964
     1.17299
     1.73148
     2.48255
     1.59025
     1.19225
     1.49396
     1.73790
     1.56458
     1.74432
     2.26429
     1.81493
     0.78783
     0.98041
     1.29496
     1.63519
     1.61593
     1.79567
     0.95473
     0.40908
     0.83918
     0.45402
    -0.11731
    -0.11089
    -0.84270
    -1.53600
    -1.93400
    -1.95326
    -1.88907
    -1.89549
    -2.19078
    -2.72359
    -2.60804
    -2.42830
    -2.35126
    -2.21646
    -2.06239
    -1.83129
    -1.59377
    -1.42687
    -1.31132
    -1.14442
    -1.04812
    -0.91332
    -0.78493
    -0.84912
    -0.63728
    -0.71431
    -0.52815
    -0.63086
    -0.67580
    -0.73999
    -0.53457
    -0.51531
    -0.48964
    -0.27779
    -0.18150
    -0.23286
    -0.38051
    -0.32273
    -0.28421
    -0.13015
     0.03676
     0.16514
     0.11379
     0.24218
     0.23576
    -0.00176
     0.20366
     0.15872
     0.17156
     0.38340
     0.44118
     0.50537
     0.24218
     0.57599
     0.98041
     1.33348
     1.51964
     1.12164
     0.77499
     1.25002
     1.42335
     1.48754
     1.60951
     1.64803
     1.69296
     1.17299
     1.34632
     1.37199
     1.10880
     1.09596
     0.59524
     0.46044
     0.40266
     0.40908
     0.17798
    -0.04028
    -0.21360
    -0.29063
    -0.32915
    -0.24570
    -0.45754
    -0.52173
    -0.57309
    -0.56667
    -0.57309
    -0.53457
    -0.52173
    -0.37409
    -0.35483
    -0.32915
    -0.31631
    -0.25212
    -0.20718
    -0.13015
    -0.06595
    -0.05954
    -0.07879
    -0.05954
    -0.01460
     0.03034
     0.08169
     0.00466
    -0.02102
     0.13305
     0.12663
     0.09453
     0.13305
     0.02392
    -0.14299
     0.03034
    -0.08521
    -0.03386
     0.01750
    -0.04028
    -0.06595
     0.11379
     0.31921
     0.37698
     0.64660
     0.99325
     1.42977
     1.71222
     2.09097
     2.43761
     1.94974
     1.52606
     0.85202
     2.94475
     3.71508
     3.00894
     2.60452
     1.52606
     0.22934
     0.86486
     1.12164
    -0.05954
    -0.43828
    -0.61160
    -0.59235
    -1.02245
    -1.27922
    -2.08165
    -2.42830
    -2.42188
    -1.90832
    -1.74784
    -1.91474
    -1.40119
    -1.31774
    -1.45255
    -0.83628
     0.09453
     0.71721
     0.75573
     0.76857
     0.83918
     0.65944
    -0.82344
    -0.65012
     0.12021
     0.26785
    -0.09805
    -0.18150
    -0.08521
    -0.85554
    -1.36909
    -1.74142
    -1.96610
    -1.97894
    -1.99178
    -1.92116
    -2.01745
    -1.81845
    -1.65155
    -1.43971
    -1.25996
    -0.71431
    -0.76567
    -1.04170
    -0.66938
    -0.41260
    -0.48964
    -0.21360
    -0.54741
    -0.63086
    -0.29705
    -0.34841
    -0.32915
    -0.56667
    -0.61802
    -0.56025
    -0.54099
    -0.50247
    -0.64370
    -0.64370
    -0.75925
    -0.72073
    -0.60518
    -0.63086
    -0.57309
    -0.72715
    -0.61802
    -0.48964
    -0.41260
    -0.52173
    -0.56025
    -0.57309
    -0.68864
    -0.61160
    -0.60518
    -0.41902
    -0.70148
    -0.51531
    -0.63728
    -0.59235
    -0.63728
    -0.62444
    -0.66938
    -0.45112
    -0.07237
     0.04959
    -0.22644
    -0.02102
    -0.00176
     0.10095
     0.39624
     0.42834
     0.35131
     0.23576
     0.37057
     0.70437
     0.77499
     0.94831
     0.21650
     0.10095
     0.43476
     0.25502
     0.57599
     0.40266
     0.29353
     0.10095
     0.08169
     0.17156
    -0.11089
    -0.09163
    -0.04028
     0.02392
     0.20366
    -0.10447
    -0.37409
    -0.33557
    -0.29705
    -0.28421
    -0.33557
    -0.34199
    -0.43828
    -0.56025
    -0.52815
    -0.41260
    -0.41260
    -0.34841
    -0.24570
    -0.09163
     0.02392
     0.30637
     0.48611
     0.86486
     1.08312
     1.15373
     1.53890
     1.73148
     2.01393
     2.18084
     1.62235
     1.89838
     2.04603
     2.53391
     2.12948
     2.00109
     1.82777
     1.40409
     1.26928
     1.39767
     1.12164
     0.61450
     0.30637
     0.36415
    -0.16867
    -0.32915
    -0.08521
     0.23576
    -0.05954
    -0.44470
    -0.50889
    -0.21360
    -0.28421
    -0.32273
    -0.32915
    -0.23928
    -0.36125
    -0.29705
    -0.25854
    -0.32273
    -0.36767
    -0.36125
    -0.45112
    -0.29705
    -0.12373
    -0.19434
    -0.32915
    -0.39976
    -0.39334
    -0.18150
    -0.14299
    -0.31631
    -0.21360
    -0.10447
     0.04318
     0.42834
     1.20509
     1.71222
     1.69938
     0.78141
     0.82634
     1.37841
     1.10238
     0.80067
     0.26144
     0.24860
     0.48611
     0.42834
     0.01108
    -0.45112
    -0.97751
    -1.59377
    -1.58735
    -1.60019
    -1.75426
    -2.40904
    -2.01104
    -2.08807
    -1.73500
    -1.76068
    -1.49748
    -1.47180
    -1.37551
    -1.16367
    -1.04812
    -0.70148
    -0.57309
    -0.41260
    -0.44470
    -0.34199
    -0.29705
    -0.52173
    -0.42544
    -0.26496
    -0.13015
    -0.20076
    -0.18792
    -0.17508
    -0.21360
    -0.32915
    -0.40618
    -0.36767
    -0.36125
    -0.34199
    -0.25212
    -0.36125
    -0.34841
    -0.46396
    -0.57951
    -0.41902
    -0.37409
    -0.50247
    -0.52815
    -0.51531
    -0.47038
    -0.55383
    -0.54741
    -0.50247
    -0.43186
    -0.43828
    -0.43828
    -0.19434
    -0.28421
    -0.27779
    -0.28421
    -0.05954
     0.01750
     0.03676
     0.02392
    -0.00818
     0.28711
     0.26785
     0.35131
     0.39624
     0.36415
     0.59524
     0.85844
     0.90338
     0.79425
     0.64018
     0.72363
     1.37199
     1.54532
     1.98184
     1.76358
     1.31422
     1.95616
     1.93048
     1.72506
     2.09097
     2.20652
     2.86772
     2.52107
     1.47470
     1.10238
     1.45545
     1.55174
     1.84703
     1.65445
     1.24360
     1.12164
     0.83276
     0.83276
     0.49895
     0.19082
     0.12663
    -0.00818
     0.15231
     0.05601
    -0.00818
    -0.19434
    -0.22002
    -0.41260
    -0.32273
    -0.30347
    -0.42544
    -0.45754
    -0.59235
    -0.46396
    -0.49605
    -0.43186
    -0.41260
    -0.33557
    -0.37409
    -0.37409
    -0.29063
    -0.17508
    -0.30347
    -0.20076
    -0.37409
    -0.11731
     0.01108
     0.19082
    -0.10447
    -0.00176
     0.01108
    -0.00176
     0.05601
     0.05601
     0.13305
     0.15872
     0.19724
     0.09453
     0.14589
     0.12663
    -0.04670
     0.03034
     0.10095
     0.06243
     0.08811
    -0.05312
     0.02392
    -0.02102
    -0.02102
     0.00466
     0.21650
     0.18440
     0.01750
     0.15231
     0.20366
     0.29995
     0.37698
     0.74289
     0.64018
     0.77499
     0.62092
     0.69796
     0.59524
     0.40908
     0.17156
    -0.16225
    -0.54741
    -0.30347
    -0.34841
    -0.42544
    -0.65012
    -0.86196
    -1.07380
    -1.31774
    -1.53600
    -1.52958
    -1.41403
    -1.58093
    -1.34984
    -1.17651
    -1.11232
    -0.91332
    -0.48322
    -0.25854
    -0.15583
    -0.12373
    -0.20718
    -0.24570
     0.02392
     0.13305
     0.46686
     0.49253
     0.39624
     0.38982
     0.41550
     0.39624
     0.42192
     0.51821
     0.53747
     0.42192
     0.61450
     0.42834
     0.34489
     0.44118
     0.46686
     0.44760
     0.40266
     0.47328
     0.29353
     0.42192
     0.26785
     0.42834
     0.33205
     0.24218
     0.22292
     0.37057
     0.44760
     0.37057
     0.37698
     0.70437
     0.93547
     0.84560
     0.78141
     1.12164
     1.37841
     1.39767
     1.49396
     1.57741
     1.77642
     1.62235
     1.60951
     1.47470
     1.48754
     1.90480
     1.55816
     1.24360
     1.12806
     1.10880
     1.16657
     0.89054
     0.55673
     0.19724
     0.26144
     0.35131
     0.20366
     0.25502
    -0.15583
     0.08169
     0.12663
    -0.04670
    -0.13015
    -0.16867
    -0.02102
     0.05601
     0.01750
     0.19082
     0.16514
     0.10737
     0.13305
     0.19724
     0.31921
     0.21008
     0.07527
     0.26144
     0.23576
     0.19082
     0.34489
     0.33847
     0.21650
     0.11379
     0.15231
     0.28069
     0.24860
     0.31921
     0.15872
     0.34489
     0.25502
     0.36415
     0.26144
     0.22292
     0.23576
     0.23576
     0.37057
     0.28711
     0.07527
     0.17798
     0.01750
     0.13305
     0.08811
     0.04959
    -0.10447
    -0.04028
    -0.00176
    -0.18792
    -0.23286
    -0.23286
    -0.13657
    -0.25212
    -0.21360
    -0.23928
    -0.36767
    -0.32915
    -0.48964
    -0.31631
    -0.31631
    -0.35483
    -0.33557
    -0.49605
    -0.43828
    -0.47680
    -0.48322
    -0.38051
    -0.43828
    -0.23928
    -0.08521
     0.01108
     0.00466
     0.47970
     0.93547
     1.07028
     1.34632
     1.13447
     1.38483
     2.15516
     2.26429
     1.07028
     0.22292
    -0.16225
    -0.75925
    -0.41260
    -0.39976
    -0.23286
    -0.54741
    -1.08664
    -2.02387
    -2.85198
    -3.14727
    -2.81346
    -2.78778
    -2.71717
    -2.51175
    -1.85055
    -1.09306
    -1.58735
    -1.27280
    -1.29848
    -0.90048
    -0.46396
     0.01750
    -0.07237
     0.17798
     0.17798
     0.44118
     0.15231
    -0.25212
     0.10095
     0.50537
     0.44118
     0.29353
     0.37057
     0.36415
     0.30637
     0.66586
     0.69154
     0.87128
     0.95473
     1.53248
     1.04460
     1.97542
     2.20652
     1.75074
     1.71222
     2.09739
     2.00751
     2.06529
     2.15516
     2.15516
     1.91764
     1.53890
     1.53248
     1.46828
     1.22435
     0.83276
     0.62734
     0.26144
     0.10737
    -0.06595
    -0.23928
    -0.37409
    -0.45112
    -0.52815
    -0.34199
    -0.36767
    -0.60518
    -0.29063
    -0.37409
    -0.16867
    -0.11731
     0.01108
    -0.11731
    -0.23286
    -0.07879
     0.16514
    -0.05954
    -0.23928
    -0.09805
    -0.02744
    -0.11089
    -0.00818
    -0.02102
    -0.29705
    -0.29063
    -0.22002
    -0.51531
    -0.49605
    -0.39334
    -0.45754
    -0.48964
    -0.42544
    -0.32273
    -0.57309
    -0.45112
    -0.43828
    -0.50247
    -0.50247
    -0.68222
    -0.65654
    -0.73357
    -0.63728
    -0.72073
    -0.64370
    -0.88122
    -0.72715
    -0.95825
    -0.79135
    -0.75925
    -0.87480
    -0.88122
    -0.95825
    -0.81061
    -0.99035
    -0.82344
    -0.88764
    -0.75925
    -0.79135
    -0.66296
    -0.48964
    -0.52173
    -0.41902
    -0.42544
    -0.09805
     0.23576
     0.35131
     0.96757
     1.02534
     1.00609
     0.65302
    -0.45112
    -0.97109
    -0.57951
     0.21650
     0.11379
     0.03676
    -0.14299
    -0.56667
    -0.97751
    -1.60019
    -1.34984
    -1.35626
    -1.56168
    -1.55526
    -1.02887
    -1.15083
    -0.96467
    -0.88764
    -0.93257
    -0.67580
    -0.68864
    -0.44470
    -0.39976
    -0.42544
    -0.48964
    -0.32915
    -0.19434
     0.11379
     0.38340
     0.62092
     1.23719
     1.96900
     2.80352
     2.54033
     1.80209
     1.94974
     2.10381
     1.26286
     0.13305
     0.13947
     0.35131
     0.41550
    -0.05954
    -0.67580
    -1.27280
    -1.76068
    -2.31917
    -3.58379
    -3.31417
    -2.42188
    -1.85055
    -0.80419
     0.64018
     1.55174
     1.35915
     1.72506
     3.04104
     1.64161
     1.12806
     2.95117
     3.93976
     3.93976
     3.73434
     3.06030
     2.32848
     2.00109
     1.03818
     0.71079
    -0.00176
    -0.30347
    -0.55383
    -0.86196
    -1.23429
    -1.20861
    -1.42687
    -1.26638
    -1.33700
    -1.29848
    -1.26638
    -1.34984
    -1.34342
    -1.31132
    -1.25355
    -1.14442
    -1.14442
    -0.93899
    -0.82344
    -0.76567
    -0.77851
    -0.57951
    -0.68864
    -0.48964
    -0.32915
    -0.53457
    -0.52815
    -0.31631
    -0.20076
    -0.36767
    -0.34841
    -0.31631
    -0.29063
    -0.34841
    -0.20076
    -0.18150
    -0.25854
    -0.28421
    -0.27779
    -0.27138
    -0.07879
    -0.20076
    -0.02744
     0.09453
     0.26144
     0.19724
    -0.01460
    -0.08521
     0.06885
     0.02392
     0.08811
     0.10737
     0.10095
     0.11379
    -0.02744
    -0.28421
    -0.09805
    -0.24570
    -0.37409
    -0.36125
    -0.38051
    -0.29063
    -0.31631
    -0.39976
    -0.57951
    -0.58593
    -0.57309
    -0.45112
    -0.41260
    -0.51531
    -0.57951
    -0.56667
    -0.56025
    -0.43186
    -0.54741
    -0.52173
    -0.47038
    -0.65654
    -0.63086
    -0.63086
    -0.63086
    -0.61802
    -0.58593
    -0.66296
    -0.54741
    -0.57951
    -0.63728
    -0.75283
    -0.73357
    -0.47038
    -0.28421
    -0.32273
    -0.02744
     0.19082
    -0.05954
    -0.13657
     0.23576
     0.35773
     0.85844
     0.67870
     0.76215
     0.74931
     0.65944
     0.81350
     0.67228
     0.81992
     0.62092
     0.65944
     0.55673
     0.39624
     0.17798
     0.01750
     0.03034
    -0.07237
    -0.07879
    -0.17508
    -0.30347
    -0.19434
    -0.41260
    -0.32273
    -0.30347
    -0.28421
    -0.11089
    -0.19434
    -0.14941
    -0.02744
     0.04318
     0.21008
     0.27427
     0.40266
     0.41550
     0.78783
     0.89696
     1.07028
     1.54532
     1.89838
     2.28355
     2.78426
     2.25787
     1.61593
     2.26429
     3.28498
     3.87556
     3.27214
     2.64304
     2.07813
     0.83918
     0.80067
     0.87128
     1.50038
     1.98184
     1.25644
    -1.33700
    -1.52316
    -1.40119
    -1.20219
    -1.68365
    -0.30989
     0.65302
     1.15373
     0.91621
    -0.32915
    -1.58093
    -1.27922
    -0.04670
     1.01893
     1.37199
     1.33348
     0.92263
     0.07527
    -0.09163
    -0.38051
    -0.52173
    -0.76567
    -1.05454
    -1.27922
    -1.55526
    -1.60661
    -1.48464
    -1.58735
    -1.65155
    -1.83129
    -1.70932
    -1.58093
    -1.60019
    -1.58093
    -1.36909
    -1.42045
    -1.36909
    -1.29848
    -1.23429
    -1.18293
    -1.13800
    -1.09948
    -1.01603
    -0.95825
    -0.86838
    -0.94541
    -0.93257
    -0.91974
    -0.65654
    -0.86196
    -0.72073
    -0.59235
    -0.63728
    -0.56667
    -0.48322
    -0.47680
    -0.35483
    -0.52173
    -0.26496
    -0.11089
    -0.12373
    -0.09163
    -0.36125
    -0.00176
    -0.04028
    -0.07237
    -0.06595
     0.08811
    -0.05312
    -0.07879
     0.08169
    -0.13015
    -0.07237
    -0.12373
    -0.30989
    -0.32915
    -0.26496
    -0.21360
    -0.35483
    -0.22644
    -0.25854
    -0.39334
    -0.54741
    -0.52815
    -0.42544
    -0.55383
    -0.53457
    -0.46396
    -0.52173
    -0.65654
    -0.71431
    -0.65654
    -0.55383
    -0.66296
    -0.80419
    -0.87480
    -0.86196
    -0.74641
    -0.99677
    -0.75925
    -0.90690
    -0.91332
    -0.67580
    -0.99677
    -0.84912
    -1.06738
    -1.00961
    -1.08022
    -0.91974
    -0.82986
    -0.84270
    -1.00961
    -0.91974
    -0.97751
    -0.97109
    -0.85554
    -0.93899
    -0.91332
    -0.88122
    -0.86838
    -0.77209
    -0.83628
    -0.95183
    -0.93899
    -0.74641
    -0.77851
    -0.54741
    -0.74641
    -0.75283
    -0.80419
    -0.72073
    -0.61802
    -0.53457
    -0.69506
    -0.73999
    -0.56667
    -0.54099
    -0.51531
    -0.66296
    -0.65012
    -0.66296
    -0.48964
    -0.49605
    -0.49605
    -0.55383
    -0.69506
    -0.51531
    -0.39976
    -0.30989
    -0.22644
    -0.36767
    -0.10447
     0.00466
     0.17156
     0.19724
     0.65302
     1.37199
     2.16158
     2.42478
     2.54033
     2.79068
     3.06030
     3.07956
     3.51608
     3.43904
     3.90124
     3.57385
     4.01037
     4.54960
     5.26857
     5.17870
     4.38911
     4.42121
     4.58812
     3.77927
     2.95759
     2.66871
     2.90623
     4.35060
     4.32492
     3.20152
     1.51322
    -0.06595
     1.41693
     1.45545
     1.08954
     0.59524
    -0.02102
    -0.49605
    -1.04812
    -1.09948
    -1.35626
    -1.55526
    -1.51674
    -1.53600
    -1.67723
    -1.61303
    -1.65155
    -1.65155
    -1.53600
    -1.63871
    -1.61303
    -1.39477
    -1.50390
    -1.56168
    -1.49106
    -1.34984
    -1.30490
    -1.22787
    -1.23429
    -1.11232
    -1.23429
    -1.24713
    -1.00319
    -0.91974
    -1.02245
    -0.93899
    -0.93899
    -0.80419
    -0.75283
    -0.85554
    -0.77851
    -0.85554
    -0.79777
    -0.63086
    -0.90690
    -0.82344
    -0.82986
    -0.93257
    -0.71431
    -0.67580
    -0.70790
    -0.81703
    -0.77209
    -0.79135
    -0.73999
    -0.70148
    -0.72715
    -0.60518
    -0.51531
    -0.48322
    -0.32915
    -0.30347
    -0.27779
    -0.41260
    -0.28421
     0.02392
    -0.18792
    -0.09163
    -0.25212
    -0.16225
    -0.06595
    -0.21360
    -0.28421
    -0.32915
    -0.27779
    -0.16225
    -0.25854
    -0.48322
    -0.49605
    -0.60518
    -0.68864
    -0.43186
    -0.54099
    -0.63086
    -0.62444
    -0.64370
    -0.48322
    -0.60518
    -0.57309
    -0.61160
    -0.57951
    -0.55383
    -0.46396
    -0.51531
    -0.62444
    -0.50247
    -0.63728
    -0.52173
    -0.33557
    -0.53457
    -0.39976
    -0.68864
    -0.51531
    -0.41902
    -0.46396
    -0.47680
    -0.52815
    -0.43828
    -0.43828
    -0.32273
    -0.34841
    -0.54741
    -0.82344
    -0.48964
    -0.22002
    -0.27779
    -0.47038
    -0.44470
    -0.41260
    -0.30989
    -0.29705
    -0.40618
    -0.47038
    -0.30989
    -0.21360
    -0.10447
    -0.08521
    -0.20718
    -0.27138
    -0.12373
    -0.00176
     0.11379
     0.03034
     0.04959
     0.48611
     0.76857
     1.01251
     1.07670
     0.91621
     0.87128
     1.10880
     1.29496
     1.78284
     1.71864
     1.29496
     1.17299
     1.53890
     1.84061
     1.94332
     1.33990
     0.97399
     0.97399
     0.81992
     1.07028
     0.80067
     0.55673
     1.19225
     1.61593
     0.72363
     0.08811
     0.40908
     0.55673
    -0.22002
    -0.02744
    -0.20718
     0.00466
     0.05601
    -0.13657
    -0.32273
    -0.46396
    -0.72073
    -0.88122
    -0.80419
    -0.76567
    -0.75283
    -0.63728
    -0.72715
    -0.78493
    -0.43186
    -0.35483
    -0.29063
    -0.33557
    -0.30989
    -0.08521
    -0.18792
    -0.18150
    -0.20718
    -0.11731
    -0.14941
    -0.12373
    -0.13015
    -0.14941
    -0.00818
    -0.26496
    -0.30347
    -0.24570
    -0.02744
    -0.07879
    -0.24570
    -0.08521
    -0.24570
    -0.23286
    -0.13657
    -0.14941
    -0.16867
    -0.18150
    -0.21360
    -0.17508
    -0.25854
    -0.23928
    -0.16867
    -0.07879
    -0.11089
    -0.29063
    -0.19434
    -0.22644
    -0.11089
    -0.28421
    -0.18792
    -0.11731
    -0.14299
    -0.10447
    -0.22644
    -0.09163
    -0.10447
    -0.09163
    -0.20076
    -0.21360
    -0.03386
    -0.12373
    -0.05954
    -0.00818
    -0.04670
    -0.05954
    -0.01460
    -0.06595
     0.00466
    -0.04670
    -0.07237
     0.08169
     0.04318
     0.06243
    -0.14299
    -0.13657
     0.00466
    -0.04670
    -0.14299
    -0.16225
    -0.04670
    -0.18150
    -0.16867
    -0.14941
    -0.09805
    -0.16867
    -0.17508
    -0.25212
    -0.18150
    -0.07879
    -0.20076
    -0.18150
    -0.07879
    -0.12373
    -0.08521
    -0.00176
    -0.09163
    -0.02744
    -0.11089
    -0.22002
     0.02392
     0.03034
     0.04318
    -0.04028
    -0.02102
     0.01108
    -0.05312
    -0.09163
    -0.00818
     0.09453
     0.00466
     0.04959
     0.13305
     0.13947
    -0.02744
     0.05601
     0.16514
     0.31921
     0.33847
     0.55673
     0.42834
     0.38340
     0.37698
     0.37057
     0.40266
     0.53747
     0.64018
     0.62092
     0.88412
     1.03176
     1.14089
     1.23719
     1.39767
     1.60951
     1.66087
     1.97542
     2.03319
     1.88555
     1.72506
     1.65445
     1.62877
     1.26928
     1.78925
     2.07171
     1.41693
     0.44118
    -0.47680
    -0.52815
    -0.81061
    -0.55383
    -0.42544
    -0.76567
    -1.05454
    -1.65797
    -1.37551
    -1.38193
    -1.24071
    -0.77209
    -0.52173
    -0.31631
     0.28711
     0.73647
     0.98041
     0.60808
     0.12663
     0.44760
     0.29995
     0.81992
     1.08954
     0.77499
     0.60166
     0.49895
     0.24218
     0.21650
     0.06243
    -0.13015
    -0.37409
    -0.33557
    -0.27138
    -0.28421
    -0.04670
    -0.05954
     0.04318
     0.15872
     0.26144
     0.16514
     0.31921
     0.33847
     0.31279
     0.42192
     0.56957
     0.58241
     0.28711
     0.60808
     0.31921
     0.35131
     0.33847
     0.38340
     0.38340
     0.31921
     0.33847
     0.16514
     0.26785
     0.32563
     0.20366
    -0.09163
     0.13305
     0.04318
    -0.05312
     0.01108
    -0.10447
    -0.16225
    -0.05954
    -0.28421
    -0.38051
    -0.18150
    -0.20718
    -0.34199
    -0.25854
    -0.30347
    -0.29705
    -0.49605
    -0.25854
    -0.27138
    -0.43828
    -0.46396
    -0.27138
    -0.37409
    -0.43828
    -0.45112
    -0.43828
    -0.39334
    -0.36767
    -0.25854
     2.13590
     1.93048
     0.42834
    -0.30347
    -0.46396
    -0.05312
     0.13305
     0.50537
     0.51821
     0.49253
     0.19724
    -0.16867
    -0.41260
    -0.63728
    -0.85554
    -1.08022
    -1.14442
    -1.26638
    -1.28564
    -1.22145
    -1.27922
    -0.95183
    -1.02245
    -1.05454
    -0.89406
    -0.86196
    -0.80419
    -0.69506
    -0.86196
    -0.76567
    -0.69506
    -0.47680
    -0.64370
    -0.65654
    -0.65654
    -0.65012
    -0.78493
    -0.45112
    -0.47680
    -0.77209
    -0.67580
    -0.41902
    -0.39334
    -0.63086
    -0.59877
    -0.51531
    -0.51531
    -0.49605
    -0.35483
    -0.46396
    -0.40618
    -0.27138
    -0.35483
    -0.16225
    -0.05954
     0.11379
     0.55031
     0.99967
     1.34632
     1.46186
     1.32706
     2.08455
     3.54817
     4.29282
     2.89339
     2.87413
     4.39553
     6.18655
     6.25716
     5.95545
     4.23505
     2.98326
     4.03605
     4.83205
     4.50466
     2.85488
     2.38626
     1.21793
     0.81350
     0.60166
     0.65944
     0.12663
    -1.25355
    -1.97252
    -1.85055
    -1.81845
    -1.96610
    -2.12658
    -2.17152
    -1.83771
    -1.72858
    -1.58093
    -1.39477
    -1.69006
    -1.60019
    -1.48464
    -1.40761
    -1.36909
    -1.37551
    -1.45255
    -1.35626
    -1.28564
    -1.14442
    -1.09948
    -1.16367
    -1.00319
    -1.06738
    -0.91974
    -0.91974
    -0.76567
    -0.81061
    -0.79135
    -0.75283
    -0.65012
    -0.60518
    -0.39334
    -0.30989
    -0.41260
    -0.37409
    -0.20076
    -0.25854
    -0.11731
    -0.16225
    -0.08521
     0.31279
     0.15231
    -0.04028
     0.06243
    -0.13015
     0.38340
     0.58883
     0.75573
     0.91621
    -0.30989
     0.12663
     0.97399
     0.89054
     1.18583
     1.10238
     0.97399
     0.76857
     0.72363
     0.80709
     0.88412
     0.87128
     0.82634
     0.83276
     0.67228
     0.58883
     0.32563
     0.04318
     0.08811
     0.02392
    -0.19434
    -0.25212
    -0.52173
    -0.49605
    -0.63728
    -0.70790
    -0.81061
    -1.18293
    -0.73357
    -0.79777
    -0.83628
    -1.04170
    -1.04170
    -1.19577
    -1.00319
    -0.98393
    -1.10590
    -1.08022
    -1.08664
    -1.04812
    -1.00319
    -1.07380
    -0.99677
    -0.93899
    -0.86196
    -0.88764
    -0.95825
    -0.75925
    -0.80419
    -0.96467
    -0.73999
    -0.73357
    -0.74641
    -0.82986
    -0.86838
    -0.75925
    -0.70148
    -0.75283
    -0.77209
    -0.86196
    -0.66296
    -0.65654
    -0.71431
    -0.65654
    -0.82344
    -0.67580
    -0.89406
    -0.71431
    -0.66296
    -0.67580
    -0.66938
    -0.74641
    -0.75925
    -0.71431
    -0.77851
    -0.83628
    -0.75283
    -0.62444
    -0.67580
    -0.60518
    -0.59877
    -0.63728
    -0.85554
    -0.52173
    -0.10447
     0.04959
     0.37057
     0.03034
     0.72363
     2.39910
     2.16800
     0.15231
     0.95473
     2.00109
     2.26429
     2.66229
     1.84061
     2.44403
     2.62378
     2.91265
     2.56600
     3.02178
     2.41836
     2.02035
     1.70580
     1.96900
     2.39910
     2.30923
     2.44403
     1.76358
     0.67870
     0.49895
     0.80709
     1.04460
     0.99325
     0.69154
     1.04460
     1.17299
     0.13947
    -0.43186
    -0.51531
    -0.75925
    -0.43828
    -0.73999
    -0.92616
    -0.57951
    -0.64370
    -0.73357
    -0.81703
    -0.92616
    -1.65797
    -1.95326
    -1.76710
    -1.48464
    -1.42687
    -1.56168
    -1.75426
    -1.67081
    -1.75426
    -1.58093
    -1.58735
    -1.49748
    -1.61945
    -1.21503
    -1.25996
    -1.03529
    -1.06738
    -0.95183
    -0.72073
    -0.34199
    -0.28421
    -0.12373
    -0.19434
     0.07527
     0.16514
     0.51821
     0.32563
     0.40266
     0.22934
     0.46686
     0.63376
     0.57599
     0.60808
     0.58241
     0.33205
     0.13305
     0.17798
     0.24860
     0.15872
     0.09453
     0.08811
    -0.00818
     0.07527
    -0.14299
    -0.40618
    -0.40618
    -0.39334
    -0.25854
    -0.35483
    -0.53457
    -0.56667
    -0.50889
    -0.56025
    -0.66296
    -0.78493
    -0.75283
    -0.85554
    -0.84270
    -0.86196
    -0.42544
    -0.35483
    -0.54741
    -0.56667
    -0.39976
    -0.36767
    -0.12373
    -0.30347
    -0.15583
    -0.07879
    -0.09163
     0.15872
     0.08811
    -0.08521
    -0.06595
    -0.05954
    -0.18792
    -0.23928
    -0.24570
    -0.27138
    -0.46396
    -0.48322
    -0.53457
    -0.79135
    -0.72073
    -0.63086
    -0.69506
    -0.75283
    -0.75283
    -0.93899
    -0.91332
    -0.85554
    -0.90690
    -0.85554
    -0.91974
    -0.91974
    -0.95183
    -0.84270
    -0.82344
    -0.98393
    -0.82344
    -0.81703
    -0.85554
    -0.77851
    -0.71431
    -0.66938
    -0.73999
    -0.63086
    -0.62444
    -0.52815
    -0.38051
    -0.31631
    -0.14941
    -0.09163
     0.13305
     0.26144
     0.07527
     0.67870
     1.08954
     1.31422
     1.62235
     2.04603
     2.50823
     1.82777
     1.06386
     1.59667
     2.23219
     2.97043
     2.96401
     2.36058
     1.78925
     1.84061
     2.25787
     1.81493
     1.45545
     0.83918
     0.98683
     1.44261
     0.87770
     0.17156
    -0.46396
    -0.23286
     0.40908
     0.74931
     0.33847
     0.33847
    -0.14299
    -0.22002
    -0.38692
    -0.11089
    -0.48964
    -0.57309
    -0.78493
    -0.65654
    -0.54741
    -0.34841
    -0.88764
    -1.11232
    -1.17009
    -1.43971
    -1.42045
    -1.58093
    -1.45897
    -1.10590
    -1.83129
    -2.22930
    -1.77352
    -1.63871
    -1.55526
    -1.52316
    -1.51032
    -1.63229
    -1.59377
    -1.58735
    -1.60661
    -1.40761
    -1.54884
    -1.69648
    -1.56168
    -1.33700
    -1.33700
    -1.12516
    -1.06096
    -0.77209
    -0.77851
    -0.52815
    -0.39976
    -0.23286
    -0.17508
    -0.04670
     0.07527
     0.06243
    -0.01460
     0.25502
     0.65944
     0.88412
     0.65302
     0.18440
     0.44760
     0.67228
     0.44760
     0.26144
    -0.02744
     0.43476
     0.37698
     0.24860
     0.05601
    -0.18792
    -0.13657
    -0.18150
    -0.29705
    -0.29063
    -0.28421
    -0.43186
    -0.41260
    -0.27138
    -0.38692
    -0.48322
    -0.40618
    -0.45112
    -0.36767
    -0.41902
    -0.38051
    -0.25212
    -0.30989
    -0.11731
    -0.29063
    -0.33557
    -0.31631
    -0.27779
    -0.22644
    -0.22002
    -0.23928
    -0.18792
    -0.23928
    -0.11089
    -0.23286
    -0.30347
    -0.37409
    -0.39976
    -0.21360
    -0.20718
    -0.42544
    -0.56667
    -0.46396
    -0.52173
    -0.56667
    -0.60518
    -0.69506
    -0.84270
    -0.79777
    -0.73999
    -0.82986
    -0.88764
    -0.94541
    -1.04170
    -0.88122
    -0.82344
    -0.77851
    -0.90048
    -0.81061
    -0.71431
    -0.59877
    -0.39976
     0.15872
     0.19724
     0.29353
     0.53105
     0.65944
     1.03818
     1.64161
     0.53105
     0.42834
     1.39125
     2.73291
     2.66229
     2.27071
     2.08455
     2.43120
     2.23861
     1.71222
     1.59667
     1.57099
     1.68654
     2.05245
     2.20652
     2.56600
     2.07171
     1.92406
     1.26286
     1.33348
     1.28854
     1.07028
     0.55031
     0.78783
     0.41550
     0.58241
     1.05744
     1.34632
     1.49396
     0.90338
     0.31921
    -0.08521
    -0.56667
    -0.84270
    -0.48322
    -0.07237
    -0.07879
    -0.10447
    -0.43186
    -0.66296
    -0.92616
    -0.87480
    -1.22145
    -1.24713
    -1.09948
    -0.73999
    -1.16367
    -1.58735
    -1.48464
    -1.43329
    -1.35626
    -1.20861
    -1.17009
    -1.06738
    -1.28564
    -1.29848
    -1.42687
    -1.33700
    -1.09306
    -1.30490
    -1.23429
    -1.13800
    -1.02245
    -0.96467
    -0.95825
    -1.05454
    -0.85554
    -0.81703
    -0.71431
    -0.69506
    -0.67580
    -0.73357
    -0.77851
    -0.66296
    -0.68864
    -0.63086
    -0.89406
    -0.73357
    -0.64370
    -0.65654
    -0.56667
    -0.73357
    -0.66938
    -0.47680
    -0.54099
    -0.57309
    -0.57951
    -0.39976
    -0.51531
    -0.43828
    -0.25854
    -0.08521
    -0.27138
    -0.32915
    -0.17508
    -0.03386
     0.08811
     0.34489
     0.44118
    -0.11089
    -0.65012
    -0.81061
    -0.14299
     0.11379
     0.08169
     0.01750
    -0.05312
    -0.18792
    -0.38051
    -0.71431
    -0.61802
    -0.47680
    -0.13657
    -0.36125
    -0.50247
    -0.72073
    -0.29705
    -0.07237
    -0.14941
    -0.32273
    -0.39976
    -0.43186
    -0.50247
    -0.32915
    -0.25212
    -0.48322
    -0.19434
    -0.29063
    -0.34841
    -0.32273
    -0.47038
    -0.47680
    -0.43186
    -0.38692
    -0.32915
    -0.39976
    -0.46396
    -0.49605
    -0.60518
    -0.43186
    -0.35483
    -0.56025
    -0.46396
    -0.48964
    -0.44470
    -0.30347
    -0.40618
    -0.47680
    -0.25212
    -0.09805
     0.02392
    -0.07879
     0.23576
     0.42192
     0.38982
     0.96757
     1.78925
     1.95616
     2.33490
     2.97685
     3.38127
     2.64304
     1.77000
     3.01536
     3.06672
     3.08597
     2.79068
     2.29639
     2.56600
     2.16158
     1.56458
     1.37199
     1.17299
     0.87770
     0.36415
     0.34489
     0.06243
    -0.13015
    -0.22644
    -0.70148
    -0.50247
     0.51821
     0.66586
     1.01893
     1.08954
     1.12164
     0.89054
    -0.14941
    -0.57951
    -0.54741
    -0.47680
    -0.34841
    -0.34841
    -0.36125
    -0.53457
    -0.97109
    -1.38193
    -1.82487
    -1.90832
    -2.16510
    -1.88907
    -1.97252
    -2.06239
    -2.11375
    -1.84413
    -1.52316
    -1.47180
    -1.27922
    -1.22145
    -1.09306
    -1.34984
    -1.09306
    -1.22145
    -1.28564
    -1.02887
    -0.93899
    -0.93899
    -0.95825
    -0.94541
    -1.03529
    -0.86838
    -0.63086
    -0.71431
    -0.63728
    -0.69506
    -0.59877
    -0.57951
    -0.57951
    -0.47038
    -0.48322
    -0.51531
    -0.49605
    -0.48322
    -0.34841
    -0.41902
    -0.63086
    -0.45112
    -0.45754
    -0.34199
    -0.50889
    -0.39334
    -0.41902
    -0.44470
    -0.52815
    -0.40618
    -0.36125
    -0.46396
    -0.39334
    -0.38051
    -0.28421
    -0.36125
    -0.52815
    -0.60518
    -0.38051
    -0.27779
    -0.42544
    -0.47038
    -0.32915
    -0.39976
    -0.42544
    -0.45112
    -0.39334
    -0.41260
    -0.42544
    -0.34841
    -0.34199
    -0.30989
    -0.40618
    -0.36125
    -0.37409
    -0.23286
    -0.29063
    -0.22002
    -0.35483
    -0.27779
    -0.23928
    -0.30347
    -0.27138
    -0.19434
    -0.09163
    -0.26496
    -0.31631
    -0.08521
    -0.25212
    -0.35483
    -0.30989
    -0.25212
    -0.11731
    -0.18792
    -0.19434
    -0.15583
    -0.22644
    -0.20718
    -0.11089
     0.11379
     0.13305
     0.10737
     0.32563
     0.31921
     0.43476
     0.64018
     0.81350
     1.29496
     1.46186
     1.12164
     0.18440
    -0.30347
     0.21650
     0.89696
     0.86486
     0.61450
     0.79425
     1.04460
     0.81992
     0.27427
     0.04318
    -0.11089
     0.10095
     0.37698
     0.62092
     0.48611
     0.53105
     0.61450
     0.63376
     0.59524
     0.69154
     0.70437
     0.79425
     0.94189
     0.84560
     0.89696
     1.24360
     1.35273
     0.97399
     1.39767
     1.96900
     1.69296
     1.65445
     1.39767
     1.40409
     2.04603
     1.80851
     1.41693
     1.64161
     1.93048
     1.38483
     1.23719
     1.26286
     1.06386
     0.51821
     0.46686
     0.46686
     0.15872
     0.00466
    -0.22002
    -0.39976
    -0.73357
    -0.93899
    -0.74641
    -0.91974
    -1.01603
    -1.31132
    -1.24713
    -1.40119
    -1.27922
    -1.34984
    -1.33058
    -1.17651
    -1.15725
    -1.08022
    -1.02887
    -0.91332
    -0.83628
    -0.72715
    -0.81061
    -0.46396
    -0.55383
    -0.56667
    -0.47038
    -0.50889
    -0.30347
    -0.39976
    -0.43828
    -0.30989
    -0.21360
    -0.14299
    -0.10447
    -0.11089
    -0.11731
    -0.17508
    -0.13015
    -0.17508
    -0.06595
    -0.13657
    -0.20718
    -0.17508
    -0.11089
    -0.13015
    -0.27779
    -0.25854
    -0.22002
    -0.29705
    -0.11089
    -0.06595
    -0.19434
    -0.14299
    -0.01460
    -0.14941
     0.01108
     0.01750
     0.06243
     0.10737
     0.05601
     0.01750
    -0.04670
     0.07527
     0.12021
     0.12663
     0.13947
     0.09453
    -0.04670
    -0.06595
    -0.09163
    -0.04028
    -0.07879
     0.04959
     0.05601
    -0.04028
    -0.10447
    -0.01460
    -0.04028
    -0.11731
    -0.11731
     0.04318
     0.00466
     0.06243
     0.10737
     0.06243
    -0.08521
    -0.05954
     0.06885
     0.12021
     0.13305
     0.06243
     0.04959
     0.08811
     0.05601
    -0.05312
     0.04318
    -0.03386
    -0.07879
    -0.22644
    -0.16225
    -0.31631
    -0.37409
    -0.36767
    -0.23928
    -0.23286
    -0.22644
    -0.41260
    -0.51531
    -0.31631
    -0.34841
    -0.32273
    -0.27779
     0.06243
    -0.03386
     0.03676
     0.05601
     0.22292
     0.42834
     0.32563
     0.48611
     0.45402
     0.59524
     0.76215
     0.56315
     0.45402
     0.56957
     0.29353
     0.24218
     0.36415
     0.53105
     0.80067
     1.16015
     1.41051
     0.86486
     0.96757
     0.79425
     0.28069
     0.06243
     0.82634
     1.19867
     0.29995
     0.42834
    -0.16225
    -0.18150
     0.30637
     0.42834
     0.80709
     0.15872
    -0.44470
    -0.51531
    -0.38051
     0.15231
     0.52463
     0.64660
     1.08312
     1.55816
     1.11522
     1.62235
     1.88555
     1.28854
     1.78925
     2.46329
     2.66871
     1.79567
     1.14731
     1.03818
     1.37199
     1.62877
     1.82135
     1.88555
     1.43619
     0.80709
     0.94831
     0.57599
     0.38340
     0.65944
     0.74931
     0.80709
     0.45402
     0.25502
     0.06243
     0.09453
    -0.08521
    -0.11731
    -0.33557
    -0.20718
    -0.16867
    -0.42544
    -0.48964
    -0.55383
    -0.71431
    -0.72715
    -0.82344
    -0.67580
    -0.70790
    -0.70790
    -0.57951
    -0.48964
    -0.39334
    -0.55383
    -0.45754
    -0.52173
    -0.47038
    -0.55383
    -0.47038
    -0.47038
    -0.45754
    -0.41260
    -0.63728
    -0.38692
    -0.41260
    -0.54099
    -0.48322
    -0.50247
    -0.43828
    -0.41902
    -0.57951
    -0.56667
    -0.46396
    -0.35483
    -0.40618
    -0.41902
    -0.44470
    -0.47038
    -0.39334
    -0.48322
    -0.15583
    -0.45112
    -0.39976
    -0.43186
    -0.29063
    -0.29063
    -0.38051
    -0.40618
    -0.39334
    -0.24570
    -0.20076
    -0.35483
    -0.27138
    -0.22644
    -0.36767
    -0.44470
    -0.16225
    -0.23928
    -0.36125
    -0.34841
    -0.20718
    -0.37409
    -0.25212
    -0.29705
    -0.55383
    -0.45754
    -0.39334
    -0.41902
    -0.58593
    -0.47038
    -0.81061
    -0.68222
    -0.72715
    -0.61802
    -0.95183
    -0.81061
    -0.91974
    -0.76567
    -0.70790
    -0.81703
    -0.91332
    -0.86196
    -0.70148
    -0.47680
    -0.52815
    -0.39334
    -0.25212
    -0.14941
    -0.30989
     0.12663
     0.10095
     0.41550
     0.41550
     0.64018
     0.76857
     0.85844
     0.94831
     0.76215
     0.63376
     0.15872
     0.51821
     1.12806
     1.46828
     1.40409
     1.09596
     1.36557
     1.43619
     0.69154
     0.03034
     0.21650
     0.31921
     0.39624
     0.08811
     0.15872
     0.01750
     0.00466
    -0.30347
    -0.73999
    -0.99677
    -1.12516
    -1.11232
    -0.86838
    -0.68222
    -0.70790
    -1.20219
    -1.15083
    -0.86838
    -0.45112
    -0.14299
     0.37698
     0.24218
    -0.40618
    -0.26496
     0.27427
     1.53248
     1.32706
     1.27570
     1.00609
     0.94831
     1.21793
     1.12806
     1.30780
     1.40409
     1.36557
     0.73005
     0.23576
     0.58883
     0.76215
     0.72363
     0.65944
    -0.06595
     0.07527
     0.65944
     1.46186
     1.55816
     1.38483
     2.25787
     2.06529
     1.80209
     2.58526
     3.06030
     2.96401
     2.94475
     3.28498
     3.36843
     3.40053
     2.91907
     2.38626
     1.94332
     1.60309
     1.39125
     0.99967
     0.43476
     0.09453
    -0.23286
    -0.50889
    -0.88122
    -0.97109
    -1.06738
    -1.31132
    -1.21503
    -1.54884
    -1.44613
    -1.55526
    -1.39477
    -1.43971
    -1.24713
    -1.26638
    -1.41403
    -1.13800
    -1.14442
    -1.03529
    -1.02245
    -1.13158
    -1.12516
    -0.91974
    -0.97751
    -1.00319
    -1.02245
    -1.04170
    -1.04812
    -1.24071
    -1.10590
    -0.92616
    -1.06096
    -1.07380
    -0.97109
    -0.95825
    -0.92616
    -0.86838
    -0.93257
    -0.90048
    -0.88122
    -0.77851
    -0.75283
    -0.73357
    -0.78493
    -0.92616
    -0.81703
    -0.66296
    -0.65654
    -0.75925
    -0.81061
    -0.70790
    -0.73999
    -0.72073
    -0.72715
    -0.72715
    -0.65654
    -0.68864
    -0.70790
    -0.71431
    -0.66296
    -0.84912
    -0.90048
    -0.72715
    -0.75283
    -0.75925
    -0.75925
    -0.72073
    -0.88764
    -0.91974
    -0.88764
    -0.93899
    -0.91332
    -0.83628
    -0.72073
    -0.86838
    -0.65012
    -0.79777
    -0.91332
    -1.02245
    -0.88122
    -0.63086
    -0.66296
    -0.63086
    -0.51531
    -0.36767
    -0.29063
    -0.32915
    -0.21360
    -0.00818
     0.01750
     0.20366
     0.15231
     0.39624
     0.53747
     0.49253
     0.76215
     0.99325
     0.88412
     1.32064
     1.68012
     1.66087
     2.08455
     2.06529
     1.84703
     2.06529
     2.21935
     1.57099
     1.06386
     1.12164
     0.97399
     0.90980
     1.35915
     0.97399
     0.35773
     0.03676
    -0.37409
    -0.90048
    -1.11232
    -0.97751
    -1.15725
    -1.03529
    -1.15083
    -0.70148
    -0.54099
     0.42834
     0.60166
     0.48611
     0.16514
     0.33847
     0.42834
     1.49396
     1.58383
     1.12164
     0.92905
     1.19225
     1.69296
     1.17941
     0.74931
     0.42834
     0.17798
     0.11379
    -0.05312
    -0.82986
    -0.43828
    -0.03386
    -0.39334
    -0.01460
     0.15231
    -0.64370
    -1.11874
    -0.57951
    -0.23286
    -0.50247
    -0.38692
    -0.40618
    -0.20076
    -0.04028
     0.17156
     0.28069
     0.42192
    -0.45112
    -0.84912
    -0.09805
     0.46686
     0.47328
     0.68512
     0.59524
     0.55031
     0.70437
     0.77499
     0.67228
     0.69796
     0.85202
     0.98683
     0.69154
     0.65302
     0.51179
     0.44760
     0.25502
     0.26144
     0.39624
     0.36415
     0.26785
    -0.07237
     0.14589
     0.22292
     0.09453
     0.11379
    -0.16867
    -0.14299
    -0.13657
    -0.06595
     0.02392
    -0.44470
    -0.54099
    -0.61160
    -0.73357
    -0.74641
    -0.85554
    -1.04812
    -0.93257
    -1.08664
    -1.15725
    -1.06738
    -1.10590
    -1.09306
    -1.03529
    -1.14442
    -0.99035
    -1.08022
    -0.95825
    -1.02887
    -0.91332
    -0.87480
    -0.87480
    -0.95183
    -0.87480
    -0.86838
    -0.80419
    -0.81703
    -0.86838
    -0.81703
    -0.73999
    -0.81703
    -0.82986
    -0.73357
    -0.59877
    -0.70148
    -0.68222
    -0.68222
    -0.79777
    -0.66938
    -0.79135
    -0.65654
    -0.59235
    -0.64370
    -0.64370
    -0.62444
    -0.56667
    -0.68222
    -0.54741
    -0.75925
    -0.63086
    -0.88764
    -0.81061
    -0.70148
    -0.77851
    -0.95825
    -1.14442
    -0.76567
    -0.57951
    -0.62444
    -0.59877
    -0.57951
    -0.45754
    -0.18792
     0.09453
     0.27427
     0.25502
     0.14589
    -0.00818
     0.22292
     0.42834
     1.16657
     1.10880
     1.19225
     1.35915
     1.66087
     1.85987
     1.45545
     1.01893
     1.32706
     1.33348
     1.19225
     1.17299
     0.64018
     0.55031
     0.52463
    -0.09163
    -0.86838
    -1.11874
    -0.91974
    -0.82986
    -0.82986
    -1.47180
    -2.04955
    -1.70290
    -1.77994
    -1.69648
    -1.74784
    -1.51674
    -1.43329
    -1.23429
    -0.38051
    -0.03386
     0.06243
     0.31921
     0.74931
     0.76857
     0.83918
     0.62734
     0.95473
     0.93547
     1.08312
     1.75716
     1.48754
     0.43476
     0.23576
     0.81992
     0.76215
     0.49253
     0.39624
     0.27427
    -0.05954
    -0.23286
    -0.03386
     0.55031
     0.59524
     0.88412
     1.03176
     0.29995
     0.12663
     1.06386
     1.46186
     0.85202
     0.69796
     1.31422
     1.43619
     1.23077
     0.92905
     0.71721
     0.67870
     0.96757
     0.83276
     0.71721
     0.37057
     0.53747
     0.74931
     0.81350
     0.91621
     0.89054
     0.64660
     0.75573
     0.77499
     0.92905
     0.89054
     0.96757
     0.84560
     0.55031
     0.40908
     0.38340
     0.17156
     0.01108
    -0.00176
     0.02392
     0.06243
    -0.12373
    -0.36767
    -0.47680
    -0.73357
    -0.80419
    -0.69506
    -0.75283
    -0.55383
    -0.57309
    -0.97109
    -0.82344
    -0.83628
    -0.91332
    -0.79777
    -0.56667
    -0.57309
    -0.76567
    -0.81061
    -0.90690
    -0.57951
    -0.51531
    -0.54099
    -0.72715
    -0.76567
    -0.66938
    -0.60518
    -0.75925
    -0.84270
    -0.82344
    -0.95183
    -1.02887
    -0.94541
    -0.79135
    -0.99677
    -0.99035
    -0.93899
    -0.77209
    -0.75283
    -0.84270
    -0.95183
    -0.85554
    -0.81061
    -0.62444
    -0.67580
    -0.74641
    -0.71431
    -0.72715
    -0.57309
    -0.43828
    -0.44470
    -0.64370
    -0.56025
    -0.55383
    -0.32273
    -0.38692
    -0.47038
    -0.51531
    -0.34199
    -0.32915
    -0.34199
    -0.36125
    -0.16225
     0.04959
     0.48611
     0.80067
     0.66586
     0.21650
    -0.47038
    -0.38051
     0.50537
     1.10238
     1.30138
     1.23719
     1.15373
     1.02534
     0.77499
     0.46044
     0.27427
     0.27427
     0.12663
    -0.02744
     0.49253
     0.51821
     0.27427
    -0.22002
    -0.49605
    -0.77209
    -1.06096
    -0.97751
    -1.00961
    -0.97109
    -1.24071
    -1.34342
    -1.25996
    -1.22145
    -1.27280
    -0.93899
    -0.97109
    -0.65012
    -0.75283
    -1.14442
    -0.67580
     0.03676
     0.47970
     0.36415
     0.78783
     1.53890
     2.54033
     2.23219
     1.68012
     1.23077
     1.68012
     1.64161
     1.01893
     1.21793
     1.48754
     1.33348
     0.88412
     0.56957
     0.23576
    -0.36125
    -0.77209
    -0.92616
    -0.88764
    -0.61802
    -0.86196
    -0.75925
    -0.41260
    -0.47038
    -0.40618
    -0.11731
    -0.32915
    -0.47038
    -0.05954
    -0.05954
     0.07527
     0.18440
     0.12663
     0.09453
     0.13305
    -0.02102
     0.08811
    -0.05312
    -0.21360
    -0.27779
    -0.13015
     0.13947
    -0.03386
     0.04318
    -0.17508
    -0.11089
    -0.11731
    -0.19434
    -0.34199
    -0.37409
    -0.32915
    -0.41902
    -0.53457
    -0.61160
    -0.63728
    -0.82344
    -0.49605
    -0.30347
    -0.39976
    -0.59877
    -0.51531
    -0.63728
    -0.48322
    -0.34199
    -0.29705
    -0.38692
    -0.43186
    -0.48964
    -0.43828
    -0.32273
    -0.29063
    -0.46396
    -0.41260
    -0.43186
    -0.36767
    -0.59877
    -0.65012
    -0.47680
    -0.34199
    -0.50889
    -0.38051
    -0.36125
    -0.16867
    -0.19434
    -0.11089
    -0.28421
    -0.34199
    -0.26496
    -0.28421
    -0.21360
     0.06243
    -0.05312
    -0.14941
    -0.20718
    -0.25212
    -0.19434
    -0.29063
    -0.30989
    -0.28421
    -0.38692
    -0.26496
    -0.41260
    -0.29063
    -0.33557
    -0.19434
    -0.12373
    -0.07879
    -0.00176
    -0.33557
    -0.14941
    -0.09163
    -0.09805
     0.09453
     0.31279
     0.19724
     0.37057
     0.58883
     0.83918
     1.03818
     1.10238
     1.12806
     1.66087
     2.10381
     1.71222
     1.37841
     1.26928
     1.23719
     1.71222
     2.32207
     2.61094
     2.06529
     1.39125
     0.99967
     0.43476
    -0.04028
    -0.13657
    -0.18792
    -0.39334
    -0.13657
    -0.29705
    -0.48322
    -0.93899
    -1.05454
    -1.30490
    -1.50390
    -1.47822
    -1.17009
    -0.72073
    -0.41902
    -0.23286
    -0.61160
    -0.52173
    -0.54741
    -0.47680
    -0.32915
    -0.07237
    -0.02744
    -0.18150
    -0.68222
    -0.50247
     0.08169
     0.12021
     0.08811
     0.38340
     0.55673
     0.56957
    -0.18792
     0.02392
     0.29353
     0.41550
     1.21793
     1.44261
     0.57599
     0.05601
     0.57599
     0.87128
     0.90338
     0.42834
     0.15231
     0.22934
     0.21008
     0.12021
     0.01750
    -0.00176
     0.21650
     0.28711
     0.33205
    -0.04028
    -0.05312
     0.28069
     0.56315
     0.35773
     0.52463
     0.27427
     0.35131
     0.53747
     0.49895
     0.35131
     0.57599
     0.49253
     0.53105
     0.86486
     0.78783
     0.79425
     1.14731
     0.83918
     1.01251
     0.35131
    -0.18150
    -0.12373
     0.19724
     0.27427
     0.44118
     0.28069
    -0.13657
    -0.43186
    -0.66938
    -0.68222
    -0.93899
    -0.97109
    -0.97109
    -0.97751
    -0.82986
    -0.70790
    -0.78493
    -0.63728
    -0.68222
    -0.61802
    -0.42544
    -0.28421
    -0.43186
    -0.57309
    -0.46396
    -0.18150
    -0.14941
    -0.08521
     0.21008
    -0.04670
    -0.06595
    -0.03386
     0.01108
     0.12021
     0.09453
     0.06885
     0.40908
     0.46044
     0.37698
    -0.15583
    -0.01460
    -0.08521
    -0.02744
    -0.02744
    -0.07237
    -0.18792
    -0.11731
    -0.20076
    -0.23286
    -0.27138
    -0.30347
    -0.51531
    -0.42544
    -0.35483
    -0.41260
    -0.57309
    -0.51531
    -0.55383
    -0.57951
    -0.64370
    -0.45754
    -0.44470
    -0.50889
    -0.63086
    -0.57951
    -0.54741
    -0.63728
    -0.67580
    -0.54741
    -0.60518
    -0.52173
    -0.59235
    -0.37409
    -0.52815
    -0.43828
    -0.63086
    -0.45112
    -0.23286
    -0.22002
    -0.16225
     0.17156
     0.24218
     0.46044
     0.96757
     1.75074
     1.94332
     1.16015
     0.03676
     0.54389
     0.83918
     0.90980
     1.22435
     0.82634
     1.07028
     0.79425
     0.47970
     0.65944
     0.26785
    -0.82344
    -1.43971
    -1.61945
    -0.48964
    -0.30989
    -0.97751
    -0.47680
    -1.15083
    -1.77994
    -1.36909
    -0.72715
    -1.34342
    -0.86838
    -1.18293
    -1.19577
    -0.93899
    -0.82344
    -0.81703
    -0.52815
    -0.13015
    -0.05954
    -0.09163
     0.27427
     1.03818
     2.25787
     1.39125
     0.69796
     0.67870
     1.50038
     1.60309
     2.46971
     2.82920
     1.68012
     0.77499
     0.71079
     1.22435
     0.97399
     0.54389
     0.34489
     0.15231
    -0.33557
    -0.20718
    -0.70790
    -0.86838
    -0.34841
    -0.27779
    -0.09805
    -0.14299
    -0.83628
    -0.91974
    -0.52173
    -0.00818
     0.57599
     0.10095
     0.00466
    -0.01460
     0.21650
     0.37698
     0.29995
     0.19724
     0.26144
     0.28069
     0.12021
     0.28711
     0.37057
     0.44760
     0.46044
     0.49895
     0.68512
     0.71079
     0.64018
     0.54389
     0.56957
     0.62092
     0.74289
     0.98683
     0.89696
     0.80067
     1.09596
     1.10880
     1.31422
     1.30780
     1.10238
     0.66586
     0.81350
     0.78783
     0.96115
     1.10880
     0.85844
     0.63376
     0.42192
     0.46686
     0.40266
     0.31279
    -0.18792
    -0.27138
    -0.34841
    -0.25854
    -0.43186
    -0.65012
    -0.95183
    -1.04170
    -0.84912
    -0.87480
    -0.97751
    -0.69506
    -0.68222
    -0.88764
    -0.86838
    -0.41260
    -0.36125
    -0.20076
    -0.20718
    -0.04670
     0.39624
     0.57599
     0.49895
    -0.07879
    -0.00176
     0.17156
     0.36415
     0.48611
     0.40908
     0.32563
     0.03676
    -0.05954
    -0.27138
    -0.41902
    -0.38051
    -0.57309
    -0.56025
    -0.48964
    -0.73999
    -0.63728
    -0.64370
    -0.63086
    -0.54741
    -0.64370
    -0.69506
    -0.65654
    -0.73357
    -0.80419
    -0.57309
    -0.68864
    -0.87480
    -0.77851
    -0.59235
    -0.81703
    -0.81703
    -0.77851
    -0.62444
    -0.68864
    -0.67580
    -0.70790
    -0.68222
    -0.81703
    -0.75283
    -0.59235
    -0.54741
    -0.65012
    -0.74641
    -0.54741
    -0.53457
    -0.41260
    -0.50247
    -0.63728
    -0.48964
    -0.38692
    -0.38051
    -0.28421
    -0.28421
    -0.35483
    -0.25854
    -0.14299
     0.15872
     0.45402
     0.33205
     0.57599
     0.75573
     0.99967
     1.55816
     2.47613
     3.48398
     3.90124
     3.69582
     2.44403
     1.23719
     1.32706
     2.59810
     3.39411
     2.91265
     1.66087
     0.58241
     0.48611
    -0.24570
    -1.21503
    -1.11874
    -1.42045
    -1.75426
    -2.13300
    -3.32059
    -2.16510
    -0.71431
     0.66586
     1.75074
    -0.93257
    -2.29349
     1.54532
     2.95759
     1.44261
     1.56458
     2.64304
     2.63020
     2.80352
     2.76500
     2.30923
     1.83419
     1.60309
     1.05102
     1.06386
     0.62092
     0.35131
     0.20366
     0.19724
     0.03034
    -0.21360
    -0.38692
    -0.36767
    -0.33557
    -0.84270
    -0.82986
    -0.47680
    -0.74641
    -0.81703
    -0.58593
    -0.66938
    -0.57309
    -0.52815
    -0.77209
    -0.77209
    -0.87480
    -1.01603
    -1.00319
    -0.81703
    -0.82344
    -0.62444
    -0.78493
    -0.78493
    -0.73999
    -0.81061
    -0.71431
    -0.82344
    -0.88122
    -0.94541
    -1.08664
    -0.91974
    -0.84270
    -0.93257
    -1.09948
    -1.10590
    -1.04812
    -1.10590
    -0.94541
    -1.02887
    -0.99677
    -0.84912
    -0.88122
    -0.79135
    -0.67580
    -0.71431
    -0.95183
    -0.73357
    -0.50889
    -0.59235
    -0.52173
    -0.56025
    -0.50247
    -0.57309
    -0.45112
    -0.38692
    -0.35483
    -0.39334
    -0.47038
    -0.30347
    -0.39334
    -0.32273
    -0.31631
    -0.35483
    -0.22002
    -0.00176
    -0.05954
    -0.13015
    -0.13015
    -0.18150
    -0.02102
     0.02392
     0.11379
     0.14589
     0.19724
     0.27427
    -0.04670
    -0.03386
     0.06885
     0.18440
     0.14589
     0.18440
     0.01750
     0.18440
     0.26144
     0.15872
     0.00466
    -0.32273
    -0.24570
    -0.22002
    -0.12373
    -0.00176
    -0.19434
    -0.48322
    -0.50889
    -0.66296
    -0.73357
    -0.51531
    -0.81703
    -0.74641
    -0.63728
    -0.78493
    -0.99677
    -0.98393
    -1.00961
    -0.84912
    -0.97109
    -0.91332
    -0.73357
    -0.69506
    -0.66938
    -0.88764
    -0.65012
    -0.54741
    -0.52173
    -0.70790
    -0.47680
    -0.84912
    -0.64370
    -0.41902
    -0.20718
    -0.20718
    -0.36125
    -0.48964
    -0.28421
    -0.15583
    -0.13657
    -0.15583
    -0.15583
     0.16514
     0.43476
     0.63376
     1.26286
     1.67371
     2.12306
     2.12948
     2.71365
     3.21436
     4.72292
     4.67157
     4.88341
     6.84133
     6.14803
     3.51608
     4.02963
     5.00538
     5.78855
     4.63947
     3.59311
     2.95759
     2.47613
     1.94974
     0.88412
     0.06885
    -0.44470
    -0.94541
    -1.64513
    -2.48607
    -2.37052
    -2.31917
    -2.63372
    -2.04955
    -2.15868
    -2.35126
    -2.03671
    -1.79919
    -1.60661
    -1.24713
    -0.93257
    -0.92616
    -0.86196
    -0.38692
    -0.01460
    -0.33557
    -0.28421
    -0.04028
     0.02392
    -0.00818
     0.15231
     0.29353
     0.53105
     0.46686
     0.76215
     1.08312
     0.80067
     0.65944
     0.66586
     1.05744
     1.09596
     1.05744
     1.07670
     0.89696
     0.60166
     0.56957
     0.66586
     0.65944
     0.50537
     0.12663
    -0.09805
    -0.29705
    -0.48964
    -0.58593
    -0.67580
    -0.81061
    -0.88122
    -0.91332
    -0.85554
    -0.79777
    -0.70148
    -0.93257
    -0.97751
    -0.79777
    -0.82986
    -0.70790
    -0.71431
    -0.64370
    -0.73357
    -0.71431
    -0.63728
    -0.45112
    -0.50889
    -0.44470
    -0.42544
    -0.57309
    -0.54741
    -0.50247
    -0.43186
    -0.31631
    -0.39976
    -0.30347
    -0.20076
    -0.31631
    -0.31631
    -0.36767
    -0.34199
    -0.23928
    -0.35483
    -0.28421
    -0.38051
    -0.32915
    -0.36125
    -0.38692
    -0.25212
    -0.27779
    -0.32273
    -0.47680
    -0.45112
    -0.34199
    -0.50889
    -0.54741
    -0.54099
    -0.48322
    -0.47038
    -0.29705
    -0.45754
    -0.47680
    -0.55383
    -0.57309
    -0.58593
    -0.41260
    -0.45754
    -0.58593
    -0.57951
    -0.41260
    -0.42544
    -0.29063
    -0.16867
    -0.49605
    -0.22002
    -0.19434
     0.28711
     0.55673
     0.83918
     1.58383
     1.42977
     0.66586
     1.15373
     2.48255
     1.98184
     1.97542
     2.15516
     2.88055
     3.56101
     3.18227
     2.73933
     2.13590
     1.84061
     1.76358
     1.96900
     1.77642
     1.35915
     0.92905
     0.71721
     0.44760
     0.13305
    -0.12373
    -0.36767
    -0.76567
    -1.06738
    -0.96467
    -1.00319
    -1.06738
    -1.17651
    -1.33058
    -1.25996
    -1.05454
    -1.08022
    -1.04812
    -0.68222
    -0.81703
    -0.81061
    -0.36767
     0.09453
     0.21650
    -0.00176
    -0.23286
    -0.02744
     0.84560
     0.59524
    -0.00818
    -0.31631
     0.23576
     0.28069
     0.94831
     1.75716
     1.36557
     0.34489
    -0.61802
    -1.11232
    -1.09306
    -0.76567
    -0.66938
    -0.79135
    -1.02245
    -1.04812
    -1.06096
    -1.18935
    -1.62587
    -1.72858
    -1.70290
    -1.75426
    -1.65155
    -1.36909
    -1.20219
    -0.99035
    -0.70790
    -0.18792
    -0.02744
    -0.30347
    -0.56667
    -0.18792
    -0.07237
     0.17156
     0.34489
     0.37057
     0.19082
    -0.11731
    -0.22644
    -0.14941
    -0.12373
     0.01750
    -0.09163
    -0.20718
    -0.34841
    -0.41260
    -0.45112
    -0.28421
    -0.39334
    -0.46396
    -0.26496
    -0.36125
    -0.26496
    -0.27138
    -0.21360
    -0.07879
    -0.20718
    -0.16225
     0.00466
     0.06243
     0.06885
    -0.04028
    -0.11089
    -0.01460
     0.29353
     0.24860
     0.23576
     0.25502
     0.23576
     0.13305
     0.19724
     0.40908
     0.12663
     0.24218
     0.28069
     0.29995
     0.29353
     0.19724
     0.16514
     0.24218
     0.15872
     0.24860
     0.30637
     0.19082
     0.06243
    -0.07237
     0.11379
     0.22934
     0.20366
    -0.00176
    -0.04028
    -0.09805
     0.09453
     0.03034
    -0.00818
    -0.08521
     0.01108
     0.47328
     0.54389
     0.65302
     0.87770
     0.62734
     0.46686
     0.81350
     1.35915
     1.10880
     1.09596
     1.50680
     1.30138
     1.59667
     1.10880
     0.98041
     1.23077
     0.77499
     0.75573
     0.63376
     0.59524
     0.38982
    -0.03386
     0.09453
     0.10737
    -0.16225
    -0.32273
    -0.32915
    -0.53457
    -0.61160
    -0.66938
    -0.66296
    -0.48322
    -0.58593
    -0.49605
    -0.62444
    -0.48322
    -0.48322
    -0.47680
    -0.35483
    -0.23928
    -0.45112
    -0.44470
    -0.30347
    -0.16867
    -0.05312
    -0.15583
    -0.20718
    -0.18150
    -0.20718
     0.02392
    -0.10447
    -0.23928
    -0.23286
    -0.25854
    -0.24570
    -0.08521
    -0.13015
    -0.25854
    -0.25212
    -0.12373
    -0.00818
    -0.09163
    -0.27779
    -0.32273
     0.04959
     0.47328
     0.54389
     0.56315
     0.79425
     1.01893
     1.56458
     1.53890
     0.81992
     0.80067
     0.92905
     1.12806
     1.08312
     1.54532
     1.28854
     0.95473
     0.69796
     0.59524
     0.83276
     0.42834
     0.03034
    -0.27138
    -0.41902
    -0.65012
    -0.65012
    -0.56667
    -0.45112
    -0.65654
    -0.88764
    -1.10590
    -1.10590
    -0.85554
    -0.68864
    -0.84270
    -0.82986
    -0.56025
    -0.65012
    -0.70148
    -0.77209
    -0.29705
    -0.14941
     0.08811
     0.23576
    -0.13657
    -0.12373
     0.24860
     0.78141
     0.82634
     0.65944
     0.55031
     0.89054
     0.94189
     0.80709
     0.64660
     0.79425
     0.78783
     1.01251
     1.02534
     0.80709
     0.86486
     0.62734
     0.61450
     0.53105
     0.38982
     0.22934
     0.24218
     0.20366
     0.12021
     0.06243
    -0.07879
    -0.07879
    -0.13015
    -0.16867
     0.02392
    -0.10447
    -0.18150
    -0.13015
     0.01750
    -0.12373
    -0.25212
     0.08811
     0.32563
     0.50537
     0.69796
     0.96757
     1.64161
     2.46971
     2.03961
     0.34489
     1.07670
     2.75858
     2.83562
     2.62378
     3.36201
     2.66871
     2.72007
     3.31065
     3.78569
     2.87413
     1.79567
     1.86629
     2.00751
     1.73790
     1.50680
     1.40409
     1.52606
     1.27570
     0.74931
     0.35131
    -0.11731
    -0.34841
    -0.43828
    -0.39976
    -0.17508
    -0.27779
    -0.48964
    -0.43828
    -0.49605
    -0.53457
    -0.53457
    -0.72715
    -0.68222
    -0.57951
    -0.57951
    -0.58593
    -0.46396
    -0.66938
    -0.68864
    -0.63086
    -0.54741
    -0.70790
    -0.54099
    -0.66938
    -0.70790
    -0.65012
    -0.50247
    -0.65654
    -0.59235
    -0.49605
    -0.67580
    -0.70790
    -0.62444
    -0.63728
    -0.69506
    -0.73357
    -0.72073
    -0.65012
    -0.55383
    -0.53457
    -0.68222
    -0.67580
    -0.75925
    -0.75925
    -0.61160
    -0.57309
    -0.54741
    -0.59235
    -0.56025
    -0.57309
    -0.63086
    -0.48964
    -0.50247
    -0.54099
    -0.57951
    -0.59877
    -0.68864
    -0.58593
    -0.57951
    -0.77851
    -0.66296
    -0.52815
    -0.38692
    -0.49605
    -0.45754
    -0.41260
    -0.45754
    -0.59235
    -0.51531
    -0.34199
    -0.30989
    -0.02744
    -0.05954
    -0.02744
     0.42834
     0.80709
     0.96757
     1.69296
     2.74575
     4.24147
     5.72435
     5.37770
     2.27713
    -0.09805
    -0.29705
     1.66729
     2.07813
     2.01393
     1.66087
     1.55174
     1.53890
     0.27427
    -1.52958
    -2.40904
    -2.30633
    -2.08165
    -2.73643
    -2.87766
    -1.92758
    -1.74142
    -2.10091
    -1.58735
    -1.13158
    -1.09306
    -0.71431
    -0.88764
    -1.15725
    -1.17651
    -0.86838
    -0.87480
    -0.63086
    -0.75925
    -1.16367
    -0.73357
    -0.48322
    -0.23928
    -0.05954
    -0.11731
    -0.05312
     0.31921
     0.65944
     0.92905
     0.83918
     0.87770
     1.16015
     1.49396
     1.69296
     1.94974
     3.09881
     3.22078
     2.50181
     2.84846
     3.10523
     3.83705
     3.04746
     2.86130
     2.43761
     2.30281
     2.11022
     2.66871
     2.66229
     2.37342
     1.65445
     0.90338
     0.41550
     0.15872
     0.20366
    -0.18150
    -0.29705
    -0.22644
    -0.42544
    -0.41902
    -0.43828
    -0.54741
    -0.66296
    -0.61802
    -0.39334
    -0.60518
    -0.47680
    -0.22644
    -0.17508
    -0.01460
     0.13947
     0.06885
     0.03034
     0.15231
     0.25502
     0.53747
     0.53105
     0.28069
     0.12663
     0.35131
     0.43476
     0.31921
     0.24218
     0.37057
     0.11379
     0.19724
     0.29353
     0.19082
     0.17156
     0.06885
    -0.07237
     0.08811
     0.21008
     0.24218
     0.05601
     0.09453
     0.25502
     0.06243
    -0.14941
    -0.04028
    -0.17508
    -0.25854
    -0.30347
    -0.14299
    -0.23928
    -0.44470
    -0.70148
    -0.66938
    -0.72073
    -0.71431
    -0.73999
    -0.95825
    -0.90690
    -0.94541
    -1.06096
    -0.87480
    -0.86838
    -0.97109
    -0.97751
    -0.95825
    -0.93899
    -0.82986
    -0.92616
    -0.95825
    -0.86838
    -0.87480
    -0.84912
    -0.89406
    -0.92616
    -0.82344
    -0.97751
    -0.84270
    -0.75925
    -0.74641
    -0.89406
    -0.82986
    -0.74641
    -0.81061
    -0.81703
    -0.95825
    -0.76567
    -0.82344
    -0.79135
    -0.78493
    -0.63728
    -0.78493
    -0.70790
    -0.81703
    -0.70148
    -0.59877
    -0.88764
    -0.73999
    -0.63728
    -0.48964
    -0.63086
    -0.79777
    -0.70148
    -0.57309
    -0.48964
    -0.47038
    -0.57309
    -0.34841
    -0.43828
    -0.54741
    -0.23286
    -0.05954
    -0.36125
    -0.19434
     0.15231
     0.40908
     0.39624
     0.62092
     1.30780
     2.37984
     3.29140
     3.76643
     3.17585
     3.11807
     2.58526
     2.55316
     3.40695
     3.74075
     3.68298
     3.84988
     2.53391
     1.42977
     2.84204
     2.90623
     0.43476
     0.12021
     0.77499
    -0.46396
    -0.60518
     0.04959
     0.29995
    -0.69506
    -0.35483
     0.40908
     0.49253
     0.78141
     1.34632
     0.94831
     0.87128
     1.33348
     1.54532
     1.57741
     1.66087
     2.32848
     1.73148
     1.55816
     1.00609
     0.97399
     0.83276
     0.91621
     0.67228
     0.33847
     0.19724
    -0.09805
    -0.22002
    -0.23928
    -0.42544
    -0.54741
    -0.66296
    -0.70790
    -0.88764
    -0.82986
    -0.84270
    -0.87480
    -0.93899
    -0.81703
    -0.73357
    -0.95183
    -0.97109
    -0.95825
    -0.91332
    -0.76567
    -0.92616
    -0.82344
    -0.88764
    -0.67580
    -0.62444
    -0.70148
    -0.85554
    -0.85554
    -0.85554
    -0.73999
    -0.58593
    -0.78493
    -0.93899
    -0.79777
    -0.81061
    -0.75925
    -0.72073
    -0.79777
    -0.83628
    -0.79777
    -0.52815
    -0.45754
    -0.46396
    -0.44470
    -0.55383
    -0.42544
    -0.10447
    -0.07879
    -0.08521
    -0.07879
    -0.05954
    -0.00818
    -0.05954
     0.03676
     0.01750
     0.20366
     0.14589
     0.21008
     0.37057
     0.29995
     0.25502
     0.09453
     0.27427
     0.12663
    -0.00176
    -0.09163
    -0.04028
    -0.02102
    -0.27779
    -0.32273
    -0.39976
    -0.52815
    -0.60518
    -0.65654
    -0.72715
    -0.91974
    -0.90690
    -1.42045
    -1.20219
    -0.92616
    -1.13158
    -1.22787
    -1.06096
    -1.04812
    -1.09948
    -1.18293
    -1.13800
    -1.20219
    -1.04170
    -0.98393
    -0.93899
    -0.97751
    -0.91974
    -1.04170
    -0.89406
    -0.94541
    -0.84270
    -0.91974
    -0.73999
    -0.82986
    -0.82986
    -0.73999
    -0.77851
    -0.73357
    -0.66296
    -0.51531
    -0.62444
    -0.46396
    -0.71431
    -0.72715
    -0.65012
    -0.46396
    -0.52173
    -0.55383
    -0.46396
    -0.47680
    -0.44470
    -0.35483
    -0.49605
    -0.42544
    -0.36767
    -0.18150
     0.62734
     1.37199
     2.02035
     1.39767
     0.88412
     2.07171
     3.29782
     2.98326
     2.28355
     3.15659
     5.15944
     5.40980
     4.16444
     3.94618
     2.74575
     3.41336
     3.38127
     2.38626
     1.55174
     1.11522
     0.76857
     0.87128
     0.78141
     0.13305
    -0.52173
    -0.93899
    -1.36909
    -1.63229
    -1.73500
    -1.32416
    -0.92616
    -0.84270
    -0.74641
    -0.54099
    -0.86838
    -0.41260
    -0.73357
    -0.91974
    -0.02744
    -0.06595
    -0.43186
    -0.46396
    -0.56667
    -0.66938
    -0.90048
    -0.88764
    -0.85554
    -0.73357
    -0.99677
    -0.90690
    -0.82986
    -0.57951
    -0.72715
    -0.66938
    -0.47680
    -0.15583
    -0.14299
    -0.05312
     0.10737
     0.28069
     0.33847
     0.53747
     0.69154
     0.81992
     1.09596
     1.03818
     1.08312
     0.94831
     0.94831
     0.65302
     0.73005
     0.60808
     0.57599
     0.38982
     0.17156
     0.12021
    -0.06595
    -0.16225
    -0.18792
    -0.39334
    -0.55383
    -0.50247
    -0.63728
    -0.65654
    -0.54099
    -0.62444
    -0.52173
    -0.31631
    -0.38051
    -0.41260
    -0.57309
    -0.52173
    -0.61160
    -0.48964
    -0.43186
    -0.42544
    -0.46396
    -0.41902
    -0.57951
    -0.41260
    -0.59877
    -0.79777
    -1.00319
    -0.81703
    -0.84270
    -0.63728
    -0.82344
    -0.85554
    -0.93899
    -0.88764
    -0.93899
    -0.75283
    -0.71431
    -0.86838
    -0.78493
    -0.78493
    -0.71431
    -0.67580
    -0.84912
    -0.78493
    -0.58593
    -0.63728
    -0.65654
    -0.63728
    -0.63086
    -0.60518
    -0.62444
    -0.59235
    -0.56025
    -0.61160
    -0.60518
    -0.66296
    -0.56025
    -0.52173
    -0.57309
    -0.69506
    -0.65654
    -0.77209
    -0.43186
    -0.39334
    -0.36767
    -0.33557
    -0.16225
    -0.12373
     0.50537
     1.81493
     2.34774
     0.71721
     0.22934
     1.46186
     2.39910
     3.31707
     3.90124
     3.65088
     2.79068
     2.69439
     2.52749
     2.64304
     2.36700
     2.02677
     1.98184
     1.66729
     1.39767
     0.90338
     0.57599
     0.05601
    -0.32273
    -0.77209
    -0.85554
    -1.06738
    -1.07380
    -1.09948
    -1.03529
    -1.14442
    -1.12516
    -1.00319
    -0.77209
    -0.45754
    -0.03386
     0.36415
     0.53105
     1.14089
     0.99967
     0.22292
     0.29353
     0.31921
     0.76215
     1.42977
     1.62235
     1.70580
     1.05102
     0.24860
    -0.31631
    -0.36125
    -0.39334
    -0.40618
    -0.56025
    -0.89406
    -1.24071
    -1.59377
    -1.29206
    -1.40119
    -1.60019
    -1.64513
    -1.51032
    -1.12516
    -1.32416
    -1.43329
    -1.48464
    -1.07380
    -0.97751
    -0.68222
    -0.84270
    -0.77209
    -0.69506
    -0.60518
    -0.47038
    -0.32273
    -0.86838
    -0.71431
    -0.54099
    -0.51531
    -1.06096
    -1.02245
    -0.94541
    -0.79777
    -0.54741
    -0.60518
    -0.99035
    -1.08664
    -0.57951
    -0.48964
    -0.46396
    -0.23286
    -0.17508
    -0.09163
     0.12021
     0.25502
     0.57599
     0.58883
     0.56315
     0.76857
     0.90980
     0.74931
     0.81350
     0.62092
     0.68512
     0.51179
     0.31921
     0.37698
     0.15231
    -0.02102
    -0.14941
    -0.36767
    -0.39976
    -0.55383
    -0.63728
    -0.75283
    -0.53457
    -0.59877
    -0.68864
    -0.72715
    -0.86838
    -0.81061
    -0.91332
    -0.75283
    -0.81061
    -0.64370
    -0.82344
    -0.65654
    -0.56025
    -0.49605
    -0.54741
    -0.62444
    -0.41902
    -0.35483
    -0.23286
    -0.32273
    -0.36767
    -0.38051
     0.08169
     0.38340
     0.17798
    -0.16867
    -0.02744
     0.57599
     0.78141
     0.46044
     0.02392
    -0.04028
     0.17798
     0.42192
     0.84560
     0.57599
     0.28711
     0.56315
     0.71721
    -0.05954
     0.06885
     0.53747
     0.71079
     0.54389
     0.23576
     0.36415
     0.26144
     0.55031
     0.28069
     0.42192
     0.29995
     0.33205
     0.40908
     0.39624
     0.40266
    -0.03386
    -0.07879
    -0.00176
    -0.09805
    -0.30989
    -0.31631
    -0.22644
    -0.09805
    -0.27138
    -0.43828
    -0.38051
    -0.14941
    -0.30347
    -0.38051
    -0.49605
    -0.42544
    -0.45112
    -0.49605
    -0.34841
    -0.47038
    -0.47038
    -0.30989
    -0.28421
    -0.36767
    -0.54099
    -0.47680
    -0.65012
    -0.38051
    -0.28421
    -0.20076
     0.21650
     0.37057
     0.37698
     0.56957
     0.77499
     0.55673
     0.30637
     0.62092
     0.86486
     0.92905
     0.97399
     0.98041
     0.52463
     0.38982
     0.24860
     0.38982
     0.01108
    -0.14299
    -0.32273
    -0.68864
    -0.57309
    -0.54741
    -0.60518
    -0.74641
    -0.82344
    -0.54099
    -0.58593
    -0.70790
    -0.77851
    -0.59235
    -0.45754
    -0.29063
    -0.24570
    -0.05312
    -0.16225
    -0.15583
    -0.02102
     0.19724
    -0.11089
    -0.13015
    -0.04028
     0.22292
     0.31279
     0.23576
     0.14589
     0.17156
     0.15872
     0.31921
     0.37698
     0.49253
     0.44760
     0.26785
     0.56957
     0.61450
     0.65302
     0.56315
     0.89054
     0.66586
     0.84560
     0.98683
     0.50537
    -0.22002
     0.12663
     0.69154
     1.19867
     0.85844
     0.38340
     0.44118
     0.55031
     0.89054
     0.90980
     0.67870
     0.60166
     0.88412
     0.86486
     0.92905
     0.89696
     1.18583
     1.32706
     1.32064
     1.26286
     1.26286
     1.37841
     1.49396
     1.08312
     1.08312
     1.00609
     0.65302
     0.90338
     0.90980
     1.12164
     1.11522
     0.80067
     0.49253
     0.29995
     0.04959
     0.24860
     0.23576
    -0.00176
    -0.25854
    -0.20718
    -0.21360
    -0.16867
    -0.25854
    -0.40618
    -0.54741
    -0.39976
    -0.32273
    -0.34199
    -0.41260
    -0.24570
    -0.25212
    -0.30989
    -0.03386
    -0.05312
    -0.09163
    -0.16225
     0.02392
     0.03034
     0.15231
     0.08169
     0.13305
     0.17798
     0.08169
     0.17798
     0.10095
     0.18440
     0.16514
     0.28069
     0.33205
     0.21008
     0.26144
     0.03034
    -0.00176
     0.14589
     0.29353
     0.23576
     0.12663
     0.03676
     0.08169
     0.24860
     0.16514
     0.31279
     0.17798
     0.05601
     0.13305
     0.16514
     0.04959
     0.21650
     0.10095
     0.17156
     0.24218
     0.32563
     0.11379
     0.24218
     0.54389
     0.50537
     0.35773
     0.38982
     0.44118
     0.54389
     1.03818
     1.17941
     0.90338
     1.01893
     1.46186
     1.79567
     2.47613
     2.29639
     1.75716
     1.37841
     1.06386
     0.84560
     1.32706
     1.06386
     0.40266
     0.24860
     0.08169
    -0.01460
    -0.04670
    -0.39334
    -1.47180
    -1.89549
    -1.08664
    -0.81061
    -1.29206
    -1.71574
    -1.43971
    -0.93257
    -0.70148
    -0.51531
    -0.28421
    -0.10447
    -0.05312
    -0.09805
     0.06885
     0.47328
     0.39624
     0.21008
     0.21650
     0.06885
     0.47970
     0.33205
     0.59524
     0.60166
     0.51179
     0.42834
     0.96115
     0.58241
     0.46686
     0.78141
     0.74289
     0.21008
     0.31921
     1.12806
     1.24360
     1.06386
     0.98041
     1.24360
     0.89054
     0.72363
     0.29353
     0.06243
     0.28069
     0.80067
     0.79425
     0.60808
     0.75573
     0.73005
     0.84560
    -0.04028
    -0.14941
     0.38982
     0.86486
     1.03176
     1.06386
     0.95473
     0.92263
     1.01893
     1.01251
     1.08954
     1.31422
     1.41693
     1.49396
     1.68654
     1.41051
     1.25644
     1.00609
     1.00609
     1.10880
     0.95473
     0.86486
     0.64018
     0.41550
     0.13305
     0.04318
    -0.11089
    -0.36125
    -0.29063
    -0.38692
    -0.61160
    -0.56667
    -0.53457
    -0.73999
    -0.64370
    -0.54741
    -0.52173
    -0.56025
    -0.59877
    -0.48964
    -0.34841
    -0.37409
    -0.38051
    -0.41902
    -0.52815
    -0.41902
    -0.39976
    -0.55383
    -0.52815
    -0.61802
    -0.72073
    -0.63728
    -0.52173
    -0.47680
    -0.52815
    -0.56025
    -0.57951
    -0.62444
    -0.48964
    -0.34199
    -0.26496
    -0.32915
    -0.45112
    -0.40618
    -0.30347
    -0.36767
    -0.50247
    -0.50247
    -0.44470
    -0.23286
    -0.00818
     0.23576
     0.14589
     0.03034
    -0.16225
    -0.45112
    -0.31631
    -0.07237
    -0.00818
    -0.09163
    -0.20718
    -0.16225
    -0.18792
    -0.29063
    -0.19434
    -0.44470
    -0.52173
    -0.65012
    -0.57951
    -0.61802
    -0.70148
    -0.45112
    -0.27779
    -0.35483
    -0.42544
    -0.63086
    -0.67580
    -0.21360
     0.48611
     0.67228
     0.98683
     1.71222
     1.50680
     1.43619
     0.73647
     0.16514
    -0.00176
     0.15872
     0.71721
     0.91621
     0.94831
     0.52463
    -0.04028
    -0.41260
    -0.77209
    -1.30490
    -1.49106
    -1.51032
    -1.42687
    -1.34984
    -1.00319
    -0.77209
    -0.10447
     0.28069
     0.40908
    -0.28421
    -0.79135
     0.25502
     2.70723
     1.10238
     2.22577
     2.28997
     1.03818
     0.50537
     0.45402
     0.92905
     1.32064
     0.97399
     0.59524
     0.42192
    -0.06595
    -0.21360
    -0.35483
    -0.80419
    -0.88122
    -0.90048
    -0.85554
    -0.81061
    -0.58593
    -0.61160
    -0.30989
    -0.15583
     0.10737
     0.08811
    -0.28421
    -0.38692
    -0.12373
    -0.26496
    -0.04028
    -0.18792
    -0.22002
    -0.18792
    -0.43828
    -0.73999
    -0.60518
    -0.67580
    -0.56667
    -0.61802
    -0.41260
    -0.27138
    -0.17508
    -0.38692
    -0.53457
    -0.43186
     0.21650
    -0.05312
    -0.18792
     0.31921
     0.67870
     0.63376
     0.15231
     0.08169
    -0.10447
    -0.09805
     0.35131
     0.15231
     0.15872
     0.10737
     0.22934
     0.00466
     0.36415
     1.03176
     1.07028
     0.65944
     0.57599
     1.22435
     1.46186
     1.50680
     1.53248
     1.79567
     1.87271
     1.95616
     1.80209
     1.75716
     1.63519
     1.61593
     1.62877
     1.41051
     0.97399
     0.80709
     0.62092
     0.47328
     0.49895
     0.50537
     0.40908
     0.19724
    -0.03386
    -0.24570
    -0.41260
    -0.41902
    -0.35483
    -0.42544
    -0.43828
    -0.37409
    -0.54099
    -0.61160
    -0.85554
    -0.93899
    -0.98393
    -0.90048
    -0.97751
    -0.98393
    -1.19577
    -1.07380
    -1.00319
    -0.90690
    -1.06096
    -1.06096
    -0.93257
    -0.72073
    -0.48322
    -0.76567
    -0.84912
    -0.90690
    -1.14442
    -0.67580
    -0.41260
    -0.36125
    -0.28421
    -0.22002
    -0.12373
    -0.06595
     0.12021
     0.06885
     0.21650
     0.28711
    -0.18150
    -0.68222
     0.08169
     0.28069
     0.24218
     0.87128
     1.28212
     1.29496
     0.71079
     0.23576
    -0.24570
    -0.65654
    -0.71431
    -0.56025
    -0.43186
    -0.45112
    -0.47038
    -0.37409
    -0.43828
    -0.57309
    -0.27779
     0.13305
    -0.82344
    -1.19577
    -0.61802
     0.10737
     0.83276
     0.76857
     0.56957
    -0.14941
     0.58883
     2.18726
     2.06529
     0.35131
    -0.25854
     0.18440
     0.72363
     1.24360
     0.94831
     0.26785
    -0.35483
    -0.62444
    -0.72715
    -0.44470
    -0.27138
    -0.37409
    -0.73999
    -0.75283
    -0.70790
    -0.61802
    -0.59877
    -0.61802
    -0.72073
    -0.72715
    -0.61802
    -0.47680
    -0.54099
    -0.68864
    -0.46396
    -0.56025
    -0.57951
    -0.43186
    -0.45112
    -0.50247
    -0.59877
    -0.39976
    -0.54741
    -0.66296
    -0.63728
    -0.69506
    -0.79135
    -0.61160
    -0.58593
    -0.56667
    -0.75283
    -0.84270
    -0.71431
    -0.56667
    -0.66296
    -0.57951
    -0.66296
    -0.58593
    -0.53457
    -0.47680
    -0.66296
    -0.49605
    -0.47680
    -0.38051
    -0.09163
    -0.11731
    -0.19434
    -0.09163
    -0.08521
     0.12021
     0.23576
     0.31921
    -0.13657
    -0.11089
     0.30637
     0.31921
     0.22292
     0.27427
    -0.34841
    -0.78493
    -0.25854
    -0.32915
    -0.86838
    -0.57309
    -0.15583
    -0.30989
    -0.56025
    -1.09306
    -0.97751
    -0.94541
    -0.75283
    -0.78493
    -0.66296
    -0.45112
    -0.50247
    -0.41902
    -0.32915
    -0.25212
    -0.36125
    -0.37409
    -0.27779
    -0.34841
     0.05601
     0.09453
    -0.17508
     0.18440
     0.12021
     0.24860
     0.60808
     0.46686
    -0.08521
    -0.10447
     0.14589
     0.43476
     0.32563
     0.28069
     0.22934
     0.23576
     0.18440
     0.21008
    -0.05312
    -0.09805
     0.03676
     0.15872
     0.11379
    -0.03386
    -0.00818
     0.18440
     0.28711
     0.60166
     0.73005
     0.76857
     0.28711
     0.26785
     0.62092
     0.85844
     0.60166
     0.68512
     1.08954
     0.96757
     0.58241
     0.53747
     1.29496
     1.59667
     1.06386
     1.16015
     0.86486
     1.03176
     0.78783
     0.96115
     1.17941
     1.67371
     1.74432
     1.61593
     1.16015
     0.08169
    -0.35483
    -0.20076
     0.26144
     0.24218
    -0.15583
    -0.34199
    -0.20718
    -0.51531
    -0.77209
    -1.25996
    -0.86838
    -0.86196
    -0.85554
    -0.73999
    -0.43186
    -0.29705
    -0.31631
    -0.32915
    -0.16867
     0.28069
     0.19082
     0.13305
     0.24860
     0.17798
     0.09453
     0.10095
    -0.07237
    -0.01460
    -0.11089
    -0.18150
    -0.02744
    -0.13657
    -0.26496
    -0.29705
    -0.30989
    -0.28421
    -0.50889
    -0.61160
    -0.29063
    -0.35483
    -0.34841
    -0.31631
    -0.30989
    -0.45112
    -0.32273
    -0.35483
    -0.17508
    -0.23928
    -0.31631
    -0.30989
    -0.36767
    -0.31631
    -0.36125
    -0.51531
    -0.57309
    -0.41260
    -0.53457
    -0.54741
    -0.53457
    -0.54741
    -0.78493
    -0.65654
    -0.87480
    -0.83628
    -0.93257
    -0.86838
    -0.86838
    -0.92616
    -0.77851
    -0.94541
    -0.82986
    -0.86838
    -0.86196
    -0.89406
    -0.84270
    -0.91974
    -0.91332
    -0.85554
    -0.79135
    -0.72715
    -0.75283
    -0.70148
    -0.86196
    -0.68222
    -0.67580
    -0.73999
    -0.72715
    -0.63086
    -0.55383
    -0.47038
    -0.53457
    -0.66296
    -0.52173
    -0.60518
    -0.45754
    -0.57951
    -0.44470
    -0.38051
    -0.42544
    -0.47038
    -0.52173
    -0.44470
    -0.56025
    -0.48964
    -0.63086
    -0.56025
    -0.41902
    -0.19434
     0.30637
     0.38982
    -0.00818
    -0.08521
    -0.68222
    -0.22644
     0.53747
     0.62092
     0.59524
     0.41550
     0.31279
     0.53105
     1.17941
     2.45045
     2.02035
     0.97399
     0.58883
     1.39767
     1.54532
     1.41051
     1.55174
     2.34132
     2.36058
     2.67513
     1.18583
     0.64018
     1.07670
     1.87913
     2.32207
     1.91122
     1.16015
     1.28854
     1.25644
     1.22435
     1.05102
     0.81350
     0.68512
     1.08312
     0.99967
     1.00609
     0.64018
     0.80709
     0.59524
     0.38982
     0.15231
     0.41550
     0.49895
     0.47328
     0.75573
     1.12164
     1.22435
     1.55816
     1.39125
     0.54389
     0.77499
     2.27071
     2.59168
     2.82278
     2.57242
     2.45687
     2.28355
     1.84061
     0.96757
     0.74931
     0.94189
     0.71079
     0.32563
    -0.13015
    -0.45112
    -1.14442
    -1.65155
    -1.72858
    -1.93400
    -2.06881
    -2.37052
    -2.68507
    -2.47965
    -2.55668
    -2.67865
    -2.45397
    -2.14584
    -2.00462
    -1.59377
    -1.46539
    -1.44613
    -1.37551
    -1.24071
    -1.11232
    -1.07380
    -1.08022
    -0.93257
    -0.85554
    -0.70148
    -0.62444
    -0.54099
    -0.47038
    -0.32915
    -0.29705
    -0.36767
    -0.63728
    -0.44470
    -0.40618
    -0.27138
    -0.14299
    -0.20076
    -0.35483
    -0.42544
    -0.38051
    -0.47038
    -0.35483
    -0.29063
    -0.35483
    -0.57951
    -0.26496
    -0.44470
    -0.48964
    -0.45112
    -0.45112
    -0.29705
    -0.32273
    -0.42544
    -0.51531
    -0.49605
    -0.47680
    -0.54099
    -0.35483
    -0.39976
    -0.55383
    -0.39334
    -0.46396
    -0.48322
    -0.52173
    -0.73999
    -0.56025
    -0.52815
    -0.55383
    -0.40618
    -0.48322
    -0.62444
    -0.54099
    -0.61160
    -0.43186
    -0.41902
    -0.60518
    -0.51531
    -0.33557
    -0.36125
    -0.36125
    -0.39334
    -0.53457
    -0.33557
    -0.32273
    -0.21360
    -0.41902
    -0.39334
    -0.33557
    -0.32915
    -0.45112
    -0.27779
    -0.32273
    -0.41902
    -0.39334
    -0.34841
    -0.22002
    -0.34841
    -0.51531
    -0.35483
    -0.17508
    -0.18150
    -0.16225
    -0.31631
    -0.32915
    -0.26496
    -0.24570
    -0.12373
    -0.47680
    -0.20076
    -0.20076
    -0.05954
     0.02392
     0.06885
     0.38340
     0.80067
     1.10238
     0.10737
     0.61450
     0.63376
     0.56957
     0.03034
    -0.41902
     0.98041
     1.16657
     0.87770
     0.96757
     0.59524
    -0.07237
     0.10737
     0.63376
     0.90980
    -0.19434
    -0.97751
     0.31921
     0.24860
     0.31279
     0.49895
     0.74289
     0.77499
     0.37057
     0.58241
     0.51821
     0.71079
     1.16657
     1.26928
     0.91621
     0.62092
     0.99967
     1.22435
     1.69296
     1.53890
     1.63519
     1.85987
     1.86629
     1.68012
     1.75716
     1.60951
     1.15373
     1.08954
     1.23719
     1.07028
     0.99325
     0.89054
     0.89696
     0.46686
     0.24218
     0.37057
    -0.02744
    -0.41902
    -0.70790
    -0.88122
    -0.90048
    -1.09306
    -1.30490
    -1.48464
    -1.49748
    -1.55526
    -1.56810
    -1.52958
    -1.80561
    -1.69648
    -1.94042
    -1.65797
    -1.74142
    -1.58735
    -1.62587
    -1.65797
    -1.38835
    -1.08664
    -1.02245
    -1.23429
    -1.02887
    -0.95825
    -0.90690
    -0.90690
    -0.97751
    -1.06738
    -0.93257
    -0.76567
    -0.75283
    -0.70148
    -0.72073
    -0.85554
    -0.77851
    -0.62444
    -0.52815
    -0.48322
    -0.56667
    -0.47038
    -0.16225
    -0.16225
    -0.23286
    -0.20718
     0.02392
     0.09453
    -0.03386
     0.08811
    -0.10447
     0.06243
     0.08169
     0.17156
     0.12021
     0.01108
     0.06243
    -0.01460
    -0.13015
    -0.00176
     0.06885
     0.01108
    -0.18150
     0.07527
    -0.06595
    -0.13657
    -0.04670
    -0.22002
    -0.23286
     0.00466
     0.07527
     0.04318
    -0.05954
    -0.01460
     0.03676
     0.04959
     0.00466
     0.01108
    -0.00818
     0.06243
     0.10095
     0.10095
     0.06243
     0.01750
    -0.05312
     0.15231
     0.22934
     0.17798
     0.09453
     0.14589
     0.26144
     0.26785
     0.29995
     0.21008
     0.20366
     0.25502
     0.35131
     0.38340
     0.31279
     0.37057
     0.23576
     0.15231
     0.28711
     0.38340
     0.26785
     0.33205
     0.19724
     0.27427
     0.24218
     0.20366
     0.26144
     0.12021
     0.28069
     0.19082
     0.21008
     0.17156
     0.09453
     0.09453
     0.20366
     0.24218
     0.13305
     0.10737
     0.16514
     0.12021
     0.10095
     0.13947
     0.19724
     0.12663
     0.20366
     0.21008
     0.23576
     0.27427
     0.17798
    -0.07879
     0.22934
     0.39624
     0.36415
     0.21650
     0.21650
     0.18440
     0.25502
     0.31279
     0.33205
     0.49895
     0.59524
     0.65944
     0.83276
     0.95473
     1.08312
     1.10880
     1.09596
     1.69296
     1.76358
     1.69938
     1.90480
     2.20010
     1.60309
     0.25502
    -0.09805
     0.65944
     1.28854
     1.51322
     1.14731
     0.83276
     0.54389
     0.18440
     0.24218
     0.53105
     0.24860
     0.38982
     0.71079
     0.85844
     0.29353
     0.19082
     0.15872
     0.24218
     0.06243
     0.15231
     0.24218
    -0.16225
    -0.82344
    -0.56025
    -0.84270
    -0.61802
    -0.38051
    -0.33557
    -0.30347
    -0.11089
    -0.14299
    -0.02102
     0.34489
     0.55031
     0.91621
     1.05102
     1.08954
     0.95473
     1.08954
     1.01893
     0.96757
     0.75573
     0.87128
     0.66586
     0.47328
     0.41550
     0.32563
     0.17156
     0.13947
    -0.03386
    -0.00818
    -0.01460
    -0.03386
    -0.12373
     0.01750
     0.04959
    -0.05312
    -0.05312
     0.13947
     0.14589
     0.29353
     0.21650
     0.29995
     0.27427
     0.21008
     0.13947
     0.38982
     0.42834
     0.36415
     0.32563
     0.25502
     0.22934
     0.14589
     0.20366
     0.21008
     0.21008
     0.12663
    -0.02102
     0.06885
    -0.05312
     0.03034
    -0.14299
    -0.09805
    -0.20718
    -0.10447
    -0.19434
    -0.00176
    -0.25212
    -0.19434
    -0.25212
    -0.29705
    -0.22644
    -0.21360
    -0.28421
    -0.25212
    -0.29705
    -0.30347
    -0.45754
    -0.34199
    -0.29063
    -0.30347
    -0.34199
    -0.46396
    -0.32273
    -0.29063
    -0.48964
    -0.41902
    -0.34199
    -0.33557
    -0.23286
    -0.41902
    -0.28421
    -0.37409
    -0.45754
    -0.36125
    -0.35483
    -0.34841
    -0.39976
    -0.37409
    -0.52815
    -0.39976
    -0.51531
    -0.58593
    -0.46396
    -0.30989
    -0.54741
    -0.55383
    -0.50247
    -0.50889
    -0.62444
    -0.70790
    -0.51531
    -0.39976
    -0.48964
    -0.49605
    -0.60518
    -0.48322
    -0.54741
    -0.52173
    -0.45112
    -0.47038
    -0.54099
    -0.43828
    -0.44470
    -0.41902
    -0.56667
    -0.48964
    -0.40618
    -0.42544
    -0.34199
    -0.30989
    -0.32273
    -0.03386
    -0.11731
     0.00466
     0.22934
     0.38982
     0.46044
     0.38982
     0.24860
     0.48611
     0.36415
     0.49895
     0.33205
     0.57599
     0.29995
    -0.19434
    -0.29705
    -0.14941
     0.13305
     0.04959
     0.16514
     0.24860
     0.51821
     0.93547
     1.49396
     2.47613
     3.59311
     3.62521
     3.49040
     2.31565
     0.35131
    -0.15583
     0.58883
     1.14731
     1.53890
     1.14731
     0.22292
    -0.94541
    -1.79278
    -2.21646
    -2.07523
    -1.92758
    -0.42544
     0.66586
    -0.73357
    -0.32915
    -1.62587
     0.06885
     1.65445
     1.58383
     2.23861
     2.81636
     2.60452
     3.20794
     2.82920
     1.85987
     1.45545
     1.43619
     1.45545
     0.81350
     0.69154
     0.53747
     0.58883
     0.72363
     0.70437
     0.35773
     0.47328
     0.33847
     0.05601
    -0.00818
     0.04318
     0.10095
    -0.03386
     0.04959
    -0.06595
    -0.32915
    -0.26496
    -0.62444
    -0.58593
    -0.57309
    -0.73999
    -0.69506
    -0.79777
    -0.81061
    -0.96467
    -0.92616
    -0.86196
    -0.90690
    -1.05454
    -0.96467
    -0.74641
    -0.96467
    -1.09306
    -0.95183
    -0.84912
    -0.84270
    -0.73999
    -0.91974
    -0.74641
    -0.82986
    -0.83628
    -0.83628
    -0.74641
    -0.68864
    -0.88764
    -0.88122
    -0.70790
    -0.76567
    -0.69506
    -0.88764
    -0.81703
    -0.73999
    -0.64370
    -0.79135
    -0.81703
    -0.84912
    -0.68864
    -0.86196
    -0.70148
    -0.62444
    -0.84912
    -0.73999
    -0.63086
    -0.72715
    -0.65654
    -0.79135
    -0.88764
    -0.78493
    -0.59235
    -0.61802
    -0.76567
    -0.73357
    -0.78493
    -0.75925
    -0.74641
    -0.59877
    -0.70790
    -0.89406
    -0.83628
    -0.77209
    -0.72715
    -0.82986
    -0.91974
    -0.86838
    -0.70790
    -0.66938
    -0.54099
    -0.79135
    -0.93899
    -0.91974
    -0.86196
    -0.54099
    -0.60518
    -0.74641
    -0.75283
    -0.57309
    -0.59235
    -0.75925
    -0.75283
    -0.59877
    -0.68222
    -0.45754
    -0.59877
    -0.66938
    -0.52815
    -0.68864
    -0.66938
    -0.50247
    -0.59235
    -0.52173
    -0.41902
    -0.41902
    -0.07237
     0.09453
     0.10095
     0.12663
     0.11379
     0.12663
     0.33847
     0.32563
     0.56957
     0.93547
     0.85202
     0.78141
     0.54389
     0.59524
     1.37841
     1.32706
     1.57741
     1.58383
     1.50680
     1.12806
     1.41051
     1.56458
     1.49396
     1.47470
     1.81493
     1.78925
     1.78925
     1.97542
     2.66871
     4.05531
     4.99254
     2.68155
     0.80709
     2.39910
     3.82421
     2.35416
     1.48112
     1.84703
     2.66871
     2.96401
     2.19368
     1.81493
     1.41051
     0.54389
     0.62092
     0.73647
     0.84560
     0.94831
     1.99468
     3.46472
     5.03106
     4.27357
     0.92263
    -0.36125
     0.81992
     1.35915
     1.83419
     1.69296
     0.71721
     0.04959
    -0.09163
    -1.00319
    -1.95968
    -2.44114
    -2.83914
    -2.88407
    -3.09592
    -3.12159
    -3.22430
    -2.94185
    -2.65940
    -2.31917
    -1.97894
    -1.68365
    -1.63229
    -1.35626
    -1.13158
    -0.94541
    -0.77851
    -0.99035
    -1.02887
    -0.88764
    -0.96467
    -0.80419
    -0.87480
    -0.73357
    -0.71431
    -0.73357
    -0.57309
    -0.65654
    -0.57951
    -0.75925
    -0.69506
    -0.50889
    -0.44470
    -0.71431
    -0.65012
    -0.56667
    -0.63728
    -0.60518
    -0.64370
    -0.76567
    -0.65012
    -0.57951
    -0.59877
    -0.57951
    -0.62444
    -0.63728
    -0.82986
    -0.70790
    -0.53457
    -0.65654
    -0.80419
    -0.61160
    -0.63086
    -0.62444
    -0.66938
    -0.68222
    -0.73999
    -0.66296
    -0.62444
    -0.63728
    -0.64370
    -0.62444
    -0.77209
    -0.65012
    -0.58593
    -0.63728
    -0.81061
    -0.72073
    -0.64370
    -0.56667
    -0.56667
    -0.71431
    -0.75283
    -0.76567
    -0.60518
    -0.59235
    -0.57951
    -0.58593
    -0.76567
    -0.81703
    -0.46396
    -0.57951
    -0.72715
    -0.65654
    -0.67580
    -0.64370
    -0.63086
    -0.59235
    -0.59877
    -0.73999
    -0.66296
    -0.62444
    -0.73999
    -0.68222
    -0.78493
    -0.81061
    -0.74641
    -0.54741
    -0.63086
    -0.69506
    -0.82344
    -0.78493
    -0.66296
    -0.69506
    -0.75925
    -0.76567
    -0.63728
    -0.54099
    -0.61160
    -0.68864
    -0.68222
    -0.63086
    -0.44470
    -0.39334
    -0.29705
    -0.13657
    -0.20076
     0.14589
     0.67870
     0.56957
     0.87770
     1.62877
     2.23219
     2.62378
     3.27856
     4.49824
     3.66372
     2.67513
     2.14874
     3.20152
     3.69582
     4.71009
     3.84988
     2.58526
     1.57099
     1.11522
     1.22435
     1.29496
     0.55673
     0.15872
    -0.23286
    -0.43186
    -0.77209
    -1.34342
    -1.30490
    -0.93899
    -1.11232
    -0.99677
    -1.11874
    -0.99677
    -0.85554
    -0.44470
    -0.28421
     0.13305
     0.01750
     0.29995
     0.74931
     0.76215
     0.97399
     1.10238
     0.81992
     1.18583
     1.40409
     1.97542
     2.45045
     2.31565
     1.71222
     1.37199
     1.34632
     1.67371
     1.68012
     1.07670
     0.51821
    -0.09163
    -0.52815
    -0.80419
    -0.81061
    -0.77851
    -1.09306
    -1.15725
    -1.33058
    -1.81203
    -1.79278
    -1.83129
    -1.46539
    -1.17009
    -1.10590
    -1.06096
    -1.00319
    -0.93899
    -0.75283
    -0.52815
    -0.64370
    -0.32273
    -0.15583
    -0.15583
    -0.16867
    -0.12373
    -0.24570
    -0.23928
    -0.50247
    -0.41902
    -0.26496
    -0.38051
    -0.38051
    -0.39976
    -0.38692
    -0.49605
    -0.40618
    -0.61160
    -0.48322
    -0.72073
    -0.73999
    -0.67580
    -0.79135
    -0.82986
    -0.91332
    -0.90048
    -1.04170
    -0.97751
    -1.13800
    -1.12516
    -1.29206
    -1.20219
    -1.10590
    -1.27280
    -1.21503
    -1.03529
    -1.04170
    -1.09306
    -1.10590
    -1.06096
    -1.25355
    -1.03529
    -1.11874
    -0.91974
    -0.79777
    -0.92616
    -0.92616
    -0.88764
    -0.80419
    -0.95183
    -0.89406
    -0.79135
    -0.82986
    -0.72073
    -0.77209
    -0.65654
    -0.75925
    -0.77851
    -0.79777
    -0.66296
    -0.55383
    -0.60518
    -0.75925
    -0.68864
    -0.68222
    -0.74641
    -0.82986
    -0.63086
    -0.80419
    -0.75283
    -0.66938
    -0.73357
    -0.77209
    -0.77209
    -0.81061
    -0.78493
    -0.72715
    -0.46396
    -0.70790
    -0.57309
    -0.29705
    -0.19434
    -0.13015
    -0.07879
     0.13305
     0.22292
     0.42834
     0.92263
     1.51322
     2.03961
     2.05245
     1.21151
     2.02035
     3.46472
     2.68155
     0.78141
     1.80209
     2.83562
     2.56600
     2.23219
     1.49396
     0.75573
     0.25502
     0.64018
     0.67870
     0.58241
    -0.11089
    -0.54099
    -0.68222
    -0.95183
    -1.29206
    -1.31774
    -1.15083
    -0.97109
    -1.04170
    -0.92616
    -0.49605
    -0.50889
    -0.28421
     0.17798
    -0.21360
    -0.16867
    -0.07879
     0.47328
     1.28854
     1.56458
     1.69938
     0.85844
     1.14089
     1.14731
     1.53890
     1.73148
     1.55174
     1.29496
     1.08954
     1.53248
     0.96757
    -0.06595
    -0.83628
    -0.19434
    -0.36767
    -0.81703
    -0.00818
    -0.39976
    -1.20861
    -1.14442
    -1.15725
    -1.51674
    -1.56810
    -1.29848
    -1.05454
    -0.49605
    -0.07879
    -0.05954
     0.38340
     0.28711
     0.65302
     0.71721
     1.20509
     1.17299
     1.47470
     2.04603
     2.16158
     1.73790
     1.89197
     1.91764
     1.44261
     1.49396
     1.41051
     1.40409
     1.05744
     0.58241
     0.22934
     0.15872
     0.06885
    -0.11089
    -0.38692
    -0.68864
    -0.63086
    -0.84912
    -0.75925
    -0.64370
    -0.69506
    -0.79135
    -0.67580
    -0.70790
    -0.46396
    -0.64370
    -0.58593
    -0.56667
    -0.48322
    -0.43828
    -0.38051
    -0.49605
    -0.36767
    -0.43828
    -0.38051
    -0.39976
    -0.29705
    -0.54741
    -0.47680
    -0.46396
    -0.34199
    -0.50247
    -0.51531
    -0.66296
    -0.50889
    -0.41260
    -0.44470
    -0.57309
    -0.59877
    -0.57309
    -0.56667
    -0.57951
    -0.38692
    -0.49605
    -0.56667
    -0.46396
    -0.41902
    -0.47038
    -0.46396
    -0.46396
    -0.43186
    -0.36125
    -0.31631
    -0.45112
    -0.34841
    -0.31631
    -0.50247
    -0.22002
    -0.13657
    -0.08521
    -0.22002
    -0.15583
     0.35131
     0.80067
     0.97399
     0.62092
     0.03034
     0.76215
     1.16015
     1.77000
     2.48897
     2.07171
     0.47970
     0.76857
     1.30780
     1.91122
     1.55174
     1.12164
     1.03176
     1.21793
     1.32706
     0.45402
    -0.15583
    -0.17508
    -0.09163
    -0.02744
    -0.35483
    -0.41902
    -0.36767
    -0.57951
    -0.46396
    -0.47680
    -0.66296
    -0.66938
    -0.82344
    -0.67580
    -0.61802
    -0.56667
    -0.52173
    -0.47680
    -0.33557
    -0.20076
    -0.14941
     0.06243
     0.08169
     0.02392
     0.53747
     0.80709
     0.72363
     0.64660
     0.34489
     0.44760
     0.47328
     0.52463
     0.81992
     0.75573
     0.30637
     0.24218
     0.33847
     0.16514
     0.19724
    -0.86196
    -1.11874
    -0.68222
    -1.00961
    -1.25355
    -1.53600
    -1.28564
    -1.06096
    -1.28564
    -1.51674
    -1.50390
    -1.86339
    -1.75426
    -1.67723
    -1.58735
    -1.40761
    -1.43329
    -1.31132
    -1.07380
    -1.07380
    -0.96467
    -0.84912
    -0.86196
    -0.65012
    -0.57951
    -0.45754
    -0.44470
    -0.35483
    -0.20076
    -0.14299
    -0.24570
    -0.27779
    -0.09163
    -0.20718
    -0.11731
     0.06885
    -0.00176
    -0.09163
    -0.34199
    -0.13015
    -0.09163
    -0.07237
    -0.12373
    -0.04028
     0.07527
     0.22292
     0.26144
     0.29353
     0.44760
     0.21008
     0.46686
     0.90338
     1.40409
     1.14089
     1.03818
     0.42834
     0.02392
    -0.32273
    -0.03386
     0.12021
     0.17156
     0.27427
    -0.00176
     0.16514
    -0.44470
    -0.97109
    -0.97109
    -0.77851
    -0.90048
    -0.87480
    -0.77209
    -0.50889
    -0.13657
    -0.25854
    -0.18150
    -0.08521
    -0.25212
    -0.04670
    -0.03386
     0.16514
    -0.00818
    -0.05954
    -0.15583
     0.03676
     0.10095
     0.06885
     0.26785
     0.40908
     0.24860
    -0.07237
     0.08169
     0.01108
    -0.22644
     0.08169
     0.17156
     0.20366
     0.08169
     0.24860
    -0.02102
     0.08169
     0.29995
     0.43476
     0.46686
     0.42834
     1.07670
     1.10880
     0.69796
     1.11522
     1.28212
     0.90338
     0.98683
     0.71721
     0.52463
     0.37698
     0.49253
     0.49895
     0.28069
    -0.00176
    -0.08521
    -0.36125
    -0.58593
    -0.53457
    -0.65654
    -0.63086
    -0.59877
    -0.54099
    -0.61802
    -0.48322
    -0.22644
    -0.30989
    -0.22644
    -0.18792
     0.13947
     0.22934
     0.24218
     0.15231
     0.19724
     0.15231
     0.44118
     0.55673
     0.48611
     0.35773
     0.23576
     0.29353
     0.32563
     0.46686
     0.47328
     0.38982
     0.44760
     0.47970
     0.19724
     0.12021
    -0.08521
    -0.23928
     0.01750
    -0.05954
    -0.04670
     0.00466
     0.03034
     0.06243
    -0.00176
    -0.00818
    -0.22002
    -0.16867
    -0.09163
    -0.17508
    -0.25212
    -0.16867
    -0.34841
    -0.22644
    -0.07879
    -0.17508
    -0.13015
    -0.12373
    -0.46396
    -0.33557
    -0.36767
    -0.34199
     0.03034
    -0.11089
     0.03034
    -0.06595
     0.08169
     0.12663
     0.12663
     0.22934
     0.20366
     0.28069
     0.21650
     0.35773
     0.26144
     0.29353
     0.22934
     0.15872
     0.19724
     0.01108
     0.20366
    -0.00818
     0.05601
     0.14589
    -0.02102
     0.01108
    -0.02744
    -0.05954
    -0.02102
    -0.11089
     0.00466
     0.03034
    -0.00818
     0.06885
     0.02392
     0.16514
     1.69296
     2.63020
     1.20509
     0.38982
     0.15872
     0.50537
     0.59524
     0.89054
     1.06386
     1.09596
     1.08954
     0.74289
     0.31921
    -0.07237
    -0.27779
    -0.27138
    -0.47680
    -0.47038
    -0.23928
    -0.20718
    -0.00818
     0.33205
     1.11522
     1.39767
     1.32064
     1.46828
     1.09596
     0.64018
     0.62734
     0.58883
     0.87128
     1.27570
     0.85202
     0.14589
     0.42834
     0.40266
    -0.45754
    -0.50247
    -0.51531
    -0.56667
    -0.77209
    -0.50889
     0.25502
     1.12806
     1.12806
     1.66729
     1.72506
     1.52606
     1.21793
     0.92905
     1.22435
     2.30923
     2.54033
     2.18726
     1.37199
     0.81992
     0.12663
     0.15231
     0.33847
     0.17156
    -0.30347
    -0.61802
    -0.88122
    -1.00961
    -0.98393
    -1.19577
    -1.24713
    -1.06096
    -0.88764
    -0.91332
    -0.79777
    -0.85554
    -0.71431
    -0.61160
    -0.54741
    -0.35483
    -0.25212
     0.00466
     0.01108
     0.01750
     0.25502
     0.51821
     0.54389
     0.51821
     0.74289
     1.26286
     1.71864
     1.43619
     0.89696
     0.22934
     0.10095
     0.65302
     1.19225
     1.48112
     0.56957
     0.18440
    -0.30347
    -0.03386
     0.14589
    -0.05312
    -0.29063
    -0.56025
    -0.61802
    -0.84270
    -0.72715
    -0.66296
    -0.79135
    -0.76567
    -0.82986
    -0.68222
    -0.71431
    -0.70148
    -0.68864
    -0.41260
    -0.52173
    -0.29705
    -0.29705
    -0.23286
    -0.16225
    -0.12373
    -0.23928
    -0.48964
    -0.52173
    -0.27138
    -0.22644
    -0.39334
    -0.82344
    -0.81061
    -0.75283
    -0.74641
    -0.95825
    -1.01603
    -1.20219
    -1.31132
    -1.27922
    -1.17651
    -1.28564
    -1.22145
    -1.20219
    -1.13800
    -1.06096
    -0.83628
    -0.90690
    -0.79135
    -0.95183
    -0.72715
    -0.80419
    -0.79777
    -0.57951
    -0.59877
    -0.59235
    -0.53457
    -0.52173
    -0.42544
    -0.43186
    -0.50247
    -0.50247
    -0.27138
    -0.41902
    -0.33557
    -0.48322
    -0.55383
    -0.56025
    -0.52815
    -0.48322
    -0.36767
    -0.60518
    -0.56025
    -0.54741
    -0.47038
    -0.57309
    -0.62444
    -0.49605
    -0.54099
    -0.45112
    -0.42544
    -0.29063
     0.01108
     0.21008
     0.10095
     0.08169
    -0.13015
    -0.13657
    -0.29063
    -0.23928
    -0.00818
     0.15872
     0.27427
    -0.01460
    -0.18792
     0.03034
    -0.15583
    -0.36125
    -0.05954
    -0.03386
    -0.04028
    -0.14299
     0.12021
     0.13305
     0.17156
     0.28711
     0.59524
     0.58241
     0.71721
     0.92263
     1.29496
     1.49396
     2.03319
     2.05245
     1.70580
     2.32207
     2.82920
     2.75217
     2.70723
     4.01037
     4.81921
     4.75502
     5.39696
     5.08241
     3.25930
     1.64161
     1.91122
     1.80851
     1.89838
     2.60452
     2.58526
     1.17299
     0.17156
    -0.29063
    -1.19577
    -1.34984
    -1.65155
    -1.79278
    -1.70290
    -1.62587
    -1.32416
    -1.31132
    -1.00961
    -0.72073
    -0.66296
    -0.33557
    -0.25854
    -0.34841
     0.24860
     0.24218
     0.06885
     0.49895
     0.67870
     0.42192
     0.49895
     0.53105
     0.41550
     0.66586
     1.13447
     1.26928
     1.30138
     0.75573
     0.28069
     0.38982
     0.63376
     0.47970
     0.07527
     0.36415
     0.68512
     0.37057
     0.28711
    -0.13657
    -0.57309
    -0.67580
    -0.65012
    -0.66296
    -0.59235
    -0.27138
    -0.39334
    -0.86838
    -1.22145
    -1.18293
    -1.11232
    -0.97751
    -0.72715
    -0.86196
    -0.99035
    -0.88122
    -1.09306
    -1.31132
    -1.67081
    -1.48464
    -1.17651
    -0.86838
    -1.02245
    -1.29206
    -1.42687
    -1.31774
    -1.47180
    -1.22145
    -1.17651
    -1.26638
    -1.20219
    -1.05454
    -0.96467
    -0.88764
    -0.93257
    -1.14442
    -1.00961
    -0.83628
    -0.77851
    -0.82986
    -0.87480
    -0.90048
    -1.04812
    -0.97751
    -0.84270
    -0.84270
    -1.03529
    -1.02887
    -0.96467
    -0.90048
    -0.87480
    -0.93257
    -1.01603
    -0.98393
    -0.73999
    -0.76567
    -0.79777
    -0.79135
    -0.85554
    -0.95825
    -0.67580
    -0.69506
    -0.71431
    -0.78493
    -0.73357
    -0.70148
    -0.79135
    -0.78493
    -0.77209
    -0.78493
    -0.81703
    -0.86196
    -0.73357
    -0.66296
    -0.88764
    -0.82986
    -0.82986
    -0.58593
    -0.72715
    -0.73357
    -0.72073
    -0.77209
    -0.79777
    -0.65654
    -0.70790
    -0.69506
    -0.59235
    -0.63728
    -0.55383
    -0.56025
    -0.54741
    -0.58593
    -0.38692
    -0.19434
     0.23576
     0.47970
     0.51179
     0.32563
     0.75573
     2.25145
     2.74575
     0.83918
     0.17798
     1.03818
     1.63519
     1.82135
     1.36557
     1.37199
     1.78925
     2.18726
     1.62235
     0.87770
     0.01750
     0.01108
     0.50537
     0.51179
     0.43476
     0.37057
     0.19082
     0.25502
     0.54389
     0.51821
     0.53747
     0.58883
     0.71079
     0.83918
     1.10238
     1.22435
     1.09596
     1.33348
     1.41051
     1.90480
     2.07813
     2.20652
     2.37342
     2.50823
     2.82278
     3.41978
     3.65088
     3.81137
     3.51608
     3.06672
     2.69439
     2.70723
     2.78426
     2.63662
     2.16158
     1.73148
     0.80709
     0.14589
     0.65944
     0.17798
    -0.13657
    -0.67580
    -1.54884
    -1.83771
    -2.10091
    -1.71574
    -1.18935
    -1.04812
    -1.20219
    -0.91974
    -1.15725
    -1.24713
    -0.65012
    -0.35483
    -0.29705
    -0.31631
    -0.52815
    -0.66938
    -0.36125
    -0.39334
    -0.51531
    -0.61160
    -0.63728
    -0.86196
    -0.79135
    -0.82344
    -0.99677
    -1.04812
    -1.11874
    -1.11874
    -1.02887
    -0.95825
    -0.85554
    -0.91974
    -0.97751
    -0.84912
    -1.04170
    -1.18935
    -1.18935
    -1.07380
    -1.14442
    -1.01603
    -1.18293
    -1.17009
    -1.19577
    -1.28564
    -1.25355
    -1.06738
    -1.20219
    -1.22145
    -1.16367
    -1.04812
    -1.08664
    -1.15083
    -0.99035
    -0.93257
    -0.94541
    -0.87480
    -0.88764
    -0.89406
    -0.81061
    -0.82986
    -0.68864
    -0.69506
    -0.63086
    -0.60518
    -0.75283
    -0.68222
    -0.65654
    -0.73999
    -0.56025
    -0.61802
    -0.55383
    -0.62444
    -0.51531
    -0.65012
    -0.56025
    -0.56667
    -0.66938
    -0.66938
    -0.53457
    -0.63086
    -0.54741
    -0.66296
    -0.52173
    -0.70148
    -0.83628
    -0.55383
    -0.63086
    -0.72715
    -0.69506
    -0.61802
    -0.68864
    -0.88122
    -0.73999
    -0.73999
    -0.66938
    -0.66938
    -0.82344
    -0.62444
    -0.73357
    -0.59877
    -0.75283
    -0.63086
    -0.48322
    -0.53457
    -0.29705
    -0.14299
     0.05601
     0.38340
     0.37698
     0.40266
     1.25002
     2.00751
     2.50823
     1.42977
     0.58883
     2.02035
     2.44403
     2.24503
     2.45045
     2.30923
     1.78284
     1.79567
     1.40409
     0.99967
     0.50537
     0.49895
     0.38982
     0.13947
    -0.11731
    -0.36767
    -0.60518
    -0.57309
    -0.59235
    -0.59235
    -0.28421
    -0.04028
     0.40266
     0.90980
     1.09596
     0.73647
    -0.10447
    -0.39334
     0.18440
     0.89054
     1.00609
     1.08954
     0.80067
     0.54389
     0.08169
    -0.05312
     0.06243
    -0.24570
    -0.66938
    -0.36767
    -0.32915
    -0.23928
    -0.13657
    -0.29063
    -0.29063
    -0.23928
    -0.61160
    -0.62444
    -0.57309
    -0.52815
    -0.55383
    -0.55383
    -0.54099
    -0.83628
    -0.79777
    -0.51531
    -0.49605
    -0.26496
    -0.37409
    -0.46396
    -1.00319
    -1.40119
    -1.11874
    -0.72715
    -0.25212
    -0.07237
    -0.01460
     0.00466
     0.07527
    -0.18792
    -0.47680
    -0.27779
     0.04959
     0.53105
     0.86486
     1.03176
     0.98683
     1.16657
     0.87128
    -0.25212
    -0.25854
     0.02392
     0.32563
     0.40266
     0.69796
     0.80709
     0.18440
    -0.21360
    -0.19434
    -0.44470
    -0.51531
    -0.32273
    -0.32273
    -0.17508
    -0.04028
     0.16514
    -0.07237
    -0.04028
    -0.18792
    -0.09163
    -0.46396
    -0.33557
    -0.48964
    -0.60518
    -0.70790
    -0.52173
    -0.61160
    -0.60518
    -0.77851
    -0.74641
    -0.65012
    -0.63728
    -0.65012
    -0.74641
    -0.70790
    -0.54741
    -0.69506
    -0.57309
    -0.56025
    -0.57951
    -0.56667
    -0.59235
    -0.62444
    -0.45754
    -0.52173
    -0.61160
    -0.50889
    -0.50889
    -0.45112
    -0.43828
    -0.54099
    -0.48322
    -0.57309
    -0.43186
    -0.25212
    -0.30989
    -0.41902
    -0.29705
    -0.08521
    -0.16867
    -0.17508
    -0.16867
    -0.07237
     0.04318
     0.25502
    -0.04670
     0.30637
     0.29353
     0.61450
     1.22435
     1.59025
     1.13447
     0.97399
     0.35773
    -0.02102
     0.46044
     1.10880
     1.12164
     0.58883
     0.75573
     1.09596
     0.92263
     0.28069
    -0.02744
    -0.02102
    -0.19434
    -0.02102
     0.35131
     0.28069
     0.49895
     0.44760
     0.35773
     0.29353
     0.19082
     0.22292
     0.07527
     0.24860
     0.27427
    -0.09163
    -0.19434
    -0.20076
    -0.18150
    -0.08521
    -0.09805
     0.01108
     0.10737
     0.19082
     0.01108
     0.09453
     0.35131
     1.01251
     1.23077
     0.99967
     0.58241
     0.66586
     0.47970
     0.35131
     0.12021
     0.37698
     0.31921
     0.06885
    -0.81061
    -1.06096
    -0.83628
    -0.96467
    -1.30490
    -1.60661
    -1.65797
    -1.68365
    -1.72858
    -1.61945
    -1.51674
    -1.35626
    -1.18935
    -1.17009
    -1.11874
    -0.88764
    -0.86838
    -0.99035
    -0.77209
    -0.39976
    -0.43186
    -0.39976
    -0.48964
    -0.47680
    -0.28421
    -0.28421
    -0.11089
    -0.12373
    -0.23928
    -0.41902
    -0.27138
    -0.25212
    -0.41260
    -0.38692
    -0.45754
    -0.39976
    -0.34841
    -0.40618
    -0.43186
    -0.49605
    -0.57309
    -0.61802
    -0.35483
    -0.34841
    -0.27779
    -0.31631
    -0.31631
    -0.02744
    -0.02744
     0.01108
     0.19724
     0.35773
     0.20366
    -0.11731
     0.15872
     0.24218
     0.30637
     0.38340
     0.20366
     0.25502
     0.26144
     0.47970
     0.67228
     0.54389
     0.96757
     0.73647
     0.49253
     0.89696
     1.23719
     1.46828
     1.51964
     0.49895
    -0.07879
    -0.29705
     0.26144
     0.29995
     0.80709
     1.10880
     0.44118
     0.08811
    -0.11089
    -0.41902
    -0.59877
    -0.35483
    -0.04670
     0.03676
     0.19082
     0.25502
     0.31279
     0.37057
     0.65944
     0.65302
     0.15231
     0.36415
     0.35131
     0.53747
     0.50537
     0.62092
     0.76857
     0.70437
     0.87128
     0.83276
     0.38982
     0.63376
     1.12806
     1.30780
     0.67870
     0.57599
     0.47970
     0.62734
     0.49253
     0.46044
     0.46686
     0.26785
     0.13947
     0.19082
    -0.07879
    -0.26496
    -0.28421
    -0.32273
    -0.33557
    -0.20718
    -0.10447
    -0.24570
    -0.22002
    -0.21360
    -0.25212
    -0.41902
    -0.32915
    -0.17508
    -0.16867
    -0.02102
    -0.02102
    -0.15583
    -0.11089
    -0.09805
     0.06885
    -0.04028
     0.33847
     0.07527
    -0.11089
    -0.07237
     0.06243
     0.03034
     0.02392
     0.33847
     0.21008
     0.09453
    -0.21360
    -0.13657
     0.00466
    -0.01460
    -0.27779
    -0.53457
    -0.45754
    -0.16867
    -0.59877
    -0.48964
    -0.48322
    -0.43828
    -0.59877
    -0.56025
    -0.28421
    -0.37409
    -0.47038
    -0.31631
    -0.41260
    -0.59877
    -0.54099
    -0.47680
    -0.28421
    -0.17508
    -0.05954
    -0.08521
    -0.32273
    -0.41902
    -0.41260
    -0.13015
    -0.15583
    -0.18150
    -0.12373
    -0.28421
    -0.25854
    -0.25854
    -0.22002
    -0.07879
    -0.20718
    -0.05954
    -0.02102
    -0.07879
    -0.06595
    -0.13015
    -0.25854
    -0.01460
    -0.00818
    -0.09805
    -0.09163
    -0.29705
    -0.16867
    -0.23286
    -0.31631
    -0.30347
    -0.29063
    -0.24570
    -0.44470
    -0.46396
    -0.36767
    -0.45112
    -0.62444
    -0.55383
    -0.44470
    -0.59877
    -0.59877
    -0.45112
    -0.67580
    -0.68864
    -0.70790
    -0.57951
    -0.54741
    -0.57951
    -0.63728
    -0.55383
    -0.54099
    -0.47038
    -0.43828
    -0.44470
    -0.35483
    -0.10447
    -0.08521
    -0.13657
    -0.25854
    -0.18792
     0.07527
     0.24218
     0.42834
     0.73647
     1.10880
     1.60309
     1.60951
     2.05245
     2.20010
     2.22577
     1.74432
     1.33348
     1.67371
     2.89981
     3.15017
     3.04104
     2.34774
     2.60452
     2.24503
     1.84703
     0.98041
     0.30637
     0.93547
     1.53248
     1.14089
     0.87770
     0.81350
     0.92905
     0.38340
     0.37057
     0.64018
     0.74289
     0.91621
     0.83276
     0.90338
     0.67228
     0.73647
     0.74931
     0.50537
     0.63376
     0.49895
     0.33205
     0.10737
    -0.00818
    -0.19434
    -0.20718
    -0.32915
    -0.61160
    -0.80419
    -0.93257
    -0.99035
    -0.81703
    -0.75283
    -0.66296
    -0.99035
    -0.64370
    -0.57309
    -0.54099
    -0.60518
    -0.59877
    -0.63086
    -0.54099
    -0.34199
    -0.34199
    -0.13015
     0.33205
     0.60808
     0.81350
     0.76857
     0.43476
    -0.10447
     0.08811
     0.28069
     0.28711
     0.38982
     0.35131
     0.16514
     0.10737
     0.02392
    -0.17508
    -0.68222
    -1.11874
    -1.36909
    -1.21503
    -0.84912
    -0.37409
    -0.65654
    -1.45897
    -1.02245
    -1.49106
    -1.71574
    -0.84270
    -0.92616
    -0.91974
    -0.44470
    -0.05312
    -0.00176
    -0.69506
    -1.32416
    -1.08664
     0.03034
     0.73005
     0.40266
     0.16514
     0.16514
     0.38340
     0.18440
     0.22292
     0.29353
     0.43476
     0.53747
     0.35773
     0.61450
     0.15872
    -0.18792
    -0.13657
    -0.18792
    -0.10447
    -0.22002
    -0.25212
    -0.41260
    -0.47680
    -0.67580
    -0.84270
    -0.55383
    -0.51531
    -0.72073
    -0.58593
    -0.36767
    -0.52815
    -0.58593
    -0.59877
    -0.66296
    -0.50889
    -0.45754
    -0.48964
    -0.45112
    -0.49605
    -0.47680
    -0.45754
    -0.57309
    -0.45112
    -0.61160
    -0.48964
    -0.52815
    -0.45754
    -0.51531
    -0.68864
    -0.55383
    -0.62444
    -0.45112
    -0.56025
    -0.48322
    -0.51531
    -0.36125
    -0.63086
    -0.38692
    -0.30989
    -0.18792
     0.08169
     0.34489
     0.17156
     0.04959
     0.64660
     1.13447
     1.28854
     2.05245
     2.71365
     2.25787
     1.67371
     1.98826
     2.58526
     2.31565
     3.12449
     3.45830
     3.68940
     3.53533
     3.26572
     2.45045
     2.05887
     2.25145
     2.02035
     1.80209
     1.46186
     1.16657
     0.74931
     0.50537
     0.01750
    -0.26496
    -0.34841
    -0.54099
    -0.94541
    -1.11232
    -1.18293
    -1.31774
    -1.45255
    -1.55526
    -1.44613
    -1.36267
    -0.98393
    -0.94541
    -1.07380
    -1.05454
    -1.04812
    -0.90048
    -0.82986
    -0.69506
    -0.65654
    -0.09163
     0.01108
     0.02392
     0.26785
    -0.33557
    -0.30989
     0.82634
     1.60309
     2.21935
     2.12948
     1.52606
     0.65944
     1.22435
     1.78284
     2.01393
     1.77000
     1.39125
     1.80209
     1.98826
     1.50038
     1.18583
     1.00609
     1.27570
     1.33990
     1.08954
     0.23576
     0.46686
     0.19082
     0.44118
     0.45402
     0.93547
     0.77499
     0.58241
     0.16514
    -0.18150
    -0.27138
    -0.30989
    -0.40618
    -0.72715
    -0.78493
    -0.76567
    -0.72715
    -1.07380
    -1.10590
    -1.32416
    -1.52958
    -1.44613
    -1.40761
    -1.54884
    -1.46539
    -1.35626
    -1.25355
    -1.32416
    -1.27280
    -1.18293
    -0.99677
    -0.73357
    -0.64370
    -0.47038
    -0.05312
    -0.32273
    -0.31631
    -0.57309
    -0.27138
    -0.34841
    -1.33058
    -1.31132
    -1.47180
    -1.45897
    -1.56168
    -1.66439
    -1.88265
    -2.08807
    -2.10091
    -2.69149
    -2.86482
    -3.04456
    -2.99962
    -2.62088
    -2.26139
    -2.04313
    -1.73500
    -1.24713
    -1.09948
    -1.39477
    -1.25355
    -0.99677
    -0.96467
    -0.73357
    -0.15583
    -0.47038
    -0.59235
    -0.29705
    -0.32273
    -0.20718
     0.00466
    -0.20076
    -0.21360
    -0.16867
    -0.17508
    -0.09163
     0.04959
     0.07527
     0.44118
     1.03818
     0.94189
     0.90980
     0.49895
    -0.04670
     0.10737
     0.47970
     0.84560
     1.23077
     0.92263
     0.77499
     0.60166
     0.31921
    -0.02102
    -0.30989
    -0.25212
     0.06243
    -0.18792
    -0.02102
    -0.04028
    -0.17508
    -0.14299
    -0.09163
     0.17156
     0.51179
     0.18440
    -0.24570
    -0.14941
     0.26144
     0.64018
     0.73005
     0.35131
     0.19724
     0.13947
     0.26144
     0.36415
     0.21008
     0.01108
    -0.15583
    -0.11731
    -0.02102
    -0.05312
    -0.22644
    -0.27779
    -0.25854
    -0.17508
    -0.24570
    -0.30989
    -0.26496
    -0.24570
    -0.31631
    -0.37409
    -0.41260
    -0.57309
    -0.56025
    -0.55383
    -0.16867
     0.04318
    -0.02744
     0.17798
     0.23576
     0.12663
    -0.11089
    -0.20076
     0.06243
     0.34489
     0.62734
     0.65944
     0.42834
     0.00466
    -0.36767
    -0.18150
     0.13947
     0.09453
    -0.26496
    -0.36125
    -0.70790
    -0.54099
    -0.54741
    -0.73999
    -0.65012
    -0.91332
    -0.88764
    -0.41260
    -0.25212
    -0.38051
    -0.51531
    -0.62444
    -0.48322
    -0.43186
    -0.25854
    -0.26496
    -0.29705
    -0.27779
    -0.28421
    -0.29705
     0.00466
    -0.12373
     0.09453
    -0.18792
    -0.13657
     0.01108
    -0.22644
    -0.32273
    -0.24570
    -0.05312
    -0.08521
    -0.32915
    -0.26496
     0.17798
     0.22934
     0.05601
     0.07527
     0.31921
     0.24218
     0.36415
     0.55673
     0.64018
     0.55673
     0.59524
     0.62734
     0.67228
     0.70437
     0.54389
     0.50537
     0.35773
     0.40908
     0.32563
     0.17798
     0.03676
     0.11379
    -0.08521
    -0.37409
    -1.00319
    -1.30490
    -0.99677
    -1.23429
    -0.99677
    -1.34984
    -1.55526
    -1.50390
    -1.44613
    -1.56810
    -1.61945
    -1.76068
    -1.72216
    -1.46539
    -1.11232
    -1.05454
    -1.27280
    -1.40119
    -1.11232
    -0.90048
    -0.93899
    -0.84912
    -0.72073
    -0.77209
    -0.82344
    -0.80419
    -0.73357
    -0.51531
    -0.50247
    -0.39976
    -0.30347
    -0.04028
     0.75573
     1.57099
     1.92406
     1.32706
     0.79425
     1.16657
     1.80851
     1.90480
     1.89838
     1.42977
     1.46186
     1.64161
     1.44903
     1.09596
     0.56315
     0.10737
    -0.04670
     0.08811
    -0.16225
    -0.14941
    -0.32915
    -0.16225
     0.03034
     0.21650
    -0.25212
    -0.20718
    -0.04670
     0.28711
     0.15872
     0.42192
     0.45402
     0.33205
     0.34489
     0.32563
     0.29353
     0.19082
    -0.22002
    -0.17508
    -0.10447
    -0.18792
    -0.12373
    -0.27779
    -0.41260
    -0.55383
    -0.71431
    -0.51531
    -0.43186
    -0.21360
    -0.02102
     0.14589
    -0.00176
     0.29995
     0.31921
     0.29995
     0.42192
     0.22292
     0.39624
     0.62092
     0.66586
     0.56957
     0.53105
     0.48611
     0.10737
    -0.18150
    -0.11089
    -0.07879
    -0.27779
    -0.13657
    -0.04670
    -0.24570
    -0.48322
    -0.91974
    -0.84912
    -0.73357
    -0.57951
    -0.60518
    -0.61160
    -0.74641
    -0.65012
    -0.56667
    -0.68864
    -0.70790
    -0.66296
    -0.60518
    -0.58593
    -0.59235
    -0.37409
    -0.52173
    -0.48964
    -0.34841
    -0.23928
     0.13305
    -0.04028
     0.16514
     0.40266
     0.80709
     1.11522
     1.07028
     0.44118
    -0.54099
    -1.16367
    -0.64370
    -0.19434
    -0.20076
     0.01108
    -0.27138
    -0.81703
    -1.16367
    -1.46539
    -1.49748
    -1.52316
    -1.20219
    -0.97751
    -0.91332
    -1.06738
    -0.65654
    -0.64370
    -0.70148
    -0.36125
     0.07527
     0.06885
     0.14589
     0.06885
     0.21650
    -0.11089
    -0.13657
    -0.59235
    -0.77851
    -0.29063
    -0.22002
    -0.38051
    -0.77209
    -0.95825
    -1.29206
    -1.15725
    -1.09306
    -1.00961
    -1.10590
    -1.09306
    -1.17009
    -1.17651
    -1.27280
    -1.09948
    -0.76567
    -0.77851
    -0.97751
    -0.99035
    -1.05454
    -0.81703
    -0.68222
    -0.61802
    -0.56025
    -0.68864
    -0.63728
    -0.48322
    -0.30347
    -0.23286
    -0.66938
    -1.01603
    -1.15083
    -0.80419
    -0.23286
    -0.09805
    -0.23928
    -0.14941
    -0.13015
    -0.32915
    -0.21360
     0.21650
     0.19082
     0.56957
     0.79425
     1.19225
     1.82135
     1.80209
     1.35915
     1.79567
     2.30281
     2.15516
     2.28997
     2.09097
     1.93048
     2.00109
     2.17442
     1.69296
     1.28854
     1.11522
     0.94189
     0.73647
     0.76857
     0.72363
     0.26144
     0.33847
     0.59524
     0.45402
     0.03676
    -0.03386
    -0.27779
    -0.02744
     0.13947
     0.38982
     0.38340
     0.23576
    -0.07879
    -0.05312
    -0.04670
    -0.39976
    -0.45754
    -0.49605
    -0.43828
    -0.41260
    -0.46396
    -0.45112
    -0.45754
    -0.23286
    -0.10447
     0.15231
     0.60808
     0.70437
     0.49895
     0.37698
     0.09453
     0.12663
     0.19724
     0.33205
     0.81992
     0.89054
     0.61450
     0.13305
    -0.02744
    -0.23928
    -0.43828
    -0.36767
    -0.41902
    -0.52173
    -0.68222
    -0.56025
    -0.50889
    -0.50247
    -0.56025
    -0.70790
    -0.65654
    -0.47038
    -0.36125
    -0.41902
    -0.54099
    -0.54741
    -0.47038
    -0.47680
    -0.38051
    -0.45754
    -0.51531
    -0.52173
    -0.47680
    -0.47680
    -0.43186
    -0.59877
    -0.52173
    -0.36767
    -0.39976
    -0.35483
    -0.31631
    -0.47680
    -0.54741
    -0.25854
    -0.06595
    -0.02102
    -0.02102
     0.18440
     0.22934
     0.23576
     0.89696
     1.23719
     1.59667
     1.66087
     1.10238
     0.75573
     0.56315
     1.41051
     1.43619
     1.43619
     1.32064
     1.87913
     2.10381
     1.51322
     0.90338
     0.10095
    -0.23286
    -0.31631
    -0.56025
    -0.34199
    -0.26496
    -0.11089
    -0.50247
    -0.96467
    -1.33700
    -1.54884
    -1.56810
    -1.33700
    -1.28564
    -1.26638
    -1.20861
    -0.97109
    -0.99677
    -1.14442
    -0.81703
    -0.76567
    -0.91974
    -0.60518
    -0.67580
    -0.59877
    -0.34841
    -0.68222
    -0.57309
    -0.66296
    -0.40618
    -0.39976
    -0.62444
    -0.81061
    -0.86838
    -0.86196
    -0.93899
    -0.50889
    -0.72715
    -0.52815
    -0.16225
    -0.11731
    -0.11731
     0.32563
     0.89054
     1.57099
     2.03319
     2.50823
     2.07813
     2.92549
     3.10523
     3.66372
     3.77285
     3.12449
     3.77927
     4.39553
     4.57528
     4.47257
     4.00395
     3.26572
     2.43120
     1.66087
     1.46186
     1.26286
     1.07670
     0.87770
     0.30637
     0.01108
    -0.30989
    -0.49605
    -0.84270
    -0.84270
    -0.73357
    -0.89406
    -1.03529
    -0.99677
    -1.12516
    -0.93899
    -0.20718
     0.27427
     0.37698
     0.22292
    -0.02744
    -0.20718
    -0.02744
     0.12663
     0.00466
     0.26144
     0.33205
     0.27427
     0.02392
     0.13947
    -0.37409
    -0.66938
    -0.67580
    -0.45112
    -0.51531
    -0.45754
    -0.63086
    -0.86838
    -0.91974
    -1.06738
    -1.09948
    -0.96467
    -0.69506
    -0.66938
    -0.81061
    -0.97109
    -0.78493
    -0.92616
    -0.83628
    -0.59877
    -0.62444
    -0.70148
    -0.72715
    -0.55383
    -0.43186
    -0.53457
    -0.44470
    -0.01460
    -0.25212
    -0.32915
    -0.22644
    -0.26496
    -0.20076
    -0.38692
    -0.23286
    -0.10447
    -0.22002
    -0.23286
    -0.41260
    -0.57951
    -0.61160
    -0.59877
    -0.57951
    -0.71431
    -0.73357
    -0.75925
    -0.71431
    -0.57309
    -0.64370
    -0.73357
    -0.81061
    -0.43186
    -0.66296
    -0.55383
    -0.59235
    -0.59877
    -0.59235
    -0.52815
    -0.26496
    -0.27779
    -0.54741
    -0.59235
    -0.72073
    -0.81703
    -0.57951
    -0.71431
    -0.93257
    -0.93257
    -0.66296
    -0.66938
    -1.00961
    -0.90690
    -0.85554
    -1.04812
    -1.06738
    -1.03529
    -0.82986
    -0.77209
    -0.57951
    -0.29063
     0.22292
     0.30637
     0.66586
     0.99967
     1.44903
     1.69938
     2.34774
     1.71222
     0.20366
    -0.39976
     0.11379
     0.72363
     0.97399
     0.90338
     0.74931
     0.53105
    -0.14299
    -0.79135
    -0.53457
    -0.40618
     0.59524
     2.42478
     0.97399
    -0.29063
     1.64161
     2.13590
     1.73148
     1.83419
     2.16800
     2.75858
     3.26572
     2.98968
     2.09097
     1.44261
     0.62092
     0.60808
     0.62092
     0.71721
     0.31279
     0.00466
    -0.07237
    -0.08521
    -0.33557
    -0.42544
    -0.43186
    -0.56025
    -0.52173
    -0.25854
     0.06243
     0.18440
    -0.01460
     0.07527
     0.14589
     0.10737
     0.26785
     0.31279
     0.56315
     0.53105
     0.67870
     1.01893
     1.07028
     1.03176
     0.80067
     0.60808
     0.62734
     0.68512
     0.59524
     0.06885
    -0.04028
     0.08811
    -0.14941
    -0.15583
    -0.29705
    -0.62444
    -0.93257
    -1.21503
    -1.37551
    -1.50390
    -1.42045
    -1.32416
    -1.30490
    -1.15083
    -1.09306
    -1.27280
    -0.84270
    -0.66296
    -0.36767
    -0.13657
    -0.65654
    -0.73357
    -0.48964
    -0.24570
    -0.22002
    -0.31631
    -0.18792
    -0.27779
    -0.31631
    -0.43186
    -0.56025
    -0.50247
    -0.72073
    -0.66296
    -0.71431
    -0.61160
    -0.71431
    -0.64370
    -0.67580
    -0.67580
    -0.65654
    -0.50247
    -0.57309
    -0.49605
    -0.68864
    -0.61160
    -0.39334
    -0.56025
    -0.65012
    -0.59877
    -0.45754
    -0.54099
    -0.72073
    -0.70148
    -0.76567
    -0.76567
    -0.88122
    -0.82344
    -0.88764
    -0.81061
    -0.85554
    -0.74641
    -0.76567
    -0.66296
    -0.75925
    -0.79135
    -0.73999
    -0.69506
    -0.74641
    -0.59877
    -0.54099
    -0.61160
    -0.75925
    -0.64370
    -0.61802
    -0.52815
    -0.52173
    -0.66938
    -0.57951
    -0.58593
    -0.47680
    -0.58593
    -0.44470
    -0.54741
    -0.55383
    -0.37409
    -0.36767
    -0.35483
    -0.31631
    -0.57309
    -0.65012
    -0.35483
    -0.30989
    -0.23928
    -0.46396
    -0.36767
    -0.21360
    -0.09163
     0.26144
     0.65944
     0.84560
     1.20509
     1.00609
     1.61593
     2.21935
     2.45045
     2.30281
     1.80209
     2.56600
     3.00252
     3.41978
     3.74075
     4.51750
     4.74218
     5.11451
     5.28141
     3.84988
     3.67014
     3.95259
     5.13377
     4.97970
     5.85916
     4.73576
     2.82920
     2.32207
     1.94974
     2.26429
     2.07171
     1.57741
     0.80709
    -0.05312
     0.57599
     0.28069
    -0.39334
    -0.79135
    -1.12516
    -1.27280
    -0.90690
    -0.47038
    -0.62444
    -0.97751
    -0.73357
    -0.29705
     0.05601
    -0.25212
    -0.65012
    -0.93257
    -1.02887
    -0.84912
    -1.18293
    -1.03529
    -0.74641
    -0.77209
    -0.97109
    -0.91332
    -1.00961
    -0.98393
    -0.72715
    -0.49605
    -0.33557
    -0.48964
    -0.45754
    -0.38692
    -0.20718
    -0.25212
    -0.38692
    -0.25854
    -0.13657
    -0.03386
    -0.11731
    -0.41260
    -0.27779
    -0.20076
    -0.11731
    -0.15583
    -0.08521
    -0.19434
    -0.09805
    -0.05312
     0.00466
     0.21650
     0.06885
    -0.00818
     0.01750
     0.07527
     0.08811
     0.04959
    -0.04670
    -0.16867
    -0.02102
    -0.09163
    -0.03386
    -0.12373
    -0.46396
    -0.56667
    -0.50247
    -0.39976
    -0.43828
    -0.63728
    -0.84270
    -0.99677
    -0.87480
    -0.83628
    -0.97751
    -1.08022
    -1.10590
    -1.02245
    -1.18935
    -1.28564
    -1.25355
    -1.29848
    -1.34342
    -1.31132
    -1.14442
    -1.11874
    -1.14442
    -1.11874
    -1.08664
    -1.06738
    -1.01603
    -0.99035
    -0.95825
    -1.00319
    -0.82344
    -0.83628
    -0.68222
    -0.76567
    -0.87480
    -0.83628
    -0.59235
    -0.65654
    -0.85554
    -0.77851
    -0.65012
    -0.65654
    -0.71431
    -0.83628
    -0.70790
    -0.72073
    -0.57309
    -0.62444
    -0.68222
    -0.73357
    -0.66938
    -0.73999
    -0.59877
    -0.53457
    -0.79777
    -0.75925
    -0.59235
    -0.50247
    -0.59235
    -0.58593
    -0.52815
    -0.57309
    -0.62444
    -0.66296
    -0.54741
    -0.48322
    -0.63728
    -0.56667
    -0.25212
    -0.11089
    -0.43186
    -0.44470
    -0.14941
     0.04959
     0.10095
     0.34489
     0.64018
     0.93547
     1.49396
     2.12306
     2.74575
     2.61094
     1.57741
     1.93690
     2.25787
     3.16301
     3.54175
     2.55316
     2.50181
     3.04104
     2.46329
     1.53890
     1.42335
     1.31422
     1.42977
     1.88555
     1.97542
     1.73790
     1.60309
     1.75716
     0.81350
     1.35915
     1.68012
     2.14232
     1.54532
     1.71222
     1.37841
     2.02677
     1.73148
     1.37199
     0.74931
     0.29995
     0.31279
     0.06243
    -0.04670
     0.02392
    -0.47038
    -0.58593
    -0.68222
    -0.86196
    -0.96467
    -0.97109
    -1.30490
    -1.79278
    -1.24071
    -0.74641
    -0.11731
    -0.37409
    -0.53457
    -0.15583
    -0.48964
    -0.33557
    -0.05312
     0.20366
     0.33205
     0.35131
     0.31279
     0.49895
     0.63376
     0.85202
     0.67870
     0.46686
     0.28711
     0.56315
     0.33205
     0.30637
     0.03034
    -0.25854
    -0.44470
    -0.32273
    -0.31631
    -0.36767
    -0.58593
    -0.57309
    -0.63086
    -0.63728
    -0.70790
    -0.71431
    -0.77851
    -0.76567
    -0.61160
    -0.53457
    -0.50889
    -0.64370
    -0.72073
    -0.64370
    -0.49605
    -0.43186
    -0.53457
    -0.40618
    -0.47038
    -0.38692
    -0.34841
    -0.29063
    -0.25854
    -0.32915
    -0.38692
    -0.35483
    -0.28421
    -0.30989
    -0.34199
    -0.47680
    -0.16867
    -0.32915
    -0.23928
    -0.26496
    -0.41260
    -0.34841
    -0.25854
    -0.30347
    -0.39334
    -0.38051
    -0.32915
    -0.15583
    -0.38051
    -0.35483
    -0.23286
    -0.45112
    -0.38051
    -0.28421
    -0.30347
    -0.32915
    -0.39976
    -0.34841
    -0.39334
    -0.34841
    -0.47680
    -0.34199
    -0.32915
    -0.20076
    -0.32273
    -0.25212
    -0.34199
    -0.38692
    -0.36125
    -0.24570
    -0.13657
    -0.07879
    -0.29705
    -0.17508
    -0.09163
    -0.10447
     0.05601
     0.05601
     0.01750
     0.03034
     0.45402
     0.84560
     1.38483
     1.48112
     1.49396
     1.86629
     2.08455
     1.75074
     1.48112
     2.29639
     2.44403
     2.47613
     3.25930
     3.61879
     2.52749
     1.01893
     0.70437
     1.10880
     1.47470
     1.01251
     0.49253
     0.23576
    -0.02102
    -0.26496
    -0.45112
    -0.86838
    -1.06096
    -1.18935
    -1.05454
    -1.06738
    -1.12516
    -0.92616
    -0.97751
    -0.79135
    -0.70790
    -0.66938
    -0.68864
    -0.82344
    -0.50889
    -0.27779
    -0.27138
    -0.32915
    -0.29063
    -0.34841
    -0.23286
    -0.34841
    -0.05312
     0.17798
     0.33205
     0.17798
     0.38982
     0.44118
     0.44760
     0.33205
     0.56957
     0.55673
     0.62734
     1.59667
     1.28212
     0.51179
     0.65944
     1.18583
     1.46186
     1.55174
     0.73005
     0.14589
     0.38982
     0.77499
     0.16514
    -0.54099
    -0.39976
    -0.50247
    -0.75283
    -0.78493
    -0.88764
    -1.11874
    -1.53600
    -1.57452
    -1.33700
    -0.78493
    -1.02887
    -1.34342
    -1.35626
    -0.98393
    -0.73999
    -0.75925
    -0.30989
    -0.48964
    -0.26496
    -0.04028
     0.20366
     0.32563
    -0.07237
    -0.01460
     0.09453
     0.06243
     0.03034
     0.12663
     0.56315
     0.64018
     0.93547
     0.75573
     0.68512
     0.74931
     0.64660
     0.83918
     0.87128
     0.72363
     0.75573
     0.69796
     0.77499
     0.84560
     0.80709
     0.58883
     0.41550
     0.28069
     0.15872
     0.03676
    -0.02102
     0.11379
    -0.13015
    -0.25212
    -0.26496
    -0.30347
    -0.41902
    -0.36767
    -0.68864
    -0.48322
    -0.40618
    -0.34841
    -0.43828
    -0.56667
    -0.50247
    -0.39976
    -0.41260
    -0.22002
    -0.29705
    -0.20718
    -0.25854
    -0.33557
    -0.36767
    -0.21360
    -0.23286
    -0.05954
     0.03676
     0.02392
     0.18440
     0.04318
     0.55031
     0.94831
     0.83276
     1.03176
     0.97399
     0.65302
     0.88412
     1.38483
     1.03818
     1.19225
     0.94831
     1.19867
     1.33990
     1.00609
     0.56315
     0.11379
     0.07527
     0.07527
    -0.08521
     0.03676
    -0.04670
    -0.13015
    -0.48322
    -0.55383
    -0.41902
    -0.36125
    -0.51531
    -0.58593
    -0.47038
    -0.30989
    -0.26496
    -0.20718
    -0.14941
    -0.09805
    -0.28421
    -0.22644
    -0.18792
    -0.19434
    -0.17508
    -0.19434
    -0.23286
    -0.19434
    -0.32273
    -0.30347
    -0.18792
    -0.03386
     0.04959
    -0.14299
    -0.22644
    -0.16225
    -0.11731
    -0.12373
    -0.05312
    -0.02744
    -0.18792
    -0.23286
     0.01750
     0.03676
    -0.19434
    -0.27138
    -0.23928
    -0.29063
    -0.19434
    -0.16867
    -0.30989
    -0.34841
    -0.43828
    -0.45112
    -0.37409
    -0.11731
    -0.30989
    -0.32915
    -0.00818
     0.19082
     0.37057
     0.24218
     0.47970
     0.58883
     1.18583
     1.54532
     1.74432
     1.19225
     1.45545
     1.60951
     1.51964
     1.05102
     0.62092
     0.21650
     0.10095
    -0.11731
    -0.34841
    -0.41902
    -0.93257
    -1.33700
    -1.67081
    -1.54884
    -1.43971
    -1.74784
    -1.51674
    -1.27922
    -1.31132
    -0.76567
    -0.56667
    -0.56667
    -0.07237
     0.62734
     0.83918
     0.64660
     0.55031
     0.67870
     0.67870
     0.64660
     0.31921
     0.41550
     0.37057
     0.22292
     0.05601
    -0.00818
    -0.20076
    -0.33557
    -0.50889
    -0.41260
    -0.35483
    -0.26496
    -0.22002
    -0.09805
    -0.02102
     0.14589
     0.23576
     0.29353
     0.42192
     0.42834
     0.40908
     0.71721
     0.72363
     0.69796
     0.76215
     0.76857
     0.79425
     0.99967
     0.78141
     0.56957
     0.60808
     0.71721
     0.64660
     0.57599
     0.52463
     0.51179
     0.22934
     0.47970
     1.20509
     1.78925
     2.32848
     2.23861
     0.99325
     1.84703
     1.68012
     0.60808
     0.94189
     1.91122
     2.35416
     2.42478
     1.83419
     0.98683
     0.47328
     0.32563
     0.49895
     0.26785
    -0.07237
     0.12663
     0.04959
    -0.11089
    -0.38692
    -0.53457
    -0.43186
    -0.55383
    -0.50889
    -0.35483
    -0.36125
    -0.23928
    -0.23286
    -0.34841
    -0.06595
    -0.13015
    -0.18150
    -0.02102
     0.03676
    -0.00818
    -0.05312
    -0.00818
     0.03676
     0.03034
     0.22934
     0.18440
     0.30637
     0.17798
     0.23576
     0.14589
     0.04959
     0.15872
     0.02392
    -0.11089
     0.03034
    -0.06595
    -0.07879
    -0.29063
    -0.27779
    -0.36125
    -0.25212
    -0.21360
    -0.42544
    -0.46396
    -0.44470
    -0.41902
    -0.45112
    -0.33557
    -0.32273
    -0.45112
    -0.23286
    -0.24570
    -0.09163
    -0.08521
    -0.16867
    -0.39976
    -0.22002
    -0.27138
    -0.29705
    -0.14941
    -0.32273
    -0.41902
    -0.38051
     0.04959
     0.28711
     0.43476
    -0.06595
     0.19082
     0.26144
     0.59524
     1.01893
     1.35273
     0.89054
     0.91621
     1.60309
     2.14232
     2.43120
     2.45687
     2.64946
     2.16158
     1.46186
     0.89054
     0.85844
     1.27570
     1.03818
     0.01108
    -0.81703
    -1.01603
    -0.66938
    -0.91332
    -1.40119
    -1.75426
    -2.23571
    -2.49249
    -2.55668
    -2.17794
    -2.06881
    -2.33201
    -2.16510
    -2.21646
    -2.38336
    -1.69648
    -1.00961
    -0.59877
    -0.93257
    -0.92616
    -0.45112
    -0.30989
    -0.78493
    -0.68864
     0.07527
     0.12663
     0.45402
     0.78783
     0.74931
     0.84560
     0.80067
     1.07670
     1.28212
     1.19225
     1.01251
     1.13447
     0.98041
     0.89054
     0.82634
     0.69154
     0.73647
     1.00609
     1.50038
     1.14089
     1.07028
     1.28854
     1.42335
     2.42478
     2.79710
     1.37841
     1.75716
     3.18227
     3.80495
     3.69582
     2.76500
     3.17585
     3.70224
     4.53676
     4.99254
     5.25573
     3.38127
     1.61593
     1.87913
     2.41836
     2.77784
     2.66871
     2.45687
     1.55174
     0.86486
     0.78783
     0.47970
     0.15231
    -0.39334
    -0.52173
    -0.81703
    -0.74641
    -0.70148
    -0.92616
    -0.91974
    -0.86838
    -0.77209
    -0.74641
    -0.77851
    -0.93257
    -0.88764
    -0.75925
    -0.63728
    -0.60518
    -0.52815
    -0.37409
    -0.54741
    -0.38051
    -0.33557
    -0.30989
    -0.22644
    -0.36125
    -0.41260
    -0.51531
    -0.40618
    -0.42544
    -0.38692
    -0.45754
    -0.45754
    -0.47680
    -0.42544
    -0.40618
    -0.50247
    -0.61160
    -0.39976
    -0.39334
    -0.50247
    -0.45754
    -0.43186
    -0.25212
    -0.37409
    -0.36125
    -0.22644
    -0.18792
    -0.20076
    -0.05954
    -0.24570
    -0.18150
    -0.22002
    -0.13015
     0.02392
    -0.03386
    -0.01460
    -0.16225
    -0.09805
    -0.03386
     0.01750
    -0.00176
    -0.18150
    -0.23928
    -0.09163
    -0.17508
    -0.07237
    -0.17508
    -0.20076
    -0.38692
    -0.20718
    -0.18150
    -0.24570
    -0.13015
    -0.21360
    -0.34841
    -0.37409
    -0.39976
    -0.41902
    -0.20076
    -0.33557
    -0.11731
    -0.29063
    -0.29705
    -0.16867
    -0.27138
    -0.04028
     0.09453
     0.23576
     0.50537
     0.93547
     0.90980
     1.23077
     1.89838
     2.32207
     2.34132
     2.29639
     2.14232
     2.30923
     3.17585
     1.07028
    -0.21360
    -0.47038
    -0.57309
    -0.11089
     0.19082
    -0.42544
    -1.54242
    -1.79919
    -2.47965
    -3.19221
    -3.37195
    -3.13443
    -2.80704
    -2.10733
    -2.58878
    -2.37052
    -1.88265
    -1.76068
    -1.15725
    -0.90048
    -0.90048
    -0.70790
    -0.53457
    -0.61802
    -0.59877
    -0.71431
    -0.01460
     0.81992
     1.10238
     0.41550
     1.16657
     1.19225
     1.97542
     3.32349
     2.98326
     0.94189
     0.90980
     1.32706
     1.23077
     1.54532
     2.35416
     1.71222
     1.33348
     1.26928
     1.01251
     0.62734
     0.64018
     1.04460
     0.94189
     0.98683
     1.38483
     1.83419
     1.81493
     1.78925
     2.02035
     1.60309
     1.12806
     1.12164
     1.73790
     1.37199
     1.55816
     0.71079
     0.90980
     0.87770
     0.67228
     0.53105
     0.29353
     0.35131
     0.28711
     0.22292
     0.72363
     0.89696
     0.95473
     1.04460
     0.99967
     0.83276
     0.96115
     0.81992
     0.47970
     0.31279
     0.28711
     0.06243
    -0.01460
     0.08169
    -0.14299
    -0.41260
    -0.46396
    -0.50889
    -0.59235
    -0.75283
    -0.86196
    -0.82344
    -0.81061
    -0.78493
    -0.90690
    -1.03529
    -1.07380
    -0.81703
    -0.91332
    -0.97751
    -0.84270
    -1.02245
    -0.85554
    -0.93899
    -0.91974
    -0.97109
    -0.92616
    -0.91332
    -0.79777
    -0.72715
    -0.77209
    -0.83628
    -0.81061
    -0.83628
    -0.84270
    -0.81703
    -0.78493
    -0.73999
    -0.78493
    -0.77851
    -0.67580
    -0.65012
    -0.71431
    -0.70148
    -0.63086
    -0.91974
    -0.79777
    -0.56667
    -0.63086
    -0.47038
    -0.61160
    -0.58593
    -0.47038
    -0.58593
    -0.52815
    -0.57309
    -0.43186
    -0.50247
    -0.48322
    -0.48322
    -0.41902
    -0.46396
    -0.39334
    -0.63086
    -0.56025
    -0.58593
    -0.48322
    -0.56667
    -0.55383
    -0.57951
    -0.66938
    -0.70790
    -0.50247
    -0.54741
    -0.52173
    -0.79777
    -0.68222
    -0.70790
    -0.64370
    -0.79777
    -0.71431
    -1.04170
    -1.04812
    -1.16367
    -0.88764
    -0.39976
     0.16514
     0.43476
     1.01251
     1.61593
     2.09097
     1.82135
     0.56957
     0.88412
     1.35915
     1.84061
     2.09097
     2.59168
     2.10381
     1.31422
     0.75573
     0.43476
    -0.14941
    -0.70148
    -0.91974
    -0.94541
    -0.88122
    -1.30490
    -2.24213
    -2.45397
    -2.22288
    -2.08165
    -1.52316
    -1.09306
    -0.77851
    -1.30490
    -1.74784
    -1.43971
    -0.43186
     0.33847
     0.19082
     0.13305
     0.95473
     1.98826
     1.21793
     1.38483
     2.04603
     1.69938
     1.14089
     1.66729
     1.89838
     0.92263
     1.54532
     1.97542
     2.32207
     2.12948
     2.14874
     1.41051
     0.80709
     1.23077
     1.23719
     1.22435
     1.28854
     1.36557
     1.41693
     1.51322
     1.04460
     0.79425
     0.92905
     0.81992
     0.51821
     0.33205
    -0.02102
    -0.03386
    -0.40618
    -0.54099
    -0.67580
    -0.84270
    -0.86196
    -0.73999
    -0.81061
    -0.86838
    -0.95183
    -0.99035
    -1.01603
    -0.86838
    -0.65654
    -0.72073
    -0.75283
    -0.71431
    -0.65654
    -0.43828
    -0.39976
    -0.47038
    -0.45112
    -0.38051
    -0.27779
    -0.10447
    -0.15583
    -0.19434
    -0.16867
    -0.09163
     0.12663
     0.28069
     0.11379
     0.12663
     0.28069
     0.30637
     0.68512
     1.05744
     1.43619
     1.60951
     1.93690
     1.94974
     1.10238
    -0.32915
    -0.43828
     0.34489
     0.24860
     0.19724
     0.15231
    -0.08521
    -0.34841
    -0.73357
    -0.82986
    -0.93257
    -0.99677
    -1.30490
    -1.01603
    -0.82344
    -0.45112
     0.21008
     0.29353
     0.26785
     0.47328
     0.85202
     0.66586
     0.82634
     0.72363
     0.68512
     0.58883
     0.39624
     0.11379
    -0.00176
    -0.08521
    -0.18150
    -0.32273
    -0.35483
    -0.56025
    -0.68864
    -0.79777
    -0.64370
    -0.67580
    -0.84270
    -0.88122
    -0.70790
    -0.83628
    -0.81061
    -0.85554
    -0.88764
    -0.79777
    -0.67580
    -0.76567
    -0.72715
    -0.72715
    -0.88122
    -0.82344
    -0.71431
    -0.55383
    -0.61802
    -0.77851
    -0.84270
    -0.66938
    -0.59877
    -0.44470
    -0.65654
    -0.69506
    -0.48322
    -0.40618
    -0.24570
    -0.26496
     0.38340
     0.71079
     1.30138
     1.88555
     2.81636
     3.05388
     2.32848
     1.77000
     1.25002
     1.86629
     1.71222
     1.51322
     1.71222
     1.72506
     0.92905
     0.23576
    -0.51531
    -1.23429
    -0.93257
    -1.09306
    -1.60661
    -1.40119
    -1.52316
    -0.70790
     0.76857
     1.58383
     1.66729
     0.33847
     0.14589
     1.35915
     1.42335
     1.59667
     1.86629
     2.14874
     2.64304
     2.58526
     2.01393
     1.19867
     0.97399
     0.80067
     0.69154
     0.26785
     0.13305
     0.33205
     0.30637
     0.35773
     0.37698
     0.16514
     0.05601
    -0.13657
    -0.12373
    -0.09163
    -0.29705
    -0.47038
    -0.54741
    -0.68222
    -0.95183
    -1.11874
    -1.02245
    -1.04170
    -1.09306
    -0.93899
    -1.06096
    -1.18293
    -0.99035
    -1.15083
    -1.20219
    -1.08022
    -0.88764
    -0.91332
    -0.91332
    -1.03529
    -0.91974
    -0.87480
    -0.86838
    -0.74641
    -0.86196
    -0.87480
    -0.72073
    -0.71431
    -0.73357
    -0.70790
    -0.86838
    -0.77209
    -0.62444
    -0.55383
    -0.57309
    -0.54099
    -0.62444
    -0.63086
    -0.64370
    -0.59877
    -0.41260
    -0.58593
    -0.48322
    -0.50889
    -0.45754
    -0.30347
    -0.54099
    -0.58593
    -0.43186
    -0.47038
    -0.56667
    -0.48322
    -0.35483
    -0.59877
    -0.54741
    -0.35483
    -0.40618
    -0.43186
    -0.29063
    -0.52173
    -0.43186
    -0.44470
    -0.44470
    -0.41260
    -0.39334
    -0.30989
    -0.34199
    -0.19434
    -0.23928
    -0.26496
    -0.34841
    -0.13015
    -0.20076
    -0.23928
    -0.37409
    -0.21360
    -0.14299
    -0.09805
    -0.06595
    -0.14941
    -0.18150
     0.12663
     0.24218
     0.29353
     0.42834
     0.58241
     0.44760
     0.76857
     1.51322
     1.85345
     1.53248
     0.51821
    -0.18150
    -0.35483
     0.25502
     0.24218
     0.17798
     0.43476
     0.69796
     0.60808
    -0.13657
    -0.72073
    -0.71431
    -0.48964
    -0.30989
    -0.01460
     0.12663
     0.27427
     0.41550
     0.56315
     0.80067
     1.03818
     0.90338
     0.94189
     1.05744
     0.98041
     1.19225
     1.26286
     1.56458
     1.69296
     2.03319
     2.91907
     4.07456
     4.09382
     3.00252
     3.04746
     4.04889
     4.67157
     3.05388
     1.25644
     3.03462
     4.84489
     3.64446
     1.11522
     1.32706
     1.79567
     0.80709
    -0.11089
    -0.27779
    -0.93257
    -1.04812
    -1.29848
    -1.44613
    -1.28564
    -1.45255
    -1.59377
    -1.57452
    -1.49748
    -1.27922
    -1.18293
    -1.18293
    -1.27280
    -1.26638
    -1.22145
    -1.27280
    -1.09306
    -1.06096
    -1.11232
    -0.96467
    -1.08022
    -0.91974
    -1.01603
    -0.90048
    -0.82344
    -0.82986
    -0.81061
    -0.66296
    -0.79135
    -0.85554
    -0.93899
    -0.94541
    -0.75283
    -0.68864
    -0.70148
    -0.68864
    -0.75283
    -0.82986
    -0.86838
    -0.78493
    -0.75925
    -0.60518
    -0.38692
    -0.45112
    -0.56025
    -0.68864
    -0.65012
    -0.50889
    -0.42544
    -0.45112
    -0.57951
    -0.64370
    -0.46396
    -0.59877
    -0.82986
    -0.59235
    -0.56025
    -0.72073
    -0.65654
    -0.61160
    -0.65654
    -0.77851
    -0.73357
    -0.74641
    -0.52173
    -0.50247
    -0.63728
    -0.50889
    -0.53457
    -0.47038
    -0.47038
    -0.50889
    -0.39334
    -0.48964
    -0.50247
    -0.34199
    -0.47680
    -0.32915
    -0.43186
    -0.41260
    -0.45754
    -0.18792
    -0.30347
    -0.29705
    -0.30989
    -0.34841
    -0.31631
    -0.29063
    -0.23928
    -0.05954
    -0.37409
    -0.19434
    -0.16225
    -0.05312
    -0.13657
    -0.29705
    -0.22644
    -0.07237
     0.04318
    -0.00818
    -0.15583
    -0.18150
    -0.01460
    -0.07237
     0.06885
     0.17798
    -0.07879
     0.03034
    -0.06595
     0.11379
     0.03676
    -0.07879
    -0.00176
     0.03034
     0.19724
     0.03676
    -0.02102
     0.02392
     0.12663
    -0.15583
    -0.02102
     0.11379
     0.06885
    -0.04028
    -0.08521
    -0.00818
    -0.04028
    -0.09805
    -0.02102
     0.00466
     0.11379
     0.26144
     0.30637
     0.28069
     0.58883
     0.70437
     0.98683
     1.04460
     1.53248
     2.02677
     2.56600
     2.79068
     2.93833
     3.09881
     3.05388
     2.91907
     3.27214
     2.64304
     2.80352
     2.78426
     2.14874
     2.11664
     2.76500
     2.86130
     2.10381
     1.16657
     0.98683
     0.96757
     0.57599
    -0.72073
    -1.25996
    -1.16367
    -0.66938
    -0.73999
    -0.68864
    -0.86196
    -1.31774
    -1.72216
    -1.97252
    -1.97252
    -1.86339
    -1.99820
    -2.05597
    -1.83771
    -1.48464
    -1.26638
    -1.17651
    -1.26638
    -0.99677
    -0.81061
    -0.73357
    -0.48964
    -0.58593
    -0.32915
    -0.41260
    -0.33557
     0.01108
    -0.11731
    -0.10447
    -0.00176
     0.03034
     0.03676
    -0.04028
    -0.00818
     0.06885
     0.25502
     0.22934
     0.26144
     0.04318
    -0.02102
     0.03676
    -0.02744
     0.17798
     0.09453
     0.14589
     0.01108
     0.13305
    -0.04028
     0.07527
     0.08169
     0.08169
     0.12021
     0.16514
     0.22934
     0.17156
     0.05601
     0.17156
     0.03676
     0.33205
     0.26785
     0.05601
     0.09453
     0.16514
     0.14589
     0.22292
     0.13947
    -0.00818
    -0.00176
     0.16514
     0.20366
     0.05601
    -0.00176
    -0.05954
    -0.09163
    -0.05954
     0.15231
    -0.02744
    -0.09163
    -0.18792
     0.00466
    -0.01460
    -0.13657
    -0.13657
    -0.14941
     0.00466
    -0.04670
    -0.05312
    -0.19434
    -0.20718
    -0.12373
    -0.25854
    -0.03386
    -0.10447
    -0.21360
    -0.36767
    -0.11089
    -0.18150
    -0.21360
    -0.18150
    -0.19434
    -0.30347
    -0.14299
    -0.14941
    -0.26496
    -0.16225
    -0.24570
    -0.20718
    -0.04028
    -0.00176
    -0.14299
    -0.04670
    -0.06595
     0.04318
     0.17156
     0.08811
     0.19724
     0.34489
     0.58883
     0.56957
     0.73005
     0.75573
     1.14731
     0.92263
     1.39125
     1.98826
     1.75074
     2.65587
     2.71365
     2.02677
     2.78426
     3.65730
     4.17727
     3.20152
     2.50823
     3.02820
     2.75217
     2.89981
     2.66871
     2.66229
     2.76500
     2.57242
     1.75074
     1.13447
     1.30138
     1.19225
     1.37199
     1.36557
     1.26928
     1.80851
     1.64803
     1.02534
     1.04460
     1.07670
     0.74289
     1.15373
     2.22577
     2.20010
     1.56458
     1.36557
     1.26286
     0.96757
     1.56458
     2.07813
     1.98826
     1.88555
     1.47470
     1.16657
     1.21151
     1.23077
     0.67870
     0.52463
     0.73647
     0.64018
     0.41550
     0.19082
    -0.43186
    -0.86196
    -0.95183
    -1.08664
    -1.10590
    -1.50390
    -1.67081
    -1.54242
    -1.45897
    -1.36267
    -1.13800
    -1.00961
    -0.88122
    -0.63086
    -0.68864
    -0.71431
    -0.66296
    -0.46396
    -0.30347
    -0.12373
    -0.01460
    -0.14941
    -0.08521
    -0.05312
    -0.12373
     0.01750
     0.02392
    -0.02744
    -0.10447
    -0.16867
    -0.19434
    -0.31631
    -0.19434
    -0.25854
    -0.39334
    -0.36125
    -0.39976
    -0.38692
    -0.36767
    -0.38692
    -0.16867
    -0.41260
    -0.59235
    -0.46396
    -0.41260
    -0.47680
    -0.59877
    -0.44470
    -0.48322
    -0.29705
    -0.51531
    -0.50247
    -0.64370
    -0.72073
    -0.78493
    -0.79777
    -0.82986
    -0.79777
    -0.89406
    -0.70790
    -0.84270
    -0.99677
    -0.83628
    -0.67580
    -0.77851
    -0.82986
    -1.04170
    -0.86838
    -0.76567
    -0.79777
    -0.72073
    -0.72715
    -0.77851
    -0.78493
    -0.74641
    -0.68864
    -0.66938
    -0.93899
    -0.87480
    -0.63086
    -0.73357
    -0.70148
    -0.74641
    -0.77209
    -0.75925
    -0.78493
    -0.75283
    -0.63086
    -0.63728
    -0.70790
    -0.78493
    -0.64370
    -0.61160
    -0.55383
    -0.75925
    -0.59877
    -0.46396
    -0.38692
    -0.38051
    -0.41260
    -0.29063
    -0.18150
     0.29353
     0.76215
     0.98683
     1.14089
     1.18583
     3.02820
     3.33633
     1.66087
     2.75217
     4.10024
     2.28997
     1.16015
     1.93690
     3.72792
     3.56743
     2.18726
     1.86629
     2.11022
     1.94332
     1.08954
     0.96757
     0.62734
     0.44760
     0.18440
    -0.30347
    -0.10447
     0.13947
    -0.52173
    -0.41260
    -0.34199
    -0.20718
    -0.26496
    -0.11731
    -0.06595
     0.20366
     0.01750
     0.17798
     0.88412
     1.15373
     1.59667
     0.94831
     0.21650
     0.36415
     0.40266
     0.51821
     0.99325
     0.84560
     1.17299
     1.05102
     0.56315
     0.53747
     0.62092
     0.81350
     1.10880
     1.39767
     1.12164
     0.38340
    -0.65012
     0.19724
     0.92263
     1.37199
     1.55816
     1.25644
     0.89054
     0.25502
    -0.13657
    -0.22644
    -0.48322
    -0.54099
    -0.72073
    -1.00961
    -0.90690
    -0.77209
    -0.91332
    -0.86838
    -0.88122
    -0.81061
    -0.75283
    -0.88764
    -0.99677
    -0.98393
    -1.00961
    -1.03529
    -0.82986
    -0.91332
    -0.70790
    -0.90690
    -0.84270
    -0.73357
    -0.71431
    -0.77209
    -0.73999
    -0.86838
    -0.77209
    -0.68222
    -0.43186
    -0.56025
    -0.48964
    -0.35483
    -0.14941
    -0.20718
    -0.14299
    -0.39976
    -0.48964
    -0.42544
    -0.45754
    -0.41260
    -0.23928
    -0.22644
    -0.25212
    -0.45112
    -0.34841
    -0.33557
    -0.69506
    -0.59235
    -0.59235
    -0.52173
    -0.56667
    -0.45754
    -0.68222
    -0.43186
    -0.36767
    -0.44470
    -0.15583
    -0.39334
    -0.46396
    -0.41260
    -0.44470
    -0.39334
    -0.36767
    -0.62444
    -0.37409
    -0.52815
    -0.40618
    -0.50889
    -0.50889
    -0.66938
    -0.50889
    -0.73357
    -0.62444
    -0.59877
    -0.88122
    -0.65012
    -0.57951
    -0.74641
    -0.67580
    -0.68222
    -0.65654
    -0.62444
    -0.56667
    -0.57951
    -0.72715
    -0.70790
    -0.50889
    -0.64370
    -0.54099
    -0.62444
    -0.54741
    -0.63086
    -0.41260
    -0.36125
    -0.29063
    -0.44470
    -0.56025
    -0.51531
    -0.15583
     0.03676
     0.05601
    -0.05954
    -0.01460
    -0.00818
     0.29353
     0.43476
     0.81350
     0.86486
     1.60309
     2.89981
     3.22078
     1.17941
     0.76857
     2.80994
     2.95117
     1.76358
     2.61094
     2.81636
     2.34774
     1.32706
     0.78141
     0.57599
     0.40908
     0.36415
     0.22292
     0.08169
    -0.44470
    -0.80419
    -1.11232
    -1.52316
    -1.60661
    -1.31774
    -1.32416
    -1.06738
    -0.62444
    -0.68222
    -0.59877
    -0.31631
     0.03034
    -0.04670
    -0.27138
    -0.19434
    -0.11089
     0.10095
     0.69154
     0.71721
     0.58241
     0.30637
    -0.16225
     0.06243
     0.24860
     0.73005
     0.94189
     0.89696
     0.99967
     0.81350
    -0.21360
     0.08811
     0.44118
     0.51821
     0.55673
     1.40409
     1.41693
     0.78783
     0.67870
     0.87770
     1.55816
     1.91122
     1.93690
     0.96757
     0.69796
    -0.17508
     0.33205
     0.51821
     0.83276
     1.11522
     1.30780
     0.96115
     0.28711
     0.19724
    -0.04028
     0.06243
    -0.08521
    -0.04028
     0.34489
     0.22934
     0.36415
     0.50537
     0.18440
     0.26144
     0.19082
     0.13305
     0.12663
     0.13305
    -0.07879
    -0.36767
    -0.34841
    -0.42544
    -0.40618
    -0.35483
    -0.65012
    -0.75283
    -0.66296
    -0.46396
    -0.69506
    -0.91332
    -0.91974
    -0.76567
    -0.70148
    -0.78493
    -0.88122
    -0.97109
    -0.97109
    -0.91332
    -0.94541
    -0.95825
    -0.93899
    -0.91332
    -0.97751
    -0.81061
    -0.95183
    -1.04812
    -0.97751
    -0.85554
    -0.83628
    -0.82344
    -0.90690
    -0.76567
    -0.78493
    -0.52173
    -0.63086
    -0.73357
    -0.81061
    -0.72073
    -0.76567
    -0.57951
    -0.42544
    -0.71431
    -0.56025
    -0.62444
    -0.54741
    -0.52815
    -0.58593
    -0.70148
    -0.63086
    -0.54099
    -0.37409
    -0.49605
    -0.47038
    -0.47038
    -0.63086
    -0.39976
    -0.14299
    -0.10447
    -0.04028
    -0.22644
    -0.73999
    -0.34841
    -0.13015
    -0.02102
     0.10095
     0.12021
     0.90980
     1.86629
     2.35416
     2.91265
     2.11664
    -0.15583
    -0.62444
     1.48754
     2.12306
     1.84703
     1.55174
     1.77000
     2.39268
     1.56458
    -0.02102
    -0.52815
     0.11379
    -0.12373
     0.11379
    -0.54099
    -0.47038
    -0.30989
     0.08169
    -0.25212
    -0.30989
    -0.25212
    -0.35483
    -0.20076
    -0.40618
    -0.49605
    -0.26496
    -0.37409
    -0.29063
    -0.25854
    -0.44470
    -0.14941
    -0.36125
    -0.14941
     0.12663
     0.21008
     0.29353
     0.49895
     0.04318
    -0.32915
    -0.22644
     0.36415
     0.62092
     0.88412
     1.02534
     1.66087
     1.67371
     0.98041
     0.24860
     0.37057
     0.18440
     0.22934
     0.38982
     0.51821
     0.26785
    -0.27138
    -0.39976
    -0.40618
    -0.42544
    -0.15583
    -0.57309
    -0.67580
    -0.90690
    -0.77851
    -0.98393
    -1.07380
    -0.72073
    -1.02245
    -1.15083
    -0.59877
    -0.23928
    -0.13657
    -0.14299
    -0.41260
    -0.25854
    -0.29063
    -0.13015
    -0.12373
     0.16514
     0.44760
     0.60808
     0.67870
     0.85844
     1.25644
     1.07670
     1.39125
     1.10880
     0.51821
     0.26144
     0.70437
     0.78141
     0.60166
     0.49253
     0.63376
     0.24860
     0.03676
    -0.22002
    -0.05312
    -0.41902
    -0.46396
    -0.36767
    -0.30989
    -0.33557
    -0.43186
    -0.27779
    -0.20076
    -0.23286
    -0.14941
    -0.32273
    -0.38051
    -0.61802
    -0.62444
    -0.45754
    -0.53457
    -0.73999
    -0.72073
    -0.43828
    -0.64370
    -0.63086
    -0.62444
    -0.63728
    -0.61160
    -0.44470
    -0.55383
    -0.68222
    -0.84270
    -0.76567
    -0.61160
    -0.50889
    -0.50889
    -0.68864
    -0.73999
    -0.51531
    -0.53457
    -0.68864
    -0.74641
    -0.66938
    -0.72073
    -0.59877
    -0.43828
    -0.34841
    -0.14941
     0.19082
     0.20366
     0.90980
     1.02534
     0.03034
     0.22934
     1.60951
     1.27570
     0.69154
     1.57741
     2.00109
     1.61593
     2.11022
     2.53391
     1.71864
     0.38982
     0.37057
     0.81992
     0.87770
     0.78141
     0.54389
     0.34489
     0.28711
     0.22292
    -0.33557
    -0.58593
    -0.53457
    -0.70790
    -0.66938
    -0.70790
    -0.89406
    -0.59877
    -0.69506
    -0.70790
    -0.75283
    -0.70148
    -0.57309
    -0.84912
    -0.81703
    -0.68222
    -0.71431
    -0.81703
    -0.65012
    -0.57309
    -0.59877
    -0.57951
    -0.39334
    -0.56025
    -0.36125
    -0.40618
    -0.39334
    -0.14941
    -0.31631
     0.00466
    -0.03386
     0.01750
    -0.21360
    -0.41260
    -0.27138
    -0.18150
     0.02392
     0.44118
     0.55673
     0.61450
     0.26144
     0.16514
     0.06243
     0.18440
     0.29995
     0.45402
     0.31921
     0.42834
     0.28711
     0.20366
     0.14589
     0.13305
     0.16514
    -0.40618
    -0.22002
    -0.32915
    -0.22002
    -0.00176
     0.01750
     0.11379
     0.13305
     0.17798
     0.39624
     0.46686
     0.38340
     0.25502
    -0.21360
     0.19724
     0.28069
     0.20366
     0.14589
     0.01108
     0.48611
     0.21650
    -0.08521
    -0.21360
    -0.36125
    -0.35483
    -0.17508
    -0.62444
    -0.05312
    -0.04028
     0.15872
     0.06243
    -0.11731
    -0.08521
     0.37057
     0.78141
     1.05744
     0.60166
    -0.05954
    -0.21360
     0.47970
     0.41550
     0.22934
     0.28711
     0.35773
    -0.00818
    -0.12373
    -0.47680
    -0.36767
    -0.18792
    -0.29705
    -0.70148
    -0.45112
    -0.59877
    -0.54099
    -0.39334
    -0.22644
     0.02392
     0.20366
     0.23576
     0.27427
     0.42192
     0.46044
     0.76857
     1.13447
     1.03176
     0.45402
     0.49895
     0.79425
     1.10238
     0.94189
     0.91621
     0.79425
     1.05102
     1.35915
     2.07813
     2.93191
     2.29639
     0.74931
     1.28212
     1.27570
     0.70437
     0.67228
     1.80209
     2.62378
     2.45687
     1.33348
     0.97399
     0.76857
     0.18440
     0.36415
    -0.11731
    -0.16867
    -0.07879
    -0.10447
    -0.25854
    -0.36767
    -0.14941
    -0.29063
    -0.59877
    -0.89406
    -0.77209
    -0.71431
    -0.81703
    -0.90048
    -0.87480
    -0.86196
    -0.72715
    -0.72715
    -0.64370
    -0.78493
    -0.97751
    -0.50889
    -0.53457
    -0.61802
    -0.73357
    -0.70790
    -0.68222
    -0.50889
    -0.42544
    -0.51531
    -0.67580
    -0.72715
    -0.57951
    -0.57951
    -0.61160
    -0.55383
    -0.65012
    -0.73999
    -0.62444
    -0.64370
    -0.61160
    -0.79135
    -0.70148
    -0.61160
    -0.59235
    -0.68222
    -0.56667
    -0.64370
    -0.68864
    -0.59877
    -0.60518
    -0.54741
    -0.77851
    -0.98393
    -0.68222
    -0.72073
    -0.64370
    -0.82986
    -0.90690
    -0.68864
    -0.63728
    -0.59235
    -0.46396
    -0.47038
    -0.04670
     0.13947
     0.07527
     0.81992
     0.96115
     1.25644
     1.27570
     1.28212
     1.18583
     0.64018
     0.46044
     0.81992
     1.19867
     0.90338
     0.81992
     0.46044
     0.09453
    -0.05954
    -0.39334
    -0.69506
    -0.87480
    -1.21503
    -1.21503
    -0.97751
    -0.81703
    -0.90048
    -0.97109
    -1.06738
    -0.89406
    -1.01603
    -0.75925
    -0.74641
    -0.72715
    -0.64370
    -0.74641
    -0.58593
    -0.45754
    -0.59877
    -0.61160
    -0.47038
    -0.36125
    -0.34841
    -0.38051
    -0.54099
    -0.41902
    -0.38051
    -0.26496
    -0.19434
    -0.18150
    -0.26496
    -0.27779
    -0.34199
    -0.18150
    -0.19434
    -0.18792
    -0.06595
    -0.07879
     0.01108
     0.04959
     0.01108
     0.08169
     0.24218
     0.57599
     0.57599
     0.61450
     0.28069
     0.02392
     0.01750
     0.46686
     1.04460
     0.75573
     0.46686
     0.58883
     0.57599
     1.00609
     1.07670
     0.50537
     0.66586
     1.17299
     0.85202
     0.70437
     0.78783
     0.81992
     0.89696
     0.97399
     0.95473
     0.44118
     0.39624
     0.35131
     0.22292
     0.37057
     0.12663
     0.15872
    -0.04670
    -0.02744
     0.01750
    -0.01460
    -0.20076
    -0.20718
    -0.36125
    -0.24570
    -0.13015
     0.08169
     0.15231
     0.06243
     0.03676
     0.02392
     0.01108
    -0.02744
    -0.15583
    -0.23928
    -0.19434
    -0.29705
    -0.15583
    -0.18792
    -0.37409
    -0.28421
    -0.23286
    -0.11089
    -0.39334
    -0.42544
    -0.41902
    -0.34841
    -0.34199
    -0.42544
    -0.30989
    -0.23928
    -0.07879
    -0.05312
     0.02392
    -0.05954
    -0.11089
    -0.22644
    -0.12373
     0.10737
     0.05601
    -0.00818
    -0.11731
     0.08169
     0.04959
     0.02392
    -0.04028
    -0.07879
     0.01108
     0.16514
     0.14589
    -0.18150
    -0.00176
    -0.17508
    -0.04028
     0.01750
     0.00466
    -0.05954
    -0.14941
    -0.25212
    -0.22644
    -0.05312
    -0.09805
    -0.10447
    -0.18792
    -0.09163
    -0.13015
    -0.19434
    -0.13657
    -0.21360
     0.00466
     0.23576
     0.37057
     0.35773
     0.35131
     0.42834
     0.33847
     0.41550
     0.22934
     0.53747
     0.62734
     0.64018
     0.62734
     0.78141
     0.49253
     0.33847
     0.39624
     0.60166
     0.59524
     0.40266
     0.29995
     0.24218
     0.14589
     0.17156
     0.31921
     0.10095
     0.06885
    -0.07879
    -0.04028
     0.18440
     0.19082
    -0.03386
    -0.16225
    -0.11731
     0.18440
     0.00466
     0.21650
     0.08169
     0.24860
     0.22292
     0.26144
     0.44118
     0.40266
     0.50537
     0.65944
     0.71721
     0.40908
     0.41550
     0.68512
     0.88412
     0.96757
     0.96115
     0.66586
     0.60808
     0.76857
     0.92263
     0.97399
     0.93547
     1.09596
     0.94189
     0.70437
     0.64018
     0.87128
     0.90980
     0.60808
     0.56957
     1.12806
     0.61450
     0.44118
    -0.00176
     0.10095
     0.00466
     0.08169
    -0.07879
    -0.31631
    -0.20076
    -0.17508
    -0.27138
    -0.22002
    -0.50247
    -0.57309
    -0.57309
    -0.34199
    -0.45754
    -0.25212
    -0.43186
    -0.56025
    -0.47038
    -0.02744
    -0.03386
    -0.11731
    -0.28421
    -0.34841
    -0.52815
    -0.35483
    -0.09805
    -0.32915
    -0.72715
    -0.95183
    -0.76567
    -0.44470
    -0.13657
    -0.68864
    -0.70790
    -0.89406
    -0.93257
    -0.70148
    -0.38692
    -0.03386
     0.54389
     0.47970
    -0.27138
    -0.54741
    -0.29705
     0.20366
     0.60808
     0.63376
     0.46044
     0.41550
     0.07527
    -0.27779
    -0.52173
    -0.47680
    -0.10447
     0.26785
     0.05601
    -0.14941
    -0.11089
    -0.13015
     0.05601
     0.22292
     0.59524
     0.63376
     0.92263
     1.02534
     1.26286
     1.30138
     1.50680
     1.51322
     1.62877
     1.20509
     1.20509
     0.99325
     1.10880
     1.08954
     0.79425
     0.62092
     0.47328
     0.29353
     0.01108
    -0.16225
    -0.30347
    -0.57951
    -0.62444
    -0.43186
    -0.47680
    -0.57951
    -0.73999
    -0.73357
    -0.57309
    -0.70148
    -0.68864
    -0.75283
    -0.68864
    -0.29705
    -0.26496
    -0.23286
     0.10737
     0.40908
     1.25644
     1.96258
     2.26429
     1.75716
     1.31422
     1.48112
     2.61736
     2.41836
     2.30923
     1.89197
     1.85345
     2.40552
     2.49539
     1.94974
     1.54532
     1.30780
     1.32064
     1.39125
     1.33990
     1.17299
     0.99325
     0.57599
    -0.36125
    -0.06595
     0.72363
     0.38340
     0.26144
     0.24218
     0.22292
    -0.01460
    -0.32915
    -0.51531
    -1.16367
    -1.41403
    -1.15083
    -0.93899
    -0.96467
    -0.80419
    -0.67580
    -1.22145
    -1.45255
    -0.98393
    -0.70148
    -0.47680
    -0.41260
    -0.71431
    -0.96467
    -0.84912
    -0.66938
    -0.77851
    -0.70790
    -0.63728
    -0.59877
    -0.84270
    -0.65012
    -1.09948
    -1.15083
    -1.14442
    -1.02245
    -0.95825
    -0.92616
    -1.04812
    -1.08664
    -0.98393
    -0.95825
    -1.00961
    -1.12516
    -1.06096
    -0.83628
    -0.64370
    -0.64370
    -0.65012
    -0.75283
    -0.75925
    -0.66938
    -0.68222
    -0.50247
    -0.41260
    -0.70148
    -0.57951
    -0.70148
    -0.74641
    -0.81061
    -0.88122
    -0.77209
    -0.61802
    -0.80419
    -0.79135
    -0.82344
    -0.75283
    -0.84912
    -1.06738
    -0.91974
    -0.88122
    -0.93257
    -1.06738
    -0.93257
    -0.85554
    -0.94541
    -1.00961
    -1.01603
    -0.86838
    -0.90690
    -1.06096
    -1.24071
    -1.07380
    -0.93257
    -0.80419
    -0.54741
    -0.31631
    -0.51531
    -0.76567
    -0.72715
    -0.42544
    -0.39976
    -0.34199
    -0.30347
     0.15231
     0.19724
     0.19724
    -0.72715
    -0.93257
    -0.93257
    -0.64370
     0.19082
     0.15231
    -0.31631
    -0.67580
     0.13947
     0.36415
     0.51179
    -0.79135
    -0.54741
    -0.10447
     0.26785
     0.47970
     0.46686
     0.53747
     0.47328
     0.18440
     0.18440
     0.27427
    -0.03386
     0.00466
     0.77499
     0.68512
     0.14589
     0.49895
     0.47328
     0.90980
     1.07028
     0.64018
    -0.02744
     0.26144
     0.96757
     0.83918
     1.32706
     1.61593
     1.62235
     1.27570
     1.53248
     1.28854
     1.35273
     1.98826
     2.59168
     2.93833
     2.51465
     1.68012
     1.98184
     2.34132
     2.61094
     2.44403
     2.99610
     2.43120
     2.38626
     2.14232
     1.87271
     1.50038
     1.68654
     2.17442
     1.63519
     0.26144
     0.53105
     0.93547
     1.10880
     0.49253
     0.14589
     0.02392
    -0.03386
    -0.26496
    -0.30989
    -0.44470
    -0.77851
    -0.93257
    -0.92616
    -0.86196
    -0.72073
    -1.21503
    -1.44613
    -1.24713
    -1.08664
    -0.90690
    -0.99035
    -1.03529
    -1.03529
    -1.11874
    -0.87480
    -0.77209
    -1.03529
    -0.90048
    -0.79135
    -0.70148
    -0.72073
    -0.88764
    -0.90690
    -0.83628
    -0.91974
    -0.78493
    -0.65012
    -0.86196
    -0.81061
    -0.26496
    -0.25212
     0.00466
    -0.08521
     0.06243
     0.67870
     1.16657
     1.63519
     0.98041
     0.50537
     1.69296
     0.19082
    -0.40618
    -0.05954
     0.52463
     0.66586
     0.18440
    -0.23928
    -0.45754
    -1.10590
    -1.50390
    -1.66439
    -1.58735
    -1.63229
    -1.63229
    -1.51032
    -1.34984
    -1.05454
    -0.72715
    -0.38692
    -0.89406
    -0.83628
    -0.59235
    -0.36125
    -0.15583
    -0.11731
    -0.25854
    -0.34199
    -0.20718
    -0.27138
    -0.13015
    -0.16867
    -0.36767
    -0.25854
    -0.20076
    -0.24570
    -0.18150
    -0.26496
    -0.20076
    -0.08521
    -0.19434
    -0.01460
    -0.11089
    -0.22002
    -0.14941
    -0.14941
    -0.01460
    -0.13657
    -0.13015
    -0.08521
     0.04959
     0.10737
     0.21008
     0.08169
     0.10095
     0.03676
     0.44118
     0.37698
     0.07527
    -0.21360
    -0.17508
    -0.07237
     0.01108
     0.24218
     0.19082
     0.22292
    -0.34841
    -0.56667
    -0.48964
    -0.18792
    -0.38051
    -0.10447
     0.56957
     1.12806
     0.29353
     0.21650
     0.81992
     1.26928
     2.27071
     1.58383
     0.92263
     1.31422
     2.05245
     2.57884
     2.39910
     2.12306
     2.23219
     2.40552
     1.55174
     1.64161
     1.28212
     0.91621
     0.90980
     1.08312
     0.91621
     0.69796
     0.55031
     0.62734
     0.53105
    -0.00176
    -0.23928
    -0.39334
    -0.72715
    -0.18792
     0.02392
    -0.34841
    -0.75925
    -0.76567
    -0.70148
    -0.89406
    -0.94541
    -1.24071
    -1.54884
    -1.01603
    -0.55383
    -0.30989
    -0.75283
    -0.84912
    -0.65012
    -0.85554
    -0.80419
    -0.23286
    -0.02102
     0.15231
     0.06243
     0.08169
    -0.07237
     0.38982
     0.31921
     0.18440
    -0.07879
    -0.05954
    -0.05954
     0.03034
    -0.07237
    -0.25854
    -0.45754
    -0.45754
    -0.28421
    -0.32273
    -0.34199
    -0.43828
    -0.41902
    -0.38051
    -0.52173
    -0.53457
    -0.54741
    -0.53457
    -0.52173
    -0.49605
    -0.56025
    -0.45754
    -0.46396
    -0.81061
    -0.65654
    -0.60518
    -0.74641
    -0.79135
    -0.72715
    -0.86838
    -0.74641
    -0.90048
    -0.73357
    -0.74641
    -0.82986
    -0.88122
    -0.75925
    -0.69506
    -0.81703
    -0.85554
    -0.79135
    -0.59877
    -0.56025
    -0.43828
    -0.39976
    -0.53457
    -0.44470
    -0.16225
     0.00466
     0.15872
     0.15231
     0.42834
     0.63376
     0.89696
     1.09596
     0.28711
     0.04959
     0.69154
     1.33348
     1.57099
     1.17299
     0.64660
     0.12663
    -0.30347
    -0.57309
    -0.22002
    -0.21360
    -0.38692
    -0.86838
    -1.08022
    -1.32416
    -1.58735
    -1.88907
    -1.81845
    -1.85697
    -1.81845
    -1.73500
    -1.69006
    -1.74784
    -1.67723
    -1.49106
    -1.33700
    -1.22145
    -1.20219
    -0.99677
    -0.89406
    -0.67580
    -0.63728
    -0.65012
    -0.46396
    -0.28421
    -0.29063
    -0.20718
    -0.06595
     0.11379
     0.12663
     0.13305
     0.12663
     0.26785
     0.51179
     0.53747
     0.32563
     0.16514
     0.11379
     0.21650
     0.27427
     0.53105
     0.68512
     1.21151
     1.96258
     2.73933
     1.52606
     1.63519
     2.82920
     0.90338
    -0.39976
     2.90623
     2.43761
     0.89696
     2.08455
     2.64946
     2.23219
     1.75074
     1.71222
     1.55174
     0.78783
     0.92263
     0.82634
     0.38982
     0.51179
     0.69154
     0.53747
     0.65302
     0.54389
     0.36415
     0.40266
     0.30637
     0.12021
     0.33205
     0.55031
     0.66586
     0.51179
     0.13305
     0.18440
    -0.38051
    -0.56025
     0.01108
     0.22934
     0.06885
    -0.11089
    -0.38692
    -0.59235
    -1.22145
    -1.34984
    -0.95183
    -0.60518
    -0.99677
    -1.11874
    -1.00961
    -0.83628
    -0.79777
    -0.68222
    -0.49605
    -0.19434
    -0.02744
     0.12021
    -0.02744
     0.02392
     0.14589
     0.01750
     0.13305
     0.08169
    -0.06595
     0.01750
     0.05601
    -0.13015
    -0.39976
    -0.47680
    -0.42544
    -0.36767
    -0.45754
    -0.50247
    -0.52815
    -0.67580
    -0.62444
    -0.62444
    -0.75283
    -0.63086
    -0.73357
    -0.72715
    -0.70148
    -0.65012
    -0.59877
    -0.81703
    -0.79135
    -0.62444
    -0.63086
    -0.45754
    -0.60518
    -0.59235
    -0.62444
    -0.50889
    -0.46396
    -0.53457
    -0.47038
    -0.63086
    -0.45754
    -0.55383
    -0.30989
    -0.42544
    -0.41260
    -0.45112
    -0.14299
     0.19082
     0.27427
     0.25502
     0.51821
     0.69154
     0.44760
     1.16657
     1.28212
     1.14731
     0.57599
     0.14589
     0.33205
    -0.12373
    -0.36767
    -0.54741
    -0.66938
    -0.72715
    -0.97109
    -1.42045
    -1.72216
    -1.97894
    -2.12658
    -2.03671
    -1.67081
    -2.08807
    -2.28065
    -1.70290
    -1.45255
    -1.15725
    -1.05454
    -1.07380
    -0.97109
    -0.65012
    -0.68222
    -0.47680
    -0.56667
    -0.53457
    -0.60518
    -0.54741
    -0.50247
    -0.30989
    -0.46396
    -0.50247
    -0.34841
    -0.28421
    -0.33557
    -0.47038
    -0.30989
     0.04318
     0.05601
     0.04318
     0.10737
     0.33847
     0.53105
     0.60166
     0.80709
     1.15373
     1.33990
     1.48754
     0.93547
     1.10880
     1.16015
     1.46186
     1.81493
     1.92406
     2.22577
     1.62877
     1.14089
     0.89696
     0.98041
     1.01251
     0.76857
     0.51179
     0.31279
     0.41550
     0.25502
    -0.04028
    -0.23286
    -0.41260
    -0.64370
    -0.73357
    -0.93257
    -0.72073
    -0.66296
    -0.76567
    -0.61160
    -0.68222
    -0.86838
    -0.71431
    -0.48964
    -0.42544
    -0.30989
    -0.29063
     0.06243
     0.01108
     0.10095
     0.19082
     0.38340
     0.44118
     0.64018
     0.61450
     0.96115
     0.84560
     1.20509
     1.69296
     1.57099
     1.26286
     1.01893
     0.42834
     0.41550
     0.46044
     0.23576
     0.32563
     0.54389
     0.73647
    -0.37409
    -0.38692
    -0.74641
    -0.72715
    -0.77851
    -0.77209
    -0.59877
    -0.65012
    -0.71431
    -0.49605
    -0.43828
    -0.44470
    -0.36125
    -0.49605
    -0.31631
    -0.18792
    -0.05954
    -0.20076
    -0.21360
    -0.35483
    -0.28421
    -0.03386
    -0.02102
    -0.16867
    -0.17508
    -0.19434
    -0.04670
    -0.11089
    -0.06595
    -0.13015
     0.03676
     0.17798
     0.19082
     0.26144
     0.08811
     0.22934
     0.12021
     0.26785
     0.44760
     0.55031
     0.46686
     0.42192
     0.62092
     0.90338
     0.78141
     0.69796
     0.58883
     0.47970
     0.55673
     0.46044
     0.40266
     0.20366
    -0.00818
    -0.11089
     0.03034
     0.18440
    -0.14941
    -0.36767
    -0.18150
    -0.14941
    -0.30989
    -0.38692
    -0.35483
    -0.45754
    -0.29705
    -0.20718
    -0.11731
    -0.48322
    -0.61160
    -0.79135
    -0.57309
    -0.37409
    -0.21360
    -0.57309
    -0.63086
    -0.62444
    -0.81061
    -0.74641
    -0.61160
    -0.54741
    -0.38692
    -0.09805
     0.12663
     0.37698
     0.46044
     0.33205
     0.37057
     0.78783
     0.99967
     0.93547
     1.03818
     1.21793
     0.89696
     1.01251
     1.47470
     1.24360
     0.78141
     0.68512
     0.43476
     0.44118
     0.60808
     0.57599
     0.51179
     0.58241
     0.48611
     0.14589
    -0.06595
    -0.07879
    -0.13015
    -0.04028
    -0.05954
    -0.09805
     0.04959
    -0.25854
    -0.11731
     0.16514
     0.00466
    -0.25212
    -0.15583
     0.17156
     0.08169
     0.06885
    -0.28421
    -0.13657
     0.19724
     0.19082
     0.31279
     0.13947
     0.01750
     0.17156
     0.20366
     0.19724
     0.19082
     0.15872
    -0.05312
     0.08169
     0.22934
     0.20366
     0.00466
    -0.04028
    -0.03386
    -0.04028
    -0.01460
    -0.05312
    -0.13015
    -0.18150
    -0.18792
    -0.27138
    -0.27138
    -0.26496
    -0.39334
    -0.42544
    -0.14299
    -0.18792
    -0.34199
    -0.32273
    -0.21360
    -0.15583
    -0.18150
    -0.22644
    -0.12373
    -0.26496
     0.00466
    -0.07237
    -0.09163
    -0.17508
    -0.31631
    -0.23286
    -0.00818
     0.26144
     0.23576
     0.04318
     0.05601
     0.25502
     0.31279
     0.16514
     0.24860
     0.42834
     0.74289
     0.49895
    -0.44470
    -1.31132
    -0.16867
     0.16514
     1.00609
     3.65088
     1.64803
     0.19724
    -0.09805
    -0.08521
     0.46044
     1.16015
     1.44903
     1.34632
     1.52606
     1.55174
     1.59025
     2.15516
     2.02035
     1.66087
     1.58383
     2.23219
     2.84204
     3.22720
     2.08455
     0.91621
     0.00466
     0.24860
     0.49895
     0.55031
     0.69796
     0.26785
    -0.37409
    -0.95825
    -1.38835
    -1.86981
    -2.38336
    -2.75569
    -2.63372
    -2.64656
    -2.53743
    -1.92758
    -1.60019
    -1.91474
    -1.72858
    -1.51032
    -1.15083
    -0.61160
     0.00466
     0.17156
    -0.73357
    -0.54741
    -0.07237
     1.17941
     1.31422
    -0.18792
    -0.69506
     0.11379
     0.77499
     1.10880
     1.23077
     1.12164
     0.47970
     0.62092
     0.61450
     0.55031
     0.46044
     0.46686
     0.47328
     0.54389
     0.65944
     0.42834
     0.44760
     0.39624
     0.21650
    -0.09805
    -0.27138
    -0.23286
    -0.10447
    -0.23928
    -0.57951
    -0.73357
    -0.66938
    -0.58593
    -0.86838
    -0.84270
    -0.59235
    -0.65654
    -0.63086
    -0.70790
    -0.68222
    -0.73999
    -0.51531
    -0.60518
    -0.36125
    -0.12373
     0.01108
    -0.02102
    -0.03386
    -0.20076
    -0.22002
     0.06243
     0.22292
     0.29353
     0.26785
     0.36415
     0.04318
     0.01750
    -0.05954
     0.14589
     0.12663
     0.18440
     0.23576
    -0.05954
    -0.05312
    -0.01460
    -0.30347
    -0.05954
    -0.28421
    -0.38692
    -0.72715
    -0.75283
    -0.72715
    -0.95825
    -0.79135
    -0.52173
    -0.74641
    -0.67580
    -0.97109
    -1.16367
    -0.79135
    -0.20076
    -0.16225
    -0.88764
    -0.81061
    -0.45112
    -0.52173
    -0.47038
    -0.11731
     0.00466
    -0.17508
    -0.11731
    -0.26496
    -0.25212
    -0.42544
    -0.39334
    -0.50247
    -0.47038
    -0.38692
    -0.42544
    -0.46396
    -0.52173
    -0.32915
    -0.56667
    -0.34841
    -0.45112
    -0.52815
    -0.55383
    -0.50889
    -0.43186
    -0.26496
    -0.04028
    -0.22644
    -0.34199
    -0.13015
     0.01750
    -0.00176
    -0.11731
     0.10737
     0.22934
     0.25502
     0.17798
     0.12021
    -0.08521
     0.00466
     0.12021
     0.04959
     0.16514
    -0.09163
    -0.73357
    -0.87480
    -0.56667
    -0.79777
    -0.91974
    -0.39334
    -0.33557
    -0.45754
    -0.61160
    -0.74641
    -0.79135
    -0.51531
    -0.39334
     0.06885
     0.72363
     1.05744
     1.71222
     2.27071
     2.83562
     2.93833
     2.93191
     2.93191
     3.06672
     2.23219
     1.99468
     2.31565
     2.68797
     2.32207
     1.81493
     1.60309
     0.62092
    -0.61160
    -1.31132
    -1.19577
    -0.98393
    -1.10590
    -0.55383
     0.22934
     0.58241
     1.32706
     0.57599
    -1.11232
    -0.13657
    -0.02102
     0.32563
     1.26928
     1.46186
     1.58383
     1.26286
     0.73005
     0.26144
    -0.07237
    -0.45754
    -1.05454
    -1.19577
    -1.29206
    -1.21503
    -1.16367
    -1.16367
    -1.09948
    -1.26638
    -1.32416
    -1.18293
    -1.15083
    -1.00961
    -1.02245
    -0.95183
    -0.96467
    -0.93257
    -0.92616
    -0.88764
    -0.91974
    -1.00319
    -0.79135
    -0.70790
    -0.61802
    -0.52815
    -0.45754
    -0.27779
    -0.33557
    -0.19434
    -0.20718
    -0.18150
     0.03676
     0.03034
     0.09453
     0.19082
     0.19082
     0.01108
    -0.00176
     0.04318
     0.00466
     0.01750
     0.26144
     0.24860
     0.09453
     0.21650
     0.08169
    -0.04028
    -0.38051
    -0.50247
    -0.08521
     0.21008
     0.21008
    -0.14941
    -0.60518
    -0.16867
    -0.25212
    -0.36125
    -0.61160
    -0.57951
    -0.41260
    -0.50889
    -0.57309
    -0.52815
    -0.61160
    -0.67580
    -0.79777
    -0.50247
    -0.51531
    -0.55383
    -0.68864
    -0.52815
    -0.36125
    -0.39976
    -0.34199
    -0.39976
    -0.35483
    -0.14941
    -0.18150
    -0.06595
    -0.19434
    -0.09163
    -0.11089
    -0.00818
     0.10737
    -0.09163
    -0.05954
     0.08169
     0.03034
    -0.02102
    -0.09163
    -0.31631
    -0.18792
    -0.17508
    -0.19434
    -0.29063
    -0.32915
    -0.53457
    -0.54099
    -0.56025
    -0.34841
    -0.31631
    -0.61802
    -0.66938
    -0.56025
    -0.39334
    -0.32273
    -0.45112
    -0.34199
    -0.62444
    -0.37409
     0.00466
    -0.02102
    -0.09805
    -1.02887
    -1.24071
    -0.49605
    -0.52815
    -0.70148
    -0.82344
    -0.75925
    -0.64370
    -0.63086
    -0.49605
    -0.33557
    -0.59235
    -0.27138
     0.49253
     0.78783
     0.79425
     0.40266
    -0.06595
     0.92263
     1.44903
     1.34632
     1.53890
     1.26928
     0.98041
     0.81992
     0.94831
     1.35915
     1.15373
     1.32706
     1.13447
     0.85202
     1.06386
     1.09596
     0.87770
     1.73790
     2.37342
     2.18084
     1.97542
     2.22577
     2.86772
     2.58526
     1.45545
     0.92263
     0.81992
     1.08954
     1.70580
     1.63519
     1.05744
     0.39624
    -0.12373
    -0.53457
    -0.52173
    -0.88122
    -1.18293
    -1.11232
    -1.32416
    -1.65797
    -1.45897
    -1.38193
    -1.34342
    -1.19577
    -1.11874
    -1.04170
    -1.31774
    -1.28564
    -1.22145
    -1.39477
    -1.09306
    -1.19577
    -1.01603
    -1.01603
    -1.17009
    -0.91974
    -0.85554
    -0.69506
    -0.91974
    -1.01603
    -0.77851
    -0.65654
    -0.41260
    -0.68222
    -0.68864
    -0.71431
    -0.39334
    -0.14941
    -0.29705
    -0.25854
    -0.40618
    -0.43828
    -0.29705
    -0.41260
    -0.47038
    -0.43186
    -0.50247
    -0.43828
    -0.39976
    -0.35483
    -0.27138
    -0.23928
    -0.17508
    -0.13015
    -0.16867
    -0.52173
    -0.36125
    -0.30347
    -0.20076
    -0.28421
    -0.25854
    -0.29705
    -0.43186
    -0.52815
    -0.57309
    -0.66296
    -0.72715
    -0.85554
    -0.94541
    -0.84270
    -0.72073
    -1.02887
    -0.94541
    -0.99035
    -0.84912
    -0.87480
    -0.85554
    -0.81703
    -0.79777
    -0.77209
    -0.78493
    -0.68864
    -0.70790
    -0.69506
    -0.68864
    -0.69506
    -0.52173
    -0.52173
    -0.61160
    -0.46396
    -0.50889
    -0.65012
    -0.67580
    -0.48322
    -0.52815
    -0.60518
    -0.59235
    -0.63086
    -0.55383
    -0.50247
    -0.66296
    -0.59877
    -0.58593
    -0.57309
    -0.57951
    -0.57951
    -0.59877
    -0.65012
    -0.50889
    -0.64370
    -0.27779
    -0.28421
    -0.55383
    -0.45754
    -0.41260
    -0.29063
    -0.25212
    -0.35483
    -0.04670
     0.13947
     0.44118
     0.55673
     0.53747
     0.37057
     0.76857
     1.13447
     1.58383
     1.39767
     1.50038
     1.91764
     1.87913
     1.07670
     0.89696
     1.69296
     1.97542
     1.40409
     1.56458
     0.94189
     1.04460
     1.08312
     1.42335
     1.46828
     1.03818
     0.71079
     0.72363
     0.56957
     0.64660
     0.79425
     0.61450
     0.59524
     0.47970
     0.60166
     0.49253
     0.22292
    -0.02102
    -0.32273
    -0.42544
    -0.68864
    -0.63728
    -0.68222
    -0.84270
    -1.08022
    -1.11874
    -0.80419
    -1.08664
    -1.40761
    -1.56168
    -1.53600
    -1.56810
    -1.15083
    -1.34342
    -1.31132
    -1.27922
    -1.42045
    -1.22145
    -1.04170
    -0.73999
    -0.43828
    -0.55383
    -0.57951
    -1.32416
    -0.81703
    -0.47038
    -0.48964
    -0.32273
    -0.08521
     0.07527
    -0.38051
    -0.11089
     0.22292
     0.29353
     0.33205
     0.58883
     0.64018
     0.67870
     0.78141
     1.12164
     1.36557
     1.26928
     1.45545
     1.69938
     1.29496
     1.13447
     1.07670
     1.07670
     0.98041
     0.99325
     0.76215
     0.29995
     0.36415
     0.28711
    -0.05312
    -0.20718
    -0.39976
    -0.30347
    -0.35483
    -0.41260
    -0.41260
    -0.48964
    -0.49605
    -0.71431
    -0.56667
    -0.66938
    -0.73357
    -0.55383
    -0.48322
    -0.52815
    -0.55383
    -0.61802
    -0.47038
    -0.58593
    -0.66296
    -0.57309
    -0.57951
    -0.56025
    -0.54741
    -0.48964
    -0.52815
    -0.59877
    -0.65654
    -0.49605
    -0.49605
    -0.44470
    -0.62444
    -0.64370
    -0.50247
    -0.44470
    -0.59235
    -0.50247
    -0.43186
    -0.54099
    -0.52815
    -0.52173
    -0.50247
    -0.60518
    -0.52173
    -0.52815
    -0.47680
    -0.40618
    -0.49605
    -0.61160
    -0.51531
    -0.44470
    -0.49605
    -0.39334
    -0.48964
    -0.50889
    -0.74641
    -0.50247
    -0.36767
    -0.36125
    -0.44470
    -0.39976
    -0.34841
    -0.30989
    -0.16867
    -0.04670
     0.19724
     0.23576
     0.49895
     0.91621
     0.85202
     0.40908
     0.58883
     1.42335
     2.11022
     1.45545
     1.46828
     1.58383
     1.80209
     1.90480
     1.56458
     1.12806
     0.65302
     0.90338
     1.12806
     0.77499
     0.73005
     0.47328
     0.22292
    -0.09163
    -0.25212
    -0.18150
    -0.32915
    -0.39334
    -0.51531
    -0.46396
    -0.51531
    -0.38051
    -0.32273
    -0.61802
    -0.63086
    -0.57951
    -0.50247
    -0.45112
    -0.73357
    -0.73999
    -0.55383
    -0.52173
    -0.50889
    -0.52173
    -0.55383
    -0.57309
    -0.62444
    -0.54099
    -0.63086
    -0.38692
    -0.29063
    -0.36125
    -0.61160
    -0.51531
    -0.56025
    -0.76567
    -0.43186
    -0.46396
    -0.37409
    -0.46396
    -0.68222
    -0.59235
    -0.55383
    -0.47038
    -0.45112
    -0.45754
    -0.39334
    -0.41902
    -0.24570
    -0.07879
    -0.22002
    -0.28421
    -0.11731
    -0.04028
     0.15231
     0.10737
     0.16514
     0.29995
     0.59524
     0.64660
     0.48611
     0.43476
     0.49253
     0.54389
     0.73647
     0.89054
     0.53105
     0.54389
     0.56315
     0.65302
     0.78141
     0.42834
     0.15872
     0.18440
    -0.01460
    -0.02744
     0.21650
    -0.09163
    -0.09163
     0.22934
    -0.00818
     0.23576
     0.49253
     0.47328
     0.39624
     0.13947
     0.35131
     0.35131
     0.65944
     1.10880
     1.20509
     1.22435
     1.21151
     0.81350
     0.82634
     1.01251
     1.05102
     1.12806
     0.70437
     0.27427
     0.17798
     0.64018
     1.07670
     0.78141
     0.37698
     0.09453
     0.14589
    -0.01460
     0.09453
    -0.00176
     0.03676
    -0.13657
    -0.14941
    -0.02744
     0.29995
     0.18440
     0.00466
     0.06885
     0.06243
     0.15872
     0.19724
     0.14589
     0.15872
     0.13305
     0.17156
     0.26144
     0.00466
    -0.36125
    -0.11731
    -0.13657
    -0.07237
    -0.02102
    -0.05954
    -0.30989
    -0.17508
    -0.27779
    -0.05312
    -0.04028
     0.21008
     0.26785
    -0.01460
     0.19082
     0.20366
     0.62092
     0.69154
     0.42192
     0.28711
     0.29353
     0.19724
     0.23576
     0.13305
    -0.06595
    -0.42544
    -0.57309
    -0.47680
    -0.32915
    -0.30989
    -0.42544
    -0.79135
    -0.94541
    -0.90690
    -1.01603
    -0.49605
    -0.39976
    -0.41902
    -0.56667
    -0.59877
    -0.23286
    -0.34199
    -0.27779
    -0.18150
    -0.16867
    -0.13657
    -0.11731
    -0.14941
    -0.32915
    -0.56667
    -0.34841
    -0.48964
    -0.36125
    -0.47680
    -0.61802
    -0.63728
    -1.05454
    -1.22787
    -1.15725
    -1.40761
    -1.34984
    -1.24071
    -1.14442
    -1.08664
    -1.42687
    -1.60019
    -1.26638
    -1.37551
    -1.33058
    -1.19577
    -1.22145
    -1.27280
    -0.99677
    -1.05454
    -0.73357
    -0.76567
    -0.72715
    -0.73357
    -0.69506
    -0.52815
    -0.29705
    -0.32273
    -0.43186
    -0.30347
    -0.14941
     0.12663
     0.17798
     0.22934
     0.08169
     0.23576
     0.76857
     0.61450
     0.42192
     0.40908
     0.32563
     0.47970
     0.63376
     0.56315
     0.64018
     0.45402
     0.47328
     0.91621
     0.73005
     0.38982
     0.44118
     0.23576
    -0.03386
     0.35773
     0.35131
     0.38982
     0.29353
     0.28711
     0.08169
     0.01108
     0.15872
    -0.02102
    -0.17508
    -0.11089
    -0.07237
    -0.11089
    -0.20076
    -0.20076
    -0.13015
     0.03034
     0.06885
     0.17798
     0.22292
     0.21650
     0.34489
     0.81350
     0.88412
     1.35273
     1.40409
     1.69296
     1.27570
     0.73005
     1.23719
     2.08455
     2.07171
     1.56458
     1.71222
     2.03961
     1.33348
     1.12806
     1.25002
     1.53248
     2.00751
     2.18726
     1.75716
     1.28212
     1.13447
     0.96757
     1.62235
     1.12164
     0.46044
     0.58883
     0.72363
     0.72363
     0.62734
     0.66586
     0.79425
     0.53105
     0.55673
     0.26785
     0.06885
    -0.04028
     0.60808
     1.05102
     1.02534
     0.84560
     1.03176
     1.22435
     1.68012
     2.13590
     1.91764
     1.25644
     0.95473
     0.92263
     0.99967
     1.24360
     0.85202
     0.90980
     0.77499
     0.35773
    -0.34199
    -0.60518
    -0.38051
    -0.43186
    -0.63728
    -0.74641
    -0.93257
    -0.98393
    -1.25355
    -1.35626
    -1.16367
    -1.03529
    -0.87480
    -1.28564
    -0.90690
    -0.79777
    -0.81061
    -0.64370
    -0.64370
    -0.68864
    -0.91974
    -0.72715
    -0.68864
    -0.87480
    -1.09306
    -1.03529
    -1.02245
    -1.32416
    -1.49106
    -1.54242
    -1.48464
    -1.47822
    -1.39477
    -1.48464
    -1.27922
    -1.35626
    -1.67081
    -1.60019
    -1.33700
    -1.06738
    -0.93899
    -1.32416
    -1.65155
    -1.74784
    -1.35626
    -1.08022
    -1.15083
    -0.92616
    -1.02887
    -1.18293
    -1.11874
    -1.25996
    -1.22787
    -1.26638
    -1.24071
    -0.93257
    -0.86196
    -0.69506
    -0.76567
    -0.47038
    -0.47038
    -0.43186
    -0.59877
    -0.52173
    -0.41902
    -0.50247
    -0.29705
    -0.36125
    -0.41260
    -0.32273
    -0.28421
    -0.18150
    -0.09163
    -0.10447
    -0.20718
    -0.14299
    -0.14299
     0.06243
    -0.05954
    -0.04028
     0.33205
     0.25502
     0.29995
     0.33205
     0.36415
    -0.00818
     0.10737
     0.13305
     0.09453
     0.08811
     0.06885
    -0.22002
    -0.12373
    -0.09805
    -0.18150
    -0.43828
    -0.23286
    -0.29705
    -0.48322
    -0.47038
    -0.44470
    -0.41902
    -0.34841
    -0.22644
     0.02392
     0.20366
     0.26144
     0.31921
     0.28711
     0.70437
     1.29496
     1.27570
     1.60951
     1.71222
     2.03961
     1.96900
     2.11664
     1.90480
     1.78925
     2.03961
     2.57242
     2.51465
     2.25145
     2.16158
     2.52107
     2.59168
     2.42478
     1.67371
     2.69439
     2.95759
     3.32991
     2.82920
     2.71365
     2.70081
     2.34774
     2.79710
     3.41978
     2.97043
     2.97043
     1.95616
     1.50680
     1.38483
     1.44261
     0.78783
     0.32563
     0.21008
    -0.17508
    -0.41260
    -0.54099
    -0.67580
    -1.02245
    -1.29206
    -1.17009
    -1.15083
    -0.48964
    -0.21360
    -0.14299
    -0.66296
    -0.66296
    -0.47680
    -0.54099
    -0.09163
    -0.00176
    -0.04028
    -0.23928
    -0.61160
    -0.77851
    -0.85554
    -0.82986
    -0.95183
    -1.11232
    -1.24713
    -1.34342
    -1.49748
    -1.59377
    -1.68365
    -1.70290
    -1.60019
    -1.58735
    -1.56810
    -1.71574
    -1.53600
    -1.45897
    -1.58093
    -1.61945
    -1.74142
    -1.56810
    -1.51032
    -1.45897
    -1.40119
    -1.38193
    -1.19577
    -1.49106
    -1.38835
    -1.33700
    -1.02245
    -0.91332
    -0.82986
    -0.86838
    -0.82344
    -1.02245
    -0.79777
    -0.34199
    -0.32915
    -0.47680
    -0.36767
    -0.32915
    -0.35483
    -0.48964
    -0.61160
    -0.72715
    -0.77851
    -0.61160
    -0.50247
    -0.39976
    -0.47038
    -0.82344
    -0.81061
    -0.66938
    -0.63086
    -0.61160
    -0.52173
    -0.48964
    -0.59877
    -0.59235
    -0.40618
    -0.16867
    -0.03386
    -0.22644
    -0.12373
    -0.07237
     0.17798
     0.41550
     0.31279
    -0.17508
    -0.18150
    -0.07879
     0.13305
     0.10737
     0.10095
     0.21008
     0.33205
     0.26144
     0.29995
     0.06243
    -0.32915
    -0.14941
    -0.04670
    -0.12373
    -0.21360
    -0.20076
    -0.14299
    -0.32915
    -0.38051
    -0.42544
    -0.59877
    -0.55383
    -0.65012
    -0.75283
    -0.73999
    -0.77851
    -0.73357
    -0.76567
    -0.66938
    -0.68864
    -0.70148
    -0.73357
    -0.61160
    -0.43186
    -0.15583
    -0.32915
    -0.04028
     0.11379
     0.46686
     0.91621
     1.78925
     1.36557
     0.76857
     1.06386
     2.32848
     3.45188
     3.22078
     2.41194
     3.06030
     3.20794
     2.77784
     2.99610
     2.88055
     2.91265
     2.73291
     2.21935
     2.16158
     2.16158
     1.48754
     1.28854
     1.40409
     1.36557
     1.01893
     0.51179
     0.51179
     0.32563
     0.65302
     0.61450
     0.31921
     0.33205
     0.24218
     0.16514
     0.50537
     0.44760
     0.42192
     0.23576
     0.44760
     0.98683
     0.98041
     0.71721
     0.51821
     0.60166
     1.13447
     1.56458
     1.51964
     1.62235
     1.43619
     1.36557
     0.69154
     0.35773
     0.56315
     0.66586
     0.64018
     0.66586
     0.37057
    -0.21360
    -0.61802
    -0.96467
    -0.78493
    -0.57309
    -0.77209
    -1.06738
    -1.04170
    -1.20219
    -1.43329
    -1.09948
    -0.77851
    -0.94541
    -1.05454
    -1.18293
    -1.21503
    -1.31132
    -1.16367
    -1.22145
    -0.95183
    -0.76567
    -0.97751
    -1.16367
    -1.22145
    -1.38193
    -1.25355
    -0.84270
    -0.99677
    -1.06096
    -1.04812
    -1.13158
    -0.84912
    -1.00319
    -1.13800
    -1.12516
    -0.94541
    -0.91332
    -0.84270
    -0.84270
    -0.74641
    -0.81061
    -0.82986
    -0.74641
    -0.54099
    -0.57951
    -0.63086
    -0.50247
    -0.50889
    -0.32273
    -0.48322
    -0.57309
    -0.39976
    -0.49605
    -0.32915
    -0.38051
    -0.41902
    -0.45112
    -0.58593
    -0.47680
    -0.33557
    -0.41902
    -0.23928
    -0.48964
    -0.38692
    -0.41260
    -0.32273
    -0.18792
    -0.20076
    -0.32915
    -0.30347
    -0.29063
    -0.09805
    -0.25212
    -0.25854
    -0.43186
    -0.14941
    -0.02102
    -0.14941
    -0.01460
    -0.03386
     0.07527
     0.03676
     0.37698
     0.35131
     0.19082
     0.54389
     0.60808
     1.27570
     1.57741
     1.60951
     1.41051
     1.24360
     1.28854
     1.77000
     1.75716
     2.02677
     2.70723
     2.54033
     2.18726
     1.91764
     1.74432
     2.29639
     1.79567
     1.33990
     0.88412
     0.69154
     0.40908
     0.51821
     0.83276
     0.49895
    -0.34199
    -0.38692
    -0.95183
    -0.93899
    -1.17651
    -1.09948
    -1.27280
    -1.34342
    -1.33058
    -1.23429
    -1.22787
    -1.25355
    -1.26638
    -1.38835
    -1.13158
    -1.04170
    -0.99035
    -0.93257
    -0.97109
    -0.97751
    -0.82986
    -0.79777
    -0.73999
    -0.57951
    -0.41260
    -0.44470
    -0.25854
     0.12021
    -0.00176
     0.16514
     0.32563
     0.73647
     1.33348
     1.43619
     1.82135
     1.96258
     2.30923
     1.98826
     1.73790
     1.60309
     1.42977
     1.62877
     2.14232
     2.35416
     2.52107
     1.55174
     0.69796
     0.81350
     1.08312
     0.88412
     1.11522
     1.30138
     0.51821
     0.08811
    -0.07237
     0.03034
     0.28711
     0.51821
     0.18440
     0.02392
    -0.16867
    -0.31631
    -0.56667
    -0.57951
    -0.51531
    -1.02887
    -0.82344
    -1.17009
    -1.13158
    -1.40761
    -1.94042
    -1.49106
    -1.36909
    -1.69006
    -1.52958
    -1.60661
    -1.52316
    -1.71574
    -1.62587
    -1.52958
    -1.45897
    -1.57452
    -1.29206
    -1.13800
    -1.12516
    -1.03529
    -1.00961
    -0.65654
    -0.68864
    -0.62444
    -0.50247
    -0.38051
    -0.47680
    -0.34841
    -0.48964
    -0.43828
    -0.20718
    -0.25212
    -0.27779
    -0.34841
    -0.30989
    -0.28421
    -0.12373
    -0.20718
    -0.14299
    -0.16867
    -0.18792
     0.01108
     0.11379
     0.12663
    -0.05312
    -0.04670
     0.32563
     0.62092
     0.46686
     0.60166
     0.42192
     0.28069
     0.49253
     0.76215
     1.01893
     0.84560
     0.64018
     0.60166
     0.55673
     0.71079
     0.56315
     0.60166
     0.76857
     0.89696
     0.56957
     0.36415
     0.34489
     0.41550
     0.34489
     0.23576
     0.25502
     0.35773
     0.26785
     0.12663
     0.26144
     0.18440
     0.19082
     0.00466
    -0.01460
     0.08811
     0.05601
     0.08169
     0.19724
     0.21650
     0.15872
     0.20366
     0.20366
     0.28711
     0.09453
     0.14589
     0.21008
     0.31921
    -0.00176
    -0.09163
     0.15231
    -0.03386
    -0.08521
     0.02392
     0.06885
     0.12663
    -0.10447
    -0.70148
    -0.65012
    -0.68864
    -0.39976
    -0.25212
    -0.28421
    -0.42544
    -0.45754
    -0.65012
    -0.58593
    -0.45754
    -0.49605
    -0.54741
    -0.45112
    -0.45754
    -0.45112
    -0.22644
    -0.45754
    -0.33557
    -0.10447
     0.03034
     0.53105
     0.60808
     0.58241
     0.26144
     0.01750
     0.17156
     0.12663
     0.58241
     0.26785
     0.47970
     0.47970
     0.13947
    -0.08521
    -0.07879
     0.15872
     0.20366
    -0.00176
    -0.07237
     0.03034
     0.18440
     0.17798
     0.38340
     0.61450
     0.64018
     0.64660
     0.85844
     1.05102
     1.35273
     1.43619
     0.10095
     0.09453
     0.43476
     0.31279
     0.29995
     0.41550
     0.27427
    -0.03386
    -0.22644
    -0.14941
    -0.27779
    -0.67580
    -0.56667
    -0.40618
    -0.43186
    -0.21360
    -0.07237
     0.42834
     0.76857
     0.75573
     0.87128
     0.69796
     0.64660
     0.56957
     0.55673
     0.90338
     1.04460
     0.73005
     0.55031
     0.21650
     0.47970
     0.18440
     0.08811
    -0.16867
    -0.01460
    -0.04028
    -0.11731
    -0.23928
    -0.58593
    -0.63086
     0.21008
     0.84560
     1.50038
     0.90980
     0.94831
     1.45545
     1.47470
     1.60309
     1.67371
     2.48255
     3.02178
     3.08597
     2.57242
     1.79567
     1.57741
     1.83419
     1.66729
     1.48754
     1.26928
     0.79425
     0.47328
     0.23576
    -0.17508
    -0.50889
    -0.88122
    -0.86196
    -0.99035
    -0.97751
    -1.06738
    -1.34342
    -1.31774
    -1.13800
    -1.29848
    -1.24713
    -1.11874
    -1.03529
    -1.11232
    -0.93257
    -0.85554
    -0.91332
    -0.84912
    -1.04812
    -0.96467
    -0.80419
    -0.66296
    -0.72715
    -0.87480
    -0.82986
    -0.83628
    -0.74641
    -0.52173
    -0.50889
    -0.70790
    -0.87480
    -0.81061
    -0.82344
    -0.75925
    -0.84912
    -0.73999
    -0.52815
    -0.62444
    -0.55383
    -0.71431
    -0.77209
    -0.86196
    -0.79777
    -0.51531
    -0.41260
    -0.68864
    -0.55383
    -0.42544
    -0.12373
     0.10095
    -0.09805
    -0.45112
    -0.39976
    -0.32915
    -0.16867
     0.16514
     0.35773
     0.69796
     1.25002
     1.87913
     1.95616
     1.36557
     1.05744
     1.23077
     1.01251
     1.23077
     1.45545
     1.82777
     2.87413
     2.23861
     1.98826
     1.12806
     0.02392
     0.15231
     0.04959
     0.30637
     0.22934
    -0.04670
    -0.75283
    -0.88122
    -0.75925
    -0.77209
    -1.11232
    -1.29848
    -1.31774
    -1.34342
    -1.32416
    -1.11874
    -0.94541
    -1.25996
    -1.16367
    -1.08022
    -0.89406
    -0.88122
    -1.01603
    -0.83628
    -0.82986
    -0.81703
    -0.77209
    -0.75925
    -0.85554
    -0.86196
    -0.69506
    -0.54741
    -0.29063
    -0.27779
    -0.26496
    -0.16867
     0.39624
     0.77499
     0.48611
     0.70437
     0.71721
     1.15373
     1.33348
     0.24860
    -0.25212
     0.54389
     0.87770
     1.12806
     1.66729
     1.64803
     1.66729
     2.20010
     1.63519
     0.90338
     1.13447
     1.32064
     1.32706
     1.89197
     2.14874
     1.82135
     1.67371
     1.98184
     1.62877
     1.33348
     1.10880
     0.31279
    -0.32915
    -0.16867
    -0.03386
     0.06885
    -0.07237
    -0.49605
    -0.66296
    -0.47038
    -0.38692
    -0.48322
    -0.59877
    -0.41260
    -0.27138
    -0.29705
    -0.23286
     0.19082
     0.04959
     0.06885
     0.11379
     0.21008
     0.28069
     0.07527
     0.00466
    -0.10447
     0.13947
     0.19082
     0.03034
    -0.16867
    -0.14299
    -0.18150
     0.09453
    -0.19434
    -0.02744
     0.08811
    -0.43186
    -0.14299
    -0.01460
    -0.39334
    -0.50247
    -0.30989
    -0.16225
    -0.22002
    -0.14941
    -0.16867
    -0.20718
    -0.50247
    -0.52815
    -0.45112
    -0.34841
    -0.41902
    -0.54099
    -0.43186
    -0.20718
    -0.28421
    -0.43828
    -0.42544
    -0.55383
    -0.45112
    -0.56667
    -0.54741
    -0.68222
    -0.69506
    -0.64370
    -0.38051
    -0.29705
    -0.50889
    -0.38051
    -0.80419
    -0.68864
    -0.20076
     0.24860
     0.37698
     0.47328
     0.67228
     0.93547
     0.93547
     0.65302
     0.57599
     0.82634
     1.20509
     1.08954
     0.96757
     0.95473
     0.84560
     0.67228
     0.10095
    -0.22002
    -0.42544
    -0.07879
    -0.20718
    -0.51531
    -0.65012
    -0.91974
    -0.97109
    -1.18293
    -1.47180
    -1.58093
    -1.27280
    -0.16867
    -0.38692
    -0.36125
    -0.48964
    -0.85554
    -0.72073
    -0.43186
    -0.15583
     0.12021
     0.65302
     0.86486
     0.94831
     0.87128
     1.19867
     1.42977
     1.47470
     1.32706
     1.58383
     1.25002
     1.28212
     1.48754
     1.12164
     1.04460
     0.95473
     0.96757
     0.78141
     0.53105
     0.42834
     0.11379
     0.24218
     0.03676
     0.24860
     0.75573
     0.84560
    -0.02744
    -0.03386
     0.85844
     1.45545
     0.94831
     0.06885
     1.10238
     1.04460
     1.50038
     1.67371
     0.98041
     0.74931
     0.50537
     0.53747
     0.48611
     0.31279
    -0.16867
    -0.79135
    -0.48964
    -0.34199
    -0.66938
    -0.46396
    -0.23286
    -0.38051
    -0.43828
    -0.55383
    -0.79777
    -0.55383
    -0.36125
    -0.22002
     0.28711
     0.32563
     0.03676
     0.13305
     0.37057
     0.57599
     0.57599
     0.50537
     0.42192
     0.24860
     0.35131
     0.37057
     0.38340
     0.38340
     0.22292
     0.32563
     0.33847
     0.35773
     0.28069
     0.34489
     0.47970
     0.42192
     0.47328
     0.42834
     0.24218
     0.10737
     0.37057
     0.49895
     0.56315
     0.61450
     0.59524
     0.76215
     0.73005
     0.84560
     1.40409
     1.37199
     1.23077
     1.11522
     0.32563
    -0.36125
    -1.18935
    -1.88907
    -1.52316
    -0.85554
    -0.75283
    -0.68222
    -1.00319
    -1.35626
    -2.06881
    -2.35768
    -2.19720
    -2.37052
    -2.35768
    -1.59377
    -1.29848
    -0.79135
    -0.23928
    -0.34199
    -0.17508
    -0.30347
    -0.89406
    -0.50247
    -0.18150
    -0.13657
     0.36415
     0.35131
     0.32563
    -0.25212
    -0.36125
    -0.40618
    -0.31631
    -0.00818
     0.14589
     0.21650
     0.16514
     0.13305
     0.03034
     0.10737
    -0.37409
    -0.61160
    -0.69506
    -0.66938
    -0.63086
    -0.51531
    -0.59877
    -0.71431
    -1.06738
    -1.18293
    -1.09306
    -0.79777
    -0.88764
    -1.19577
    -1.14442
    -1.29206
    -1.07380
    -0.96467
    -1.08664
    -1.01603
    -0.93257
    -0.76567
    -0.92616
    -0.85554
    -0.69506
    -0.59235
    -0.70148
    -0.51531
    -0.52173
    -0.48322
    -0.53457
    -0.50889
    -0.39976
    -0.17508
    -0.16867
    -0.24570
    -0.38051
    -0.13657
    -0.10447
     0.08169
     0.51179
     0.53105
     0.80067
     1.53890
     2.13590
     2.16800
     1.96258
     3.32991
     3.93334
     3.30423
     3.84988
     4.79354
     4.36986
     4.14518
     4.70367
     4.84489
     1.74432
     2.24503
     2.90623
     2.93833
     2.21294
     1.11522
     0.47970
    -0.12373
    -0.62444
    -0.75283
    -1.13158
    -1.45897
    -1.40119
    -1.49106
    -1.09948
    -1.17651
    -1.09306
    -1.27280
    -0.82344
    -0.97751
    -1.36267
    -1.53600
    -1.33058
    -1.19577
    -0.62444
    -0.84270
    -0.99035
    -1.41403
    -1.35626
    -1.10590
    -0.73357
    -0.71431
    -0.93899
    -0.68222
    -0.43186
    -0.13657
     0.30637
     0.67870
     0.47970
    -0.03386
     0.21650
     0.72363
     0.94831
     0.83276
     0.67870
     0.54389
     0.43476
     0.12021
     0.22292
     0.21650
     0.03034
    -0.20076
    -0.22644
    -0.24570
    -0.43186
    -0.51531
    -0.63086
    -0.72715
    -0.52815
    -0.69506
    -0.63086
    -0.73357
    -0.77209
    -0.70790
    -0.75283
    -0.63086
    -0.66296
    -0.59877
    -0.65654
    -0.62444
    -0.53457
    -0.53457
    -0.50889
    -0.50247
    -0.34841
    -0.13657
    -0.15583
    -0.16225
    -0.02102
     0.20366
     0.21008
     0.65944
     1.05102
     1.69296
     2.23861
     2.60452
     2.77784
     1.76358
     1.04460
     1.00609
     1.30138
     1.73790
     1.65445
     1.36557
     1.27570
     1.00609
     0.42192
    -0.24570
    -0.86838
    -1.52316
    -1.36267
    -0.88764
    -0.44470
     0.00466
    -0.99035
    -1.17651
    -1.07380
    -0.84270
    -0.32915
     0.01750
    -0.18792
    -0.20076
    -0.38692
    -0.42544
    -0.25212
    -0.21360
    -0.50889
    -0.45112
    -0.52173
    -0.53457
    -0.74641
    -1.01603
    -0.83628
    -0.72073
    -0.48322
    -0.21360
    -0.26496
    -0.56025
    -0.50247
    -0.27138
    -0.03386
     0.10737
     0.13947
     0.31279
     0.38340
     0.60166
     0.08169
     0.24218
     0.42192
     0.87128
     1.10238
     0.60808
     0.56315
     1.05744
     1.04460
     1.08954
     1.82135
     1.82777
     1.52606
     0.87770
     0.35131
     0.40266
     0.95473
     1.06386
     0.85202
     0.60166
     0.36415
     0.25502
    -0.13015
    -0.77209
    -0.93257
    -0.99035
    -0.96467
    -0.86196
    -1.13800
    -1.17009
    -1.24713
    -1.22787
    -1.19577
    -1.29206
    -1.08664
    -1.11232
    -0.94541
    -0.79135
    -0.93257
    -0.89406
    -0.86838
    -0.75283
    -0.63728
    -0.50247
    -0.47038
    -0.50247
    -0.45754
    -0.21360
     0.00466
     0.03034
     0.04318
    -0.03386
    -0.01460
     0.15872
     0.54389
     0.67870
     0.51821
     0.80709
     1.13447
     1.48754
     1.10238
     0.42834
     0.33847
     0.42834
     0.65302
     1.03176
     1.03176
     1.05102
     0.46044
    -0.23286
    -0.42544
    -0.35483
    -0.43186
    -0.57309
    -0.47680
    -0.52173
    -0.38051
    -0.70790
    -0.84912
    -0.99035
    -0.91332
    -0.91332
    -0.54099
    -0.47680
    -0.37409
    -0.22644
    -0.14299
     0.15872
     0.22292
     0.16514
     0.06243
     0.15231
     0.53747
     0.59524
     0.53747
     0.59524
     0.59524
     0.56957
     0.40908
     0.54389
     0.45402
     0.28711
     0.23576
     0.16514
     0.10737
     0.01750
    -0.05312
    -0.09163
    -0.02744
     0.03676
    -0.28421
    -0.23286
    -0.20718
    -0.34841
    -0.38692
    -0.25212
    -0.18792
    -0.14941
    -0.13657
    -0.00176
     0.25502
     0.40266
     0.76215
     0.81350
     1.36557
     1.68012
     1.53248
     1.23077
     1.41693
     0.95473
     1.13447
     0.98041
     1.09596
     1.30138
     1.57099
     1.30780
     0.55673
     0.04318
     0.40908
     0.08169
     0.49895
     0.98041
     1.14731
     1.46828
     0.82634
     0.01108
     0.58883
     0.98041
     1.37841
     1.61593
     1.72506
     1.64161
     1.43619
     1.10880
     0.78141
     0.69154
     0.71079
     0.58883
     0.39624
     0.12021
    -0.24570
    -0.25854
    -0.34199
    -0.45112
    -0.59235
    -0.60518
    -0.81061
    -0.86838
    -1.09948
    -1.02245
    -1.02887
    -1.12516
    -1.27922
    -1.15083
    -1.08022
    -0.99677
    -1.03529
    -1.07380
    -1.03529
    -1.01603
    -0.89406
    -0.67580
    -0.68222
    -0.70790
    -0.71431
    -0.61802
    -0.65012
    -0.52173
    -0.71431
    -0.56667
    -0.48322
    -0.64370
    -0.41902
    -0.43828
    -0.41902
    -0.57309
    -0.54741
    -0.47680
    -0.41902
    -0.56025
    -0.47038
    -0.50889
    -0.55383
    -0.39976
    -0.53457
    -0.34199
    -0.35483
    -0.47680
    -0.41902
    -0.39976
    -0.42544
    -0.45754
    -0.47680
    -0.47680
    -0.27779
    -0.30989
    -0.23928
    -0.32915
    -0.39976
    -0.34841
    -0.33557
    -0.30347
    -0.25212
    -0.23286
    -0.29705
    -0.32273
    -0.30347
    -0.23286
    -0.14299
    -0.27779
    -0.18150
    -0.32915
    -0.25212
    -0.13015
    -0.23286
    -0.23928
    -0.30989
    -0.38051
    -0.16867
    -0.24570
    -0.14299
