# Supplementary material for: Software algorithm and hardware design for real-time implementation of new spectral estimator
Source: Biomed Eng Online. 2014 May 9;13:61. doi: 10.1186/1475-925X-13-61 (PMC4057578; doi:10.1186/1475-925X-13-61)
Supplement: Additional file 2 — txtfiles.zip. [file 1475-925X-13-61-S2.zip › FILE157.TXT]

    -0.12296
    -0.08915
    -0.17368
    -0.26667
    -0.24131
     0.00383
    -0.03843
    -0.11451
    -0.09760
    -0.30048
    -0.17368
    -0.03843
    -0.18214
    -0.07224
    -0.28358
    -0.02153
    -0.09760
    -0.10606
    -0.19904
    -0.15678
    -0.30048
    -0.03843
     0.02074
    -0.07224
    -0.17368
    -0.19904
    -0.05534
    -0.13987
    -0.20750
     0.02074
    -0.10606
    -0.30894
     0.05455
    -0.13142
    -0.05534
    -0.25822
    -0.29203
    -0.14832
    -0.01307
    -0.23286
    -0.25822
    -0.29203
    -0.09760
    -0.28358
    -0.13987
    -0.30048
    -0.46955
    -0.10606
    -0.32584
    -0.22440
    -0.35120
    -0.35966
    -0.31739
    -0.37656
    -0.04688
    -0.03843
    -0.02153
    -0.23286
     0.02919
     0.41804
     0.48567
     0.71391
     1.64376
     2.26931
     2.69197
     2.59898
     2.91175
     1.84664
    -0.57944
    -0.73160
     3.60492
     6.36913
     4.29809
     2.05797
    -2.08412
    -5.93035
    -5.09348
    -2.10102
    -1.17962
    -1.41631
    -2.03340
    -2.09257
    -3.13232
    -4.10444
    -4.11290
    -4.02837
    -3.19995
    -2.19401
    -1.30642
    -0.52027
    -0.14832
     0.46876
     0.84071
     1.04358
     1.15348
     1.21265
     1.06894
     1.08585
     0.83225
     0.83225
     0.62937
     0.37578
     0.24898
     0.45186
     0.37578
     0.01229
     0.11373
     0.23207
     0.06301
     0.14754
     0.05455
     0.02074
     0.02074
     0.00383
     0.21517
     0.06301
     0.01229
    -0.05534
     0.00383
     0.05455
     0.14754
    -0.02153
     0.01229
     0.14754
    -0.04688
     0.06301
    -0.02153
     0.05455
    -0.06379
     0.08837
    -0.01307
     0.06301
     0.10527
    -0.04688
    -0.24976
     0.01229
     0.06301
    -0.05534
     0.02919
    -0.03843
    -0.01307
    -0.08915
    -0.01307
    -0.03843
     0.02074
    -0.11451
     0.11373
     0.02919
     0.07991
    -0.01307
    -0.11451
    -0.01307
     0.30815
     0.07991
     0.13909
     0.14754
     0.21517
     0.02919
     0.30815
     0.21517
     0.27434
     0.42650
     0.32506
     0.32506
     0.42650
     0.30815
     0.44340
     0.34196
     0.42650
     0.47722
     0.41804
     0.39268
     0.52794
     0.48567
     0.36732
     0.51103
     0.54484
     0.51103
     0.57020
     0.40959
     0.53639
     0.46031
     0.45186
     0.41804
     0.56175
     0.57020
     0.39268
     0.53639
     0.35042
     0.29124
     0.36732
     0.18981
     0.21517
     0.40114
     0.29124
     0.20671
    -0.04688
     0.15599
     0.09682
    -0.03843
    -0.01307
     0.29124
     0.19826
     0.13063
     0.49412
     0.70545
     0.57866
     0.56175
     0.92524
     1.04358
     1.06049
     0.73927
     0.12218
     0.17290
     0.68009
     0.99286
     1.15348
     1.16193
     1.14502
     1.22110
     1.42398
     0.78153
     0.17290
     0.21517
     0.21517
    -0.08070
    -0.02153
     0.04610
    -0.58789
    -0.53717
     0.29124
    -0.56253
    -0.67243
    -1.15426
    -2.92099
    -4.05373
    -3.00552
    -1.77135
    -1.03592
    -1.50084
    -1.98268
    -1.99113
    -1.55156
    -1.34023
    -0.93448
    -0.85840
    -0.79077
    -0.50336
    -0.26667
     0.07146
     0.62937
     0.53639
     0.70545
     0.62092
     0.66319
     0.55330
     0.51103
     0.52794
     0.59556
     0.50258
     0.53639
     0.46876
     0.37578
     0.41804
    -0.02153
     0.04610
     0.58711
     0.26589
     0.24053
     0.10527
     0.24053
     0.10527
    -0.02153
     0.18981
     0.04610
     0.11373
     0.09682
    -0.02998
    -0.12296
    -0.05534
    -0.13987
    -0.13142
     0.13063
    -0.06379
    -0.22440
    -0.20750
    -0.12296
    -0.09760
    -0.08915
    -0.13987
    -0.27512
    -0.06379
    -0.03843
    -0.08915
    -0.13987
    -0.21595
    -0.19904
    -0.27512
    -0.06379
    -0.04688
    -0.20750
    -0.21595
    -0.19059
    -0.08915
    -0.10606
    -0.15678
    -0.00462
    -0.07224
    -0.14832
    -0.12296
    -0.03843
    -0.24976
    -0.11451
    -0.20750
     0.02074
    -0.06379
    -0.20750
    -0.19059
    -0.05534
    -0.23286
    -0.05534
    -0.23286
    -0.19059
    -0.15678
    -0.02153
    -0.30048
    -0.18214
    -0.07224
    -0.07224
    -0.21595
    -0.15678
     0.11373
    -0.03843
     0.28279
     0.55330
     0.25743
     0.13909
     0.35042
     0.73927
     0.67164
     0.38423
    -0.19059
    -0.07224
     0.49412
     0.75617
     0.48567
     0.71391
     0.88297
     0.82380
     0.27434
     0.02919
    -0.02998
    -0.02998
     0.42650
     0.95060
     0.35887
     0.02919
     0.33351
     0.02919
    -0.82458
    -0.67243
    -0.47800
    -0.01307
     0.51103
     0.76463
     0.17290
    -0.57944
    -1.01901
    -0.77386
    -1.13735
    -1.39095
    -1.90660
    -1.94887
    -1.35714
    -1.16271
    -1.36559
    -1.42476
    -1.71218
    -2.30390
    -2.06721
    -1.83897
    -1.98268
    -1.76289
    -1.23879
    -0.95984
    -0.68933
    -0.41037
    -0.15678
     0.31660
     0.54484
     0.66319
     0.49412
     0.41804
     0.63783
     0.48567
     0.57866
     0.81535
     0.65473
     0.46876
     0.37578
     0.39268
     0.51948
     0.57866
     0.51948
     0.57866
     0.65473
     0.64628
     0.78153
     0.58711
     0.78153
     0.73927
     0.68009
     1.05204
     1.10276
     0.86607
     0.87452
     0.76463
     0.92524
     0.87452
     0.84916
     0.60402
     0.76463
     0.59556
     0.69700
     0.52794
     0.36732
     0.27434
     0.25743
     0.30815
     0.31660
    -0.02998
    -0.13142
    -0.03843
     0.05455
    -0.06379
    -0.13987
    -0.25822
    -0.32584
    -0.12296
    -0.24131
    -0.24131
    -0.23286
    -0.31739
    -0.42728
    -0.43573
    -0.24131
    -0.41037
    -0.35966
    -0.46109
    -0.52027
    -0.37656
    -0.53717
    -0.56253
    -0.51181
    -0.43573
    -0.44419
    -0.34275
    -0.32584
    -0.55408
    -0.62171
    -0.35120
    -0.18214
    -0.23286
    -0.41037
    -0.14832
    -0.06379
     0.02074
     0.40114
     0.40959
     0.92524
     1.16193
     1.49161
     1.71984
     2.02416
     1.85510
     1.27182
     0.89143
     1.51697
     1.50851
     1.40707
     1.26337
     1.66912
     2.03261
     1.40707
     0.35887
    -0.12296
    -0.18214
    -0.24131
    -0.37656
    -0.65552
    -0.69779
    -0.47800
    -1.28951
    -1.92351
    -0.83304
    -0.33430
    -0.84994
    -2.36308
    -2.40534
    -1.89815
    -1.22189
    -1.31487
    -1.19653
    -1.29797
    -1.45012
    -1.12890
    -1.16271
    -0.93448
    -0.87530
    -0.50336
    -0.30894
    -0.20750
    -0.10606
    -0.12296
     0.05455
    -0.15678
     0.10527
     0.07991
     0.09682
     0.18135
     0.04610
     0.23207
     0.27434
     0.05455
    -0.15678
    -0.05534
     0.35042
     0.28279
     0.28279
     0.18135
     0.33351
     0.34196
     0.24053
     0.34196
     0.39268
     0.38423
     0.36732
     0.51103
     0.54484
     0.52794
     0.44340
     0.18135
     0.57020
     0.44340
     0.22362
     0.16445
     0.35887
     0.29124
     0.35042
     0.18981
     0.27434
     0.10527
     0.38423
     0.06301
     0.24898
    -0.00462
     0.07991
    -0.08070
     0.20671
     0.30815
     0.24053
     0.01229
    -0.04688
     0.03765
     0.07146
    -0.00462
     0.04610
     0.02919
     0.06301
    -0.00462
    -0.03843
    -0.13987
     0.09682
    -0.12296
     0.01229
     0.11373
    -0.02153
     0.05455
    -0.02153
    -0.12296
    -0.01307
     0.01229
    -0.13142
    -0.07224
    -0.04688
    -0.01307
    -0.08915
    -0.11451
    -0.09760
    -0.28358
    -0.31739
    -0.16523
    -0.16523
    -0.32584
    -0.28358
    -0.30048
    -0.12296
    -0.18214
    -0.01307
     0.25743
     0.17290
     0.54484
     0.63783
     0.31660
     0.55330
     0.60402
     0.87452
     1.01822
     0.81535
     0.22362
     0.18135
     0.77308
     0.98441
     0.99286
     1.01822
     0.60402
     0.45186
     0.18981
     0.02074
     0.00383
     0.77308
     0.87452
    -0.32584
    -0.12296
     0.79844
    -0.09760
     0.25743
     0.50258
     0.56175
     1.54233
     1.14502
     0.68009
     0.35042
     0.24898
     0.01229
    -0.68088
    -0.92602
    -0.98520
    -1.15426
    -0.69779
    -0.43573
    -0.70624
    -1.21343
    -1.59383
    -2.04185
    -2.18556
    -1.95732
    -1.93196
    -1.44167
    -1.27261
    -0.95984
    -0.90912
    -0.53717
    -0.28358
    -0.23286
    -0.07224
     0.27434
     0.13063
     0.23207
     0.28279
     0.21517
     0.30815
     0.32506
     0.19826
     0.27434
     0.45186
     0.32506
     0.31660
     0.19826
     0.30815
     0.29124
    -0.07224
     0.24898
     0.10527
    -0.02153
    -0.01307
    -0.11451
    -0.18214
    -0.24131
    -0.08915
    -0.27512
    -0.22440
    -0.12296
    -0.23286
    -0.23286
    -0.23286
    -0.32584
    -0.39347
    -0.17368
    -0.24131
    -0.14832
    -0.27512
    -0.13987
    -0.26667
    -0.12296
    -0.45264
    -0.03843
    -0.10606
     0.03765
    -0.13142
    -0.15678
     0.02074
     0.06301
    -0.00462
     0.02919
     0.02074
    -0.00462
    -0.11451
     0.01229
     0.00383
    -0.00462
     0.00383
    -0.08070
    -0.11451
     0.06301
    -0.03843
    -0.11451
    -0.20750
    -0.20750
    -0.24976
    -0.40192
    -0.04688
    -0.11451
    -0.23286
    -0.12296
     0.20671
     0.26589
     0.57020
     0.82380
     1.08585
     1.35635
     1.58459
     1.22956
     0.77308
     0.77308
     1.45779
     1.22110
     1.26337
     1.00977
     0.91679
     0.90833
     1.03513
     0.53639
    -0.01307
    -0.19904
    -0.44419
    -0.78232
    -0.90066
    -1.06973
    -0.92602
    -0.90912
    -0.76541
    -0.70624
    -0.58789
    -0.99365
    -1.05282
    -0.72315
    -0.80768
    -0.72315
    -0.46955
     0.26589
     0.68009
     0.88297
     0.58711
     0.22362
     0.24898
     0.39268
     0.68855
     0.79844
     0.40114
     0.53639
     0.68009
     0.40959
     0.02074
    -0.66397
    -1.39941
    -1.54311
    -1.26415
    -1.38250
    -1.53466
    -1.73753
    -1.90660
    -2.14329
    -1.95732
    -1.94041
    -1.95732
    -1.62764
    -1.49239
    -1.32333
    -1.22189
    -0.87530
    -0.83304
    -0.57099
    -0.44419
    -0.18214
     0.00383
    -0.08915
    -0.00462
     0.28279
     0.15599
    -0.00462
    -0.14832
     0.04610
    -0.10606
    -0.41037
    -0.35120
    -0.30894
    -0.13987
    -0.30048
    -0.34275
    -0.43573
    -0.30048
    -0.30048
    -0.44419
    -0.41883
    -0.39347
    -0.24976
    -0.36811
    -0.26667
    -0.02998
     0.04610
    -0.17368
    -0.05534
     0.14754
    -0.01307
     0.11373
    -0.08915
     0.17290
    -0.13987
     0.08837
     0.22362
     0.14754
     0.05455
     0.16445
    -0.08070
     0.27434
     0.04610
     0.11373
     0.17290
     0.13909
    -0.02998
     0.09682
     0.15599
     0.00383
     0.13063
    -0.13987
     0.25743
    -0.02153
     0.05455
     0.18981
     0.18981
     0.34196
     0.51948
     0.37578
     0.52794
     0.54484
     0.95905
     0.68855
     0.86607
     1.09430
     1.65222
     1.85510
     1.84664
     2.20168
     1.80438
     1.61841
     1.36481
     1.55923
     1.44934
     1.03513
     0.70545
     0.85761
     0.73927
     0.93369
     0.95060
     0.67164
     0.57020
     0.27434
     0.10527
    -0.15678
     0.00383
     0.05455
     0.12218
     0.27434
     0.84071
     0.67164
     0.49412
    -0.05534
     0.27434
     0.92524
     0.73927
     0.57866
     0.43495
     0.41804
     0.32506
     0.29970
     0.21517
    -0.13987
    -0.65552
    -0.92602
    -1.24725
    -1.88969
    -2.05031
    -1.65300
    -1.88969
    -2.21937
    -2.48987
    -2.62513
    -2.54059
    -2.81955
    -2.72657
    -2.62513
    -1.94887
    -1.69527
    -1.53466
    -1.28951
    -0.96829
    -0.78232
    -0.55408
    -0.33430
     0.06301
     0.18981
     0.20671
     0.12218
     0.02919
     0.07146
     0.13063
     0.01229
     0.09682
     0.18981
     0.18981
     0.05455
     0.51948
     0.35042
     0.25743
     0.24898
     0.18981
     0.34196
     0.26589
     0.22362
     0.06301
     0.08837
     0.18135
     0.19826
     0.12218
     0.03765
    -0.28358
    -0.21595
    -0.23286
     0.02074
    -0.12296
     0.00383
    -0.03843
     0.18135
     0.28279
     0.24053
     0.01229
     0.30815
     0.10527
     0.24053
     0.29970
     0.35042
     0.22362
     0.29124
     0.16445
     0.24898
     0.35887
     0.07991
    -0.02153
    -0.11451
    -0.03843
     0.02919
     0.09682
    -0.24131
    -0.08070
    -0.13142
    -0.10606
    -0.02153
    -0.10606
    -0.03843
    -0.41037
    -0.08915
     0.02074
    -0.12296
    -0.19904
    -0.13142
    -0.19059
    -0.36811
    -0.36811
    -0.34275
    -0.44419
    -0.28358
    -0.42728
    -0.47800
     0.02919
    -0.00462
    -0.24131
     0.00383
     0.40114
     0.51103
     0.54484
     0.95905
     1.73675
     2.63280
     3.11463
     2.97938
     1.60995
     0.44340
     0.02074
     0.01229
     1.35635
     1.61841
     1.37326
     0.61247
     0.04610
    -0.79077
    -1.76289
    -2.68430
    -3.06470
    -2.75192
    -2.21937
    -2.04185
    -2.16865
    -1.99959
    -1.36559
    -1.94041
    -2.27009
    -2.28700
    -1.99113
    -1.11199
     0.13909
     0.24053
    -0.08070
    -0.34275
    -0.62171
    -0.10606
     0.20671
     0.29124
     0.25743
     0.39268
     0.41804
     0.38423
     0.55330
     0.42650
     0.23207
    -0.03843
     0.13909
     0.33351
     0.09682
     0.09682
     0.02074
     0.00383
    -0.10606
     0.06301
    -0.01307
    -0.08070
    -0.12296
     0.11373
     0.08837
     0.20671
     0.07146
     0.02074
    -0.37656
    -0.41037
    -0.17368
    -0.19904
     0.03765
    -0.11451
    -0.23286
    -0.10606
    -0.02998
    -0.20750
    -0.25822
    -0.35120
    -0.28358
    -0.19059
     0.11373
    -0.21595
    -0.06379
     0.10527
    -0.03843
     0.24898
     0.20671
     0.31660
     0.22362
     0.20671
     0.06301
     0.10527
     0.21517
     0.28279
     0.45186
     0.13063
     0.29124
     0.38423
     0.14754
     0.33351
     0.46876
     0.17290
     0.23207
     0.32506
     0.37578
     0.47722
     0.28279
     0.41804
     0.18981
     0.36732
     0.14754
     0.24053
     0.23207
     0.25743
     0.10527
     0.18981
     0.13063
     0.24053
     0.17290
     0.07146
    -0.04688
     0.24898
     0.08837
     0.02074
     0.14754
    -0.04688
     0.02919
     0.10527
     0.13909
     0.11373
    -0.00462
     0.02919
     0.25743
     0.21517
     0.07991
     0.23207
     0.26589
     0.03765
     0.29970
     0.22362
     0.15599
     0.27434
     0.44340
     0.26589
     0.15599
     0.20671
     0.07991
     0.04610
     0.22362
     0.40959
     0.29970
     0.51948
     0.73081
     1.44934
     1.85510
     1.77902
     1.70294
     1.67758
     1.71139
     1.82974
     2.09179
     2.24395
     2.05797
     1.55923
     1.39862
     1.22110
     0.88297
     0.35887
    -0.46109
    -1.12890
    -1.76289
    -1.77135
    -1.56002
    -2.19401
    -2.73502
    -2.78574
    -4.18052
    -4.67081
    -2.55750
    -1.56002
    -1.26415
    -2.05876
    -2.28700
    -2.34617
    -2.18556
    -1.39095
    -0.31739
     0.13909
     0.42650
     0.57020
     0.51948
     0.79844
     0.87452
     0.83225
     1.03513
     1.15348
     1.09430
     1.37326
     1.15348
     1.06049
     0.98441
     0.95060
     1.04358
     0.78153
     0.83225
     0.82380
     0.52794
     0.54484
     0.46876
     0.50258
     0.39268
     0.29970
    -0.02998
     0.16445
     0.06301
    -0.06379
     0.02074
     0.02074
    -0.12296
    -0.26667
    -0.23286
    -0.23286
    -0.29203
    -0.18214
    -0.34275
    -0.41037
    -0.25822
    -0.27512
    -0.38502
    -0.46109
    -0.35120
    -0.40192
    -0.43573
    -0.29203
    -0.36811
    -0.35966
    -0.36811
    -0.14832
    -0.17368
    -0.18214
    -0.18214
    -0.02998
    -0.11451
     0.02919
    -0.01307
     0.27434
     0.50258
     0.40959
     0.20671
     0.55330
     0.50258
     0.76463
     0.64628
     0.68009
     0.64628
     0.89988
     1.03513
     0.85761
     0.88297
     0.68009
     0.60402
     0.72236
     1.05204
     0.71391
     0.61247
     0.58711
     0.63783
     0.49412
     0.44340
     0.33351
     0.20671
     0.25743
     0.29970
     0.22362
     0.07146
    -0.00462
    -0.02998
    -0.30894
    -0.09760
    -0.15678
    -0.35120
    -0.41883
    -0.24131
    -0.24131
    -0.05534
    -0.25822
    -0.08070
     0.21517
     0.72236
     1.02668
     0.61247
     0.62937
     1.11966
     1.47470
     1.64376
     1.14502
     0.36732
    -0.36811
     0.15599
     0.45186
     0.41804
    -0.57944
    -0.95138
    -0.62171
    -0.95138
    -1.31487
    -1.94887
    -2.34617
    -2.36308
    -2.22782
    -2.16020
    -2.27009
    -2.10948
    -2.01649
    -1.72908
    -1.71218
    -1.30642
    -1.41631
    -1.23034
    -0.92602
    -0.75696
    -0.71469
    -0.61325
    -0.08915
    -0.08070
     0.12218
     0.06301
     0.06301
     0.22362
     0.18981
     0.53639
     0.44340
     0.38423
     0.59556
     0.81535
     0.68009
     0.47722
     0.33351
     0.22362
     0.14754
     0.19826
    -0.28358
    -0.53717
    -0.09760
    -0.06379
    -0.35120
    -0.35120
    -0.68088
    -0.68088
    -0.83304
    -0.71469
    -0.77386
    -0.95138
    -0.84994
    -0.79077
    -0.75696
    -0.58789
    -0.47800
    -0.54563
    -0.18214
     0.06301
     0.06301
     0.18981
     0.07991
     0.21517
     0.28279
     0.07991
     0.16445
     0.34196
     0.17290
     0.31660
     0.31660
     0.33351
     0.13063
    -0.08070
     0.04610
     0.27434
     0.28279
    -0.02998
     0.12218
     0.05455
     0.25743
     0.02919
    -0.22440
    -0.08915
     0.14754
    -0.02998
     0.05455
    -0.06379
    -0.27512
    -0.21595
    -0.18214
     0.00383
     0.07991
    -0.21595
    -0.20750
    -0.02153
     0.11373
     0.07146
     0.11373
     0.07991
     0.41804
     0.31660
     0.49412
     0.70545
     0.52794
     0.51103
     0.50258
     0.68855
     0.83225
     0.64628
     0.60402
     0.65473
     0.73081
     0.67164
     0.57020
     0.51103
     0.40114
     0.57020
     0.49412
     0.62937
     0.50258
     0.48567
     0.20671
     0.45186
     0.63783
     0.62092
     0.70545
     0.98441
     1.38171
     1.44089
     1.87200
     2.40456
     2.80186
     2.51445
     2.10869
     2.10024
     2.67506
     2.68351
     2.11715
     2.31157
     2.34538
     2.04952
     1.86355
     1.54233
     1.27182
     1.29718
     0.90833
     0.21517
    -0.27512
    -0.48645
    -0.08915
     0.06301
     0.55330
     0.86607
     0.51948
     0.58711
     1.17884
     0.86607
     0.95905
     0.99286
     0.89143
     1.11966
     1.05204
     1.05204
     0.84916
     0.77308
     0.72236
     0.36732
     0.75617
     0.54484
     0.12218
    -0.44419
    -0.74850
    -1.12045
    -1.48394
    -1.38250
    -1.09509
    -0.92602
    -1.14581
    -1.34869
    -1.29797
    -1.35714
    -1.26415
    -1.11199
    -1.09509
    -1.07818
    -1.14581
    -1.00210
    -0.72315
    -0.31739
    -0.25822
    -0.33430
    -0.28358
    -0.24131
    -0.11451
    -0.07224
    -0.14832
    -0.24131
    -0.07224
    -0.10606
    -0.16523
    -0.07224
    -0.31739
    -0.29203
    -0.48645
    -0.12296
    -0.20750
    -0.21595
    -0.25822
    -0.31739
    -0.39347
    -0.19059
    -0.11451
    -0.24976
    -0.26667
    -0.18214
    -0.21595
    -0.07224
    -0.09760
    -0.10606
    -0.30048
    -0.08915
     0.07991
    -0.23286
     0.07991
     0.18981
    -0.00462
     0.07991
     0.07146
     0.02074
    -0.01307
     0.02919
    -0.07224
    -0.04688
    -0.03843
    -0.03843
    -0.02153
    -0.13142
    -0.20750
    -0.21595
    -0.42728
    -0.35966
    -0.36811
    -0.45264
    -0.45264
    -0.57099
    -0.49491
    -0.46109
    -0.46109
    -0.37656
    -0.62171
    -0.48645
    -0.58789
    -0.40192
    -0.26667
     0.23207
     0.12218
     0.31660
     0.42650
     0.83225
     1.38171
     1.50851
     1.56769
     1.43243
     1.80438
     2.12560
     1.75366
     1.39017
     0.94215
     0.66319
     1.01822
     1.21265
     0.86607
     0.29970
     0.02919
    -0.29203
    -0.61325
    -0.88376
    -0.94293
    -0.90912
    -1.08663
    -1.12045
    -0.92602
    -0.84994
    -0.84994
    -0.92602
    -0.55408
    -0.47800
    -0.35966
    -0.30894
    -0.34275
    -0.57944
    -0.47800
    -0.43573
    -0.24976
     0.22362
    -0.00462
    -0.21595
    -0.30894
    -0.23286
    -0.44419
    -0.20750
     0.18135
     0.07146
    -0.13142
    -0.51181
    -0.58789
    -0.75696
    -0.54563
    -0.90066
    -1.30642
    -1.54311
    -2.18556
    -2.17710
    -1.66991
    -1.35714
    -1.45858
    -1.40786
    -1.80516
    -1.30642
    -1.35714
    -1.87279
    -1.80516
    -1.28951
    -1.12890
    -0.72315
    -0.33430
    -0.11451
    -0.05534
    -0.24131
    -0.41883
    -0.14832
    -0.63861
    -0.80768
    -0.92602
    -0.73160
    -0.62171
    -0.66397
    -1.12890
    -0.73160
    -0.46955
    -0.38502
    -0.71469
    -0.65552
    -0.50336
    -0.50336
    -0.32584
    -0.27512
    -0.14832
     0.03765
     0.07991
     0.48567
     0.57866
     0.57866
     0.62092
     0.53639
     0.73081
     0.66319
     0.55330
     0.53639
     0.73927
     0.67164
     0.73081
     0.81535
     0.65473
     0.64628
     0.69700
     0.62092
     0.78999
     0.60402
     0.64628
     0.83225
     1.13657
     1.47470
     1.71984
     1.90582
     2.10024
     1.94808
     2.10869
     2.08333
     1.82128
     1.96499
     2.01571
     1.90582
     2.20168
     1.66912
     1.29718
     1.40707
     1.19574
     0.65473
     0.44340
     0.09682
    -0.05534
    -0.19904
    -0.17368
    -0.28358
    -0.46109
    -0.46955
    -0.30048
    -0.40192
     0.00383
    -0.05534
    -0.10606
    -0.08070
     0.09682
     0.12218
     0.22362
     0.14754
     0.24898
     0.41804
     0.44340
     0.49412
     0.23207
     0.41804
     0.40959
     0.33351
     0.26589
     0.32506
     0.29970
     0.17290
     0.13909
     0.31660
     0.19826
     0.20671
    -0.02153
     0.44340
     0.51103
     0.45186
     0.31660
     0.26589
     0.18981
     0.35042
     0.47722
     0.57020
     0.86607
     0.50258
     0.55330
     0.69700
     0.36732
     0.40114
     0.13909
     0.22362
     0.29124
     0.51103
     0.57866
     0.57020
     0.57020
     0.79844
     0.76463
     1.17038
     1.23801
     1.06049
     0.76463
     0.68855
     1.14502
     1.00977
     1.10276
     1.18729
     0.86607
     0.89143
     0.48567
     0.27434
     0.06301
     0.03765
    -0.26667
     0.06301
    -0.00462
    -0.37656
    -0.24976
    -0.20750
    -0.13142
    -0.25822
    -0.42728
    -0.46109
    -0.32584
    -0.20750
    -0.24131
    -0.23286
    -0.18214
     0.02074
     0.40114
     0.58711
    -0.11451
    -0.59635
    -0.80768
    -0.88376
    -1.20498
    -0.85840
    -0.13142
    -0.22440
    -0.48645
    -0.70624
    -1.17962
    -1.04437
    -0.99365
    -0.79922
    -0.75696
    -0.35120
     0.29124
     0.52794
     0.72236
     1.23801
     1.27182
     0.84916
     0.90833
     1.47470
     2.32002
     2.35384
     1.75366
     1.25492
     1.12812
     0.70545
     0.09682
     0.07146
     0.18135
     0.18981
    -0.29203
    -0.64707
    -0.89221
    -1.14581
    -1.43322
    -1.63610
    -1.75444
    -1.42476
    -1.31487
    -1.22189
    -1.10354
    -1.08663
    -0.84149
    -0.95138
    -0.67243
    -0.65552
    -0.69779
    -0.63016
    -0.55408
    -0.41037
    -0.36811
    -0.26667
    -0.52027
    -0.35966
    -0.19059
    -0.16523
    -0.19904
    -0.38502
    -0.14832
    -0.30048
    -0.19904
    -0.09760
    -0.08070
    -0.30048
    -0.25822
    -0.01307
    -0.06379
    -0.20750
    -0.26667
    -0.22440
    -0.17368
    -0.24976
    -0.14832
    -0.24976
    -0.18214
    -0.35120
    -0.39347
    -0.12296
    -0.13987
    -0.26667
    -0.21595
    -0.13142
    -0.08915
    -0.00462
    -0.08070
    -0.05534
     0.18981
     0.22362
     0.33351
     0.35042
     0.51948
     0.39268
     0.33351
     0.61247
     0.84916
     0.50258
     0.58711
     0.57020
     0.37578
     0.24053
    -0.08070
     0.05455
    -0.72315
    -0.66397
    -0.72315
    -0.24131
     0.12218
     0.33351
     0.32506
     0.29970
    -0.54563
    -2.43070
    -2.39689
    -1.84743
    -1.33178
    -0.84149
    -0.43573
    -0.33430
    -0.46955
    -0.60480
    -1.24725
    -1.82207
    -1.61919
    -1.39095
    -1.16271
    -0.85840
    -0.41883
    -0.80768
    -0.51181
    -0.13987
    -0.13987
    -0.26667
    -0.19904
    -0.11451
     0.02074
    -0.09760
     0.05455
     0.12218
     0.34196
     0.46031
     0.29970
     0.35887
     0.90833
     1.06049
     1.04358
     1.18729
     1.75366
     1.72830
     1.41553
     1.54233
     1.91427
     1.64376
     1.69448
     1.71139
     1.71984
     1.51697
     1.43243
     1.01822
     1.00977
     0.73927
     0.41804
     0.08837
     0.07146
    -0.13987
    -0.26667
    -0.52872
    -0.63861
    -0.78232
    -1.13735
    -0.95984
    -0.85840
    -0.87530
    -1.13735
    -1.01901
    -0.84994
    -0.64707
    -0.76541
    -0.77386
    -0.51181
    -0.65552
    -0.43573
    -0.37656
    -0.34275
    -0.24976
    -0.30894
    -0.18214
    -0.17368
    -0.17368
    -0.42728
    -0.19059
    -0.15678
    -0.11451
    -0.08915
    -0.10606
    -0.14832
    -0.20750
    -0.02998
    -0.00462
     0.12218
     0.02074
     0.26589
     0.39268
     0.40959
     0.40114
     0.42650
     0.66319
     0.45186
     0.65473
     0.77308
     0.60402
     0.77308
     0.84071
     0.85761
     0.74772
     0.59556
     0.62092
     0.73081
     0.68009
     0.78999
     0.67164
     0.52794
     0.56175
     0.42650
     0.52794
     0.78999
     0.62092
     0.83225
     0.55330
     0.68009
     0.81535
     0.75617
     0.73081
     0.66319
     0.69700
     0.78153
     0.86607
     0.82380
     0.80689
     0.58711
     0.82380
     0.85761
     0.95905
     0.62937
     0.62092
     0.70545
     0.58711
     0.48567
     0.64628
     0.54484
     0.48567
     0.39268
     0.46031
     0.40959
     0.29970
     0.31660
    -0.04688
    -0.01307
     0.22362
     0.09682
    -0.08915
     0.09682
    -0.11451
     0.06301
     0.20671
     0.57020
     0.81535
     0.83225
     0.54484
     0.08837
    -0.41037
    -0.36811
     0.26589
     0.11373
    -0.47800
    -0.80768
    -0.84994
    -1.23879
    -1.40786
    -1.46703
    -1.56847
    -1.73753
    -2.20246
    -3.12387
    -2.93790
    -3.06470
    -2.79419
    -2.54059
    -2.19401
    -2.06721
    -1.91505
    -2.09257
    -1.84743
    -1.66146
    -1.45858
    -1.39095
    -1.16271
    -0.75696
    -0.64707
    -0.35120
    -0.13142
     0.15599
     0.24053
     0.30815
     0.22362
     0.42650
     0.73081
     0.83225
     0.55330
     0.59556
     0.62092
     0.29124
     0.32506
     0.47722
     0.50258
     0.29970
     0.30815
     0.42650
     0.43495
     0.52794
     0.38423
     0.22362
     0.45186
     0.58711
     0.39268
     0.50258
     0.70545
     0.66319
     0.60402
     0.65473
     0.63783
     0.90833
     0.51948
     0.54484
     0.63783
     0.59556
     0.70545
     0.15599
     0.52794
     0.41804
     0.23207
     0.30815
     0.40959
     0.18135
     0.23207
     0.23207
     0.27434
     0.33351
     0.36732
     0.23207
     0.08837
     0.29970
     0.26589
     0.17290
     0.18135
     0.21517
     0.18981
     0.20671
     0.19826
     0.46031
     0.21517
     0.16445
     0.01229
     0.29124
     0.29970
     0.19826
     0.25743
     0.07146
     0.11373
     0.16445
     0.04610
     0.26589
     0.22362
     0.08837
     0.06301
    -0.02153
    -0.00462
     0.15599
     0.12218
     0.04610
     0.36732
     0.32506
     0.44340
     0.38423
     0.31660
     0.58711
     0.43495
     0.81535
     0.78153
     0.77308
     0.96751
     1.00132
     1.03513
     0.97596
     1.22956
     1.19574
     1.15348
     1.22956
     1.06049
     0.91679
     1.15348
     0.98441
     0.97596
     0.73081
     0.73927
     0.90833
     0.51103
     0.70545
     0.51948
     0.37578
     0.18135
     0.23207
     0.17290
     0.19826
     0.22362
     0.26589
     0.29124
     0.39268
     0.13063
     0.14754
     0.35887
     0.43495
     0.46031
     0.52794
     0.60402
     0.57020
     0.82380
     0.75617
     0.85761
     0.94215
     1.14502
     1.12812
     1.22110
     1.60995
     1.84664
     2.21859
     2.75114
     2.69197
     2.99628
     2.53981
     2.47218
     2.85258
     2.48909
     1.12812
    -0.43573
    -0.58789
    -0.95984
    -1.74599
    -3.38592
    -3.57189
    -2.62513
    -1.33178
    -2.30390
    -3.16613
    -4.62855
    -4.55247
    -3.52117
    -2.75192
    -1.81361
    -0.86685
    -0.29203
     0.59556
     1.47470
     1.81283
     2.14251
     2.29467
     2.25240
     2.29467
     2.18477
     2.43837
     2.03261
     1.77902
     1.70294
     1.45779
     1.29718
     1.08585
     0.78153
     0.99286
     0.67164
     0.52794
     0.35042
     0.27434
     0.11373
    -0.04688
    -0.12296
     0.02919
    -0.03843
    -0.04688
    -0.23286
    -0.21595
    -0.25822
    -0.35120
    -0.39347
    -0.35966
    -0.29203
    -0.18214
    -0.26667
    -0.35966
    -0.41037
    -0.24131
    -0.47800
    -0.15678
    -0.16523
    -0.40192
    -0.31739
    -0.14832
    -0.24131
    -0.31739
    -0.25822
    -0.40192
    -0.21595
    -0.02998
    -0.13987
    -0.18214
    -0.23286
    -0.24976
    -0.40192
    -0.15678
    -0.00462
    -0.36811
    -0.28358
    -0.16523
    -0.05534
    -0.13142
    -0.08915
    -0.39347
    -0.36811
    -0.13987
    -0.12296
    -0.16523
    -0.32584
    -0.20750
    -0.43573
    -0.18214
     0.02919
    -0.11451
    -0.26667
    -0.08070
    -0.14832
    -0.25822
    -0.19904
    -0.13987
    -0.13142
    -0.12296
    -0.11451
     0.02919
    -0.05534
    -0.26667
    -0.13987
    -0.26667
     0.09682
    -0.01307
    -0.12296
    -0.17368
    -0.10606
     0.04610
    -0.19059
    -0.06379
    -0.08915
    -0.16523
     0.00383
    -0.00462
    -0.14832
    -0.10606
    -0.19904
    -0.22440
    -0.02998
    -0.06379
    -0.05534
     0.03765
    -0.16523
    -0.02998
    -0.08070
    -0.22440
    -0.04688
    -0.12296
    -0.06379
    -0.01307
    -0.07224
    -0.06379
    -0.10606
    -0.21595
     0.12218
     0.20671
     0.17290
     0.05455
     0.16445
     0.44340
     0.53639
     0.49412
     0.56175
     0.74772
     0.73081
     0.95905
     1.09430
     1.11121
     1.17884
     0.95060
     1.05204
     1.55078
     2.15941
     2.32848
     2.84413
     2.53981
     1.72830
     1.36481
     0.78153
     0.47722
    -0.38502
    -1.03592
    -1.29797
    -2.37998
    -2.39689
    -2.24473
    -1.52620
    -1.38250
    -3.36056
    -5.20337
    -4.88214
    -3.94383
    -3.47890
    -3.10696
    -2.75192
    -2.24473
    -1.60228
    -1.14581
    -0.35966
    -0.15678
     0.22362
     0.41804
     0.40114
     0.95060
     1.00132
     0.89143
     0.90833
     1.08585
     1.06894
     0.93369
     1.11121
     1.03513
     1.09430
     0.95060
     0.90833
     0.83225
     0.72236
     0.55330
     0.40114
     0.59556
     0.57020
     0.44340
     0.47722
     0.47722
     0.36732
     0.26589
     0.18981
     0.21517
     0.23207
     0.25743
     0.43495
     0.36732
     0.33351
     0.13909
     0.19826
     0.40114
     0.45186
     0.47722
     0.41804
     0.29124
     0.28279
     0.44340
     0.40114
     0.46876
     0.35042
     0.43495
     0.35042
     0.29970
     0.27434
     0.13063
    -0.04688
    -0.19904
     0.00383
    -0.05534
    -0.29203
    -0.21595
    -0.44419
    -0.46109
    -0.41883
    -0.53717
    -0.60480
    -0.70624
    -0.66397
    -0.71469
    -0.68933
    -0.66397
    -0.54563
    -0.81613
    -0.58789
    -0.36811
    -0.47800
    -0.52027
    -0.39347
    -0.46955
    -0.41883
    -0.37656
    -0.41883
    -0.27512
    -0.10606
    -0.24976
    -0.02998
    -0.12296
     0.07146
    -0.11451
    -0.15678
     0.13909
     0.07146
     0.05455
    -0.06379
     0.10527
     0.18981
     0.08837
     0.19826
     0.28279
     0.39268
     0.29970
     0.22362
     0.38423
     0.29970
     0.23207
     0.33351
     0.62937
     0.75617
     0.57020
     0.90833
     0.91679
     0.81535
     0.93369
     1.17038
     1.06894
     1.17038
     1.13657
     1.29718
     1.17884
     1.00132
     1.26337
     1.51697
     2.01571
     2.03261
     1.80438
     1.36481
     0.74772
     1.00132
     1.03513
     1.07740
     0.95060
     0.94215
     1.08585
     0.81535
     0.26589
     0.24898
     0.29970
     0.41804
     0.37578
     0.62937
     0.29970
    -0.07224
    -0.77386
    -0.57944
     0.09682
     0.44340
     1.36481
     1.76211
     0.21517
    -0.97674
    -2.26164
    -3.47045
    -3.07315
     0.01229
     0.84071
     0.13909
    -1.15426
    -2.20246
    -2.72657
    -2.44761
    -1.90660
    -1.45012
    -1.16271
    -1.01901
    -0.69779
    -0.60480
    -0.37656
    -0.13987
     0.04610
    -0.04688
     0.07991
     0.10527
     0.30815
     0.15599
     0.13909
     0.23207
     0.21517
     0.28279
     0.27434
     0.25743
     0.21517
     0.20671
     0.12218
     0.21517
     0.05455
    -0.10606
    -0.14832
     0.12218
    -0.02153
    -0.11451
    -0.17368
    -0.03843
    -0.08915
    -0.19059
    -0.32584
    -0.22440
    -0.21595
    -0.11451
    -0.18214
    -0.14832
    -0.26667
    -0.14832
    -0.27512
    -0.17368
    -0.00462
    -0.19059
    -0.15678
    -0.22440
    -0.16523
    -0.10606
    -0.32584
    -0.28358
    -0.17368
    -0.16523
    -0.06379
    -0.00462
    -0.07224
     0.00383
    -0.25822
    -0.16523
     0.02919
     0.13063
    -0.04688
     0.11373
     0.10527
     0.18981
     0.26589
     0.31660
     0.30815
     0.25743
     0.48567
     0.27434
     0.46031
     0.46876
     0.40959
     0.29970
     0.62092
     0.52794
     0.46876
     0.62092
     0.49412
     0.52794
     0.29970
     0.51948
     0.55330
     0.42650
     0.29970
     0.54484
     0.30815
     0.48567
     0.46031
     0.31660
     0.41804
     0.42650
     0.27434
     0.49412
     0.67164
     0.64628
     0.71391
     1.00977
     1.21265
     1.36481
     1.47470
     1.77056
     1.84664
     1.94808
     1.77902
     1.32254
     1.58459
     1.60995
     1.24646
     1.03513
     1.50851
     1.86355
     1.46625
     1.15348
     0.65473
     0.40959
     0.51948
     0.41804
     0.51103
     0.52794
    -0.63016
    -0.95984
    -1.06973
    -0.90912
    -0.43573
    -0.32584
    -0.22440
    -0.60480
    -0.75696
    -1.29797
    -1.43322
    -2.24473
    -2.51523
    -1.53466
    -1.48394
    -1.41631
    -1.47548
    -1.69527
    -1.71218
    -1.62764
    -1.66991
    -1.40786
    -1.50084
    -1.17117
    -1.15426
    -0.93448
    -0.87530
    -0.52872
    -0.46955
    -0.07224
    -0.00462
     0.05455
     0.41804
     0.67164
     0.50258
     0.91679
     0.80689
     0.89988
     0.91679
     0.95905
     0.95060
     0.84071
     0.76463
     0.88297
     0.78153
     0.91679
     0.78999
     0.73081
     0.71391
     0.68855
     0.57020
     0.65473
     0.71391
     0.42650
     0.39268
     0.42650
     0.59556
     0.46876
     0.29124
     0.15599
     0.17290
     0.30815
     0.29124
     0.13063
     0.18981
     0.02074
    -0.08915
     0.03765
     0.11373
    -0.17368
    -0.11451
    -0.16523
    -0.03843
     0.02919
    -0.04688
    -0.11451
    -0.19059
    -0.04688
    -0.05534
     0.06301
    -0.19904
     0.01229
    -0.08070
    -0.09760
     0.07146
     0.11373
     0.14754
     0.05455
     0.22362
     0.09682
     0.11373
     0.32506
     0.24053
     0.35887
     0.43495
     0.55330
     0.50258
     0.64628
     0.63783
     0.50258
     0.44340
     0.73927
     0.66319
     0.73927
     0.90833
     0.79844
     0.58711
     0.52794
     0.31660
     0.25743
     0.46031
     0.61247
     0.40959
     0.26589
     0.21517
     0.22362
     0.02919
     0.20671
     0.17290
     0.01229
     0.12218
     0.29124
     0.28279
     0.18981
     0.15599
     0.37578
     0.41804
     0.48567
     0.35042
     0.24898
     0.10527
    -0.01307
    -0.22440
     0.36732
     0.11373
    -0.40192
     0.45186
     1.00132
     1.61841
     1.15348
     0.18135
     0.16445
     0.24053
     0.68855
     0.82380
     0.57866
     0.29124
     0.07146
    -0.08915
    -0.04688
     0.02919
    -0.36811
    -0.82458
    -0.91757
    -1.28951
    -1.27261
    -1.25570
    -1.16271
    -1.18807
    -1.07818
    -0.89221
    -0.76541
    -0.24976
    -0.13987
    -0.38502
     0.02919
     0.57866
     0.65473
     0.88297
     0.75617
     0.78999
     1.13657
     1.08585
     1.08585
     1.05204
     1.10276
     1.23801
     1.17884
     1.05204
     0.93369
     0.75617
     0.71391
     0.78153
     0.63783
     0.56175
     0.45186
     0.22362
     0.18135
     0.10527
     0.06301
     0.21517
     0.07991
    -0.08070
    -0.17368
    -0.19059
    -0.30894
    -0.31739
    -0.41883
    -0.15678
    -0.24131
    -0.19059
    -0.13987
     0.07991
     0.06301
     0.14754
     0.16445
     0.25743
     0.66319
     0.40114
    -0.08915
     0.28279
     0.50258
     0.76463
     0.68009
     0.84916
     0.60402
     0.35042
     0.24053
    -0.17368
    -0.27512
    -0.20750
    -0.32584
    -0.08915
    -0.13142
    -0.14832
    -0.02153
    -0.08070
    -0.23286
    -0.45264
    -0.84994
    -0.55408
    -0.24131
    -0.19904
    -0.24131
    -0.34275
    -0.28358
    -0.12296
    -0.13142
    -0.31739
    -0.43573
    -0.33430
    -0.56253
    -0.40192
    -0.40192
    -0.46955
    -0.63016
    -0.63861
    -0.35120
    -0.22440
    -0.55408
    -0.47800
    -0.33430
    -0.45264
    -0.36811
    -0.43573
    -0.35966
    -0.40192
    -0.41883
    -0.44419
    -0.25822
    -0.21595
    -0.28358
    -0.36811
    -0.32584
    -0.12296
    -0.19904
    -0.24131
    -0.24131
    -0.24976
    -0.20750
    -0.21595
    -0.29203
    -0.19059
    -0.19059
    -0.21595
    -0.14832
    -0.13142
    -0.32584
    -0.41883
    -0.33430
    -0.20750
    -0.30048
    -0.24976
    -0.24976
    -0.35966
    -0.50336
    -0.28358
    -0.42728
    -0.33430
    -0.46955
    -0.22440
    -0.23286
    -0.27512
    -0.20750
    -0.46109
    -0.21595
     0.00383
     0.02074
    -0.19059
    -0.42728
    -0.70624
    -1.01056
    -0.82458
    -0.41037
    -1.53466
    -2.47297
    -0.52027
     1.06049
     1.71139
     0.73927
    -1.53466
    -2.54059
    -3.47045
    -4.27351
    -2.67585
    -0.73160
     1.44089
     1.33099
    -0.05534
    -1.29797
    -1.41631
    -1.28106
    -1.02746
    -1.41631
    -0.74850
    -0.33430
     0.08837
     0.27434
     0.58711
     0.74772
     0.90833
     1.09430
     1.00132
     0.72236
     0.34196
     0.46876
     0.59556
     0.86607
     1.09430
     0.95905
     1.11121
     1.20420
     0.95905
     0.95060
     0.78999
     0.82380
     0.71391
     0.66319
     0.51948
     0.58711
     0.35042
     0.26589
     0.24053
     0.20671
     0.17290
     0.21517
     0.07146
     0.13063
    -0.11451
    -0.14832
    -0.13987
    -0.01307
     0.05455
    -0.33430
    -0.15678
    -0.29203
    -0.36811
    -0.45264
    -0.60480
    -0.79922
    -0.55408
    -0.76541
    -0.90066
    -0.88376
    -0.93448
    -0.99365
    -1.12045
    -1.10354
    -0.90912
    -1.13735
    -1.06128
    -1.01901
    -0.95138
    -1.07818
    -0.70624
    -0.68933
    -0.64707
    -0.54563
    -0.48645
    -0.25822
    -0.25822
     0.02919
    -0.30048
    -0.12296
    -0.07224
     0.03765
    -0.16523
     0.01229
    -0.08070
    -0.08915
    -0.20750
    -0.18214
    -0.43573
    -0.42728
    -0.35120
    -0.68088
    -0.48645
    -0.43573
    -0.71469
    -0.64707
    -0.59635
    -0.64707
    -0.79077
    -0.60480
    -0.62171
    -0.52872
    -0.69779
    -0.43573
    -0.62171
    -0.38502
    -0.37656
    -0.52872
    -0.52027
    -0.52872
    -0.40192
    -0.35966
    -0.32584
    -0.24131
    -0.49491
    -0.24976
    -0.28358
    -0.20750
    -0.17368
    -0.30894
    -0.02998
    -0.01307
    -0.11451
    -0.01307
    -0.14832
    -0.13987
    -0.09760
    -0.03843
    -0.06379
     0.04610
    -0.05534
    -0.13142
     0.04610
    -0.08915
     0.04610
    -0.16523
    -0.14832
    -0.05534
    -0.09760
    -0.08915
    -0.30048
    -0.23286
    -0.17368
    -0.26667
    -0.07224
    -0.01307
    -0.02153
    -0.14832
    -0.05534
    -0.07224
     0.23207
     0.24898
     0.63783
     0.93369
     1.17038
     1.59305
     1.54233
     1.20420
     1.04358
     1.28028
     0.86607
     0.79844
     0.54484
     0.66319
     1.64376
     0.34196
     0.23207
    -0.29203
    -1.51775
    -2.20246
    -1.99113
    -1.20498
    -1.64455
    -0.63861
    -0.72315
    -1.24725
    -1.64455
    -1.59383
    -1.47548
    -1.06973
    -0.51181
    -0.09760
    -0.02998
     0.13063
    -0.09760
     0.09682
     0.14754
     0.13909
     0.07991
    -0.03843
    -0.06379
    -0.00462
    -0.17368
     0.12218
    -0.05534
    -0.19904
    -0.19904
    -0.01307
     0.04610
     0.03765
    -0.10606
    -0.02153
     0.09682
     0.35042
     0.24053
     0.26589
     0.10527
     0.13909
     0.25743
     0.18135
     0.46876
     0.18135
     0.18981
     0.30815
     0.33351
     0.23207
     0.13909
     0.12218
     0.35042
     0.18981
     0.30815
     0.20671
     0.24053
     0.11373
     0.10527
     0.08837
     0.42650
     0.40114
     0.20671
     0.29970
     0.35042
     0.12218
     0.09682
     0.05455
     0.18135
     0.40959
     0.35042
     0.35887
     0.39268
     0.31660
     0.35887
     0.21517
     0.44340
     0.66319
     0.40959
     0.67164
     0.68009
     0.64628
     0.55330
     0.67164
     0.71391
     0.80689
     0.73081
     0.74772
     0.58711
     0.57020
     0.37578
     0.25743
     0.43495
     0.29124
     0.10527
     0.17290
    -0.02998
    -0.11451
    -0.16523
    -0.30894
    -0.35120
    -0.39347
    -0.29203
    -0.28358
    -0.37656
    -0.56253
    -0.50336
    -0.49491
    -0.35966
    -0.24976
    -0.41883
    -0.51181
    -0.48645
    -0.18214
    -0.34275
    -0.46109
    -0.57099
    -0.40192
    -0.35120
    -0.46955
    -0.33430
    -0.54563
    -0.42728
    -0.63861
    -0.62171
    -0.21595
    -0.54563
    -0.53717
    -0.26667
    -0.37656
    -0.27512
    -0.16523
    -0.04688
     0.22362
     0.31660
     0.27434
     0.24898
     0.25743
     0.44340
     0.10527
    -0.14832
    -0.14832
     0.08837
     0.46876
     0.69700
     1.08585
     1.53387
     1.77902
     1.18729
     0.97596
    -1.27261
    -3.73250
    -1.82207
    -0.25822
     0.21517
    -0.25822
    -0.90912
    -0.45264
    -0.22440
    -0.90912
    -2.31236
    -3.42818
    -3.23376
    -2.08412
    -1.16271
    -0.24976
    -0.33430
    -0.46109
    -0.26667
    -0.23286
    -0.13987
    -0.04688
    -0.09760
     0.18981
     0.53639
     0.51103
     0.43495
     0.21517
     0.44340
     0.57866
     0.51103
     0.43495
     0.25743
     0.31660
     0.33351
     0.29124
     0.35042
     0.30815
    -0.02153
     0.02919
     0.46876
     0.22362
     0.16445
     0.17290
     0.07991
     0.07991
     0.28279
     0.08837
     0.13063
     0.02074
     0.12218
     0.09682
    -0.05534
     0.13909
    -0.06379
    -0.27512
    -0.07224
    -0.11451
    -0.23286
    -0.19904
    -0.30048
    -0.30894
    -0.20750
    -0.28358
    -0.53717
    -0.39347
    -0.30048
    -0.47800
    -0.49491
    -0.24976
    -0.56253
    -0.56253
    -0.50336
    -0.32584
    -0.33430
    -0.49491
    -0.50336
    -0.52027
    -0.48645
    -0.44419
    -0.48645
    -0.38502
    -0.52027
    -0.38502
    -0.41883
    -0.31739
    -0.27512
    -0.35120
    -0.40192
    -0.13142
    -0.26667
    -0.19059
    -0.25822
    -0.31739
    -0.10606
    -0.22440
    -0.12296
    -0.09760
    -0.08070
    -0.19059
     0.07991
    -0.11451
     0.02074
    -0.07224
    -0.24131
     0.36732
     0.47722
     0.35042
     0.58711
     0.77308
     0.96751
     0.95060
     0.86607
     0.84071
     0.71391
     0.49412
     0.07991
     0.23207
     0.38423
     0.71391
     0.18981
     0.07991
    -0.02998
    -0.43573
    -0.57099
    -0.76541
    -0.64707
    -0.83304
    -0.62171
    -0.54563
    -0.38502
    -0.08070
    -0.24976
    -0.42728
    -0.47800
    -0.37656
    -0.79077
    -0.17368
     0.01229
    -0.27512
    -0.39347
     0.07146
     0.47722
     0.40114
     0.85761
     0.52794
     0.73081
     1.08585
     1.12812
     0.89143
     0.68009
    -0.47800
    -1.78825
    -1.97423
    -1.33178
    -0.81613
    -1.20498
    -1.38250
    -1.89815
    -2.65049
    -3.27603
    -3.46200
    -3.32675
    -2.87027
    -2.44761
    -2.02495
    -1.77135
    -1.14581
    -0.85840
    -0.43573
    -0.02153
     0.42650
     0.33351
     0.50258
     0.72236
     0.81535
     0.58711
     0.82380
     0.68009
     0.57020
     0.29124
     0.16445
     0.02074
     0.27434
     0.43495
     0.35887
     0.32506
     0.30815
    -0.13142
    -0.13142
    -0.11451
     0.10527
     0.18135
     0.10527
     0.03765
     0.27434
     0.33351
     0.32506
     0.27434
     0.14754
     0.15599
     0.01229
     0.11373
     0.32506
     0.24898
     0.28279
     0.20671
     0.16445
     0.04610
     0.12218
     0.24898
     0.46876
     0.31660
     0.28279
     0.25743
     0.23207
     0.40959
     0.21517
     0.19826
     0.46031
     0.45186
     0.37578
     0.43495
     0.37578
     0.55330
     0.27434
     0.45186
     0.52794
     0.68855
     0.92524
     0.89143
     0.89143
     1.11121
     1.18729
     1.04358
     1.37326
     1.79592
     2.08333
     2.41301
     2.52290
     2.66661
     2.66661
     1.94808
     1.62686
     1.71984
     1.74520
     1.48315
     1.44934
     1.39017
     1.40707
     0.96751
     0.35887
     0.15599
    -0.30894
    -0.57944
    -0.63016
    -0.57099
    -0.52027
    -0.43573
    -0.33430
    -0.48645
    -0.67243
    -0.67243
    -0.81613
    -0.51181
     0.08837
    -0.86685
    -1.21343
    -0.83304
    -0.01307
     0.03765
     0.12218
     0.35042
    -0.13142
    -0.22440
    -0.22440
     0.02919
     0.13909
    -0.00462
     0.13909
     0.00383
    -0.19904
    -0.51181
    -0.69779
    -0.38502
    -0.63016
    -0.58789
    -0.93448
    -1.06128
    -1.27261
    -1.88124
    -2.06721
    -1.73753
    -1.70372
    -1.58538
    -1.31487
    -1.36559
    -1.83897
    -2.11793
    -2.28700
    -2.10102
    -1.71218
    -1.94887
    -1.87279
    -1.94887
    -2.08412
    -2.03340
    -1.99959
    -1.85588
    -1.87279
    -1.74599
    -1.51775
    -1.45858
    -1.29797
    -1.17962
    -1.10354
    -0.91757
    -0.73160
    -0.57944
    -0.33430
    -0.35120
    -0.20750
    -0.16523
    -0.10606
    -0.17368
     0.19826
     0.06301
     0.29124
     0.15599
     0.21517
     0.18135
     0.19826
     0.35887
     0.43495
     0.44340
     0.29124
     0.30815
     0.41804
     0.17290
     0.29970
     0.21517
     0.29124
     0.29124
     0.31660
     0.18135
     0.18135
     0.16445
     0.07146
     0.01229
     0.14754
     0.24053
    -0.07224
    -0.08915
     0.05455
     0.21517
    -0.06379
    -0.02153
     0.01229
     0.02919
     0.03765
     0.02074
     0.07146
    -0.01307
     0.05455
    -0.02998
     0.22362
     0.25743
     0.11373
     0.12218
     0.26589
     0.38423
     0.36732
     0.18135
     0.32506
     0.41804
     0.55330
     0.68009
     0.49412
     0.78153
     0.60402
     0.73081
     0.82380
     1.05204
     1.03513
     1.38171
     1.97344
     2.14251
     2.37074
     2.14251
     2.53136
     3.17380
     3.73172
     4.51787
     4.99125
     3.74017
     2.46373
     1.81283
     2.42146
     3.05546
     2.50600
     1.68603
     1.71139
     1.08585
     0.68855
     0.28279
     0.24898
    -0.01307
    -0.44419
    -0.30894
    -0.43573
    -0.71469
    -0.21595
     0.42650
     0.84071
     1.31409
     0.42650
     0.03765
     0.48567
     0.06301
     0.61247
     1.41553
     1.56769
     0.92524
    -0.31739
    -1.09509
    -1.10354
    -0.79077
    -0.17368
     0.15599
     0.00383
    -0.06379
    -0.17368
    -0.46109
    -0.51181
    -0.48645
    -0.10606
    -0.05534
     0.10527
     0.24053
     0.27434
     0.17290
     0.38423
     0.38423
     0.40959
     0.19826
     0.31660
     0.33351
     0.42650
     0.32506
     0.29124
     0.29124
     0.23207
     0.13909
     0.18135
    -0.11451
     0.12218
    -0.01307
    -0.14832
     0.01229
    -0.11451
    -0.35966
    -0.22440
    -0.30048
    -0.22440
    -0.19059
    -0.47800
    -0.48645
    -0.41883
    -0.31739
    -0.37656
    -0.35966
    -0.32584
    -0.40192
    -0.22440
    -0.33430
    -0.33430
    -0.42728
    -0.19904
    -0.51181
    -0.31739
    -0.14832
    -0.44419
    -0.43573
    -0.41037
    -0.36811
    -0.40192
    -0.55408
    -0.54563
    -0.38502
    -0.45264
    -0.32584
    -0.49491
    -0.55408
    -0.51181
    -0.67243
    -0.45264
    -0.24131
    -0.69779
    -1.05282
    -0.68088
    -0.33430
    -0.39347
    -0.52027
    -0.51181
    -0.51181
    -0.54563
    -0.26667
    -0.42728
    -0.27512
    -0.26667
    -0.48645
    -0.15678
    -0.11451
    -0.03843
    -0.07224
    -0.24131
     0.02074
    -0.04688
     0.12218
    -0.04688
    -0.08915
    -0.07224
     0.02919
     0.00383
    -0.03843
    -0.11451
    -0.08070
    -0.25822
     0.06301
     0.17290
     0.02074
     0.35887
     0.35042
     0.59556
     0.54484
     1.00977
     1.40707
     1.88891
     1.88891
     1.77056
     2.09179
     1.51697
     1.37326
     1.36481
     1.60995
     1.55078
     0.89143
     0.34196
     0.24053
     0.56175
     0.34196
    -0.10606
    -0.35966
    -0.35120
    -0.55408
    -0.10606
    -0.57099
    -1.02746
    -0.63861
    -0.70624
     0.32506
     0.72236
     0.74772
     0.69700
     0.88297
    -0.04688
    -1.17962
    -2.31236
    -2.63358
    -1.22189
    -1.07818
    -1.24725
    -1.50084
    -1.66991
    -2.30390
    -2.54059
    -2.76883
    -2.43070
    -2.17710
    -1.96577
    -1.85588
    -1.38250
    -1.10354
    -0.72315
    -0.68933
    -0.66397
    -0.41883
    -0.32584
    -0.18214
    -0.29203
    -0.30894
    -0.46109
    -0.65552
    -0.61325
    -0.40192
    -0.61325
    -0.52027
    -0.43573
    -0.63861
    -0.48645
    -0.35966
    -0.40192
    -0.43573
    -0.41883
    -0.10606
    -0.13987
    -0.14832
    -0.27512
    -0.52027
    -0.26667
    -0.06379
    -0.10606
    -0.08915
    -0.08070
    -0.25822
    -0.17368
    -0.20750
    -0.08070
    -0.19904
    -0.08915
    -0.24976
    -0.09760
    -0.12296
    -0.05534
    -0.30048
    -0.01307
    -0.04688
     0.08837
    -0.13142
     0.02919
     0.02074
     0.02919
    -0.08070
    -0.00462
     0.02074
     0.09682
     0.18135
     0.07146
     0.10527
     0.16445
    -0.02153
    -0.17368
     0.18135
     0.26589
     0.10527
    -0.00462
     0.19826
     0.23207
     0.13063
    -0.02153
     0.14754
     0.23207
     0.14754
     0.24053
     0.06301
     0.08837
     0.16445
    -0.01307
     0.17290
     0.11373
     0.05455
     0.09682
     0.00383
     0.07991
     0.04610
    -0.02153
     0.09682
    -0.00462
    -0.02153
     0.12218
     0.03765
     0.13909
     0.01229
    -0.11451
     0.17290
     0.24898
    -0.02153
     0.23207
     0.05455
     0.20671
     0.03765
     0.16445
     0.29124
     0.15599
     0.24053
     0.27434
     0.21517
     0.22362
     0.16445
     0.06301
     0.16445
     0.23207
     0.41804
     0.41804
     0.35042
     0.66319
     0.66319
     0.82380
     1.30563
     1.71984
     1.97344
     2.46373
     3.02164
     2.97938
     2.51445
     2.16787
     2.60744
     2.24395
     1.70294
     0.69700
    -0.05534
    -0.24976
    -0.46109
    -1.44167
    -2.34617
    -3.03934
    -3.57189
    -3.49581
    -3.75786
    -3.80858
    -4.38340
    -4.31578
    -3.21685
    -2.37153
    -2.59977
    -2.23628
    -1.61074
    -1.56002
    -1.45012
    -0.27512
     0.90833
     1.11966
     1.06894
     0.89988
     0.57020
     0.83225
     0.96751
     0.99286
     0.68855
     0.78153
     0.95905
     0.96751
     0.86607
     0.88297
     0.82380
     0.68855
     0.57866
     0.51103
     0.44340
     0.26589
     0.18135
     0.18135
     0.01229
     0.00383
     0.01229
    -0.08070
     0.02074
    -0.04688
    -0.16523
    -0.08070
    -0.18214
     0.02074
    -0.14832
     0.02919
    -0.06379
    -0.03843
     0.20671
    -0.08070
     0.01229
    -0.08070
    -0.13142
    -0.08070
    -0.06379
    -0.11451
    -0.09760
    -0.22440
    -0.07224
    -0.18214
    -0.22440
    -0.42728
    -0.52027
    -0.35120
    -0.35966
    -0.28358
    -0.52027
    -0.37656
    -0.25822
    -0.59635
    -0.28358
    -0.35966
    -0.19059
    -0.33430
    -0.13142
    -0.19904
     0.08837
    -0.08070
     0.01229
     0.12218
     0.18135
     0.34196
     0.35042
     0.43495
     0.18981
     0.34196
     0.31660
     0.45186
     0.42650
     0.38423
     0.37578
     0.49412
     0.33351
     0.22362
     0.26589
     0.15599
     0.29124
     0.17290
     0.04610
    -0.02153
    -0.17368
    -0.14832
    -0.01307
    -0.12296
     0.00383
    -0.29203
    -0.21595
    -0.03843
    -0.08915
    -0.33430
    -0.24131
    -0.07224
    -0.01307
     0.24898
     0.33351
     0.54484
     0.52794
     0.72236
     0.80689
     1.23801
     1.62686
     1.40707
     1.50851
     1.49161
     1.89736
     1.60995
     1.50851
     1.58459
     1.66067
     1.77902
     1.60995
     1.18729
     0.78153
     0.82380
     0.51103
     0.59556
     0.54484
     0.29970
     0.22362
     0.35887
     0.23207
     0.13909
    -0.02153
     0.06301
     0.40114
     0.33351
     0.71391
     0.36732
     0.25743
     0.42650
     0.72236
     1.38171
     1.09430
     1.43243
     1.60995
     1.07740
    -0.32584
    -1.63610
    -1.71218
    -2.21937
    -2.58286
    -0.99365
    -0.59635
    -0.69779
    -1.52620
    -2.80264
    -3.19995
    -3.08160
    -2.65049
    -2.15174
    -1.80516
    -1.43322
    -1.42476
    -0.79922
    -0.18214
     0.06301
     0.59556
     0.67164
     0.85761
     0.86607
     0.77308
     0.91679
     0.92524
     0.95060
     1.17038
     1.28873
     1.37326
     1.31409
     1.32254
     1.34790
     1.15348
     0.95905
     0.84916
     0.89988
     0.75617
     0.72236
     0.56175
     0.24053
     0.22362
     0.02074
    -0.04688
    -0.08070
    -0.27512
    -0.35966
    -0.41883
    -0.40192
    -0.35966
    -0.43573
    -0.54563
    -0.47800
    -0.29203
    -0.29203
    -0.20750
    -0.35966
    -0.38502
    -0.41883
    -0.28358
    -0.20750
    -0.08915
    -0.17368
    -0.24131
    -0.22440
    -0.07224
    -0.36811
    -0.22440
    -0.19059
    -0.26667
    -0.08915
    -0.03843
    -0.24976
    -0.33430
    -0.19059
    -0.21595
     0.02919
     0.02919
     0.03765
    -0.00462
     0.22362
     0.57020
     0.89988
     0.62937
     0.37578
     0.51103
     1.08585
     1.17038
     0.90833
     0.29124
     0.27434
     0.41804
     1.11966
     0.95060
     0.62937
     0.13909
     0.08837
     0.07991
    -0.11451
    -0.16523
    -0.21595
    -0.35966
    -0.33430
    -0.34275
    -0.56253
    -0.40192
    -0.56253
    -0.70624
    -0.62171
    -0.52872
    -0.40192
    -0.65552
    -0.58789
    -0.57944
    -0.64707
    -0.57099
    -0.60480
    -0.52872
    -0.57099
    -0.54563
    -0.40192
    -0.35120
    -0.20750
    -0.29203
    -0.53717
     0.03765
     0.10527
    -0.56253
    -0.57099
    -0.64707
    -0.35120
    -0.13142
    -0.56253
    -0.55408
     0.18135
     0.48567
     0.51948
     0.36732
     0.11373
     0.12218
     0.00383
     0.22362
     0.39268
    -0.01307
    -0.48645
    -0.46109
     0.00383
    -0.02153
    -0.36811
    -0.77386
    -1.05282
    -1.03592
    -1.10354
    -1.35714
    -1.76289
    -1.77135
    -1.34869
    -1.12890
    -0.94293
    -1.13735
    -1.01056
    -0.86685
    -0.68933
    -0.59635
    -0.57099
    -0.47800
    -0.49491
    -0.33430
    -0.31739
    -0.24976
    -0.21595
    -0.33430
    -0.35966
    -0.37656
    -0.02153
    -0.09760
    -0.01307
     0.02919
    -0.19904
    -0.05534
    -0.01307
     0.04610
     0.09682
     0.03765
     0.09682
     0.31660
     0.24053
     0.26589
     0.09682
     0.16445
     0.37578
     0.51103
     0.51103
     0.42650
     0.29970
     0.35887
     0.64628
     0.68855
     0.80689
     0.86607
     0.84071
     0.51103
     0.69700
     0.53639
     0.49412
     0.73927
     1.33945
     1.82974
     1.39862
     1.52542
     1.16193
     0.89143
     1.11121
     1.67758
     1.78747
     1.82128
     1.50851
     1.42398
     1.27182
     1.24646
     1.21265
     0.81535
     0.72236
     0.63783
     0.54484
     0.08837
     0.18135
    -0.09760
    -0.22440
    -0.43573
    -0.39347
    -0.44419
    -0.48645
    -0.54563
    -0.68088
    -0.34275
    -0.56253
    -0.63861
    -0.71469
    -0.38502
    -0.43573
    -0.52027
    -0.53717
    -0.61325
    -0.68088
    -0.55408
    -0.49491
    -0.61325
    -0.72315
    -0.41883
    -0.48645
    -0.53717
    -0.41883
    -0.46109
    -0.63861
    -0.41037
    -0.38502
    -0.48645
    -0.28358
    -0.39347
    -0.33430
    -0.30048
    -0.17368
    -0.12296
    -0.04688
     0.08837
     0.08837
     0.26589
     0.31660
     0.38423
     0.64628
     1.00132
     1.60150
     2.22704
     2.69197
     3.08082
     3.69790
     2.82722
     1.88046
     1.60995
     2.33693
     2.55672
     2.46373
     1.50851
     0.13063
    -1.22189
    -2.28700
    -2.99707
    -1.99113
    -1.89815
    -2.75192
    -3.41128
    -4.36650
    -4.81452
    -4.80607
    -4.44258
    -3.76631
    -3.26757
    -2.47297
    -2.05876
    -1.52620
    -1.22189
    -0.79077
    -0.74005
    -0.17368
     0.09682
     0.11373
     0.19826
     0.33351
     0.24053
     0.31660
     0.18135
     0.18135
     0.01229
     0.01229
    -0.16523
    -0.05534
    -0.06379
    -0.03843
    -0.31739
     0.10527
     0.14754
     0.32506
     0.51103
     0.93369
     1.39862
     1.82974
     1.69448
     1.82128
     2.11715
     2.23549
     2.00725
     1.43243
     1.07740
     1.39862
     1.86355
     1.86355
     1.37326
     0.82380
     0.42650
     0.35887
    -0.24976
    -0.53717
    -0.69779
    -0.69779
    -0.77386
    -0.73160
    -0.68933
    -0.68088
    -0.73160
    -0.74850
    -0.61325
    -0.60480
    -0.37656
    -0.48645
    -0.63861
    -0.33430
    -0.29203
    -0.45264
    -0.56253
    -0.38502
    -0.29203
    -0.35120
    -0.27512
    -0.08915
    -0.25822
    -0.08070
    -0.42728
    -0.17368
    -0.09760
    -0.08070
    -0.19059
    -0.13142
     0.07146
    -0.06379
    -0.01307
    -0.05534
     0.08837
     0.04610
    -0.04688
    -0.13987
    -0.08915
    -0.13142
    -0.25822
    -0.35120
    -0.09760
    -0.20750
    -0.36811
    -0.24131
    -0.35120
    -0.24976
    -0.40192
    -0.62171
    -0.36811
    -0.49491
    -0.56253
    -0.38502
    -0.62171
    -0.48645
    -0.63016
    -0.57099
    -0.59635
    -0.53717
    -0.79922
    -0.94293
    -0.97674
    -0.98520
    -1.06128
    -1.33178
    -1.17117
    -1.18807
    -1.12890
    -1.16271
    -0.99365
    -1.16271
    -1.04437
    -1.06973
    -0.84149
    -0.76541
    -0.68088
    -0.74005
    -0.55408
    -0.46109
    -0.29203
    -0.38502
    -0.35120
    -0.32584
    -0.14832
     0.01229
     0.07146
    -0.06379
    -0.05534
    -0.08070
    -0.13142
    -0.04688
     0.07991
     0.07146
     0.06301
    -0.02998
     0.23207
    -0.03843
    -0.13142
     0.00383
     0.01229
     0.14754
     0.05455
     0.04610
    -0.12296
     0.19826
     0.03765
     0.54484
     0.78999
     1.09430
     1.43243
     1.42398
     1.82974
     2.42146
     3.06391
     2.18477
     0.92524
    -0.30048
    -0.06379
     0.59556
     0.11373
    -1.71218
    -1.77980
    -0.71469
    -1.20498
    -2.61667
    -3.56344
    -4.18898
    -4.06218
    -3.85930
    -3.81703
    -3.19149
    -2.58286
    -2.07566
    -1.72063
    -1.45858
    -0.73160
    -0.33430
    -0.11451
     0.47722
     0.78999
     1.05204
     1.14502
     1.24646
     1.37326
     1.39862
     1.24646
     1.09430
     1.03513
     1.11966
     1.14502
     0.86607
     0.88297
     0.79844
     0.56175
     0.44340
     0.68009
     0.70545
     0.43495
     0.41804
     0.68009
     0.57020
     0.66319
     0.42650
     0.58711
     0.81535
     0.97596
     0.97596
     0.89988
     0.78999
     1.04358
     0.94215
     1.21265
     1.38171
     1.18729
     1.16193
     1.28873
     1.36481
     1.45779
     1.36481
     1.38171
     1.28028
     1.28873
     1.41553
     1.42398
     1.18729
     1.04358
     1.17038
     1.11121
     1.31409
     1.11966
     0.81535
     0.88297
     0.92524
     0.97596
     0.77308
     0.69700
     0.75617
     0.73081
     0.88297
     0.80689
     0.66319
     0.84071
     0.70545
     0.68855
     0.92524
     0.82380
     0.74772
     0.68009
     0.73081
     1.02668
     0.73081
     0.66319
     0.79844
     0.62092
     0.74772
     0.70545
     0.50258
     0.46876
     0.40959
     0.22362
     0.52794
     0.50258
     0.25743
     0.08837
     0.03765
     0.24053
     0.07991
     0.02919
    -0.11451
    -0.07224
    -0.00462
     0.07991
    -0.13142
    -0.05534
    -0.08070
    -0.04688
     0.19826
     0.42650
     0.39268
     0.64628
     0.58711
     0.68855
     1.02668
     1.43243
     1.82128
     1.85510
     1.70294
     1.74520
     1.87200
     1.60995
     1.22956
     0.82380
     0.78153
     0.89988
     0.82380
     0.46876
     0.18135
    -0.08070
    -0.50336
    -0.74850
    -0.95984
    -1.28951
    -1.22189
    -1.23879
    -0.99365
    -1.04437
    -1.06973
    -1.14581
    -1.08663
    -0.65552
    -0.51181
    -0.64707
    -0.79922
    -0.80768
    -0.63016
    -0.52872
    -0.68933
    -0.63016
    -0.57099
    -0.49491
    -0.47800
    -0.53717
    -0.38502
    -0.50336
    -0.67243
    -0.52872
    -0.28358
    -0.32584
    -0.35966
    -0.41037
    -0.36811
    -0.39347
    -0.45264
    -0.45264
    -0.25822
    -0.35120
    -0.24131
    -0.37656
    -0.33430
    -0.44419
    -0.52872
    -0.27512
    -0.37656
    -0.33430
    -0.41883
    -0.55408
    -0.26667
    -0.35966
    -0.41883
    -0.43573
    -0.55408
    -0.32584
    -0.13987
    -0.34275
    -0.32584
    -0.41037
    -0.38502
    -0.41883
    -0.13987
    -0.06379
    -0.29203
    -0.24976
    -0.27512
    -0.14832
     0.07991
     0.22362
    -0.23286
     0.06301
    -0.15678
     0.24898
     0.32506
     0.63783
     0.72236
     0.14754
    -0.34275
    -0.61325
    -0.38502
    -0.73160
    -1.26415
    -0.91757
    -1.56847
    -1.75444
    -2.70121
    -2.46451
    -3.16613
    -3.47890
    -2.13484
    -2.05876
    -2.10102
    -2.14329
    -1.19653
    -1.17962
    -1.15426
    -0.51181
     0.16445
     1.01822
     1.44934
     1.73675
     1.97344
     2.29467
     2.46373
     2.68351
     2.56517
     2.64125
     2.62434
     2.15096
     1.97344
     1.86355
     1.67758
     1.43243
     1.01822
     0.91679
     0.68009
     0.54484
     0.40959
     0.20671
    -0.00462
    -0.33430
    -0.40192
    -0.52027
    -0.78232
    -0.90066
    -1.12890
    -0.96829
    -0.90066
    -1.03592
    -1.01056
    -1.05282
    -1.09509
    -1.01056
    -0.91757
    -0.83304
    -0.86685
    -0.71469
    -0.65552
    -0.64707
    -0.57944
    -0.63861
    -0.74005
    -0.47800
    -0.40192
    -0.46955
    -0.39347
    -0.42728
    -0.52872
    -0.53717
    -0.41037
    -0.42728
    -0.41883
    -0.26667
    -0.30048
    -0.38502
    -0.02153
    -0.16523
    -0.28358
    -0.05534
     0.07146
     0.02919
    -0.06379
    -0.02153
     0.16445
     0.17290
     0.13063
     0.05455
     0.13909
     0.07146
     0.17290
     0.21517
     0.06301
     0.27434
     0.05455
     0.09682
     0.13909
     0.13909
     0.07991
     0.22362
     0.09682
     0.16445
     0.12218
     0.19826
     0.19826
     0.07991
     0.17290
     0.02074
     0.04610
     0.20671
     0.11373
     0.00383
     0.13909
     0.17290
     0.07146
     0.22362
     0.07991
     0.07146
    -0.03843
     0.15599
     0.17290
     0.35042
     0.18981
     0.29124
     0.25743
     0.37578
     0.58711
     0.34196
     0.62092
     0.60402
     0.56175
     0.78153
     0.88297
     0.89988
     1.02668
     0.92524
     1.17038
     1.08585
     1.40707
     1.46625
     1.50851
     1.45779
     1.40707
     1.10276
     0.95060
     1.11966
     1.10276
     1.08585
     1.24646
     1.35635
     1.20420
     0.61247
     0.07146
    -0.06379
     0.06301
    -0.42728
    -0.45264
    -0.31739
    -0.18214
    -0.39347
    -0.68933
    -0.47800
    -0.84994
    -0.90066
    -0.88376
    -0.81613
    -0.62171
    -0.48645
    -0.44419
    -0.16523
     0.04610
     0.02919
     0.39268
     0.52794
     0.35042
     0.58711
     0.88297
     1.30563
     1.43243
     1.33945
     1.24646
     0.51103
     0.26589
     0.18135
     0.65473
     1.74520
     1.81283
     0.46876
    -0.20750
    -0.00462
    -0.65552
    -0.35966
    -0.23286
    -0.44419
    -0.65552
    -1.29797
    -1.83897
    -1.56847
    -1.38250
    -1.35714
    -1.32333
    -1.31487
    -1.77980
    -1.33178
    -1.42476
    -1.21343
    -1.10354
    -0.87530
    -0.84994
    -0.59635
    -0.29203
    -0.12296
    -0.11451
     0.35887
     0.25743
     0.16445
    -0.08915
     0.13063
     0.18981
     0.28279
     0.27434
     0.13909
     0.00383
    -0.08070
    -0.15678
    -0.13987
     0.15599
     0.10527
    -0.15678
     0.07991
     0.18135
     0.05455
     0.06301
     0.07146
     0.07991
     0.33351
     0.29970
     0.35887
     0.12218
     0.14754
     0.32506
     0.16445
     0.46031
     0.44340
     0.47722
     0.49412
     0.57020
     0.75617
     0.82380
     0.56175
     0.64628
     0.77308
     0.85761
     1.11121
     1.06894
     1.20420
     1.24646
     1.22110
     1.44089
     1.62686
     1.54233
     1.12812
     0.98441
     0.85761
     1.03513
     0.59556
     0.46876
     0.57020
     0.46031
     0.43495
     0.07146
    -0.07224
    -0.27512
    -0.57099
    -0.61325
    -0.75696
    -1.03592
    -1.30642
    -1.30642
    -1.39095
    -1.34869
    -1.71218
    -1.67836
    -1.56847
    -1.61919
    -1.77980
    -1.90660
    -2.12638
    -2.09257
    -2.15174
    -2.03340
    -1.61919
    -1.51775
    -1.69527
    -1.39941
    -1.35714
    -1.45858
    -1.01901
    -1.06973
    -0.89221
    -0.82458
    -0.63016
    -0.35966
    -0.55408
    -0.53717
    -0.14832
     0.06301
     0.25743
     0.11373
    -0.09760
    -0.11451
    -0.01307
     0.32506
     0.24898
     0.00383
     0.06301
     0.09682
     0.11373
     0.06301
    -0.01307
    -0.17368
    -0.27512
    -0.52027
    -0.52872
    -0.54563
    -0.64707
    -0.46109
    -0.57944
    -0.60480
    -0.41037
    -0.29203
    -0.23286
     0.07146
    -0.08070
     0.08837
     0.26589
     0.33351
     0.62937
     0.75617
     1.01822
     1.36481
     1.46625
     1.11121
     1.07740
     1.09430
     0.60402
     0.02074
    -0.18214
    -0.18214
    -0.34275
    -0.53717
    -0.58789
    -0.61325
    -0.75696
    -0.78232
    -1.19653
    -1.12890
    -1.10354
    -1.16271
    -1.22189
    -1.06128
    -1.01901
    -1.09509
    -0.41883
     0.06301
    -0.00462
     0.16445
     0.35042
    -0.01307
    -0.03843
    -0.18214
    -0.43573
    -0.32584
     0.02919
    -0.32584
    -0.40192
    -0.23286
    -0.28358
    -0.24131
    -0.52872
    -0.75696
    -0.72315
    -1.12890
    -1.44167
    -1.74599
    -1.28106
    -1.40786
    -1.36559
    -1.30642
    -0.99365
    -1.06128
    -1.63610
    -1.73753
    -1.81361
    -1.69527
    -1.18807
    -1.18807
    -0.89221
    -0.91757
    -0.66397
    -0.68088
    -0.67243
    -0.68933
    -0.68088
    -0.49491
    -0.30048
    -0.16523
    -0.21595
    -0.00462
     0.07146
     0.26589
     0.41804
     0.23207
     0.33351
     0.51948
     0.82380
     0.95060
     0.93369
     0.73081
     0.89988
     0.81535
     1.11121
     1.19574
     0.99286
     1.06049
     0.99286
     1.02668
     0.95060
     0.94215
     0.92524
     0.73927
     0.81535
     0.76463
     0.72236
     0.50258
     0.61247
     0.29970
     0.57020
     0.66319
     0.46031
     0.48567
     0.37578
     0.72236
     0.94215
     1.22956
     1.00977
     1.11966
     0.76463
     0.89143
     1.40707
     1.27182
     1.25492
     1.34790
     1.31409
     1.54233
     1.33099
     1.21265
     1.39017
     1.28873
     1.00132
     0.88297
     0.82380
     0.75617
     0.73081
     0.86607
     0.54484
     0.54484
     0.34196
     0.07146
     0.03765
     0.07991
     0.24053
    -0.06379
    -0.24976
    -0.23286
    -0.19904
    -0.26667
    -0.41883
    -0.40192
    -0.35120
    -0.24131
    -0.01307
     0.03765
    -0.25822
    -0.27512
    -0.47800
    -0.19059
     0.00383
    -0.34275
    -0.37656
    -0.25822
    -0.27512
    -0.14832
    -0.02998
     0.07146
     0.04610
     0.24053
     0.46031
     0.73081
     0.78999
     0.55330
     0.37578
     0.89988
     1.67758
     1.47470
     1.50851
     1.01822
     0.75617
     0.57020
     0.57020
     0.54484
     0.72236
     0.66319
     0.48567
     0.20671
    -0.52872
    -1.01056
    -1.62764
    -1.72908
    -1.18807
    -0.93448
    -0.96829
    -1.29797
    -1.57692
    -1.99113
    -1.99959
    -1.77980
    -1.80516
    -1.96577
    -1.96577
    -1.56002
    -1.20498
    -1.19653
    -1.46703
    -1.57692
    -1.33178
    -1.24725
    -1.43322
    -1.23879
    -0.83304
    -0.51181
    -0.60480
    -0.97674
    -1.03592
    -0.65552
    -0.46109
    -0.39347
    -0.37656
    -0.19904
    -0.20750
    -0.35120
    -0.22440
     0.00383
    -0.02153
    -0.09760
    -0.06379
    -0.10606
    -0.01307
    -0.09760
     0.00383
     0.01229
    -0.02153
    -0.08915
    -0.22440
    -0.43573
    -0.11451
    -0.44419
    -0.50336
    -0.42728
    -0.37656
    -0.40192
    -0.42728
    -0.59635
    -0.44419
    -0.62171
    -0.52027
    -0.53717
    -0.36811
    -0.21595
    -0.14832
    -0.03843
     0.03765
     0.06301
    -0.08915
     0.24898
     0.32506
     0.33351
     0.53639
     0.72236
     1.05204
     0.90833
     0.83225
     0.97596
     1.01822
     0.84071
     1.12812
     1.11121
     1.08585
     0.81535
     0.63783
     0.80689
     0.73927
     0.42650
     0.12218
     0.04610
    -0.07224
    -0.21595
    -0.42728
    -0.49491
    -0.66397
    -0.66397
    -0.78232
    -1.01056
    -0.84149
    -1.01056
    -1.01056
    -0.84994
    -0.62171
    -0.68933
    -0.63016
    -0.57944
    -0.35966
    -0.22440
    -0.37656
    -0.36811
    -0.10606
    -0.08070
    -0.16523
    -0.20750
    -0.03843
     0.25743
     0.00383
     0.02074
     0.35887
     0.39268
     0.51103
     0.70545
     1.28873
     1.71139
     1.94808
     1.60995
     1.23801
     0.84916
    -0.24976
    -0.52027
    -0.25822
     0.62937
     0.64628
     0.15599
    -0.52027
    -0.90066
    -1.17962
    -1.76289
    -2.05876
    -1.73753
    -1.90660
    -1.70372
    -1.61919
    -1.12890
    -1.19653
    -0.84149
    -1.05282
    -1.26415
    -1.52620
    -1.09509
    -0.32584
    -0.06379
    -0.32584
    -0.61325
    -0.52872
    -0.19904
    -0.17368
     0.07991
     0.07146
     0.49412
     0.61247
     0.41804
     0.38423
    -0.03843
     0.07146
     0.40114
     0.41804
     0.60402
     0.07991
     0.13909
     0.02919
    -0.26667
    -0.22440
    -0.13142
    -0.20750
    -0.17368
    -0.08070
     0.04610
     0.04610
     0.13909
     0.13063
     0.33351
     0.34196
     0.73927
     0.40959
     0.40959
     0.41804
     0.25743
     0.24898
    -0.27512
    -0.35966
    -0.14832
    -0.17368
    -0.20750
    -0.21595
    -0.64707
    -0.66397
    -0.62171
    -0.60480
    -0.36811
    -0.14832
    -0.41883
    -0.24976
    -0.18214
    -0.00462
    -0.03843
     0.07991
     0.21517
     0.30815
     0.56175
     0.44340
     0.18981
     0.18135
     0.27434
     0.03765
     0.45186
     0.42650
     0.32506
     0.25743
     0.22362
     0.07991
     0.35887
     0.31660
     0.10527
     0.05455
    -0.05534
     0.14754
     0.35887
     0.24053
     0.51948
     0.60402
     0.57866
     0.65473
     0.76463
     0.89143
     0.95905
     0.85761
     1.10276
     1.22110
     1.58459
     1.51697
     1.38171
     1.41553
     1.44934
     1.48315
     1.61841
     1.66912
     1.86355
     2.00725
     2.23549
     1.50006
     1.24646
     1.20420
     1.17038
     0.89988
     0.99286
     0.65473
     0.85761
     0.54484
     0.35887
     0.07991
    -0.30048
    -0.48645
    -0.79922
    -0.58789
    -0.79077
    -1.06973
    -0.97674
    -0.88376
    -0.84994
    -0.96829
    -0.79922
    -0.89221
    -0.74850
    -0.71469
    -0.52872
    -0.52872
    -0.62171
    -0.49491
    -0.39347
    -0.45264
    -0.23286
    -0.27512
    -0.37656
    -0.24976
    -0.08070
    -0.22440
    -0.24976
    -0.24131
    -0.32584
     0.07146
     0.03765
    -0.02153
    -0.23286
    -0.08915
    -0.12296
     0.02074
     0.13063
     0.14754
    -0.05534
     0.07146
     0.11373
     0.16445
     0.15599
     0.07146
     0.18981
     0.13909
     0.24898
     0.20671
     0.00383
     0.26589
     0.05455
     0.07146
     0.35042
     0.12218
     0.16445
     0.02919
     0.02074
     0.14754
     0.13909
    -0.10606
     0.05455
    -0.18214
    -0.00462
    -0.02153
    -0.05534
    -0.03843
    -0.16523
    -0.12296
    -0.01307
     0.18981
    -0.11451
    -0.19059
    -0.14832
     0.05455
     0.05455
    -0.10606
    -0.12296
    -0.19904
    -0.04688
    -0.13987
     0.14754
     0.09682
    -0.02153
     0.02074
     0.09682
     0.24898
     0.09682
     0.04610
     0.08837
     0.24898
     0.48567
     0.32506
     0.33351
     0.29970
     0.29970
     0.37578
     0.35042
     0.28279
     0.32506
     0.14754
     0.14754
     0.41804
     0.37578
     0.24053
     0.30815
     0.27434
     0.22362
     0.65473
     0.99286
     1.22956
     1.65222
     2.26931
     2.42992
     2.84413
     1.29718
    -1.07818
    -3.63106
    -4.60319
    -4.50175
    -3.40283
    -1.77980
    -1.09509
    -1.47548
    -2.75192
    -4.25660
    -5.14419
    -5.15265
    -4.63700
    -3.61416
    -2.17710
    -0.95138
    -0.10606
     0.61247
     1.17884
     1.88046
     2.13405
     2.09179
     2.25240
     1.95654
     1.76211
     1.68603
     1.47470
     1.35635
     1.23801
     0.92524
     0.79844
     0.80689
     0.40114
     0.13909
     0.14754
     0.39268
     0.35042
     0.28279
     0.10527
    -0.02998
     0.12218
     0.11373
     0.05455
     0.02074
     0.02074
    -0.03843
     0.04610
     0.00383
    -0.18214
    -0.25822
    -0.30894
    -0.24131
    -0.19904
    -0.36811
    -0.32584
    -0.35120
    -0.30894
    -0.35120
    -0.34275
    -0.40192
    -0.35120
    -0.12296
    -0.30894
    -0.28358
    -0.33430
    -0.28358
    -0.43573
    -0.06379
     0.06301
    -0.28358
    -0.21595
    -0.35966
    -0.19059
    -0.23286
    -0.19059
    -0.30894
    -0.24131
    -0.04688
    -0.23286
    -0.04688
    -0.20750
    -0.14832
    -0.37656
    -0.05534
     0.07991
     0.08837
     0.04610
     0.06301
     0.12218
     0.00383
     0.10527
     0.07991
     0.02074
     0.24053
     0.09682
     0.28279
     0.18981
     0.16445
     0.02919
     0.13063
     0.18981
     0.08837
     0.08837
     0.05455
     0.21517
     0.10527
     0.18135
     0.01229
     0.08837
     0.07146
     0.04610
     0.07991
     0.06301
     0.12218
    -0.01307
    -0.05534
     0.05455
     0.05455
    -0.03843
     0.07146
     0.08837
     0.00383
     0.07146
     0.04610
    -0.02998
     0.11373
     0.18981
     0.18135
     0.20671
     0.13909
     0.20671
     0.12218
     0.47722
     0.72236
     1.22110
     1.42398
     1.17038
     1.14502
     0.95905
     1.23801
     1.82974
     1.64376
     1.44934
     1.25492
     1.33099
     1.33099
     1.11966
     0.58711
     0.56175
     0.62937
     0.02074
    -0.27512
    -0.54563
    -0.54563
    -0.50336
    -0.68088
    -0.59635
    -0.70624
    -0.33430
    -0.32584
    -0.25822
    -0.19059
    -0.19904
     0.02074
     0.20671
     0.51948
     0.52794
     0.46876
     0.48567
     0.50258
     0.45186
     0.35887
     0.43495
     0.61247
     0.89988
     0.79844
     0.34196
     0.44340
     0.36732
     0.16445
     0.12218
     0.21517
     0.12218
    -0.01307
     0.37578
     0.26589
     0.12218
    -0.10606
    -0.53717
    -0.28358
     0.02919
     0.03765
    -0.18214
    -0.19904
    -0.80768
    -0.50336
    -0.12296
     0.02919
    -0.23286
    -0.97674
    -1.06973
    -0.74850
    -0.35966
    -0.12296
    -0.30894
    -0.39347
    -0.69779
    -0.78232
    -1.02746
    -1.01901
    -0.96829
    -1.06128
    -0.97674
    -0.69779
    -0.51181
    -0.49491
    -0.57099
    -0.42728
    -0.38502
    -0.31739
    -0.34275
    -0.30048
    -0.20750
    -0.09760
     0.10527
    -0.08915
     0.17290
     0.16445
     0.07991
     0.17290
     0.43495
    -0.12296
    -0.18214
    -0.01307
     0.07991
     0.01229
    -0.18214
    -0.24131
    -0.18214
    -0.13987
    -0.08070
    -0.19904
    -0.24976
    -0.04688
    -0.01307
    -0.21595
     0.06301
     0.00383
     0.07146
     0.19826
     0.12218
     0.22362
     0.10527
     0.02074
     0.24898
     0.27434
     0.48567
     0.24898
     0.39268
     0.35042
     0.28279
     0.27434
     0.40959
     0.47722
     0.39268
     0.63783
     0.39268
     0.58711
     0.43495
     0.46876
     0.45186
     0.46031
     0.40114
     0.53639
     0.35042
     0.22362
     0.35887
     0.25743
     0.13063
     0.35042
     0.16445
    -0.08070
    -0.15678
    -0.09760
    -0.05534
    -0.07224
    -0.33430
    -0.02998
     0.05455
     0.16445
     0.07146
     0.35887
     0.69700
     1.23801
     1.57614
     1.65222
     1.22956
     0.78153
     0.88297
    -0.87530
    -1.88124
    -1.37405
    -0.63861
    -0.63861
    -0.90912
    -1.54311
    -2.06721
    -2.73502
    -2.90408
    -3.31829
    -3.37747
    -3.15768
    -2.90408
    -2.55750
    -2.00804
    -1.47548
    -1.17117
    -0.96829
    -0.78232
    -0.30894
    -0.39347
    -0.12296
     0.01229
     0.16445
     0.48567
     0.42650
     0.60402
     1.04358
     0.84071
     0.83225
     0.72236
     0.51948
     0.69700
     0.93369
     1.32254
     1.09430
     1.31409
     1.37326
     1.15348
     1.30563
     1.27182
     1.17038
     1.12812
     1.36481
     1.40707
     0.63783
     0.53639
     1.20420
     1.31409
     1.08585
     0.89988
     0.40959
    -0.20750
    -0.46955
    -0.09760
     0.13909
     0.35042
    -0.08915
    -0.01307
    -0.43573
    -0.42728
    -0.37656
    -0.41883
    -0.18214
    -0.11451
     0.03765
     0.17290
     0.18135
     0.26589
     0.31660
     0.53639
     0.56175
     0.52794
     0.31660
     0.55330
     0.38423
     0.54484
     0.69700
     0.57020
     0.43495
     0.51948
     0.58711
     0.52794
     0.53639
     0.58711
     0.59556
     0.57866
     0.68855
     0.56175
     0.61247
     0.59556
     0.46031
     0.43495
     0.59556
     0.62937
     0.38423
     0.43495
     0.56175
     0.40959
     0.55330
     0.46031
     0.43495
     0.57020
     0.53639
     0.68855
     0.62937
     0.37578
     0.51103
     0.50258
     0.88297
     0.79844
     0.57020
     0.32506
     0.93369
     0.76463
     0.76463
     0.73081
     0.77308
     0.81535
     0.82380
     0.98441
     0.73927
     0.60402
     0.73081
     0.56175
     0.76463
     0.84071
     0.62937
     0.69700
     0.52794
     0.63783
     0.48567
     0.73081
     0.73927
     1.40707
     1.66067
     1.77056
     2.11715
     2.64970
     2.57362
     2.04107
     1.79592
     1.69448
     1.28873
     1.56769
     1.84664
     1.88046
     1.32254
     0.74772
     0.22362
    -0.14832
    -0.41037
    -0.73160
    -1.05282
    -1.23034
    -1.28951
    -1.33178
    -1.12890
    -0.77386
    -0.52872
    -0.55408
    -0.16523
     0.04610
     0.50258
     0.78999
     0.94215
     0.17290
    -0.77386
    -0.86685
    -0.60480
    -0.95984
    -0.74005
    -0.41883
    -0.19904
    -0.08070
    -0.42728
    -1.21343
    -2.15174
    -2.04185
    -1.46703
    -0.71469
    -0.80768
    -0.56253
    -0.81613
    -1.57692
    -1.03592
     0.01229
     0.16445
     0.18981
    -0.21595
    -0.40192
    -0.23286
    -0.33430
    -0.38502
    -0.49491
    -0.46955
    -0.35120
    -0.19059
    -0.16523
    -0.29203
    -0.41037
    -0.02998
    -0.13987
    -0.13987
    -0.18214
    -0.31739
    -0.32584
    -0.12296
    -0.41037
    -0.30048
    -0.24976
    -0.13987
    -0.25822
    -0.16523
    -0.26667
    -0.20750
    -0.19059
    -0.02998
    -0.04688
    -0.07224
    -0.26667
    -0.32584
    -0.25822
    -0.07224
    -0.13987
    -0.28358
    -0.12296
    -0.30894
    -0.30048
    -0.15678
    -0.26667
    -0.32584
    -0.19904
    -0.17368
    -0.34275
    -0.25822
    -0.20750
    -0.21595
    -0.46955
    -0.07224
     0.01229
    -0.06379
    -0.18214
    -0.15678
    -0.00462
    -0.19059
    -0.19904
    -0.08070
    -0.05534
    -0.20750
    -0.08070
     0.01229
    -0.02153
     0.02919
    -0.18214
     0.01229
     0.29124
     0.17290
     0.18135
     0.02919
     0.18981
     0.29124
     0.21517
     0.17290
     0.40114
     0.31660
     0.25743
     0.18981
     0.26589
     0.29970
     0.25743
     0.32506
     0.69700
     0.90833
     1.16193
     1.30563
     1.39862
     1.89736
     2.81031
     2.92866
     2.50600
     1.90582
     1.71139
     1.39862
     1.44089
     1.38171
     1.38171
     1.43243
     1.24646
     0.46031
    -0.40192
    -0.77386
    -1.14581
    -1.56847
    -1.78825
    -2.01649
    -1.87279
    -1.59383
    -1.72063
    -1.59383
    -1.50084
    -1.50084
    -1.41631
    -1.50084
    -1.35714
    -1.08663
    -1.39941
    -1.55156
    -1.58538
    -1.38250
    -1.39941
    -1.36559
    -1.45012
    -1.17962
    -1.27261
    -1.43322
    -1.15426
    -1.03592
    -1.10354
    -0.95138
    -0.74005
    -0.41883
    -0.38502
    -0.19904
    -0.05534
     0.13909
     0.19826
     0.48567
     0.55330
     0.84071
     0.53639
     0.87452
     0.94215
     1.16193
     1.20420
     1.33945
     1.16193
     0.43495
    -0.08070
    -0.26667
    -0.30894
    -0.19059
    -0.24131
    -0.32584
    -0.24131
    -0.54563
    -0.90066
    -1.49239
    -1.62764
    -1.50084
    -1.45012
    -1.44167
    -1.21343
    -1.23034
    -0.92602
    -0.54563
    -0.18214
    -0.24131
    -0.10606
    -0.35120
    -0.29203
    -0.13142
     0.05455
     0.17290
     0.34196
     0.00383
     0.07991
     0.29970
     0.03765
     0.34196
     0.41804
     0.23207
     0.17290
     0.24053
     0.24053
     0.18135
     0.08837
     0.24898
     0.37578
     0.32506
     0.34196
     0.35042
     0.40114
     0.35042
     0.35887
     0.32506
     0.48567
     0.29124
     0.40114
     0.40959
     0.53639
     0.40959
     0.36732
     0.34196
     0.46031
     0.44340
     0.43495
     0.39268
     0.38423
     0.40114
     0.24898
     0.28279
     0.36732
     0.45186
     0.25743
     0.21517
     0.25743
     0.07146
     0.24898
     0.12218
     0.30815
     0.20671
     0.10527
     0.12218
     0.10527
     0.25743
     0.28279
     0.33351
     0.49412
     1.00977
     1.46625
     1.86355
     2.29467
     2.55672
     3.29215
     2.92866
     2.06643
     1.50851
     1.19574
     2.11715
     2.59053
     1.98190
     1.58459
     0.75617
     0.07146
    -0.43573
    -1.34869
    -1.63610
    -1.81361
    -2.27854
    -2.43070
    -2.32081
    -2.32926
    -2.46451
    -2.42225
    -2.24473
    -2.19401
    -2.16865
    -1.45858
    -0.84994
    -0.96829
    -0.91757
    -0.94293
    -0.43573
     0.26589
     0.77308
     0.78999
     0.69700
     0.79844
     1.06049
     1.09430
     1.43243
     1.30563
     1.47470
     1.51697
     1.71984
     1.60995
     1.58459
     1.40707
     1.33945
     1.07740
     0.87452
     0.71391
     0.63783
     0.43495
     0.14754
     0.31660
     0.10527
     0.01229
    -0.09760
    -0.14832
    -0.20750
    -0.33430
    -0.17368
    -0.16523
    -0.18214
    -0.23286
    -0.22440
    -0.28358
    -0.27512
    -0.32584
    -0.30894
    -0.19904
    -0.21595
    -0.14832
    -0.14832
    -0.35120
    -0.16523
    -0.49491
    -0.38502
    -0.18214
    -0.24131
    -0.50336
    -0.44419
    -0.29203
    -0.48645
    -0.53717
    -0.42728
    -0.42728
    -0.35120
    -0.39347
    -0.69779
    -0.60480
    -0.52872
    -0.57099
    -0.49491
    -0.26667
    -0.53717
    -0.57099
    -0.37656
    -0.26667
    -0.23286
    -0.40192
    -0.42728
    -0.29203
    -0.10606
     0.00383
     0.02074
    -0.13987
    -0.18214
    -0.17368
    -0.20750
    -0.00462
     0.03765
    -0.05534
    -0.24976
    -0.11451
    -0.09760
    -0.18214
     0.10527
     0.09682
     0.28279
     0.57020
     0.83225
     1.03513
     1.39017
     1.37326
     1.29718
     1.52542
     1.99880
     2.26931
     2.24395
     1.88891
     1.22956
     0.53639
     0.97596
     1.46625
     0.98441
     0.60402
     0.51103
     0.63783
    -0.09760
    -1.20498
    -1.64455
    -2.11793
    -1.35714
    -1.21343
    -1.12890
    -1.25570
    -1.56002
    -1.34869
    -1.50084
    -1.45858
    -1.38250
    -1.42476
    -1.56847
    -1.29797
    -1.32333
    -1.13735
    -1.13735
    -1.01901
    -0.68933
    -0.60480
    -0.88376
    -0.68933
    -0.46109
    -0.19059
    -0.24976
    -0.33430
    -0.13987
     0.30815
     0.37578
     0.18981
     0.32506
     0.04610
     0.22362
     0.38423
     0.49412
     0.51103
     0.28279
     0.33351
     0.47722
     0.46876
     0.44340
     0.43495
     0.46876
     0.60402
     0.99286
     1.23801
     1.40707
     1.27182
     1.02668
     0.81535
     0.83225
     0.35887
     0.15599
     0.02074
    -0.31739
    -0.36811
    -0.95138
    -1.11199
    -1.26415
    -1.44167
    -1.52620
    -1.84743
    -2.05876
    -2.02495
    -2.01649
    -2.23628
    -1.75444
    -1.59383
    -1.34023
    -1.12045
    -1.08663
    -0.82458
    -0.61325
    -0.46109
    -0.44419
    -0.42728
    -0.26667
    -0.02998
    -0.08915
    -0.24131
     0.07146
     0.18135
     0.42650
     0.54484
     0.79844
     0.43495
     0.74772
     0.82380
     1.02668
     1.23801
     1.30563
     1.41553
     1.80438
     2.18477
     2.71733
     2.95402
     2.26085
     1.77902
     1.37326
     1.99880
     2.29467
     1.94808
     1.50851
     1.16193
     0.95060
     0.43495
     0.14754
    -0.01307
    -0.21595
    -0.24976
    -0.46109
    -0.73160
    -0.94293
    -1.14581
    -1.11199
    -0.89221
    -0.52872
    -0.74850
    -0.75696
    -0.41883
    -0.41883
    -0.33430
    -0.33430
    -0.35120
    -0.21595
    -0.19059
    -0.18214
    -0.10606
    -0.27512
    -0.19059
    -0.21595
     0.05455
     0.19826
     0.10527
    -0.03843
    -0.00462
    -0.06379
    -0.01307
    -0.09760
    -0.16523
    -0.24131
    -0.25822
    -0.34275
    -0.23286
    -0.40192
    -0.39347
    -0.63861
    -0.83304
    -0.50336
    -0.68933
    -0.78232
    -0.56253
    -0.67243
    -0.73160
    -0.60480
    -0.47800
    -0.47800
    -0.49491
    -0.43573
    -0.35966
    -0.60480
    -0.53717
    -0.34275
    -0.43573
    -0.30894
    -0.20750
    -0.28358
    -0.13987
    -0.31739
    -0.33430
    -0.19059
    -0.26667
    -0.29203
    -0.19059
     0.02919
     0.11373
     0.09682
     0.21517
     0.27434
     0.24053
     0.37578
     0.60402
     0.51948
     0.57866
     0.74772
     0.90833
     0.92524
     0.85761
     0.80689
     0.89143
     1.17884
     1.02668
     1.06894
     1.07740
     0.93369
     0.84916
     0.73927
     0.89988
     0.87452
     0.57866
     0.48567
     0.57866
     0.58711
     0.65473
     0.44340
     0.35887
     0.17290
     0.38423
     0.23207
     0.32506
     0.13063
     0.13063
     0.09682
     0.30815
     0.57020
     0.18135
     0.28279
     0.24898
     0.15599
     0.20671
     0.24053
     0.32506
     0.37578
     0.29124
     0.29970
     0.28279
     0.36732
     0.23207
     0.08837
     0.22362
     0.28279
     0.24898
     0.06301
     0.08837
     0.14754
    -0.11451
    -0.01307
    -0.05534
    -0.14832
    -0.30894
    -0.27512
    -0.43573
    -0.35120
    -0.34275
    -0.58789
    -0.30048
     0.07146
    -0.13987
     0.29124
     1.09430
     1.49161
     1.79592
     1.19574
     0.96751
     0.53639
    -1.05282
    -1.89815
    -0.93448
    -0.91757
    -2.43915
    -4.79761
    -4.59473
    -2.57441
    -1.27261
    -3.38592
    -5.71902
    -6.53898
    -5.27945
    -4.78070
    -3.96074
    -3.09851
    -2.43915
    -1.80516
    -1.30642
    -0.58789
     0.23207
     0.68855
     1.00132
     1.47470
     1.47470
     1.55078
     1.75366
     1.79592
     1.67758
     1.77902
     1.80438
     1.64376
     1.56769
     1.62686
     1.66067
     1.44934
     1.24646
     1.25492
     0.99286
     1.17884
     1.11966
     1.05204
     1.01822
     0.72236
     0.69700
     0.67164
     0.65473
     0.48567
     0.57866
     0.48567
     0.29970
     0.23207
     0.18135
     0.22362
     0.07146
    -0.14832
     0.02074
    -0.32584
    -0.16523
    -0.45264
    -0.29203
    -0.41037
    -0.73160
    -0.67243
    -0.64707
    -0.63861
    -0.53717
    -0.54563
    -0.59635
    -0.56253
    -0.60480
    -0.64707
    -0.13987
    -0.30894
    -0.19904
    -0.11451
    -0.08070
     0.01229
    -0.02153
     0.13063
     0.12218
     0.27434
     0.37578
     0.25743
     0.30815
     0.39268
     0.34196
     0.32506
     0.61247
     0.66319
     0.31660
     0.42650
     0.61247
     0.57020
     0.68855
     0.62937
     0.57866
     0.64628
     0.68855
     0.66319
     0.78153
     0.66319
     0.67164
     0.51103
     0.54484
     0.51948
     0.52794
     0.57020
     0.51948
     0.32506
     0.33351
     0.35042
     0.28279
     0.41804
     0.29970
     0.16445
     0.27434
     0.20671
     0.30815
     0.23207
     0.18135
     0.49412
     0.35042
     0.47722
     0.65473
     0.65473
     0.58711
     0.82380
     0.82380
     1.18729
     1.39017
     1.67758
     1.84664
     1.80438
     2.02416
     2.34538
     2.73423
     2.81031
     2.77650
     2.68351
     2.43837
     2.49754
     2.36229
     2.29467
     2.14251
     1.99880
     1.91427
     1.66067
     1.30563
     0.88297
     0.59556
     0.52794
     0.02074
     0.14754
    -0.03843
    -0.22440
    -0.46955
    -0.27512
    -0.29203
    -0.51181
    -0.62171
    -0.65552
    -0.63861
    -0.43573
    -0.54563
    -0.52872
    -0.54563
    -0.64707
    -0.68933
    -0.56253
    -0.32584
    -0.47800
    -0.59635
    -0.43573
    -0.46109
    -0.46109
    -0.54563
    -0.74005
    -0.45264
    -0.29203
    -0.27512
    -0.18214
    -0.13987
    -0.19059
    -0.24131
    -0.35966
    -0.06379
    -0.15678
    -0.27512
    -0.24976
    -0.14832
    -0.05534
    -0.11451
    -0.18214
    -0.28358
    -0.19904
    -0.21595
    -0.37656
    -0.23286
    -0.33430
    -0.13142
    -0.21595
    -0.08070
    -0.09760
    -0.19059
    -0.22440
     0.02919
    -0.13142
    -0.11451
    -0.12296
    -0.35120
    -0.01307
    -0.12296
    -0.13987
    -0.25822
    -0.52027
    -0.44419
    -0.45264
    -0.44419
    -0.49491
    -0.58789
    -0.82458
    -0.82458
    -0.57099
    -0.60480
    -0.79922
    -0.97674
    -0.95138
    -0.68933
    -0.73160
    -0.61325
    -0.56253
    -0.50336
    -0.43573
     0.29124
     1.39017
     2.37074
     2.97093
     2.34538
     1.82128
     2.75114
     2.59898
    -0.02998
    -2.16865
    -3.95229
    -2.58286
    -1.44167
    -0.75696
    -1.28106
    -1.74599
    -3.13232
    -2.88718
    -3.45354
    -3.91002
    -3.65642
    -2.96326
    -1.91505
    -0.96829
    -0.01307
     0.93369
     1.80438
     2.44682
     2.65815
     2.77650
     2.59898
     2.48909
     1.80438
     1.90582
     1.58459
     1.30563
     0.98441
     0.79844
     0.84916
     0.51948
     0.43495
     0.39268
     0.41804
     0.25743
     0.19826
     0.29124
     0.14754
     0.08837
    -0.03843
     0.08837
     0.16445
    -0.09760
    -0.10606
    -0.12296
    -0.01307
    -0.24131
    -0.10606
    -0.30894
    -0.20750
    -0.23286
    -0.08915
    -0.24131
    -0.21595
    -0.36811
    -0.30894
    -0.37656
    -0.13142
    -0.15678
    -0.19904
    -0.17368
    -0.36811
    -0.21595
    -0.08070
    -0.34275
    -0.23286
    -0.30048
    -0.05534
    -0.02998
    -0.13987
    -0.40192
    -0.28358
    -0.47800
    -0.24131
    -0.23286
    -0.28358
    -0.46109
    -0.51181
    -0.46955
    -0.46955
    -0.46109
    -0.63861
    -0.85840
    -0.52027
    -0.65552
    -0.60480
    -0.72315
    -0.75696
    -0.95984
    -0.59635
    -0.46109
    -0.72315
    -0.76541
    -0.49491
    -0.78232
    -0.62171
    -0.60480
    -0.57099
    -0.52027
    -0.58789
    -0.53717
    -0.28358
    -0.41883
    -0.29203
    -0.47800
    -0.35966
    -0.23286
    -0.20750
    -0.15678
    -0.26667
    -0.04688
    -0.05534
    -0.17368
     0.05455
     0.20671
     0.12218
     0.31660
     0.24898
     0.29970
     0.33351
     0.34196
     0.39268
     0.36732
     0.42650
     0.41804
     0.58711
     0.56175
     0.57866
     0.69700
     0.81535
     0.92524
     0.57866
     0.95060
     0.85761
     0.89988
     1.10276
     1.38171
     1.40707
     1.61841
     1.45779
     1.27182
     0.67164
     0.70545
     0.91679
     1.00977
     0.69700
     0.48567
     0.54484
     0.61247
     0.24898
     0.11373
    -0.22440
    -0.12296
    -0.13142
     0.13063
     0.36732
    -0.33430
    -0.33430
    -0.40192
    -0.18214
     0.40959
     0.44340
     0.49412
     0.69700
     0.68009
     1.19574
     1.28028
     1.85510
     1.30563
     0.02919
    -1.14581
    -2.49833
    -3.56344
    -3.00552
    -2.40534
    -1.56847
    -1.39095
    -1.86433
    -2.80264
    -3.78322
    -4.07909
    -4.15516
    -3.55498
    -2.97171
    -2.18556
    -1.65300
    -1.03592
    -0.51181
     0.08837
     0.28279
     0.46031
     0.64628
     0.59556
     0.57020
     0.56175
     0.50258
     0.44340
     0.40959
     0.13909
     0.06301
     0.17290
     0.06301
    -0.16523
    -0.04688
     0.10527
    -0.09760
    -0.00462
    -0.11451
    -0.17368
    -0.21595
    -0.18214
    -0.30894
    -0.15678
    -0.27512
    -0.24131
    -0.16523
    -0.11451
    -0.35966
    -0.31739
    -0.39347
    -0.02998
    -0.08070
    -0.33430
    -0.24976
    -0.18214
    -0.18214
    -0.27512
    -0.19059
    -0.03843
    -0.06379
     0.08837
     0.00383
    -0.05534
     0.05455
    -0.14832
    -0.10606
     0.18981
     0.13063
    -0.00462
     0.07991
     0.06301
     0.18135
     0.07146
     0.15599
    -0.07224
    -0.02998
    -0.01307
     0.00383
     0.06301
     0.08837
     0.05455
    -0.25822
     0.02919
    -0.08915
     0.07991
    -0.02153
    -0.00462
    -0.08915
    -0.19904
    -0.15678
    -0.11451
    -0.07224
     0.04610
    -0.19904
    -0.11451
    -0.09760
     0.01229
    -0.20750
    -0.17368
    -0.02153
    -0.26667
    -0.19059
    -0.07224
    -0.13142
    -0.21595
    -0.31739
    -0.20750
    -0.06379
     0.17290
     0.07991
     0.24898
     0.66319
     1.11966
     1.27182
     1.30563
     2.02416
     2.58208
     3.00474
     2.97093
     3.04700
     2.46373
     2.12560
     1.35635
     0.84071
     0.68855
     1.20420
     0.65473
    -0.41883
    -0.77386
    -0.88376
    -1.17962
    -1.56847
    -1.83052
    -1.72908
    -1.92351
    -2.46451
    -2.46451
    -2.31236
    -2.30390
    -1.60228
    -0.85840
    -0.07224
     0.48567
     0.03765
     0.06301
    -0.00462
    -0.54563
    -0.29203
    -0.54563
    -1.85588
    -1.51775
     0.11373
    -0.07224
    -0.50336
    -1.12890
    -1.25570
    -1.28106
    -1.20498
    -1.14581
    -0.91757
    -1.00210
    -1.06973
    -1.13735
    -1.02746
    -0.84994
    -0.50336
    -0.41883
    -0.11451
     0.09682
     0.13909
    -0.11451
     0.00383
     0.20671
     0.23207
     0.07991
    -0.02998
     0.01229
    -0.08915
     0.10527
    -0.00462
     0.27434
     0.02074
     0.00383
     0.07991
     0.14754
     0.15599
     0.02074
     0.05455
     0.21517
     0.36732
     0.25743
     0.09682
     0.06301
     0.08837
     0.06301
     0.04610
     0.23207
     0.08837
    -0.04688
     0.04610
    -0.02153
     0.08837
    -0.03843
    -0.18214
    -0.16523
    -0.11451
    -0.04688
    -0.16523
    -0.20750
    -0.19904
    -0.25822
    -0.35120
    -0.02998
    -0.06379
    -0.20750
    -0.17368
    -0.16523
    -0.09760
    -0.21595
    -0.25822
    -0.22440
    -0.03843
     0.06301
    -0.08070
    -0.04688
    -0.08070
     0.05455
    -0.02998
     0.14754
     0.33351
     0.18981
     0.29124
     0.30815
     0.44340
     0.40959
     0.45186
     0.52794
     0.70545
     0.75617
     1.22110
     0.75617
     0.89143
     0.41804
     0.44340
     0.79844
     0.90833
     0.67164
     0.62092
     0.51948
     0.29970
     0.16445
     0.09682
     0.21517
     0.20671
     0.03765
     0.02919
    -0.05534
    -0.04688
    -0.24131
    -0.13987
    -0.21595
     0.07146
     0.02074
    -0.16523
    -0.08915
     0.07991
     0.01229
     0.00383
    -0.13142
    -0.17368
     0.05455
     0.17290
    -0.08070
    -0.06379
    -0.03843
     0.07146
     0.15599
     0.46876
     1.14502
     1.51697
     1.84664
     1.99035
     1.53387
     2.26931
     2.01571
     2.32002
     2.06643
     1.76211
    -1.08663
    -3.51272
    -2.40534
    -1.28106
    -0.97674
    -1.23034
    -2.09257
    -3.55498
    -4.49329
    -4.99204
    -5.11038
    -5.13574
    -4.66236
    -4.01991
    -3.47890
    -2.65894
    -1.83897
    -1.19653
    -0.56253
    -0.48645
    -0.23286
     0.29124
     0.66319
     0.71391
     0.02074
    -0.13142
     0.77308
     0.82380
     1.05204
     0.78999
     0.60402
     0.30815
     0.16445
     0.06301
     0.01229
     0.08837
     0.02074
    -0.12296
     0.20671
     0.06301
    -0.04688
     0.02074
     0.11373
     0.24898
     0.07146
     0.05455
    -0.00462
     0.22362
     0.11373
     0.04610
     0.07146
    -0.05534
    -0.25822
     0.03765
     0.18981
     0.19826
    -0.19904
    -0.28358
    -0.37656
    -0.07224
    -0.08915
    -0.12296
    -0.15678
    -0.15678
    -0.01307
    -0.15678
    -0.09760
    -0.19059
    -0.32584
    -0.64707
    -0.26667
     0.19826
     0.14754
     0.08837
    -0.22440
    -0.06379
    -0.11451
     0.07146
     0.12218
     0.16445
     0.12218
     0.27434
     0.45186
     0.35887
     0.31660
     0.19826
     0.29970
     0.58711
     0.50258
     0.44340
     0.40114
     0.48567
     0.61247
     0.56175
     0.44340
     0.48567
     0.51948
     0.56175
     0.46031
     0.51948
     0.35887
     0.35887
     0.24053
     0.50258
     0.52794
     0.48567
     0.18981
     0.26589
     0.35887
     0.22362
     0.27434
     0.26589
     0.21517
     0.28279
     0.28279
     0.15599
     0.10527
     0.06301
    -0.24131
     0.07991
    -0.01307
    -0.01307
    -0.23286
    -0.24976
    -0.23286
    -0.49491
    -0.52872
    -0.38502
    -0.71469
    -0.73160
    -0.60480
    -0.60480
    -0.95984
    -0.97674
    -0.97674
    -1.01901
    -0.59635
    -0.66397
    -0.84149
    -0.87530
    -0.72315
    -0.75696
    -0.49491
    -0.59635
    -0.56253
    -0.34275
    -0.38502
    -0.05534
    -0.19059
    -0.02998
    -0.27512
    -0.36811
     0.01229
     0.14754
     0.00383
    -0.06379
     0.15599
     0.14754
     0.43495
     0.65473
     0.86607
     0.84916
     1.18729
     1.18729
     1.50006
     1.33945
     0.99286
     1.13657
     1.52542
     1.65222
     0.51103
    -0.42728
     0.93369
    -0.68088
    -4.28196
    -3.63952
    -1.88969
     0.87452
     0.19826
    -1.88969
    -2.36308
    -1.63610
    -1.58538
    -1.30642
    -0.64707
    -0.13987
     0.58711
     1.17038
     1.73675
     2.15941
     2.39610
     2.39610
     2.37074
     2.29467
     2.48909
     2.16787
     1.82974
     1.77056
     1.50006
     1.11121
     0.89988
     0.93369
     0.68009
     0.57866
     0.38423
     0.34196
     0.35887
    -0.00462
    -0.11451
    -0.33430
    -0.30048
    -0.31739
    -0.38502
    -0.35966
    -0.56253
    -0.46955
    -0.77386
    -0.39347
    -0.35966
    -0.46955
    -0.53717
    -0.54563
    -0.45264
    -0.51181
    -0.60480
    -0.52027
    -0.44419
    -0.53717
    -0.61325
    -0.56253
    -0.55408
    -0.60480
    -0.88376
    -0.72315
    -0.64707
    -0.68933
    -0.80768
    -0.76541
    -0.93448
    -0.90066
    -0.64707
    -0.83304
    -0.75696
    -0.98520
    -0.68933
    -0.84149
    -0.74850
    -0.72315
    -0.95984
    -0.84149
    -0.63016
    -0.71469
    -0.56253
    -0.47800
    -0.50336
    -0.52872
    -0.48645
    -0.36811
    -0.24131
    -0.11451
     0.03765
    -0.02998
     0.14754
     0.13063
     0.29970
     0.34196
     0.48567
     0.58711
     0.37578
     0.49412
     0.65473
     0.90833
     0.46031
     0.28279
     0.50258
     0.55330
     0.62937
     0.58711
     0.57020
     0.42650
     0.20671
     0.01229
     0.24053
     0.07146
    -0.22440
    -0.13142
    -0.05534
     0.07991
     0.07146
    -0.19059
    -0.32584
    -0.15678
    -0.32584
    -0.15678
    -0.20750
    -0.22440
    -0.03843
    -0.27512
     0.05455
     0.11373
    -0.02998
     0.04610
    -0.04688
    -0.00462
    -0.02153
     0.07146
     0.10527
     0.02074
     0.26589
     0.09682
     0.13063
     0.09682
     0.07146
     0.02919
     0.13063
     0.07991
     0.21517
    -0.05534
     0.07146
     0.02074
     0.00383
     0.17290
     0.13909
     0.32506
     0.16445
     0.22362
     0.00383
     0.02919
     0.18135
     0.18981
     0.09682
     0.27434
     0.29970
     0.16445
     0.18981
     0.18135
     0.09682
    -0.03843
    -0.01307
     0.03765
     0.08837
     0.07991
     0.00383
    -0.16523
    -0.02153
    -0.04688
    -0.09760
     0.02919
    -0.06379
    -0.29203
    -0.24976
    -0.20750
    -0.23286
    -0.26667
    -0.30048
    -0.49491
    -0.26667
    -0.35120
    -0.26667
    -0.40192
    -0.41037
    -0.49491
    -0.46955
    -0.23286
    -0.20750
    -0.33430
    -0.16523
    -0.20750
    -0.07224
     0.02919
    -0.09760
    -0.08915
    -0.14832
    -0.05534
     0.07146
    -0.10606
    -0.17368
    -0.10606
    -0.30048
    -0.08070
     0.24898
     0.35887
     0.56175
     0.80689
     0.87452
     1.20420
     1.44089
     1.44089
     1.17884
     0.90833
     0.46876
    -1.88124
    -3.90157
    -3.27603
    -1.89815
    -2.38844
    -1.44167
    -0.58789
    -1.83897
    -2.91254
    -3.68178
    -4.25660
    -3.53808
    -3.02243
    -2.17710
    -0.96829
    -0.25822
     0.15599
     0.58711
     0.89143
     1.33099
     1.09430
     1.11966
     1.26337
     1.10276
     0.79844
     0.93369
     0.79844
     0.71391
     0.48567
     0.44340
     0.46031
     0.49412
     0.28279
     0.24053
    -0.02153
     0.05455
     0.04610
    -0.08915
     0.04610
    -0.23286
    -0.32584
    -0.21595
    -0.27512
    -0.35120
    -0.37656
    -0.33430
    -0.42728
    -0.28358
    -0.14832
    -0.06379
    -0.32584
    -0.40192
    -0.36811
    -0.33430
    -0.18214
    -0.01307
    -0.28358
    -0.35120
    -0.12296
    -0.23286
    -0.18214
    -0.29203
    -0.30048
    -0.40192
    -0.10606
    -0.16523
    -0.32584
    -0.25822
    -0.34275
    -0.44419
    -0.07224
    -0.09760
    -0.17368
    -0.23286
    -0.10606
    -0.05534
    -0.08070
    -0.10606
    -0.33430
    -0.11451
     0.10527
     0.21517
     0.07146
     0.02919
     0.13909
    -0.08070
     0.06301
     0.08837
     0.14754
    -0.03843
     0.16445
     0.01229
    -0.04688
    -0.22440
    -0.12296
    -0.08070
    -0.05534
    -0.18214
    -0.35120
    -0.56253
    -0.59635
    -0.52027
    -0.60480
    -0.36811
    -0.61325
    -0.77386
    -0.67243
    -0.45264
    -0.58789
    -0.68088
    -0.67243
    -0.57099
    -0.42728
    -0.44419
    -0.35120
    -0.16523
    -0.19904
    -0.30048
    -0.21595
     0.24898
     0.22362
     0.21517
     0.61247
     0.73927
     1.01822
     1.11121
     1.23801
     1.17038
     1.39862
     1.47470
     1.68603
     1.35635
     1.36481
     1.21265
     1.08585
     1.22956
     1.06894
     0.53639
     0.54484
     0.27434
     0.25743
    -0.01307
    -0.12296
    -0.24131
    -0.24131
    -0.35120
    -0.48645
    -0.31739
    -0.46955
    -0.31739
    -0.53717
    -0.14832
    -0.07224
    -0.27512
    -0.21595
    -0.27512
    -0.23286
    -0.22440
    -0.42728
    -0.30048
    -0.16523
     0.05455
     0.14754
     0.03765
     0.19826
     0.07146
    -0.03843
    -0.09760
    -0.17368
     0.12218
    -0.28358
    -0.19059
    -0.12296
    -0.12296
    -0.01307
     0.12218
    -0.33430
    -0.46109
    -0.14832
    -0.74850
    -0.54563
    -0.02998
     0.28279
     0.03765
    -0.60480
    -1.20498
    -1.17117
    -0.24976
    -0.17368
    -0.55408
    -0.60480
    -1.17117
    -1.45012
    -1.07818
    -1.05282
    -0.84994
    -1.17962
    -1.32333
    -1.14581
    -1.31487
    -0.82458
    -0.96829
    -0.73160
    -0.62171
    -0.34275
    -0.34275
    -0.08070
     0.04610
    -0.14832
    -0.18214
    -0.02153
     0.02074
     0.18981
     0.07991
     0.29970
     0.15599
     0.11373
     0.41804
     0.57866
     0.35042
     0.17290
     0.29124
     0.35042
     0.73927
     0.70545
     0.69700
     0.59556
     0.83225
     0.66319
     0.97596
     0.99286
     1.23801
     1.21265
     1.51697
     2.18477
     2.42146
     2.20168
     1.55078
     1.33099
     1.00132
     0.94215
     1.22110
     1.06894
     1.43243
     1.50851
     1.02668
     0.46876
     0.14754
    -0.12296
    -0.08915
    -0.08070
    -0.41883
    -0.35966
    -0.23286
    -0.18214
    -0.23286
    -0.08070
     0.01229
     0.07146
     0.21517
     0.12218
     0.21517
     0.20671
     0.13063
    -0.02998
     0.23207
     0.58711
     0.19826
     0.43495
     0.50258
     0.52794
     0.38423
     0.35887
     0.38423
     0.35042
     0.37578
     0.39268
     0.41804
     0.27434
     0.26589
     0.18981
     0.24053
     0.60402
     0.46031
     0.29970
     0.51103
     0.60402
     1.01822
     0.99286
     0.91679
     0.84071
     0.62937
     0.59556
     1.06049
     1.18729
     1.22956
     0.95905
     0.96751
     1.25492
     1.34790
     1.38171
     1.29718
     0.97596
     0.56175
     0.50258
     0.57020
     0.45186
     0.45186
    -0.69779
    -0.09760
     0.16445
     0.05455
    -0.21595
    -0.74850
    -0.83304
    -0.67243
    -0.84994
    -0.84994
    -0.56253
    -0.44419
    -0.43573
    -0.45264
    -0.38502
    -0.58789
    -0.54563
    -0.50336
    -0.80768
    -0.75696
    -0.74005
    -1.00210
    -1.50084
    -1.34869
    -1.28951
    -1.60228
    -1.72063
    -1.85588
    -1.90660
    -1.73753
    -1.50930
    -0.53717
    -0.21595
     0.35042
     0.46876
     0.30815
    -0.68088
    -0.68933
     0.30815
     1.46625
     2.09179
     2.04107
     1.88891
     1.82974
     2.00725
     2.36229
     1.92272
     1.17038
     1.06894
     1.18729
     1.17884
     1.01822
     0.68009
     0.23207
    -0.06379
     0.01229
    -0.12296
    -0.64707
    -1.03592
    -1.35714
    -1.72063
    -1.79671
    -1.84743
    -1.82207
    -1.79671
    -1.67836
    -1.88969
    -1.48394
    -1.33178
    -1.39095
    -1.46703
    -1.18807
    -0.99365
    -1.02746
    -0.89221
    -0.93448
    -0.75696
    -0.78232
    -0.84149
    -0.54563
    -0.57944
    -0.57944
    -0.54563
    -0.65552
    -0.46109
    -0.55408
    -0.47800
    -0.50336
    -0.31739
    -0.42728
    -0.28358
    -0.13142
    -0.08070
    -0.18214
    -0.21595
    -0.36811
    -0.20750
    -0.04688
    -0.16523
    -0.26667
    -0.03843
    -0.17368
    -0.33430
    -0.26667
    -0.15678
    -0.24131
    -0.38502
    -0.29203
    -0.12296
    -0.34275
    -0.35120
    -0.41883
    -0.37656
    -0.17368
    -0.24976
     0.05455
    -0.10606
    -0.19904
    -0.28358
    -0.32584
    -0.22440
    -0.10606
    -0.24131
    -0.38502
    -0.23286
    -0.19059
    -0.29203
    -0.33430
    -0.39347
    -0.45264
    -0.30894
    -0.41037
    -0.38502
    -0.33430
    -0.35966
    -0.55408
    -0.29203
    -0.23286
    -0.26667
    -0.32584
    -0.31739
    -0.26667
    -0.41037
    -0.41883
    -0.55408
    -0.37656
    -0.41883
    -0.24976
    -0.43573
    -0.21595
     0.02919
     0.13909
     0.21517
     0.59556
     0.66319
     0.46876
     0.37578
     0.57020
     1.06049
     1.35635
     1.35635
     1.23801
     0.95060
     0.46031
     0.19826
    -0.41883
    -1.04437
    -0.98520
    -1.06973
    -1.06973
    -1.49239
    -1.76289
    -1.29797
    -0.23286
    -0.15678
    -1.70372
    -1.90660
    -1.92351
    -1.43322
    -0.25822
     0.29124
     0.57020
     1.04358
     1.14502
     0.90833
     1.57614
     1.41553
     0.20671
    -0.31739
     0.24053
     0.07146
    -0.41037
    -0.70624
    -0.41883
    -0.37656
    -0.68933
    -0.74005
    -1.01056
    -1.16271
    -1.39095
    -1.52620
    -0.95984
    -0.98520
    -0.93448
    -0.71469
    -0.68088
    -0.15678
    -0.08070
    -0.04688
     0.03765
    -0.03843
     0.05455
     0.06301
     0.05455
    -0.14832
     0.04610
    -0.12296
    -0.04688
    -0.06379
     0.00383
    -0.01307
    -0.13142
    -0.10606
    -0.02153
    -0.05534
    -0.11451
    -0.11451
    -0.11451
     0.12218
    -0.08070
    -0.02998
     0.00383
    -0.01307
    -0.04688
     0.05455
    -0.02998
    -0.15678
    -0.08070
    -0.01307
     0.03765
    -0.02998
    -0.25822
    -0.08915
    -0.12296
     0.07146
     0.18981
    -0.11451
    -0.11451
    -0.19059
    -0.13987
     0.17290
     0.03765
     0.00383
    -0.02153
     0.14754
     0.22362
     0.35042
     0.45186
     0.58711
     0.73081
     0.93369
     1.23801
     1.61841
     1.67758
     1.73675
     1.75366
     2.04107
     2.58208
     2.23549
     2.21013
     2.26085
     2.35384
     2.34538
     1.88046
     1.73675
     1.47470
     1.33099
     1.16193
     0.98441
     0.59556
     0.43495
     0.12218
    -0.02153
    -0.04688
    -0.16523
    -0.32584
    -0.49491
    -0.54563
    -0.54563
    -0.56253
    -0.78232
    -0.54563
    -0.68088
    -0.73160
    -0.96829
    -1.02746
    -1.14581
    -1.25570
    -1.29797
    -1.15426
    -1.13735
    -1.24725
    -1.23879
    -1.34869
    -1.35714
    -1.32333
    -1.28106
    -1.34869
    -1.00210
    -0.85840
    -0.73160
    -0.68933
    -0.67243
    -0.56253
    -0.52027
    -0.35120
    -0.21595
    -0.30048
    -0.35966
    -0.20750
    -0.04688
     0.09682
    -0.01307
     0.05455
     0.10527
     0.23207
     0.32506
     0.25743
     0.25743
     0.12218
    -0.00462
     0.24898
     0.22362
     0.14754
     0.05455
     0.05455
     0.17290
     0.07991
    -0.06379
     0.01229
    -0.14832
    -0.15678
    -0.06379
     0.03765
    -0.18214
    -0.28358
    -0.21595
    -0.16523
     0.01229
     0.02919
    -0.07224
    -0.22440
    -0.07224
    -0.01307
     0.07991
    -0.01307
     0.07991
    -0.03843
     0.24053
     0.19826
     0.40114
     0.22362
     0.35042
     0.07991
     0.32506
     0.43495
     0.27434
     0.43495
     0.44340
     0.42650
     0.15599
     0.37578
     0.64628
     1.05204
     1.60150
     1.99880
     2.96247
     2.89485
     2.74269
     2.21013
     1.99035
     1.23801
     0.07146
    -2.10948
    -4.56092
    -4.64545
    -2.22782
    -0.55408
    -1.60228
    -3.61416
    -4.11290
    -5.34707
    -5.53304
    -4.89905
    -4.52711
    -4.15516
    -2.95480
    -1.40786
    -0.36811
     0.24053
     0.80689
     1.72830
     2.13405
     2.25240
     2.28621
     2.37074
     2.13405
     2.26931
     2.32002
     1.78747
     1.53387
     1.28873
     1.13657
     1.16193
     1.03513
     0.80689
     0.61247
     0.58711
     0.45186
     0.57866
     0.36732
     0.19826
     0.10527
     0.18981
     0.16445
     0.05455
     0.11373
    -0.01307
    -0.19059
     0.01229
     0.13909
     0.15599
    -0.02153
     0.04610
    -0.02153
    -0.06379
    -0.03843
     0.10527
     0.02074
     0.13909
    -0.05534
     0.28279
     0.18981
     0.13909
    -0.04688
    -0.01307
    -0.00462
     0.02919
     0.05455
     0.16445
     0.39268
     0.31660
     0.55330
     0.40959
     0.39268
     0.42650
     0.37578
     0.55330
     0.75617
     0.69700
     0.54484
     0.72236
     0.86607
     0.73927
     0.57020
     0.61247
     0.67164
     0.49412
     0.41804
     0.19826
     0.09682
     0.13063
     0.01229
    -0.08915
    -0.22440
    -0.21595
    -0.55408
    -0.69779
    -0.63016
    -0.71469
    -1.02746
    -0.92602
    -0.92602
    -1.16271
    -1.17962
    -1.18807
    -1.27261
    -1.24725
    -1.17117
    -0.77386
    -0.83304
    -0.57944
    -0.46955
    -0.62171
    -0.16523
     0.13063
     0.53639
     0.58711
     0.71391
     0.86607
     0.98441
     1.17884
     1.33945
     1.14502
     1.24646
     1.15348
     1.19574
     0.89143
     0.76463
     0.64628
     0.65473
     0.52794
     0.41804
    -0.04688
    -0.20750
    -0.32584
    -0.35120
    -0.31739
    -0.35120
    -0.35966
    -0.46955
    -0.51181
    -0.44419
    -0.50336
    -0.29203
    -0.32584
    -0.60480
    -0.41037
    -0.39347
    -0.30894
    -0.50336
    -0.32584
    -0.39347
    -0.52027
    -0.51181
    -0.13142
    -0.13142
    -0.08070
    -0.21595
    -0.30048
    -0.05534
     0.00383
    -0.24976
     0.20671
     0.14754
    -0.02153
     0.18135
     0.20671
    -0.04688
    -0.19904
    -0.16523
    -0.05534
     0.04610
     0.13909
     0.20671
     0.27434
     0.25743
     0.33351
     0.35042
     0.63783
     0.84071
     0.33351
     0.42650
     0.34196
     0.11373
     0.50258
     0.45186
     1.00132
     1.06049
     0.87452
     1.44089
     1.57614
     1.06894
     0.07991
    -0.86685
    -1.23034
    -1.09509
    -1.04437
    -1.09509
    -0.74850
    -0.85840
    -1.61074
    -1.62764
    -1.72908
    -1.89815
    -2.21092
    -2.37153
    -2.29545
    -1.78825
    -1.45858
    -1.07818
    -0.63016
     0.01229
     0.29124
     0.35887
     0.68855
     0.81535
     0.89988
     0.73081
     0.90833
     0.89988
     1.04358
     1.27182
     1.13657
     1.27182
     1.18729
     1.22956
     0.97596
     1.17038
     1.11121
     1.14502
     0.89143
     1.10276
     1.50006
     1.96499
     1.71139
     1.38171
     1.28873
     1.22110
     1.34790
     1.00132
     0.73081
     0.58711
     1.06894
     1.53387
     1.20420
     0.85761
     0.53639
     0.42650
     0.29124
     0.27434
     0.01229
     0.04610
     0.13909
     0.10527
     0.20671
     0.11373
    -0.10606
    -0.21595
    -0.41883
    -0.11451
    -0.24131
    -0.28358
    -0.29203
    -0.61325
    -0.35120
    -0.51181
    -0.38502
    -0.61325
    -0.31739
    -0.24976
    -0.13142
    -0.26667
    -0.08915
    -0.13142
     0.00383
    -0.05534
     0.12218
     0.13063
     0.00383
     0.26589
     0.18981
     0.46031
     0.25743
     0.29124
     0.32506
     0.41804
     0.34196
     0.39268
     0.29970
     0.41804
     0.30815
     0.27434
     0.33351
     0.26589
     0.28279
     0.25743
     0.18135
     0.20671
    -0.00462
     0.12218
    -0.10606
    -0.00462
     0.17290
     0.00383
    -0.07224
     0.01229
    -0.08070
    -0.19059
    -0.11451
     0.02919
    -0.11451
    -0.23286
    -0.03843
     0.11373
    -0.04688
     0.13063
    -0.04688
     0.15599
     0.43495
     0.45186
     0.46031
     0.51103
     0.49412
     0.45186
     0.65473
     0.80689
     0.88297
     0.74772
     0.95060
     1.01822
     1.08585
     0.98441
     0.76463
     0.71391
     0.50258
     0.52794
     0.72236
     0.61247
     0.77308
     0.79844
     0.84071
     0.50258
    -0.31739
    -0.48645
    -0.52027
    -2.01649
    -3.28448
    -3.30139
    -2.72657
    -2.80264
    -1.96577
    -1.61074
    -2.07566
    -2.51523
    -2.45606
    -2.62513
    -2.53214
    -1.69527
    -1.26415
    -0.44419
     0.47722
     1.08585
     1.02668
     1.26337
     1.58459
     1.63531
     1.65222
     1.60995
     1.46625
     1.12812
     0.89143
     0.95905
     0.63783
     0.49412
     0.45186
     0.24053
     0.01229
     0.11373
    -0.06379
     0.02919
    -0.06379
    -0.24976
    -0.08915
    -0.19059
    -0.06379
    -0.24131
    -0.38502
    -0.26667
    -0.31739
    -0.44419
    -0.24976
    -0.23286
    -0.38502
    -0.49491
    -0.42728
    -0.35120
    -0.26667
    -0.52027
    -0.43573
    -0.35120
    -0.32584
    -0.21595
    -0.52027
    -0.39347
    -0.52872
    -0.43573
    -0.56253
    -0.31739
    -0.42728
    -0.66397
    -0.47800
    -0.42728
    -0.32584
    -0.56253
    -0.62171
    -0.57944
    -0.57944
    -0.60480
    -0.47800
    -0.43573
    -0.51181
    -0.45264
    -0.23286
    -0.16523
    -0.20750
    -0.41883
    -0.31739
    -0.41883
    -0.43573
    -0.54563
    -0.55408
    -0.61325
    -0.56253
    -0.75696
    -0.73160
    -0.84149
    -1.01901
    -1.33178
    -1.15426
    -1.09509
    -1.19653
    -1.39095
    -1.10354
    -1.29797
    -1.07818
    -1.03592
    -1.06973
    -0.94293
    -0.83304
    -0.67243
    -0.74005
    -0.65552
    -0.49491
    -0.47800
    -0.59635
    -0.21595
    -0.13987
    -0.08070
     0.14754
     0.49412
     0.86607
     1.23801
     1.58459
     1.61841
     1.77056
     2.32848
     2.01571
     1.11966
     0.70545
     0.90833
     0.95905
     1.20420
     0.95905
     0.38423
    -0.18214
    -0.37656
    -0.79922
    -0.97674
    -1.45858
    -1.81361
    -1.69527
    -1.74599
    -1.21343
    -1.23034
    -1.25570
    -1.22189
    -1.13735
    -0.74850
    -0.57099
    -0.41883
    -0.20750
    -0.51181
    -0.45264
    -0.30048
    -0.08915
    -0.36811
    -0.30048
    -0.46955
    -0.41883
    -0.41037
    -0.24131
    -0.24131
    -0.38502
    -0.02153
     0.19826
     0.48567
     0.21517
     0.41804
     0.49412
     0.32506
     0.68009
     0.48567
     0.66319
     0.34196
     0.73081
     0.85761
     1.00977
     1.12812
     1.27182
     1.63531
     2.18477
     1.95654
     1.73675
     2.06643
     1.68603
     1.02668
     1.28873
     1.48315
     1.44934
     0.79844
     0.49412
     0.98441
     1.66912
     0.24053
    -0.76541
    -1.05282
    -0.93448
    -1.14581
    -1.18807
    -1.32333
    -1.26415
    -1.24725
    -1.17962
    -1.06128
    -1.07818
    -1.00210
    -0.95984
    -0.69779
    -0.70624
    -0.63861
    -0.52872
    -0.71469
    -0.60480
    -0.26667
    -0.25822
    -0.43573
    -0.35966
    -0.20750
    -0.34275
    -0.29203
    -0.24131
    -0.19059
    -0.18214
    -0.10606
    -0.11451
    -0.08070
    -0.05534
    -0.00462
    -0.19059
     0.15599
     0.38423
     0.31660
     0.50258
     0.62092
     1.02668
     1.12812
     1.18729
     1.12812
     1.28028
     1.36481
     1.60995
     1.77902
     1.91427
     2.26085
     2.24395
     2.32002
     2.10869
     1.79592
     1.85510
     1.77902
     1.87200
     1.75366
     1.66912
     1.33945
     1.19574
     0.93369
     0.76463
     0.56175
     0.62092
     0.17290
    -0.05534
     0.00383
    -0.14832
    -0.35966
    -0.63861
    -0.57944
    -0.47800
    -0.60480
    -0.70624
    -0.74850
    -0.46109
    -0.57944
    -0.48645
    -0.38502
    -0.40192
    -0.44419
    -0.46109
    -0.40192
     0.00383
    -0.22440
    -0.20750
    -0.02998
    -0.10606
     0.00383
    -0.19904
    -0.28358
    -0.00462
    -0.08915
    -0.04688
     0.06301
     0.13909
     0.12218
     0.25743
     0.17290
     0.51103
     0.24898
     0.08837
     0.16445
     0.17290
     0.10527
     0.10527
     0.16445
     0.22362
     0.37578
     0.37578
     0.17290
     0.23207
    -0.13142
    -0.31739
    -0.46955
     0.05455
    -0.02998
    -0.19059
    -0.20750
     0.04610
     0.16445
    -0.27512
    -0.41883
    -0.25822
    -0.19904
    -0.16523
    -0.51181
    -0.52027
    -0.46955
    -0.63861
    -0.94293
    -1.06128
    -0.84149
    -0.85840
    -0.69779
    -0.57944
    -0.85840
    -0.68088
    -1.13735
    -1.34023
    -1.13735
    -1.03592
    -1.28951
    -1.31487
    -1.12045
    -1.03592
    -1.01056
    -1.11199
    -1.35714
    -1.50930
    -1.62764
    -1.93196
    -1.77135
    -1.74599
    -2.02495
    -2.14329
    -1.89815
    -1.68682
    -1.50084
    -1.61919
    -1.70372
    -1.77135
    -2.05876
    -1.95732
    -1.32333
    -0.97674
    -1.00210
    -0.99365
    -0.75696
    -0.70624
    -0.84994
    -0.97674
    -0.83304
    -0.52872
    -0.52872
    -0.86685
    -1.74599
    -1.13735
    -0.08915
    -0.14832
    -0.12296
    -0.19904
    -0.63016
    -0.59635
    -0.20750
    -0.10606
    -0.06379
     0.24053
     0.32506
     0.73927
     0.79844
     0.83225
     0.95060
     0.79844
     0.78999
     0.75617
     0.92524
     1.06049
     0.87452
     0.82380
     0.74772
     1.00132
     0.89988
     0.73081
     0.84071
     0.89988
     0.85761
     1.09430
     0.95905
     0.94215
     0.94215
     0.93369
     1.01822
     1.07740
     1.13657
     1.05204
     1.13657
     1.00132
     0.97596
     0.94215
     0.79844
     0.96751
     0.99286
     0.89988
     0.68855
     0.52794
     0.60402
     0.42650
     0.35042
     0.57020
     0.34196
     0.18135
     0.01229
     0.12218
     0.19826
     0.08837
     0.02919
     0.08837
     0.13063
     0.23207
     0.35042
     0.35042
     0.21517
     0.29970
     0.34196
     0.62092
     0.64628
     0.78153
     0.75617
     0.67164
     0.93369
     0.96751
     0.85761
     0.81535
     0.94215
     1.17884
     1.18729
     1.16193
     0.97596
     1.16193
     1.22956
     1.11966
     1.45779
     1.35635
     1.38171
     1.40707
     1.67758
     1.75366
     1.72830
     1.76211
     1.70294
     2.12560
     2.28621
     2.17632
     2.00725
     1.89736
     1.79592
     1.60150
     2.27776
     2.38765
     2.11715
     1.71139
     1.45779
     1.13657
     0.47722
     0.24898
    -0.63016
    -0.22440
    -0.44419
    -0.12296
    -1.05282
    -1.39941
    -0.78232
    -0.90066
     0.13909
    -0.68088
    -1.24725
    -0.81613
    -0.60480
    -0.06379
     0.14754
     0.07146
     0.02919
     0.53639
     0.67164
     0.92524
     0.47722
     0.23207
     0.18981
     0.13909
     0.31660
     0.31660
     0.20671
     0.02074
    -0.03843
     0.00383
     0.23207
    -0.10606
    -0.13142
    -0.01307
     0.28279
     0.24898
     0.12218
     0.12218
    -0.17368
    -0.16523
    -0.08915
     0.07991
    -0.10606
    -0.21595
    -0.24131
    -0.07224
    -0.07224
    -0.00462
    -0.08070
     0.16445
     0.04610
     0.16445
     0.12218
     0.05455
     0.04610
     0.07146
     0.02919
     0.35887
     0.28279
     0.02919
     0.02074
     0.01229
     0.16445
    -0.13987
    -0.07224
    -0.10606
    -0.00462
    -0.00462
     0.00383
    -0.13987
    -0.16523
     0.01229
    -0.25822
    -0.03843
     0.07991
    -0.11451
    -0.13987
    -0.16523
    -0.03843
     0.11373
     0.01229
     0.02074
     0.02074
     0.17290
     0.18135
     0.16445
     0.29124
     0.16445
     0.15599
     0.19826
     0.28279
     0.35887
     0.11373
     0.19826
     0.13063
     0.30815
     0.18135
    -0.08070
    -0.24976
    -0.02998
    -0.06379
    -0.02998
     0.10527
     0.66319
     1.04358
     1.13657
     1.40707
     1.35635
     1.59305
     1.47470
     0.89143
     0.18981
     0.14754
     0.63783
     0.95905
     1.34790
     0.89988
     0.44340
    -0.22440
    -0.72315
    -1.06128
    -1.32333
    -1.13735
    -1.06128
    -1.42476
    -1.28951
    -1.17962
    -1.07818
    -0.92602
    -0.95138
    -0.84994
    -0.90066
    -0.86685
    -0.68088
    -0.71469
    -0.63861
    -0.73160
    -0.76541
    -0.52027
    -0.40192
    -0.41883
    -0.49491
    -0.34275
    -0.36811
    -0.42728
    -0.24976
    -0.33430
    -0.54563
    -0.28358
     0.06301
    -0.04688
     0.07146
    -0.24976
    -0.46955
    -0.33430
    -0.33430
    -0.34275
    -0.54563
    -0.74850
    -0.94293
    -0.94293
    -0.98520
    -1.09509
    -1.05282
    -1.72063
    -1.45012
    -1.74599
    -1.83897
    -2.31236
    -2.38844
    -1.89815
    -1.61919
    -1.36559
    -1.56002
    -1.78825
    -1.74599
    -1.31487
    -0.48645
    -0.55408
    -0.53717
    -0.76541
    -0.30048
     0.13063
    -0.30048
    -0.20750
    -0.02998
     0.11373
     0.86607
     1.08585
     0.92524
     0.41804
     0.07991
     0.13909
     0.15599
     0.13063
     0.35042
     0.42650
     0.44340
     0.64628
     0.48567
     0.15599
     0.24053
    -0.06379
     0.13063
     0.34196
     0.16445
     0.24898
     0.13063
     0.25743
     0.41804
     0.47722
     0.29124
     0.42650
     0.49412
     0.49412
     0.76463
     0.63783
     0.81535
     0.64628
     0.76463
     1.28028
     1.55923
     1.40707
     1.24646
     1.55078
     1.57614
     1.77902
     1.71139
     1.76211
     2.37920
     2.61589
     2.04952
     1.99880
     2.04107
     1.80438
     1.52542
     1.26337
     1.39017
     1.00977
     0.89988
     0.54484
     0.37578
     0.02074
    -0.13142
    -0.24976
    -0.52872
    -0.68088
    -0.81613
    -0.97674
    -1.01056
    -0.91757
    -1.19653
    -0.90066
    -0.89221
    -0.84149
    -0.79922
    -0.93448
    -0.88376
    -0.98520
    -0.74005
    -0.78232
    -0.95984
    -0.74850
    -0.68088
    -0.82458
    -0.55408
    -0.53717
    -0.77386
    -0.57944
    -0.37656
    -0.40192
    -0.44419
    -0.45264
    -0.41883
    -0.47800
    -0.46955
    -0.19059
    -0.34275
    -0.28358
    -0.29203
    -0.15678
    -0.35120
    -0.06379
    -0.45264
    -0.31739
    -0.34275
    -0.27512
    -0.30894
    -0.29203
    -0.08915
    -0.26667
    -0.18214
    -0.25822
    -0.14832
    -0.14832
    -0.39347
    -0.24131
    -0.13142
    -0.22440
    -0.11451
    -0.32584
    -0.15678
     0.00383
    -0.12296
    -0.08915
    -0.19904
    -0.05534
    -0.16523
    -0.13142
    -0.08915
    -0.11451
     0.02919
     0.07146
    -0.02998
     0.07146
    -0.00462
     0.08837
     0.07146
     0.35887
     0.18135
     0.19826
     0.28279
     0.41804
     0.11373
     0.26589
     0.37578
     0.37578
     0.38423
     0.29970
     0.21517
     0.22362
     0.25743
     0.05455
    -0.07224
     0.12218
     0.03765
    -0.22440
    -0.15678
     0.02074
    -0.21595
    -0.25822
    -0.37656
    -0.22440
    -0.27512
    -0.30894
    -0.39347
    -0.32584
    -0.40192
    -0.28358
    -0.32584
    -0.15678
    -0.01307
    -0.18214
    -0.23286
    -0.06379
     0.08837
     0.08837
     0.35887
     0.52794
     0.92524
     1.18729
     1.82128
     2.15096
     3.34287
     3.73172
     4.47560
     3.85006
     0.50258
    -2.17710
    -1.82207
    -1.72063
    -3.03088
    -4.22279
    -2.90408
     0.58711
     1.27182
    -1.33178
    -4.54401
    -7.01236
    -7.22369
    -5.14419
    -3.49581
    -1.87279
    -0.46955
     0.05455
     0.46876
     0.83225
     1.50006
     1.60150
     1.74520
     1.73675
     2.06643
     2.07488
     1.93118
     1.62686
     1.52542
     1.60995
     1.39862
     1.22956
     1.38171
     1.09430
     1.03513
     0.82380
     0.84071
     0.57866
     0.40114
     0.42650
     0.44340
     0.46876
     0.50258
     0.40959
     0.20671
     0.08837
     0.28279
     0.01229
     0.46031
     0.26589
    -0.04688
     0.13063
     0.22362
     0.25743
     0.05455
    -0.01307
    -0.13142
    -0.10606
     0.02074
    -0.13987
    -0.27512
    -0.46109
    -0.45264
    -0.51181
    -0.54563
    -0.79077
    -0.89221
    -0.74005
    -0.38502
    -0.55408
    -0.52027
    -0.64707
    -0.90912
    -0.61325
    -0.53717
    -0.57944
    -0.32584
    -0.63016
    -0.48645
    -0.35966
    -0.30894
    -0.23286
    -0.26667
    -0.33430
    -0.19059
    -0.29203
    -0.24976
    -0.35966
    -0.19059
    -0.10606
    -0.06379
    -0.09760
    -0.02153
    -0.08070
    -0.06379
     0.02919
     0.07146
     0.24053
     0.16445
     0.02074
     0.23207
     0.26589
     0.30815
     0.00383
     0.07146
     0.19826
     0.24053
     0.18135
     0.18135
     0.17290
    -0.08915
    -0.00462
    -0.02998
    -0.04688
     0.24053
    -0.09760
     0.04610
    -0.08070
     0.06301
    -0.02153
    -0.09760
    -0.13987
     0.01229
     0.11373
     0.22362
     0.13063
     0.13909
     0.25743
     0.18981
     0.39268
     0.84071
     0.62937
     1.01822
     1.10276
     1.21265
     1.63531
     2.10869
     2.38765
     2.22704
     2.23549
     2.24395
     2.32848
     1.87200
     1.69448
     1.32254
     1.41553
     1.21265
     0.84071
     0.51103
     0.17290
    -0.08915
    -0.53717
    -1.15426
    -1.33178
    -1.35714
    -1.44167
    -1.29797
    -1.47548
    -1.39941
    -1.23034
    -1.31487
    -0.96829
    -0.74850
    -0.56253
    -0.50336
    -0.27512
    -0.02153
     0.09682
     0.28279
     0.46031
     0.78153
     1.20420
     1.53387
     1.79592
     1.92272
     1.64376
     1.48315
     1.58459
     1.57614
     1.67758
     1.66912
     2.31157
     2.72578
     3.57956
     3.11463
     2.42146
     1.78747
     0.07146
    -1.21343
    -0.26667
     0.63783
     0.89143
     0.50258
     0.18135
     0.17290
    -0.06379
    -0.96829
    -1.28951
    -1.12890
    -1.12890
    -0.99365
    -0.69779
    -0.62171
    -0.29203
    -0.02153
     0.21517
     0.26589
     0.40959
     0.20671
     0.14754
     0.29970
     0.53639
     0.49412
     0.24898
     0.07991
     0.29970
     0.14754
     0.28279
     0.17290
    -0.07224
     0.09682
     0.08837
    -0.03843
     0.09682
    -0.08070
    -0.07224
    -0.13987
    -0.01307
     0.15599
    -0.11451
    -0.20750
    -0.02153
    -0.04688
    -0.13142
    -0.24131
    -0.21595
    -0.23286
    -0.11451
    -0.10606
    -0.18214
    -0.10606
    -0.23286
    -0.27512
     0.08837
     0.03765
    -0.00462
     0.11373
     0.14754
     0.26589
     0.18135
     0.13063
     0.31660
     0.35042
     0.24898
     0.48567
     0.42650
     0.45186
     0.40959
     0.30815
     0.39268
     1.07740
     1.33099
     1.52542
     1.65222
     1.37326
     1.23801
     1.50851
     2.06643
     2.19323
     1.86355
     2.06643
     1.60995
     0.40114
     0.43495
     0.29124
     0.75617
     0.87452
     0.24898
    -0.42728
    -0.84149
    -1.12890
    -1.20498
    -1.50084
    -1.39941
    -1.20498
    -1.22189
    -1.06973
    -0.95984
    -0.95984
    -0.85840
    -0.97674
    -0.82458
    -0.26667
    -0.11451
    -0.38502
    -0.33430
    -0.14832
     0.08837
     0.54484
     0.61247
     0.57866
     0.78999
     0.87452
     0.95060
     1.29718
     1.35635
     0.94215
     1.00977
     1.06894
     0.78999
     0.31660
     0.15599
     0.36732
     0.40114
    -0.04688
    -0.03843
    -0.35120
    -0.52872
    -0.75696
    -0.90066
    -0.73160
    -0.61325
    -0.46955
    -0.24131
     0.12218
    -0.04688
    -0.31739
    -0.47800
    -0.69779
    -0.29203
    -0.08070
    -0.21595
    -0.19059
    -0.08915
    -0.39347
    -0.54563
    -0.64707
    -0.75696
    -0.80768
    -0.93448
    -1.05282
    -0.69779
    -0.77386
    -1.02746
    -0.68933
    -0.68933
    -0.52027
    -0.66397
    -0.70624
    -0.67243
    -0.74005
    -0.69779
    -0.59635
    -0.67243
    -0.69779
    -0.79922
    -0.79077
    -0.70624
    -0.79922
    -0.99365
    -0.96829
    -0.73160
    -0.74005
    -0.71469
    -0.67243
    -0.71469
    -0.84149
    -0.83304
    -1.20498
    -1.28106
    -0.99365
    -0.95138
    -1.20498
    -1.45858
    -1.59383
    -1.64455
    -1.58538
    -1.60228
    -1.38250
    -1.30642
    -0.96829
    -0.65552
    -0.53717
    -0.46955
    -0.65552
    -0.39347
    -0.19059
    -0.13987
    -0.20750
     0.10527
     0.52794
     0.70545
     0.36732
    -0.07224
    -0.30894
    -0.77386
    -1.09509
    -0.98520
    -0.99365
    -1.29797
    -1.63610
    -2.05876
    -2.28700
    -2.31236
    -2.58286
    -2.66739
    -2.38844
    -2.75192
    -2.90408
    -2.70121
    -2.53214
    -2.37153
    -2.56595
    -2.18556
    -2.01649
    -1.68682
    -1.63610
    -1.45012
    -1.20498
    -0.95984
    -0.57944
    -0.18214
     0.28279
     0.44340
     0.57866
     1.08585
     1.39862
     1.38171
     1.30563
     1.32254
     1.44934
     1.58459
     1.46625
     1.23801
     1.26337
     1.32254
     1.44089
     1.00132
     0.98441
     0.86607
     0.77308
     0.65473
     0.63783
     0.73927
     0.46031
     0.46031
     0.49412
     0.70545
     0.80689
     0.83225
     0.84071
     0.84916
     0.90833
     0.69700
     0.56175
     0.83225
     0.52794
     0.40114
     0.55330
     0.41804
     0.44340
     0.40959
     0.29124
     0.40114
     0.41804
     0.42650
     0.35042
     0.28279
     0.27434
     0.22362
     0.14754
     0.24053
     0.35887
     0.19826
     0.05455
     0.16445
    -0.01307
     0.07991
    -0.17368
    -0.22440
    -0.19059
    -0.08070
    -0.19904
    -0.21595
    -0.33430
    -0.22440
    -0.16523
    -0.13142
    -0.16523
    -0.21595
    -0.17368
    -0.16523
    -0.04688
    -0.18214
    -0.28358
    -0.18214
     0.00383
     0.13909
    -0.17368
    -0.27512
    -0.31739
    -0.59635
    -0.20750
    -0.25822
     0.04610
     0.46031
     0.69700
     1.37326
     1.88891
     1.81283
     1.77902
     1.98190
     1.28873
     1.06894
     1.43243
     1.88046
     2.45528
     2.41301
     1.84664
     1.20420
     0.31660
    -0.17368
    -0.27512
    -1.04437
    -1.79671
    -1.87279
    -1.97423
    -2.03340
    -2.48987
    -2.47297
    -2.49833
    -2.47297
    -2.81955
    -3.01398
    -2.77728
    -2.73502
    -1.99959
    -1.83897
    -1.87279
    -1.66991
    -1.23879
    -1.03592
    -0.89221
    -0.97674
    -0.47800
     0.02074
     0.24053
     0.21517
     0.59556
     0.51103
     0.76463
     0.65473
     0.85761
     0.97596
     1.07740
     1.39862
     1.43243
     1.44089
     1.06894
     0.96751
     0.69700
     0.38423
     0.35887
     0.38423
     0.46031
     0.15599
    -0.20750
    -0.50336
    -0.30048
    -0.19904
    -0.41037
    -0.40192
    -0.38502
    -0.35966
    -0.23286
    -0.41037
    -0.37656
    -0.19904
     0.12218
     0.13909
     0.02919
    -0.08915
    -0.01307
     0.04610
    -0.02998
     0.15599
    -0.04688
    -0.27512
    -0.42728
    -0.43573
    -0.63016
    -0.60480
    -0.72315
    -0.81613
    -0.82458
    -0.79077
    -0.69779
    -0.77386
    -0.95138
    -0.74850
    -0.81613
    -0.37656
    -0.28358
    -0.48645
    -0.45264
    -0.35120
    -0.30048
     0.02074
    -0.07224
    -0.04688
     0.18981
     0.29124
     0.30815
     0.23207
     0.39268
     0.23207
     0.27434
     0.59556
     0.57866
     0.35042
     0.39268
     0.45186
     0.41804
     0.45186
     0.25743
     0.40114
     0.62092
     0.59556
     0.63783
     0.69700
     0.83225
     1.13657
     1.45779
     2.10869
     2.67506
     2.20168
     1.61841
     1.00132
     0.63783
     1.79592
     1.98190
     1.85510
     1.60150
     1.38171
     1.01822
     0.48567
     0.42650
     0.30815
    -0.11451
    -0.90912
    -1.35714
    -1.20498
    -0.55408
    -0.18214
    -0.24131
    -0.59635
    -0.67243
    -0.73160
    -0.51181
    -0.48645
    -0.32584
    -0.06379
     0.32506
     0.52794
     0.35042
     0.22362
     0.30815
     0.66319
     0.98441
     0.88297
     0.96751
     0.89143
     1.17884
     1.39017
     1.68603
     2.55672
     3.08927
     2.79341
     2.45528
     1.85510
     1.82974
     1.88891
     2.31157
     2.42992
     1.91427
     1.34790
     1.33945
     1.25492
     1.50006
     1.23801
     0.93369
     0.56175
    -0.17368
    -0.32584
    -0.39347
    -0.35120
    -0.22440
    -0.09760
    -0.16523
     0.02074
    -0.01307
    -0.33430
    -0.28358
    -0.22440
    -0.21595
    -0.13987
    -0.48645
    -0.32584
    -0.35966
    -0.09760
    -0.09760
     0.07146
    -0.10606
     0.06301
    -0.23286
     0.17290
     0.11373
    -0.02998
    -0.05534
    -0.18214
    -0.02998
    -0.24131
    -0.25822
    -0.46955
    -0.40192
    -0.41037
    -0.31739
    -0.45264
    -0.41883
    -0.45264
    -0.54563
    -0.47800
    -0.25822
    -0.34275
    -0.40192
    -0.22440
    -0.30048
    -0.17368
    -0.09760
    -0.17368
    -0.19059
     0.00383
    -0.05534
     0.10527
     0.02919
    -0.05534
    -0.14832
    -0.04688
     0.10527
    -0.01307
     0.06301
    -0.00462
     0.28279
     0.43495
     0.42650
     0.57020
     0.88297
     1.41553
     1.70294
     1.88891
     1.93118
     1.71139
     1.34790
     1.14502
     0.79844
     0.64628
     0.73927
     1.11966
     0.85761
     0.42650
     0.04610
    -0.35966
    -0.86685
    -1.14581
    -1.33178
    -1.29797
    -1.61074
    -1.25570
    -1.35714
    -1.28951
    -1.06128
    -0.84994
    -1.13735
    -1.11199
    -0.90912
    -0.70624
    -0.40192
    -0.51181
    -0.36811
    -0.09760
    -0.16523
     0.07146
     0.28279
     0.33351
     0.37578
     0.32506
     0.98441
     1.39862
     1.60995
     1.74520
     1.54233
     1.50851
     1.19574
     1.22110
     1.03513
     1.41553
     1.31409
     1.14502
     1.22956
     1.11966
     0.83225
     0.28279
    -0.08070
     0.13063
     0.13909
     0.32506
     0.71391
     0.40959
     0.16445
     0.12218
     0.13909
     0.25743
    -0.03843
     0.06301
     0.11373
     0.21517
     0.02074
    -0.01307
    -0.39347
    -0.41883
    -0.34275
    -0.45264
    -1.12045
    -1.39095
    -1.51775
    -1.59383
    -1.53466
    -1.44167
    -1.52620
    -1.61074
    -1.82207
    -1.88124
    -1.83897
    -2.06721
    -2.10948
    -1.94887
    -1.83052
    -1.72908
    -1.66146
    -1.72063
    -1.77980
    -1.72908
    -1.56002
    -1.42476
    -1.37405
    -1.34023
    -1.23034
    -1.12890
    -1.06128
    -0.95984
    -0.97674
    -0.85840
    -0.63016
    -0.52027
    -0.51181
    -0.44419
    -0.29203
    -0.17368
    -0.15678
    -0.06379
     0.08837
     0.25743
     0.18981
     0.56175
     0.71391
     0.98441
     0.80689
     0.99286
     1.51697
     1.63531
     1.74520
     1.71984
     1.62686
     1.42398
     1.66067
     1.47470
     1.33099
     1.15348
     1.11966
     0.85761
     0.48567
    -0.10606
    -0.15678
    -0.20750
    -0.08915
    -0.26667
    -0.76541
    -1.06973
    -0.81613
    -0.87530
    -0.85840
    -0.85840
    -0.79077
    -0.46955
    -0.33430
    -0.45264
    -0.22440
    -0.20750
    -0.30048
    -0.43573
    -0.29203
    -0.22440
    -0.20750
    -0.22440
    -0.30048
    -0.40192
    -0.34275
     0.07991
     0.34196
     0.24053
     0.17290
     0.18981
     0.19826
     0.00383
    -0.28358
    -0.31739
    -0.11451
     0.19826
    -0.28358
    -0.48645
    -0.32584
    -0.13987
    -0.33430
    -0.82458
    -0.97674
    -0.76541
    -0.95138
    -1.12045
    -1.07818
    -0.75696
    -0.60480
    -0.41883
    -0.52027
    -0.35120
    -0.48645
    -0.68088
    -1.18807
    -0.99365
    -0.59635
    -0.30894
    -0.32584
    -0.01307
    -0.13142
    -0.22440
    -0.18214
    -0.21595
    -0.32584
     0.02074
    -0.02153
     0.38423
     0.33351
     0.35887
     0.25743
     0.35042
     0.24898
     0.18135
     0.18981
     0.00383
     0.13063
     0.13063
    -0.07224
    -0.17368
    -0.25822
    -0.14832
    -0.30048
    -0.31739
    -0.08070
    -0.35966
    -0.31739
    -0.17368
    -0.09760
    -0.19059
    -0.22440
    -0.10606
     0.29124
     0.02919
     0.17290
    -0.04688
    -0.02153
     0.02074
     0.07991
     0.18981
     0.41804
     0.35042
     0.54484
     0.75617
     0.84916
     0.90833
     1.04358
     1.31409
     1.94808
     2.37074
     2.30312
     2.36229
     2.77650
     2.11715
     0.85761
     0.23207
     0.88297
     1.77902
     1.84664
     1.55078
     0.51103
    -0.08070
    -0.22440
    -0.52027
    -0.73160
    -0.83304
    -0.69779
    -1.00210
    -1.01056
    -0.81613
    -0.87530
    -0.78232
    -0.31739
    -0.34275
    -0.30894
    -0.45264
    -0.44419
    -0.41883
    -0.28358
    -0.55408
    -0.60480
    -0.46955
    -0.40192
    -0.24976
    -0.38502
    -0.46109
    -0.35120
    -0.50336
    -0.27512
    -0.23286
    -0.17368
    -0.32584
    -0.13142
     0.02919
     0.15599
    -0.01307
     0.13063
    -0.08915
    -0.07224
     0.14754
    -0.02998
    -0.02998
     0.07991
    -0.12296
    -0.04688
     0.18135
    -0.02153
    -0.15678
    -0.03843
    -0.12296
    -0.04688
    -0.26667
    -0.20750
    -0.19904
    -0.11451
    -0.07224
    -0.11451
    -0.24976
     0.00383
    -0.09760
     0.16445
     0.25743
    -0.02998
    -0.21595
    -0.33430
    -0.08070
    -0.13142
    -0.07224
    -0.28358
    -0.13987
    -0.26667
    -0.33430
    -0.33430
    -0.45264
    -0.55408
    -0.53717
    -0.79922
    -0.56253
    -0.45264
    -0.75696
    -0.67243
    -0.79922
    -0.60480
    -0.76541
    -0.54563
    -0.70624
    -0.58789
    -0.65552
    -0.46109
    -0.64707
    -0.76541
    -0.88376
    -0.69779
    -0.76541
    -0.68088
    -0.52872
    -0.81613
    -0.68933
    -0.86685
    -0.58789
    -0.77386
    -0.78232
    -0.82458
    -0.70624
    -0.47800
    -0.60480
    -0.68933
    -0.62171
    -0.65552
    -0.68088
    -0.32584
    -0.23286
    -0.39347
    -0.46109
    -0.41883
    -0.34275
    -0.34275
    -0.57944
    -0.46955
    -0.46955
    -0.30894
    -0.30894
    -0.45264
    -0.86685
    -0.76541
    -0.41883
    -0.32584
    -0.30048
    -0.57099
    -0.66397
    -0.63861
    -0.40192
    -0.06379
     0.16445
     0.24053
     0.61247
     0.63783
     0.95060
     0.72236
     0.62092
    -0.46109
    -0.67243
    -0.08915
     0.93369
     1.17884
    -1.12045
    -4.13826
    -4.75535
    -0.74850
     0.71391
    -1.06128
    -2.20246
    -1.44167
    -2.32926
    -1.87279
    -1.39941
    -0.90912
    -0.80768
    -0.11451
     0.53639
     1.09430
     1.28873
     1.34790
     1.62686
     1.80438
     1.77902
     1.43243
     1.57614
     1.27182
     1.33099
     1.36481
     1.08585
     0.86607
     0.74772
     0.45186
     0.66319
     0.61247
     0.28279
     0.35887
     0.18981
     0.12218
     0.02919
    -0.06379
    -0.14832
    -0.29203
    -0.13987
    -0.24131
    -0.09760
    -0.30894
    -0.23286
    -0.59635
    -0.30894
    -0.08915
    -0.24976
    -0.16523
    -0.21595
    -0.30894
    -0.11451
    -0.26667
    -0.16523
    -0.19059
    -0.10606
    -0.18214
    -0.13987
    -0.07224
    -0.24131
    -0.32584
    -0.27512
    -0.02998
    -0.09760
    -0.18214
    -0.17368
    -0.21595
    -0.17368
    -0.30894
    -0.15678
    -0.24976
    -0.10606
    -0.13142
    -0.06379
    -0.04688
     0.04610
    -0.02153
    -0.21595
     0.22362
     0.02919
     0.04610
     0.13063
    -0.05534
     0.10527
     0.13063
    -0.08070
     0.06301
    -0.01307
     0.07991
     0.09682
    -0.00462
    -0.04688
    -0.30894
    -0.37656
    -0.02998
    -0.08070
    -0.17368
    -0.28358
    -0.07224
    -0.32584
    -0.48645
    -0.30894
    -0.44419
    -0.49491
    -0.62171
    -0.45264
    -0.62171
    -0.52027
    -0.88376
    -1.06128
    -0.86685
    -0.89221
    -0.93448
    -1.12045
    -1.15426
    -1.16271
    -1.10354
    -1.19653
    -1.12045
    -1.29797
    -1.23879
    -1.08663
    -1.13735
    -1.23879
    -1.23879
    -1.14581
    -1.02746
    -0.81613
    -0.95984
    -0.84994
    -0.88376
    -0.92602
    -0.68933
    -0.72315
    -0.65552
    -0.61325
    -0.60480
    -0.46955
    -0.46109
    -0.52027
    -0.51181
    -0.53717
    -0.54563
    -0.48645
    -0.33430
    -0.39347
    -0.31739
    -0.44419
    -0.45264
    -0.47800
    -0.30048
    -0.33430
    -0.16523
     0.02919
     0.29124
     0.49412
     0.59556
     0.19826
    -0.13142
     0.07991
     0.39268
     0.22362
     0.62092
     0.63783
     0.47722
     0.07991
    -0.49491
    -0.46955
     0.07991
     0.51103
    -0.11451
    -0.61325
    -1.21343
    -2.36308
    -3.09851
    -2.77728
    -2.51523
    -2.61667
    -2.75192
    -3.02243
    -2.32926
    -2.26164
    -1.86433
    -1.72908
    -1.21343
    -0.70624
    -0.90912
    -0.77386
     0.07991
     0.66319
     1.48315
     2.11715
     2.66661
     2.78495
     2.64970
     2.88639
     2.69197
     2.48909
     2.39610
     2.18477
     1.94808
     1.91427
     1.70294
     1.88891
     1.65222
     1.44089
     1.31409
     1.18729
     1.54233
     1.37326
     1.10276
     1.03513
     1.17038
     1.13657
     1.08585
     0.96751
     1.08585
     0.99286
     0.95060
     1.01822
     0.96751
     0.98441
     0.98441
     0.51103
     0.79844
     0.78999
     0.57020
     0.63783
     0.40114
     0.51103
     0.28279
     0.07991
     0.13063
     0.19826
     0.13063
    -0.11451
     0.04610
    -0.19904
    -0.01307
    -0.24131
    -0.17368
    -0.01307
    -0.23286
    -0.20750
    -0.28358
    -0.10606
    -0.21595
    -0.13142
    -0.18214
    -0.02153
    -0.05534
     0.01229
    -0.03843
    -0.10606
    -0.06379
    -0.11451
    -0.19059
     0.24898
     0.14754
     0.07146
     0.07146
     0.17290
     0.18135
     0.15599
     0.21517
     0.21517
     0.29970
     0.25743
     0.33351
     0.21517
     0.20671
     0.29970
     0.10527
     0.40114
     0.14754
     0.01229
    -0.04688
    -0.24131
    -0.05534
    -0.00462
    -0.34275
    -0.27512
    -0.31739
    -0.20750
    -0.24976
    -0.36811
    -0.29203
    -0.45264
    -0.40192
    -0.40192
    -0.14832
    -0.35120
    -0.35966
    -0.13987
     0.00383
    -0.41883
    -0.31739
    -0.23286
    -0.33430
     0.02919
    -0.29203
    -0.27512
    -0.33430
    -0.24131
    -0.49491
    -0.43573
    -0.41037
    -0.41037
    -0.47800
    -0.40192
    -0.37656
    -0.48645
    -0.58789
    -0.63016
    -0.35966
    -0.29203
    -0.09760
     0.05455
     0.22362
     0.35887
     0.26589
     0.34196
     0.47722
     0.82380
     0.78999
     1.13657
     1.48315
     2.06643
     2.32848
     2.68351
     2.81031
     2.50600
     1.96499
     1.06049
     0.86607
    -0.30894
    -1.53466
    -3.00552
    -4.45103
    -4.12981
    -1.90660
    -0.14832
    -1.72908
    -4.13826
    -5.11883
    -5.05121
    -4.57783
    -3.92693
    -2.90408
    -1.98268
    -1.09509
    -0.18214
     0.41804
     0.87452
     1.39017
     1.77902
     2.02416
     1.86355
     1.88046
     1.87200
     1.80438
     1.54233
     1.42398
     1.36481
     1.33099
     1.06049
     0.77308
     0.57866
     0.36732
     0.15599
     0.18135
     0.20671
    -0.13142
    -0.32584
    -0.41037
    -0.25822
    -0.42728
    -0.49491
    -0.68088
    -0.51181
    -0.67243
    -0.63016
    -0.58789
    -0.81613
    -0.70624
    -0.85840
    -0.85840
    -0.58789
    -0.52872
    -0.70624
    -0.94293
    -0.70624
    -0.64707
    -0.74005
    -0.74850
    -0.84149
    -0.54563
    -0.73160
    -0.61325
    -0.81613
    -0.62171
    -0.77386
    -0.78232
    -0.58789
    -0.58789
    -0.73160
    -0.94293
    -0.63016
    -0.68088
    -0.79922
    -0.88376
    -0.87530
    -0.91757
    -0.88376
    -0.84149
    -0.86685
    -0.95984
    -1.06973
    -1.27261
    -0.95984
    -1.01056
    -1.12045
    -1.06973
    -1.11199
    -0.93448
    -1.00210
    -1.02746
    -0.88376
    -0.90066
    -0.67243
    -0.71469
    -0.56253
    -0.61325
    -0.63861
    -0.65552
    -0.41883
    -0.28358
    -0.24976
    -0.38502
    -0.23286
    -0.23286
    -0.30048
    -0.30894
    -0.32584
    -0.23286
    -0.18214
    -0.08915
    -0.16523
    -0.18214
    -0.15678
    -0.21595
    -0.22440
     0.07146
     0.13909
    -0.08070
     0.00383
     0.10527
     0.15599
     0.25743
     0.40959
     0.37578
     0.39268
     0.94215
     1.01822
     0.90833
     0.84916
     1.00132
     0.86607
     1.24646
     1.17884
     1.06894
     1.00977
     0.76463
     0.67164
     0.59556
     0.84071
     1.05204
     0.75617
    -0.19059
    -0.85840
    -0.92602
    -0.67243
    -0.69779
    -0.79922
    -0.82458
    -0.72315
    -0.90912
    -1.50930
    -2.03340
    -2.27009
    -2.38844
    -1.88969
    -1.30642
    -1.40786
    -1.17117
    -1.10354
    -0.99365
    -0.69779
     0.11373
     0.43495
     0.33351
    -0.21595
    -0.65552
    -0.45264
     0.10527
     0.19826
     0.68009
     0.73927
     0.59556
     0.10527
    -0.24131
    -0.35966
    -0.44419
    -0.71469
    -0.63016
    -0.81613
    -0.76541
    -0.48645
    -0.20750
    -0.35966
    -0.39347
    -0.24131
    -0.23286
    -0.08915
    -0.15678
    -0.22440
    -0.04688
     0.07991
     0.03765
    -0.03843
     0.01229
     0.00383
    -0.23286
     0.01229
     0.23207
     0.08837
     0.04610
     0.07991
     0.03765
     0.04610
    -0.00462
    -0.00462
     0.02074
     0.08837
     0.08837
     0.13909
     0.02074
     0.04610
    -0.00462
    -0.16523
     0.17290
     0.10527
     0.06301
    -0.15678
    -0.15678
     0.07146
    -0.13987
    -0.04688
    -0.12296
     0.04610
    -0.22440
    -0.14832
    -0.10606
    -0.20750
    -0.25822
    -0.38502
    -0.18214
    -0.12296
    -0.18214
    -0.26667
    -0.12296
    -0.23286
    -0.42728
    -0.35120
    -0.24976
    -0.28358
    -0.35966
    -0.31739
    -0.30894
    -0.35120
    -0.41037
    -0.52027
    -0.46955
    -0.22440
    -0.45264
    -0.36811
    -0.47800
    -0.38502
    -0.35966
    -0.22440
    -0.29203
    -0.30048
    -0.33430
    -0.42728
    -0.37656
    -0.24976
    -0.06379
    -0.34275
    -0.24976
    -0.18214
    -0.24131
    -0.28358
    -0.28358
    -0.26667
    -0.13987
    -0.46955
    -0.18214
    -0.19059
    -0.12296
     0.00383
     0.13909
     0.54484
     0.73927
     1.13657
     1.12812
     1.27182
     1.17038
     1.08585
     1.59305
     1.98190
     2.45528
     2.79341
     2.59898
     2.44682
     3.08927
     2.74269
     1.71139
     1.14502
     0.89988
     0.63783
     0.40959
     0.73081
     0.40959
    -0.04688
    -0.51181
    -1.07818
    -1.16271
    -1.34869
    -1.39941
    -1.79671
    -2.00804
    -1.61074
    -1.51775
    -1.34023
    -1.11199
    -1.16271
    -1.44167
    -0.67243
    -0.67243
    -0.41883
     0.11373
     0.51103
     1.55078
     1.26337
     0.78999
    -0.03843
    -0.21595
     0.30815
     0.74772
     0.68009
     0.95060
     0.95060
     0.65473
     0.40959
     0.23207
    -0.11451
    -0.52872
    -0.65552
    -0.77386
    -0.69779
    -0.80768
    -0.53717
    -0.46109
    -0.48645
    -0.36811
    -0.32584
    -0.35120
    -0.37656
    -0.35120
    -0.46955
    -0.18214
    -0.16523
    -0.35120
    -0.26667
    -0.30894
    -0.20750
    -0.28358
    -0.46955
    -0.19059
    -0.30894
    -0.26667
    -0.35966
    -0.43573
    -0.35966
    -0.44419
    -0.50336
    -0.42728
    -0.48645
    -0.50336
    -0.64707
    -0.58789
    -0.66397
    -0.74850
    -0.97674
    -0.89221
    -0.84994
    -0.63016
    -1.02746
    -1.04437
    -1.01901
    -1.00210
    -1.15426
    -0.81613
    -0.68933
    -0.91757
    -0.64707
    -0.63861
    -0.56253
    -0.61325
    -0.49491
    -0.60480
    -0.43573
    -0.22440
    -0.22440
    -0.42728
    -0.30048
    -0.25822
    -0.43573
    -0.25822
    -0.33430
    -0.38502
    -0.35120
    -0.32584
    -0.35966
    -0.33430
    -0.39347
    -0.40192
    -0.41883
    -0.39347
    -0.30894
    -0.32584
    -0.38502
    -0.35120
    -0.28358
    -0.37656
    -0.18214
    -0.29203
    -0.44419
    -0.30048
    -0.22440
     0.07991
    -0.02153
     0.01229
     0.44340
     0.84916
     1.13657
     1.43243
     1.87200
     2.42146
     2.31157
     2.24395
     2.25240
     2.49754
     1.04358
     0.46031
     0.36732
     0.54484
     0.65473
     0.20671
    -0.38502
    -1.39941
    -2.32081
    -3.10696
    -3.65642
    -3.58880
    -3.65642
    -3.30984
    -3.04779
    -2.37153
    -2.48142
    -2.29545
    -1.95732
    -1.58538
    -0.88376
    -0.44419
    -0.19904
     0.31660
     0.86607
     0.93369
     1.05204
     0.98441
     1.16193
     0.78999
     0.95060
     1.41553
     1.28873
     1.06049
     1.31409
     1.33945
     1.20420
     1.17884
     1.26337
     1.01822
     1.12812
     1.20420
     1.27182
     1.15348
     1.07740
     1.00977
     0.89988
     0.86607
     0.75617
     0.59556
     0.35042
     0.31660
     0.30815
     0.15599
     0.07146
     0.27434
     0.18981
     0.30815
     0.35887
     0.24053
     0.38423
     0.56175
     0.38423
     0.69700
     0.84071
     0.53639
     0.75617
     0.86607
     0.82380
     1.04358
     0.80689
     0.83225
     1.06049
     1.00977
     0.94215
     0.94215
     0.89143
     0.84916
     0.66319
     0.93369
     0.87452
     0.62937
     0.57020
     0.54484
     0.65473
     0.47722
     0.40114
     0.34196
     0.15599
     0.27434
     0.36732
     0.14754
     0.03765
     0.07146
     0.08837
    -0.05534
     0.18981
     0.13063
     0.02074
     0.08837
    -0.01307
     0.24053
    -0.04688
     0.07991
     0.02074
     0.13063
     0.12218
     0.20671
     0.08837
     0.17290
     0.23207
     0.29970
     0.45186
     0.52794
     0.49412
     0.44340
     0.96751
     1.29718
     1.61841
     1.90582
     2.21859
     2.99628
     2.60744
     1.89736
     1.89736
     2.10869
     1.70294
     1.50006
     1.68603
     1.38171
     1.50851
     1.25492
     0.51948
     0.06301
    -0.49491
    -0.82458
    -1.09509
    -1.14581
    -1.11199
    -1.04437
    -1.12045
    -1.10354
    -1.13735
    -1.07818
    -0.99365
    -0.64707
    -0.51181
    -0.56253
    -0.38502
    -0.33430
    -0.44419
    -0.22440
    -0.14832
     0.07146
     0.08837
     0.58711
     0.96751
     0.83225
     0.78153
     0.68855
     0.73081
     1.10276
     1.38171
     1.32254
     1.30563
     0.94215
     0.78153
     0.25743
     0.46031
     0.40114
     0.23207
     0.16445
     0.12218
    -0.12296
    -0.42728
    -0.48645
    -0.45264
     0.27434
     0.70545
     0.82380
     0.59556
     0.12218
     0.49412
     0.57020
     0.57866
    -0.08915
    -0.25822
    -0.30048
    -0.08915
    -0.53717
    -1.06973
    -1.43322
    -1.55156
    -1.78825
    -2.23628
    -2.57441
    -2.50678
    -2.59977
    -2.51523
    -2.47297
    -2.26164
    -2.12638
    -1.83052
    -1.48394
    -1.39095
    -1.20498
    -1.12045
    -1.03592
    -0.83304
    -0.80768
    -0.61325
    -0.68933
    -0.62171
    -0.48645
    -0.42728
    -0.30894
    -0.30048
    -0.43573
    -0.25822
    -0.16523
    -0.11451
    -0.06379
    -0.08070
    -0.03843
     0.00383
    -0.09760
     0.16445
     0.20671
    -0.10606
     0.02074
     0.11373
     0.18135
     0.12218
     0.05455
    -0.04688
     0.02074
     0.13063
     0.13063
     0.05455
     0.09682
     0.02919
    -0.06379
     0.24898
     0.47722
     0.61247
     0.67164
     1.06894
     1.53387
     1.77902
     1.83819
     1.75366
     2.26085
     2.26931
     1.66067
     1.51697
     1.60995
     1.45779
     1.22110
     1.19574
     1.19574
     0.62092
    -0.08915
    -0.50336
    -0.96829
    -1.08663
    -1.06128
    -1.49239
    -1.63610
    -1.55156
    -1.51775
    -1.71218
    -1.63610
    -1.50930
    -1.33178
    -1.41631
    -1.06973
    -0.82458
    -0.90912
    -0.84994
    -0.91757
    -0.71469
    -0.58789
    -0.53717
    -0.28358
    -0.10606
    -0.10606
     0.23207
     0.25743
     0.31660
     0.24053
     0.34196
     0.48567
     0.64628
     0.74772
     0.85761
     0.71391
     0.93369
     0.69700
     0.66319
     0.77308
     0.76463
     0.95060
     0.70545
     0.46031
     0.57020
     0.40114
     0.34196
     0.44340
     0.46876
     0.34196
     0.24053
     0.21517
     0.24898
     0.22362
     0.17290
     0.19826
     0.19826
     0.00383
     0.29970
     0.05455
     0.17290
     0.18135
     0.15599
     0.24898
     0.37578
     0.36732
     0.31660
     0.45186
     0.55330
     0.73927
     0.70545
     0.41804
     0.41804
     0.39268
     0.04610
    -0.25822
    -0.01307
     0.19826
     0.12218
    -0.36811
    -0.19059
    -0.12296
    -0.41883
    -0.40192
    -0.52872
    -0.64707
    -0.72315
    -1.04437
    -1.41631
    -1.01901
    -0.70624
    -0.86685
    -1.25570
    -1.19653
    -1.09509
    -0.85840
    -0.57944
    -0.84994
    -0.95138
    -0.97674
    -0.69779
    -0.42728
    -0.33430
    -0.11451
     0.46031
     0.77308
     1.23801
     2.14251
     2.84413
     2.74269
     2.82722
     2.52290
     1.92272
     1.40707
     1.24646
     1.23801
     1.71139
     1.50006
     1.22110
     0.77308
     0.18981
    -0.45264
    -0.55408
    -0.92602
    -1.35714
    -1.44167
    -1.47548
    -1.47548
    -1.34023
    -0.89221
    -0.69779
    -0.79077
    -0.46109
    -0.42728
    -0.27512
    -0.30048
     0.01229
     0.02074
     0.02074
     0.10527
     0.24898
    -0.00462
     0.22362
     0.17290
     0.02919
     0.26589
     0.12218
     0.02919
     0.12218
     0.18135
     0.21517
     0.17290
     0.00383
     0.21517
     0.33351
     0.64628
     0.76463
     0.90833
     0.71391
     0.70545
     0.44340
     0.53639
     0.83225
     1.13657
     1.15348
     0.85761
     0.97596
     0.84916
     0.84916
     0.95905
     1.22110
     1.19574
     1.39862
     1.51697
     1.51697
     1.17038
     0.83225
     0.78999
     0.96751
     0.98441
     0.86607
     1.06894
     0.78999
     0.30815
    -0.44419
    -0.63861
    -0.73160
    -0.68933
    -0.69779
    -0.99365
    -1.08663
    -1.23034
    -1.46703
    -1.44167
    -1.33178
    -1.28106
    -1.41631
    -1.11199
    -0.99365
    -0.87530
    -0.63861
    -0.62171
    -0.74005
    -0.66397
    -0.50336
    -0.52027
    -0.60480
    -0.37656
    -0.59635
    -0.43573
    -0.28358
    -0.14832
    -0.32584
    -0.30894
    -0.26667
    -0.19904
    -0.20750
    -0.14832
     0.08837
     0.02919
     0.20671
     0.32506
     0.34196
     0.22362
     0.29124
     0.23207
     0.31660
     0.20671
     0.14754
     0.35042
     0.28279
     0.23207
     0.23207
     0.29124
     0.56175
     0.69700
     0.85761
     0.96751
     1.29718
     1.90582
     1.71139
     1.14502
     0.89143
     0.86607
     0.98441
     0.92524
     0.82380
     0.70545
    -0.05534
    -0.53717
    -0.51181
    -0.52027
    -0.97674
    -1.56847
    -2.10102
    -2.27854
    -1.82207
    -1.66146
    -1.62764
    -1.36559
    -1.81361
    -1.93196
    -1.56847
    -0.96829
    -0.67243
    -0.37656
    -0.46955
    -0.12296
     0.32506
     0.35887
     0.57866
     0.49412
     0.68855
     0.70545
     0.92524
     1.32254
     1.39017
     1.42398
     1.46625
     1.79592
     1.82974
     1.85510
     2.01571
     1.86355
     1.66067
     1.29718
     1.41553
     1.53387
     1.45779
     1.28028
     1.08585
     1.05204
     1.21265
     1.36481
     1.29718
     1.23801
     0.98441
     0.93369
     0.83225
     0.95905
     1.08585
     1.13657
     1.28873
     1.36481
     1.32254
     1.39862
     1.39862
     1.30563
     1.36481
     1.16193
     1.12812
     1.11966
     1.17884
     1.10276
     0.96751
     0.89143
     0.82380
     0.95060
     1.01822
     0.56175
     0.74772
     0.54484
     0.55330
     0.40959
     0.51103
     0.44340
     0.46031
     0.18135
     0.40114
     0.40114
     0.24053
     0.17290
     0.19826
     0.24898
     0.34196
     0.35042
     0.35042
     0.17290
     0.23207
     0.02074
     0.49412
     0.46031
     0.18981
     0.24053
     0.27434
     0.22362
     0.24898
     0.23207
    -0.02153
     0.05455
     0.13063
     0.11373
     0.02074
     0.00383
    -0.02153
    -0.28358
    -0.10606
    -0.02153
    -0.14832
    -0.24976
    -0.30894
    -0.08070
    -0.12296
    -0.26667
    -0.27512
    -0.24131
    -0.29203
    -0.24976
    -0.29203
    -0.52027
    -0.35120
    -0.43573
    -0.29203
    -0.16523
    -0.30048
    -0.27512
    -0.14832
     0.16445
     0.42650
     0.63783
     1.25492
     1.56769
     1.30563
     0.49412
     0.38423
     0.64628
     0.74772
     1.45779
     1.77902
     1.47470
     1.03513
    -0.15678
    -0.70624
    -1.06128
    -0.73160
    -0.73160
    -0.74005
    -0.83304
    -1.29797
    -1.94887
    -1.97423
    -2.07566
    -1.99113
    -1.28106
    -1.02746
    -0.90066
    -0.95984
    -1.26415
    -0.94293
    -0.36811
     0.10527
     0.34196
     0.35042
    -0.25822
    -1.03592
    -0.77386
    -0.56253
    -0.09760
     0.11373
    -0.07224
    -0.06379
    -0.42728
    -0.39347
    -0.43573
    -0.74005
    -0.48645
    -0.46109
    -0.11451
    -0.12296
    -0.18214
    -0.13142
    -0.06379
     0.25743
     0.17290
     0.16445
     0.07991
    -0.17368
    -0.46955
    -0.19904
    -0.15678
    -0.41037
    -0.55408
    -0.37656
    -0.61325
    -0.52872
    -0.45264
    -0.58789
    -0.61325
    -0.55408
    -0.48645
    -0.46109
    -0.60480
    -0.66397
    -0.68933
    -0.43573
    -0.44419
    -0.66397
    -0.66397
    -0.71469
    -0.71469
    -0.74850
    -1.01056
    -0.98520
    -0.76541
    -0.93448
    -0.85840
    -0.93448
    -0.83304
    -0.79922
    -1.08663
    -0.87530
    -0.56253
    -0.64707
    -0.66397
    -0.62171
    -0.43573
    -0.41883
    -0.45264
    -0.30048
    -0.20750
    -0.11451
    -0.04688
    -0.01307
     0.20671
     0.02919
     0.07991
     0.27434
     0.25743
     0.42650
     0.29124
     0.41804
     0.37578
     0.37578
     0.52794
     0.24898
     0.40959
     0.29970
     0.32506
     0.46031
     0.48567
     0.29124
     0.17290
    -0.35120
     0.20671
     0.31660
     0.28279
     0.22362
     0.08837
     0.21517
     0.19826
     0.18981
     0.26589
     0.18135
     0.47722
     0.60402
     0.54484
     0.57866
     0.55330
     0.42650
     0.63783
     0.83225
     0.78153
     0.73081
     0.84916
     0.50258
     0.72236
     0.73081
     0.84071
     0.89143
     0.57866
     0.53639
     0.71391
     0.60402
     0.73081
     0.41804
     0.47722
     0.62092
     0.60402
     0.61247
     0.58711
     0.44340
     0.46031
     0.22362
     0.52794
     0.36732
     0.52794
     0.65473
     0.60402
     1.10276
     1.56769
     1.78747
     2.37074
     3.08927
     3.08082
     3.33441
     2.59898
     1.71984
     0.77308
     0.89988
     1.44934
     0.93369
     0.50258
    -0.42728
    -1.88124
    -2.82800
    -3.71560
    -3.77477
    -3.94383
    -4.05373
    -4.30732
    -3.68178
    -2.61667
    -2.89563
    -3.83394
    -3.25912
    -2.67585
    -1.79671
    -0.90912
     0.62092
     1.43243
     1.39862
     1.40707
     1.28028
     1.00132
     1.31409
     1.39017
     1.40707
     1.45779
     1.13657
     1.33945
     0.90833
     0.89143
     0.77308
     0.70545
     0.48567
     0.48567
     0.36732
     0.18981
     0.07991
    -0.15678
    -0.24131
    -0.07224
    -0.12296
    -0.18214
    -0.21595
    -0.27512
    -0.17368
    -0.35966
    -0.03843
    -0.10606
    -0.04688
     0.00383
     0.08837
    -0.01307
     0.18135
     0.18135
     0.15599
     0.36732
     0.35887
     0.38423
     0.50258
     0.40959
     0.44340
     0.45186
     0.30815
     0.34196
     0.30815
     0.51948
     0.41804
     0.42650
     0.31660
     0.51103
     0.29124
     0.24898
     0.38423
     0.21517
     0.28279
     0.28279
     0.29970
     0.09682
     0.07991
     0.13909
     0.33351
     0.22362
     0.22362
     0.13063
     0.13063
     0.01229
    -0.14832
     0.03765
     0.05455
    -0.05534
    -0.09760
    -0.18214
    -0.13142
    -0.20750
    -0.22440
    -0.16523
    -0.19904
    -0.10606
    -0.14832
    -0.10606
    -0.00462
     0.01229
     0.02074
    -0.01307
     0.49412
     0.36732
     0.29970
     0.46876
     0.62092
     0.56175
     0.56175
     0.62937
     0.82380
     0.98441
     0.98441
     1.06049
     1.08585
     1.26337
     1.20420
     1.50006
     1.90582
     1.94808
     1.87200
     1.82128
     1.90582
     2.02416
     1.95654
     1.93963
     1.92272
     1.72830
     1.63531
     1.27182
     1.06049
     1.11966
     0.78999
     0.51103
     0.34196
     0.24053
    -0.18214
    -0.29203
    -0.26667
    -0.38502
    -0.47800
    -0.53717
    -0.58789
    -0.39347
    -0.19904
    -0.41037
    -0.41883
    -0.30048
    -0.30894
    -0.18214
    -0.04688
     0.05455
     0.00383
     0.10527
     0.16445
     0.17290
     0.16445
     0.67164
     0.50258
     1.00977
     1.33099
     1.35635
     1.14502
     1.22956
     1.33945
     1.61841
     2.10024
     1.82974
     0.94215
     0.40959
     0.58711
     0.30815
     0.11373
    -0.35120
    -0.12296
     0.27434
     0.12218
    -0.62171
    -1.15426
    -1.64455
    -2.40534
    -2.80264
    -2.27009
    -1.38250
    -0.83304
    -1.20498
    -1.12890
    -1.12045
    -0.98520
    -1.00210
    -1.00210
    -0.61325
    -0.25822
    -0.02998
    -0.02998
     0.12218
     0.26589
     0.51103
     0.52794
     0.58711
     0.75617
     0.70545
     0.61247
     0.75617
     0.71391
     0.67164
     0.43495
     0.66319
     0.56175
     0.56175
     0.62937
     0.40959
     0.45186
     0.29124
     0.32506
     0.51948
     0.63783
     0.35887
     0.24898
     0.38423
     0.50258
     0.35042
     0.24898
     0.34196
     0.48567
     0.53639
     0.66319
     0.62937
     0.77308
     0.76463
     1.13657
     1.57614
     1.55923
     1.64376
     1.60150
     2.21013
     2.40456
     2.02416
     1.81283
     1.66067
     1.26337
     0.97596
     0.82380
     0.88297
     1.05204
     0.77308
     0.30815
    -0.46109
    -0.61325
    -0.67243
    -1.17117
    -1.01901
    -1.02746
    -1.17962
    -0.95984
    -1.04437
    -0.93448
    -0.79922
    -0.52027
    -0.42728
    -0.59635
    -0.51181
    -0.47800
    -0.35966
    -0.35966
    -0.18214
    -0.34275
    -0.19059
    -0.19059
    -0.32584
    -0.24131
    -0.35966
    -0.23286
    -0.05534
    -0.13987
    -0.10606
    -0.24131
    -0.11451
    -0.25822
    -0.19904
    -0.18214
    -0.03843
    -0.10606
    -0.23286
    -0.27512
    -0.31739
    -0.11451
    -0.13987
    -0.20750
    -0.15678
    -0.14832
    -0.11451
    -0.14832
    -0.22440
    -0.24976
    -0.20750
    -0.12296
     0.25743
     0.20671
     0.11373
     0.36732
     0.76463
     0.87452
     1.00132
     0.94215
     0.95060
     0.88297
     0.83225
     0.50258
    -0.01307
    -0.19904
    -0.74850
    -0.85840
    -0.10606
    -0.13142
    -0.57944
    -0.84994
    -1.00210
    -0.95984
    -0.82458
    -0.67243
    -0.95138
    -1.01901
    -0.61325
    -0.23286
     0.07991
    -0.09760
    -0.40192
    -0.96829
    -0.82458
    -0.64707
    -1.01056
    -1.39941
    -1.56002
    -1.83897
    -2.11793
    -2.82800
    -2.49833
    -2.10102
    -2.16020
    -2.22782
    -2.01649
    -1.79671
    -1.07818
    -0.51181
    -0.71469
    -0.24976
    -0.43573
    -0.19904
     0.15599
     0.46876
     0.74772
     0.68009
     0.80689
     0.89988
     0.75617
     1.04358
     0.79844
     0.69700
     0.58711
     0.57020
     0.42650
     0.62092
     0.66319
     0.45186
     0.40959
     0.53639
     0.52794
     0.44340
     0.34196
     0.29124
     0.22362
     0.37578
     0.24898
     0.24053
     0.16445
    -0.01307
     0.04610
     0.14754
     0.19826
     0.08837
     0.04610
    -0.08070
     0.13909
     0.20671
     0.05455
    -0.13142
     0.03765
     0.03765
     0.06301
     0.06301
     0.12218
    -0.02998
    -0.16523
    -0.02153
     0.13909
     0.02919
     0.02074
    -0.17368
    -0.07224
    -0.06379
     0.03765
     0.00383
    -0.04688
     0.12218
     0.01229
     0.13063
     0.12218
     0.18135
    -0.18214
     0.08837
     0.25743
     0.26589
     0.22362
     0.25743
     0.16445
     0.24053
     0.16445
     0.13063
     0.25743
     0.18981
     0.23207
     0.27434
     0.42650
     0.05455
     0.13909
     0.07991
     0.19826
     0.16445
     0.02074
     0.13063
     0.19826
    -0.13987
     0.04610
     0.05455
    -0.02153
     0.02074
    -0.02153
    -0.08915
     0.12218
    -0.06379
    -0.16523
    -0.11451
    -0.07224
     0.12218
    -0.08915
    -0.07224
    -0.02153
    -0.16523
    -0.11451
     0.14754
    -0.08070
     0.13063
    -0.11451
     0.08837
     0.07991
     0.19826
     0.11373
    -0.02998
     0.15599
     0.39268
     0.46876
     0.42650
     0.29124
     0.37578
     0.48567
     0.46031
     0.48567
     0.61247
     0.49412
     0.43495
     0.68009
     0.69700
     0.83225
     0.79844
     0.82380
     1.41553
     2.10869
     2.46373
     2.21013
     2.54826
     3.10618
     3.57956
     2.90330
     2.11715
     1.15348
     0.51948
     0.07991
    -0.47800
    -2.11793
    -1.67836
    -1.13735
    -0.06379
    -2.16020
    -5.87117
    -6.06560
    -5.39779
    -3.39437
    -3.99455
    -3.60570
    -2.45606
    -1.39941
    -1.39095
    -0.96829
    -0.40192
     0.50258
     1.25492
     1.86355
     2.29467
     2.57362
     2.71733
     2.69197
     2.53981
     2.38765
     2.06643
     1.94808
     1.53387
     1.36481
     1.23801
     0.83225
     0.58711
     0.34196
     0.29124
     0.09682
    -0.13987
     0.09682
     0.00383
    -0.29203
    -0.33430
    -0.41883
    -0.35120
    -0.58789
    -0.30048
    -0.33430
    -0.40192
    -0.27512
    -0.24131
    -0.51181
    -0.52872
    -0.58789
    -0.76541
    -0.40192
    -0.42728
    -0.57099
    -0.52872
    -0.54563
    -0.35966
    -0.33430
    -0.43573
    -0.28358
    -0.19059
    -0.21595
    -0.44419
    -0.31739
    -0.24131
    -0.30048
    -0.46109
    -0.18214
    -0.13142
    -0.19904
    -0.23286
    -0.15678
    -0.41883
    -0.37656
    -0.53717
    -0.25822
    -0.30894
    -0.21595
    -0.49491
    -0.41037
    -0.32584
    -0.13142
    -0.41037
    -0.41037
    -0.32584
    -0.42728
    -0.35120
    -0.31739
    -0.21595
    -0.41037
    -0.52872
    -0.34275
    -0.47800
    -0.27512
    -0.42728
    -0.41037
    -0.39347
    -0.33430
    -0.61325
    -0.37656
    -0.26667
    -0.27512
    -0.30048
    -0.12296
     0.06301
     0.09682
     0.07991
     0.24898
     0.18981
     0.62092
     0.62937
     0.52794
     0.63783
     0.78999
     1.01822
     1.12812
     1.26337
     1.06894
     0.97596
     0.89988
     0.88297
     0.75617
     0.86607
     0.61247
     0.69700
     0.46876
     0.38423
     0.26589
     0.16445
    -0.01307
    -0.19904
    -0.57944
    -0.11451
    -0.32584
    -0.42728
    -0.41037
    -0.50336
    -0.63016
    -0.66397
    -0.58789
    -0.70624
    -0.59635
    -0.54563
    -0.52872
    -0.75696
    -0.60480
    -0.40192
    -0.63861
    -0.50336
    -0.30894
    -0.33430
    -0.37656
    -0.21595
    -0.13987
    -0.36811
    -0.24131
    -0.14832
    -0.05534
     0.02074
     0.10527
    -0.02153
     0.10527
     0.15599
    -0.02153
     0.24898
     0.70545
     0.51948
     0.25743
     0.34196
     0.46031
     0.34196
    -0.09760
     0.18135
    -0.39347
    -0.55408
    -0.59635
    -0.51181
    -0.18214
    -0.15678
    -0.48645
    -0.64707
    -0.34275
    -0.47800
    -0.18214
     0.56175
    -0.41883
    -0.91757
    -0.23286
     0.68855
     0.38423
     0.47722
     0.19826
     0.80689
     0.95060
     0.59556
     0.03765
    -0.19059
    -0.27512
     0.34196
     0.32506
     0.44340
     0.62092
     0.40114
     0.55330
     0.46031
     0.51103
     0.59556
     0.70545
     1.06049
     0.98441
     0.91679
     0.62937
     0.37578
     0.52794
     1.13657
     1.39862
     1.38171
     1.31409
     1.18729
     0.57020
     0.28279
    -0.13142
    -0.00462
     0.29970
     0.49412
     0.38423
     0.30815
    -0.25822
    -0.26667
    -0.79922
    -0.84994
    -0.74850
    -1.12045
    -0.95138
    -1.07818
    -1.14581
    -1.20498
    -1.30642
    -1.28951
    -1.07818
    -1.08663
    -0.97674
    -1.25570
    -1.03592
    -1.15426
    -1.00210
    -0.95984
    -0.74850
    -0.95138
    -0.96829
    -0.78232
    -0.76541
    -0.46955
    -0.68088
    -0.70624
    -0.65552
    -0.42728
    -0.36811
    -0.52872
    -0.39347
    -0.46109
    -0.63016
    -0.26667
    -0.35120
    -0.24131
    -0.52872
    -0.32584
    -0.37656
    -0.34275
    -0.22440
    -0.54563
    -0.30048
    -0.37656
    -0.19904
    -0.19904
    -0.34275
    -0.31739
    -0.41883
    -0.34275
    -0.12296
     0.06301
    -0.39347
    -0.29203
    -0.11451
    -0.11451
    -0.17368
    -0.30048
    -0.15678
    -0.23286
     0.05455
     0.02074
     0.02074
     0.00383
    -0.02998
    -0.03843
     0.13063
     0.30815
     0.13063
     0.13063
     0.08837
     0.22362
     0.20671
     0.27434
     0.17290
     0.18135
     0.07146
     0.22362
     0.16445
     0.23207
     0.07146
     0.01229
     0.20671
     0.24053
    -0.02153
    -0.08070
     0.14754
     0.14754
     0.02919
    -0.02153
     0.05455
    -0.08915
     0.08837
     0.18981
     0.23207
     0.08837
     0.26589
     0.25743
     0.35042
     0.50258
     0.64628
     0.47722
     0.58711
     0.79844
     0.94215
     1.06049
     0.98441
     1.00977
     1.37326
     1.71984
     2.03261
     1.89736
     2.45528
     2.14251
     1.79592
     1.88891
     1.30563
    -0.92602
    -1.73753
    -1.74599
    -1.45012
    -0.63016
    -1.44167
    -2.11793
    -3.36056
    -4.32423
    -4.73844
    -2.31236
    -2.62513
    -3.45354
    -2.93790
    -2.92099
    -1.92351
    -0.80768
     0.18981
     1.14502
     1.61841
     2.17632
     2.08333
     2.19323
     2.79341
     2.90330
     2.93711
     2.92866
     2.99628
     2.64125
     2.31157
     2.19323
     2.13405
     2.05797
     1.39017
     1.33945
     1.29718
     1.04358
     0.92524
     0.90833
     0.68009
     0.57866
     0.76463
     0.60402
     0.79844
     0.59556
     0.39268
     0.53639
     0.57020
     0.68855
     0.48567
     0.53639
     0.40114
     0.20671
     0.73081
     0.42650
     0.36732
     0.24898
     0.38423
     0.29124
     0.27434
     0.22362
     0.29970
     0.18135
     0.44340
     0.30815
     0.31660
     0.11373
     0.25743
     0.13909
     0.16445
     0.23207
     0.12218
     0.29124
     0.13063
     0.21517
    -0.00462
     0.12218
    -0.03843
     0.07146
    -0.08070
     0.07991
    -0.24131
    -0.09760
    -0.20750
    -0.11451
    -0.23286
    -0.31739
    -0.34275
    -0.41883
    -0.29203
    -0.37656
    -0.40192
    -0.38502
    -0.54563
    -0.78232
    -0.55408
    -0.46955
    -0.49491
    -0.57944
    -0.50336
    -0.66397
    -0.67243
    -0.65552
    -0.68933
    -0.52027
    -0.63861
    -0.80768
    -0.74850
    -0.51181
    -0.48645
    -0.63861
    -0.65552
    -0.30894
    -0.36811
    -0.46109
    -0.37656
    -0.44419
    -0.24131
    -0.20750
    -0.08915
    -0.02998
     0.35887
     0.38423
     0.53639
     0.97596
     0.94215
     0.68855
     0.36732
     0.55330
    -0.00462
    -0.20750
    -0.00462
     0.28279
     0.68855
     0.33351
     0.02074
    -0.32584
    -0.41883
    -0.66397
    -0.64707
    -0.77386
    -0.60480
    -0.52027
    -0.62171
    -0.34275
    -0.02153
    -0.03843
    -0.00462
    -0.06379
    -0.28358
    -0.21595
    -0.11451
     0.08837
     0.30815
     0.29124
     0.50258
     0.46876
     0.66319
     0.69700
     0.51948
     0.49412
     0.57020
    -0.02153
    -0.95138
    -0.63016
    -0.16523
     0.84916
     0.18135
    -1.02746
    -2.05031
    -2.34617
    -2.58286
    -1.90660
    -1.47548
    -0.95138
    -1.20498
    -1.57692
    -1.67836
    -1.57692
    -1.27261
    -0.74005
    -0.24976
     0.02919
     0.46031
     1.00977
     1.37326
     1.25492
     1.16193
     1.03513
     1.00132
     1.22956
     1.26337
     1.19574
     1.22956
     0.96751
     0.83225
     0.57020
     0.43495
     0.38423
     0.21517
     0.18135
     0.19826
     0.28279
     0.07991
    -0.15678
    -0.22440
    -0.21595
    -0.14832
    -0.23286
    -0.24131
    -0.25822
    -0.36811
    -0.35120
    -0.30894
    -0.16523
    -0.35966
    -0.41883
    -0.41037
    -0.35120
    -0.41037
    -0.35966
    -0.25822
    -0.35120
    -0.26667
    -0.24131
    -0.35120
     0.00383
    -0.13987
    -0.12296
    -0.23286
    -0.08070
    -0.10606
    -0.07224
    -0.15678
     0.19826
     0.10527
     0.03765
     0.25743
     0.18981
     0.36732
     0.20671
     0.11373
     0.24053
     0.54484
     0.29970
     0.53639
     0.63783
     0.46031
     0.31660
     0.35887
     0.45186
     0.83225
     1.06049
     1.20420
     0.79844
     0.38423
     0.31660
     0.40959
     0.51103
     0.40114
     0.41804
     0.42650
     0.51948
     0.27434
     0.01229
    -0.10606
    -0.26667
    -0.23286
    -0.31739
    -0.49491
    -0.47800
    -0.51181
    -0.44419
    -0.36811
    -0.49491
    -0.54563
    -0.62171
    -0.56253
    -0.26667
    -0.31739
    -0.19904
    -0.34275
    -0.40192
     0.04610
     0.24898
     0.39268
     0.29124
     0.28279
     0.45186
     0.49412
     0.57020
     0.46031
     0.17290
     0.01229
     0.32506
     0.35042
     0.36732
     0.40959
     0.07146
    -0.25822
    -0.31739
    -0.19059
    -0.47800
    -0.62171
    -0.52872
    -0.63016
    -0.74005
    -0.57944
    -0.35966
    -0.36811
    -0.26667
    -0.29203
    -0.17368
    -0.32584
    -0.51181
    -0.61325
    -0.46109
    -0.40192
    -0.38502
    -0.43573
    -0.55408
    -0.63016
    -0.76541
    -0.34275
     0.02919
    -0.54563
    -0.80768
    -0.84149
    -0.80768
    -0.45264
    -0.52872
    -0.74005
    -0.77386
    -0.81613
    -0.51181
    -0.51181
    -0.50336
    -0.38502
    -0.46955
    -0.35120
    -0.40192
    -0.90912
    -1.77980
    -1.75444
    -1.88124
    -1.71218
    -1.39095
    -1.20498
    -0.86685
    -1.13735
    -1.24725
    -1.33178
    -1.34023
    -1.20498
    -0.90066
    -0.46955
     0.15599
     0.47722
     0.24053
     0.35887
     0.64628
     0.98441
     0.99286
     0.83225
     0.78999
     1.08585
     1.00132
     0.78153
     0.70545
     0.85761
     1.07740
     0.81535
     0.87452
     0.40114
     0.00383
    -0.23286
    -0.27512
    -0.40192
    -0.18214
    -0.13987
    -0.33430
    -0.63861
    -0.91757
    -1.06128
    -1.28951
    -1.50084
    -1.50084
    -1.63610
    -1.31487
    -1.21343
    -1.23034
    -1.24725
    -1.04437
    -0.95138
    -0.88376
    -0.81613
    -0.75696
    -0.69779
    -0.43573
    -0.34275
    -0.24976
    -0.21595
    -0.18214
    -0.17368
    -0.08070
     0.31660
     0.22362
     0.18981
     0.26589
     0.40114
     0.64628
     1.03513
     1.44934
     1.60150
     1.06049
     1.44089
     1.29718
     0.61247
     0.76463
     0.19826
     0.26589
     0.12218
    -0.21595
     0.15599
     0.25743
    -0.03843
    -0.13987
    -0.68933
    -0.73160
    -0.77386
    -0.66397
    -0.68088
    -0.70624
    -0.46955
    -0.68933
    -0.37656
    -0.09760
     0.12218
     0.32506
    -0.08915
    -0.22440
    -0.44419
    -0.50336
    -0.59635
    -1.11199
    -1.26415
    -1.29797
    -1.21343
    -1.23034
    -1.06973
    -1.45858
    -1.56002
    -1.69527
    -1.58538
    -1.55156
    -1.74599
    -2.03340
    -1.77980
    -1.70372
    -1.77980
    -1.68682
    -1.61074
    -1.70372
    -1.59383
    -1.57692
    -1.52620
    -1.67836
    -1.65300
    -2.04185
    -1.84743
    -1.45012
    -1.23879
    -1.43322
    -1.46703
    -1.49239
    -1.16271
    -1.24725
    -1.06128
    -1.07818
    -0.79922
    -0.71469
    -0.46955
    -0.38502
    -0.21595
    -0.30894
    -0.34275
    -0.13142
    -0.34275
    -0.46109
    -0.47800
    -0.25822
    -0.03843
    -0.17368
    -0.33430
    -0.19904
     0.33351
    -0.25822
    -0.70624
    -0.95984
    -1.00210
    -0.61325
    -0.38502
    -0.30048
    -0.26667
    -1.00210
    -1.61919
    -1.41631
    -1.37405
    -1.27261
    -1.59383
    -1.54311
    -1.28951
    -1.19653
    -1.80516
    -1.97423
    -2.20246
    -2.54059
    -2.74347
    -1.86433
    -1.94887
    -2.04185
    -2.14329
    -1.84743
    -1.56847
    -1.61074
    -1.76289
    -1.74599
    -2.10102
    -1.67836
    -1.37405
    -0.98520
    -0.84149
    -0.85840
    -0.78232
    -0.68933
    -0.17368
    -0.24976
    -0.30894
    -0.11451
    -0.06379
     0.28279
     0.20671
     0.36732
     0.45186
     0.57866
     0.48567
     0.70545
     0.90833
     0.83225
     0.80689
     0.67164
     0.88297
     0.89988
     1.03513
     1.12812
     1.07740
     0.88297
     0.94215
     1.01822
     1.38171
     1.49161
     1.85510
     1.49161
     1.53387
     1.78747
     1.89736
     1.80438
     2.09179
     2.18477
     2.12560
     2.18477
     2.26931
     2.37920
     2.21013
     2.04952
     2.14251
     2.16787
     2.09179
     1.97344
     1.66067
     2.03261
     1.70294
     1.47470
     1.46625
     1.70294
     1.49161
     1.41553
     1.31409
     1.30563
     1.11121
     1.01822
     0.97596
     0.87452
     0.73081
     0.80689
     0.64628
     0.68009
     0.62937
     0.54484
     0.31660
     0.62937
     0.56175
     0.47722
     0.45186
     0.33351
     0.28279
     0.35042
     0.24053
     0.19826
     0.22362
     0.23207
     0.17290
     0.13909
     0.13063
    -0.05534
    -0.09760
     0.04610
     0.11373
    -0.13142
    -0.24131
    -0.16523
    -0.24131
    -0.25822
    -0.28358
    -0.13142
    -0.18214
    -0.23286
    -0.28358
    -0.19059
    -0.13142
    -0.07224
    -0.28358
    -0.18214
    -0.13987
    -0.02153
     0.13063
     0.13063
     0.06301
    -0.04688
    -0.08070
     0.19826
     0.43495
     0.00383
    -0.22440
    -0.01307
    -0.22440
    -0.08070
    -0.22440
    -0.24131
    -0.14832
    -0.30048
    -0.43573
    -0.52027
    -0.39347
    -0.35120
    -0.37656
    -0.30894
    -0.17368
     0.07991
     0.31660
     0.57866
     1.33945
     1.91427
     1.93118
     2.39610
     2.47218
     2.27776
     1.78747
     1.59305
     1.89736
     1.42398
    -0.13987
    -1.79671
    -2.96326
    -3.30139
    -2.04185
    -0.80768
    -1.31487
    -3.49581
    -5.42315
    -6.22621
    -5.68520
    -5.33017
    -4.40031
    -2.94635
    -2.01649
    -1.77980
    -1.45858
    -1.08663
    -0.41883
     0.18135
     0.64628
     1.30563
     1.81283
     2.15096
     2.18477
     2.05797
     2.19323
     2.37074
     2.22704
     2.14251
     2.13405
     1.90582
     1.83819
     1.63531
     1.53387
     1.34790
     1.19574
     1.01822
     0.84916
     0.71391
     0.51948
     0.29124
     0.22362
     0.34196
     0.02919
     0.06301
     0.04610
     0.11373
    -0.08070
    -0.23286
    -0.29203
    -0.10606
    -0.26667
    -0.15678
    -0.19059
    -0.22440
    -0.36811
    -0.21595
    -0.28358
    -0.15678
    -0.22440
    -0.42728
    -0.37656
    -0.22440
    -0.17368
    -0.24131
    -0.43573
    -0.23286
    -0.35966
    -0.06379
    -0.29203
    -0.41883
    -0.50336
    -0.42728
    -0.64707
    -0.38502
    -0.31739
    -0.50336
    -0.63016
    -0.51181
    -0.44419
    -0.49491
    -0.68933
    -0.68088
    -0.75696
    -0.60480
    -0.49491
    -0.72315
    -0.63861
    -0.68933
    -0.76541
    -0.61325
    -0.55408
    -0.67243
    -0.65552
    -0.76541
    -0.68933
    -0.84149
    -1.01901
    -0.99365
    -0.90912
    -0.75696
    -0.80768
    -0.75696
    -0.89221
    -0.78232
    -0.84149
    -0.83304
    -0.63861
    -0.52027
    -0.66397
    -0.35120
    -0.10606
    -0.08070
     0.17290
     0.50258
     0.81535
     0.83225
     0.68855
     1.11966
     1.35635
     1.44089
     1.37326
     1.33945
     1.39017
     1.37326
     1.28873
     1.23801
     1.22956
     1.11121
     0.65473
     0.37578
     0.08837
     0.02919
    -0.01307
    -0.30048
    -0.31739
    -0.40192
    -0.59635
    -0.52027
    -0.43573
    -0.42728
    -0.64707
    -0.57944
    -0.56253
    -0.25822
    -0.26667
    -0.19059
    -0.35120
    -0.28358
    -0.09760
     0.15599
    -0.02998
     0.05455
    -0.09760
     0.00383
     0.08837
     0.30815
    -0.08070
     0.02074
     0.23207
     0.31660
     0.15599
    -0.08070
    -0.23286
    -0.10606
    -0.03843
     0.15599
     0.43495
     0.40959
     0.15599
    -0.26667
    -0.31739
    -0.64707
    -0.25822
     0.18135
     0.07146
    -0.22440
    -0.41037
    -0.42728
    -0.08915
    -0.28358
    -0.52027
    -1.50930
    -2.46451
    -2.32926
    -1.94887
    -1.72063
    -2.32926
    -2.62513
    -2.40534
    -2.57441
    -2.43915
    -2.48142
    -2.55750
    -2.44761
    -2.36308
    -2.10948
    -1.66991
    -1.28106
    -0.74005
    -0.50336
    -0.21595
    -0.14832
    -0.17368
     0.19826
     0.49412
     0.55330
     0.58711
     0.73081
     0.65473
     0.83225
     0.42650
     0.51948
     0.60402
     0.70545
     0.90833
     0.73081
     0.73927
     0.74772
     0.83225
     0.88297
     1.13657
     1.13657
     1.29718
     1.21265
     1.24646
     1.33099
     1.36481
     1.10276
     1.16193
     1.13657
     1.37326
     1.60995
     1.44089
     1.07740
     0.57866
     0.21517
     0.40114
     0.30815
    -0.10606
    -0.22440
    -0.25822
    -0.10606
    -0.08915
    -0.28358
    -0.46109
    -0.55408
    -0.56253
    -0.29203
    -0.24131
    -0.30048
    -0.03843
    -0.12296
     0.25743
     0.32506
     0.29970
     0.47722
     0.46876
     0.28279
     0.30815
     0.32506
     0.28279
     0.21517
     0.06301
    -0.05534
    -0.15678
     0.05455
    -0.17368
    -0.35120
    -0.19059
    -0.23286
    -0.35966
    -0.35966
    -0.52027
    -0.31739
    -0.45264
    -0.34275
    -0.38502
    -0.15678
    -0.12296
     0.04610
     0.02074
     0.11373
    -0.04688
    -0.16523
     0.08837
     0.19826
     0.29124
     0.34196
     0.51103
     0.51948
     0.48567
     0.68855
     0.48567
     0.66319
     0.47722
     0.98441
     1.16193
     1.38171
     1.30563
     1.05204
     1.06049
     1.41553
     1.41553
     1.14502
     1.20420
     1.01822
     1.13657
     1.21265
     1.03513
     0.84071
     0.72236
     0.41804
     0.20671
    -0.16523
     0.08837
    -0.13142
    -0.45264
    -0.35966
    -0.21595
    -0.41037
    -0.61325
    -0.59635
    -0.48645
    -0.53717
    -0.47800
    -0.52872
    -0.08915
     0.23207
     0.85761
     0.95905
     0.76463
     0.29970
     0.10527
     0.50258
     0.39268
     0.30815
     0.73927
     0.46876
     0.20671
    -0.05534
    -0.33430
    -0.62171
    -0.82458
    -1.07818
    -1.72063
    -2.04185
    -1.65300
    -0.99365
    -0.94293
    -1.72908
    -2.16020
    -1.97423
    -1.46703
    -1.50930
    -1.34869
    -1.23879
    -1.09509
    -0.76541
    -0.83304
    -0.69779
    -0.68933
    -0.48645
    -0.52027
    -0.52872
    -0.31739
    -0.27512
    -0.09760
     0.16445
     0.05455
    -0.08070
     0.11373
     0.13909
     0.15599
     0.33351
     0.32506
     0.19826
     0.35042
     0.46876
     0.40959
     0.46876
     0.38423
     0.18135
     0.29970
     0.51103
     0.34196
     0.26589
     0.14754
     0.16445
     0.13909
     0.25743
     0.07991
    -0.04688
     0.06301
    -0.02153
     0.02919
     0.02074
    -0.20750
    -0.19059
    -0.19059
     0.15599
     0.13909
    -0.04688
    -0.08070
     0.09682
     0.27434
     0.12218
     0.27434
     0.37578
     0.48567
     0.55330
     0.46031
     0.46031
     0.50258
     0.51103
     0.40959
     0.49412
     0.75617
     0.63783
     0.78153
     0.84916
     0.91679
     0.89988
     0.88297
     0.91679
     1.02668
     1.29718
     1.73675
     1.49161
     2.12560
     2.21859
     2.03261
     2.23549
     2.37920
     2.79341
     2.96247
     2.86103
     2.62434
     1.99880
     1.59305
     1.37326
     1.13657
     0.84916
     0.76463
     0.30815
    -0.24976
    -0.87530
    -1.42476
    -1.12890
    -1.18807
    -1.94887
    -2.48142
    -2.19401
    -1.77980
    -1.77135
    -1.23879
    -1.26415
    -1.31487
    -1.13735
    -0.71469
    -0.38502
    -0.07224
     0.31660
     0.47722
     0.73081
     1.15348
     1.86355
     1.63531
     1.50006
     1.56769
     1.74520
     0.95060
     0.59556
     0.30815
     0.60402
     0.76463
     0.86607
     0.57866
     0.35887
    -0.03843
    -0.49491
    -0.46955
    -0.57099
    -0.63016
    -0.52872
    -0.61325
    -0.56253
    -0.37656
    -0.25822
    -0.00462
     0.18981
     0.12218
     0.27434
     0.51103
     0.32506
    -0.42728
    -0.97674
    -0.66397
     0.06301
     0.26589
    -0.00462
    -0.52027
     0.07991
    -0.03843
    -0.07224
    -0.44419
    -0.52872
    -0.52872
    -0.29203
    -0.12296
     0.35887
     0.27434
     0.50258
     0.46031
     0.63783
     0.84071
     0.68009
     0.67164
     0.64628
     0.86607
     0.73927
     0.87452
     1.02668
     1.21265
     1.08585
     1.24646
     0.99286
     0.91679
     0.84916
     0.68009
     0.90833
     0.75617
     0.65473
     0.75617
     0.84916
     0.69700
     0.58711
     0.73081
     0.45186
     0.60402
     0.71391
     0.56175
     0.49412
     0.46031
     0.47722
     0.49412
     0.59556
     0.60402
     0.33351
     0.64628
     0.42650
     0.61247
     0.43495
     0.46876
     0.55330
     0.62092
     0.66319
     0.47722
     0.59556
     0.50258
     0.66319
     0.50258
     0.42650
     0.62092
     0.46876
     0.52794
     0.44340
     0.67164
     0.45186
     0.50258
     0.62937
     0.70545
     0.68009
     0.79844
     0.74772
     0.57866
     0.47722
     0.77308
     0.75617
     0.89988
     0.83225
     0.74772
     0.87452
     0.90833
     1.03513
     1.09430
     1.12812
     1.26337
     1.65222
     2.17632
     2.49754
     2.33693
     2.41301
     2.66661
     2.21013
     1.80438
     1.56769
     0.97596
     0.35887
    -0.06379
     0.43495
     0.32506
    -0.18214
    -1.39095
    -2.52369
    -2.46451
    -2.27854
    -2.45606
    -2.21937
    -2.63358
    -3.64797
    -2.59131
    -1.79671
    -0.80768
    -0.76541
    -0.44419
    -0.23286
    -0.01307
     0.36732
     0.69700
     0.78153
     0.76463
     0.87452
     0.89988
     1.00132
     1.05204
     0.68009
     0.64628
     0.82380
     0.41804
     0.14754
    -0.00462
    -0.13142
    -0.25822
    -0.29203
    -0.45264
    -0.41883
    -0.46955
    -0.35966
    -0.50336
    -0.56253
    -0.53717
    -0.68088
    -0.94293
    -0.54563
    -0.80768
    -0.82458
    -0.73160
    -0.92602
    -0.61325
    -0.93448
    -1.04437
    -0.90912
    -0.68933
    -0.44419
    -0.41037
    -0.55408
    -0.55408
    -0.63016
    -0.58789
    -0.38502
    -0.26667
    -0.26667
    -0.26667
    -0.18214
    -0.08070
    -0.13987
    -0.30894
    -0.48645
    -0.31739
    -0.06379
    -0.25822
    -0.35966
    -0.30894
    -0.39347
    -0.32584
    -0.35966
    -0.09760
    -0.35966
    -0.35120
    -0.46109
    -0.40192
    -0.41883
    -0.26667
    -0.30048
    -0.21595
    -0.20750
     0.04610
    -0.21595
    -0.08915
     0.26589
     0.08837
    -0.09760
     0.01229
    -0.31739
    -0.46955
    -0.08070
     0.18981
     0.24053
    -0.47800
    -0.24131
    -0.01307
     0.19826
    -0.07224
    -0.08070
    -0.16523
    -0.27512
     0.05455
     0.18135
     0.16445
     0.14754
    -0.15678
    -0.40192
    -0.46109
    -0.57944
    -0.50336
    -0.46109
    -0.90066
    -1.17962
    -1.40786
    -1.56847
    -1.44167
    -1.65300
    -1.77980
    -1.99113
    -1.83052
    -1.96577
    -1.77135
    -1.69527
    -1.60228
    -1.58538
    -1.30642
    -1.32333
    -1.12045
    -0.97674
    -0.67243
    -0.74005
    -0.43573
    -0.57099
    -0.33430
    -0.46109
    -0.24976
    -0.04688
    -0.06379
    -0.09760
     0.06301
     0.06301
     0.20671
     0.17290
    -0.02998
     0.18981
     0.13909
     0.19826
     0.28279
     0.24898
    -0.00462
     0.02074
     0.17290
     0.39268
     0.51103
     0.05455
     0.27434
     0.17290
     0.25743
     0.29970
     0.22362
     0.30815
     0.27434
     0.43495
     0.49412
     0.47722
     0.44340
     0.32506
     0.33351
     0.43495
     0.71391
     0.76463
     0.44340
     0.47722
     0.57866
     0.64628
     0.52794
     0.52794
     0.52794
     0.39268
     0.33351
     0.13909
     0.18981
    -0.01307
    -0.27512
    -0.13142
    -0.11451
    -0.36811
    -0.31739
    -0.60480
    -0.70624
    -0.64707
    -0.82458
    -0.79922
    -0.66397
    -0.73160
    -0.65552
    -0.78232
    -0.62171
    -0.57944
    -0.65552
    -0.55408
    -0.42728
    -0.30894
    -0.36811
    -0.37656
    -0.17368
    -0.28358
    -0.08070
    -0.22440
    -0.10606
    -0.28358
     0.01229
    -0.04688
    -0.08070
    -0.18214
    -0.30894
    -0.27512
    -0.06379
     0.02919
    -0.14832
    -0.21595
    -0.04688
    -0.24131
    -0.02998
    -0.24976
     0.00383
     0.21517
     0.35887
     0.51103
     1.11121
     1.57614
     2.35384
     3.00474
     2.95402
     3.30060
     2.48909
     1.60995
     0.26589
    -1.01901
    -2.40534
    -4.24815
    -3.49581
    -0.66397
     1.71984
    -0.80768
    -5.94725
    -6.67423
    -5.78664
    -4.61164
    -3.69869
    -3.43664
    -3.04779
    -2.62513
    -1.28951
    -0.41037
     0.50258
     1.17884
     1.54233
     2.02416
     2.38765
     2.48909
     2.26085
     2.59898
     2.44682
     2.12560
     1.93118
     1.69448
     1.81283
     1.62686
     1.44089
     1.28028
     1.13657
     0.90833
     0.78999
     0.84916
     0.65473
     0.56175
     0.52794
     0.48567
     0.35042
     0.35887
    -0.00462
     0.28279
     0.24053
     0.08837
     0.16445
     0.02074
     0.07146
     0.02074
     0.00383
     0.14754
     0.07146
     0.22362
     0.13909
     0.13909
     0.07991
     0.02919
    -0.07224
     0.07991
     0.12218
     0.14754
    -0.00462
     0.12218
     0.10527
     0.07146
    -0.01307
     0.00383
    -0.13142
    -0.03843
    -0.07224
     0.05455
     0.13909
    -0.06379
    -0.24976
    -0.03843
    -0.02998
    -0.02998
     0.01229
    -0.05534
    -0.06379
    -0.18214
    -0.01307
     0.01229
     0.06301
     0.13063
     0.18981
     0.23207
     0.21517
     0.29124
     0.24053
     0.28279
     0.43495
     0.40959
     0.31660
     0.46876
     0.41804
     0.57020
     0.24898
     0.56175
     0.44340
     0.49412
     0.53639
     0.80689
     0.83225
     0.43495
     0.72236
     0.57020
     0.80689
     0.99286
     1.08585
     0.92524
     0.77308
     0.82380
     0.70545
     0.55330
     0.61247
     0.51948
     0.51103
     0.10527
     0.09682
    -0.08915
    -0.16523
    -0.57099
    -0.52027
    -0.26667
    -0.53717
    -0.44419
    -0.52872
    -0.50336
    -0.64707
    -0.73160
    -0.52027
    -0.50336
    -0.46109
    -0.24131
    -0.38502
    -0.14832
    -0.29203
    -0.49491
    -0.40192
    -0.50336
    -0.42728
    -0.39347
    -0.41037
    -0.23286
    -0.45264
    -0.46109
    -0.43573
    -0.38502
    -0.27512
    -0.29203
    -0.24131
    -0.33430
    -0.12296
    -0.10606
    -0.21595
    -0.08070
    -0.06379
    -0.10606
     0.10527
    -0.05534
     0.05455
    -0.06379
     0.03765
     0.06301
    -0.08915
     0.13063
     0.24898
     0.01229
    -0.00462
    -0.23286
    -0.13142
    -0.03843
    -0.12296
    -0.27512
    -0.42728
    -0.39347
    -0.41883
    -0.47800
    -0.72315
    -0.65552
    -0.57944
    -0.70624
    -0.79077
    -0.74850
    -0.86685
    -0.93448
    -1.10354
    -0.69779
    -0.68088
    -0.59635
    -0.68088
    -0.40192
    -0.30894
    -0.23286
    -0.14832
     0.29124
     0.34196
     0.70545
     1.02668
     1.57614
     2.02416
     2.46373
     3.20762
     4.28963
     4.21355
     3.21607
     3.14844
     2.16787
     0.57020
     0.02919
    -0.93448
    -1.25570
    -2.43070
    -2.40534
    -1.70372
    -1.68682
    -3.03088
    -4.13826
    -4.93286
    -5.62603
    -5.51614
    -5.07657
    -4.01991
    -3.10696
    -1.99113
    -1.54311
    -0.95138
    -0.74005
    -0.31739
    -0.01307
     0.18981
     0.26589
     0.39268
     0.31660
     0.39268
     0.34196
     0.54484
     0.49412
     0.51103
     0.54484
     0.56175
     0.58711
     0.62937
     0.53639
     0.61247
     0.63783
     0.77308
     0.83225
     0.88297
     0.73081
     0.75617
     0.72236
     0.94215
     0.90833
     0.73927
     0.78999
     0.83225
     0.81535
     0.76463
     0.78153
     0.81535
     0.77308
     0.79844
     0.76463
     0.46876
     0.14754
     0.18135
     0.21517
     0.29970
     0.13063
    -0.07224
    -0.22440
    -0.09760
    -0.24131
    -0.18214
    -0.58789
    -0.45264
    -0.34275
    -0.36811
    -0.22440
    -0.19904
    -0.29203
    -0.15678
    -0.02998
     0.20671
     0.42650
     0.47722
     0.52794
     0.68009
     0.88297
     0.84916
     1.03513
     1.11121
     1.16193
     1.28873
     1.35635
     1.47470
     1.43243
     1.49161
     1.40707
     1.26337
     1.50006
     1.53387
     1.31409
     1.29718
     1.27182
     1.25492
     1.23801
     1.14502
     1.16193
     0.95060
     0.88297
     0.97596
     0.80689
     0.78153
     0.84071
     0.57866
     0.62092
     0.70545
     0.55330
     0.47722
     0.43495
     0.39268
     0.49412
     0.42650
     0.39268
     0.29970
     0.29970
     0.42650
     0.32506
     0.50258
     0.26589
     0.16445
     0.34196
     0.31660
     0.49412
     0.23207
     0.26589
     0.44340
     0.29124
     0.34196
     0.24053
     0.27434
     0.36732
     0.35042
     0.21517
     0.29970
     0.18135
    -0.00462
     0.08837
     0.04610
     0.13909
     0.24898
    -0.13142
     0.12218
     0.08837
     0.02074
     0.10527
    -0.01307
     0.05455
     0.40114
     0.48567
     0.60402
     0.95060
     0.84916
     1.35635
     2.07488
     2.59053
     3.33441
     3.85852
     2.94557
     2.38765
     2.10869
     1.68603
     1.33099
     1.37326
     1.27182
     1.22956
     1.00132
     0.59556
    -1.15426
    -2.97171
    -3.05624
    -1.47548
    -0.96829
    -1.52620
    -2.10948
    -3.34365
    -2.80264
    -1.40786
    -1.09509
    -0.71469
    -0.54563
    -0.03843
     0.45186
     1.05204
     1.06894
     0.92524
     0.98441
     0.99286
     0.90833
     1.12812
     0.92524
     0.89143
     0.84071
     0.94215
     0.71391
     0.62937
     0.36732
    -0.03843
    -0.00462
    -0.16523
    -0.26667
    -0.56253
    -0.53717
    -0.46955
    -0.56253
    -0.73160
    -0.75696
    -0.84149
    -0.81613
    -0.75696
    -0.79077
    -0.85840
    -0.93448
    -0.65552
    -0.72315
    -0.65552
    -0.69779
    -0.81613
    -0.89221
    -0.66397
    -0.41883
    -0.48645
    -0.63016
    -0.62171
    -0.59635
    -0.46955
    -0.47800
    -0.52872
    -0.58789
    -0.57099
    -0.52027
    -0.35120
    -0.50336
    -0.53717
    -0.63016
    -0.65552
    -0.46955
    -0.45264
    -0.43573
    -0.54563
    -0.46109
    -0.58789
    -0.35966
    -0.45264
    -0.55408
    -0.31739
    -0.45264
    -0.23286
    -0.30894
    -0.35120
    -0.43573
    -0.39347
    -0.38502
    -0.17368
    -0.25822
    -0.22440
    -0.41037
    -0.39347
    -0.25822
    -0.32584
    -0.31739
    -0.35966
    -0.45264
    -0.47800
    -0.36811
    -0.40192
    -0.47800
    -0.73160
    -0.54563
    -0.52872
    -0.45264
    -0.67243
    -0.74850
    -0.62171
    -0.79922
    -0.90066
    -0.96829
    -0.89221
    -0.90066
    -0.95138
    -1.07818
    -0.97674
    -1.14581
    -1.16271
    -1.19653
    -1.03592
    -1.22189
    -1.19653
    -1.35714
    -1.34023
    -1.12890
    -1.16271
    -1.17117
    -0.95984
    -1.15426
    -1.00210
    -0.95138
    -0.83304
    -0.82458
    -0.84994
    -0.78232
    -0.52872
    -0.25822
    -0.46955
    -0.36811
    -0.21595
    -0.18214
    -0.02153
     0.11373
     0.49412
     0.60402
     0.96751
     1.43243
     2.07488
     2.45528
     2.60744
     2.64125
     2.49754
     2.44682
     1.72830
     2.08333
     1.99880
     1.93963
     1.73675
     1.38171
     1.19574
     0.37578
    -0.52027
    -0.93448
    -1.20498
    -1.27261
    -1.51775
    -1.87279
    -2.25318
    -2.57441
    -2.61667
    -2.11793
    -1.80516
    -1.49239
    -1.12045
    -1.04437
    -0.90066
    -1.00210
    -0.82458
    -0.67243
    -0.30894
     0.25743
     0.59556
     0.50258
     0.31660
     0.54484
     1.14502
     1.23801
     1.20420
     0.91679
     0.46031
     0.32506
     0.22362
     0.62092
     0.89988
     0.88297
     0.59556
     0.16445
     0.35887
     0.01229
    -0.17368
     0.08837
     0.02074
     0.02074
     0.02919
     0.07146
     0.08837
     0.08837
     0.13909
     0.12218
    -0.02153
     0.14754
     0.18135
     0.06301
     0.01229
     0.07146
    -0.15678
     0.00383
     0.09682
    -0.07224
     0.03765
     0.11373
    -0.00462
    -0.19059
    -0.08070
     0.17290
     0.04610
    -0.01307
    -0.04688
     0.00383
    -0.04688
     0.02074
    -0.07224
    -0.12296
     0.18981
    -0.18214
     0.16445
    -0.02998
    -0.19059
    -0.17368
     0.00383
    -0.08915
     0.05455
     0.06301
     0.04610
    -0.06379
     0.14754
    -0.03843
    -0.03843
     0.09682
     0.22362
     0.07991
    -0.01307
     0.16445
     0.18135
     0.19826
     0.01229
     0.05455
     0.26589
     0.19826
     0.22362
     0.20671
     0.07991
     0.13063
     0.28279
     0.06301
     0.36732
     0.40114
     0.35887
     0.33351
     0.46876
     0.51948
     0.41804
     0.29970
     0.50258
     0.64628
     0.62092
     0.55330
     0.80689
     1.07740
     1.38171
     1.40707
     1.97344
     2.56517
     2.86949
     2.55672
     2.35384
     2.51445
     2.86949
     2.97093
     2.95402
     2.67506
     2.61589
     2.25240
     2.03261
     1.97344
     1.44934
     0.81535
     0.51948
     0.07991
    -0.34275
    -0.63861
    -0.87530
    -0.93448
    -1.15426
    -1.31487
    -1.24725
    -1.17117
    -1.17962
    -0.80768
    -0.56253
    -0.74850
    -0.16523
    -0.35966
    -0.77386
    -0.60480
    -0.43573
    -0.41883
    -0.53717
    -0.29203
     0.18135
    -0.16523
    -0.16523
    -0.18214
     0.02074
     0.19826
     0.27434
     0.13909
    -0.03843
    -0.28358
     0.15599
     0.76463
     0.62937
     0.39268
     0.14754
    -0.54563
    -0.80768
    -0.85840
    -0.74850
    -0.52027
    -1.25570
    -2.16865
    -2.58286
    -2.72657
    -2.32081
    -1.98268
    -2.60822
    -2.41379
    -2.55750
    -2.65049
    -2.32081
    -2.12638
    -2.08412
    -1.88969
    -1.72908
    -1.66146
    -1.25570
    -1.02746
    -0.99365
    -0.99365
    -0.95984
    -0.91757
    -0.90066
    -0.60480
    -0.37656
    -0.52872
    -0.40192
    -0.44419
    -0.41037
    -0.15678
    -0.13987
     0.02074
     0.05455
     0.08837
     0.20671
     0.40959
     0.26589
     0.40959
     0.36732
     0.39268
     0.73081
     0.74772
     0.54484
     0.59556
     0.60402
     0.63783
     0.83225
     0.53639
     0.68855
     0.73081
     0.73081
     0.63783
     0.55330
     0.37578
     0.46031
     0.42650
     0.57020
     0.52794
     0.24053
     0.36732
     0.35042
     0.29970
     0.20671
     0.12218
    -0.02153
     0.10527
     0.38423
     0.42650
     0.44340
     0.68855
     1.32254
     1.44089
     2.28621
     2.81031
     2.81877
     2.73423
     2.68351
     1.33945
     0.63783
     1.11121
     1.94808
     2.46373
     1.76211
     0.75617
     0.18981
    -0.34275
    -0.90912
    -1.17962
    -1.10354
    -1.16271
    -1.45012
    -1.59383
    -1.53466
    -1.17962
    -0.79077
    -0.52872
    -0.58789
     0.07146
     0.29970
     0.59556
     0.79844
     0.97596
     1.03513
     1.22110
     1.61841
     1.83819
     1.68603
     1.28028
     1.69448
     2.01571
     2.26931
     2.49754
     2.21859
     2.35384
     2.35384
     2.25240
     2.15941
     1.87200
     1.63531
     1.44934
     1.07740
     1.39017
     1.62686
     1.22110
     1.08585
     1.07740
     1.04358
     1.01822
     0.87452
     0.58711
     0.51948
     0.57866
     0.88297
     1.04358
     1.34790
     1.45779
     1.41553
     1.48315
     1.77056
     1.55923
     1.25492
     1.06049
     1.11966
     0.78153
     0.45186
     0.07146
    -0.04688
     0.31660
     0.50258
    -0.13142
    -0.55408
    -0.48645
    -0.57944
    -0.72315
    -0.79077
    -0.75696
    -0.72315
    -0.58789
    -0.49491
    -0.52027
    -0.46955
    -0.29203
     0.02074
    -0.01307
     0.17290
    -0.05534
    -0.00462
    -0.08070
    -0.19059
    -0.12296
    -0.03843
     0.14754
    -0.13142
    -0.37656
    -0.19904
    -0.23286
    -0.43573
    -0.41883
    -0.59635
    -0.58789
    -0.41037
    -0.41883
    -0.28358
    -0.57099
    -0.59635
    -0.74850
    -0.30048
    -0.23286
    -0.31739
    -0.44419
    -0.47800
    -0.41037
    -0.46955
    -0.46109
    -0.34275
    -0.51181
    -0.40192
    -0.39347
    -0.41037
    -0.37656
    -0.51181
    -0.71469
    -0.57944
    -0.27512
    -0.45264
    -0.31739
    -0.25822
     0.02919
     0.06301
     0.80689
     1.21265
     1.50851
     1.28873
     1.55923
     1.95654
     2.14251
     2.21859
     1.76211
     1.45779
     1.53387
     1.57614
     1.34790
     1.29718
     0.90833
     0.51948
    -0.22440
    -0.60480
    -0.84994
    -1.04437
    -1.30642
    -1.08663
    -1.22189
    -1.26415
    -1.36559
    -1.45012
    -0.90912
    -0.47800
    -0.49491
    -0.30048
    -0.04688
     0.05455
     0.13063
     0.04610
     0.15599
    -0.02998
     0.18135
     0.26589
     0.24053
    -0.38502
    -0.26667
    -0.57099
    -0.48645
    -0.05534
    -0.59635
    -0.63016
    -0.58789
    -0.76541
    -0.65552
    -0.66397
    -0.35966
    -0.35120
    -0.31739
     0.08837
     0.24053
     0.79844
     1.05204
     1.01822
     1.04358
     0.44340
     0.18981
     0.10527
     0.18135
     0.16445
     0.00383
    -0.12296
    -0.51181
    -0.99365
    -1.80516
    -2.22782
    -2.12638
    -2.07566
    -2.30390
    -2.64203
    -2.94635
    -2.81955
    -2.67585
    -2.87872
    -2.82800
    -2.56595
    -2.24473
    -2.12638
    -2.06721
    -1.68682
    -1.54311
    -1.36559
    -1.42476
    -1.47548
    -1.36559
    -1.12890
    -1.02746
    -0.47800
    -0.46955
    -0.53717
    -0.47800
    -0.37656
     0.07146
     0.11373
    -0.03843
    -0.52027
    -0.69779
    -0.24976
    -0.17368
    -0.40192
    -0.61325
    -0.39347
    -0.17368
    -0.01307
    -0.28358
    -0.62171
    -0.63861
    -0.51181
    -0.30894
    -0.01307
     0.24898
     0.40959
     0.56175
     0.91679
     1.33099
     1.52542
     1.57614
     1.93963
     2.27776
     1.98190
     2.46373
     2.13405
     1.75366
     1.30563
     1.13657
     0.95060
     0.68855
     0.73081
     0.28279
     0.13909
    -0.23286
    -0.59635
    -1.04437
    -1.19653
    -1.43322
    -1.72908
    -1.33178
    -1.20498
    -1.18807
    -0.88376
    -0.90912
    -0.73160
    -0.57099
    -0.43573
    -0.30894
    -0.14832
     0.00383
     0.10527
     0.20671
     0.14754
     0.21517
     0.29970
     0.38423
     0.42650
     0.46031
     0.51948
     0.52794
     0.76463
     0.77308
     0.80689
     0.73927
     1.01822
     1.43243
     1.19574
     0.59556
     0.67164
     0.92524
     0.85761
     0.96751
     1.26337
     0.85761
     0.68009
     0.70545
     0.52794
     0.40114
     0.23207
     0.13063
     0.42650
     0.34196
     0.25743
     0.07146
    -0.02998
    -0.02998
    -0.11451
    -0.19904
    -0.02998
    -0.15678
    -0.08915
    -0.12296
    -0.05534
    -0.12296
     0.02074
    -0.05534
     0.04610
     0.12218
     0.20671
     0.35887
     0.46876
     0.88297
     1.16193
     0.89988
     0.90833
     0.33351
     0.13063
    -0.11451
    -0.08070
    -0.19059
    -0.02998
    -0.15678
    -0.35966
    -0.64707
    -0.95138
    -1.07818
    -1.34023
    -1.43322
    -1.59383
    -1.55156
    -1.46703
    -1.23034
    -0.89221
    -0.68933
    -0.39347
    -0.23286
    -0.22440
    -0.02998
     0.19826
     0.39268
     0.68855
     1.26337
     1.67758
     1.57614
     1.96499
     1.86355
     2.03261
     2.09179
     1.92272
     1.51697
     1.44089
     1.54233
     1.26337
     0.97596
     0.60402
     0.41804
    -0.20750
    -0.58789
    -1.24725
    -1.48394
    -1.84743
    -2.20246
    -2.50678
    -2.10948
    -2.40534
    -2.16865
    -1.94041
    -1.85588
    -2.07566
    -1.95732
    -1.94041
    -1.80516
    -1.52620
    -1.10354
    -0.86685
    -0.69779
    -0.70624
    -0.54563
    -0.40192
    -0.17368
    -0.17368
    -0.17368
    -0.11451
     0.07146
     0.05455
     0.08837
     0.07146
     0.20671
     0.23207
     0.26589
     0.31660
     0.08837
     0.18981
     0.10527
     0.09682
     0.12218
     0.28279
     0.08837
     0.17290
     0.20671
     0.25743
     0.18981
     0.06301
    -0.00462
     0.14754
     0.02919
     0.12218
    -0.08915
    -0.04688
    -0.05534
    -0.08915
    -0.04688
    -0.06379
    -0.09760
    -0.29203
    -0.02998
     0.06301
    -0.02153
     0.05455
     0.12218
     0.24898
     0.58711
     0.82380
     1.06894
     1.24646
     1.50851
     1.83819
     1.93963
     1.53387
     1.63531
     0.99286
     0.91679
     1.01822
     1.07740
     0.76463
     0.39268
     0.27434
    -0.06379
    -0.37656
    -0.58789
    -0.73160
    -0.86685
    -0.98520
    -1.05282
    -0.95984
    -0.41037
    -0.35966
    -0.02998
     0.23207
     0.36732
     1.24646
     1.54233
     1.33945
     1.35635
     1.71984
     1.95654
     2.18477
     2.27776
     2.58208
     2.21013
     2.26085
     2.03261
     1.74520
     1.15348
     1.06894
     1.19574
     1.39862
     0.94215
     0.89988
     0.53639
     0.36732
     0.14754
     0.22362
    -0.06379
     0.01229
    -0.02998
    -0.08070
     0.12218
     0.19826
     0.18135
     0.22362
     0.24898
     0.29124
     0.43495
     0.83225
     0.39268
     0.33351
     0.31660
     0.32506
     0.29970
     0.29124
     0.40114
     0.07146
     0.32506
     0.10527
     0.08837
     0.04610
     0.07146
     0.12218
    -0.13987
    -0.19904
    -0.43573
    -0.39347
    -0.35120
    -0.19904
    -0.46109
    -0.46955
    -0.46109
    -0.57099
    -0.43573
    -0.28358
    -0.46109
    -0.65552
    -0.52027
    -0.52027
    -0.48645
    -0.55408
    -0.44419
    -0.35966
    -0.35966
    -0.29203
    -0.30894
    -0.38502
    -0.41037
    -0.43573
    -0.30894
    -0.17368
    -0.24976
    -0.31739
    -0.48645
    -0.30048
    -0.33430
    -0.23286
    -0.51181
    -0.35966
    -0.31739
    -0.46955
    -0.22440
    -0.33430
    -0.36811
    -0.75696
    -0.53717
    -0.34275
    -0.19059
    -0.19904
    -0.30894
    -0.30894
    -0.30048
    -0.28358
    -0.04688
    -0.23286
    -0.05534
     0.07146
     0.27434
     0.29124
     0.40114
     0.53639
     0.47722
     0.33351
     0.00383
     0.72236
     1.06894
     1.37326
     1.11966
     0.40114
     0.39268
     0.90833
     1.33099
     0.61247
     0.35887
     0.50258
     0.36732
    -0.08915
    -0.08915
    -0.06379
    -0.07224
    -0.20750
    -0.30048
    -0.36811
    -0.36811
    -0.25822
    -0.41883
    -0.46109
     0.02074
     0.63783
     1.30563
     1.88046
     2.10024
     1.85510
     0.65473
    -0.68933
    -1.21343
     0.11373
    -0.06379
    -0.31739
     0.27434
     0.23207
    -0.50336
    -1.36559
    -1.78825
    -2.20246
    -2.22782
    -2.16020
    -1.90660
    -1.78825
    -1.50930
    -1.15426
    -0.82458
    -0.51181
    -0.65552
    -0.43573
    -0.41037
    -0.17368
    -0.02153
    -0.04688
     0.02919
     0.05455
