# Supplementary material for: Software algorithm and hardware design for real-time implementation of new spectral estimator
Source: Biomed Eng Online. 2014 May 9;13:61. doi: 10.1186/1475-925X-13-61 (PMC4057578; doi:10.1186/1475-925X-13-61)
Supplement: Additional file 2 — txtfiles.zip. [file 1475-925X-13-61-S2.zip › FILE158.TXT]

     0.08479
     0.05749
     0.16668
     0.03929
     0.10298
     0.06659
    -0.22458
     0.20307
     0.06659
     0.08479
     0.08479
     0.00290
     0.14848
     0.03019
     0.08479
     0.12118
     0.30316
     0.17578
     0.19397
     0.12118
     0.21217
     0.25767
     0.19397
     0.27586
     0.45784
     0.33956
     0.39415
     0.23037
     0.31226
     0.28496
     0.16668
     0.08479
     0.29406
     0.18488
     0.22127
     0.23947
     0.03929
     0.07569
     0.13938
    -0.08809
     0.13938
     0.23037
     0.14848
     0.25767
     0.11208
     0.04839
     0.15758
     0.41235
     0.20307
     0.49424
     0.41235
     0.53064
     0.45784
     0.40325
     0.60343
     0.50334
     0.72171
     0.82180
     1.02198
     0.87640
     0.52154
     0.34866
     0.03929
     0.49424
     3.31492
     3.32402
    -0.03350
    -0.94340
     0.33046
     1.72260
     1.71350
     1.29495
     1.56792
     1.18576
     0.77631
     0.53064
     0.16668
    -0.08809
    -0.27007
    -0.27917
    -0.57034
    -0.69773
    -1.12538
    -1.22547
    -1.71681
    -1.92609
    -1.86239
    -1.59852
    -1.17997
    -1.26186
    -2.09897
    -2.49022
    -1.22547
    -0.38836
    -1.44384
    -2.47203
    -3.14535
    -2.53572
    -1.78050
    -1.71681
    -1.97158
    -2.35374
    -2.07167
    -2.29914
    -2.18996
    -2.39013
    -2.39013
    -2.40833
    -2.00798
    -1.69861
    -1.19817
    -0.87061
    -0.55214
    -0.32467
     0.21217
     0.34866
     0.55793
     0.68532
     0.63982
     0.97649
     0.83090
     1.23126
     1.18576
     1.01288
     1.21306
     1.21306
     1.20396
     1.15847
     1.01288
     1.17666
     1.32225
     1.12207
     1.05838
     1.04018
     0.96739
     0.97649
     0.75811
     0.97649
     0.89459
     0.73081
     0.73081
     0.83090
     0.71262
     0.59433
     0.58523
     0.53064
     0.61253
     0.80361
     0.51244
     0.62163
     0.53064
     0.53064
     0.45784
     0.75811
     0.73991
     0.55793
     0.33956
     0.62163
     0.65802
     0.58523
     0.47604
     0.44875
     0.50334
     0.59433
     0.77631
     0.66712
     0.54883
     0.34866
     0.28496
     0.49424
     0.44875
     0.50334
     0.28496
     0.40325
     0.40325
     0.62163
     0.38505
     0.43055
     0.38505
     0.22127
     0.35776
     0.40325
     0.30316
     0.14848
     0.23947
     0.07569
     0.55793
     0.20307
     0.19397
     0.11208
     0.33046
     0.40325
     0.48514
     0.48514
     0.19397
     0.40325
     0.33046
     0.04839
     0.20307
     0.74901
     0.85820
     0.62163
     0.53064
     0.10298
    -0.15179
     0.19397
     0.84000
     1.54972
     0.42145
    -2.53572
    -5.10163
    -3.09985
    -2.18996
    -4.05525
    -2.92697
    -2.08987
    -3.24544
    -4.28272
    -5.25631
    -5.25631
    -5.44739
    -4.31912
    -1.96248
    -1.26186
    -1.50753
    -0.86151
    -0.06990
     0.34866
     1.27675
     2.08656
     2.34133
     2.54151
     2.49601
     2.88727
     3.23303
     3.36042
     3.11474
     2.74169
     2.45052
     2.13206
     2.03197
     1.68621
     1.38594
     1.16756
     1.00378
     1.00378
     1.14937
     0.93099
     0.69442
     0.63072
     0.38505
     0.73081
     0.75811
     0.49424
     0.43055
     0.29406
     0.43965
     0.41235
     0.35776
     0.13028
     0.18488
     0.13938
     0.20307
     0.23037
     0.18488
     0.11208
    -0.09719
     0.17578
     0.42145
     0.05749
     0.01199
     0.08479
    -0.06080
     0.22127
     0.17578
     0.03019
    -0.01530
    -0.04260
     0.16668
     0.15758
     0.06659
    -0.05170
     0.06659
     0.17578
     0.28496
     0.06659
     0.02109
    -0.02440
     0.08479
     0.02109
     0.10298
    -0.03350
     0.00290
     0.02109
     0.13028
     0.01199
    -0.01530
    -0.02440
    -0.06080
    -0.23368
     0.01199
     0.13938
    -0.06080
     0.05749
     0.03019
    -0.02440
    -0.06990
    -0.58854
    -0.94340
    -0.57034
    -0.02440
    -0.27007
    -0.21548
    -0.31557
    -0.33377
    -0.84331
    -1.42564
    -2.79959
    -4.41921
    -5.40189
    -2.56301
     0.11208
    -0.77052
    -1.62582
    -1.62582
    -1.91699
    -2.39013
    -2.68130
    -2.31734
    -1.54393
    -1.08898
    -0.97069
    -0.38836
     0.23037
    -0.07900
     0.26677
    -0.12449
     0.03019
     0.21217
    -0.77052
    -1.10718
    -1.25276
    -1.17087
    -1.28006
    -1.02529
    -0.51575
    -0.26097
    -0.39746
    -0.49755
    -0.58854
    -0.49755
    -0.59764
    -0.44295
    -0.28827
    -0.63403
    -0.47935
    -0.30647
    -0.48845
    -0.23368
    -0.56124
    -0.49755
    -0.33377
    -0.37926
    -0.21548
     0.40325
     0.40325
     0.84000
     1.06748
     0.83090
     1.05838
     2.00467
     2.33223
     2.56881
     2.75079
     2.88727
     3.20573
     3.27853
     3.29672
     2.81448
     2.75988
     2.74169
     2.70529
     2.61430
     2.35953
     1.62251
     1.68621
     1.62251
     1.37684
     1.04928
     0.90369
     0.78541
     0.79451
     0.56703
     0.43055
     0.54883
     0.33956
    -0.01530
     0.09389
     0.54883
     0.52154
     0.09389
     0.10298
     0.14848
     0.21217
     0.23037
     0.22127
     0.34866
     0.38505
    -0.15179
     0.10298
     0.24857
    -0.01530
    -0.27007
    -0.55214
    -0.20638
    -0.28827
    -0.06080
    -0.16998
    -0.32467
    -0.26097
    -0.15179
    -0.26097
    -0.96160
    -1.88059
    -1.91699
    -0.25188
    -0.02440
    -0.29737
    -0.40656
    -0.55214
    -0.27917
    -0.47025
    -0.30647
    -0.72502
    -0.19728
     0.13938
     0.42145
    -0.02440
     0.15758
     0.57613
     0.52154
     0.34866
     0.03929
     0.22127
     0.60343
     0.22127
    -0.09719
    -0.36106
    -0.00620
    -0.58854
    -0.14269
     0.02109
     0.04839
    -0.03350
     0.12118
     0.12118
    -0.01530
     0.17578
     0.11208
     0.06659
     0.37595
     0.31226
     0.25767
     0.53064
     0.62163
     0.45784
     0.64892
     0.49424
     0.51244
     0.45784
     0.39415
     0.10298
     0.09389
    -0.00620
     0.24857
     0.33046
     0.36685
     0.09389
    -0.31557
    -0.05170
    -0.07900
    -0.27007
    -0.37016
    -0.44295
    -0.37016
    -0.65223
    -0.94340
    -1.30736
    -1.82600
    -2.60851
    -3.29093
    -4.33731
    -3.35463
     0.16668
    -1.26186
    -1.66222
    -2.23545
    -2.79049
    -3.27273
    -2.69040
    -2.24455
    -1.38015
     0.01199
     0.55793
     0.53064
     0.96739
     1.43143
     1.74990
     2.74169
     2.76898
     2.47782
     2.29584
     2.14115
     2.27764
     2.53241
     2.26854
     2.66889
     1.92278
     1.48603
     0.94919
     1.22216
     1.74990
     2.05926
     1.48603
     0.34866
    -0.68863
    -1.94428
    -1.92609
     0.52154
     1.12207
     0.55793
     0.65802
     0.74901
     0.43965
     0.18488
     0.08479
     0.13028
     0.03019
     0.13028
     0.02109
     0.03019
    -0.14269
    -0.25188
    -0.01530
     0.37595
    -0.52484
    -0.57944
    -0.37926
    -0.32467
    -0.60674
    -0.96160
    -0.73412
    -0.40656
    -0.24278
     0.16668
     0.05749
     0.03929
     0.23947
     0.11208
     0.03019
     0.31226
     0.33046
     0.43965
     0.38505
     0.45784
     0.50334
     0.22127
     0.14848
     0.14848
     0.34866
     0.21217
     0.29406
     0.20307
     0.40325
     0.23947
     0.16668
     0.21217
     0.37595
     0.43055
     0.33046
     0.43965
     0.35776
     0.31226
     0.29406
     0.47604
     0.43055
     0.50334
     0.53974
     0.33046
     0.24857
     0.39415
     0.45784
     0.14848
     0.28496
     0.20307
     0.12118
     0.22127
     0.26677
     0.06659
     0.08479
    -0.15179
     0.03929
     0.14848
     0.19397
    -0.10629
    -0.03350
    -0.24278
     0.01199
    -0.11539
     0.03929
    -0.49755
    -0.86151
    -0.19728
    -0.15179
    -0.06990
    -0.48845
    -0.70682
    -0.93430
    -0.90700
    -0.79781
    -1.02529
    -1.44384
    -1.24366
    -1.92609
    -2.28095
    -2.60851
    -3.19994
    -3.21814
    -1.73501
    -0.08809
    -1.67132
    -2.91787
    -2.82688
    -2.21725
    -2.68130
    -2.98157
    -1.75321
    -1.11628
    -0.89790
    -0.81601
    -0.40656
    -0.09719
     1.08567
     2.24124
     2.47782
     2.55061
     2.15025
     1.92278
     1.61341
     1.78629
     2.40502
     2.96006
     3.36042
     2.71439
     2.04107
     2.02287
     1.56792
     1.14027
     1.39504
     0.94919
     0.40325
     0.04839
     0.09389
     0.21217
     0.42145
     0.43965
     0.41235
     0.90369
     1.14027
     0.89459
     0.84910
     0.69442
     0.79451
     0.65802
     0.92189
     0.88550
     0.39415
     0.29406
     0.25767
     0.28496
     0.03019
    -0.06080
     0.43055
     1.29495
     2.63250
     3.08745
     1.49513
    -0.01530
    -0.16998
     0.87640
     1.79539
     2.49601
     2.13206
     1.65891
     1.30405
     1.33135
     1.10387
     1.00378
     0.76721
     0.40325
     0.61253
     0.77631
     0.65802
     0.20307
    -0.06080
     0.05749
     0.14848
     0.58523
     0.26677
     0.06659
     0.04839
     0.21217
     0.10298
    -0.05170
    -0.22458
    -0.18818
    -0.19728
    -0.27917
    -0.31557
    -0.31557
    -0.41566
    -0.40656
    -0.44295
    -0.06080
     0.09389
     0.00290
    -0.39746
    -0.06080
    -0.58854
    -0.66133
    -0.90700
    -1.27096
    -0.83421
    -0.16998
     0.03019
     0.03019
    -0.48845
    -1.01619
    -1.68041
    -2.57211
    -1.46204
    -0.56124
    -0.57034
    -0.76142
    -0.68863
    -0.77052
    -0.81601
    -0.79781
    -0.64313
    -0.76142
    -0.95250
    -1.03439
    -0.87061
    -1.20727
    -1.93519
    -1.96248
    -1.86239
    -1.36195
     1.08567
     0.53974
    -1.42564
    -1.89879
    -1.66222
    -2.22635
    -1.90789
    -1.22547
    -0.77962
    -1.08898
    -1.74411
    -2.08077
    -2.39013
    -2.40833
    -1.84420
    -1.48934
    -2.00798
    -2.43563
    -1.88969
    -0.38836
     1.16756
     1.34044
    -0.04260
    -0.37016
     0.13938
     1.10387
     2.39593
     2.76898
     3.55149
     3.37861
     3.32402
     3.31492
     3.26033
     2.58700
     2.25944
     2.19575
     2.36863
     2.32313
     2.19575
     1.71350
     1.35864
     1.06748
     1.05838
     0.96739
     0.62163
     0.30316
     0.16668
     0.07569
    -0.16089
    -0.43386
    -0.64313
    -0.83421
    -1.18907
    -1.30736
    -1.32555
    -1.49843
    -1.59852
    -1.55303
    -1.64402
    -1.55303
    -1.52573
    -1.40745
    -1.19817
    -0.83421
    -0.96160
    -0.84331
    -0.86151
    -0.71592
    -0.41566
    -0.55214
    -0.05170
     0.04839
    -0.15179
     0.33956
    -0.16089
    -0.22458
    -0.10629
    -0.24278
    -0.26097
    -0.06080
    -0.06080
    -0.17908
    -0.12449
    -0.07900
    -0.27007
    -0.56124
    -1.06168
    -1.63492
    -1.73501
    -1.29826
    -0.82511
    -0.10629
    -0.04260
     0.07569
     0.63072
     1.38594
     0.19397
    -1.22547
    -1.28006
    -0.73412
     0.51244
     1.66801
     1.90458
     1.76810
     1.32225
     0.51244
     0.39415
     0.53974
     0.55793
     0.23947
    -0.23368
    -0.04260
     0.17578
     0.45784
     0.34866
     0.09389
     0.01199
    -0.11539
    -0.01530
     0.15758
    -0.01530
    -0.04260
    -0.07900
    -0.17908
    -0.20638
    -0.09719
    -0.65223
    -1.17997
    -1.48024
    -1.20727
     0.88550
     1.96827
    -0.67043
    -1.19817
    -0.70682
    -0.41566
    -0.33377
     0.30316
     0.31226
     0.48514
     0.23037
     0.53974
     0.53974
     0.79451
     0.68532
     0.84000
     0.69442
     0.73991
     0.58523
     0.64892
     0.30316
     0.23947
     0.35776
     0.48514
     0.38505
     0.10298
    -0.16998
    -0.32467
    -0.33377
    -0.82511
    -0.71592
    -0.93430
    -0.57034
     0.09389
     0.43965
     0.08479
     0.43965
     0.68532
    -0.05170
    -0.88880
    -0.01530
     0.35776
     0.77631
     1.00378
     1.04018
     1.04928
     1.02198
     1.00378
     0.94009
     0.88550
     0.80361
     0.21217
     0.90369
     0.13028
     0.34866
     0.41235
     0.47604
     1.10387
     1.53152
     1.68621
     1.05838
     0.14848
    -0.86151
    -0.85241
     0.51244
     0.44875
     0.31226
    -0.16089
    -0.07900
    -0.16998
    -0.12449
    -0.37926
    -0.62493
    -0.73412
    -0.98889
    -0.57944
    -0.75232
    -0.97069
    -0.58854
    -0.61583
    -0.97069
    -0.34287
    -0.66133
    -0.60674
    -0.75232
    -0.95250
    -0.93430
    -0.80691
    -0.53394
    -0.31557
    -0.47935
    -0.42476
    -0.48845
    -0.31557
    -0.27007
    -0.04260
     0.18488
    -0.00620
     0.21217
     0.59433
     0.66712
     0.61253
     0.71262
     1.28585
     1.45873
     0.87640
     0.74901
     0.86730
     0.67622
     0.84000
     1.06748
     1.64071
     1.56792
     0.73991
     0.07569
    -0.06990
     0.18488
     0.19397
     0.34866
     0.58523
     0.36685
     0.87640
     0.90369
     0.67622
     0.88550
     0.86730
     1.04928
     1.00378
     1.24036
     1.51333
     0.81270
     0.19397
    -0.48845
    -0.48845
     1.03108
     2.85997
     1.14937
     0.00290
    -0.58854
    -0.76142
    -0.75232
    -0.47935
    -0.11539
    -0.27007
     0.04839
     0.26677
     0.23037
     0.27586
    -0.06080
    -0.41566
    -0.28827
    -0.47025
    -0.39746
     0.03019
     0.08479
    -0.06080
     0.19397
    -0.15179
    -0.24278
    -0.14269
    -0.46115
    -0.20638
    -0.43386
    -0.70682
    -0.47025
    -0.32467
    -0.16089
    -0.09719
    -0.13359
    -0.93430
    -2.12626
    -3.35463
    -2.65400
    -2.63581
    -3.50931
    -4.38281
    -3.47291
    -2.98157
    -3.67309
    -3.57300
    -3.30913
    -3.89146
    -4.46470
    -4.24632
    -3.92786
    -3.19994
    -3.29093
    -2.69040
    -1.58942
    -0.92520
    -0.67953
    -0.69773
    -0.66133
    -0.48845
    -0.21548
    -0.35196
     0.12118
     0.33956
     0.57613
     0.72171
     0.74901
     0.97649
     0.91279
     1.03108
     1.08567
     0.81270
     0.83090
     0.81270
     0.60343
     0.69442
     0.48514
     0.53974
     0.58523
     0.38505
     0.30316
     0.32136
    -0.01530
     0.13028
     0.03929
     0.05749
    -0.01530
    -0.10629
    -0.13359
     0.00290
    -0.07900
    -0.13359
    -0.13359
    -0.15179
    -0.25188
    -0.18818
    -0.15179
    -0.14269
    -0.08809
    -0.34287
    -0.15179
    -0.08809
     0.13028
    -0.35196
    -0.27917
    -0.31557
    -0.28827
    -0.13359
    -0.02440
    -0.10629
    -0.40656
    -0.08809
    -0.18818
    -0.00620
    -0.21548
    -0.42476
    -0.35196
    -0.19728
    -0.07900
    -0.06080
    -0.27007
    -0.20638
    -0.26097
    -0.42476
     0.02109
     0.01199
     0.03019
    -0.25188
    -0.19728
    -0.09719
    -0.27917
    -0.14269
    -0.33377
    -0.13359
    -0.35196
    -0.18818
    -0.24278
    -0.48845
    -0.73412
    -1.42564
    -1.48024
    -0.62493
     1.73170
     3.45141
     1.76810
    -0.38836
    -0.19728
     0.22127
     0.30316
     1.43143
     1.52242
     1.19486
     1.32225
     1.70440
     2.28674
     3.71528
     1.24945
    -1.49843
     0.30316
     1.59522
     2.58700
     2.18665
     1.64981
     1.43143
     1.18576
     1.95008
     2.78718
     3.26033
     2.85087
     1.83179
     1.74080
     1.83179
     1.90458
     1.95008
     1.70440
     1.19486
     0.76721
     0.43965
     0.22127
    -0.27007
    -0.46115
    -0.87061
    -0.63403
    -0.47025
    -0.94340
    -1.32555
    -1.64402
    -1.89879
    -1.50753
    -1.22547
    -1.20727
    -1.34375
    -1.38015
    -1.02529
    -0.80691
    -0.99799
    -1.12538
    -1.05259
    -0.93430
    -0.81601
    -0.48845
    -0.47025
    -0.39746
    -0.62493
    -0.48845
    -0.06080
     0.09389
    -0.13359
    -0.35196
    -0.21548
    -0.19728
     0.00290
     0.02109
    -0.20638
    -0.18818
    -0.22458
    -0.02440
     0.09389
     0.06659
    -0.07900
    -0.31557
    -0.33377
     0.01199
     0.14848
    -0.16998
    -0.30647
    -0.09719
     0.10298
     0.13028
     0.01199
     0.09389
     0.16668
     0.04839
     0.25767
     0.39415
     0.47604
     0.50334
     0.09389
     0.86730
     0.44875
     0.15758
     0.47604
     0.33046
     0.43965
     0.80361
     0.92189
     0.75811
     0.19397
    -0.16998
    -0.78872
     0.13938
    -0.08809
    -0.01530
     0.03019
     0.14848
     0.30316
    -0.11539
    -0.91610
    -0.75232
    -0.20638
    -0.51575
    -0.27917
    -0.65223
    -0.82511
    -0.44295
    -0.06080
    -0.16998
    -0.38836
    -0.51575
    -0.74322
    -0.32467
    -0.27007
    -0.46115
    -0.53394
    -0.45205
    -0.14269
     0.03929
    -0.14269
    -0.02440
    -0.13359
    -0.18818
    -0.25188
    -0.56124
    -0.51575
    -0.38836
    -0.66133
    -0.79781
    -0.55214
    -0.72502
    -0.85241
    -1.13448
    -1.43474
    -1.30736
    -1.66222
    -1.50753
    -1.51663
    -1.72591
    -2.48112
    -3.67309
    -0.49755
     2.31403
    -0.40656
    -1.36195
    -1.59852
    -1.09808
    -0.75232
    -0.06080
     0.25767
     0.51244
     0.46694
     0.49424
     0.58523
     0.39415
     0.44875
     0.67622
     1.41324
     1.72260
     2.01377
     1.94098
     2.32313
     2.28674
     1.74990
     1.40414
     1.84089
     2.14115
     1.95008
     2.48692
     2.38683
     2.13206
     1.97737
     1.59522
     1.20396
     0.84000
     0.55793
     0.35776
     0.53974
     0.63982
     0.27586
     0.16668
     0.23947
     0.43965
     0.47604
     0.28496
     0.49424
     0.42145
    -0.16998
    -0.42476
    -0.47935
    -0.34287
    -0.66133
    -1.14357
    -1.09808
    -0.37016
    -0.47025
    -1.83510
    -3.21814
    -4.68308
    -4.39191
    -0.03350
     0.84910
    -0.92520
    -1.41654
    -1.37105
    -0.93430
    -0.96160
    -0.53394
    -0.49755
    -0.21548
     0.53064
     0.63982
     1.05838
     1.07657
     0.33046
    -0.10629
    -0.04260
     0.54883
     0.70352
     0.45784
     0.14848
    -0.31557
    -0.18818
    -0.04260
    -0.16998
    -0.09719
     0.04839
     0.26677
     0.56703
     0.51244
     0.39415
     0.42145
     0.05749
    -0.07900
     0.09389
    -0.07900
    -0.36106
    -0.41566
    -0.58854
    -0.68863
    -0.83421
    -0.85241
    -0.80691
    -0.78872
    -0.93430
    -0.97069
    -0.95250
    -0.66133
    -0.87970
    -0.99799
    -0.93430
    -0.77962
    -0.85241
    -0.88880
    -0.93430
    -0.99799
    -0.98889
    -0.91610
    -1.01619
    -0.78872
    -0.91610
    -0.96160
    -1.09808
    -1.21637
    -1.29826
    -1.35285
    -1.22547
    -1.38015
    -1.05259
    -0.36106
    -0.56124
    -0.68863
    -0.55214
    -0.67043
    -0.66133
    -0.20638
    -0.11539
    -0.04260
     0.12118
     0.33956
     0.36685
     0.13028
     0.27586
     0.26677
     0.37595
     0.16668
     0.06659
     0.04839
     0.25767
     0.09389
     0.08479
    -0.36106
    -1.43474
    -2.32644
    -3.08166
    -3.51841
    -3.80957
    -4.29182
    -2.94517
    -1.56213
    -1.82600
    -1.33465
    -1.34375
    -1.93519
    -1.76231
    -2.15356
    -1.38015
     0.44875
     1.51333
     2.05016
     2.29584
     2.91457
     3.62429
     2.96006
     2.72349
     2.18665
     1.97737
     2.08656
     1.60431
     1.25855
     1.19486
     0.53974
     0.23037
     0.27586
     0.49424
     0.12118
    -0.36106
    -0.12449
    -0.12449
    -0.37926
    -0.04260
    -0.29737
     0.03019
     0.02109
     0.17578
     0.15758
     0.15758
     0.15758
     0.47604
     0.27586
     0.70352
     0.69442
     0.63072
     0.69442
     0.63982
     0.73991
     0.70352
     0.50334
     0.71262
     0.56703
     0.68532
     0.72171
     0.50334
     0.53064
     0.56703
     0.39415
     0.48514
     0.61253
     0.44875
     0.48514
     0.41235
     0.50334
     0.56703
     0.43055
     0.37595
     0.66712
     0.53974
     0.53974
     0.50334
     0.70352
     0.50334
     0.30316
     0.53974
     0.62163
     0.65802
     0.38505
     0.42145
     0.29406
     0.41235
     0.21217
     0.12118
    -0.00620
     0.13938
     0.12118
    -0.25188
    -0.06080
    -0.20638
    -0.29737
    -0.36106
    -0.35196
    -0.49755
    -0.62493
    -0.78872
    -0.87970
    -0.81601
    -1.03439
    -0.95250
    -1.51663
    -0.59764
     0.16668
    -0.38836
    -0.26097
     0.04839
    -0.03350
    -0.16089
    -0.76142
    -1.38015
    -1.54393
    -2.33554
    -0.47025
     1.78629
    -0.46115
    -0.63403
    -0.73412
    -0.82511
    -1.02529
    -1.15267
    -1.23456
    -1.14357
    -0.78872
     0.13938
     0.64892
     0.79451
     0.43055
     0.26677
     0.63072
     1.25855
     1.32225
     1.11297
     1.13117
     0.88550
     1.79539
     1.56792
     1.24945
     0.70352
     0.94009
     0.88550
     0.95829
     1.13117
     0.93099
     0.60343
     0.70352
     0.51244
     0.49424
     0.38505
     0.37595
     0.67622
     0.57613
     0.72171
     0.57613
     0.54883
     0.35776
     0.63982
     0.45784
     0.82180
     0.76721
     0.57613
     0.49424
     0.63072
     0.43965
     0.26677
     0.40325
    -0.01530
     0.26677
     0.27586
     0.25767
     0.11208
     0.19397
     0.22127
    -0.15179
     0.28496
     0.31226
     0.13938
     0.12118
    -0.08809
     0.13938
     0.30316
     0.11208
     0.22127
    -0.01530
     0.25767
     0.24857
     0.35776
     0.19397
     0.07569
    -0.17908
     0.10298
     0.38505
     0.13028
    -0.05170
     0.24857
     0.09389
     0.19397
     0.03019
     0.08479
    -0.12449
    -0.06990
     0.04839
    -0.06080
    -0.34287
    -0.38836
    -0.36106
    -0.77052
     0.62163
     0.33956
     0.03929
     0.08479
     0.36685
     0.41235
     0.17578
    -0.61583
    -1.39835
    -1.70771
    -1.89879
    -1.12538
     0.48514
    -0.87061
    -1.05259
    -1.17087
    -1.06168
    -0.82511
    -1.48934
    -1.18907
    -0.84331
    -0.78872
    -0.50665
    -0.17908
     0.13938
     0.74901
     0.71262
     0.42145
     0.61253
     1.08567
     0.47604
     0.48514
     0.71262
     0.80361
     0.46694
     0.63982
     0.47604
     0.37595
     0.79451
     0.91279
     0.69442
     0.44875
     0.49424
     0.74901
     0.63072
     0.34866
     0.33956
     0.26677
     0.16668
     0.44875
     0.24857
    -0.16089
    -0.24278
    -0.19728
     0.11208
    -0.00620
    -0.09719
    -0.09719
    -0.02440
    -0.02440
     0.06659
    -0.07900
     0.10298
     0.08479
    -0.00620
     0.44875
     0.41235
     0.07569
    -0.08809
     0.03019
     0.18488
    -0.03350
     0.03019
     0.17578
     0.13028
     0.06659
     0.28496
     0.19397
    -0.07900
    -0.06080
    -0.12449
     0.47604
     0.40325
     0.43965
     0.50334
     0.48514
     0.24857
     0.37595
     0.43965
     0.31226
     0.31226
     0.33956
     0.48514
     0.38505
     0.27586
     0.31226
     0.13028
     0.08479
     0.32136
     0.30316
     0.15758
    -0.02440
     0.10298
     0.13938
    -0.14269
    -0.08809
    -0.26097
    -0.28827
    -0.30647
    -0.26097
    -0.67953
    -0.33377
    -0.30647
    -0.16998
     0.49424
     0.76721
     0.02109
    -1.13448
    -2.62671
    -3.51841
    -2.26275
    -0.17908
    -0.67043
    -0.53394
    -0.42476
    -0.91610
    -1.65312
    -2.10807
    -1.88969
    -1.66222
    -0.70682
    -0.17908
    -0.58854
    -0.16998
     0.31226
     0.34866
     0.39415
     0.79451
     0.78541
     0.79451
     0.73081
     0.65802
     0.69442
     0.48514
     0.40325
     0.59433
     0.52154
     0.51244
     0.49424
     0.43965
     0.36685
     0.29406
     0.37595
     0.21217
     0.15758
     0.13938
     0.14848
     0.11208
     0.04839
     0.08479
     0.11208
    -0.31557
    -0.38836
    -0.11539
    -0.12449
    -0.33377
    -0.66133
    -0.77962
    -0.65223
    -0.60674
    -0.53394
    -0.69773
    -0.83421
    -0.78872
    -0.85241
    -0.68863
    -0.73412
    -0.64313
    -0.72502
    -0.34287
    -0.14269
    -0.14269
    -0.19728
     0.05749
    -0.06080
     0.08479
     0.23037
     0.28496
     0.27586
     0.36685
     0.52154
     0.28496
     0.43965
     0.39415
     0.03929
     0.34866
     0.46694
     0.29406
     0.32136
     0.26677
     0.27586
     0.33956
     0.37595
     0.13938
     0.20307
     0.17578
     0.21217
     0.23947
     0.56703
     0.37595
     0.23037
     0.27586
     0.39415
     0.31226
     0.28496
     0.30316
    -0.16998
    -0.29737
    -0.23368
     0.26677
     0.09389
    -0.06080
     0.12118
     0.29406
    -0.00620
    -0.26097
    -1.19817
    -2.54482
    -3.31823
    -2.34464
    -0.70682
    -1.26186
    -1.68951
    -1.88059
    -1.40745
    -1.60762
    -2.59031
    -2.24455
    -0.52484
     1.32225
     1.32225
     1.14027
     0.71262
     0.35776
     0.72171
     1.62251
     1.51333
     2.59610
     2.67799
     2.71439
     2.65980
     1.78629
     1.24945
     1.25855
     1.04928
     0.84910
     0.79451
     1.35864
     1.11297
     0.71262
     0.76721
     0.70352
     0.83090
     0.83090
     0.69442
     0.38505
     0.23037
     0.09389
     0.00290
    -0.06080
    -0.25188
    -0.49755
    -0.57034
    -0.67043
    -0.72502
    -0.90700
    -0.86151
    -0.80691
    -1.03439
    -1.02529
    -0.74322
    -0.73412
    -0.86151
    -0.96160
    -0.84331
    -0.54304
    -0.46115
    -0.36106
    -0.47025
     0.23947
    -0.23368
    -0.24278
    -0.39746
     0.13938
     0.04839
     0.07569
     0.25767
     0.35776
     0.32136
     0.16668
     0.08479
     0.22127
     0.34866
     0.38505
     0.30316
     0.36685
     0.30316
     0.32136
     0.17578
     0.55793
     0.28496
     0.43055
     0.34866
     0.43055
     0.33956
     0.26677
    -0.18818
     0.43055
     0.43965
     0.56703
     0.60343
     0.32136
     0.30316
     0.33956
     0.47604
     0.62163
     0.84000
     0.59433
     0.42145
     0.33046
     0.74901
     1.00378
     1.80449
     2.26854
     0.85820
    -2.36284
    -0.98889
     0.44875
     0.43965
     0.23947
    -0.01530
    -0.26097
     0.33956
    -0.17908
    -0.25188
    -0.65223
    -0.37926
     0.23947
    -0.00620
     0.25767
     0.90369
     0.93099
     0.99468
     0.85820
     0.69442
     0.81270
     0.99468
     0.84000
     1.13117
     1.06748
     0.94009
     0.61253
     0.56703
     0.75811
     0.41235
     0.39415
     0.09389
     0.26677
     0.33046
     0.33046
     0.24857
     0.13028
     0.01199
    -0.05170
     0.02109
    -0.06080
    -0.16998
    -0.02440
     0.02109
    -0.25188
    -0.24278
    -0.25188
    -0.37926
    -0.19728
     0.05749
    -0.34287
    -0.29737
    -0.25188
    -0.17908
    -0.39746
    -0.26097
    -0.11539
    -0.30647
    -0.29737
    -0.43386
    -0.21548
    -0.17908
    -0.24278
    -0.28827
    -0.02440
     0.23037
     0.22127
     0.28496
    -0.02440
    -0.06080
     0.21217
     0.33046
     0.61253
     0.52154
     0.23947
     0.41235
     0.51244
     0.65802
     0.33956
     0.40325
     0.29406
     0.45784
     0.33956
     0.35776
     0.23037
     0.16668
     0.13938
     0.06659
    -0.00620
    -0.26097
     0.02109
     0.43965
     0.16668
     0.38505
    -0.10629
    -0.21548
    -0.47935
     0.01199
     0.34866
     0.28496
     0.43965
     1.36774
     2.32313
     1.71350
     0.91279
     1.24945
     0.88550
     0.87640
     0.77631
     1.11297
     1.04928
     1.48603
     1.04928
     0.65802
     0.54883
     0.49424
     0.32136
     0.17578
    -0.35196
    -0.60674
    -0.43386
    -0.49755
    -0.36106
    -0.24278
    -0.21548
    -0.47935
    -0.37016
    -0.38836
    -0.34287
    -0.48845
    -0.39746
    -0.44295
    -0.49755
    -0.67953
    -0.65223
    -0.64313
    -0.77962
    -0.35196
    -0.42476
    -0.59764
    -0.43386
    -0.45205
    -0.39746
    -0.41566
    -0.29737
    -0.33377
    -0.27917
    -0.17908
    -0.21548
    -0.23368
    -0.38836
    -0.29737
    -0.43386
    -0.12449
    -0.01530
    -0.24278
    -0.33377
    -0.27007
     0.02109
    -0.18818
    -0.33377
    -0.24278
    -0.33377
    -0.16089
    -0.18818
    -0.27917
    -0.38836
    -0.27917
    -0.59764
    -0.26097
    -0.18818
    -0.43386
    -0.57944
    -0.50665
    -0.57034
    -0.57034
    -0.41566
    -0.53394
    -0.49755
    -0.57944
    -0.45205
    -0.47025
    -0.42476
    -0.74322
    -0.57034
    -0.63403
    -0.20638
    -0.35196
    -0.57944
    -0.53394
    -0.33377
    -0.39746
    -0.27917
    -0.52484
    -0.31557
    -0.37016
    -0.05170
    -0.33377
    -0.38836
    -0.46115
    -0.54304
    -0.20638
     0.24857
     0.06659
    -0.20638
    -0.34287
    -0.53394
    -0.70682
    -0.63403
    -0.03350
     0.61253
     1.26765
     1.35864
     1.05838
     0.85820
     0.28496
     0.33046
     0.33956
     0.84910
     0.93099
     1.55882
     1.34044
     0.94009
     1.10387
     1.04928
     1.16756
     0.84910
     0.45784
     0.44875
     0.21217
     0.19397
     0.23037
     0.32136
     0.30316
     0.19397
     0.57613
     0.13938
     0.04839
     0.11208
    -0.04260
     0.05749
    -0.06990
    -0.08809
    -0.38836
    -0.27917
    -0.08809
    -0.10629
    -0.06080
    -0.11539
    -0.16089
    -0.13359
     0.10298
     0.15758
    -0.11539
    -0.26097
    -0.13359
    -0.03350
    -0.06990
    -0.13359
    -0.00620
    -0.06080
    -0.07900
    -0.11539
    -0.00620
    -0.17908
    -0.11539
    -0.33377
    -0.16998
     0.02109
    -0.09719
    -0.19728
    -0.22458
    -0.19728
    -0.09719
    -0.02440
    -0.05170
    -0.01530
    -0.05170
     0.04839
     0.19397
     0.25767
     0.36685
     0.00290
     0.41235
     0.51244
     0.52154
     0.25767
     0.24857
     0.30316
     0.38505
     0.26677
     0.24857
     0.21217
     0.30316
     0.13938
     0.17578
     0.35776
     0.05749
    -0.28827
    -0.21548
    -0.08809
    -0.00620
    -0.22458
     0.19397
    -0.03350
    -0.03350
    -0.06080
    -0.11539
    -0.11539
    -0.13359
    -0.18818
    -0.01530
    -0.04260
     0.21217
    -0.30647
    -0.19728
     0.17578
     0.65802
     0.48514
    -0.06080
    -0.40656
     0.26677
     0.87640
     0.26677
     0.24857
     0.16668
     0.13938
     0.13938
     1.35864
     0.69442
    -0.08809
     0.05749
     0.80361
     1.16756
     1.13117
     1.10387
     0.64892
     0.19397
     0.17578
     0.69442
     0.71262
     0.33046
     0.61253
     0.35776
     0.18488
     0.30316
     0.19397
    -0.47025
    -0.48845
    -0.49755
    -0.33377
    -0.44295
    -0.50665
    -0.46115
    -0.55214
    -0.37926
    -0.39746
    -0.44295
    -0.37926
    -0.45205
    -0.38836
    -0.35196
    -0.25188
    -0.19728
    -0.44295
    -0.02440
    -0.09719
    -0.20638
    -0.24278
    -0.01530
     0.08479
    -0.03350
     0.07569
     0.13028
     0.10298
     0.17578
     0.22127
     0.26677
     0.28496
     0.29406
    -0.04260
     0.34866
     0.22127
     0.09389
     0.18488
     0.25767
     0.21217
     0.02109
     0.14848
     0.32136
     0.23037
     0.23947
     0.17578
     0.32136
     0.21217
     0.31226
     0.43055
     0.39415
     0.48514
     0.40325
     0.44875
     0.58523
     0.53974
     0.37595
     0.24857
     0.17578
    -0.09719
     0.04839
     0.33046
    -0.16998
     0.23037
    -0.04260
    -0.06080
    -0.25188
    -0.15179
     0.18488
     0.13938
    -0.19728
    -0.64313
     0.23037
     1.31315
     1.12207
    -0.99799
    -1.66222
    -0.90700
    -0.51575
    -0.39746
    -0.40656
    -0.88880
    -1.08898
    -0.89790
    -1.15267
    -1.88969
    -1.78960
    -1.34375
    -0.92520
    -0.67953
    -0.86151
    -0.25188
    -0.12449
    -0.03350
     0.04839
     0.00290
     0.45784
     0.51244
     0.54883
     0.83090
     0.66712
     0.52154
     0.51244
     0.55793
     0.46694
     0.45784
     0.24857
     0.28496
     0.24857
     0.27586
     0.26677
     0.15758
     0.30316
     0.39415
     0.32136
     0.44875
     0.43055
     0.13028
     0.26677
     0.13028
     0.41235
     0.03929
    -0.07900
    -0.10629
    -0.02440
     0.06659
    -0.13359
    -0.23368
    -0.32467
    -0.38836
    -0.49755
    -0.36106
    -0.13359
    -0.47935
    -0.37926
    -0.22458
    -0.23368
    -0.14269
    -0.19728
    -0.06080
    -0.15179
    -0.01530
     0.17578
     0.12118
     0.11208
     0.17578
     0.17578
     0.33956
     0.42145
     0.49424
     0.26677
     0.14848
     0.36685
     0.23037
     0.26677
     0.09389
     0.14848
     0.33956
     0.15758
     0.03019
    -0.05170
    -0.11539
    -0.02440
    -0.26097
    -0.05170
    -0.06990
    -0.28827
    -0.24278
    -0.08809
    -0.12449
    -0.22458
    -0.47025
    -0.58854
    -0.38836
     0.08479
    -0.41566
    -0.25188
    -0.16998
    -0.18818
     0.03929
     0.63072
     0.41235
    -0.54304
    -1.64402
    -2.19906
    -1.15267
    -1.06168
    -0.98889
    -0.47025
    -0.62493
    -0.93430
    -0.87061
    -0.97979
    -1.00709
    -0.59764
     0.03929
    -0.04260
    -0.06990
     0.11208
     1.20396
     1.34044
     1.70440
     1.54972
     1.73170
     1.63161
     1.39504
     1.45873
     1.38594
     0.98558
     1.07657
     0.80361
     0.90369
     0.57613
     0.63982
     0.19397
    -0.07900
    -0.22458
     0.25767
     0.15758
     0.08479
    -0.26097
    -0.11539
    -0.06080
    -0.08809
    -0.05170
    -0.17908
    -0.21548
    -0.15179
    -0.09719
     0.08479
     0.23037
    -0.00620
    -0.05170
     0.08479
     0.21217
    -0.06080
    -0.16998
     0.06659
     0.21217
     0.13028
     0.30316
     0.13938
     0.05749
     0.13028
    -0.02440
     0.30316
     0.24857
     0.01199
    -0.57034
     0.00290
     0.10298
     0.26677
     0.11208
     0.13028
     0.18488
    -0.16089
     0.09389
     0.23037
    -0.11539
     0.15758
     0.21217
     0.50334
     0.44875
     0.33956
     0.26677
     0.40325
     0.48514
     0.52154
     0.33956
     0.13028
     0.23947
     0.37595
     0.29406
     0.33956
     0.27586
     0.04839
     0.00290
    -0.07900
     0.30316
     0.16668
    -0.38836
    -0.60674
    -0.23368
     0.05749
    -0.26097
     0.09389
    -0.48845
    -0.36106
    -0.10629
     0.37595
     0.01199
    -0.60674
    -0.92520
    -0.93430
     0.13028
     0.16668
    -0.80691
    -0.54304
     0.08479
    -0.37016
    -0.47025
    -0.75232
    -0.77962
    -0.69773
    -0.44295
     0.13938
     0.17578
    -0.02440
    -0.40656
    -0.72502
    -0.09719
     0.26677
     0.19397
    -0.09719
     0.13028
     0.20307
    -0.20638
    -0.05170
    -0.42476
    -0.67953
    -0.60674
    -0.38836
    -0.45205
    -0.66133
    -0.88880
    -0.97979
    -0.82511
    -0.47025
    -0.21548
    -0.33377
    -1.01619
    -0.64313
    -0.49755
    -0.37016
    -0.25188
    -0.30647
     0.03929
     0.18488
     0.03929
     0.21217
    -0.04260
    -0.06080
    -0.16089
     0.12118
     0.31226
     0.23947
     0.24857
     0.06659
     0.22127
     0.12118
     0.04839
    -0.12449
     0.05749
     0.09389
     0.03019
     0.13028
     0.08479
    -0.03350
    -0.08809
     0.03929
     0.08479
    -0.06080
     0.04839
    -0.13359
    -0.05170
     0.21217
     0.01199
    -0.02440
    -0.03350
    -0.14269
    -0.03350
     0.05749
     0.05749
    -0.06990
    -0.39746
    -0.09719
     0.03929
     0.03019
    -0.23368
    -0.16089
    -0.20638
    -0.16089
    -0.07900
    -0.20638
    -0.01530
    -0.03350
    -0.33377
    -0.33377
    -0.27007
    -0.19728
    -0.20638
    -0.45205
    -0.27917
    -0.05170
    -0.45205
    -0.47935
    -0.81601
    -0.65223
    -1.17087
    -1.79870
    -1.63492
    -1.10718
    -1.07078
    -0.79781
    -0.76142
    -1.00709
    -0.87970
    -1.45294
    -1.17997
    -0.67043
    -0.31557
    -0.18818
    -0.19728
    -0.76142
    -0.63403
    -0.39746
     0.22127
     0.31226
     0.32136
     0.38505
    -0.17908
    -0.03350
    -0.00620
    -0.21548
     0.23947
     0.23947
     0.26677
     0.19397
     0.21217
     0.17578
     0.32136
     0.52154
     0.38505
     0.34866
     0.42145
     0.43055
     0.43965
     0.52154
     0.45784
     0.08479
     0.23037
     0.46694
     0.61253
     0.39415
     0.29406
     0.36685
     0.32136
     0.33956
     0.47604
     0.31226
     0.25767
     0.17578
     0.21217
    -0.03350
    -0.07900
    -0.10629
    -0.27917
    -0.02440
     0.18488
     0.19397
    -0.08809
    -0.34287
    -0.22458
    -0.24278
     0.13938
     0.08479
     0.32136
     0.26677
     0.21217
     0.31226
     0.34866
     0.38505
     0.13028
     0.24857
     0.47604
     0.24857
     0.22127
     0.57613
     0.23037
     0.03019
     0.07569
     0.07569
     0.13938
     0.07569
     0.03019
    -0.10629
    -0.35196
    -0.64313
    -1.25276
    -1.28006
     1.14937
     3.76077
     1.84089
     0.42145
     0.70352
     1.46783
     0.78541
     0.61253
     1.47693
     1.40414
     1.65891
     1.97737
     2.15025
     1.51333
     0.42145
    -1.17087
    -2.59941
    -2.12626
    -1.04349
    -1.28006
    -2.43563
    -2.73590
    -2.38104
    -2.14446
    -2.87238
    -2.77229
    -3.62759
    -3.58210
    -2.20815
    -2.17176
    -2.61761
    -2.53572
    -2.12626
    -1.98978
    -1.68041
    -1.34375
    -1.32555
    -1.39835
    -1.12538
    -1.32555
    -1.28006
    -0.89790
    -0.65223
    -0.50665
    -0.36106
    -0.13359
    -0.10629
    -0.35196
     0.22127
     0.03019
    -0.03350
    -0.09719
    -0.01530
    -0.16998
    -0.20638
    -0.48845
    -0.39746
    -0.07900
    -0.18818
    -0.46115
    -0.71592
    -0.69773
    -0.56124
    -0.85241
    -0.64313
    -0.51575
    -0.64313
    -0.64313
    -0.21548
    -0.22458
    -0.16089
    -0.23368
    -0.16089
     0.45784
     0.43055
     0.41235
     0.15758
     0.41235
     0.53064
     0.64892
     0.83090
     1.01288
     1.09477
     0.87640
     0.94009
     0.84910
     0.67622
     0.66712
     0.66712
     0.83090
     0.95829
     1.04018
     0.70352
     0.64892
     0.71262
     0.43965
     0.50334
     0.70352
     0.66712
     0.50334
     0.47604
     0.36685
     0.35776
     0.46694
     0.04839
     0.25767
     0.23037
     0.51244
     0.29406
     0.24857
     0.30316
     0.62163
    -0.00620
     0.19397
     0.22127
     0.17578
     0.31226
     0.55793
     0.71262
     0.44875
     0.15758
     0.02109
    -0.16998
    -0.75232
    -1.35285
    -1.28006
    -0.10629
    -0.25188
    -1.43474
    -1.89879
    -1.76231
    -1.48024
    -1.92609
    -1.77140
    -1.75321
    -2.13536
    -2.14446
    -2.23545
    -1.88059
    -1.57123
    -1.42564
    -1.39835
    -1.52573
    -1.30736
    -0.99799
    -0.87061
    -0.71592
    -1.06168
    -0.80691
    -0.47025
    -0.24278
    -0.34287
    -0.02440
     0.02109
    -0.02440
    -0.05170
     0.39415
     0.01199
    -0.32467
    -0.02440
     0.88550
     0.84910
     0.79451
     0.23947
     1.31315
     1.14027
     0.71262
     1.04928
     0.73081
     0.36685
     0.37595
     0.88550
     0.85820
     0.96739
     0.91279
     0.94009
     0.81270
     0.41235
     0.43965
     0.58523
     0.33046
     0.32136
     0.19397
     0.54883
     0.53064
     0.30316
     0.35776
     0.39415
     0.36685
     0.42145
     0.59433
     0.35776
     0.01199
    -0.42476
    -0.00620
     0.39415
     0.28496
     0.64892
     0.83090
     0.49424
     0.24857
     0.14848
     0.31226
     0.50334
     0.67622
     0.73991
     0.89459
     0.74901
     0.73991
     0.63072
     0.43055
     0.45784
     0.47604
     0.68532
     0.68532
     0.66712
     0.24857
     0.09389
    -0.05170
     0.28496
     0.48514
     0.59433
     0.53064
     0.46694
     0.36685
     0.13028
     0.17578
     0.33046
    -0.05170
    -0.67953
    -0.61583
     0.14848
     0.29406
    -0.17908
    -0.46115
    -0.42476
     0.03929
    -0.33377
    -0.62493
    -0.85241
    -0.73412
    -0.70682
    -0.57034
    -0.65223
    -0.36106
    -0.76142
    -1.07078
    -0.67043
    -0.59764
    -0.72502
    -0.79781
    -0.74322
    -0.96160
    -0.84331
    -0.27007
    -0.41566
    -0.82511
    -1.26186
    -1.82600
    -1.48934
    -0.33377
     0.02109
    -0.39746
    -0.92520
    -1.13448
    -1.34375
    -1.17997
    -1.57123
    -1.22547
    -0.98889
    -0.62493
    -1.02529
    -0.90700
    -0.75232
    -0.57944
    -0.77052
    -0.16998
    -0.08809
    -0.14269
    -0.17908
    -0.14269
     0.33046
     0.61253
     0.75811
     0.81270
     0.66712
     0.60343
     0.55793
     0.73991
     0.45784
    -0.06080
    -0.32467
    -0.16998
    -0.06990
    -0.55214
    -0.49755
    -0.75232
    -1.29826
    -1.18907
    -1.13448
    -1.22547
    -1.36195
    -1.07078
    -0.50665
    -0.11539
    -0.33377
    -0.33377
    -0.26097
     0.13028
     0.71262
     0.58523
     0.63072
     0.86730
     0.84910
     0.77631
     0.62163
     0.29406
     0.45784
     1.13117
     1.33135
     0.72171
     0.41235
    -0.27917
    -0.23368
     1.40414
     1.61341
     0.80361
     0.56703
     0.16668
     0.27586
     0.30316
     0.28496
     0.44875
     0.90369
     1.40414
     0.65802
    -0.38836
    -0.88880
    -0.66133
    -0.62493
    -0.27917
     0.27586
     0.40325
    -0.06990
    -0.50665
    -0.55214
     0.08479
     0.12118
    -0.00620
     0.19397
     0.16668
    -0.15179
     0.03019
     0.39415
     0.68532
     0.19397
     0.05749
     0.33956
     0.40325
     0.23037
     0.28496
     0.13938
     0.27586
     0.38505
     0.37595
     0.33956
     0.50334
     0.59433
     0.51244
     0.49424
     0.46694
     0.28496
    -0.13359
    -0.08809
    -0.13359
    -0.11539
    -0.47935
    -0.77052
    -0.76142
     0.21217
     1.03108
     1.20396
     1.14937
     0.88550
     0.61253
     0.69442
     0.92189
     1.57702
     1.67711
     1.83179
     2.05016
     2.01377
     1.74990
     1.52242
     1.00378
     0.74901
     0.84910
     0.54883
     0.45784
     0.15758
     0.10298
    -0.33377
    -0.40656
    -0.26097
    -0.16998
    -0.53394
    -0.53394
    -1.03439
    -1.31646
    -1.33465
    -1.33465
    -1.05259
    -1.07988
    -1.51663
    -2.03527
    -2.10807
    -2.04437
    -2.09897
    -2.46293
    -2.40833
    -2.47203
    -2.79049
    -2.55392
    -2.46293
    -2.49932
    -2.79959
    -2.99067
    -3.58210
    -3.46381
    -2.99977
    -1.11628
    -0.58854
    -1.09808
    -0.79781
    -0.80691
    -0.56124
     0.02109
    -0.03350
    -0.41566
    -0.47025
     0.53064
     1.54062
     1.45873
     1.10387
     1.05838
     0.88550
     0.71262
     0.34866
    -0.17908
    -0.11539
    -0.47025
    -0.49755
    -0.49755
    -0.80691
    -1.18907
    -0.57034
    -0.21548
    -0.94340
    -0.74322
    -0.58854
    -0.56124
    -0.73412
    -0.42476
     0.04839
     0.96739
     1.14027
     0.23947
    -0.21548
     0.30316
     1.10387
     1.28585
     1.57702
     1.64981
     1.61341
     1.61341
     1.38594
     1.18576
     1.18576
     0.96739
     1.14027
     1.11297
     1.01288
     0.86730
     0.84000
     0.94919
     0.91279
     0.59433
     0.95829
     0.94009
     0.91279
     0.79451
     0.67622
     0.66712
     0.75811
     0.65802
     0.70352
     0.60343
     0.64892
     0.50334
     0.32136
     0.45784
     0.50334
     0.43055
     0.22127
     0.33956
     0.34866
     0.37595
     0.29406
     0.33956
     0.32136
     0.25767
     0.32136
     0.45784
     0.51244
     0.43965
     0.18488
     0.13028
     0.12118
     0.40325
     0.16668
     0.29406
     0.26677
     0.08479
     0.03019
     0.03929
    -0.16998
    -0.27007
    -0.29737
    -0.31557
    -0.27917
    -0.55214
    -0.60674
    -0.77962
    -0.66133
    -0.60674
    -0.80691
    -0.52484
    -0.71592
    -0.80691
    -0.88880
    -0.67043
    -0.72502
    -0.59764
    -0.58854
    -0.66133
    -0.33377
    -0.67043
    -0.47935
    -0.16089
    -0.18818
    -0.84331
    -1.31646
    -1.52573
    -1.21637
    -0.77052
    -0.86151
    -2.83598
    -5.52928
    -4.36461
    -3.24544
    -3.84597
    -5.32000
    -5.39280
    -1.74411
    -0.67953
    -0.62493
    -0.78872
    -1.23456
    -1.19817
    -1.65312
    -0.66133
     0.79451
     2.45962
     3.22393
     3.86086
     4.01554
     3.56059
     3.29672
     2.99646
     2.83268
     2.24124
     1.95008
     1.77720
     1.87728
     1.63161
     1.80449
     1.79539
     1.64981
     1.71350
     1.68621
     1.56792
     1.44963
     1.40414
     1.56792
     1.47693
     1.39504
     1.40414
     1.31315
     1.29495
     1.19486
     1.05838
     1.04928
     1.20396
     0.85820
     0.65802
     0.84910
     0.57613
     0.51244
     0.27586
     0.13028
     0.10298
     0.01199
    -0.23368
    -0.37016
    -0.53394
    -0.72502
    -0.69773
    -0.82511
    -0.78872
    -0.82511
    -1.14357
    -1.08898
    -0.99799
    -1.22547
    -1.23456
    -1.12538
    -1.24366
    -1.18907
    -1.12538
    -1.17997
    -0.89790
    -0.81601
    -0.32467
    -0.05170
     0.35776
     0.03019
    -0.14269
     0.06659
     0.00290
     0.09389
     0.25767
     0.63982
     0.79451
     0.84000
     0.47604
     0.08479
     0.18488
     0.16668
     0.26677
     0.07569
     0.06659
    -0.07900
    -0.28827
    -0.38836
    -0.26097
    -0.11539
    -0.17908
    -0.28827
    -0.26097
    -0.22458
    -0.16089
    -0.10629
    -0.31557
    -0.54304
    -0.53394
    -0.90700
    -0.74322
    -0.82511
    -1.49843
    -2.28095
    -2.95427
    -2.95427
    -1.58033
     0.02109
    -0.10629
    -0.97069
    -3.37282
    -2.76319
    -1.76231
    -1.07078
    -0.59764
    -0.86151
    -0.21548
    -0.31557
    -0.94340
     0.19397
     0.51244
     0.70352
     0.65802
     0.11208
    -0.19728
     0.02109
     0.35776
     0.68532
     0.82180
     1.05838
     0.63982
     0.73081
     0.40325
     0.82180
     0.81270
     0.80361
     0.84000
     0.77631
     0.77631
     0.69442
     0.32136
     0.19397
    -0.20638
    -0.52484
    -1.00709
    -1.73501
    -2.32644
    -2.55392
    -2.38104
    -2.13536
    -2.00798
    -1.88969
    -0.71592
     0.63982
    -0.18818
    -1.95338
    -2.89968
    -2.57211
    -1.03439
     0.23947
     1.24945
     1.34954
     1.23126
     1.01288
     0.73991
     0.45784
     0.80361
     0.83090
     0.73991
     0.75811
     0.82180
     0.94009
     1.10387
     1.10387
     1.32225
     1.48603
     1.42234
     1.57702
     1.70440
     1.58612
     1.30405
     1.38594
     1.32225
     1.49513
     1.10387
     1.24036
     0.94009
     1.23126
     0.90369
     0.88550
     0.73991
     0.73081
     0.73991
     0.77631
     0.66712
     0.55793
     0.28496
     0.37595
     0.62163
     0.57613
     0.43965
     0.34866
     0.22127
     0.43965
     0.33046
     0.43055
     0.23037
     0.20307
     0.62163
     0.52154
     0.84910
     0.48514
    -0.10629
    -0.10629
    -0.36106
     0.01199
    -0.46115
    -0.27007
     0.00290
    -0.11539
    -1.07078
    -2.19906
    -3.09076
    -2.67220
    -0.24278
    -0.28827
    -0.60674
    -0.86151
    -0.91610
    -1.02529
    -1.48024
    -1.72591
    -1.85329
    -1.90789
    -0.93430
     0.22127
     0.33046
     0.14848
    -0.05170
    -0.49755
    -0.79781
    -0.78872
    -0.02440
     0.08479
    -0.02440
     0.13938
    -0.16089
    -0.01530
    -0.04260
     0.52154
    -0.16998
    -0.27007
    -0.67043
    -1.25276
    -1.51663
    -1.88969
    -1.07988
    -0.50665
    -0.96160
    -0.27917
     0.43055
    -0.70682
    -1.79870
     1.29495
     1.61341
     1.84089
     1.44053
     1.44053
     1.44963
     1.85909
     2.02287
     2.27764
     1.88638
     1.69530
     1.32225
     0.86730
     0.46694
     0.03019
    -0.57944
    -0.69773
    -0.68863
    -0.77962
    -1.03439
    -0.85241
    -0.87061
    -0.85241
    -0.59764
    -0.67953
    -0.62493
    -0.53394
    -0.47025
    -0.43386
    -0.54304
    -0.34287
    -0.53394
    -0.97979
    -1.07988
    -0.85241
    -1.28916
    -1.74411
    -2.49932
    -3.27273
    -3.51841
    -0.93430
     2.35043
     1.57702
    -0.28827
    -1.17997
    -0.49755
     0.11208
     0.71262
     1.35864
     2.04107
     2.59610
     2.78718
     2.72349
     2.69619
     2.40502
     2.36863
     1.94098
     1.62251
     1.34044
     1.19486
     0.87640
     0.69442
     0.53064
     0.53064
     0.02109
     0.34866
     0.03929
    -0.47935
    -0.31557
    -0.11539
    -0.06080
    -0.01530
    -0.09719
    -1.00709
    -1.85329
    -0.92520
    -0.89790
    -0.89790
    -1.16177
    -1.21637
    -1.45294
    -1.48934
    -0.97979
    -1.68951
    -1.79870
    -1.34375
    -1.30736
    -1.09808
    -1.04349
    -1.17997
    -1.06168
    -0.87061
    -0.67043
    -0.72502
    -0.38836
    -0.40656
    -0.39746
    -0.63403
    -0.46115
    -0.15179
    -0.16998
    -0.27917
    -0.08809
    -0.19728
    -0.13359
    -0.13359
     0.17578
    -0.03350
    -0.19728
    -0.01530
     0.03019
     0.03929
     0.00290
     0.03019
     0.02109
     0.21217
     0.19397
     0.19397
     0.17578
     0.12118
    -0.07900
     0.11208
     0.06659
     0.14848
    -0.26097
    -0.26097
    -0.78872
    -1.19817
    -1.45294
    -2.12626
    -2.35374
    -2.18996
    -1.79870
     0.73991
     3.11474
     0.23947
    -2.30824
    -1.86239
    -0.92520
     0.16668
     0.68532
     1.50423
     2.14115
     2.49601
     2.37773
     1.93188
     1.71350
     1.42234
     1.36774
     1.22216
     1.14027
     1.28585
     1.54972
     1.09477
     0.69442
     0.60343
     0.53974
     0.25767
    -0.05170
     0.17578
    -0.32467
    -0.59764
     0.23037
     1.83179
     0.98558
     0.16668
    -0.24278
    -0.19728
     0.30316
     0.03019
     0.40325
     0.72171
     0.86730
     0.80361
     0.08479
    -0.16089
     0.29406
     0.57613
    -0.36106
     0.20307
     0.40325
     0.03019
    -0.03350
     0.01199
    -0.13359
     0.14848
     0.43055
     0.27586
    -0.18818
     0.49424
     1.32225
     1.34044
     0.60343
    -0.16089
    -0.85241
    -0.53394
    -0.35196
    -0.36106
    -0.20638
    -0.23368
    -0.40656
    -0.91610
    -1.38925
    -1.22547
    -1.00709
    -0.92520
    -0.76142
    -0.92520
    -0.66133
    -0.40656
    -0.24278
    -0.03350
     0.23037
     0.07569
     0.20307
     0.56703
     0.43965
     0.79451
     0.48514
     0.39415
     0.34866
     0.33956
     0.27586
     0.30316
     0.17578
     0.18488
     0.20307
     0.12118
     0.25767
     0.27586
     0.23037
     0.27586
     0.43965
     0.47604
     0.29406
     0.09389
     0.18488
     0.30316
     0.55793
     0.59433
     0.44875
     0.47604
     0.66712
     0.68532
     0.84000
     1.09477
     0.63982
     0.81270
     1.17666
     1.33135
     1.33135
     1.19486
     1.13117
     1.32225
     1.34044
     1.31315
     1.05838
     0.64892
     0.46694
     0.23037
     0.11208
    -0.26097
    -0.85241
    -1.25276
    -1.78960
    -1.94428
    -2.21725
    -2.89058
    -2.04437
    -0.73412
    -1.27096
    -0.87970
    -1.55303
    -1.68041
    -1.41654
    -0.81601
    -0.27917
     0.13028
     0.41235
     0.79451
     1.22216
     1.43143
     1.53152
     0.85820
     1.02198
     0.31226
     0.24857
     0.30316
     0.00290
    -0.32467
    -0.36106
    -0.16089
    -0.09719
    -0.37016
    -1.31646
    -2.43563
    -2.93607
    -1.78050
    -0.20638
    -0.68863
    -1.13448
    -1.36195
    -1.19817
    -0.92520
    -0.90700
    -0.63403
    -0.92520
    -1.09808
    -0.87061
    -0.81601
    -0.65223
    -0.36106
    -0.47025
    -0.50665
     0.90369
     0.82180
     0.04839
    -0.25188
     0.03929
     0.74901
     0.53974
     0.02109
    -0.52484
    -0.68863
    -0.60674
    -0.69773
    -0.67953
    -1.66222
    -2.64491
    -2.73590
    -1.50753
     0.57613
     0.34866
     0.30316
    -0.45205
    -3.02706
    -2.27185
     0.28496
     1.96827
     1.60431
     1.51333
     1.99557
     2.49601
     2.47782
     2.48692
     2.27764
     2.33223
     2.11386
     1.79539
     1.40414
     1.24945
     1.15847
     1.19486
     0.95829
     0.79451
     0.73991
     0.55793
     0.53064
     0.71262
     0.63982
     0.46694
     0.19397
     0.37595
     0.41235
     0.21217
     0.18488
    -0.03350
    -0.16998
     0.03019
    -0.06080
    -0.13359
    -0.25188
    -0.17908
    -0.52484
    -0.34287
    -0.28827
    -0.47025
    -0.61583
    -0.77962
    -0.64313
    -0.53394
    -0.77962
    -0.74322
    -0.77052
    -0.51575
    -0.95250
    -0.74322
    -1.11628
    -1.70771
    -1.78960
    -2.12626
    -2.03527
    -2.41743
    -2.53572
    -1.31646
     0.54883
     1.41324
     0.12118
    -0.13359
    -0.84331
    -0.88880
    -0.55214
     0.03929
     1.20396
     1.84999
     1.80449
     1.88638
     1.79539
     1.64981
     1.24945
     0.88550
     0.96739
     0.79451
     0.56703
     0.49424
     0.30316
     0.28496
     0.32136
     0.62163
     0.43965
     0.34866
     0.62163
     0.25767
     0.44875
     0.50334
     0.04839
    -0.13359
    -0.13359
    -0.02440
     0.12118
     0.16668
     0.18488
     0.13028
     0.08479
     0.04839
     0.25767
     0.01199
    -0.26097
    -0.19728
     0.11208
     0.16668
     0.33046
     0.37595
     0.28496
     0.42145
     0.33046
     0.36685
     0.35776
     0.46694
     0.47604
     0.48514
     0.58523
     0.54883
     0.43965
     0.43965
     0.31226
     0.63072
     0.78541
     0.51244
     0.49424
     0.64892
     0.22127
    -0.47025
    -0.87970
    -1.98068
    -1.79870
    -0.91610
    -0.27917
    -0.23368
    -0.84331
    -1.45294
    -1.44384
    -0.67043
    -0.67953
    -1.11628
    -1.48934
    -1.17087
    -0.74322
    -0.30647
     0.47604
     0.78541
     0.70352
     0.83090
     0.46694
     0.43055
     0.33046
    -0.32467
    -0.77052
    -0.44295
     0.26677
     1.31315
     1.73170
     1.21306
     0.41235
     0.09389
     0.88550
     0.07569
     0.14848
     0.13938
     0.13938
     0.37595
     1.05838
     1.28585
     0.82180
    -0.06990
    -0.67043
    -1.78960
    -1.16177
    -0.89790
    -1.03439
    -1.79870
    -1.85329
    -2.21725
    -2.97247
    -3.44562
    -2.25365
     0.18488
     0.41235
    -0.99799
    -1.20727
    -1.75321
    -1.29826
    -0.37926
     0.24857
     0.01199
     0.63072
     0.99468
     1.10387
     0.79451
     0.88550
     0.49424
     0.63072
     0.55793
     0.20307
    -0.04260
    -0.09719
    -0.38836
     0.06659
     0.05749
     0.14848
    -0.15179
     0.04839
     0.08479
     0.03929
     0.06659
     0.24857
     0.16668
     0.24857
     0.31226
     0.23037
     0.33956
     0.36685
     0.10298
     0.15758
     0.52154
     0.33956
     0.16668
     0.22127
     0.13028
     0.18488
     0.03019
    -0.04260
     0.03019
     0.04839
    -0.03350
    -0.10629
    -0.08809
    -0.05170
    -0.26097
    -0.33377
    -0.05170
    -0.13359
    -0.29737
    -0.33377
    -0.30647
    -0.19728
    -0.38836
    -0.35196
    -0.26097
    -0.23368
    -0.30647
    -0.31557
    -0.29737
    -0.22458
    -0.27007
    -0.37926
    -0.38836
    -0.16998
    -0.13359
    -0.33377
    -0.10629
    -0.38836
    -0.42476
    -0.37926
    -0.07900
    -0.14269
    -0.10629
    -0.36106
    -0.34287
    -0.05170
    -0.17908
    -0.19728
     0.03019
     0.40325
     0.93099
     0.54883
     0.33956
    -0.16998
    -1.13448
    -1.99888
    -1.14357
    -0.26097
    -0.90700
    -1.47114
    -1.35285
    -1.49843
    -1.70771
    -3.08166
    -3.29093
    -3.81867
    -3.31823
    -1.86239
    -0.86151
     0.65802
     0.06659
    -1.51663
    -2.43563
    -2.17176
    -1.00709
     0.73081
     2.55971
     2.77808
     2.21395
     3.12384
     3.21483
     2.82358
     2.85087
     2.89637
     2.94186
     2.73259
     3.20573
     3.36042
     3.22393
     3.15114
     2.82358
     2.26854
     1.60431
     1.50423
     1.03108
     0.66712
     0.37595
     0.40325
     0.30316
    -0.12449
    -0.16089
    -0.15179
    -0.09719
    -0.17908
    -0.15179
     0.01199
     0.03929
     0.03929
    -0.15179
    -0.17908
     0.07569
    -0.05170
     0.01199
     0.20307
     0.02109
    -0.06080
     0.09389
     0.09389
     0.08479
    -0.27007
     0.00290
    -0.14269
     0.20307
     0.05749
     0.00290
    -0.07900
    -0.09719
    -0.01530
     0.05749
     0.12118
     0.19397
     0.07569
    -0.01530
     0.18488
     0.41235
     0.24857
     0.11208
     0.13938
     0.33046
     0.55793
     0.29406
     0.37595
     0.36685
     0.29406
     0.31226
     0.22127
     0.44875
     0.47604
     0.32136
     0.37595
     0.41235
     0.25767
     0.22127
     0.15758
     0.30316
     0.28496
     0.65802
     0.62163
     0.31226
     0.34866
     0.39415
    -0.03350
     0.31226
     0.13028
    -0.08809
     0.17578
     0.34866
     0.53064
     0.73081
     0.26677
     0.09389
    -1.07078
    -1.33465
    -0.37926
    -0.23368
    -0.13359
    -0.01530
    -0.34287
    -0.17908
    -0.61583
    -0.61583
    -0.31557
    -0.26097
    -0.82511
    -0.71592
    -0.98889
    -1.20727
    -1.80780
    -1.27096
    -1.49843
    -2.51752
    -3.05436
    -3.83687
    -3.60030
    -2.49022
    -1.96248
    -2.44473
    -2.37194
    -2.28095
    -2.25365
    -1.54393
    -1.25276
    -1.48934
    -1.28006
    -0.77052
     0.14848
     0.84910
     1.06748
     0.56703
     0.17578
     0.53064
     1.90458
     2.16845
     1.09477
     0.46694
     0.36685
     0.71262
     0.96739
     0.66712
     1.03108
     0.94009
     1.25855
     1.16756
     1.27675
     1.24945
     1.51333
     1.37684
     1.40414
     1.74080
     2.26854
     1.90458
     0.80361
     0.99468
     1.07657
     1.81359
     2.26854
     2.32313
     2.18665
     1.81359
     1.45873
     1.12207
     1.07657
     0.84910
     1.18576
     1.08567
     0.83090
     0.69442
     0.77631
     0.72171
     0.58523
     0.63072
     0.49424
     0.43965
     0.51244
     0.64892
     0.53974
     0.34866
     0.24857
     0.21217
     0.23947
    -0.23368
    -0.04260
    -0.56124
    -0.94340
    -0.84331
    -1.05259
    -1.21637
    -1.73501
    -1.83510
    -1.51663
    -1.44384
    -1.48934
    -1.84420
    -2.30824
    -3.07256
    -3.63669
    -4.22813
    -2.61761
    -1.49843
    -1.88969
    -1.75321
    -1.52573
    -1.75321
    -2.16266
    -1.81690
    -1.51663
    -1.05259
    -0.39746
    -0.25188
    -1.00709
    -1.19817
    -0.57034
    -0.10629
    -0.05170
    -0.57034
    -0.59764
    -0.67043
    -0.71592
    -1.02529
    -1.12538
    -0.97979
    -0.73412
    -0.86151
    -0.77052
    -0.57034
    -0.77052
    -0.74322
    -0.45205
    -0.12449
    -0.06990
    -0.06080
    -0.27917
    -0.26097
    -0.11539
    -0.16089
    -0.32467
    -0.47025
     0.07569
     1.16756
     1.07657
     0.84910
     0.75811
     0.40325
     0.63072
     0.84000
     1.55882
     1.64981
     1.31315
     1.05838
     1.20396
     1.35864
     1.44963
     1.13117
     0.76721
     0.59433
     0.53974
     0.38505
     0.07569
    -0.08809
    -0.33377
    -0.43386
    -0.13359
    -0.38836
    -0.77962
    -0.76142
    -0.77962
    -0.87061
    -0.64313
    -0.77052
    -0.88880
     0.13938
     0.61253
    -0.25188
    -1.58942
    -1.25276
     0.21217
     1.70440
     2.98736
     2.95096
     0.58523
     0.20307
     1.07657
     1.77720
     2.27764
     2.56881
     2.43232
     2.12296
     2.26854
     1.45873
     1.49513
     0.69442
     0.36685
     0.02109
     0.49424
     0.99468
     0.56703
     0.59433
    -0.44295
    -1.38925
    -2.46293
    -3.05436
    -0.85241
     0.03019
    -0.36106
    -0.16998
    -0.24278
    -0.54304
    -0.78872
    -0.84331
    -0.57034
     0.84000
     0.88550
     0.10298
     0.37595
     0.31226
     0.47604
     0.67622
     1.33135
     0.67622
    -0.13359
    -0.27917
    -0.04260
    -0.71592
    -0.72502
    -0.37016
    -0.39746
    -0.21548
    -0.42476
    -0.40656
    -0.34287
    -0.26097
    -0.30647
     0.12118
     0.24857
     0.35776
     0.30316
     0.56703
     0.48514
     0.53974
     0.60343
     0.54883
     0.27586
     0.40325
     0.73081
     0.38505
     0.29406
     0.19397
     0.03019
     0.17578
    -0.10629
    -0.02440
     0.30316
     0.58523
     0.23037
     0.13938
     0.01199
     0.07569
     0.13028
     0.25767
     0.57613
     0.53974
     0.69442
     0.79451
     0.86730
     0.65802
     0.78541
     0.87640
     0.95829
     0.79451
     0.90369
     0.74901
     0.77631
     0.56703
     0.55793
     0.42145
     0.76721
     0.75811
     0.38505
     0.51244
     0.28496
     0.17578
     0.13028
     0.11208
     0.11208
     0.10298
     0.13028
     0.10298
     0.12118
     0.22127
     0.09389
    -0.11539
     0.12118
     0.26677
     0.07569
     0.22127
    -0.08809
    -0.87061
    -0.81601
     0.05749
    -0.03350
    -0.24278
    -0.22458
    -0.67043
    -0.71592
    -1.32555
    -1.95338
    -3.82777
    -5.79315
    -3.27273
     0.73991
    -0.23368
    -1.84420
    -2.69950
    -3.07256
    -3.50021
    -4.10984
    -4.60118
    -4.36461
    -1.52573
     0.71262
     0.44875
    -0.02440
    -0.37016
    -0.90700
    -0.93430
    -0.92520
    -0.68863
    -0.27917
     0.41235
     1.20396
     1.11297
     0.87640
     0.76721
     0.53064
     0.41235
     0.17578
     0.35776
     0.30316
     0.29406
     0.17578
     0.41235
     0.53064
     0.37595
     0.43965
     0.31226
     0.33046
     0.02109
    -0.24278
    -0.20638
    -0.44295
    -0.55214
    -0.94340
    -1.22547
    -0.68863
    -0.10629
    -0.57034
    -0.42476
    -0.47025
    -0.77962
    -0.70682
    -0.60674
    -0.51575
    -0.35196
     0.07569
     0.83090
     1.12207
     1.11297
     0.97649
     0.77631
     0.80361
     1.14937
     0.99468
     1.13117
     1.33135
     1.17666
     1.35864
     1.40414
     1.50423
     1.29495
     1.37684
     1.19486
     1.34954
     1.56792
     1.49513
     1.22216
     1.30405
     1.47693
     1.28585
     1.54062
     1.28585
     1.34044
     1.15847
     1.28585
     1.11297
     1.14937
     0.76721
     0.83090
     0.48514
     0.34866
     0.38505
     0.53064
     0.20307
     0.15758
    -0.00620
    -0.04260
     0.14848
    -0.16089
    -0.16998
    -0.24278
    -0.67043
    -1.05259
    -2.00798
    -2.09897
    -0.96160
    -0.06990
    -0.74322
    -1.04349
    -1.07988
    -0.75232
    -0.89790
    -0.77962
    -0.91610
    -1.04349
    -0.85241
    -0.34287
    -0.23368
    -0.42476
    -0.01530
    -0.38836
    -0.63403
    -0.57034
    -0.34287
    -0.54304
    -0.67953
    -0.70682
    -0.88880
    -1.27096
    -1.23456
    -0.91610
    -0.86151
    -1.07078
    -0.77052
    -0.64313
    -0.76142
    -0.69773
    -0.72502
    -0.97069
    -0.78872
    -0.61583
    -0.73412
    -0.74322
    -0.77962
    -0.79781
    -0.97069
    -1.16177
    -1.11628
    -1.29826
    -1.21637
    -1.07078
    -1.04349
    -1.33465
    -1.34375
    -1.73501
    -1.23456
    -0.52484
     0.11208
     0.09389
    -0.24278
     0.56703
     1.55882
     3.11474
     2.42322
     1.16756
     1.34954
     1.65891
     1.72260
     2.20485
     2.36863
     2.28674
     2.10476
     1.84999
     1.16756
     0.53974
     0.06659
    -0.22458
    -0.55214
    -0.89790
    -0.87061
    -1.45294
    -2.07167
    -2.41743
    -2.64491
    -2.77229
    -2.71770
    -1.45294
     1.15847
    -0.30647
    -1.14357
    -1.59852
    -1.04349
    -0.48845
    -0.13359
     0.33956
     1.15847
     1.50423
     1.35864
     1.55882
     1.64071
     1.76810
     1.81359
     1.09477
     1.14937
     1.34044
     1.70440
     1.95917
     2.08656
     0.85820
     0.03019
    -0.16998
     1.05838
     1.59522
     1.30405
     1.47693
     1.52242
     1.60431
     1.08567
     0.92189
     0.73991
     1.04928
     0.69442
     0.47604
    -0.01530
    -0.07900
     0.03019
    -0.01530
     0.05749
     0.00290
    -0.43386
    -0.43386
    -0.52484
    -0.63403
    -0.96160
    -1.08898
    -0.77052
    -0.57944
    -0.34287
    -0.32467
    -0.26097
    -0.37016
    -0.37016
    -0.52484
    -0.04260
     0.09389
    -0.10629
    -0.34287
    -0.30647
    -0.42476
    -0.36106
    -0.46115
    -0.37926
    -0.57944
    -0.23368
    -0.02440
    -0.11539
    -0.23368
    -0.38836
    -0.16998
    -0.06990
     0.23037
     0.14848
     0.13938
     0.15758
     0.43055
     0.57613
     0.43965
     0.57613
     0.45784
     0.47604
     0.55793
     0.43965
     0.35776
     0.29406
     0.13938
     0.08479
     0.57613
     0.31226
     0.33046
     0.15758
     0.27586
     0.33956
     0.39415
     0.19397
     0.22127
     0.32136
     0.32136
     0.53064
     0.34866
     0.37595
     0.38505
     0.34866
     0.46694
     0.43055
     0.41235
     0.16668
     0.17578
     0.23037
     0.15758
    -0.13359
    -0.07900
     0.03929
     0.34866
     0.55793
     0.33956
     0.20307
     0.24857
     0.15758
    -0.01530
    -0.25188
    -0.27007
    -0.19728
    -0.86151
    -1.46204
    -0.64313
    -0.16089
     0.08479
     0.25767
    -0.67953
    -1.88059
    -4.12804
    -5.69306
    -3.06346
     0.18488
    -1.33465
    -0.89790
    -0.71592
    -1.50753
    -1.21637
    -1.00709
    -0.89790
    -1.18907
     0.00290
     0.69442
     0.96739
     1.41324
     2.04107
     2.18665
     2.05016
     2.01377
     1.57702
     1.84999
     1.62251
     1.33135
     1.08567
     0.94009
     0.72171
     0.72171
     0.70352
     0.44875
     0.34866
     0.26677
     0.26677
     0.30316
     0.15758
     0.13028
    -0.10629
     0.19397
     0.61253
     0.57613
     0.63982
     0.40325
     0.65802
     0.61253
     0.70352
     0.73991
     0.72171
     0.59433
     0.70352
     0.37595
     0.62163
     0.37595
     0.32136
     0.33956
     0.36685
     0.39415
     0.03929
     0.03019
     0.01199
    -0.11539
     0.06659
    -0.10629
    -0.03350
    -0.13359
     0.01199
    -0.17908
     0.00290
     0.00290
     0.01199
    -0.22458
     0.10298
     0.23037
     0.02109
     0.09389
     0.12118
     0.18488
     0.06659
     0.14848
     0.14848
     0.09389
    -0.06990
     0.30316
     0.14848
     0.13028
     0.02109
    -0.14269
     0.16668
     0.33046
     0.26677
     0.03019
    -0.13359
     0.02109
    -0.05170
    -0.03350
    -0.20638
    -0.22458
    -0.63403
    -1.05259
    -0.11539
    -0.09719
    -0.18818
    -0.57944
    -0.15179
    -0.12449
    -0.18818
    -0.77962
    -1.55303
    -2.37194
    -3.33643
    -3.96426
    -0.58854
     0.02109
    -1.17997
    -1.28006
    -1.73501
    -1.53483
    -1.70771
    -1.98068
    -2.30824
    -1.20727
    -0.54304
    -0.17908
     0.40325
     1.06748
     0.99468
     1.36774
     1.01288
     1.74990
     1.88638
     1.93188
     1.52242
     1.47693
     1.58612
     1.37684
     1.32225
     1.56792
     1.56792
     1.53152
     1.32225
     1.10387
     0.60343
     0.73081
     0.49424
     0.28496
     0.53974
     0.01199
     0.13938
     0.20307
     0.38505
     0.17578
    -0.06080
     0.32136
     0.38505
     0.22127
     0.17578
     0.21217
     0.07569
     0.12118
    -0.02440
     0.04839
     0.09389
    -0.04260
    -0.08809
    -0.36106
    -0.16998
    -0.15179
    -0.61583
    -0.28827
    -0.21548
    -0.06990
    -0.27007
    -0.13359
    -0.29737
    -0.09719
    -0.08809
    -0.16089
     0.11208
     0.03019
    -0.04260
     0.03929
     0.11208
     0.27586
     0.11208
     0.03929
     0.35776
     0.23037
     0.18488
     0.11208
     0.07569
     0.09389
     0.07569
     0.01199
    -0.02440
     0.06659
    -0.27007
    -0.82511
     0.12118
     0.27586
    -0.08809
    -0.38836
    -0.01530
     0.07569
    -0.19728
    -0.05170
    -0.09719
    -0.11539
    -0.10629
    -0.22458
    -0.28827
    -0.38836
    -0.17908
    -0.35196
    -0.97069
    -2.76319
    -2.04437
    -0.94340
    -0.87970
    -0.98889
    -0.58854
    -0.73412
    -0.99799
    -0.99799
    -1.35285
    -1.02529
    -0.95250
    -0.94340
     0.06659
     0.09389
     0.09389
    -0.30647
    -0.28827
    -0.23368
    -0.45205
    -0.30647
    -0.77052
    -0.78872
    -0.47025
    -0.10629
     0.04839
    -0.46115
    -0.51575
    -0.39746
    -0.36106
     0.10298
    -0.16998
     0.15758
     0.33956
     0.00290
     0.23947
     0.34866
     0.52154
     0.46694
     0.44875
     0.22127
     0.09389
    -0.12449
    -0.06990
     0.11208
     0.39415
     0.70352
     0.62163
     0.54883
     0.73991
     0.42145
     0.37595
     0.88550
     0.90369
     0.84910
     1.11297
     1.10387
     1.05838
     0.93099
     0.93099
     1.37684
     1.27675
     1.39504
     1.19486
     1.14027
     1.06748
     1.20396
     0.74901
     1.00378
     1.05838
     0.55793
     0.67622
     0.74901
     0.64892
     0.63982
     0.43055
     0.35776
     0.43965
     0.35776
     0.35776
     0.23037
    -0.13359
    -0.36106
     0.16668
    -0.06990
     0.22127
     0.47604
     0.22127
     0.33046
     0.10298
     0.33956
     0.23947
     0.23037
    -0.06080
     0.08479
     0.07569
     0.22127
     0.23947
     0.71262
     1.21306
     0.23037
    -1.38015
    -1.60762
    -0.07900
     0.71262
     0.05749
    -0.57034
    -1.00709
    -0.87970
    -0.51575
    -0.38836
    -0.24278
    -0.29737
    -0.18818
    -0.32467
    -0.23368
     0.09389
     0.09389
     0.58523
     0.49424
     0.75811
     1.12207
     0.73081
     0.31226
     0.54883
     0.86730
     0.63072
     1.04928
     1.00378
     0.98558
     0.73991
     0.54883
     0.41235
     0.14848
     0.18488
     0.30316
     0.13028
     0.27586
     0.36685
     0.21217
    -0.02440
    -0.19728
     0.04839
     0.06659
    -0.05170
    -0.03350
    -0.18818
    -0.27917
    -0.24278
    -0.16998
     0.12118
    -0.21548
    -0.38836
    -0.26097
    -0.16089
    -0.24278
    -0.29737
    -0.32467
    -0.22458
    -0.02440
    -0.03350
    -0.07900
    -0.05170
    -0.12449
    -0.27007
    -0.08809
     0.07569
     0.11208
     0.01199
    -0.03350
     0.20307
     0.18488
     0.24857
    -0.08809
     0.03929
     0.00290
     0.26677
     0.27586
     0.25767
     0.12118
    -0.02440
     0.04839
     0.25767
     0.35776
     0.20307
     0.00290
     0.19397
     0.23037
     0.29406
     0.17578
     0.12118
     0.03929
     0.15758
     0.30316
     0.04839
     0.20307
    -0.10629
    -0.27917
     0.00290
     0.33046
     0.43055
     0.12118
     0.70352
     0.71262
     0.49424
     0.52154
     1.14937
     2.09566
     2.62340
     1.04928
    -0.75232
    -1.11628
     0.33046
     0.33956
     0.82180
     1.04018
     0.70352
    -0.13359
    -0.47935
    -0.50665
    -0.62493
    -0.47935
    -0.46115
    -0.30647
    -0.41566
     0.01199
     0.21217
    -0.15179
     0.14848
     0.43055
     0.42145
     0.64892
     0.66712
     0.20307
     0.33956
     0.36685
     0.37595
     0.27586
     0.12118
     0.04839
     0.05749
     0.13938
     0.19397
     0.39415
     0.40325
     0.26677
     0.23037
     0.51244
     0.67622
     0.62163
     0.21217
     0.30316
     0.41235
     0.43055
     0.39415
     0.54883
     0.57613
     0.52154
     0.64892
     0.80361
     0.63072
     0.63982
     0.29406
     0.47604
     0.77631
     0.55793
     0.28496
     0.38505
     0.29406
     0.35776
     0.14848
     0.04839
    -0.12449
     0.00290
    -0.13359
    -0.26097
    -0.30647
    -0.59764
    -0.67043
    -0.78872
    -0.44295
    -0.65223
    -0.74322
    -0.87061
    -0.90700
    -0.71592
    -0.97069
    -0.87061
    -1.03439
    -0.78872
    -0.69773
    -0.75232
    -0.81601
    -0.69773
    -0.86151
    -0.90700
    -0.55214
    -0.47025
    -0.61583
    -0.64313
    -0.76142
    -0.62493
    -0.52484
    -0.50665
    -0.61583
    -0.72502
    -0.54304
    -0.69773
    -0.59764
    -0.53394
    -0.42476
    -0.67953
    -0.24278
    -0.37926
    -0.12449
    -0.47935
    -0.29737
    -0.12449
    -0.16089
     0.00290
    -0.06080
     0.15758
     0.03019
     0.30316
     0.38505
     0.57613
     0.72171
     0.44875
     0.87640
     1.03108
    -1.54393
    -2.49022
    -2.38104
    -2.05347
    -0.78872
     2.80538
     5.43498
     2.15935
     0.88550
    -0.54304
    -1.55303
    -0.47935
     1.14937
     1.77720
     2.60520
     3.65158
     3.10565
     2.58700
     2.24124
     1.50423
     1.36774
     1.26765
     1.06748
     1.04928
     0.85820
     0.66712
     0.62163
     0.65802
     0.62163
     0.40325
     0.38505
     0.52154
     0.49424
     0.35776
     0.32136
     0.28496
     0.12118
     0.22127
     0.18488
     0.04839
     0.02109
    -0.06080
    -0.03350
    -0.10629
     0.04839
    -0.10629
    -0.31557
    -0.18818
     0.03019
    -0.01530
    -0.24278
    -0.07900
    -0.17908
    -0.14269
    -0.15179
    -0.07900
    -0.04260
    -0.03350
    -0.07900
     0.11208
     0.15758
     0.01199
    -0.10629
    -0.13359
     0.24857
     0.38505
     0.12118
    -0.05170
     0.06659
     0.19397
     0.23037
     0.17578
     0.20307
     0.15758
     0.16668
     0.17578
     0.03019
     0.08479
     0.04839
    -0.05170
     0.06659
     0.18488
     0.07569
     0.00290
     0.00290
    -0.21548
    -0.11539
    -0.16998
     0.03929
    -0.04260
    -0.21548
    -0.07900
    -0.28827
     0.01199
    -0.05170
    -0.47935
    -0.14269
    -0.14269
    -0.24278
    -0.22458
    -0.12449
    -0.11539
    -0.29737
    -0.29737
    -0.30647
     0.13028
     0.01199
    -0.16089
    -0.11539
    -0.07900
    -0.20638
    -0.25188
    -0.14269
    -0.17908
    -0.04260
    -0.26097
    -0.12449
    -0.23368
    -0.27007
    -0.53394
    -0.49755
    -0.48845
    -0.91610
    -1.68951
    -2.33554
    -1.98978
    -1.97158
    -0.82511
    -0.26097
     2.07746
     3.64248
     0.69442
     1.12207
    -0.27917
    -1.84420
    -0.11539
     1.74080
     2.60520
     3.16934
     3.08745
     2.59610
     2.12296
     1.29495
     0.83090
     0.37595
     0.37595
     0.23037
     0.17578
     0.10298
    -0.14269
     0.13938
    -0.09719
    -0.12449
    -0.02440
    -0.00620
     0.03019
    -0.12449
    -0.40656
    -0.08809
    -0.08809
    -0.37016
    -0.16089
    -0.21548
    -0.16998
    -0.24278
    -0.06080
    -0.30647
    -0.20638
    -0.42476
    -0.30647
     0.00290
    -0.14269
    -0.16089
    -0.26097
    -0.21548
    -0.12449
    -0.11539
    -0.14269
    -0.20638
    -0.15179
    -0.36106
    -0.00620
    -0.26097
    -0.10629
    -0.29737
    -0.20638
    -0.23368
    -0.23368
    -0.07900
    -0.16089
    -0.27917
    -0.37016
    -0.30647
    -0.31557
    -0.16998
    -0.29737
    -0.35196
    -0.36106
    -0.09719
    -0.16998
    -0.23368
    -0.47025
    -0.37926
    -0.27917
     0.03019
    -0.18818
    -0.37926
    -0.25188
    -0.14269
    -0.28827
    -0.05170
    -0.06990
    -0.07900
     0.00290
    -0.05170
     0.13028
     0.03019
     0.03929
     0.05749
     0.16668
     0.25767
     0.21217
     0.28496
     0.15758
     0.31226
     0.14848
     0.03019
     0.11208
     0.02109
    -0.18818
    -0.03350
     0.07569
    -0.11539
    -0.18818
    -0.28827
    -0.17908
    -0.16998
    -0.17908
    -0.06990
     0.03929
     0.41235
    -0.14269
    -0.47025
    -0.91610
    -0.65223
    -1.11628
    -0.65223
     0.33046
    -0.05170
    -0.55214
    -1.03439
    -0.51575
     0.14848
     0.19397
    -0.23368
     0.02109
     0.41235
     0.65802
    -0.04260
     0.45784
     0.94009
     1.03108
     1.45873
     1.12207
     1.38594
     1.00378
     0.45784
     0.45784
     0.56703
     0.64892
     0.81270
     0.53974
     0.32136
     0.46694
     0.36685
     0.46694
     0.30316
     0.24857
     0.32136
     0.54883
     0.70352
     0.54883
     0.33956
     0.36685
     0.32136
     0.59433
     0.51244
     0.55793
     0.46694
     0.23947
     0.32136
     0.30316
     0.40325
     0.36685
    -0.06990
     0.23037
     0.03019
     0.17578
    -0.03350
     0.01199
     0.00290
    -0.09719
     0.11208
     0.03929
     0.04839
    -0.06080
    -0.02440
    -0.12449
     0.15758
    -0.02440
     0.17578
     0.02109
     0.16668
     0.20307
     0.15758
     0.11208
     0.07569
     0.15758
     0.23947
     0.20307
     0.11208
    -0.06080
     0.14848
     0.04839
     0.25767
     0.24857
    -0.06080
     0.06659
     0.26677
    -0.02440
     0.14848
     0.08479
    -0.05170
     0.11208
     0.30316
     0.28496
     0.19397
     0.37595
     0.28496
     0.19397
     0.21217
     0.22127
     0.18488
     0.09389
     0.22127
     0.57613
     0.92189
     1.13117
     0.28496
    -0.77052
    -1.26186
    -0.12449
     0.51244
     0.04839
    -0.27917
    -0.73412
    -0.50665
     0.34866
     0.53974
    -0.15179
    -0.77962
    -0.13359
    -0.37926
     0.02109
     0.44875
     0.41235
     0.08479
     0.40325
     0.41235
     0.34866
     0.27586
    -0.27917
     0.04839
     0.04839
     0.30316
    -0.14269
    -0.50665
    -0.51575
    -0.44295
    -0.47025
    -0.42476
    -0.76142
    -0.66133
    -0.52484
    -0.50665
    -0.68863
    -0.62493
    -0.47935
    -0.58854
    -0.11539
    -0.06080
    -0.46115
    -0.52484
    -0.17908
     0.00290
     0.21217
     0.15758
     0.14848
     0.07569
     0.27586
     0.45784
     0.28496
     0.38505
     0.31226
     0.25767
     0.42145
     0.68532
     0.38505
     0.25767
     0.41235
     0.53974
     0.48514
     0.43055
     0.51244
     0.49424
     0.43965
     0.50334
     0.44875
     0.41235
     0.46694
     0.35776
     0.43055
     0.44875
     0.41235
     0.26677
     0.12118
    -0.20638
    -0.33377
    -0.19728
     0.35776
    -0.00620
     0.08479
    -0.13359
    -0.04260
    -0.30647
    -0.21548
    -0.16089
    -0.21548
     0.28496
     0.13938
    -0.28827
    -0.16998
    -0.09719
     0.12118
     0.02109
     0.20307
     0.41235
     1.03108
     0.63072
     0.38505
    -0.56124
    -0.21548
    -0.04260
     0.25767
     0.69442
    -0.27007
    -0.43386
     0.01199
     0.26677
     0.06659
     0.01199
    -0.26097
    -0.73412
    -0.16998
     0.25767
     0.09389
     0.08479
     0.46694
     0.56703
     0.75811
     0.81270
     0.79451
     0.74901
     0.72171
     0.63982
     0.45784
     0.72171
     1.24945
     1.48603
     0.84000
     0.40325
     0.51244
     0.87640
     0.69442
     0.56703
     0.26677
     0.33046
     0.34866
     0.52154
     0.53064
     0.52154
     0.27586
     0.20307
    -0.06080
    -0.06990
    -0.12449
    -0.17908
    -0.07900
     0.16668
     0.33956
     0.23947
     0.00290
    -0.33377
    -0.06990
     0.18488
     0.23947
     0.12118
     0.24857
     0.26677
     0.35776
     0.23037
     0.04839
     0.01199
    -0.02440
     0.07569
    -0.09719
     0.01199
     0.04839
    -0.27007
     0.14848
     0.18488
     0.07569
    -0.17908
     0.02109
     0.04839
     0.23037
     0.26677
     0.21217
     0.46694
     0.12118
    -0.06080
    -0.12449
    -0.02440
     0.03929
    -0.63403
     0.26677
     0.72171
     0.71262
     0.62163
     0.77631
     0.73081
     0.53064
     0.35776
     0.23037
     0.22127
     0.05749
     0.38505
     0.56703
     1.62251
     1.80449
    -0.52484
    -2.96337
    -0.87970
    -0.36106
    -0.13359
    -0.08809
    -0.47025
    -0.76142
    -0.96160
    -0.97069
    -0.88880
    -0.67953
     0.15758
     0.26677
     0.25767
     0.21217
     0.41235
     0.63072
     0.63982
     0.84910
     0.95829
     1.63161
     1.21306
     0.23947
     0.47604
     0.55793
     0.89459
     1.01288
     1.11297
     1.47693
     1.40414
     1.01288
     0.84000
     0.55793
     0.50334
     0.57613
     0.03019
     0.15758
     0.22127
     0.13938
     0.24857
     0.00290
    -0.22458
    -0.37016
    -0.76142
    -0.67043
    -0.88880
    -0.83421
    -0.98889
    -1.15267
    -1.09808
    -0.86151
    -0.78872
    -0.66133
    -0.71592
    -0.68863
    -0.66133
    -0.66133
    -0.54304
    -0.45205
    -0.28827
    -0.38836
    -0.25188
    -0.06990
    -0.11539
    -0.05170
    -0.13359
    -0.13359
     0.17578
     0.03929
     0.07569
     0.04839
     0.21217
    -0.04260
     0.06659
    -0.03350
     0.00290
     0.11208
    -0.10629
    -0.09719
    -0.02440
     0.14848
    -0.36106
    -0.18818
    -0.15179
    -0.18818
    -0.41566
    -0.32467
    -0.62493
    -1.08898
    -0.25188
     0.08479
    -0.02440
    -0.06990
     0.09389
     0.09389
    -0.46115
    -0.60674
    -0.77962
    -0.93430
    -1.30736
    -1.36195
    -0.94340
     1.04018
    -1.13448
    -2.62671
    -1.47114
    -0.64313
    -0.70682
    -0.89790
    -1.16177
    -1.46204
    -0.97069
    -0.84331
    -0.96160
    -0.00620
     0.49424
     0.09389
    -0.00620
     0.35776
     0.34866
     0.23037
     0.10298
     0.15758
     0.73991
     0.91279
     0.96739
     0.69442
     0.39415
     0.45784
     0.54883
     0.71262
     0.84910
     0.94009
     0.83090
     1.00378
     1.04018
     0.96739
     0.72171
     0.63982
     0.74901
     0.88550
     0.78541
     0.73991
     0.63072
     0.72171
     0.78541
     0.70352
     0.68532
     0.79451
     0.65802
     0.64892
     0.65802
     0.84000
     0.36685
     0.22127
     0.35776
     0.52154
     0.09389
    -0.02440
    -0.14269
    -0.23368
    -0.27917
    -0.51575
    -0.58854
    -0.56124
    -0.92520
    -1.07078
    -0.93430
    -0.89790
    -0.77052
    -1.05259
    -1.30736
    -1.28006
    -0.97069
    -1.21637
    -1.20727
    -1.20727
    -1.46204
    -1.40745
    -1.52573
    -1.18907
    -0.87970
    -1.00709
    -1.30736
    -0.57034
    -0.40656
     0.03929
    -0.68863
    -0.61583
    -0.19728
     0.47604
     1.92278
     1.44053
     1.14027
     0.82180
     0.47604
     1.12207
     1.21306
     1.13117
     1.10387
     1.27675
     1.13117
     0.94919
     0.52154
     0.23947
     0.06659
     0.27586
     0.66712
     0.73991
    -0.68863
    -2.06257
    -2.63581
    -1.65312
    -1.53483
    -2.51752
    -3.15445
    -2.23545
    -1.60762
    -2.51752
    -2.59031
    -3.20904
    -3.30913
    -3.14535
    -2.49022
    -2.07167
    -1.76231
    -1.37105
    -1.26186
    -0.91610
    -0.34287
    -0.08809
    -0.14269
    -0.07900
     0.13938
     0.16668
     0.13938
    -0.06990
     0.10298
     0.28496
     0.62163
     0.32136
     0.33046
     0.38505
     0.45784
     0.33046
     0.70352
     0.63982
     0.31226
     0.63072
     0.66712
     0.75811
     0.76721
     0.65802
     0.87640
     0.81270
     1.00378
     0.99468
     0.86730
     0.47604
     0.70352
     0.53974
     0.87640
     0.86730
     0.68532
     0.43965
     0.67622
     0.70352
     0.68532
     0.56703
     0.38505
     0.36685
     0.32136
     0.53064
     0.33046
     0.14848
     0.06659
     0.05749
     0.05749
     0.26677
     0.09389
    -0.00620
     0.09389
     0.66712
     0.94919
     0.50334
     0.39415
     0.35776
     0.58523
     0.70352
     0.65802
     1.01288
     1.06748
     0.83090
     0.86730
     1.02198
     0.77631
     0.53064
     0.59433
     0.56703
     0.53974
     0.38505
     0.35776
     0.23037
     0.37595
     0.35776
     0.23037
    -0.03350
    -0.12449
    -0.08809
    -0.27007
     0.02109
     0.10298
     0.02109
    -0.20638
    -0.06080
     0.08479
     0.16668
     0.09389
    -0.11539
     0.00290
     0.20307
     0.29406
     0.35776
     1.57702
     2.74169
     2.02287
     1.14937
     0.38505
    -1.02529
    -0.42476
    -1.76231
    -2.21725
    -0.37926
     0.71262
     0.67622
    -0.94340
    -2.13536
    -1.76231
    -2.22635
    -2.79959
    -2.58121
    -2.18996
    -1.58942
    -1.19817
    -0.90700
    -0.88880
    -0.63403
    -0.53394
    -0.36106
    -0.42476
    -0.42476
    -0.56124
    -0.53394
    -0.56124
    -0.59764
    -0.94340
    -1.27096
    -1.67132
    -2.28095
    -2.18996
    -0.40656
     0.97649
    -0.52484
    -1.23456
    -1.67132
    -1.42564
    -1.06168
    -0.48845
    -0.38836
     0.14848
     0.27586
     0.45784
     0.54883
     0.55793
     0.51244
     0.92189
     0.74901
     0.70352
     0.61253
     0.63982
     0.80361
     0.90369
     0.84910
     0.65802
     0.77631
     0.76721
     0.65802
     0.67622
     0.63072
     0.47604
     0.51244
     0.39415
     0.76721
     0.60343
     0.32136
     0.33046
     0.41235
     0.36685
     0.39415
     0.20307
     0.30316
     0.24857
     0.24857
     0.36685
     0.17578
     0.14848
     0.03929
     0.10298
     0.31226
     0.17578
     0.11208
     0.03019
     0.00290
     0.00290
     0.11208
     0.11208
    -0.09719
    -0.02440
    -0.05170
    -0.09719
    -0.14269
    -0.27917
    -0.55214
    -0.62493
    -0.29737
    -0.16998
     0.08479
     0.51244
     0.61253
     0.75811
     0.53974
     0.06659
    -0.30647
     0.40325
     0.74901
     0.98558
     1.16756
     1.24945
     0.90369
     0.57613
     0.40325
     0.75811
     0.69442
     0.61253
     0.33046
    -0.53394
    -0.80691
    -0.16998
    -0.35196
    -0.01530
    -0.17908
     0.13028
    -0.28827
    -1.55303
    -2.77229
    -2.39923
    -1.30736
    -0.46115
    -0.97069
    -1.01619
    -1.02529
    -1.05259
    -1.31646
    -1.00709
    -0.86151
    -0.55214
    -0.33377
     0.03929
     0.37595
     0.44875
     0.49424
     0.65802
     0.60343
     0.48514
     0.54883
     0.60343
     0.51244
     0.31226
     0.14848
    -0.24278
    -0.35196
    -0.40656
    -0.56124
    -0.96160
    -1.27096
    -1.85329
    -2.43563
    -3.30913
    -2.93607
    -1.84420
    -1.51663
    -2.55392
    -2.59031
    -2.12626
    -2.44473
    -2.83598
    -2.31734
    -0.98889
    -0.01530
    -0.13359
     0.55793
     0.45784
     0.86730
     1.28585
     1.66801
     2.09566
     2.32313
     2.27764
     2.21395
     2.22305
     1.96827
     1.97737
     1.81359
     1.52242
     1.13117
     1.08567
     1.21306
     0.93099
     0.92189
     0.49424
     0.28496
     0.17578
     0.43055
     0.50334
     0.51244
     0.41235
     0.38505
     0.25767
     0.44875
     0.23037
     0.33046
     0.24857
     0.16668
     0.13028
     0.13938
     0.23037
     0.05749
    -0.11539
     0.13938
     0.00290
    -0.07900
     0.04839
     0.04839
     0.04839
     0.13028
     0.07569
     0.22127
     0.33956
     0.41235
     0.27586
     0.25767
     0.28496
     0.24857
     0.06659
     0.33956
     0.04839
    -0.47025
    -0.77052
    -0.87970
     0.95829
     3.06015
     2.18665
     1.70440
     1.05838
     0.64892
     0.70352
     1.60431
     1.80449
     2.01377
     2.47782
     2.55061
     2.39593
     2.00467
     1.04928
     0.03929
    -1.04349
    -1.68951
    -0.95250
    -0.97069
    -1.07988
    -1.17087
    -1.72591
    -1.89879
    -1.66222
    -1.57123
    -1.97158
    -1.92609
    -1.55303
    -1.14357
    -0.92520
    -0.70682
    -0.39746
    -0.46115
    -0.41566
    -0.20638
    -0.21548
    -0.45205
    -0.49755
    -0.79781
    -0.63403
    -0.83421
    -0.86151
    -0.85241
    -0.50665
    -0.61583
    -0.58854
    -0.62493
    -0.30647
    -0.45205
    -0.47935
    -0.69773
    -0.47025
    -0.41566
    -0.18818
    -0.26097
    -0.35196
    -0.34287
    -0.36106
    -0.50665
    -0.18818
    -0.36106
    -0.70682
    -1.03439
    -1.05259
    -1.13448
    -1.40745
    -1.49843
    -0.56124
     0.74901
     0.24857
    -0.20638
    -0.71592
    -0.94340
    -0.67043
    -0.48845
    -0.06990
     0.90369
     0.98558
     0.64892
     0.96739
     1.38594
     1.63161
     1.58612
     1.18576
     1.24945
     1.03108
     0.80361
     0.64892
     0.65802
     1.04928
     1.17666
     1.57702
     1.55882
     1.04018
     0.53974
     0.47604
     0.79451
     0.46694
     0.40325
     0.38505
     0.58523
     0.94919
     1.26765
     1.11297
     0.98558
     0.79451
     0.85820
     0.63072
     0.99468
     0.80361
     0.52154
     0.61253
     0.69442
     0.52154
     0.27586
     0.18488
     0.33046
     0.50334
     0.53974
     0.46694
     0.17578
     0.12118
     0.39415
     0.31226
     0.48514
     0.54883
     0.34866
     0.43965
     0.63982
     0.89459
     0.63072
    -0.34287
    -0.79781
    -0.37926
     0.23947
    -0.20638
    -0.72502
    -2.08987
    -2.81779
    -2.55392
    -1.88059
    -3.18174
    -5.67486
    -5.97513
    -3.89146
    -1.15267
    -0.19728
    -0.82511
    -2.25365
    -3.08166
    -2.64491
    -1.73501
    -0.67043
    -0.19728
     0.53064
     1.31315
     1.81359
     2.29584
     1.95917
     1.66801
     1.62251
     1.14027
     1.21306
     1.04018
     0.82180
     0.69442
     0.84910
     0.94919
     0.86730
     0.79451
     0.65802
     0.58523
     0.53974
     0.64892
     0.59433
     0.40325
     0.29406
     0.36685
     0.03019
     0.19397
    -0.17908
    -0.24278
    -0.56124
    -0.47025
    -1.14357
    -1.39835
    -1.91699
    -2.45383
    -3.03616
    -1.55303
     1.24945
     0.72171
    -0.05170
    -1.07078
    -1.07988
    -0.71592
    -0.16998
     0.33956
     1.12207
     1.67711
     1.96827
     2.01377
     1.85909
     1.86819
     1.53152
     1.59522
     1.59522
     1.29495
     0.86730
     0.90369
     0.90369
     0.91279
     0.68532
     0.52154
     0.47604
     0.63072
     0.53974
     0.55793
     0.43055
     0.35776
     0.25767
     0.13938
     0.53974
     0.43055
     0.13028
     0.14848
     0.13938
     0.23037
     0.24857
     0.22127
    -0.02440
    -0.00620
     0.27586
     0.08479
     0.25767
     0.05749
     0.03019
    -0.10629
     0.21217
     0.21217
     0.01199
    -0.02440
    -0.02440
     0.01199
     0.02109
     0.17578
    -0.08809
    -0.08809
     0.01199
    -0.13359
    -0.05170
    -0.26097
    -0.28827
    -0.47025
    -0.49755
    -0.15179
    -0.07900
    -0.21548
    -0.71592
    -0.63403
    -0.16998
     0.70352
     1.34954
     0.45784
     0.22127
     0.54883
     1.44053
     0.94009
    -1.16177
    -3.02706
    -1.28916
    -0.04260
    -1.07988
    -1.44384
    -2.10807
    -2.65400
    -3.03616
    -4.05525
    -2.95427
    -2.62671
    -2.60851
    -3.02706
    -2.99067
    -2.58121
    -2.05347
    -1.30736
    -0.99799
    -0.01530
     0.51244
     0.72171
     1.39504
     2.74169
     2.15935
     1.33135
     1.06748
     1.01288
     0.87640
     1.25855
     0.84910
     0.89459
     0.77631
     0.43055
    -0.16998
    -0.58854
    -0.47935
    -0.06080
     0.74901
     0.04839
    -0.31557
    -0.16089
    -0.00620
     0.11208
     0.72171
     1.24945
     1.95008
     1.86819
     1.72260
     1.51333
     1.38594
     1.45873
     1.84999
     1.55882
     1.14027
     0.97649
     0.79451
     0.81270
     0.56703
     0.49424
     0.30316
     0.20307
     0.19397
     0.23037
     0.13028
     0.12118
     0.03929
     0.00290
     0.08479
     0.25767
     0.02109
     0.03929
    -0.04260
     0.14848
    -0.03350
     0.01199
    -0.07900
    -0.00620
     0.04839
    -0.15179
    -0.15179
    -0.21548
    -0.27917
    -0.41566
    -0.06990
    -0.13359
    -0.38836
    -0.26097
    -0.41566
    -0.32467
    -0.34287
    -0.38836
    -0.28827
    -0.35196
    -0.20638
    -0.27007
    -0.03350
    -0.09719
    -0.17908
    -0.37016
     0.02109
     0.19397
     0.03019
     0.31226
     0.25767
     0.27586
     0.51244
     0.35776
     0.43055
     0.46694
     0.49424
     0.52154
     0.63982
     0.77631
     0.76721
     0.43055
     0.64892
     0.73991
     0.85820
     0.54883
     0.53974
     0.57613
     0.44875
     0.43055
     0.41235
     0.28496
     0.26677
     0.08479
     0.22127
     0.00290
    -0.09719
    -0.46115
    -0.57034
    -0.53394
    -0.69773
    -0.83421
    -0.75232
    -1.07988
    -1.17087
    -1.20727
    -1.28006
    -1.05259
    -1.30736
    -1.58942
    -1.25276
    -1.57123
    -2.41743
    -2.32644
    -1.89879
    -1.09808
    -0.84331
    -1.60762
    -1.68041
    -2.18086
    -1.85329
    -0.10629
     1.24945
    -1.22547
    -3.26364
    -2.25365
    -0.97069
    -0.30647
     0.29406
     0.19397
     0.03929
    -0.20638
    -0.21548
    -0.21548
    -0.03350
     0.16668
     0.25767
     0.15758
     0.08479
     0.17578
     0.58523
     1.02198
     1.13117
     0.92189
     0.71262
     0.42145
     0.38505
     0.26677
     0.31226
     0.12118
    -0.02440
     0.13028
    -0.13359
    -0.41566
    -0.44295
    -0.57034
    -0.48845
    -0.60674
    -0.60674
    -0.72502
    -0.68863
    -0.51575
    -0.55214
    -0.67953
    -0.39746
    -0.40656
    -0.46115
    -0.07900
    -0.01530
    -0.09719
    -0.13359
     0.06659
     0.03929
    -0.00620
     0.02109
    -0.18818
     0.05749
    -0.13359
    -0.09719
    -0.22458
    -0.17908
    -0.21548
    -0.22458
    -0.09719
     0.03929
    -0.00620
    -0.23368
    -0.05170
    -0.06080
     0.21217
     0.07569
     0.16668
     0.11208
     0.30316
     0.16668
     0.13028
     0.31226
     0.43965
     0.29406
     0.41235
     0.51244
     0.83090
     0.51244
     0.54883
     0.33956
     0.62163
     0.68532
     0.79451
     0.47604
     0.58523
     0.54883
     0.62163
     0.41235
     0.59433
     0.43965
     0.50334
     0.16668
     0.36685
     0.27586
     0.04839
     0.05749
     0.23947
     0.32136
     0.22127
     0.06659
     0.03019
     0.15758
     0.10298
    -0.01530
     0.08479
     0.10298
     0.11208
     0.61253
     1.03108
     0.61253
     0.48514
     0.21217
    -0.07900
    -0.32467
    -0.37016
    -0.10629
     0.38505
    -0.44295
    -1.04349
    -0.80691
     0.03929
     0.30316
     0.24857
    -0.01530
    -0.62493
    -0.92520
    -1.17087
    -1.10718
    -0.49755
     0.00290
     0.02109
    -0.14269
    -0.78872
    -1.01619
    -0.68863
    -1.07988
    -2.49932
    -3.75498
    -4.01885
    -3.15445
    -1.03439
     0.23947
     1.35864
     1.93188
     0.94009
     0.52154
     0.34866
     1.24945
     1.83179
     2.85087
     3.69708
     4.27031
     4.47959
     4.37040
     4.51599
     3.73347
     3.51510
     2.93276
     2.15935
     1.51333
     1.06748
     1.13117
     0.84910
     0.87640
     0.50334
     0.48514
     0.17578
     0.17578
     0.02109
     0.22127
     0.01199
    -0.17908
    -0.15179
    -0.06990
    -0.16998
    -0.12449
    -0.35196
    -0.48845
    -0.22458
    -0.17908
    -0.17908
    -0.24278
    -0.38836
    -0.46115
    -0.53394
    -0.37016
    -0.23368
    -0.27917
    -0.39746
    -0.06080
    -0.37016
    -0.16998
    -0.31557
    -0.18818
    -0.12449
     0.03019
    -0.03350
    -0.17908
    -0.12449
    -0.23368
    -0.19728
     0.05749
    -0.05170
    -0.06080
    -0.34287
    -0.21548
    -0.25188
    -0.18818
    -0.48845
    -0.32467
    -0.21548
    -0.25188
    -0.34287
    -0.30647
    -0.52484
    -0.48845
    -0.47025
    -0.38836
    -0.29737
    -0.29737
    -0.45205
    -0.38836
    -0.28827
    -0.27917
    -0.47935
    -0.76142
    -0.84331
    -0.25188
     0.11208
     0.06659
    -0.90700
    -1.81690
    -1.26186
    -0.72502
    -0.34287
     0.12118
    -0.15179
    -1.03439
    -1.62582
    -0.93430
    -0.79781
    -0.97979
    -0.82511
    -0.69773
    -0.62493
    -0.55214
    -0.52484
    -0.47935
    -0.76142
    -0.76142
    -0.70682
    -0.36106
    -0.16089
     0.08479
     0.35776
     0.67622
     0.35776
     0.24857
    -0.10629
    -0.14269
     0.38505
     1.30405
     1.33135
    -0.15179
    -0.31557
     0.25767
     1.84089
     2.96916
     2.03197
     0.52154
     0.59433
     1.21306
     1.12207
     1.35864
     1.83179
     1.83179
     2.11386
     1.89548
     1.28585
     1.54972
     1.41324
     0.71262
    -0.23368
    -0.46115
    -0.26097
    -0.08809
    -0.34287
    -0.98889
    -1.44384
    -1.48934
    -0.94340
    -1.08898
    -0.92520
    -0.86151
    -0.74322
    -0.77052
    -0.65223
    -0.56124
    -0.40656
     0.27586
     0.52154
     0.36685
     0.05749
     0.08479
     0.22127
     0.11208
     0.23037
     0.14848
    -0.13359
    -0.12449
    -0.37926
    -0.39746
    -0.67043
    -0.75232
    -0.80691
    -0.77052
    -0.76142
    -1.07988
    -0.82511
    -0.26097
     0.05749
    -0.73412
    -0.75232
    -0.80691
    -0.81601
    -0.65223
    -0.32467
     0.03019
    -0.15179
    -0.43386
    -0.47935
    -0.52484
    -0.08809
    -0.18818
    -0.22458
    -0.39746
    -0.32467
    -0.24278
    -0.28827
     0.05749
    -0.15179
    -0.20638
    -0.20638
    -0.06080
    -0.26097
    -0.30647
    -0.35196
    -0.57034
    -0.26097
    -0.21548
    -0.34287
    -0.64313
    -0.43386
    -0.38836
    -0.50665
    -0.34287
    -0.23368
    -0.48845
    -0.60674
    -0.51575
    -0.02440
    -0.21548
    -0.17908
    -0.23368
    -0.16998
     0.10298
     0.04839
    -0.10629
    -0.17908
    -0.08809
    -0.04260
    -0.22458
    -0.19728
    -0.44295
    -0.42476
    -0.13359
     0.06659
     0.27586
     0.31226
    -0.12449
     0.29406
     0.35776
     0.07569
     0.16668
     0.60343
     0.92189
     0.93099
     0.77631
     0.29406
    -0.24278
    -0.31557
    -0.06080
     0.47604
     0.01199
    -0.31557
    -0.18818
    -0.38836
    -0.12449
    -0.17908
    -0.28827
    -0.15179
    -0.26097
    -0.24278
     0.08479
     0.03019
     0.44875
     0.64892
     0.63982
     0.78541
     0.81270
     0.63982
     0.52154
     0.55793
     0.80361
     0.81270
     0.90369
     0.74901
     0.92189
     0.84000
     0.91279
     0.95829
     1.00378
     0.71262
     0.45784
     0.00290
    -0.03350
     0.06659
     0.20307
    -0.40656
    -0.87970
    -1.07078
    -0.85241
    -0.67953
    -0.57034
    -0.91610
    -0.78872
    -0.93430
    -0.84331
    -0.40656
     0.33956
     0.16668
    -0.18818
    -0.03350
     0.33046
     0.40325
     0.90369
     1.42234
     1.26765
     0.91279
     0.69442
     0.90369
     0.90369
     0.78541
     0.63982
     0.34866
     0.24857
     0.05749
     0.07569
     0.12118
     0.49424
     1.64981
     1.68621
     0.82180
     0.81270
     1.22216
     1.22216
     1.34954
     1.66801
     1.17666
     0.33046
    -0.28827
     0.74901
     0.74901
     0.65802
    -0.12449
    -0.73412
    -1.13448
    -1.23456
    -1.46204
    -2.42653
    -3.27273
    -2.54482
    -3.08166
    -2.31734
    -2.12626
    -2.17176
    -2.27185
    -2.39923
    -2.48112
    -2.40833
    -1.88969
    -1.31646
    -0.10629
     0.02109
    -0.54304
    -0.63403
    -0.52484
    -0.44295
     0.34866
     0.76721
     1.04928
     1.04928
     1.07657
     0.99468
     1.05838
     1.14937
     1.20396
     1.11297
     1.33135
     0.73081
     0.63072
     0.85820
     0.65802
     0.77631
     0.58523
     0.57613
     0.58523
     0.40325
     0.18488
     0.47604
     0.25767
     0.18488
     0.03929
     0.14848
     0.06659
     0.19397
    -0.26097
    -0.06990
    -0.02440
    -0.08809
    -0.23368
     0.03019
    -0.13359
    -0.47935
    -0.33377
     0.03929
     0.58523
     0.73081
     0.43055
     0.11208
    -0.14269
    -0.08809
    -0.38836
    -0.27007
     0.13938
     0.18488
    -0.03350
    -0.24278
    -0.57034
    -0.93430
    -1.25276
    -1.15267
    -1.06168
    -0.75232
    -0.77962
    -1.03439
    -0.89790
    -0.77052
    -0.71592
    -0.77962
    -0.83421
    -0.80691
    -1.13448
    -0.65223
    -1.19817
     0.57613
     2.67799
     3.89726
     1.94098
    -1.29826
    -0.97069
     0.33046
     1.51333
     1.46783
     1.17666
     0.96739
     0.48514
     0.27586
     0.33046
     0.33046
     0.29406
    -0.51575
    -1.28916
    -1.44384
    -1.09808
    -1.26186
    -1.17997
    -1.28006
    -1.21637
    -1.20727
    -1.18907
    -1.05259
    -0.74322
    -0.83421
    -0.67953
    -0.59764
    -0.44295
    -0.47025
    -1.30736
    -2.43563
    -1.73501
    -1.00709
     0.48514
     0.15758
    -2.08077
    -1.36195
    -0.17908
    -0.09719
     0.02109
    -0.07900
     0.08479
     0.38505
     0.78541
     0.88550
     1.11297
     0.97649
     1.29495
     1.64981
     1.61341
     1.61341
     1.32225
     1.24036
     1.34044
     1.16756
     1.04928
     0.89459
     0.98558
     0.66712
     0.69442
     0.67622
     0.73081
     0.50334
     0.43965
     0.42145
     0.43055
     0.62163
     0.44875
     0.15758
     0.05749
     0.10298
     0.15758
     0.10298
     0.06659
    -0.13359
    -0.07900
    -0.03350
    -0.14269
    -0.19728
    -0.20638
    -0.28827
    -0.19728
    -0.03350
    -0.16089
    -0.06990
    -0.18818
    -0.24278
    -0.26097
     0.07569
     0.11208
    -0.14269
    -0.13359
     0.18488
     0.01199
    -0.14269
    -0.14269
    -0.13359
    -0.08809
     0.02109
    -0.14269
    -0.08809
    -0.22458
    -0.16089
    -0.37926
    -0.17908
    -0.17908
    -0.25188
    -0.35196
    -0.45205
    -0.31557
    -0.27007
    -0.23368
    -0.45205
    -0.16998
     0.04839
     0.01199
     0.10298
    -0.10629
    -0.11539
    -0.16998
    -0.12449
    -0.06990
    -0.15179
     0.24857
     1.32225
     1.93188
     1.44053
     0.33046
     0.73991
     0.58523
     1.16756
     2.52331
     1.88638
     1.28585
     1.50423
     1.14027
     1.36774
     2.23214
     2.65980
     2.48692
     1.95917
     1.36774
     1.85909
     1.74080
     1.71350
     1.54062
     1.67711
     1.58612
     2.12296
     1.95008
     1.31315
     0.07569
     0.23037
     0.89459
     0.81270
     0.47604
    -0.93430
    -0.08809
     1.13117
    -0.10629
     0.05749
    -0.70682
    -1.66222
    -1.06168
    -1.12538
    -1.03439
    -0.97069
    -1.75321
    -2.32644
    -2.28095
    -2.11717
    -2.18996
    -2.50842
    -2.51752
    -2.89968
    -3.18174
    -3.24544
    -3.19084
    -3.07256
    -2.88148
    -2.48112
    -2.45383
    -2.12626
    -2.12626
    -1.82600
    -1.75321
    -1.42564
    -1.18907
    -1.48934
    -1.31646
    -1.10718
    -0.79781
    -0.82511
    -0.73412
    -0.65223
    -0.56124
    -0.04260
     0.10298
    -0.05170
    -0.28827
    -0.28827
    -0.00620
     0.31226
     0.38505
     0.33046
     0.35776
     0.41235
     0.57613
     0.51244
     0.33956
     0.40325
     0.40325
     0.51244
     0.62163
     0.55793
     0.61253
     0.41235
     0.33956
     0.67622
     0.80361
     0.78541
     0.51244
     0.64892
     0.61253
     0.76721
     0.67622
     0.53064
     0.60343
     0.57613
     0.74901
     0.75811
     0.74901
     0.73081
     0.48514
     0.66712
     0.73991
     0.83090
     0.57613
     0.55793
     0.29406
     0.45784
     0.46694
     0.42145
     0.15758
     0.06659
     0.20307
     0.06659
     0.09389
    -0.26097
    -0.24278
    -0.34287
    -0.23368
    -0.06080
    -0.08809
    -0.11539
     0.15758
     0.43055
     0.03929
    -0.12449
    -0.27917
     0.31226
     0.49424
     0.94009
     1.51333
     0.07569
    -1.07988
    -0.61583
     0.00290
     0.14848
    -0.11539
    -0.41566
    -0.67953
    -1.17997
    -0.57034
    -0.09719
     0.48514
     0.63982
     0.23037
    -0.58854
    -0.46115
    -0.29737
    -0.28827
    -0.07900
     0.37595
     1.25855
     1.74990
     2.27764
     1.93188
     1.17666
     0.79451
     0.87640
     0.87640
     1.17666
     1.55882
     1.22216
     1.34044
     1.27675
     1.05838
     0.97649
     1.03108
     1.55882
     0.88550
     0.46694
     0.23947
    -0.08809
    -0.15179
    -0.15179
    -0.02440
    -0.51575
    -1.00709
    -1.17997
    -1.55303
    -1.50753
    -1.84420
    -2.11717
    -0.87970
     1.08567
     1.47693
     0.55793
    -0.62493
    -1.32555
    -0.21548
     0.38505
     1.85909
     2.06836
     2.05016
     2.08656
     2.01377
     1.76810
     1.70440
     1.57702
     1.22216
     0.95829
     0.94009
     0.63982
     0.43965
     0.38505
     0.38505
     0.31226
     0.35776
     0.18488
     0.18488
     0.16668
     0.32136
     0.35776
     0.26677
     0.31226
     0.22127
     0.18488
     0.52154
     0.41235
     0.27586
     0.27586
     0.29406
     0.14848
     0.29406
     0.23037
     0.38505
     0.37595
     0.37595
     0.26677
     0.63072
     0.60343
     0.23947
     0.05749
     0.48514
    -0.09719
    -0.05170
    -0.09719
    -0.25188
     0.22127
     0.42145
     0.34866
    -0.14269
    -0.87970
    -1.82600
    -1.21637
    -0.61583
    -0.63403
    -0.60674
    -1.10718
    -0.41566
    -0.56124
    -1.06168
    -1.07988
    -1.20727
    -1.79870
    -1.36195
    -1.33465
    -1.18907
    -0.31557
    -0.48845
    -0.52484
    -1.07078
    -1.14357
    -0.95250
    -0.56124
    -0.64313
    -0.32467
    -0.43386
    -0.31557
    -0.77052
    -1.21637
    -1.15267
    -1.26186
    -1.49843
     0.07569
     0.87640
     0.84000
    -0.73412
    -0.85241
    -1.01619
    -0.72502
    -0.23368
     0.03929
     0.45784
     0.41235
     0.33956
     0.42145
     0.43055
     0.20307
     0.54883
     0.42145
     0.30316
     0.33956
     0.13028
     0.16668
     0.06659
     0.23947
    -0.14269
     0.05749
     0.08479
    -0.16998
    -0.16998
     0.08479
    -0.17908
    -0.11539
    -0.40656
    -0.19728
    -0.23368
    -0.20638
    -0.29737
    -0.41566
    -0.25188
    -0.19728
    -0.65223
    -0.68863
    -0.62493
    -0.75232
    -0.80691
    -1.15267
    -0.75232
    -0.42476
     1.25855
     1.99557
     0.20307
    -1.22547
    -1.73501
    -1.07988
     0.03929
     0.47604
     0.74901
     1.39504
     1.59522
     1.49513
     0.70352
     0.05749
     0.32136
     0.53974
     0.92189
     0.92189
     1.45873
     1.53152
     0.72171
     0.63982
     0.48514
     0.67622
     0.44875
     0.46694
     0.38505
     0.36685
     0.27586
    -0.00620
    -0.68863
    -0.89790
    -1.20727
    -1.02529
    -0.69773
    -0.57034
    -0.91610
    -1.21637
    -1.28006
    -1.27096
    -1.39835
    -1.38015
    -1.24366
    -1.36195
    -1.23456
    -1.11628
    -1.25276
    -0.82511
    -0.94340
    -0.91610
    -0.50665
    -0.31557
    -0.49755
    -0.39746
    -0.38836
    -0.16998
    -0.02440
     0.20307
     0.45784
     0.24857
    -0.37016
    -0.37016
    -0.19728
    -0.44295
    -0.14269
    -0.44295
    -0.06080
    -0.18818
    -0.06990
    -0.09719
    -0.07900
    -0.36106
    -0.42476
     0.01199
     0.70352
     0.30316
     0.07569
     0.13028
     0.63072
     0.91279
     1.09477
     1.10387
     0.67622
     0.62163
     0.67622
     0.48514
     0.54883
     0.46694
     0.54883
     0.20307
     0.03929
     0.20307
     0.10298
     0.16668
     0.30316
     0.09389
     0.29406
     0.25767
     0.13028
    -0.01530
     0.08479
     0.10298
     0.10298
     0.20307
     0.19397
     0.12118
     0.08479
     0.14848
     0.00290
    -0.19728
    -0.11539
    -0.05170
    -0.16998
    -0.30647
    -0.32467
    -0.27917
    -0.14269
     0.01199
    -0.22458
    -0.22458
    -0.21548
    -0.16089
    -0.19728
     0.04839
     0.03019
    -0.15179
    -0.34287
     0.04839
     0.14848
     0.19397
    -0.05170
    -0.15179
    -0.20638
    -0.04260
    -0.47935
    -0.30647
    -0.36106
    -0.41566
    -0.16998
     0.01199
    -0.11539
    -0.60674
    -1.46204
    -1.76231
    -0.98889
    -0.68863
    -0.87061
    -1.37105
    -1.44384
    -1.26186
    -1.53483
    -1.68951
    -1.90789
    -1.68951
    -0.47025
     0.44875
     0.38505
     0.01199
    -0.63403
    -1.13448
    -0.64313
    -0.25188
     0.43055
     0.46694
     0.93099
     1.07657
     0.72171
     0.25767
    -0.39746
    -0.95250
     0.40325
     3.06925
     4.25212
     3.52420
     1.28585
     0.27586
     0.04839
    -0.43386
     0.60343
     1.42234
     1.60431
     1.51333
     0.50334
    -0.11539
    -0.74322
    -1.57123
    -2.28095
    -2.76319
    -2.40833
    -2.36284
    -2.18996
    -1.75321
    -1.45294
    -1.64402
    -1.62582
    -1.35285
    -1.23456
    -0.86151
    -0.19728
     0.23947
     0.08479
     0.28496
     0.41235
     0.36685
     0.43055
     0.94919
     0.90369
     0.59433
     0.75811
     0.84000
     0.89459
     0.79451
     0.62163
     0.59433
     0.64892
     0.59433
     0.77631
     0.48514
     0.30316
     0.42145
     0.23037
     0.43965
     0.33046
     0.20307
     0.13028
     0.14848
     0.13028
     0.31226
     0.12118
     0.08479
     0.11208
     0.26677
     0.30316
     0.37595
     0.23037
     0.37595
     0.03019
    -0.08809
     0.09389
    -0.16998
     0.02109
    -0.17908
    -0.07900
    -0.29737
    -0.25188
    -0.27007
    -0.36106
    -0.81601
    -2.44473
    -3.71858
    -3.23634
    -0.65223
    -0.53394
    -0.65223
    -0.78872
    -1.54393
    -1.81690
    -1.66222
    -1.54393
    -1.59852
    -1.07988
    -0.56124
    -0.47935
    -0.27917
    -0.16089
    -0.42476
    -0.56124
    -0.76142
    -0.64313
    -0.42476
     0.29406
    -0.17908
    -0.48845
    -0.67953
    -0.59764
    -0.23368
    -0.04260
    -0.00620
     0.26677
     0.13938
     0.52154
     0.54883
     0.75811
     0.56703
     0.49424
     0.37595
     0.76721
     0.58523
     0.51244
     0.39415
     0.40325
     0.15758
     0.24857
     0.25767
     0.24857
     0.24857
     0.36685
     0.28496
     0.30316
     0.11208
     0.08479
    -0.20638
    -0.05170
     0.03019
     0.11208
    -0.09719
    -0.31557
    -0.33377
    -0.32467
    -0.34287
    -0.24278
    -0.21548
    -0.32467
    -0.24278
    -0.38836
    -0.19728
    -0.06080
    -0.12449
    -0.17908
    -0.02440
    -0.01530
     0.11208
     0.17578
    -0.17908
    -0.22458
    -0.12449
     0.26677
     1.19486
     0.44875
     0.29406
     0.08479
     0.54883
     0.18488
     0.26677
     0.21217
     0.45784
     0.39415
     0.23037
    -0.20638
    -1.07988
    -1.28916
    -0.91610
    -0.90700
    -1.02529
    -1.23456
    -0.56124
     0.69442
     0.38505
     0.46694
     0.13028
    -0.15179
    -0.57944
    -1.48024
    -1.64402
     0.95829
     2.51421
     1.52242
     1.07657
     1.19486
     1.50423
     1.04928
     0.58523
     0.56703
     0.45784
     0.34866
     0.69442
     0.06659
     0.28496
     0.21217
    -0.06080
    -0.02440
     0.05749
    -0.00620
    -0.26097
    -0.39746
    -0.88880
    -0.98889
    -0.89790
    -0.76142
    -0.82511
    -0.70682
    -0.74322
    -0.77052
    -0.41566
    -0.26097
     0.00290
    -0.17908
    -0.40656
    -0.16089
    -0.11539
    -0.14269
    -0.04260
    -0.00620
    -0.21548
    -0.08809
    -0.05170
     0.06659
     0.11208
     0.15758
     0.04839
     0.45784
     0.33956
     0.20307
     0.44875
     0.44875
     0.34866
     0.25767
     0.32136
     0.38505
     0.47604
     0.44875
     0.37595
     0.45784
     0.29406
     0.27586
     0.15758
     0.31226
     0.38505
     0.27586
     0.30316
     0.42145
     0.32136
     0.19397
     0.22127
     0.27586
     0.13938
     0.23037
     0.33956
     0.23947
     0.37595
     0.33956
     0.08479
     0.33046
     0.39415
     0.31226
     0.20307
     0.21217
     0.27586
     0.03019
     0.13938
     0.13938
     0.37595
     0.27586
     0.17578
     0.23947
    -0.15179
    -0.20638
    -0.37016
    -0.01530
    -0.04260
    -0.11539
    -0.19728
    -0.16998
    -0.30647
    -0.60674
    -0.65223
    -1.41654
    -2.53572
    -2.01708
    -0.31557
    -0.45205
    -1.41654
    -1.30736
    -0.88880
    -0.84331
    -0.67043
    -0.80691
    -0.83421
    -1.21637
    -0.84331
    -0.15179
    -0.33377
    -0.25188
    -0.10629
    -0.55214
    -0.54304
    -0.57944
    -0.77962
    -0.50665
    -0.33377
    -0.34287
    -0.46115
    -0.46115
    -0.24278
    -0.57944
    -0.16998
     0.03019
     0.43055
     0.48514
     0.78541
     1.12207
     0.94009
     0.49424
     0.50334
     0.85820
     1.54062
     2.54151
     3.41501
     2.27764
     1.11297
     0.39415
     0.69442
     1.10387
     1.78629
     1.44963
     1.45873
     1.39504
     1.11297
     0.73081
     0.31226
     0.12118
    -0.21548
    -0.27917
    -0.35196
    -0.30647
    -0.23368
    -0.57944
    -0.41566
    -0.40656
    -0.36106
    -0.51575
    -0.50665
    -0.30647
    -0.22458
    -0.27917
    -0.45205
    -0.30647
    -0.49755
    -0.33377
    -0.51575
    -0.29737
    -0.36106
    -0.45205
    -0.33377
    -0.41566
    -0.24278
    -0.38836
    -0.32467
    -0.27007
    -0.25188
    -0.05170
    -0.12449
    -0.10629
    -0.08809
    -0.11539
    -0.16998
     0.03929
     0.13028
    -0.06080
    -0.14269
    -0.23368
    -0.27917
    -0.35196
    -0.37926
    -0.53394
    -0.33377
    -0.21548
     0.20307
     0.05749
    -0.35196
    -0.67953
    -1.58942
    -2.39923
    -2.22635
    -0.87970
    -0.71592
    -0.87061
    -1.21637
    -0.69773
    -0.76142
    -1.01619
    -1.49843
    -1.71681
    -0.74322
    -1.06168
    -0.69773
    -0.61583
    -0.45205
    -0.30647
     0.09389
     0.19397
    -0.04260
    -0.13359
     0.20307
     0.42145
     0.62163
     0.71262
     0.72171
     0.96739
     0.87640
     1.22216
     1.10387
     1.27675
     1.45873
     1.53152
     1.74990
     1.54062
     1.27675
     1.37684
     1.30405
     1.08567
     0.88550
     0.63982
     0.58523
     0.51244
     0.40325
     0.44875
     0.23947
     0.04839
    -0.03350
     0.03929
     0.52154
     0.65802
     0.32136
     0.06659
    -0.04260
     0.21217
     0.26677
     0.33956
     0.52154
     0.57613
     0.63072
     0.59433
     0.56703
     0.43055
     0.50334
     0.57613
     0.47604
     0.71262
     0.53974
     0.21217
     0.56703
     0.57613
     0.66712
     0.60343
     0.66712
     0.41235
     0.63072
     0.84910
     0.84000
     0.82180
     0.74901
     0.93099
     0.78541
     1.06748
     0.85820
     0.81270
     0.54883
     0.67622
     0.63982
     0.65802
     0.55793
     0.37595
     0.20307
     0.06659
     0.12118
     0.35776
     0.02109
     0.17578
     0.00290
     0.07569
     0.30316
     0.12118
     0.48514
     0.67622
     0.41235
     0.41235
     0.65802
     1.10387
     0.95829
    -0.10629
    -0.93430
     0.19397
     0.46694
     0.36685
    -0.21548
    -0.47025
    -0.30647
    -0.47025
    -0.56124
    -0.63403
    -0.51575
    -0.17908
    -0.39746
    -0.38836
     0.08479
     0.36685
     0.35776
     0.27586
     0.24857
     0.31226
     0.48514
     0.59433
     0.63072
     0.56703
     0.31226
     0.26677
     0.44875
     0.33046
     0.29406
     0.03019
     0.00290
    -0.00620
     0.07569
     0.28496
     0.03929
     0.08479
     0.06659
    -0.15179
     0.28496
     0.05749
     0.07569
    -0.14269
    -0.04260
     0.03019
     0.13028
    -0.19728
    -0.07900
    -0.25188
     0.00290
     0.12118
    -0.07900
    -0.01530
    -0.16089
    -0.20638
     0.13028
     0.25767
     0.07569
    -0.06990
    -0.10629
     0.12118
     0.08479
     0.03019
    -0.02440
     0.03929
     0.03019
     0.21217
     0.18488
     0.06659
    -0.01530
    -0.18818
    -0.07900
     0.21217
     0.19397
    -0.27007
    -0.25188
     0.00290
     0.34866
    -0.00620
     0.01199
    -0.24278
    -0.03350
     0.02109
    -0.00620
     0.12118
    -0.14269
    -0.19728
    -0.20638
     0.00290
    -0.12449
    -0.33377
    -0.46115
    -0.30647
    -0.06080
    -0.39746
     0.13938
    -0.04260
    -0.04260
     0.27586
     0.71262
     0.74901
     0.24857
    -0.50665
    -0.97069
    -0.54304
    -0.06990
     0.87640
    -0.47935
     0.40325
     0.46694
     0.36685
    -0.25188
    -0.45205
    -0.07900
     0.19397
     0.43965
     0.76721
     0.38505
     0.72171
     0.91279
     1.26765
     1.97737
     1.68621
     1.48603
     1.42234
     1.44053
     1.95917
     1.67711
     0.95829
     0.99468
     0.88550
     1.00378
     0.93099
     0.86730
     0.63072
     0.32136
     0.11208
     0.17578
     0.08479
     0.02109
    -0.16089
    -0.21548
    -0.19728
    -0.14269
     0.02109
    -0.20638
    -0.37926
    -0.06080
    -0.11539
    -0.00620
     0.17578
     0.00290
    -0.19728
     0.03929
     0.14848
     0.09389
     0.13938
     0.05749
     0.10298
     0.08479
     0.29406
     0.13938
     0.13938
     0.13028
     0.10298
     0.04839
     0.13028
     0.07569
    -0.18818
     0.07569
     0.15758
     0.05749
     0.03929
     0.02109
     0.05749
    -0.15179
    -0.01530
     0.03019
     0.03929
     0.11208
    -0.03350
     0.00290
     0.15758
     0.08479
    -0.07900
     0.03019
    -0.02440
     0.18488
     0.06659
     0.04839
     0.06659
    -0.04260
    -0.17908
     0.10298
    -0.03350
    -0.06990
    -0.06080
    -0.21548
     0.06659
     0.18488
     0.03019
    -0.11539
     0.21217
     0.33956
     0.47604
     0.78541
     0.17578
    -0.33377
    -0.93430
    -0.92520
    -1.10718
    -0.20638
    -0.82511
    -1.57123
    -0.79781
    -0.56124
    -0.97069
    -1.61672
    -1.28916
    -1.10718
    -1.24366
    -0.93430
    -0.82511
    -0.55214
    -0.53394
    -0.50665
    -0.27007
     0.46694
     0.52154
     0.31226
     0.15758
    -0.03350
     0.21217
     0.48514
     0.64892
     0.05749
    -0.57034
    -0.25188
    -0.06990
     0.02109
    -0.00620
    -0.02440
    -0.06990
    -0.16998
    -0.50665
    -0.78872
    -0.83421
    -0.33377
     0.13938
    -0.30647
    -0.27007
    -0.29737
    -0.29737
    -0.37926
     0.00290
    -0.15179
     0.23947
     0.44875
     0.46694
     0.69442
     0.76721
     0.63982
     0.74901
     0.72171
     0.70352
     0.52154
     0.57613
     0.67622
     0.49424
     0.41235
     0.37595
     0.32136
     0.03019
    -0.00620
    -0.03350
    -0.05170
     0.07569
    -0.01530
     0.00290
    -0.29737
     0.05749
     0.03019
    -0.17908
    -0.04260
     0.03019
    -0.00620
     0.08479
     0.16668
    -0.05170
    -0.02440
     0.02109
    -0.06990
     0.26677
     0.04839
    -0.00620
    -0.06080
    -0.02440
    -0.05170
    -0.16089
    -0.06080
    -0.51575
    -0.52484
     0.19397
    -0.46115
     0.09389
     0.03019
    -0.27917
    -0.13359
     0.13938
     0.53974
     0.32136
    -0.18818
    -0.41566
    -0.11539
     0.46694
     0.55793
    -0.20638
    -1.41654
    -0.20638
    -0.08809
    -0.03350
    -0.51575
    -0.91610
    -0.77052
    -0.71592
    -0.67043
    -0.53394
    -0.31557
    -0.37016
    -0.30647
    -0.07900
     0.23037
     0.42145
     0.57613
     0.73991
     0.93099
     0.92189
     0.99468
     0.79451
     0.89459
     1.04018
     1.30405
     1.64981
     1.10387
     0.57613
     0.71262
     0.73991
     0.59433
     0.86730
     0.99468
     0.66712
     0.63982
     0.76721
     0.66712
     0.40325
     0.38505
     0.32136
     0.43055
     0.61253
     0.43965
     0.08479
     0.24857
     0.06659
     0.09389
    -0.13359
    -0.04260
    -0.26097
    -0.19728
    -0.11539
    -0.24278
    -0.49755
    -0.79781
    -1.16177
    -1.00709
    -0.60674
    -0.89790
    -0.93430
    -1.17997
    -1.10718
    -1.22547
    -1.20727
    -1.01619
    -1.04349
    -1.17087
    -1.02529
    -1.05259
    -1.06168
    -1.28916
    -1.17087
    -0.87970
    -1.01619
    -0.74322
    -0.67953
    -0.49755
    -0.61583
    -0.42476
    -0.51575
    -0.21548
    -0.23368
    -0.30647
    -0.25188
     0.00290
     0.29406
     0.15758
     0.32136
     0.17578
     0.07569
     0.06659
     0.08479
     0.08479
    -0.25188
    -0.41566
    -0.68863
    -0.11539
    -0.54304
    -0.55214
    -0.49755
    -0.30647
    -0.01530
    -0.09719
    -0.09719
    -0.75232
    -0.86151
    -1.47114
    -1.48934
    -1.27096
    -1.27096
    -0.82511
     0.56703
     0.82180
    -0.74322
    -0.60674
    -0.66133
    -0.87970
    -1.03439
    -0.47935
    -0.00620
     0.07569
     0.48514
     0.82180
     0.63982
     0.32136
     0.50334
     0.68532
     0.67622
     0.58523
     0.50334
     0.69442
     0.27586
     0.40325
     0.47604
     0.35776
     0.53974
     0.31226
     0.19397
     0.37595
     0.50334
     0.39415
     0.39415
    -0.05170
     0.03929
     0.08479
     0.42145
     0.32136
    -0.02440
     0.02109
     0.22127
     0.28496
     0.13938
     0.00290
    -0.08809
     0.06659
     0.22127
     0.13028
     0.20307
    -0.03350
    -0.03350
    -0.24278
     0.11208
     0.23037
     0.03929
    -0.07900
    -0.06990
     0.05749
     0.01199
     0.03019
    -0.17908
    -0.02440
    -0.08809
     0.07569
     0.10298
    -0.03350
    -0.00620
    -0.11539
     0.03929
     0.46694
     0.29406
     0.12118
    -0.02440
     0.27586
     0.08479
     0.32136
     0.15758
     0.15758
     0.27586
     0.36685
     0.32136
     0.33956
     0.12118
     0.03019
     0.07569
     0.33956
     0.23947
     0.07569
     0.14848
     0.23947
     0.21217
    -0.14269
    -0.14269
    -0.35196
     0.10298
     0.43055
     0.23037
     0.02109
    -0.24278
    -0.21548
    -0.64313
    -0.36106
    -0.29737
     0.20307
     1.02198
     1.87728
     2.43232
     1.84089
     1.20396
     0.53974
     0.91279
     1.21306
     1.36774
     1.67711
     1.76810
     2.13206
     1.35864
     1.17666
     1.30405
     1.25855
     0.59433
     0.36685
    -0.11539
    -0.20638
    -0.44295
    -0.37016
    -0.47935
    -0.35196
    -0.57034
    -0.37016
    -0.35196
    -0.79781
    -1.04349
    -1.05259
    -0.83421
    -0.97069
    -1.09808
    -1.14357
    -1.04349
    -1.05259
    -0.80691
    -0.85241
    -0.87970
    -0.89790
    -0.70682
    -0.37926
    -0.59764
    -0.52484
    -0.64313
    -0.71592
    -0.47025
    -0.43386
    -0.38836
    -0.56124
    -0.47025
    -0.50665
    -0.31557
    -0.32467
    -0.42476
    -0.51575
    -0.40656
    -0.50665
    -0.16089
    -0.25188
    -0.36106
    -0.60674
    -0.28827
    -0.22458
    -0.26097
    -0.28827
    -0.39746
    -0.20638
    -0.47935
    -0.17908
    -0.27007
    -0.40656
    -0.38836
    -0.08809
    -0.17908
    -0.08809
    -0.39746
    -0.41566
    -0.27007
    -0.11539
    -0.20638
    -0.27917
    -0.22458
    -0.22458
    -0.31557
    -0.15179
    -0.16089
    -0.40656
    -0.30647
    -0.27007
    -0.48845
    -0.46115
    -0.43386
    -0.27007
    -0.56124
    -0.20638
    -0.17908
    -0.40656
    -0.38836
    -0.37926
     0.08479
     0.03019
     0.39415
    -0.01530
    -0.27917
    -0.04260
     0.30316
     0.55793
     0.91279
    -0.27007
    -1.57123
    -0.86151
    -0.04260
     0.20307
    -0.34287
    -0.64313
    -0.89790
    -0.95250
    -0.88880
    -0.91610
    -0.61583
    -0.32467
    -0.06080
    -0.58854
    -0.51575
     0.34866
     0.22127
     0.38505
     0.41235
     0.42145
     0.64892
     1.25855
     0.90369
     0.37595
     0.37595
     0.32136
     0.59433
     0.17578
     0.45784
     0.43965
     0.61253
     0.48514
     0.37595
    -0.05170
    -0.21548
    -0.04260
     0.12118
     0.13028
     0.15758
    -0.00620
    -0.14269
     0.01199
     0.12118
     0.28496
     0.33046
     0.14848
     0.03929
     0.01199
    -0.00620
     0.17578
     0.18488
     0.18488
     0.23037
     0.23037
     0.13938
     0.05749
     0.09389
     0.03929
     0.33046
    -0.00620
     0.05749
    -0.14269
     0.00290
    -0.05170
    -0.11539
    -0.25188
    -0.19728
    -0.16089
    -0.11539
    -0.32467
    -0.27917
    -0.28827
    -0.35196
    -0.63403
    -0.43386
    -0.38836
    -0.38836
    -0.47935
    -0.38836
    -0.40656
    -0.45205
    -0.62493
    -0.28827
    -0.16089
    -0.26097
    -0.01530
    -0.09719
    -0.17908
    -0.27007
    -0.23368
     0.05749
     0.20307
     0.09389
     0.53974
     0.36685
     0.38505
     0.38505
     0.25767
     0.06659
     0.13938
    -0.72502
    -0.51575
     0.25767
     0.09389
    -1.09808
    -1.51663
    -1.34375
    -0.22458
    -0.46115
    -0.72502
    -0.73412
    -1.63492
    -1.67132
    -1.05259
    -1.00709
    -0.67043
    -1.04349
    -0.84331
    -0.77962
    -0.44295
    -0.85241
    -0.71592
    -0.58854
    -0.50665
    -0.41566
    -0.40656
    -0.68863
    -1.07078
    -1.35285
    -0.81601
    -0.41566
     0.62163
     0.27586
    -0.32467
    -0.50665
    -0.33377
    -0.27917
    -0.17908
    -0.16998
    -0.35196
    -0.10629
     0.13028
     0.13028
     0.27586
     0.03019
     0.08479
     0.01199
    -0.14269
     0.13938
     0.11208
     0.28496
     0.49424
     0.53064
     0.53974
     0.48514
     0.65802
     0.86730
     0.87640
     0.73991
     0.81270
     0.90369
     1.01288
     0.94009
     0.84910
     0.91279
     0.82180
     0.77631
     0.61253
     0.77631
     1.23126
     1.39504
     1.99557
     2.43232
     2.99646
     2.82358
     1.65891
     0.99468
     1.27675
     2.24124
     2.96916
     3.45141
     2.63250
     1.96827
     1.58612
     1.54062
     1.25855
     0.94919
     0.63072
     0.33046
     0.22127
    -0.07900
    -0.24278
    -0.65223
    -0.73412
    -0.79781
    -1.00709
    -0.81601
    -1.01619
    -1.34375
    -1.63492
    -1.77140
    -1.22547
    -1.41654
    -1.58942
    -0.87970
    -0.64313
    -1.13448
    -2.10807
    -3.35463
    -5.09253
    -3.87327
    -1.86239
    -1.74411
    -1.82600
    -2.64491
    -2.23545
    -1.97158
    -2.46293
    -2.75409
    -2.56301
    -2.33554
    -1.69861
    -1.25276
    -0.86151
    -0.45205
    -0.47935
    -0.26097
    -0.47935
    -0.44295
     0.25767
     0.19397
    -0.00620
     0.33956
     0.38505
     0.38505
     0.14848
     0.48514
     0.80361
     1.38594
     1.41324
     1.28585
     1.18576
     1.24036
     1.44053
     1.55882
     1.60431
     1.52242
     1.13117
     0.98558
     0.50334
     0.42145
     0.53974
     0.63982
     0.38505
     0.39415
     0.09389
    -0.20638
    -0.82511
    -1.21637
    -1.64402
    -1.92609
    -1.71681
    -1.14357
    -0.66133
     0.63982
    -0.20638
    -0.83421
    -0.99799
    -0.91610
    -0.69773
     0.00290
     0.62163
     0.79451
     1.18576
     0.97649
     1.36774
     1.24036
     1.30405
     1.49513
     1.38594
     1.34044
     1.17666
     1.27675
     1.14937
     1.02198
     1.08567
     1.14027
     0.98558
     0.97649
     1.02198
     0.94009
     0.89459
     0.79451
     0.73991
     1.06748
     0.84000
     0.72171
     0.56703
     0.84910
     0.78541
     0.79451
     0.55793
     0.54883
     0.60343
     0.76721
     0.62163
     0.56703
     0.57613
     0.57613
     0.45784
     0.52154
     0.70352
     0.42145
     0.17578
     0.07569
     0.09389
     0.19397
     0.05749
    -0.07900
     0.33046
     0.41235
    -0.18818
    -1.95338
    -3.93696
    -4.43740
    -3.82777
    -3.09076
    -2.97247
    -0.88880
     1.34044
    -0.14269
    -2.31734
    -3.70039
    -3.68219
    -3.34553
    -2.06257
    -0.67953
     0.20307
     0.96739
     1.28585
     0.50334
    -0.06990
    -0.00620
     0.02109
    -0.36106
    -0.69773
    -0.58854
    -0.16998
    -0.20638
    -0.12449
    -0.23368
    -0.21548
    -0.16089
    -0.07900
    -0.01530
    -0.00620
    -0.13359
    -0.05170
     0.13938
     0.63072
     0.62163
     0.39415
     0.47604
     0.80361
     0.99468
     0.83090
     0.59433
     0.33956
     0.58523
     1.02198
     1.18576
     1.24945
     0.85820
     0.61253
     0.37595
     0.83090
     0.95829
     0.93099
     0.58523
     0.34866
     0.10298
     0.16668
    -0.07900
    -0.30647
    -0.57034
    -0.74322
    -0.81601
    -0.20638
     0.61253
     1.10387
     0.00290
    -0.26097
    -0.06080
     0.14848
     0.39415
     0.56703
     1.12207
     1.60431
     1.54062
     1.50423
     1.46783
     1.46783
     1.64071
     1.54972
     1.47693
     1.28585
     1.06748
     1.00378
     1.36774
     0.86730
     0.86730
     0.57613
     0.54883
     0.59433
     0.56703
     0.29406
     0.31226
     0.04839
     0.27586
     0.41235
     0.39415
    -0.03350
    -0.06080
    -0.21548
     0.03019
     0.08479
     0.08479
     0.05749
    -0.12449
     0.19397
     0.18488
    -0.03350
    -0.57944
    -1.03439
    -1.12538
    -0.06990
    -0.29737
    -0.19728
    -0.48845
    -0.69773
    -0.55214
    -0.61583
    -0.52484
    -0.69773
    -0.50665
    -0.93430
    -0.65223
    -0.56124
    -0.44295
    -0.05170
    -0.25188
    -0.36106
     0.06659
     0.05749
     0.10298
    -0.08809
     0.23037
     0.32136
     0.30316
     0.00290
     0.08479
     0.23037
     0.37595
     0.38505
     0.29406
    -0.06990
    -0.49755
    -0.71592
    -0.84331
    -1.48024
    -2.01708
    -2.21725
    -2.37194
    -1.90789
    -1.73501
    -2.30824
    -2.93607
    -2.54482
    -1.82600
    -1.68041
    -1.88969
    -1.80780
    -1.79870
    -1.26186
    -0.73412
    -0.30647
     0.15758
     0.08479
    -0.17908
     0.21217
     0.25767
     0.37595
     0.32136
     0.39415
     0.59433
     0.81270
     0.28496
     0.03929
     0.18488
    -0.18818
     0.03019
     0.73991
     1.94098
     0.77631
     0.88550
     0.95829
     0.79451
     0.87640
     0.81270
     0.86730
     1.35864
     1.49513
     1.35864
     1.54062
     1.76810
     1.62251
     1.91368
     1.88638
     1.97737
     2.05016
     1.65891
     1.28585
     1.64981
     1.96827
     2.66889
     2.78718
     2.33223
     1.92278
     1.44053
     1.49513
     1.44053
     1.16756
     1.23126
     1.11297
     1.07657
     0.73991
     0.38505
     0.17578
    -0.02440
    -0.40656
    -0.60674
    -0.57944
    -0.53394
    -0.67953
    -0.74322
    -0.98889
    -0.98889
    -0.73412
    -0.90700
    -1.07078
    -0.80691
    -0.87970
    -0.83421
    -0.89790
    -0.67953
    -0.72502
    -0.46115
    -0.16998
     0.08479
    -0.04260
     0.03019
    -0.05170
    -0.06990
     0.32136
     0.28496
     0.24857
     0.21217
     0.61253
     0.45784
     0.31226
     0.33046
     0.48514
     0.25767
     0.25767
     0.15758
     0.09389
    -0.21548
    -0.16998
    -0.06990
     0.20307
    -0.19728
    -0.46115
    -0.53394
    -0.56124
    -0.52484
    -0.57034
    -0.71592
    -0.47935
    -0.44295
    -0.77962
    -0.78872
    -0.87061
    -0.90700
    -1.01619
    -0.80691
    -0.76142
    -0.57034
    -0.56124
    -0.57944
    -0.47025
    -0.64313
    -0.72502
    -1.09808
    -0.50665
    -0.55214
    -0.77052
    -0.94340
    -0.95250
    -0.87061
    -0.86151
    -1.17997
    -1.08898
    -1.07078
    -1.40745
    -1.39835
    -1.43474
    -1.72591
    -1.03439
    -0.54304
    -0.28827
     0.46694
     0.60343
     0.65802
    -0.38836
    -1.40745
    -2.03527
    -2.19906
    -2.16266
    -1.92609
     0.84000
     3.26033
     2.29584
    -0.17908
    -1.73501
    -2.26275
    -2.40833
    -1.31646
    -0.56124
     0.04839
     0.84910
     1.15847
     0.03019
    -2.01708
    -3.59120
    -3.13625
     0.70352
     0.50334
    -0.24278
    -0.40656
    -0.86151
    -0.81601
    -0.50665
    -0.22458
    -0.10629
     0.89459
     1.19486
     0.63072
     0.81270
     1.40414
     1.34954
     1.14027
     1.14027
     1.25855
     0.43055
    -0.31557
    -0.39746
    -0.28827
    -0.17908
    -0.01530
     0.01199
    -0.61583
    -0.83421
    -0.71592
    -0.28827
     0.06659
     0.02109
     0.26677
     0.33046
     0.42145
     0.27586
    -0.02440
    -0.27917
    -0.00620
    -0.12449
     0.02109
     0.24857
     0.15758
     0.15758
    -0.01530
    -0.00620
    -0.24278
    -0.24278
    -0.08809
     0.13028
     0.35776
     0.38505
     0.27586
     0.47604
     0.43965
     0.47604
     0.59433
     0.73991
     0.41235
     0.38505
     0.47604
     0.53064
     0.55793
     0.34866
     0.37595
     0.28496
     0.44875
     0.39415
     0.42145
     0.27586
     0.23037
     0.21217
     0.17578
     0.37595
     0.37595
     0.09389
     0.23037
     0.21217
     0.33956
     0.09389
     0.23947
     0.09389
     0.26677
     0.46694
     0.48514
     0.47604
     0.15758
     0.01199
     0.19397
     0.23947
     0.46694
     0.30316
     0.21217
     0.31226
     0.23037
     0.35776
     0.23947
     0.15758
     0.23947
     0.34866
     0.54883
     0.45784
    -0.26097
    -0.52484
    -1.36195
    -1.29826
    -1.46204
    -1.58942
    -1.66222
    -2.16266
    -2.25365
    -2.62671
    -2.86328
    -3.70039
    -0.78872
    -0.37016
    -1.13448
    -1.03439
    -0.63403
    -0.71592
    -1.77140
    -2.27185
    -1.00709
     0.20307
     0.47604
     0.95829
     0.74901
     0.33046
     0.23037
     0.21217
     0.28496
     0.05749
     0.19397
    -0.26097
    -0.09719
     0.35776
     0.62163
     1.06748
     1.29495
     1.28585
     1.19486
     1.15847
     0.94009
     0.99468
     0.95829
     0.76721
     0.45784
     0.65802
     0.69442
     0.56703
     0.70352
     0.60343
     0.41235
     0.33046
     0.70352
     0.73081
     0.61253
     0.47604
     0.46694
     0.52154
     0.57613
     0.53974
     0.19397
     0.36685
     0.47604
     0.44875
     0.53974
     0.37595
     0.20307
     0.16668
     0.38505
     0.53974
     0.13938
     0.18488
     0.02109
     0.16668
     0.18488
    -0.13359
    -0.30647
    -0.28827
    -0.16089
     0.27586
     0.81270
     1.44053
     1.58612
     0.97649
    -0.53394
    -0.18818
     0.24857
     0.81270
     1.38594
     1.64071
     1.61341
     1.25855
     0.87640
     0.78541
     0.45784
     0.43055
     0.44875
     0.56703
     0.23037
     0.43055
     0.40325
     0.18488
     0.12118
     0.07569
    -0.47935
    -0.42476
    -0.44295
    -0.41566
    -0.24278
    -0.45205
    -0.69773
    -0.51575
    -0.24278
    -0.31557
    -0.25188
    -0.54304
    -0.72502
    -0.92520
    -1.93519
    -1.46204
    -0.57944
    -0.16998
    -0.27007
    -0.45205
    -0.73412
    -0.81601
    -0.88880
    -0.97069
    -0.94340
    -1.53483
    -2.79049
    -3.77318
    -1.15267
     1.44963
    -0.01530
    -1.38015
    -2.51752
    -2.69040
    -1.61672
    -0.68863
    -0.75232
    -0.35196
    -0.10629
    -0.25188
    -0.18818
     0.40325
     0.57613
     0.51244
     0.78541
     0.87640
     1.21306
     1.30405
     1.10387
     0.94919
     0.89459
     0.84000
     0.69442
     0.46694
     0.32136
     0.16668
     0.19397
     0.16668
    -0.08809
    -0.31557
    -0.26097
    -0.62493
    -0.88880
    -1.24366
    -1.73501
    -1.97158
    -2.04437
    -1.86239
    -2.30824
    -1.26186
     2.07746
     3.57879
     2.55061
     0.46694
    -1.16177
    -0.85241
     0.52154
     1.84999
     2.64160
     2.98736
     2.77808
     2.53241
     2.15025
     1.58612
     1.14937
     0.62163
     0.43965
     0.10298
    -0.16089
    -0.09719
    -0.18818
     0.15758
    -0.05170
    -0.29737
    -0.13359
     0.28496
     0.24857
     0.32136
     0.21217
    -0.17908
     0.24857
    -0.56124
    -0.29737
    -0.50665
    -0.39746
    -0.23368
    -0.09719
     0.21217
    -0.02440
    -0.16998
    -0.34287
    -0.19728
    -0.31557
    -0.28827
    -0.57944
    -0.71592
    -0.50665
    -0.08809
    -0.13359
     0.08479
     0.13938
     0.28496
     0.20307
     0.17578
     0.73991
     1.00378
     0.84910
     1.14027
     1.34954
     1.27675
     1.06748
     1.46783
     1.74080
     1.45873
     1.11297
     0.95829
     0.86730
     0.59433
     0.08479
     0.35776
     0.10298
    -0.39746
    -1.14357
    -0.88880
    -0.53394
    -0.55214
    -0.87061
    -0.86151
    -0.86151
    -0.83421
    -0.54304
    -0.55214
    -0.20638
    -0.22458
    -0.32467
    -0.21548
     0.01199
     0.06659
    -0.16998
     0.03929
     0.30316
    -0.01530
    -0.05170
    -0.17908
    -0.75232
    -1.20727
    -1.57123
    -1.15267
     1.63161
     2.39593
     0.80361
     0.06659
     0.14848
     0.05749
     0.73081
     1.10387
     1.77720
     2.06836
     2.05016
     1.73170
     1.74990
     1.56792
     1.34044
     1.04018
     0.94009
     0.66712
     0.50334
     0.13938
    -0.04260
    -0.37926
    -0.71592
    -1.36195
    -1.48024
    -1.66222
    -1.75321
    -1.33465
    -1.36195
    -1.49843
    -1.80780
    -1.90789
    -1.53483
    -1.55303
    -1.61672
    -1.45294
    -1.39835
    -1.29826
    -1.17997
    -1.20727
    -0.92520
    -0.74322
    -0.77962
    -0.79781
    -0.49755
    -0.41566
    -0.41566
    -0.31557
    -0.90700
    -0.75232
    -0.73412
    -0.31557
    -0.12449
     0.09389
     0.50334
    -0.37016
    -1.71681
    -1.12538
    -0.39746
    -0.05170
     0.20307
     0.14848
     0.26677
     0.48514
     0.16668
     0.10298
     0.06659
     0.31226
     0.80361
     0.57613
     0.70352
     0.94919
     0.73081
     0.65802
     0.37595
     0.51244
     0.18488
     0.05749
     0.13938
    -0.16998
    -0.41566
    -0.34287
    -0.23368
     0.18488
     1.12207
     1.15847
     0.71262
     0.29406
     0.48514
     0.69442
     0.93099
     1.00378
     1.43143
     1.69530
     1.42234
     0.90369
     0.63982
     0.65802
     0.51244
     0.56703
     0.53064
     0.18488
     0.13028
     0.04839
    -0.23368
    -0.27917
    -0.22458
    -0.11539
    -0.06990
     0.03019
     0.17578
     0.07569
    -0.21548
    -0.16998
     0.08479
    -0.04260
    -0.06990
    -0.58854
    -0.54304
    -0.62493
    -1.08898
    -1.84420
    -2.05347
    -1.76231
     0.21217
     0.42145
    -0.33377
    -0.77052
    -0.52484
    -0.18818
    -0.06990
     0.44875
     0.59433
     0.70352
     0.95829
     1.31315
     1.59522
     1.95008
     1.86819
     1.70440
     1.24945
     1.06748
     0.89459
     0.88550
     0.23037
    -0.17908
    -0.18818
    -0.13359
    -0.25188
    -0.65223
    -1.61672
    -1.55303
    -1.60762
    -1.89879
    -1.76231
    -1.75321
    -1.88969
    -1.94428
    -1.74411
    -1.73501
    -1.61672
    -1.49843
    -1.66222
    -1.56213
    -1.34375
    -1.51663
    -2.35374
    -2.67220
    -2.78139
    -3.24544
    -2.26275
    -0.93430
    -1.13448
    -0.90700
    -1.28006
    -1.16177
    -1.33465
    -1.48934
    -1.23456
    -0.16998
     0.47604
     0.84910
     1.43143
     1.88638
     1.73170
     2.14115
     2.15935
     2.00467
     2.11386
     1.90458
     1.80449
     2.05926
     1.81359
     1.84999
     1.36774
     1.30405
     1.34044
     1.40414
     1.33135
     1.10387
     0.82180
     0.76721
     0.74901
     0.68532
     0.62163
     0.29406
     0.41235
     0.17578
     0.29406
     0.38505
     0.23037
     0.03929
     0.10298
     0.92189
     0.30316
     0.00290
     0.19397
     0.07569
     0.03929
     0.31226
     0.65802
     0.46694
     0.25767
     0.28496
     0.34866
     0.20307
     0.22127
     0.15758
     0.29406
    -0.01530
     0.15758
     0.17578
    -0.13359
    -0.20638
    -0.18818
    -0.34287
    -0.13359
    -0.27007
    -0.56124
    -0.68863
    -0.55214
    -0.83421
    -0.90700
    -1.13448
    -1.48934
    -1.95338
    -2.11717
    -1.36195
    -0.57944
     0.18488
     0.03019
    -0.22458
    -0.06080
    -0.06990
    -0.03350
     0.68532
     0.93099
     0.99468
     0.84910
     0.67622
     1.42234
     4.02464
     6.13560
     5.28030
     2.72349
     3.66978
     3.99734
     1.38594
     1.23126
     1.87728
     2.83268
     2.71439
     2.76898
     2.67799
     1.95917
     1.07657
    -0.36106
    -0.46115
    -1.03439
    -1.03439
    -0.93430
    -0.82511
    -1.05259
    -2.58121
    -3.30913
    -2.11717
    -1.34375
    -1.07988
    -1.36195
    -1.88059
    -1.51663
    -1.53483
    -1.60762
    -2.43563
    -2.99977
    -2.08987
    -1.27096
    -0.98889
    -1.27096
    -1.28006
    -1.25276
    -0.91610
    -0.56124
    -0.76142
    -0.75232
    -0.73412
    -0.36106
    -0.31557
    -0.16998
    -0.12449
    -0.14269
     0.03929
     0.16668
     0.41235
     0.10298
     0.11208
    -0.00620
     0.37595
     0.23037
     0.15758
    -0.07900
    -0.05170
     0.19397
     0.04839
    -0.03350
    -0.12449
    -0.03350
    -0.05170
    -0.05170
    -0.16998
    -0.11539
    -0.08809
    -0.41566
    -0.06990
     0.03019
     0.02109
    -0.10629
    -0.07900
    -0.20638
     0.06659
    -0.25188
    -0.12449
    -0.06990
    -0.26097
    -0.12449
    -0.05170
     0.01199
    -0.24278
    -0.40656
    -0.35196
     0.08479
    -0.03350
    -0.30647
    -0.42476
    -0.22458
    -0.34287
    -0.37926
    -0.23368
    -0.43386
    -0.74322
    -0.80691
    -1.15267
    -1.22547
    -1.44384
    -1.40745
    -1.23456
    -0.31557
     1.28585
     0.79451
    -0.67953
    -1.01619
    -0.66133
     0.30316
     1.06748
     1.56792
     1.88638
     1.80449
     1.75900
     1.91368
     1.81359
     1.47693
     1.43143
     1.36774
     1.55882
     1.17666
     1.19486
     0.76721
     0.83090
     0.49424
     0.27586
     0.13028
    -0.17908
    -0.65223
    -0.47025
    -0.25188
    -0.19728
    -0.76142
    -1.24366
    -0.96160
    -0.11539
     0.60343
     1.15847
     0.73081
    -0.30647
    -0.27917
    -0.11539
     0.01199
     0.56703
     0.73991
     0.95829
     0.84910
     1.28585
     1.05838
     1.35864
     0.96739
     0.43055
     0.12118
    -0.07900
     0.00290
     0.64892
     1.04018
     1.33135
     0.72171
     0.78541
     0.42145
     0.35776
     0.59433
     1.12207
     0.92189
     0.19397
    -0.62493
    -1.75321
    -2.92697
    -2.32644
    -1.53483
    -2.03527
    -3.10895
    -3.45471
    -2.24455
    -1.31646
    -1.78050
    -2.33554
    -3.00886
    -2.37194
    -2.04437
    -1.02529
    -0.27917
     0.22127
     0.71262
     1.10387
     1.30405
     1.32225
     1.21306
     1.24945
     1.40414
     1.21306
     1.20396
     1.02198
     0.96739
     1.01288
     1.06748
     1.09477
     0.84000
     0.84000
     1.02198
     1.16756
     1.24036
     1.05838
     0.97649
     0.95829
     0.84910
     0.99468
     1.09477
     0.95829
     0.78541
     0.64892
     0.78541
     1.05838
     1.18576
     0.72171
     0.61253
     1.01288
     0.03929
     0.13938
     0.18488
    -0.42476
    -0.06990
     0.45784
     0.58523
     0.85820
     0.36685
    -0.16998
    -0.86151
    -1.30736
    -1.98068
    -1.38925
    -0.47935
    -0.81601
    -0.97979
    -1.73501
    -2.51752
    -3.30003
    -4.54659
    -4.68308
     0.57613
     2.22305
    -1.28006
    -2.28095
    -2.40833
    -1.83510
    -0.87970
    -0.04260
     0.74901
     1.37684
     1.14937
     1.56792
     1.22216
     1.26765
     1.42234
     1.02198
     0.89459
     0.95829
     0.51244
     0.44875
     0.47604
     0.43965
     0.23037
    -0.15179
    -0.28827
    -0.19728
    -0.23368
    -0.18818
    -0.12449
    -0.20638
    -0.27917
    -0.49755
    -0.38836
    -0.24278
    -0.32467
    -0.08809
    -0.08809
     0.25767
     0.13938
     0.30316
     0.23947
     0.13938
    -0.12449
    -0.16998
     0.27586
     0.62163
     0.58523
     0.57613
     0.33046
     0.26677
     0.12118
     0.07569
     0.13938
    -0.19728
    -0.08809
     0.02109
    -0.05170
    -0.27007
    -0.28827
    -0.56124
    -0.30647
    -0.23368
    -0.44295
    -0.23368
    -0.49755
    -0.78872
    -0.77962
    -0.75232
    -0.79781
    -1.15267
    -1.25276
    -1.23456
    -1.32555
    -0.74322
    -0.95250
    -0.69773
    -0.49755
    -0.06080
     0.91279
     0.99468
     0.31226
    -0.18818
    -0.06990
     0.12118
     0.94009
     1.19486
     1.38594
     1.80449
     1.39504
     1.24036
     0.67622
     0.69442
     0.18488
     0.18488
    -0.12449
    -0.02440
     0.05749
     0.06659
     0.11208
    -0.98889
    -2.08987
    -0.76142
    -0.06990
    -0.47935
    -0.64313
    -1.40745
    -1.57123
    -1.55303
    -2.13536
    -1.98068
    -0.54304
     0.30316
     0.09389
    -0.77962
    -0.75232
    -0.47025
    -0.25188
     0.04839
     0.29406
     0.58523
     0.70352
     0.52154
     0.84000
     0.82180
     0.66712
     0.63072
     0.57613
     0.47604
    -0.06080
    -0.39746
    -0.68863
    -0.97069
    -1.54393
    -1.80780
    -0.48845
     0.33046
     0.90369
     0.44875
     0.08479
     0.09389
    -0.12449
     0.23947
     1.05838
     1.81359
     2.26854
     2.08656
     2.01377
     2.19575
     2.34133
     2.42322
     2.23214
     1.71350
     1.08567
     1.06748
     1.08567
     0.87640
     0.64892
     0.31226
     0.02109
    -0.03350
    -0.12449
    -0.34287
    -0.45205
    -0.40656
    -0.55214
    -0.26097
    -0.59764
    -0.41566
    -0.67043
    -0.46115
    -0.50665
    -0.15179
    -0.08809
    -0.23368
    -0.22458
    -0.27917
    -0.06990
    -0.24278
    -0.32467
    -0.57034
    -0.35196
    -0.34287
    -0.39746
    -0.56124
    -0.48845
    -0.47025
    -0.52484
    -0.41566
     0.00290
    -0.37926
    -0.27917
    -0.12449
    -0.22458
    -0.03350
     0.14848
    -0.08809
     0.31226
     0.73081
    -0.06080
    -0.07900
    -0.54304
    -0.46115
    -0.51575
    -0.47025
    -0.62493
    -1.01619
    -1.52573
    -1.58942
    -1.89879
    -3.66399
    -3.59120
    -2.56301
    -2.20815
    -2.09897
    -1.67132
    -1.24366
    -0.92520
    -0.65223
    -1.06168
    -2.21725
    -1.40745
    -0.62493
     0.37595
     0.58523
     0.09389
     0.24857
    -0.12449
     0.01199
     0.26677
     0.84910
     0.51244
    -0.01530
    -0.11539
     0.10298
    -0.09719
     0.11208
     0.33956
     0.84910
     0.69442
     0.53974
     0.60343
     0.80361
     0.95829
     0.95829
     0.97649
     0.62163
     0.58523
     0.70352
     0.19397
     0.21217
     0.02109
    -0.27007
     0.10298
     0.22127
     0.03019
    -0.06080
    -0.12449
     0.06659
     0.07569
    -0.09719
    -0.08809
    -0.09719
    -0.06990
     0.10298
    -0.02440
     0.06659
     0.00290
    -0.31557
    -0.47025
    -0.16089
    -0.11539
    -0.10629
    -0.08809
    -0.30647
    -0.16998
    -0.09719
    -0.41566
    -0.33377
    -0.27917
    -0.47025
    -0.29737
    -0.29737
    -0.29737
    -0.31557
    -0.39746
    -0.03350
    -0.30647
    -1.10718
    -2.03527
    -2.95427
    -3.61850
    -1.77140
     1.49513
     2.36863
     1.14937
     0.74901
     1.53152
     1.68621
     1.42234
     2.29584
     2.43232
     3.36952
     4.17932
     4.20662
     4.23392
     3.99734
     4.25212
     4.16113
     3.73347
     3.11474
     1.98647
     1.35864
     0.79451
    -0.06990
    -0.49755
    -0.31557
    -0.39746
    -0.47025
    -0.33377
    -0.82511
    -1.25276
    -1.39835
    -1.50753
    -1.57123
    -1.27096
    -1.39835
    -1.13448
    -1.38015
    -1.50753
    -1.17997
    -1.58033
    -1.30736
    -1.31646
    -1.10718
    -0.84331
    -0.86151
    -1.12538
    -1.47114
    -1.37105
    -1.15267
    -0.71592
    -0.57944
    -0.56124
    -0.37926
    -0.35196
    -0.41566
    -0.40656
    -0.19728
    -0.20638
    -0.25188
    -0.69773
    -0.26097
    -0.82511
    -1.20727
    -1.19817
    -1.50753
    -1.58942
    -1.81690
    -2.86328
    -3.37282
    -2.12626
     1.77720
     3.44231
     0.48514
    -2.09897
    -2.29914
    -0.87061
     0.79451
     1.42234
     1.66801
     2.01377
     1.98647
     1.67711
     1.62251
     1.24036
     0.78541
     0.64892
     0.61253
     0.65802
     0.37595
     0.16668
    -0.01530
     0.06659
     0.28496
     0.33046
     0.25767
     0.20307
     0.34866
     0.30316
     0.37595
     0.49424
     0.47604
     0.35776
     0.38505
     0.54883
     0.62163
     0.54883
     0.42145
     0.28496
     0.50334
     0.53064
     0.38505
     0.35776
     0.22127
     0.26677
     0.37595
     0.63072
     0.44875
     0.23947
     0.06659
    -0.26097
    -0.19728
    -0.02440
    -0.25188
    -0.25188
     0.33956
     0.48514
     0.22127
     0.34866
    -1.04349
    -2.04437
    -1.21637
    -0.61583
    -0.48845
    -0.69773
    -0.92520
    -1.14357
    -1.44384
    -1.78050
    -2.45383
    -2.39013
    -2.84508
    -3.21814
    -3.06346
    -0.43386
     1.87728
     1.10387
    -0.77962
    -1.24366
    -0.67953
     1.27675
     2.15025
     2.36863
     2.61430
     2.59610
     3.39681
     3.56059
     3.14204
     3.21483
     2.98736
     2.71439
     2.53241
     2.08656
     1.90458
     1.58612
     1.43143
     1.04018
     0.84000
     0.58523
     0.44875
     0.43055
     0.52154
     0.32136
     0.18488
     0.07569
    -0.04260
     0.18488
     0.11208
     0.18488
     0.07569
     0.05749
     0.02109
     0.02109
     0.13938
    -0.02440
    -0.16089
    -0.04260
     0.24857
     0.06659
    -0.00620
     0.43055
     0.53064
     0.65802
     0.44875
     0.39415
     0.26677
     0.26677
     0.29406
     0.27586
     0.19397
     0.27586
    -0.13359
    -0.06990
    -0.14269
    -0.44295
    -0.57944
    -0.49755
    -0.10629
    -0.06080
     0.07569
     0.10298
    -0.00620
    -0.12449
     0.07569
     0.61253
     1.11297
     1.31315
     0.82180
     0.48514
     0.33956
     0.34866
     0.68532
     1.04928
     1.22216
     0.64892
    -0.06990
     0.16668
    -0.21548
     0.00290
    -0.23368
    -0.24278
    -0.15179
     0.40325
     1.20396
     0.95829
     0.12118
    -0.57034
    -0.75232
    -0.46115
     1.25855
     0.84910
     0.53064
     0.28496
     0.33046
     0.33956
     0.23947
    -0.04260
    -0.35196
    -0.52484
    -0.62493
    -0.48845
    -0.28827
    -0.57944
    -0.55214
    -0.73412
    -1.28006
    -1.36195
    -1.51663
    -1.33465
    -1.53483
    -1.77140
    -2.31734
    -2.33554
    -1.96248
    -1.36195
    -0.60674
    -0.53394
    -0.70682
    -0.77052
    -0.64313
    -0.41566
    -0.13359
     0.16668
     0.51244
     0.65802
     0.94919
     1.20396
     1.00378
     1.05838
     1.19486
     1.29495
     1.24945
     1.21306
     0.97649
     0.92189
     1.00378
     1.09477
     0.91279
     0.93099
     0.99468
     0.91279
     0.97649
     0.96739
     0.85820
     0.50334
     0.29406
     0.27586
     0.36685
     0.38505
     0.30316
    -0.16998
    -0.21548
    -0.17908
    -0.21548
    -0.12449
    -0.17908
    -0.37016
    -0.37926
    -0.32467
    -0.29737
    -0.43386
    -0.48845
    -0.62493
    -0.31557
    -0.32467
    -0.46115
    -0.40656
    -0.61583
    -0.43386
    -0.59764
    -0.31557
    -0.55214
    -0.50665
    -0.27007
    -0.37016
    -0.30647
    -0.09719
    -0.31557
    -0.36106
    -0.42476
    -0.87970
    -0.48845
    -0.80691
    -0.73412
    -0.98889
    -0.81601
    -0.56124
     0.00290
     0.92189
     1.34044
     0.53974
    -0.18818
    -1.04349
    -1.37105
    -0.25188
    -0.30647
    -0.84331
    -1.67132
    -1.68041
    -1.82600
    -2.65400
    -3.06346
    -1.87149
    -1.11628
    -1.62582
    -2.47203
    -3.42742
    -3.68219
    -3.74588
    -3.01796
    -2.19906
    -1.07988
    -0.27007
    -0.39746
    -0.47935
    -0.77052
    -0.67043
    -0.69773
    -0.49755
    -0.06080
    -0.19728
    -0.42476
    -0.44295
    -0.21548
    -0.21548
     0.03019
     0.50334
     0.46694
     0.13938
    -0.03350
     0.43055
     0.36685
     0.48514
     1.25855
     1.94098
     0.98558
     1.14937
     1.36774
     1.87728
     2.65070
     2.38683
     1.53152
     1.64981
     1.84999
     1.77720
     1.83179
     1.85909
     1.65891
     1.30405
     0.88550
     0.63982
     0.51244
     0.70352
     0.28496
    -0.08809
    -0.09719
    -0.07900
    -0.00620
    -0.03350
    -0.24278
    -0.20638
    -0.23368
     0.04839
     0.07569
    -0.11539
    -0.25188
    -0.24278
    -0.33377
     0.05749
     0.07569
    -0.15179
    -0.14269
    -0.16089
     0.03929
    -0.06990
    -0.17908
    -0.11539
     0.00290
     0.16668
     0.02109
     0.19397
     0.13938
    -0.12449
    -0.09719
     0.26677
     0.06659
    -0.29737
    -0.32467
    -0.08809
     0.13938
     0.20307
     0.27586
     0.25767
     0.13938
    -0.03350
    -0.16089
    -0.57944
    -0.40656
    -0.25188
    -0.24278
    -0.01530
     0.19397
    -0.22458
    -0.39746
    -0.26097
    -0.21548
    -0.22458
    -0.29737
    -0.35196
    -0.27917
    -0.16089
    -0.14269
    -0.15179
    -0.28827
    -0.16998
    -0.01530
    -0.00620
    -0.09719
    -0.09719
    -0.80691
    -1.12538
    -0.64313
    -0.86151
    -1.57123
    -1.90789
    -0.45205
     1.04928
     0.98558
     0.11208
    -0.60674
    -0.67043
     0.08479
     0.23947
     0.95829
     0.94009
     0.69442
     0.70352
     1.13117
     0.94919
     0.33956
     0.35776
     0.38505
     0.06659
    -0.17908
    -0.09719
    -0.39746
    -0.24278
    -0.06080
     0.23037
     0.94009
     0.56703
     0.13028
     0.44875
     0.81270
     0.90369
     1.09477
     1.02198
     0.84000
    -0.05170
    -0.08809
     2.07746
     2.32313
     1.33135
     1.21306
     0.54883
     0.56703
     0.70352
     0.95829
     0.80361
     0.85820
     0.88550
     1.35864
     1.21306
     1.14027
     1.02198
     0.84910
     0.81270
     0.75811
     0.59433
     0.53974
     0.33046
     0.28496
     0.43055
     0.33956
     0.33956
     0.35776
     0.50334
     0.58523
     0.68532
     0.62163
     0.85820
     0.68532
     0.00290
     0.33046
     0.21217
     0.26677
     0.06659
    -0.24278
    -0.20638
     0.02109
    -0.13359
    -1.42564
    -2.73590
    -3.81867
    -2.40833
     0.65802
    -0.13359
    -1.02529
    -1.32555
    -1.04349
    -0.98889
    -0.75232
    -0.76142
    -1.08898
    -0.57034
    -0.58854
    -0.41566
     0.13028
     0.33046
    -0.62493
    -0.97979
    -0.35196
    -0.49755
    -0.79781
    -1.07988
    -1.42564
    -1.36195
    -1.26186
    -1.24366
    -1.17997
    -1.01619
    -0.84331
    -0.63403
    -0.78872
    -0.78872
    -0.76142
    -0.87061
    -0.56124
    -0.68863
    -0.59764
    -0.78872
    -0.74322
    -0.68863
    -0.87970
    -0.68863
    -0.64313
    -0.71592
    -0.41566
    -0.19728
    -0.37926
    -0.22458
    -0.11539
     0.04839
     0.05749
     0.08479
     0.17578
     0.24857
     0.30316
     0.35776
     0.31226
     0.11208
     0.20307
     0.16668
     0.34866
     0.25767
     0.22127
     0.23037
     0.43055
     0.60343
     0.43055
     0.40325
     0.28496
     0.52154
     0.73991
     0.59433
     0.75811
     0.59433
     0.34866
    -0.28827
    -0.45205
    -0.45205
    -1.00709
    -1.68041
    -0.34287
     0.47604
     0.08479
     0.39415
     0.17578
    -0.15179
     0.03019
    -0.40656
    -0.42476
     0.27586
     1.71350
     1.96827
     1.20396
     1.61341
     1.82269
     1.72260
     1.55882
     1.36774
     0.83090
     0.09389
    -0.16998
     0.24857
     0.28496
    -0.53394
    -0.67953
     0.56703
     0.50334
    -0.64313
    -2.20815
    -3.70039
    -5.18352
    -1.66222
     1.67711
     0.53974
    -0.57034
    -0.97979
    -0.69773
    -0.67953
    -0.70682
    -0.37016
    -0.26097
     0.52154
     0.55793
     1.12207
     0.84910
     0.94919
     0.88550
     0.66712
     0.44875
    -0.07900
    -0.48845
    -0.73412
    -0.66133
    -0.81601
    -0.69773
    -1.03439
    -0.95250
    -1.00709
    -0.89790
    -0.95250
    -0.78872
    -0.75232
    -0.62493
    -0.44295
    -0.45205
    -0.21548
    -0.18818
    -0.03350
     0.07569
     0.20307
     0.42145
     0.39415
     0.40325
     0.67622
     0.51244
     0.66712
     0.53974
     0.56703
     0.69442
     0.72171
     0.73081
     0.66712
     0.71262
     0.64892
     0.54883
     0.54883
     0.57613
     0.59433
     0.73081
     0.49424
     0.50334
     0.48514
     0.53064
     0.40325
     0.53974
     0.39415
     0.40325
     0.44875
     0.53064
     0.41235
     0.35776
     0.19397
     0.29406
     0.40325
     0.41235
     0.27586
     0.01199
     0.17578
     0.24857
     0.12118
     0.22127
     0.14848
     0.05749
     0.06659
     0.13938
     0.26677
     0.21217
    -0.16089
    -0.03350
     0.27586
    -0.00620
    -0.11539
    -0.57034
    -0.66133
     0.16668
     0.25767
     0.13028
     0.21217
     0.15758
    -0.12449
    -0.07900
    -0.19728
    -0.81601
    -1.38925
    -1.68951
    -3.24544
    -2.68130
     0.97649
     0.24857
    -1.25276
    -1.39835
    -1.19817
    -1.14357
    -0.93430
    -1.21637
    -1.40745
    -0.47935
    -0.05170
     0.53064
     1.04018
     0.73991
     0.59433
     0.54883
     1.39504
     1.23126
     1.72260
     1.93188
     0.98558
     0.60343
     0.90369
     1.00378
     1.44963
     1.31315
     1.38594
     1.80449
     1.48603
     1.50423
     1.81359
     1.79539
     1.74080
     1.68621
     1.24945
     0.95829
     1.02198
     0.88550
     1.01288
     1.09477
     0.83090
     0.83090
     0.65802
     0.58523
     0.34866
     0.17578
     0.05749
    -0.02440
     0.25767
     0.29406
     0.17578
     0.13028
     0.13028
     0.15758
     0.29406
     0.36685
     0.28496
     0.14848
     0.33046
     0.37595
     0.50334
     0.32136
    -0.06080
    -0.03350
     0.30316
     0.22127
     0.32136
     0.10298
    -0.01530
     0.03019
     0.02109
     0.43965
     0.31226
    -0.00620
     0.03929
     0.05749
     0.37595
     0.19397
     0.13028
    -0.00620
     0.16668
     0.23947
     0.35776
     0.26677
     0.12118
    -0.02440
    -0.28827
    -0.49755
    -0.09719
     0.41235
     0.04839
     0.04839
     0.30316
     0.56703
     0.31226
    -0.14269
    -0.37016
     0.00290
    -0.23368
    -0.55214
    -0.99799
    -1.41654
    -1.29826
    -0.00620
    -1.53483
    -1.48024
    -1.62582
    -0.57944
    -0.71592
    -1.07078
    -1.03439
    -1.29826
    -1.21637
    -1.14357
    -0.61583
    -0.46115
    -0.01530
    -0.08809
    -0.16998
     0.04839
     0.23037
    -0.08809
    -0.32467
    -0.39746
    -0.40656
    -0.27917
    -0.27917
    -0.45205
    -0.60674
    -0.43386
     0.21217
     0.27586
    -0.09719
    -0.11539
    -0.30647
    -0.32467
     0.08479
     0.40325
     0.28496
    -0.16089
     0.06659
     0.13028
     0.43965
     0.45784
     0.01199
     0.04839
     0.10298
     0.18488
     0.18488
     0.08479
    -0.02440
    -0.29737
     0.07569
     0.31226
     0.20307
     0.03019
    -0.02440
     0.01199
     0.04839
    -0.06990
    -0.10629
    -0.08809
    -0.06990
     0.27586
     0.29406
     0.50334
     0.40325
     0.14848
     0.46694
     0.50334
     0.63982
     0.46694
     0.52154
     0.51244
     0.51244
     0.51244
     0.71262
     0.70352
     0.68532
     0.48514
     0.55793
     0.46694
     0.42145
     0.30316
     0.24857
     0.51244
     0.36685
     0.21217
    -0.20638
    -0.15179
    -0.14269
    -0.28827
    -0.72502
    -0.98889
     1.53152
     2.75988
     2.08656
     2.05926
     1.73170
     1.13117
    -1.10718
     0.24857
     2.92367
     2.63250
     2.92367
     2.92367
     2.65980
     0.89459
    -1.48024
    -2.28095
    -1.05259
    -0.19728
    -1.16177
    -1.03439
    -1.26186
    -2.15356
    -2.54482
    -2.40833
    -2.60851
    -2.39013
    -2.44473
    -2.16266
    -1.83510
    -1.37105
    -0.86151
    -0.66133
    -0.87970
    -0.55214
    -0.47935
    -0.16998
    -0.15179
    -0.29737
    -0.78872
    -0.79781
    -0.44295
    -0.03350
    -0.22458
    -0.13359
    -0.08809
    -0.13359
    -0.27917
    -0.53394
    -0.60674
    -0.42476
    -0.35196
    -0.04260
     0.10298
     0.13028
     0.13028
    -0.09719
     0.33046
     0.45784
     0.41235
     0.33046
     0.41235
     0.29406
     0.37595
     0.68532
     0.58523
     0.41235
     0.46694
     0.45784
     0.40325
     0.42145
     0.41235
    -0.02440
     0.16668
     0.03929
    -0.11539
     0.12118
    -0.22458
     0.83090
     0.77631
     0.22127
     0.13938
     0.27586
     0.26677
     0.27586
     0.48514
     0.66712
     0.72171
     0.61253
     0.67622
     0.84000
     0.73991
     0.65802
     0.59433
     0.49424
     0.35776
     0.62163
     0.44875
     0.38505
     0.39415
     0.56703
     0.63072
     0.34866
     0.32136
     0.13028
     0.30316
     0.48514
     0.43055
     0.46694
     0.53064
     0.33956
     0.35776
     0.09389
     0.56703
     0.31226
     0.12118
     0.23037
    -0.36106
    -0.15179
     0.46694
     0.18488
    -0.04260
     0.62163
     1.19486
     0.03019
    -1.44384
    -3.29093
    -4.30092
    -2.68130
    -0.47025
    -0.11539
    -0.46115
    -1.49843
    -1.83510
    -2.09897
    -2.14446
    -2.34464
    -1.76231
    -0.70682
    -0.34287
    -0.27917
     0.51244
     1.01288
     1.04928
     1.08567
     0.94009
     0.71262
     0.84910
     1.01288
     1.47693
     1.40414
     1.68621
     1.19486
     0.98558
     0.81270
     1.23126
     1.31315
     1.39504
     1.15847
     1.32225
     1.27675
     1.37684
     0.98558
     1.07657
     1.34954
     1.33135
     0.94009
     0.99468
     0.99468
     0.84000
     0.74901
     0.74901
     0.63072
     0.59433
     0.75811
     0.59433
     0.65802
     0.43055
     0.47604
     0.53974
     0.53974
     0.66712
     0.68532
     0.54883
     0.82180
     0.66712
     0.53974
     0.65802
     0.63982
     0.53974
     0.54883
     0.46694
     0.37595
     0.16668
     0.22127
    -0.06080
    -0.13359
    -0.11539
    -0.38836
    -0.57034
    -0.65223
    -0.64313
    -1.04349
    -1.29826
    -1.07078
    -1.15267
    -1.34375
    -1.47114
    -1.37105
    -1.57123
    -1.70771
    -1.15267
    -1.12538
    -1.08898
    -1.02529
    -1.22547
    -1.28916
    -0.97979
    -1.08898
    -1.51663
    -0.79781
    -0.39746
    -0.34287
    -0.41566
    -0.24278
    -0.30647
    -0.24278
    -0.26097
    -0.27007
    -0.36106
    -0.70682
    -0.97979
    -1.63492
    -2.11717
    -0.23368
     0.33956
    -0.89790
    -0.70682
    -0.82511
    -0.36106
    -0.76142
    -1.07988
    -0.81601
    -0.01530
     0.52154
     0.92189
     1.03108
     1.07657
     1.09477
     1.33135
     1.70440
     1.67711
     1.87728
     1.57702
     1.82269
     1.84999
     1.58612
     1.33135
     1.24945
     1.13117
     1.15847
     1.46783
     1.19486
     1.24945
     0.99468
     0.98558
     0.95829
     0.81270
     0.85820
     0.91279
     0.79451
     0.81270
     0.88550
     0.95829
     0.83090
     0.77631
     0.73081
     0.92189
     0.96739
     0.88550
     0.66712
     0.56703
     0.72171
     0.59433
     0.70352
     0.69442
     0.61253
     0.26677
     0.51244
     0.54883
     0.23947
     0.15758
     0.06659
     0.23947
     0.10298
     0.24857
     0.06659
    -0.06990
    -0.00620
    -0.05170
    -0.14269
     0.20307
     0.08479
    -0.13359
    -0.06990
     0.31226
     0.18488
     0.19397
    -0.16998
    -0.00620
     0.10298
     0.41235
     0.27586
     0.29406
     0.02109
    -0.04260
     0.11208
     0.13028
     0.16668
    -0.05170
    -0.21548
    -0.48845
     0.36685
     0.53974
     0.31226
     0.21217
     0.19397
     0.21217
     0.12118
     0.12118
     0.46694
     0.58523
     0.36685
     0.90369
     1.34954
     2.09566
     2.15935
     1.21306
    -0.29737
    -0.07900
     0.77631
     0.23947
     0.68532
     0.43055
     0.23037
     0.05749
     0.19397
    -0.21548
    -0.75232
    -0.81601
    -0.58854
    -0.02440
     0.17578
    -0.03350
     0.04839
    -0.03350
    -0.13359
     0.16668
     0.33046
     0.72171
     0.94919
     0.75811
     0.76721
     0.31226
     0.17578
     0.19397
     0.35776
     0.09389
    -0.29737
    -0.15179
    -0.06080
    -0.04260
    -0.23368
    -0.37926
    -0.52484
    -0.26097
    -0.07900
    -0.14269
    -0.36106
    -0.16089
    -0.27917
    -0.28827
     0.08479
     0.01199
     0.13028
    -0.25188
    -0.02440
     0.24857
     0.24857
    -0.00620
     0.13028
     0.12118
     0.33046
     0.48514
     0.46694
     0.33956
     0.08479
     0.00290
     0.31226
     0.54883
     0.49424
     0.07569
     0.25767
     0.45784
     0.33956
     0.33956
     0.03929
     0.23037
     0.23037
     0.20307
     0.42145
     0.24857
    -0.00620
    -0.04260
     0.15758
     0.43055
     0.37595
     0.27586
     0.03929
     0.07569
     0.27586
     0.18488
     0.29406
     0.10298
     0.15758
     0.13028
     0.15758
    -0.15179
    -0.04260
    -0.11539
     0.29406
     0.28496
     0.48514
     0.01199
    -0.09719
    -0.22458
    -0.06080
     0.50334
     0.62163
     0.72171
     0.99468
     1.64981
     1.51333
    -0.10629
    -0.36106
     0.28496
     0.20307
     0.62163
     0.91279
     0.64892
     0.93099
     0.97649
    -0.04260
     0.14848
     0.07569
     0.30316
     0.28496
     0.33956
     0.69442
     0.78541
     0.29406
     0.30316
     0.66712
     0.73991
     0.92189
     0.90369
     0.87640
     0.46694
     0.54883
     0.45784
     0.04839
     0.10298
     0.19397
     0.20307
     0.47604
     0.24857
     0.35776
    -0.00620
    -0.04260
    -0.23368
     0.28496
     0.18488
     0.03019
    -0.15179
    -0.01530
    -0.09719
    -0.09719
     0.13938
     0.23037
    -0.06990
     0.16668
     0.18488
     0.32136
     0.21217
    -0.06080
    -0.18818
     0.11208
     0.34866
     0.43055
     0.52154
     0.15758
     0.33956
     0.23947
     0.33956
     0.40325
     0.24857
     0.08479
     0.16668
     0.31226
     0.44875
     0.35776
     0.07569
     0.17578
     0.38505
     0.47604
     0.18488
     0.23037
     0.15758
     0.33046
     0.46694
     0.20307
     0.32136
     0.35776
     0.28496
     0.38505
     0.44875
     0.25767
     0.12118
     0.04839
     0.36685
     0.35776
     0.13938
     0.22127
     0.13028
     0.22127
     0.13028
    -0.00620
     0.07569
    -0.06080
     0.09389
     0.19397
    -0.01530
     0.03929
    -0.06990
    -0.22458
     0.24857
     0.28496
    -0.07900
    -0.20638
    -0.05170
    -0.38836
    -0.09719
    -0.16089
    -0.37016
    -0.41566
     0.29406
     0.21217
     0.43055
     1.28585
     1.70440
     0.62163
    -1.55303
    -1.93519
     0.29406
     0.63072
     0.07569
     0.43055
     0.22127
     0.46694
     0.17578
    -0.38836
    -0.87970
    -0.93430
    -0.58854
    -0.06080
    -0.50665
    -0.98889
    -0.62493
    -0.16089
    -0.27007
    -0.07900
    -0.23368
    -0.33377
    -0.27917
    -0.62493
    -0.55214
    -0.54304
    -0.47935
    -0.38836
    -0.22458
     0.57613
     0.29406
    -0.27917
    -0.26097
     0.06659
     0.27586
     0.16668
     0.43965
     0.56703
     0.78541
     0.83090
     0.84910
     0.60343
     0.59433
     0.83090
     0.53974
     0.66712
     0.64892
     0.44875
     0.41235
     0.42145
     0.55793
     0.31226
     0.35776
     0.26677
     0.31226
    -0.02440
    -0.05170
     0.21217
    -0.05170
    -0.05170
     0.00290
    -0.06080
     0.02109
     0.07569
    -0.27007
    -0.01530
    -0.01530
     0.05749
     0.11208
    -0.17908
    -0.01530
    -0.22458
    -0.12449
     0.04839
     0.28496
     0.40325
    -0.08809
    -0.08809
     0.09389
     0.07569
    -0.10629
    -0.11539
     0.11208
     0.17578
     0.00290
     0.03929
     0.04839
    -0.11539
    -0.18818
    -0.11539
    -0.04260
    -0.08809
    -0.05170
    -0.15179
    -0.16089
     0.13028
     0.08479
    -0.05170
     0.18488
     0.19397
     0.04839
     0.23947
     0.22127
     0.25767
     0.31226
     0.32136
     0.44875
     0.44875
     0.47604
     0.05749
     0.19397
     0.42145
     0.43055
    -0.29737
    -1.72591
    -2.54482
    -2.32644
    -1.05259
     1.07657
     0.72171
    -1.40745
    -0.99799
     0.45784
    -0.08809
    -0.12449
     0.36685
     0.36685
     0.76721
     1.24945
     0.66712
     1.17666
     1.85909
     1.61341
     0.94919
     0.56703
     0.53974
     0.43055
    -0.22458
    -0.47025
    -0.52484
    -0.72502
    -0.69773
    -0.86151
    -0.80691
    -0.69773
    -0.77962
    -0.76142
    -0.39746
    -0.47935
    -0.47025
    -0.26097
    -0.34287
    -0.31557
    -0.37926
    -0.39746
    -0.38836
    -0.16089
    -0.32467
    -0.16998
    -0.24278
    -0.24278
    -0.26097
    -0.45205
    -0.20638
    -0.22458
    -0.38836
    -0.42476
    -0.13359
    -0.24278
    -0.35196
    -0.49755
    -0.16998
    -0.05170
    -0.22458
    -0.16998
    -0.39746
    -0.28827
    -0.27007
    -0.40656
    -0.11539
    -0.21548
    -0.37926
    -0.34287
    -0.26097
    -0.26097
    -0.43386
    -0.53394
    -0.69773
    -0.32467
    -0.27917
    -0.52484
    -0.37016
    -0.48845
    -0.17908
    -0.33377
     0.23037
     0.26677
     0.23947
     0.24857
     0.24857
     0.22127
     0.25767
     0.13028
     0.18488
     0.37595
     0.54883
     0.52154
     0.34866
     0.03929
    -0.06080
    -0.25188
    -0.05170
    -0.23368
    -0.07900
    -0.27917
    -0.26097
    -0.05170
     0.04839
    -0.07900
    -0.06990
    -0.24278
    -0.01530
     0.32136
     0.19397
     0.14848
     0.47604
     0.64892
    -0.04260
     0.28496
    -0.23368
    -0.75232
    -1.02529
    -1.28916
    -3.00886
    -3.90056
    -3.55480
     0.52154
     1.05838
    -0.48845
    -0.72502
    -0.34287
    -2.05347
    -1.30736
    -0.47025
     0.13028
     0.53974
     1.32225
     1.55882
     2.00467
     2.23214
     2.12296
     1.67711
     1.63161
     1.14937
     0.76721
     0.41235
     0.33046
     0.33046
     0.01199
    -0.04260
    -0.05170
    -0.13359
    -0.14269
    -0.29737
    -0.31557
    -0.41566
    -0.45205
    -0.51575
    -0.83421
    -0.88880
    -0.78872
    -1.00709
    -1.34375
    -0.97069
    -0.27007
    -0.32467
    -0.59764
    -0.57944
    -0.44295
    -0.47025
    -0.12449
     0.46694
     0.33046
     0.49424
     0.34866
     0.33046
     0.56703
     0.84000
     0.83090
     0.92189
     0.63072
     0.60343
     0.28496
     0.43965
     0.45784
     0.12118
    -0.10629
    -0.03350
    -0.00620
    -0.15179
    -0.16998
    -0.27007
    -0.35196
    -0.20638
    -0.11539
    -0.17908
    -0.13359
    -0.20638
    -0.48845
    -0.22458
    -0.12449
    -0.03350
    -0.38836
    -0.23368
    -0.21548
    -0.23368
    -0.23368
    -0.29737
    -0.37016
    -0.16998
    -0.11539
    -0.30647
    -0.13359
    -0.24278
    -0.30647
    -0.35196
    -0.01530
    -0.21548
    -0.18818
    -0.12449
    -0.16998
     0.05749
    -0.15179
    -0.01530
    -0.04260
    -0.11539
    -0.17908
     0.29406
    -0.10629
    -0.25188
     0.80361
    -0.38836
    -0.17908
    -0.08809
    -1.03439
    -3.22724
    -4.06435
    -3.27273
     0.23947
    -0.49755
    -2.20815
    -3.77318
    -3.16355
    -1.98068
    -1.23456
    -2.10807
    -2.48112
    -1.99888
    -0.42476
     0.13028
     0.50334
     0.85820
     1.12207
     1.64981
     1.81359
     1.77720
     1.82269
     1.62251
     1.52242
     1.76810
     1.76810
     1.55882
     1.19486
     0.80361
     0.84000
     0.86730
     0.56703
     0.32136
     0.13028
    -0.00620
    -0.06080
    -0.01530
    -0.05170
    -0.34287
    -0.29737
    -0.19728
    -0.16998
    -0.06990
    -0.33377
    -0.63403
    -0.29737
    -0.28827
    -0.14269
    -0.28827
    -0.19728
    -0.44295
    -0.24278
    -0.36106
    -0.11539
    -0.31557
    -0.35196
    -0.12449
    -0.13359
    -0.06080
    -0.21548
    -0.21548
    -0.47935
    -0.15179
    -0.11539
    -0.40656
    -0.35196
    -0.77052
    -0.58854
    -0.53394
    -0.66133
    -0.06080
     0.13938
    -0.02440
    -0.13359
    -0.05170
     0.08479
    -0.29737
    -0.26097
     0.24857
     0.64892
     0.54883
     0.57613
     0.76721
     1.00378
     1.00378
     1.23126
     1.03108
     0.99468
     0.91279
     1.15847
     1.22216
     1.42234
     1.54062
     1.20396
     1.35864
     1.64981
     1.39504
     1.24036
     1.19486
     1.01288
     0.82180
     0.82180
     0.76721
     0.72171
     0.23947
    -0.35196
     0.27586
     0.23037
     0.19397
     0.20307
    -0.58854
    -2.85418
    -4.55569
    -4.51929
    -1.01619
    -1.35285
    -3.28183
    -3.50931
    -3.74588
    -2.79959
    -2.87238
    -3.66399
    -3.71858
    -3.14535
    -2.55392
    -2.49932
    -1.85329
    -1.38015
    -0.97979
    -0.90700
    -0.60674
    -0.62493
    -0.31557
    -0.27917
     0.03019
    -0.14269
    -0.67043
    -0.46115
    -0.30647
    -0.22458
    -0.27917
    -0.38836
    -0.76142
    -0.69773
    -0.56124
    -0.79781
    -1.00709
    -0.93430
    -0.94340
    -0.97979
    -1.06168
    -1.31646
    -1.29826
    -1.17087
    -1.04349
    -0.75232
     0.02109
     0.28496
    -0.17908
    -0.28827
     0.03019
     0.83090
     1.02198
     1.05838
     1.26765
     1.44963
     1.94098
     1.95917
     1.54972
     1.50423
     1.28585
     1.13117
     1.32225
     1.50423
     1.22216
     0.85820
     1.05838
     0.73081
     0.85820
     0.51244
     0.50334
     0.55793
     0.53064
     0.68532
     0.46694
     0.58523
     0.48514
     0.41235
     0.30316
     0.48514
     0.26677
     0.10298
     0.15758
     0.30316
     0.05749
    -0.06080
    -0.37016
    -0.47935
    -0.67043
    -0.87970
    -1.12538
    -0.72502
     0.30316
     0.85820
    -0.19728
    -0.63403
    -0.77052
    -0.67953
    -0.30647
     0.17578
     0.26677
     0.26677
     0.38505
     0.59433
     0.51244
     0.48514
     0.57613
     0.56703
     0.81270
     0.99468
     1.07657
     1.39504
     1.33135
     1.11297
     0.09389
    -0.52484
    -0.26097
    -1.20727
    -2.31734
    -4.39191
    -7.98600
    -5.02884
     3.14204
     3.54240
    -0.87970
    -3.64579
    -3.72768
    -2.97247
    -2.23545
    -1.34375
    -0.16089
     1.38594
     2.35043
     2.58700
     2.73259
     2.88727
     2.56881
     2.36863
     2.21395
     1.99557
     1.61341
     1.38594
     1.07657
     0.66712
     0.50334
     0.04839
     0.13938
     0.03929
     0.06659
    -0.29737
    -0.12449
    -0.29737
    -0.19728
    -0.42476
    -0.59764
    -0.42476
    -0.16089
    -0.34287
    -0.28827
    -0.16998
    -0.28827
    -0.01530
    -0.41566
    -0.16998
    -0.27007
    -0.20638
     0.00290
     0.11208
     0.13938
     0.10298
    -0.15179
    -0.08809
    -0.05170
     0.05749
     0.00290
    -0.25188
    -0.12449
    -0.09719
     0.26677
     0.45784
     0.67622
     0.74901
     0.82180
     1.14937
     0.78541
     0.69442
     0.67622
     0.93099
     1.27675
     1.20396
     1.46783
     0.95829
     0.65802
     0.54883
     0.45784
     0.29406
     0.36685
     0.06659
    -0.29737
    -0.35196
    -0.35196
    -0.41566
    -0.77052
    -0.71592
    -0.53394
    -0.34287
    -0.03350
     0.04839
     0.09389
     0.13938
     0.53064
     0.72171
     0.84910
     0.79451
     0.72171
     0.70352
     0.99468
     1.46783
     0.89459
     0.54883
     0.37595
     0.42145
     0.18488
     0.08479
    -0.05170
    -0.21548
    -0.29737
    -1.37105
    -1.63492
    -1.99888
    -3.01796
    -3.86417
    -1.15267
     0.10298
    -1.35285
    -2.02618
    -2.97247
    -3.28183
    -3.25454
    -3.09076
    -3.16355
    -3.12715
    -2.08987
    -0.44295
    -0.79781
    -1.38015
    -1.73501
    -2.00798
    -1.92609
    -1.35285
    -0.89790
    -0.52484
    -0.38836
    -0.18818
     0.20307
     0.23947
     0.27586
     0.04839
     0.18488
     0.36685
     0.13028
     0.42145
     0.99468
     0.76721
     0.90369
     0.68532
     0.51244
     0.49424
     0.62163
     1.14027
     1.57702
     1.58612
     1.38594
     1.37684
     1.44053
     1.27675
     1.13117
     1.56792
     1.69530
     1.54062
     1.41324
     1.66801
     1.75900
     1.64981
     1.58612
     1.45873
     1.54062
     1.54972
     1.84089
     1.57702
     1.26765
     1.40414
     1.04928
     1.18576
     1.33135
     1.12207
     0.81270
     0.74901
     0.80361
     0.80361
     0.47604
     0.33046
     0.26677
     0.23947
     0.60343
     0.37595
     0.14848
     0.13028
     0.01199
     0.03929
     0.46694
     0.32136
     0.14848
     0.11208
     0.27586
     0.31226
     0.19397
    -0.06990
    -0.08809
     0.05749
     0.15758
     0.17578
     0.02109
    -0.14269
    -0.14269
    -0.21548
    -0.10629
    -0.27007
    -0.29737
    -0.31557
    -0.38836
    -0.27007
    -0.37016
    -0.38836
    -0.50665
    -0.37016
    -0.44295
    -0.27917
    -0.31557
    -0.23368
    -0.38836
    -0.43386
    -0.30647
     0.01199
    -0.18818
    -0.22458
    -0.23368
     0.02109
     0.00290
     0.02109
    -0.13359
    -0.32467
    -0.04260
     0.09389
     0.04839
    -0.14269
    -0.15179
    -0.30647
    -0.09719
    -0.03350
     0.01199
    -0.26097
    -0.31557
    -0.18818
    -0.08809
    -0.31557
    -0.27007
    -0.38836
    -0.30647
    -0.28827
    -0.16998
    -0.17908
    -0.35196
    -0.43386
    -0.40656
    -0.29737
     0.02109
     0.19397
    -0.15179
    -0.16089
    -0.25188
    -0.27917
    -0.00620
    -0.19728
     0.05749
    -0.09719
    -0.32467
    -0.67043
    -1.43474
    -2.23545
    -2.55392
    -2.44473
    -2.66310
    -2.24455
    -0.90700
     0.48514
     1.24945
    -0.17908
    -1.35285
    -1.01619
    -2.14446
    -2.43563
    -1.25276
     0.19397
     0.01199
    -0.97069
     0.62163
     1.54972
     1.38594
     0.33956
     0.99468
     0.15758
    -2.61761
    -2.84508
    -1.97158
    -0.06080
     0.54883
     0.48514
     0.73081
     0.47604
    -0.08809
    -0.47025
    -0.89790
    -0.86151
    -0.39746
    -0.43386
    -0.53394
    -0.52484
    -0.47025
    -0.26097
     0.11208
    -0.05170
    -0.27007
    -0.26097
    -0.19728
    -0.06080
     0.22127
     0.05749
     0.07569
    -0.05170
     0.30316
     0.49424
     0.38505
     0.21217
     0.18488
     0.43055
     0.42145
     0.62163
     0.58523
     0.40325
     0.61253
     0.78541
     0.74901
     0.65802
     0.71262
     0.53974
     0.68532
     0.85820
     0.80361
     0.65802
     0.63072
     0.51244
     0.65802
     0.65802
     0.53064
     0.53064
     0.46694
     0.40325
     0.44875
     0.43055
     0.39415
     0.04839
     0.07569
     0.23037
     0.37595
     0.20307
     0.17578
     0.11208
     0.13938
     0.09389
     0.20307
     0.14848
     0.14848
     0.20307
     0.13028
     0.22127
     0.12118
     0.17578
    -0.02440
     0.22127
     0.23947
     0.16668
     0.09389
     0.04839
     0.04839
    -0.05170
    -0.04260
     0.03019
    -0.05170
    -0.14269
    -0.22458
     0.01199
    -0.06080
    -0.06990
    -0.34287
    -0.22458
     0.09389
     0.01199
     0.06659
    -0.04260
     0.03929
    -0.10629
     0.13938
     0.11208
     0.11208
    -0.03350
    -0.12449
     0.11208
    -0.00620
    -0.02440
    -0.25188
    -0.38836
    -0.17908
    -0.57944
    -0.71592
    -0.82511
    -1.20727
    -1.44384
    -1.60762
    -1.68041
    -1.20727
    -0.06990
    -0.86151
    -0.67953
    -0.99799
    -1.27096
    -1.11628
    -0.61583
    -0.12449
    -0.11539
     0.01199
     0.13938
     0.33956
     0.32136
     0.32136
     0.37595
     0.32136
     0.42145
     0.23947
     0.00290
     0.03019
     0.16668
    -0.08809
    -0.03350
    -0.12449
     0.06659
     0.11208
     0.18488
    -0.06080
    -0.04260
    -0.10629
     0.08479
     0.13028
     0.30316
     0.28496
     0.27586
     0.32136
     0.40325
     0.48514
     0.26677
     0.52154
     0.47604
     0.51244
     0.51244
     0.45784
     0.52154
     0.56703
     0.72171
     1.17666
     1.39504
     0.44875
    -0.52484
    -0.92520
     0.41235
     3.57879
     5.05283
     4.47959
     2.44142
    -1.20727
    -4.10984
    -5.15622
    -2.13536
     0.57613
     0.70352
    -0.43386
    -1.43474
    -2.29005
    -4.07344
    -4.40101
    -4.71037
    -4.61028
    -3.86417
    -3.23634
    -2.52662
    -2.26275
    -1.75321
    -1.17997
    -0.76142
    -0.36106
    -0.37926
    -0.35196
     0.13028
     0.46694
     0.57613
     0.81270
     0.69442
     0.84000
     0.87640
     0.50334
     0.62163
     0.48514
     0.30316
     0.56703
     0.54883
     0.37595
     0.03929
     0.05749
     0.15758
     0.02109
     0.00290
    -0.11539
    -0.43386
    -0.46115
    -0.32467
    -0.40656
    -0.37926
    -0.52484
    -0.53394
    -0.48845
    -0.47025
    -0.57034
    -0.83421
    -1.05259
    -1.29826
    -1.14357
    -1.08898
    -0.95250
    -0.77962
     0.03929
     0.08479
    -0.27917
    -0.07900
     0.10298
    -0.06990
     0.05749
     0.69442
     1.26765
     1.52242
     0.91279
     1.14027
     1.22216
     1.23126
     1.27675
     1.05838
     0.84000
     0.65802
     0.60343
     0.35776
     0.43965
     0.12118
     0.08479
     0.09389
     0.03019
     0.09389
     0.04839
    -0.27007
    -0.29737
    -0.18818
     0.14848
    -0.20638
    -0.35196
    -0.26097
    -0.14269
    -0.34287
    -0.14269
    -0.30647
    -0.33377
    -0.21548
    -0.25188
    -0.27917
    -0.41566
    -0.55214
    -0.33377
    -0.26097
    -0.30647
    -0.34287
    -0.47025
    -0.34287
    -0.44295
    -0.45205
    -0.36106
    -0.37016
    -0.24278
    -0.21548
    -0.14269
    -0.23368
     0.07569
    -0.07900
     0.00290
     0.17578
     0.33046
     0.20307
     0.20307
     0.21217
     0.25767
     0.15758
     0.15758
     0.35776
     0.13028
     0.04839
     0.19397
     0.30316
     0.44875
     0.04839
    -0.04260
     0.14848
     0.19397
     0.34866
     0.37595
     0.62163
     0.94919
     0.45784
    -1.24366
    -2.29914
    -2.74499
    -3.39102
    -2.06257
    -0.58854
    -1.28006
    -1.78960
    -2.36284
    -3.36372
    -4.26452
    -3.60030
    -3.30913
    -2.95427
    -2.33554
    -2.13536
    -2.54482
    -1.86239
    -0.72502
    -0.66133
    -0.26097
     0.04839
     0.10298
    -0.00620
     0.11208
    -0.16998
     0.57613
     0.82180
     0.92189
     1.83179
     1.74990
     1.91368
     2.22305
     1.82269
     1.56792
     1.84999
     1.72260
     1.76810
     1.86819
     1.78629
     1.73170
     1.50423
     1.54062
     1.57702
     1.48603
     1.20396
     1.13117
     0.89459
     0.69442
     0.71262
     0.86730
     0.53974
     0.53064
     0.43965
     0.61253
     0.78541
     0.42145
     0.34866
     0.56703
     0.72171
     0.51244
     0.90369
     0.63072
     0.63072
     0.50334
     0.46694
     0.87640
     0.65802
     0.48514
     0.46694
     0.77631
     0.54883
     0.50334
     0.33046
     0.28496
     0.17578
     0.33956
     0.45784
     0.22127
     0.06659
     0.04839
    -0.06990
     0.16668
     0.35776
     0.08479
    -0.05170
     0.00290
     0.11208
     0.04839
     0.09389
     0.10298
    -0.11539
     0.12118
    -0.05170
    -0.01530
    -0.09719
     0.04839
    -0.35196
    -0.24278
    -0.12449
    -0.15179
    -0.48845
    -0.58854
    -0.51575
    -0.37926
    -0.72502
    -0.61583
    -0.79781
    -0.81601
    -0.78872
    -1.07078
    -0.86151
    -1.10718
    -1.30736
    -1.24366
    -0.72502
    -0.37926
    -0.90700
    -0.81601
    -0.77962
    -0.57034
    -0.64313
    -0.64313
    -0.49755
    -0.31557
    -0.23368
     0.06659
     0.13028
    -0.34287
    -0.37926
    -0.53394
    -0.01530
     0.18488
    -0.18818
     0.19397
     0.62163
     1.21306
     1.71350
     0.56703
     0.84000
     1.39504
     1.36774
     0.77631
     0.17578
     0.00290
    -0.34287
     0.27586
     0.66712
     0.64892
     0.70352
     0.13938
    -0.49755
    -1.25276
    -1.51663
    -1.29826
    -1.43474
    -2.05347
    -2.12626
    -1.64402
    -0.83421
    -0.93430
    -1.16177
    -1.06168
    -1.26186
    -1.03439
    -1.09808
    -1.12538
    -1.06168
    -0.75232
    -0.89790
    -0.51575
     0.04839
     0.52154
     1.29495
     1.64071
     1.09477
     0.44875
     0.59433
     0.97649
     1.67711
     2.51421
     2.28674
     1.24945
     1.38594
     1.42234
     1.19486
     0.99468
     0.95829
     0.98558
     0.67622
     0.37595
     0.32136
     0.26677
     0.13938
    -0.07900
    -0.45205
    -0.43386
    -0.28827
    -0.47935
    -0.43386
    -0.54304
    -0.57034
    -0.66133
    -0.27917
    -0.45205
    -0.48845
    -0.42476
    -0.49755
    -0.31557
    -0.42476
    -0.40656
    -0.53394
    -0.54304
    -0.19728
    -0.29737
    -0.54304
    -0.53394
    -0.51575
    -0.57034
    -0.57944
    -0.49755
    -0.33377
    -0.42476
    -0.17908
    -0.27917
    -0.16089
    -0.46115
    -0.57944
    -0.42476
    -0.29737
    -0.29737
    -0.30647
    -0.44295
    -0.27007
    -0.47025
    -0.57944
    -0.61583
    -0.82511
    -0.91610
    -0.91610
    -0.67953
    -0.12449
    -0.39746
    -0.45205
    -0.59764
    -0.51575
    -0.23368
    -0.26097
    -0.22458
    -0.14269
    -0.25188
    -0.13359
    -0.13359
     0.03929
     0.34866
     0.41235
     0.43965
     0.60343
     0.78541
     1.12207
     1.11297
     1.41324
     1.17666
     1.34954
     1.64071
     1.53152
     2.05016
     1.95008
     1.95917
     1.82269
     1.48603
     1.44053
     1.27675
     1.02198
     0.93099
     0.66712
     0.45784
     0.34866
     0.74901
     0.59433
     0.16668
     0.24857
     0.33046
     0.33046
     0.51244
     0.84000
     0.63982
     1.00378
     1.02198
     1.29495
     0.99468
     1.32225
     1.25855
     0.68532
     0.95829
     0.71262
     0.04839
    -0.95250
    -1.50753
    -1.90789
    -1.29826
    -1.14357
    -1.35285
    -1.07988
    -1.64402
    -2.84508
    -3.16355
    -3.11805
    -2.29005
    -1.93519
    -1.80780
    -1.40745
    -1.29826
    -0.98889
    -0.57944
    -0.50665
    -0.58854
    -0.50665
    -0.06080
     0.16668
     0.23037
     0.20307
     0.37595
     0.63072
     0.63072
     0.43055
     0.92189
     0.66712
     1.05838
     1.03108
     1.31315
     1.42234
     1.46783
     1.15847
     1.41324
     1.41324
     1.35864
     1.35864
     1.57702
     1.63161
     1.66801
     1.32225
     1.08567
     0.85820
     0.95829
     1.01288
     1.02198
     0.94009
     0.77631
     0.38505
     0.22127
     0.29406
     0.10298
    -0.06080
    -0.27917
    -0.20638
    -0.39746
    -0.91610
    -1.39835
    -1.29826
    -0.09719
     0.51244
    -0.91610
    -0.95250
    -1.34375
    -1.32555
    -1.27096
    -0.77962
    -0.54304
    -0.24278
    -0.23368
    -0.22458
     0.06659
    -0.16089
    -0.02440
    -0.05170
     0.15758
    -0.04260
     0.26677
     0.21217
     0.43965
     0.21217
     0.08479
     0.15758
     0.19397
     0.12118
     0.15758
     0.06659
    -0.11539
    -0.18818
    -0.56124
    -0.17908
    -0.24278
    -0.28827
    -0.29737
    -0.32467
    -0.47025
    -0.50665
    -0.71592
    -0.67953
    -0.46115
    -0.47935
    -0.61583
    -0.74322
    -0.87061
    -0.88880
    -0.78872
    -0.76142
    -0.80691
    -0.61583
    -0.77052
    -0.75232
    -0.60674
    -0.57034
    -0.61583
    -0.61583
    -0.37016
    -0.32467
    -0.44295
    -0.53394
    -0.70682
    -0.42476
    -0.37926
    -0.55214
    -0.42476
    -0.30647
    -0.24278
    -0.17908
     0.04839
    -0.73412
    -0.47025
     0.20307
     0.65802
    -0.06990
    -0.88880
    -1.26186
    -1.14357
     0.16668
     0.52154
     0.84000
    -0.16998
    -1.78050
    -2.65400
    -2.01708
    -0.63403
    -0.50665
    -0.52484
    -0.77962
    -1.19817
    -1.07988
    -0.94340
    -0.74322
    -0.65223
    -0.51575
    -0.26097
    -0.01530
     0.22127
     0.45784
     0.47604
     0.40325
     0.56703
     0.69442
     0.75811
     0.52154
     0.57613
     0.54883
     0.94919
     0.90369
     0.74901
     0.80361
     0.50334
     0.72171
     0.64892
     0.69442
     0.68532
     0.29406
     0.49424
     0.65802
     0.73991
     0.33046
     0.23037
     0.37595
     0.41235
     0.48514
     0.32136
     0.32136
     0.07569
     0.17578
    -0.02440
     0.09389
     0.00290
    -0.37926
    -0.48845
    -0.78872
    -0.79781
    -0.06990
     1.13117
     1.80449
     0.57613
     0.39415
     0.04839
     0.15758
     0.26677
     0.84910
     1.06748
     1.10387
     1.29495
     1.45873
     1.72260
     1.94098
     1.78629
     1.07657
     0.55793
     0.45784
     0.81270
     0.96739
     1.17666
     1.03108
     0.86730
     0.72171
     0.67622
     0.72171
     0.49424
     0.45784
     0.13938
     0.27586
     0.43055
     0.36685
     0.15758
     0.06659
     0.08479
     0.04839
     0.24857
     0.15758
    -0.01530
    -0.02440
    -0.00620
     0.09389
     0.23037
     0.08479
     0.08479
    -0.05170
     0.10298
     0.21217
    -0.04260
     0.09389
    -0.01530
     0.16668
     0.19397
     0.33956
     0.14848
    -0.11539
    -0.15179
    -0.02440
     0.35776
     0.31226
     0.03929
     0.11208
     0.14848
     0.23037
     0.24857
     0.35776
     0.42145
     0.16668
     0.23947
     0.43965
     0.46694
     0.42145
     0.32136
     0.16668
     0.29406
     0.42145
     0.33956
     0.42145
     0.13938
     0.23037
    -0.32467
    -1.40745
    -1.84420
    -2.59031
    -2.85418
    -1.96248
    -2.61761
    -2.37194
    -0.57034
     0.43965
    -1.48934
    -2.22635
    -2.69040
    -2.66310
    -2.31734
    -1.85329
    -1.14357
    -0.28827
     0.17578
     0.72171
     1.58612
     0.98558
     0.72171
    -0.19728
    -0.56124
    -0.47935
    -0.12449
     0.60343
     0.96739
     0.87640
     0.55793
     0.13938
     0.47604
     0.64892
     0.70352
     0.57613
     0.49424
     0.40325
     0.53064
     0.84000
     0.65802
     0.54883
     0.29406
     0.83090
     1.12207
     1.11297
     0.72171
     0.53064
     0.97649
     1.05838
     0.65802
     0.66712
     0.46694
     0.61253
     0.53974
     0.78541
     0.95829
     0.54883
     0.30316
     0.39415
     0.49424
     0.62163
     0.29406
     0.34866
     0.22127
     0.33956
     0.22127
     0.27586
     0.22127
     0.13028
     0.00290
     0.35776
     0.09389
    -0.06080
    -0.23368
    -0.28827
     0.10298
    -0.03350
    -0.20638
    -0.06990
    -0.39746
    -0.19728
    -0.13359
    -0.18818
    -0.26097
    -0.27007
    -0.03350
     0.00290
    -0.10629
     0.07569
    -0.05170
    -0.29737
     0.05749
     0.19397
    -0.06990
     0.06659
    -0.23368
    -0.16998
    -0.25188
    -0.40656
    -0.57944
    -0.68863
    -0.78872
    -0.55214
    -0.63403
    -0.74322
    -0.91610
    -1.08898
    -1.25276
    -0.82511
    -0.91610
    -1.07988
    -0.87970
    -1.04349
    -0.76142
    -0.69773
    -0.64313
    -0.77962
    -0.57034
    -0.70682
    -0.38836
    -0.23368
    -0.41566
    -0.66133
    -0.46115
    -0.15179
    -0.07900
     0.01199
    -0.05170
    -0.01530
     0.02109
    -0.11539
    -0.03350
     0.22127
     0.30316
     0.24857
     0.62163
     0.81270
     0.58523
     0.16668
    -0.31557
    -0.45205
    -0.54304
    -0.14269
    -0.15179
    -0.22458
    -0.55214
    -0.80691
    -0.86151
    -0.30647
    -0.01530
    -0.02440
    -0.45205
    -0.54304
    -0.16089
     0.33956
     0.03929
     0.52154
     0.67622
     0.94919
     0.82180
     0.85820
     1.16756
     1.38594
     1.86819
     1.98647
     1.12207
     0.36685
     0.29406
    -0.26097
    -0.33377
     0.57613
     0.73991
     2.32313
     1.80449
    -0.33377
    -0.64313
     0.16668
     1.04928
     1.70440
     1.66801
     1.14937
     1.44053
     2.07746
     1.57702
     1.18576
     1.21306
     1.44963
     1.31315
     1.35864
     1.44053
     1.35864
     0.94919
     0.70352
     0.26677
    -0.05170
    -0.18818
    -0.36106
    -0.29737
    -0.16998
    -0.41566
    -0.34287
    -0.31557
    -0.22458
    -0.16998
    -0.53394
    -0.32467
    -0.09719
    -0.11539
    -0.21548
     0.03929
    -0.24278
    -0.27007
    -0.22458
     0.03019
     0.01199
     0.17578
    -0.07900
     0.03019
     0.07569
     0.21217
    -0.00620
     0.11208
     0.14848
     0.23037
     0.22127
     0.18488
     0.22127
     0.13938
     0.23037
     0.23947
     0.32136
     0.37595
     0.47604
     0.39415
     0.60343
     0.84910
     0.65802
     0.74901
     0.61253
     0.83090
     0.71262
     0.80361
     0.63982
     0.63982
     0.56703
     0.53064
     0.44875
     0.39415
     0.33956
     0.21217
     0.31226
     0.35776
    -0.28827
    -0.65223
    -0.38836
    -0.18818
    -0.99799
    -2.18086
    -2.27185
    -1.50753
    -2.08077
    -1.88059
    -1.99888
    -2.51752
    -2.97247
    -2.09897
    -1.49843
    -1.49843
    -1.61672
    -2.27185
    -1.62582
    -1.38925
    -0.97979
    -0.55214
    -0.31557
     0.07569
     0.18488
     0.28496
     0.30316
     0.32136
     0.39415
    -0.02440
    -0.47935
    -0.16089
    -0.17908
    -0.41566
    -0.50665
    -0.47935
    -0.77962
    -1.08898
    -0.91610
    -0.86151
    -0.96160
    -1.55303
    -1.78960
    -2.64491
    -2.35374
    -0.77052
     0.87640
     0.57613
    -0.22458
    -0.82511
    -1.06168
    -0.87061
    -0.27917
     0.25767
     0.94009
     0.77631
     0.41235
     0.24857
     0.71262
     0.87640
     0.55793
    -0.10629
    -0.18818
    -0.34287
    -0.45205
    -0.85241
    -0.26097
     0.98558
     1.62251
     0.39415
    -1.03439
    -1.17997
    -0.55214
     0.31226
     0.79451
     0.91279
     0.73081
     0.78541
     0.49424
     0.44875
     0.77631
     0.90369
     0.78541
     1.14937
     1.12207
     0.45784
     0.60343
     0.83090
     1.02198
     0.64892
     0.49424
     0.39415
     0.57613
     0.96739
     1.28585
     1.34044
     1.33135
     0.88550
    -0.05170
    -0.19728
     0.39415
     0.66712
     1.23126
     1.26765
     1.23126
     0.82180
     0.89459
     0.79451
     0.81270
     0.94919
     0.91279
     0.83090
     0.74901
     0.67622
    -0.11539
    -0.30647
     0.34866
    -0.12449
    -0.85241
    -2.86328
    -3.13625
    -0.04260
    -0.56124
    -2.08077
    -2.20815
    -1.82600
    -2.09897
    -2.62671
    -1.89879
    -1.95338
    -2.10807
    -1.22547
    -0.48845
    -0.41566
    -0.38836
    -0.23368
     0.17578
     0.25767
     0.19397
     0.10298
     0.20307
     0.38505
     0.27586
     0.35776
     0.01199
    -0.26097
    -0.04260
    -0.32467
     0.13938
    -0.10629
    -0.33377
    -0.47025
    -0.62493
    -1.09808
    -1.05259
    -0.14269
     0.06659
    -0.30647
     0.01199
     0.38505
     0.20307
    -0.01530
     0.01199
    -0.02440
     0.23037
     0.61253
     0.60343
     0.55793
     0.50334
     0.91279
     0.66712
     0.60343
     0.34866
     0.23037
     0.25767
     0.41235
     0.29406
     0.30316
     0.39415
     0.25767
     0.28496
     0.50334
     0.62163
     0.38505
     0.35776
     0.50334
     0.48514
     0.43965
     0.23037
     0.39415
     0.36685
     0.42145
     0.43055
     0.27586
    -0.03350
     0.03929
    -0.06080
     0.31226
     0.11208
    -0.04260
    -0.26097
    -0.32467
    -0.18818
    -0.21548
    -0.09719
    -0.36106
    -0.35196
    -0.26097
    -0.28827
    -0.21548
    -0.49755
    -0.47025
    -0.45205
    -0.24278
    -0.16998
    -0.35196
    -0.45205
    -0.41566
    -0.46115
    -1.29826
    -1.33465
     1.85909
     4.60698
     3.07835
     0.84000
     0.25767
    -0.34287
    -0.02440
     0.82180
     1.13117
     1.70440
     1.80449
     1.27675
     0.83090
     0.52154
    -0.03350
    -0.23368
    -0.67043
    -0.38836
    -0.29737
    -0.20638
    -0.11539
     0.49424
     1.11297
     1.03108
     0.27586
    -1.73501
    -3.19084
    -3.11805
    -0.54304
     0.56703
     0.47604
     0.40325
    -0.07900
    -1.09808
    -2.31734
    -2.36284
    -1.80780
    -1.01619
    -0.79781
    -0.53394
    -0.22458
     0.30316
     0.65802
     0.53974
     0.75811
     0.33046
     0.27586
    -0.02440
    -0.35196
    -0.49755
    -0.67043
    -0.19728
    -0.46115
    -0.71592
    -1.05259
    -1.11628
    -0.32467
     0.74901
     0.96739
     0.29406
    -0.08809
    -0.18818
     0.17578
     0.72171
     0.94009
     1.31315
     1.38594
     1.50423
     1.50423
     1.54972
     1.47693
     1.23126
     0.73081
     0.66712
     0.84000
     0.61253
     0.37595
     0.30316
     0.19397
     0.17578
     0.06659
    -0.00620
    -0.10629
    -0.11539
    -0.09719
    -0.01530
     0.03929
     0.02109
     0.07569
     0.00290
     0.15758
     0.33956
     0.03929
     0.04839
    -0.39746
     0.24857
     0.62163
     0.25767
     0.31226
     0.07569
    -0.06080
     0.11208
    -0.00620
     0.00290
    -0.16998
    -0.47935
     0.05749
     0.11208
    -0.14269
    -0.27007
    -0.39746
    -0.27917
    -0.16089
    -0.19728
    -0.21548
    -0.06080
    -0.15179
    -0.00620
     0.12118
     0.17578
    -0.00620
     0.02109
     0.43055
     0.70352
     0.62163
     0.32136
     0.39415
     0.33956
     0.32136
     0.63982
     0.79451
     0.76721
     0.62163
     0.41235
     0.52154
     0.67622
     0.66712
     0.37595
     0.55793
     0.89459
     0.79451
     0.70352
     1.01288
     1.60431
     1.54972
     1.93188
     0.17578
    -1.72591
    -1.77140
    -1.90789
    -2.18086
    -1.10718
    -0.47025
    -0.31557
    -1.58942
    -3.00886
    -4.24632
    -4.81956
    -3.76408
    -3.12715
    -3.24544
    -2.89058
    -2.30824
    -1.77140
    -1.44384
    -1.60762
    -0.94340
    -0.70682
     0.17578
     0.75811
     0.49424
    -0.16998
    -0.50665
    -0.45205
     0.13028
     1.29495
     2.75079
     2.96006
     1.69530
     1.07657
     0.84000
     1.04928
     1.42234
     1.79539
     1.79539
     1.93188
     1.90458
     1.85909
     1.91368
     1.74080
     1.36774
     1.15847
     1.34044
     1.32225
     1.05838
     0.91279
     0.74901
     0.71262
     0.49424
     0.27586
     0.38505
     0.60343
     0.19397
     0.15758
     0.27586
     0.17578
     0.02109
     0.11208
    -0.03350
    -0.06990
    -0.40656
    -0.20638
    -0.11539
    -0.26097
    -0.46115
    -0.37926
    -0.39746
    -0.50665
    -0.35196
    -0.45205
    -0.21548
    -0.21548
    -0.26097
    -0.35196
    -0.46115
    -0.42476
    -0.16089
    -0.06080
    -0.18818
    -0.16998
    -0.00620
    -0.19728
     0.00290
     0.11208
     0.05749
     0.00290
     0.40325
     0.37595
     0.43965
     0.35776
     0.17578
     0.41235
     0.38505
     0.73081
     0.73081
     0.89459
     0.42145
     0.98558
     0.20307
     0.44875
     0.48514
     0.39415
     0.40325
     0.66712
     1.07657
     1.45873
     1.28585
    -0.42476
    -3.05436
    -1.13448
     1.12207
     0.74901
    -1.04349
    -1.34375
    -1.82600
    -1.80780
    -1.70771
    -2.06257
    -2.31734
    -2.11717
    -1.91699
    -1.95338
    -1.68951
    -1.20727
    -1.51663
    -1.44384
    -1.48934
    -1.08898
    -0.49755
    -0.26097
    -0.19728
    -0.08809
     0.26677
     0.37595
     0.09389
     0.50334
     0.42145
     0.25767
     0.35776
     0.38505
     0.23947
     0.17578
     0.07569
     0.18488
    -0.03350
    -0.14269
    -0.08809
    -0.39746
    -0.45205
    -0.67043
    -1.37105
    -1.49843
    -1.48024
    -0.91610
    -0.37016
    -0.55214
    -1.25276
    -1.58942
    -1.28006
     0.18488
     1.10387
     2.06836
     1.40414
    -0.21548
    -0.91610
     0.52154
     1.40414
     1.97737
     2.23214
     1.91368
     1.53152
     1.17666
     1.03108
     0.95829
     0.50334
     0.35776
     0.57613
     0.53974
     0.39415
     0.09389
    -0.02440
    -0.00620
     0.03929
    -0.09719
     0.07569
    -0.04260
    -0.21548
    -0.24278
     0.00290
    -0.16998
    -0.26097
    -0.37016
     0.03019
     0.78541
     1.48603
     1.75900
     1.52242
     1.00378
     1.45873
     0.53974
     0.64892
     1.07657
     1.40414
     1.82269
     1.35864
     0.91279
     0.63072
     0.38505
     0.23037
    -0.00620
     0.42145
    -0.27917
    -1.82600
    -1.53483
    -0.64313
    -0.58854
    -0.36106
    -0.33377
    -0.48845
    -0.63403
    -0.05170
    -0.06990
    -0.26097
    -0.29737
    -0.87970
    -0.42476
    -0.00620
    -0.40656
    -0.12449
     0.27586
     0.25767
     0.28496
     0.42145
     0.17578
     0.33046
     0.05749
     0.21217
     0.38505
     0.33956
     0.20307
     0.53974
     0.47604
     0.33956
     0.51244
     0.29406
     0.01199
     0.10298
    -0.20638
    -0.22458
    -0.08809
    -0.17908
    -0.47025
    -0.59764
    -0.24278
    -0.10629
    -0.27007
    -0.46115
    -0.37016
    -0.35196
    -0.00620
    -0.11539
    -0.27917
    -0.24278
    -0.23368
    -0.19728
     0.10298
    -0.01530
    -0.23368
    -0.27917
    -0.44295
    -0.23368
    -0.11539
    -0.35196
    -0.77052
    -1.03439
    -0.69773
    -1.02529
    -0.76142
     0.37595
     0.42145
    -0.13359
    -0.35196
    -0.13359
    -0.29737
    -0.09719
     0.09389
     0.15758
     0.42145
     0.17578
     0.13028
     0.22127
     0.24857
     0.13028
    -0.28827
    -0.70682
    -0.85241
    -1.17997
    -1.29826
    -0.84331
     0.23947
     0.79451
     1.07657
     0.24857
     0.21217
     0.25767
     1.17666
     0.55793
     0.78541
     1.67711
     1.90458
     1.78629
     1.68621
     1.63161
     1.59522
     1.57702
     1.29495
    -0.18818
    -1.31646
    -0.33377
    -0.24278
    -0.13359
    -0.38836
    -0.64313
    -0.87061
    -0.76142
    -0.81601
    -0.87970
    -0.73412
    -0.86151
    -1.28006
    -0.63403
    -0.69773
    -0.56124
    -0.82511
    -0.80691
    -0.35196
     0.10298
    -0.37016
    -0.41566
    -0.72502
    -0.33377
     0.01199
     0.13028
    -0.06080
     0.02109
    -0.06990
     0.28496
     0.31226
     0.46694
     0.17578
     0.23037
     0.09389
     0.23947
     0.19397
     0.11208
     0.12118
     0.13938
     0.14848
     0.00290
    -0.35196
    -0.37926
    -0.06990
    -0.04260
     0.19397
     0.27586
    -0.03350
    -0.21548
    -0.14269
     0.27586
     0.32136
     0.27586
    -0.05170
    -0.05170
     0.32136
     0.35776
     0.22127
     0.23947
     0.32136
     0.13938
     0.31226
     0.52154
     0.53064
     0.24857
     0.18488
     0.33046
     0.56703
     0.41235
     0.17578
     0.50334
     0.41235
     0.32136
     0.16668
     0.02109
    -0.09719
    -0.32467
    -0.19728
    -0.03350
    -0.27007
    -0.64313
    -0.76142
    -0.86151
    -0.83421
    -1.35285
    -1.65312
    -2.04437
    -2.77229
    -2.92697
    -2.19906
     0.10298
     1.47693
    -0.39746
    -1.55303
    -1.13448
    -0.46115
     0.32136
     0.85820
     1.48603
     2.05016
     2.25944
     2.01377
     2.24124
     1.55882
     1.44963
     1.61341
     1.66801
     1.82269
     1.14937
     0.61253
    -0.55214
    -1.26186
    -0.48845
    -0.43386
    -0.38836
    -0.87061
    -0.98889
    -0.92520
    -1.28916
    -1.20727
    -1.09808
    -1.10718
    -1.29826
    -1.72591
    -1.38015
    -1.14357
    -0.48845
    -0.53394
    -0.71592
    -1.19817
    -1.49843
    -1.69861
    -1.85329
    -1.94428
    -2.05347
    -2.68130
    -2.42653
     0.01199
     2.59610
     3.65158
     1.72260
    -1.15267
    -1.72591
    -0.39746
     0.76721
     1.68621
     2.27764
     2.59610
     2.55971
     2.15935
     1.89548
     1.46783
     0.87640
     0.62163
     0.37595
     0.30316
     0.16668
    -0.16998
    -0.19728
    -0.00620
    -0.26097
    -0.44295
    -0.26097
    -0.19728
     0.04839
     0.36685
     0.85820
     0.89459
     0.75811
     0.29406
     0.28496
     0.64892
     0.69442
     1.11297
     0.84000
     1.06748
     1.07657
     0.89459
     0.84910
     0.63982
     0.54883
     0.44875
     0.33956
     0.28496
     0.43965
    -0.06080
     0.04839
     0.11208
     0.08479
     0.13028
    -0.49755
    -0.26097
     0.17578
     0.33046
     0.31226
     0.28496
     0.35776
     0.33956
     0.32136
     0.33956
     0.46694
     0.52154
     0.74901
     1.01288
     0.56703
     0.45784
     0.69442
     0.12118
     0.11208
     0.26677
     0.48514
     0.43055
     0.23947
    -0.01530
    -0.06990
    -0.22458
    -0.86151
    -0.95250
    -1.66222
    -1.60762
    -0.68863
    -0.82511
    -0.78872
    -0.92520
    -1.09808
    -1.16177
    -1.35285
    -1.42564
    -1.17087
    -1.66222
    -1.49843
    -1.52573
    -1.14357
    -1.03439
    -1.20727
    -1.15267
    -1.44384
    -1.61672
    -1.53483
    -1.09808
    -1.48024
    -1.21637
    -1.32555
    -1.30736
    -1.06168
    -0.97069
    -1.04349
    -0.94340
    -0.78872
    -0.44295
    -0.67953
    -0.46115
    -0.35196
     0.03019
     0.11208
    -0.27917
    -0.22458
    -0.27917
     0.01199
     0.08479
     0.01199
    -0.09719
    -0.19728
    -0.33377
    -0.07900
    -0.20638
    -0.54304
    -0.59764
    -0.89790
    -0.77962
    -0.87970
    -0.84331
    -0.89790
    -0.86151
    -1.11628
    -1.37105
    -1.29826
    -1.15267
    -1.09808
    -1.05259
    -1.07988
    -0.84331
    -0.48845
    -0.12449
    -0.16089
    -0.19728
    -0.25188
    -0.56124
    -0.47025
    -0.24278
     0.10298
     0.01199
     0.44875
     0.23947
     0.16668
     0.76721
     0.87640
     0.97649
     0.84000
     1.13117
     0.95829
     1.14027
     1.42234
     1.54062
     1.63161
     1.75900
     1.24036
     1.07657
     1.21306
     1.61341
     0.77631
    -0.07900
    -0.16998
     0.93099
     0.83090
    -0.08809
    -0.55214
    -1.16177
    -2.16266
    -3.36372
    -2.75409
    -0.28827
     0.42145
    -0.30647
    -0.42476
    -0.50665
    -0.40656
    -0.67953
    -0.77052
    -0.45205
     0.13938
     0.50334
     0.51244
     0.59433
     0.69442
     0.78541
     0.23947
     0.03019
    -0.37016
    -0.02440
    -0.23368
     0.22127
     0.59433
     0.33046
    -0.05170
    -0.55214
    -0.35196
     0.18488
     0.93099
     1.24036
     1.06748
     0.84910
     1.21306
     1.21306
     1.18576
     1.15847
     1.00378
     0.87640
     0.90369
     0.73081
     0.48514
     0.43055
     0.38505
     0.53064
     0.65802
     0.44875
     0.16668
     0.21217
     0.26677
     0.13028
     0.14848
     0.25767
     0.09389
    -0.06990
     0.14848
     0.13938
     0.00290
    -0.02440
    -0.11539
     0.12118
    -0.04260
    -0.06990
    -0.10629
    -0.01530
    -0.12449
    -0.09719
    -0.03350
     0.04839
    -0.14269
    -0.04260
    -0.06080
    -0.05170
     0.01199
    -0.13359
    -0.18818
     0.00290
     0.05749
     0.10298
    -0.06080
    -0.06080
    -0.13359
    -0.07900
    -0.10629
     0.15758
     0.01199
    -0.43386
    -0.18818
    -0.01530
    -0.11539
    -0.16089
    -0.06990
    -0.05170
     0.25767
     0.15758
    -0.02440
    -0.57944
    -0.77052
    -0.58854
    -0.57034
    -1.58033
    -0.61583
     0.55793
     0.78541
     1.18576
     1.12207
    -0.93430
    -3.30003
    -5.16532
    -2.96337
     0.35776
    -0.15179
    -0.37016
     0.12118
    -0.39746
    -1.86239
    -1.49843
    -1.36195
    -1.65312
    -1.03439
    -0.63403
    -0.66133
    -0.63403
    -0.25188
    -0.34287
     0.25767
     0.53064
     0.93099
     0.35776
    -0.09719
    -0.37926
    -0.37926
     0.01199
     0.22127
     0.09389
    -0.00620
     0.31226
     0.52154
     0.66712
     0.44875
     0.13938
     0.04839
     0.19397
     0.62163
     0.68532
     0.53064
     0.30316
     0.17578
     0.25767
     0.67622
     0.60343
     0.40325
     0.32136
     0.42145
     0.34866
     0.49424
     0.29406
     0.23037
     0.16668
     0.26677
     0.23947
     0.13938
    -0.06080
     0.06659
    -0.23368
     0.12118
     0.12118
    -0.10629
    -0.05170
    -0.20638
    -0.05170
     0.03019
    -0.15179
    -0.16089
    -0.12449
    -0.07900
    -0.11539
    -0.02440
    -0.13359
    -0.22458
    -0.27007
    -0.18818
     0.08479
     0.00290
    -0.26097
     0.01199
     0.01199
    -0.09719
    -0.04260
     0.01199
    -0.14269
     0.06659
     0.22127
     0.17578
     0.08479
     0.07569
     0.04839
    -0.15179
     0.30316
     0.15758
     0.19397
    -0.07900
     0.05749
     0.17578
     0.16668
     0.03019
    -0.13359
    -0.01530
     0.15758
     0.14848
     0.07569
    -0.09719
    -0.33377
    -0.27917
     0.09389
     0.05749
    -0.06080
    -0.28827
    -0.27007
    -0.00620
     0.01199
    -0.37926
    -0.57034
    -0.61583
    -0.14269
     0.28496
     0.70352
     0.43965
    -0.97979
    -1.40745
    -2.20815
    -2.69950
    -1.36195
    -1.38925
    -0.46115
    -0.31557
    -1.33465
    -2.08077
    -2.50842
    -2.66310
    -1.95338
    -1.74411
    -1.90789
    -1.74411
    -1.68041
    -2.05347
    -2.49022
    -2.90878
    -1.94428
     0.07569
     0.49424
    -1.33465
    -2.18086
    -0.30647
     0.74901
     0.23947
    -0.67043
    -0.29737
     0.30316
     0.96739
     1.27675
     1.08567
     1.13117
     1.16756
     1.02198
     0.56703
     0.80361
     1.32225
     1.11297
     0.51244
     0.35776
     0.16668
     0.07569
     0.36685
     0.46694
     0.78541
     0.80361
     0.48514
     0.10298
     0.41235
     0.73081
     0.63982
     0.60343
     0.13028
     0.30316
     0.50334
     0.46694
     0.36685
     0.43055
     0.27586
     0.43055
     0.51244
     0.67622
     0.67622
     0.39415
     0.69442
     0.94919
     0.69442
     0.62163
     0.53974
     0.63072
     0.43055
     0.73081
     0.61253
     0.52154
     0.44875
     0.39415
     0.39415
     0.28496
     0.36685
    -0.05170
     0.19397
     0.25767
     0.30316
     0.19397
     0.18488
     0.09389
    -0.02440
     0.00290
     0.10298
     0.11208
    -0.20638
    -0.08809
    -0.13359
     0.00290
    -0.13359
    -0.07900
    -0.19728
     0.08479
     0.08479
     0.18488
    -0.10629
    -0.07900
    -0.06080
     0.07569
     0.02109
     0.12118
     0.04839
     0.10298
    -0.08809
    -0.33377
    -0.27007
     0.03929
     0.07569
     0.06659
    -0.87061
    -3.27273
    -3.67309
    -2.23545
    -3.19084
    -2.12626
    -1.92609
    -1.29826
    -1.80780
    -3.05436
    -3.10895
    -3.30913
    -2.74499
    -2.00798
    -1.81690
    -1.25276
    -0.75232
    -0.42476
    -0.19728
     0.08479
     0.14848
     0.03019
     0.17578
     0.14848
     0.17578
    -0.01530
    -0.21548
    -0.30647
     0.05749
     0.07569
    -0.13359
    -0.47935
    -0.61583
    -0.59764
    -0.89790
    -0.97979
    -0.98889
    -1.39835
    -1.38015
    -1.46204
    -1.37105
    -1.48024
    -0.97979
    -0.44295
    -0.32467
    -0.55214
    -0.73412
    -0.99799
    -0.48845
     0.24857
     0.54883
     0.99468
     1.18576
     1.19486
     0.88550
     1.13117
     0.94009
     1.11297
     1.18576
     0.79451
     0.54883
     0.65802
     0.48514
     0.25767
     0.20307
     0.16668
    -0.00620
    -0.06990
     0.19397
    -0.29737
    -0.25188
    -0.13359
    -0.11539
     0.12118
     0.18488
     0.22127
     0.23947
     0.31226
     0.47604
     0.37595
     0.43055
     0.32136
     0.50334
     0.24857
     0.57613
     0.48514
     0.21217
     0.36685
     0.28496
     0.34866
     0.13938
     0.38505
     0.03929
     0.19397
     0.32136
     0.26677
     0.05749
     0.16668
     0.13028
     0.18488
     0.16668
     0.20307
     0.01199
    -0.04260
    -0.04260
     0.18488
     0.33956
     0.16668
    -0.20638
     0.08479
     0.03929
     0.19397
     0.02109
    -0.28827
    -0.74322
    -0.12449
     1.03108
     0.63072
     0.20307
    -1.40745
    -1.24366
     0.20307
    -3.37282
    -2.91787
    -0.84331
     0.35776
    -0.36106
    -1.98068
    -1.12538
    -1.44384
    -1.03439
    -0.71592
    -0.82511
    -0.17908
     0.02109
     0.33046
     0.43055
     0.48514
     0.95829
     1.47693
     1.47693
     1.52242
     1.20396
     1.14027
     1.04928
     1.18576
     1.15847
     1.16756
     0.75811
     0.71262
     0.75811
     0.83090
     0.50334
     0.63982
     0.63072
     0.49424
     0.43055
     0.21217
     0.21217
    -0.02440
     0.01199
     0.04839
    -0.00620
    -0.16089
    -0.43386
    -0.21548
    -0.41566
    -0.14269
    -0.33377
    -0.30647
    -0.41566
    -0.11539
    -0.05170
    -0.17908
    -0.27007
    -0.24278
    -0.20638
    -0.27007
    -0.13359
    -0.24278
    -0.18818
    -0.10629
    -0.09719
     0.06659
    -0.03350
    -0.22458
    -0.28827
    -0.02440
    -0.07900
    -0.07900
    -0.16998
     0.20307
     0.15758
     0.09389
     0.18488
     0.32136
     0.05749
    -0.10629
     0.29406
     0.28496
     0.23947
     0.24857
     0.16668
     0.38505
     0.21217
    -0.11539
     0.24857
     0.08479
     0.09389
     0.15758
     0.08479
     0.17578
    -0.06990
    -0.23368
     0.03019
     0.15758
     0.03929
     0.05749
     0.02109
    -0.02440
