# Supplementary material for: Software algorithm and hardware design for real-time implementation of new spectral estimator
Source: Biomed Eng Online. 2014 May 9;13:61. doi: 10.1186/1475-925X-13-61 (PMC4057578; doi:10.1186/1475-925X-13-61)
Supplement: Additional file 2 — txtfiles.zip. [file 1475-925X-13-61-S2.zip › FILE159.TXT]

     2.93262
     2.46968
     1.98662
     1.51363
     1.02553
     0.87458
     0.72865
     0.42674
     0.76891
     0.83935
     1.00541
     0.60789
     0.35629
     0.46700
     0.18018
    -1.06773
    -2.63767
    -3.19118
    -2.79366
    -2.72825
    -1.65646
    -0.86645
    -1.66652
    -2.29550
    -2.74334
    -3.09557
    -3.19118
    -2.67290
    -1.88289
    -1.06773
    -0.38842
     0.17515
     0.70349
     1.29222
     1.59414
     1.85076
     1.93127
     1.92624
     1.90108
     1.73503
     1.64445
     1.52872
     1.67465
     1.70987
     1.30732
     0.39152
    -0.21231
     0.06948
     0.46196
     0.54751
     0.35126
     0.05438
    -0.35823
    -0.60983
    -0.68530
    -0.69034
    -0.68530
    -0.59473
    -0.64505
    -0.69034
    -0.68530
    -0.50919
    -0.44881
    -0.45887
    -0.53938
    -0.52932
    -0.44881
    -0.43371
    -0.42868
    -0.51422
    -0.51925
    -0.45887
    -0.51925
    -0.42868
    -0.50919
    -0.52932
    -0.54944
    -0.44881
    -0.35823
    -0.42365
    -0.39849
    -0.43371
    -0.28779
    -0.25256
    -0.30288
    -0.33307
    -0.29282
    -0.22740
    -0.21734
    -0.15193
    -0.20224
    -0.21231
    -0.26263
    -0.19218
    -0.13683
    -0.08148
    -0.14186
    -0.13180
    -0.19218
    -0.20224
    -0.10161
    -0.04626
    -0.14186
    -0.11167
     0.01413
     0.04432
     0.01916
     0.01413
    -0.00600
    -0.16702
     0.13992
     0.13992
     0.04432
    -0.01606
     0.02922
    -0.04122
    -0.02613
     0.00406
    -0.13683
    -0.16199
    -0.19218
    -0.27772
    -0.28275
    -0.42868
    -0.63499
    -0.65511
    -0.22740
     0.03425
    -0.06135
    -0.02110
    -0.03619
     0.25062
     0.35629
     0.53744
     0.46700
     0.62802
     0.60789
     0.79407
     0.99534
     1.16139
     1.11611
     0.88967
     0.87458
     0.68840
     0.57770
     0.48712
     0.28585
     0.20031
     0.07451
     0.15502
    -0.09154
    -0.14186
    -0.26766
    -0.21734
    -0.26263
    -0.23747
    -0.33307
    -0.42365
    -0.37333
    -0.20224
    -0.18715
    -0.22237
    -0.21734
    -0.22237
    -0.10664
    -0.06638
     0.21540
     0.44687
     0.88464
     1.35764
     1.70987
     1.84070
     1.95643
     2.01178
     1.50356
     1.32241
     1.51363
     1.40796
     0.34623
    -0.65511
    -0.86142
    -0.80104
    -1.53569
    -2.12442
    -2.09423
    -1.98353
    -2.26028
    -2.32066
    -2.70309
    -3.09054
    -2.96978
    -2.34582
    -1.93321
    -1.80741
    -1.32938
    -0.87148
    -0.56454
    -0.24753
    -0.07645
     0.18521
     0.11476
    -0.01606
    -0.47900
    -0.64002
    -0.84129
    -0.77588
    -0.87148
    -0.71046
    -0.61486
    -0.56957
    -0.58970
    -0.59473
    -0.55448
    -0.47397
    -0.48403
    -0.37836
    -0.26766
    -0.10664
    -0.07142
     0.01413
     0.09967
     0.18018
     0.10973
     0.17515
     0.28082
     0.29591
     0.26069
     0.33113
     0.30094
     0.27075
     0.19024
     0.25566
     0.35126
     0.30094
     0.34120
     0.30094
     0.31101
     0.22547
     0.27075
     0.19527
     0.21037
     0.37139
     0.28082
     0.24559
     0.27578
     0.29591
     0.27075
     0.25566
     0.31604
     0.35629
     0.22043
     0.26069
     0.24559
     0.27075
     0.32107
     0.14496
     0.36133
     0.33617
     0.28585
     0.21540
     0.28082
     0.28082
     0.27075
     0.22547
     0.21540
     0.35126
     0.28585
     0.20031
     0.29591
     0.25062
     0.35629
     0.31604
     0.23050
     0.25566
     0.29591
     0.19527
     0.29088
     0.31101
     0.19024
     0.18018
     0.23050
     0.28082
     0.23050
     0.30598
     0.20031
     0.24056
     0.26069
     0.18018
     0.07954
     0.27075
     0.26572
     0.23050
     0.20031
     0.29088
     0.16005
     0.09967
     0.05438
     0.11476
     0.15502
     0.13992
     0.07451
    -0.00097
     0.06948
     0.03425
    -0.05129
     0.03929
     0.05941
    -0.02613
    -0.10161
     0.01413
     0.00406
    -0.13180
    -0.19218
    -0.13683
    -0.03116
     0.00406
    -0.00600
    -0.08651
    -0.12677
    -0.16199
    -0.17708
    -0.16199
    -0.18715
    -0.20728
    -0.24250
    -0.24250
    -0.16702
    -0.23244
    -0.33307
    -0.38842
    -0.37836
    -0.33810
    -0.43874
    -0.50919
    -0.70543
    -0.86645
    -1.20862
    -1.33442
    -1.07276
    -0.87652
    -0.79601
     0.20534
     1.47840
     2.51497
     2.48981
     1.47337
     0.36636
     0.21037
     0.91483
     1.26203
     1.44318
     1.46331
     0.75884
     0.66324
     0.23050
     0.36636
     0.60286
     0.24056
    -1.04760
    -1.94831
    -2.03385
    -1.66652
    -1.01238
    -0.64002
    -0.33810
    -0.19721
    -0.09657
     0.02419
     0.24559
     0.25062
     0.46196
     0.61292
     0.42674
     0.51228
     0.56260
     0.45693
     0.24559
     0.12986
     0.12986
     0.12986
     0.20031
     0.11980
     0.04935
     0.04432
     0.16005
     0.19024
     0.27075
     0.28585
     0.24559
     0.05941
     0.21037
     0.28082
     0.28082
     0.23553
     0.24056
     0.22547
     0.28585
     0.38145
     0.28585
     0.24559
     0.14999
     0.19527
     0.17011
     0.32107
     0.20031
     0.18521
     0.08457
     0.20031
     0.19527
     0.15502
     0.09967
     0.07954
     0.26069
     0.16005
     0.17515
     0.16508
     0.12986
     0.10470
     0.15502
     0.29088
     0.32610
     0.22043
     0.21540
     0.35126
     0.22043
     0.30598
     0.10973
     0.25062
     0.27075
     0.35126
     0.26572
     0.17011
     0.29088
     0.21037
     0.21540
     0.25062
     0.35126
     0.20534
     0.20031
     0.20031
     0.29088
     0.21540
     0.16005
     0.16005
     0.26069
     0.24056
     0.22043
     0.13489
     0.38145
     0.32107
     0.14496
     0.07954
     0.25062
     0.14496
    -0.01606
     0.09967
     0.16005
     0.25566
     0.07954
    -0.00097
    -0.05632
    -0.13683
     0.07954
    -0.04626
    -0.11167
    -0.18715
    -0.09657
    -0.19218
    -0.01103
    -0.10664
    -0.21231
    -0.16702
    -0.15696
    -0.13180
    -0.10161
    -0.25256
    -0.19218
    -0.25759
    -0.07142
    -0.07142
    -0.12173
    -0.20224
    -0.20728
    -0.29282
    -0.12173
     0.00909
    -0.20728
    -0.25759
    -0.14689
    -0.07645
    -0.10161
    -0.11670
    -0.21231
    -0.16702
    -0.09154
    -0.04122
    -0.04626
    -0.15193
    -0.13683
    -0.17205
    -0.13180
    -0.04122
    -0.01606
    -0.12677
    -0.23244
    -0.10161
    -0.11670
    -0.17708
    -0.25256
    -0.23244
    -0.21231
    -0.08148
    -0.09657
    -0.21231
    -0.18715
    -0.23244
    -0.20224
    -0.08148
    -0.12677
    -0.24250
    -0.14689
    -0.10664
     0.03929
     0.18521
     0.35629
     0.58273
     0.78400
     0.86955
     1.38783
     2.01681
     1.79038
     0.93496
     0.11476
    -1.08785
    -2.10429
    -2.15461
    -1.23378
    -0.34817
     0.84439
     0.45190
    -1.51053
    -3.09054
    -3.39749
    -2.79869
    -1.77219
    -1.26397
    -1.10798
    -1.23378
    -1.36964
    -1.73193
    -1.49544
    -0.45384
     0.24559
     0.16508
    -0.27269
    -0.53938
    -0.91677
    -1.24384
    -1.23378
    -0.97212
    -1.03250
    -1.03754
    -1.32435
    -1.46021
    -1.49040
    -1.25894
    -0.88658
    -0.68530
    -0.76581
    -0.86645
    -0.86142
    -0.77085
    -0.38842
    -0.32804
     0.04432
     0.12986
     0.38145
     0.71859
     1.01547
     1.09598
     1.16643
     1.20668
     1.40292
     1.58910
     1.60420
     1.59414
     1.65955
     1.65955
     1.71490
     1.50859
     1.42808
     1.25197
     1.24694
     1.10604
     0.97521
     0.91483
     0.67833
     0.56260
     0.66827
     0.55757
     0.46196
     0.35126
     0.25566
     0.27075
     0.27578
     0.19024
     0.10973
    -0.04626
     0.21540
     0.05438
     0.11476
     0.05941
     0.05438
    -0.13180
    -0.04122
     0.11476
     0.07954
    -0.06135
    -0.05129
    -0.04122
    -0.05632
    -0.01103
    -0.08651
     0.01413
     0.01413
     0.14999
     0.11980
     0.15502
     0.20031
     0.14999
     0.11476
     0.39655
     0.38145
     0.41164
     0.28082
     0.32610
     0.38649
     0.35629
     0.25062
     0.29591
     0.20534
     0.08960
     0.05941
    -0.03619
    -0.06135
    -0.36830
    -0.61486
    -0.54944
    -0.68530
    -0.60479
    -0.65511
    -0.61989
    -0.60479
    -0.67524
    -0.59473
    -0.48403
    -0.56957
    -0.39346
    -0.43874
    -0.07142
     0.10470
     0.19527
     0.22043
     0.59279
     0.78904
     0.84439
     1.11611
     1.30732
     1.38280
     1.35764
     1.30229
     1.29726
     1.28216
     0.91483
     0.27075
    -0.17205
    -0.48403
    -0.05632
     0.09464
    -0.16199
    -0.28779
    -0.57963
    -0.95703
    -1.17340
    -1.20359
    -1.13817
    -1.10295
    -0.87652
    -0.68530
    -0.50919
    -0.29282
    -0.18212
    -0.02110
     0.25062
     0.06948
     0.23050
     0.26069
     0.40661
     0.29591
     0.23553
     0.18018
     0.09967
     0.25062
     0.32107
     0.25566
     0.27075
     0.24559
     0.13489
     0.27578
     0.14496
     0.26572
     0.07954
     0.24559
     0.40661
     0.38145
     0.40661
     0.34623
     0.38649
     0.36636
     0.44687
     0.40661
     0.46196
     0.38145
     0.35126
     0.67330
     0.99534
     0.86451
     0.45693
     0.11476
    -0.68530
    -0.80104
    -0.21734
    -0.15696
    -0.51925
    -1.20359
    -1.53066
    -0.61989
    -0.67524
    -0.84129
    -1.55079
    -2.10429
    -2.17474
    -2.06404
    -1.50047
    -1.04760
    -0.61989
    -0.90167
    -0.93187
    -0.72556
    -0.34314
    -0.33810
    -0.34314
    -0.30791
    -0.30791
    -0.38339
    -0.45384
    -0.51925
    -0.65008
    -0.28275
    -0.05129
     0.10470
     0.45693
     0.49215
     0.25062
     0.19527
     0.35126
     0.53241
     0.64311
     1.08088
     1.32745
     1.58407
     1.78535
     1.87089
     1.86586
     1.87089
     1.87592
     1.70484
     1.77025
     1.68471
     1.47840
     1.44821
     1.37273
     1.27713
     1.12114
     1.04566
     0.98025
     0.99534
     1.15133
     1.31235
     1.31738
     1.35764
     1.45324
     1.17649
     1.20165
     1.24694
     1.09095
     1.01044
     0.79407
     0.51228
     0.48209
     0.12986
     0.16508
     0.25566
     0.25566
     0.12483
    -0.08651
    -0.25256
    -0.24753
    -0.39346
    -0.48906
    -0.27772
    -0.19218
    -0.19721
    -0.16199
     0.01916
     0.09967
     0.12483
     0.21037
     0.29088
     0.27578
     0.31101
     0.04935
    -0.09657
    -0.11167
     0.06445
     0.11980
     0.16005
     0.22547
     0.04432
     0.19024
     0.26069
     0.23553
     0.16508
    -0.02110
     0.05941
     0.09464
     0.12986
     0.09464
     0.09464
    -0.05129
    -0.07645
    -0.04626
    -0.03116
    -0.04626
    -0.10664
    -0.26263
    -0.07142
    -0.08148
    -0.15696
    -0.29282
    -0.22237
    -0.15696
    -0.02110
    -0.10664
    -0.20728
    -0.25256
    -0.21734
    -0.28779
    -0.16199
    -0.15193
    -0.19721
    -0.24250
    -0.18212
    -0.13180
    -0.15193
    -0.26766
    -0.23244
    -0.15193
    -0.19721
    -0.15193
    -0.14689
    -0.25256
    -0.12173
    -0.03116
     0.11476
    -0.01103
    -0.67021
    -1.00734
    -0.70543
    -0.38842
     0.00406
     0.23050
     0.16508
    -0.18212
    -0.48906
    -0.40855
    -0.57460
    -0.45384
    -0.36326
    -0.16199
    -0.08651
    -0.08148
    -0.01606
    -0.21231
    -0.19218
    -0.27269
    -0.19218
    -0.36326
    -0.45384
    -0.57460
    -0.42365
    -0.32804
    -0.23747
    -0.31798
    -0.33810
    -0.25256
    -0.17708
    -0.02110
     0.04935
    -0.04122
     0.17515
     0.55757
     0.99534
     0.97018
     1.02050
     0.85948
     0.56763
     0.23050
     0.03425
    -0.14186
     0.24559
     0.18018
    -0.11167
     0.10470
    -0.43371
    -1.40486
    -2.41124
    -2.81882
    -2.92952
    -1.89295
    -1.78225
    -1.95334
    -2.11939
    -2.17474
    -2.17977
    -2.07410
    -1.96340
    -1.78728
    -1.47531
    -1.08785
    -0.77085
    -0.53938
    -0.51925
    -0.33307
    -0.10664
    -0.11670
     0.02419
     0.02419
     0.01916
     0.03425
     0.12483
     0.19527
     0.10470
     0.23553
     0.10470
     0.12986
     0.27578
     0.34623
     0.24056
     0.17515
     0.27578
     0.24056
     0.16508
     0.07954
     0.12986
     0.19527
     0.41668
     0.42171
     0.47203
     0.50222
     0.33617
     0.33113
     0.52235
     0.68337
     0.68337
     0.62298
     0.79407
     0.87458
     0.93496
     0.78400
     0.76891
     0.88464
     0.88464
     0.99031
     1.04566
     0.84942
     0.78904
     0.74878
     0.78400
     0.83935
     0.76388
     0.80413
     0.68840
     0.72362
     0.74375
     0.72362
     0.58776
     0.55757
     0.57770
     0.57266
     0.43680
     0.44687
     0.40158
     0.26572
     0.26069
     0.41164
     0.41164
    -0.00097
    -0.20728
    -0.03619
     0.18018
     0.21540
    -0.00097
    -0.25256
    -0.46390
    -0.52428
    -0.68530
    -0.55951
    -0.28779
     0.24056
     0.26069
    -0.12677
     0.00909
     0.02419
    -0.29282
    -0.19218
     0.02922
     0.34623
     0.51731
     0.47203
     0.36636
     0.47203
     0.89974
     1.33248
     1.38280
     1.44821
     1.63439
     1.31738
     1.31738
     1.42808
     1.75012
     1.90108
     1.79038
     1.54382
     0.90980
     0.38145
     0.57266
     0.33113
     0.12986
     0.04935
    -0.11670
    -0.42868
    -0.54441
    -0.72556
    -0.18715
    -0.41358
    -0.92180
    -0.91677
    -0.51925
    -0.16199
     0.03425
     0.08457
     0.20031
     0.42171
     0.50725
     0.56763
     0.42171
     0.32107
     0.05941
     0.05438
     0.15502
     0.17515
     0.10973
    -0.06135
     0.01413
     0.14999
     0.13489
     0.03425
    -0.10161
    -0.12677
    -0.19218
     0.02419
     0.01413
     0.16005
     0.05438
    -0.01606
    -0.17708
     0.00909
    -0.04122
    -0.54441
    -0.56454
    -0.43371
    -0.63499
    -0.66518
    -0.84129
    -0.76581
    -0.63499
    -0.65008
    -0.55448
    -0.07142
    -0.29282
    -0.64505
    -0.79097
    -0.18715
    -0.05632
     0.05941
    -0.16199
    -0.29282
     0.03929
     0.27578
     0.16508
     0.12483
     0.19024
    -0.03116
    -0.28275
    -0.27772
    -0.13180
    -0.39346
    -0.56957
    -0.30791
    -0.29282
    -0.40855
    -0.47397
    -0.32804
    -0.25759
    -0.25759
    -0.42365
    -0.58970
    -0.53938
    -0.49409
    -0.42365
    -0.20224
    -0.22740
    -0.41358
    -0.58970
    -0.39346
    -0.25256
    -0.35320
    -0.27772
    -0.26263
    -0.19721
    -0.20224
    -0.07142
    -0.02613
    -0.04626
    -0.00097
     0.17515
     0.13489
     0.24056
     0.18521
     0.16508
     0.25062
     0.43680
     0.47203
     0.41668
     0.52738
     0.53744
     0.61795
     0.76388
     0.72865
     0.81923
     0.91986
     1.24190
     1.10101
     0.79910
     0.76891
     0.23553
    -0.09657
     0.01413
     0.03929
    -0.18212
    -0.16702
    -0.33307
    -0.33810
    -0.40855
    -0.73059
    -1.23378
    -1.19352
    -1.07779
    -0.71046
    -0.62995
    -0.62492
    -0.64505
    -0.64505
    -0.54441
    -0.29282
    -0.25759
    -0.09154
    -0.12173
    -0.04122
    -0.13683
    -0.04122
     0.02419
     0.08960
    -0.05129
    -0.07645
     0.01916
     0.03929
     0.07451
    -0.00097
     0.13992
     0.25566
     0.21540
     0.25062
     0.42171
     0.50725
     0.49719
     0.62298
     0.73368
     0.79910
     0.71356
     0.79407
     0.73368
     0.90980
     0.85948
     0.70853
     0.73872
     0.76891
     0.63305
     0.62298
     0.57266
     0.40158
     0.31604
     0.24559
     0.20031
     0.21540
     0.31101
     0.25062
     0.28082
     0.28082
     0.22547
     0.28585
     0.31101
     0.46700
     0.07451
    -0.39849
    -0.21734
    -0.24753
    -0.36830
    -0.67524
    -0.73562
    -0.73059
    -0.59976
    -0.59976
    -1.16333
    -1.50550
    -1.74200
    -1.87283
    -1.98353
    -1.45518
    -1.17843
    -0.80607
    -0.90671
    -1.24384
    -1.04760
    -1.15830
    -0.96709
    -0.97212
    -1.14320
    -1.16836
    -0.97715
    -0.70040
    -0.07142
     0.26069
     0.28082
     0.24056
    -0.02110
    -0.05129
     0.03929
     0.14999
     0.60286
     0.98528
     1.14127
     1.45324
     1.79541
     2.31369
     2.59548
     2.72631
     2.52503
     1.68974
     1.22178
     1.01044
     1.40796
     1.66961
     1.52872
     1.13623
     0.08457
    -0.77588
    -0.75575
    -0.65008
    -0.81110
    -0.87148
    -1.53066
    -2.27538
    -2.64774
    -2.84398
    -2.86914
    -2.67290
    -2.10933
    -1.75206
    -1.75709
    -1.90302
    -1.58601
    -1.41493
    -1.40989
    -1.35958
    -1.10798
    -0.91677
    -0.67021
    -0.45384
    -0.27269
    -0.12677
     0.01413
     0.16005
     0.28585
     0.25566
     0.30598
     0.63305
     0.45190
     0.36133
     0.33617
     0.41668
     0.58776
     0.81923
     0.64311
     0.54751
     0.32107
     0.48712
     0.38649
     0.64311
     0.46196
     0.54247
     0.47203
     0.37642
     0.42674
     0.32107
     0.26572
     0.26069
     0.21540
     0.40158
     0.33113
     0.32107
     0.18018
     0.15502
     0.15502
     0.21037
     0.10470
     0.10973
     0.12986
     0.01413
     0.08457
     0.12483
     0.07451
    -0.04626
    -0.09154
    -0.09657
     0.06948
     0.10470
     0.16508
    -0.03619
    -0.04122
     0.06445
     0.19527
     0.22043
     0.22547
     0.17011
     0.10973
     0.26069
     0.22043
     0.24056
     0.08457
    -0.14186
    -0.28275
    -0.29282
     0.26572
     0.34623
     0.17515
    -0.07142
    -0.38842
    -0.33810
    -0.17205
    -0.24250
    -0.13180
    -0.08651
    -0.01606
    -0.03116
    -0.10664
    -0.07645
    -0.12173
     0.01916
     0.02922
    -0.07142
    -0.02110
     0.07451
    -0.00097
    -0.06135
     0.05941
     0.05438
    -0.00097
     0.06445
     0.18521
     0.22043
     0.09967
     0.19527
     0.14999
     0.27578
     0.41668
     0.35629
     0.25062
     0.36636
     0.44687
     0.59279
     0.65317
     0.69343
     0.49215
     0.63808
     0.62298
     0.61795
     0.48712
     0.30598
     0.31604
     0.37642
     0.30094
     0.25062
     0.09464
    -0.08651
    -0.21734
    -0.35823
    -0.29282
    -0.23244
    -0.29785
    -0.35823
    -0.43371
    -0.89664
    -1.02244
    -1.00734
    -1.27907
    -1.38977
    -0.92683
    -1.06773
    -0.95703
    -0.91174
    -1.13314
    -1.68162
    -1.66149
    -1.25894
    -1.04257
    -0.88658
     0.00406
     0.28082
     0.89470
     0.99031
     0.84439
     1.45324
     1.62936
     1.90108
     1.82560
     1.81051
     1.85579
     2.08726
     2.13255
     2.25331
     2.06713
     1.65955
     1.23687
     0.99534
     0.85445
     0.55254
     0.37139
     0.26069
     0.16508
     0.08457
     0.12986
     0.10470
     0.01916
     0.00406
    -0.09657
    -0.09657
    -0.09657
    -0.36326
    -0.34817
    -0.22740
    -0.35320
    -0.36830
    -0.50919
    -0.70040
    -0.96709
    -0.92683
    -0.57963
    -1.01238
    -1.53066
    -1.95837
    -1.88289
    -1.62626
    -1.40486
    -1.23881
    -1.07276
    -1.18346
    -1.17340
    -1.08785
    -1.05766
    -0.94193
    -0.54944
    -0.24250
     0.11980
     0.39152
     0.66324
     0.86955
     0.52235
     0.13489
     0.39655
     0.60789
     0.66827
     0.75884
     0.89470
     0.67833
     0.33617
     0.17515
     0.12483
     0.07954
     0.22043
     0.18018
     0.17515
     0.01916
     0.06948
     0.13489
     0.18018
     0.24056
     0.13489
     0.02922
     0.02419
     0.13992
     0.19527
     0.11476
     0.09967
    -0.02613
     0.04432
     0.09464
     0.05941
     0.06948
    -0.01606
    -0.06638
     0.14999
     0.14496
     0.11476
     0.01413
    -0.01606
     0.03929
     0.12986
     0.07954
     0.05438
     0.06948
     0.12483
     0.12483
     0.25062
     0.23050
     0.17515
    -0.01606
     0.13992
     0.26069
     0.21037
     0.10973
     0.20031
     0.25062
     0.09464
     0.16508
     0.06948
     0.15502
     0.14999
     0.08960
     0.10973
     0.12483
    -0.03116
    -0.00600
    -0.06135
     0.10470
     0.08960
    -0.09154
    -0.00600
    -0.11167
     0.08457
    -0.02110
    -0.07645
    -0.08148
    -0.09657
    -0.04626
    -0.02110
     0.00406
    -0.17205
    -0.09657
    -0.14689
     0.02922
    -0.00600
    -0.16199
    -0.21734
    -0.22237
    -0.18715
    -0.11670
    -0.20728
    -0.24753
    -0.28779
    -0.26263
    -0.23747
    -0.27772
    -0.34314
    -0.51422
    -0.71550
    -1.11805
    -1.37467
    -1.17340
    -0.57460
    -0.20224
     0.36636
     0.99031
     1.75516
     1.89605
     1.71993
     1.34254
     0.35126
    -1.28913
    -1.41493
    -0.68530
     0.43177
     0.26572
    -0.34314
    -0.64002
    -1.16333
    -1.80741
    -2.86411
    -3.32201
    -3.55851
    -3.37233
    -3.06035
    -2.78360
    -2.32570
    -1.98353
    -1.44512
    -1.07276
    -0.87148
    -0.68530
    -0.36326
    -0.04626
     0.06948
     0.17515
     0.20534
     0.30598
     0.35629
     0.44184
     0.51228
     0.51731
     0.48712
     0.53744
     0.56260
     0.59782
     0.58776
     0.38649
     0.54247
     0.67833
     0.57770
     0.62298
     0.53744
     0.55254
     0.50725
     0.47203
     0.53744
     0.54247
     0.44184
     0.53241
     0.42171
     0.48209
     0.38145
     0.38145
     0.42171
     0.52738
     0.41164
     0.32610
     0.33113
     0.32610
     0.27578
     0.37139
     0.35126
     0.30094
     0.35629
     0.44184
     0.53744
     0.49719
     0.37139
     0.30598
     0.30094
     0.37139
     0.57266
     0.63305
     0.53241
     0.55757
     0.54247
     0.46196
     0.47706
     0.46196
     0.45190
     0.32107
     0.35629
     0.25062
     0.30598
     0.25566
     0.02922
     0.02419
     0.12483
     0.18521
     0.25566
     0.10470
     0.09464
     0.19024
     0.13489
     0.05941
     0.05438
     0.09464
     0.25062
     0.17011
     0.28082
     0.27075
     0.11476
     0.11476
     0.17515
     0.18521
     0.11980
     0.12483
    -0.01606
    -0.05632
     0.06445
     0.05941
     0.14999
     0.02922
    -0.03116
    -0.10161
    -0.01103
     0.01916
    -0.08651
    -0.10664
    -0.02110
    -0.07142
    -0.08148
    -0.01103
    -0.08651
    -0.15696
    -0.14689
    -0.08148
    -0.11167
    -0.12173
    -0.08148
    -0.11670
    -0.10161
    -0.08148
    -0.11670
    -0.18212
    -0.06135
    -0.00600
    -0.17205
    -0.08651
    -0.03116
    -0.08148
    -0.14689
    -0.13180
    -0.07645
    -0.08148
    -0.06638
    -0.12677
     0.04432
    -0.02613
    -0.04626
    -0.16702
    -0.04626
    -0.01606
    -0.12173
    -0.07142
    -0.00097
    -0.09154
    -0.03116
    -0.06135
     0.00406
    -0.05129
    -0.10664
    -0.08148
    -0.06638
    -0.10161
    -0.07645
    -0.22237
    -0.13180
    -0.03619
    -0.12677
    -0.14689
     0.03929
    -0.14689
    -0.15193
    -0.13180
    -0.15193
    -0.13683
    -0.15193
    -0.21734
    -0.19721
    -0.26263
    -0.33307
    -0.29282
    -0.35320
    -0.27772
    -0.22740
    -0.25759
    -0.18212
     0.00406
     0.42171
     0.80413
     1.55891
     2.85210
     4.10504
     5.64983
     7.02353
     7.73302
     6.60588
     0.78400
    -5.45552
    -5.02781
     1.74006
     4.93530
     3.50625
     0.22043
    -1.99862
    -3.63902
    -5.09323
    -6.01406
    -6.33610
    -6.33610
    -5.96374
    -5.33979
    -4.60514
    -3.71449
    -3.02513
    -2.22003
    -1.57091
    -1.25894
    -0.84129
    -0.50919
    -0.27269
    -0.14689
    -0.08651
     0.05941
     0.17011
     0.24559
     0.17011
     0.26069
     0.14496
     0.16005
     0.13992
     0.18521
     0.19527
     0.10470
     0.19527
     0.14999
     0.27075
     0.17011
     0.15502
     0.12986
     0.23553
     0.23050
     0.16508
     0.14496
     0.05438
     0.19527
     0.06948
     0.26572
     0.24056
     0.18521
     0.19527
     0.18018
     0.24559
     0.40158
     0.17011
     0.18521
     0.23553
     0.28585
     0.28585
     0.29088
     0.25062
     0.13992
     0.25566
     0.22547
     0.26069
     0.19024
     0.12986
     0.10973
     0.16508
     0.28082
     0.05438
     0.09464
     0.14496
     0.17515
     0.24056
     0.18521
     0.14999
    -0.01606
     0.06445
     0.10470
     0.17515
     0.22043
     0.09464
    -0.02110
     0.07451
     0.18521
     0.18521
     0.06948
    -0.05129
     0.04432
     0.03929
     0.08960
     0.07954
    -0.08651
    -0.00600
    -0.02110
    -0.01606
     0.13992
     0.09464
     0.02419
    -0.07645
     0.01916
     0.00909
     0.01916
     0.06445
     0.03929
     0.02419
     0.07954
     0.13489
    -0.02613
     0.06948
    -0.10161
    -0.10161
     0.11476
     0.04935
    -0.12677
    -0.01103
    -0.02110
    -0.07645
    -0.06638
    -0.18212
    -0.11670
    -0.02110
    -0.08651
    -0.15696
    -0.18715
    -0.16199
    -0.18212
    -0.26263
    -0.06638
    -0.21231
    -0.32804
    -0.23747
    -0.19721
    -0.12677
    -0.15193
    -0.27772
    -0.26263
    -0.23747
    -0.18212
    -0.22740
    -0.19218
    -0.26263
    -0.16199
    -0.34314
    -0.20728
    -0.09154
    -0.26263
    -0.29785
    -0.36326
    -0.21231
    -0.27772
    -0.23747
    -0.39849
    -0.35320
    -0.26766
    -0.21231
    -0.21231
    -0.22740
    -0.33307
    -0.37836
    -0.31798
    -0.18212
    -0.17708
    -0.27772
    -0.23747
    -0.18715
    -0.06638
    -0.07142
    -0.10664
    -0.36830
    -0.23244
    -0.25256
    -0.44881
    -0.40352
    -0.24753
    -0.04626
     0.06948
     0.48209
     1.09095
     1.60923
     2.17280
     2.98293
     3.68236
     4.64848
     5.35798
     3.85848
     0.64814
    -3.64405
    -7.94127
    -8.30357
    -1.60614
     4.37173
     4.53275
     0.40661
    -3.50819
    -5.95368
    -6.87451
    -6.43171
    -5.21399
    -3.67927
    -2.12945
    -0.79601
     0.25566
     0.88464
     1.30732
     1.46834
     1.48343
     1.40292
     1.22681
     1.23687
     1.12114
     0.95006
     0.80413
     0.76388
     0.62298
     0.66827
     0.62298
     0.38145
     0.39655
     0.33113
     0.39655
     0.35126
     0.27578
     0.23553
     0.12986
     0.18521
     0.31101
     0.23050
     0.09464
     0.04935
     0.05941
     0.09967
     0.17515
     0.16508
     0.04432
     0.11476
     0.11980
     0.26572
     0.18018
     0.13992
    -0.01606
    -0.06638
     0.17011
     0.23050
     0.13992
     0.09464
     0.07954
     0.11980
     0.04432
     0.19024
     0.04432
     0.02419
    -0.00600
     0.06948
     0.03929
     0.05438
     0.00909
    -0.13180
    -0.00097
     0.07451
     0.06948
     0.05941
    -0.08148
    -0.00600
    -0.03116
    -0.09657
     0.04935
     0.02922
     0.03929
     0.10973
     0.03929
     0.13992
     0.06948
     0.03929
    -0.06135
     0.11980
     0.12986
     0.09464
     0.05941
     0.07451
     0.02419
     0.16508
     0.11980
     0.09967
     0.09464
     0.06948
     0.09464
     0.13992
     0.07451
    -0.04626
    -0.09154
     0.05438
     0.12483
    -0.00097
    -0.07645
     0.04432
     0.14496
     0.13489
     0.19527
     0.12986
     0.11980
     0.09967
     0.21540
     0.34120
     0.26572
     0.17515
     0.20031
     0.37642
     0.35629
     0.30094
     0.35126
     0.40158
     0.35126
     0.31101
     0.31101
     0.28585
     0.16005
     0.26572
     0.29088
     0.47203
     0.45693
     0.26572
     0.21540
     0.31101
     0.45693
     0.43680
     0.44184
     0.11980
    -0.34314
     0.24056
     0.42674
     0.27578
    -0.04626
    -0.11167
     0.05941
     0.37139
     0.47706
     0.56260
     0.80916
     1.24694
     1.75516
     2.12248
     1.71993
     0.17515
    -1.44009
    -1.82251
    -1.53569
    -0.28779
     1.52872
     1.58407
     0.54247
    -1.29919
    -2.59742
    -3.11570
    -2.75341
    -2.04894
    -1.52563
    -1.90302
    -2.33073
    -1.98353
    -0.97715
    -0.69537
    -0.80104
    -0.88658
    -0.68027
    -0.52932
    -0.31295
    -0.24250
    -0.02110
     0.18521
     0.40158
     0.43680
     0.55757
     0.68840
     0.70853
     0.41164
     0.39152
     0.43680
     0.34623
     0.20534
    -0.00600
    -0.13683
    -0.09657
    -0.20728
    -0.26263
    -0.29282
    -0.25256
    -0.39849
    -0.48906
    -0.33307
    -0.27772
    -0.27269
    -0.23747
    -0.10161
    -0.09154
     0.00406
     0.03425
     0.17515
     0.15502
     0.19527
     0.25062
     0.28585
     0.27075
     0.19024
     0.06948
     0.21037
     0.34120
     0.29088
     0.10973
     0.18018
     0.04935
     0.10470
     0.21540
     0.18018
     0.14496
     0.17515
     0.13992
     0.16508
     0.14999
     0.18018
     0.11980
     0.14999
     0.23553
     0.26572
     0.33113
     0.18521
     0.26572
     0.13992
     0.12986
     0.14496
     0.21540
     0.26572
     0.16508
     0.23050
     0.31101
     0.31101
     0.18521
     0.23050
     0.30094
     0.29088
     0.21540
     0.20534
     0.22547
     0.10973
     0.11980
     0.14999
     0.12986
     0.08457
     0.05941
     0.05941
     0.18521
     0.14999
     0.13489
     0.06948
     0.03425
    -0.05632
    -0.05129
    -0.01606
     0.12483
     0.14999
     0.17011
     0.11476
     0.08960
     0.01916
     0.07451
     0.03425
    -0.02613
     0.02922
    -0.07142
    -0.13180
     0.14496
     0.01916
     0.03425
     0.03929
    -0.03116
    -0.01606
    -0.07142
    -0.06638
     0.04935
     0.01413
     0.03929
     0.02419
     0.01413
     0.06948
     0.02922
     0.00406
     0.03425
     0.11476
     0.03929
     0.06948
     0.05941
     0.16508
    -0.02110
     0.02922
     0.12483
     0.19024
     0.25062
     0.01413
     0.00909
     0.07451
     0.10470
     0.02419
     0.11476
     0.07451
     0.01916
     0.05438
     0.08457
     0.16005
    -0.04122
    -0.02613
     0.07954
     0.06445
     0.32107
     0.28585
     0.29591
     0.50222
     0.67833
     1.10101
     1.47840
     2.13758
     2.70618
     3.28485
     4.73403
     6.60588
     5.76556
     2.69108
    -1.30926
    -5.05800
    -5.88826
    -5.44043
    -4.46927
    -3.22640
    -1.16836
    -0.13683
    -1.84767
    -4.74603
    -6.95502
    -7.93121
    -6.98521
    -5.34482
    -3.10564
    -1.14320
     0.72362
     1.95140
     2.83198
     3.26472
     3.42574
     3.23956
     2.93765
     2.60554
     2.19796
     1.98159
     1.67968
     1.32745
     1.01547
     0.91483
     0.79910
     0.54247
     0.42674
     0.34623
     0.32610
     0.37642
     0.37139
     0.30598
     0.25566
     0.18018
     0.18018
     0.10470
     0.24559
     0.21037
     0.05941
     0.16005
     0.08960
     0.11476
    -0.00097
    -0.07645
     0.01413
     0.09967
     0.01916
     0.07451
    -0.09154
    -0.08148
    -0.06135
    -0.12677
     0.07954
    -0.12677
    -0.03619
    -0.03619
    -0.03619
    -0.01606
    -0.04626
    -0.19721
    -0.07142
    -0.00600
     0.09464
     0.02922
    -0.01606
    -0.01606
    -0.08148
     0.06948
     0.15502
     0.17515
     0.02922
     0.01413
     0.09967
     0.10973
     0.17515
     0.02922
     0.06445
    -0.00097
     0.08960
     0.18018
     0.12986
     0.07451
     0.02419
    -0.11167
     0.09967
     0.17011
     0.08457
    -0.02110
     0.00406
     0.05438
     0.14999
     0.22043
    -0.00097
    -0.08148
     0.13992
     0.04432
     0.13489
     0.03929
     0.02419
     0.03929
     0.03929
     0.16005
     0.17011
     0.09967
     0.08457
     0.07954
     0.09464
     0.17515
     0.08960
     0.02922
     0.13489
    -0.00600
     0.19024
     0.10470
     0.16508
     0.02419
    -0.06135
     0.11476
     0.16005
    -0.05632
     0.03929
    -0.00097
     0.02922
     0.04432
    -0.05632
    -0.00600
     0.06948
    -0.05632
    -0.03116
    -0.06135
    -0.03116
    -0.16199
    -0.16702
    -0.01606
    -0.05129
    -0.07142
    -0.17708
    -0.15696
    -0.06638
    -0.10664
    -0.15696
    -0.21231
    -0.17708
    -0.16199
    -0.11670
    -0.11167
    -0.17205
    -0.22237
    -0.28275
    -0.14689
    -0.06638
    -0.09154
    -0.27269
    -0.24250
    -0.14689
    -0.11167
    -0.12677
    -0.15193
    -0.14186
    -0.15193
    -0.01606
     0.01916
     0.02922
    -0.06638
    -0.06638
    -0.07142
     0.18521
     0.20031
     0.10973
     0.24559
     0.33113
     0.42171
     0.69846
     0.88967
     1.25700
     1.79038
     3.04332
     3.95409
     2.43949
    -1.46524
    -3.14086
    -2.72825
    -1.62123
     1.01044
     1.92121
     0.94502
    -0.33307
    -1.91308
    -2.93958
    -3.07545
    -2.52194
    -1.70174
    -0.98722
    -0.80104
    -1.18346
    -0.52428
    -0.36326
    -0.22237
    -0.30791
    -0.24753
     0.12483
     0.23050
    -0.06638
    -0.58970
    -0.84632
    -0.97212
    -1.11805
    -1.11805
    -0.92683
    -0.87148
    -0.79097
    -0.82620
    -0.85639
    -0.80104
    -0.60983
    -0.29282
    -0.09154
    -0.00600
     0.14496
     0.29591
     0.53241
     0.54751
     0.54751
     0.56260
     0.58776
     0.64311
     0.68337
     0.61292
     0.63305
     0.50222
     0.47203
     0.62298
     0.63305
     0.57770
     0.45190
     0.41668
     0.40158
     0.54247
     0.55254
     0.43177
     0.45693
     0.48712
     0.54247
     0.48712
     0.57266
     0.43177
     0.35126
     0.38649
     0.54247
     0.43177
     0.38649
     0.37139
     0.32107
     0.39152
     0.43680
     0.37139
     0.25062
     0.31604
     0.21540
     0.32107
     0.26572
     0.30598
     0.11476
     0.12986
     0.28082
     0.20534
     0.24056
     0.15502
     0.12986
     0.08960
     0.12986
     0.10470
     0.07451
     0.11980
     0.23050
     0.37642
     0.10470
     0.09967
     0.03425
     0.03929
     0.18521
     0.06445
    -0.12677
    -0.00600
    -0.04122
    -0.13683
    -0.08148
    -0.07142
    -0.06135
    -0.06135
     0.02419
     0.11980
     0.04432
     0.11980
     0.10973
     0.00406
     0.36133
     0.41668
     0.35629
     0.35126
     0.44687
     0.44687
     0.42171
     0.46700
     0.38145
     0.37139
     0.40158
     0.36636
     0.33113
     0.38649
     0.44184
     0.23050
     0.30598
     0.74878
     1.08592
     1.48343
     1.97153
     2.31873
     1.84070
     0.08457
    -1.77722
    -2.34079
    -1.04257
     0.22043
     0.07451
    -0.59976
    -0.74569
    -1.39983
    -1.93321
    -2.23512
    -2.42633
    -2.37601
    -2.05901
    -1.84767
    -1.29919
    -0.91677
    -0.53435
    -0.20728
     0.01413
     0.17011
     0.36636
     0.53241
     0.62298
     0.62802
     0.45693
     0.62802
     0.58776
     0.64814
     0.66827
     0.53241
     0.50725
     0.45190
     0.43177
     0.48209
     0.46196
     0.44687
     0.36636
     0.38649
     0.39655
     0.49215
     0.47706
     0.32107
     0.40158
     0.39655
     0.28082
     0.08960
    -0.03619
    -0.19721
     0.08457
     0.30598
     0.06948
    -0.55448
    -0.79097
    -0.66014
    -0.32804
    -0.60479
    -1.34448
    -1.56085
    -1.95334
    -2.00869
    -1.91811
    -1.39480
    -1.22371
    -1.34951
    -1.49544
    -1.40486
    -1.45015
    -1.61117
    -1.31429
    -0.98722
    -0.59473
    -0.38339
    -0.32301
    -0.29785
    -0.04626
     0.17011
     0.16005
     0.13489
     0.12483
     0.06445
     0.03929
     0.14999
     0.38649
     0.49215
     0.52235
     0.31101
     0.39152
     0.40661
     0.40158
     0.36636
     0.53241
     0.55254
     0.59279
     0.63808
     0.63305
     0.50725
     0.46196
     0.49215
     0.46700
     0.54751
     0.48209
     0.33617
     0.35126
     0.34120
     0.38145
     0.30598
     0.34120
     0.44687
     0.38145
     0.36636
     0.54751
     0.49719
     0.51228
     0.42674
     0.51731
     0.59279
     0.70349
     0.82929
     0.62298
     0.82426
     0.98528
     1.19159
     1.24190
     1.48847
     1.59414
     1.52369
     1.20668
     0.71356
     0.20534
    -0.31295
    -0.59473
    -0.25256
     0.04935
     0.14999
    -0.10664
    -0.37333
    -0.60479
    -1.29919
    -1.49040
    -1.34448
    -1.33945
    -1.27403
    -1.07276
    -0.67524
    -0.40855
    -0.26766
     0.01916
     0.12986
     0.17515
     0.28585
     0.27075
     0.24056
     0.28082
     0.40158
     0.44687
     0.62802
     0.57770
     0.59782
     0.66324
     0.68840
     0.61795
     0.49215
     0.40158
     0.44687
     0.40158
     0.33113
     0.31604
     0.26069
     0.24559
     0.21540
     0.09967
     0.12986
     0.13489
     0.06445
     0.00909
    -0.03619
     0.13489
     0.02922
    -0.04626
    -0.13683
     0.04432
     0.01916
     0.06948
    -0.06638
    -0.16199
    -0.07142
    -0.00097
    -0.03619
    -0.03619
    -0.10664
    -0.11167
    -0.05129
    -0.02613
    -0.08148
    -0.10664
    -0.19721
    -0.16199
    -0.16199
    -0.08651
    -0.03619
    -0.19721
    -0.23747
    -0.16702
    -0.14186
    -0.09657
    -0.05632
    -0.37836
    -0.16702
    -0.15193
    -0.13180
    -0.24250
    -0.25256
    -0.20224
    -0.15696
    -0.08148
    -0.11670
    -0.26263
    -0.27269
    -0.13180
    -0.29785
    -0.10664
    -0.22740
    -0.25256
    -0.26263
    -0.24753
    -0.31295
    -0.36326
    -0.44881
    -0.55951
    -0.66518
    -0.83123
    -0.78594
    -0.75072
    -0.37836
    -0.06135
     0.41668
     0.63305
     0.66827
     0.34120
     0.08457
     0.30094
     0.51731
     0.85948
     1.14630
     1.47337
     1.99165
     2.49484
     2.61057
     2.39924
     1.49350
     0.24056
    -0.79097
    -1.25894
    -0.39849
     0.49215
     0.53241
     0.38145
    -0.42868
    -1.40486
    -2.81379
    -4.26800
    -4.75106
    -3.60882
    -2.91443
    -2.36595
    -2.18984
    -2.51691
    -2.63264
    -2.64774
    -2.33073
    -2.06404
    -2.10933
    -1.67155
    -1.13314
    -0.73562
    -0.31295
    -0.01606
     0.24559
     0.34623
     0.44184
     0.48209
     0.48712
     0.43680
     0.44184
     0.42674
     0.55757
     0.58273
     0.61795
     0.53241
     0.67330
     0.60789
     0.68337
     0.68840
     0.62298
     0.61795
     0.70349
     0.63305
     0.68337
     0.59279
     0.40158
     0.41164
     0.45190
     0.63808
     0.52738
     0.34623
     0.37139
     0.44687
     0.43680
     0.46700
     0.35126
     0.35126
     0.46196
     0.43177
     0.46700
     0.42674
     0.43177
     0.44687
     0.39152
     0.59279
     0.63808
     0.49719
     0.51228
     0.58776
     0.61292
     0.53241
     0.42674
     0.43177
     0.42171
     0.48209
     0.46196
     0.48209
     0.42171
     0.23553
     0.24559
     0.32107
     0.29591
     0.24056
     0.09967
     0.18018
     0.14496
     0.21037
     0.17515
     0.11980
     0.08960
     0.11980
     0.17011
     0.19024
     0.12986
     0.09967
     0.01916
     0.03929
     0.25062
     0.16508
     0.16005
     0.08457
     0.25062
     0.18018
     0.23050
     0.25566
     0.15502
     0.14496
     0.27075
     0.30094
     0.28585
     0.23050
     0.15502
     0.07451
     0.36133
     0.22547
     0.12986
     0.11980
     0.14999
     0.09464
     0.11980
     0.05438
    -0.00600
    -0.01103
    -0.03116
     0.07954
     0.01413
    -0.01606
    -0.08148
    -0.12677
     0.03425
     0.04432
    -0.01103
    -0.13180
    -0.01606
    -0.05632
     0.12986
     0.02419
    -0.01103
    -0.06135
    -0.00097
     0.02922
     0.10470
    -0.00097
    -0.10664
    -0.16199
    -0.00097
    -0.06135
     0.01413
    -0.13683
    -0.13180
    -0.19218
    -0.11670
    -0.05129
    -0.20728
    -0.08148
     0.04935
     0.12483
     0.13992
     0.11980
     0.10470
     0.10973
     0.12483
     0.44184
     0.61292
     0.88464
     1.19662
     1.75012
     2.43446
     3.41567
     4.01447
     4.16039
     3.95409
     3.39555
     2.23822
     1.21171
     0.77394
     0.86955
     1.37273
     1.67968
     1.36267
     0.58776
    -0.45887
    -1.38977
    -1.77722
    -2.30054
    -3.04022
    -3.35723
    -3.66921
    -3.34717
    -2.64774
    -1.76213
    -1.52563
    -1.68665
    -1.79735
    -1.70174
    -1.44009
    -1.44009
    -1.41493
    -1.27907
    -1.32938
    -1.12308
    -1.02747
    -0.90671
    -0.91174
    -0.76581
    -0.78091
    -0.65511
    -0.67524
    -0.59473
    -0.71550
    -0.66014
    -0.57963
    -0.55951
    -0.73562
    -0.63499
    -0.66014
    -0.68530
    -0.69034
    -0.61486
    -0.61989
    -0.56957
    -0.50416
    -0.43874
    -0.54441
    -0.42365
    -0.55951
    -0.49409
    -0.14186
    -0.06638
    -0.11167
    -0.15696
    -0.29785
    -0.13683
    -0.19218
    -0.10664
     0.01916
    -0.04626
     0.03929
     0.17011
     0.21540
     0.30094
     0.25062
     0.07954
     0.11980
     0.21037
     0.17515
     0.19527
     0.39152
     0.37139
     0.37139
     0.25062
     0.39655
     0.19527
     0.33617
     0.21540
     0.20031
     0.19527
     0.20031
     0.19024
     0.21037
     0.26069
     0.18018
     0.19527
     0.17011
     0.26069
     0.25566
     0.21540
     0.19527
     0.25566
     0.20031
     0.20534
     0.18018
     0.26069
     0.30598
     0.18018
     0.12483
     0.24559
     0.25566
     0.22547
     0.24056
     0.20031
     0.17011
     0.12986
     0.18018
     0.21037
     0.19527
     0.13489
     0.17515
     0.14496
     0.24056
     0.11980
     0.05941
     0.14999
     0.08457
     0.22043
     0.06445
     0.09967
     0.12986
     0.12986
     0.16005
     0.30094
     0.25566
     0.28082
     0.27578
     0.33113
     0.48712
     0.43680
     0.36133
     0.52738
     0.70349
     1.01547
     1.20668
     1.09598
     0.91986
     0.72865
     0.39655
     0.30598
    -0.04122
    -0.37836
    -1.05766
    -1.73193
    -1.39480
    -1.21868
    -1.14320
    -0.95703
    -1.40989
    -2.18984
    -2.23512
    -2.36092
    -2.23512
    -1.93824
    -1.49040
    -0.82116
    -0.31798
    -0.17205
    -0.06135
    -0.03116
     0.20031
     0.39152
     0.47706
     0.55254
     0.57770
     0.42674
     0.57770
     0.65317
     0.61292
     0.48209
     0.35126
     0.36133
     0.42674
     0.43177
     0.35629
     0.33113
     0.32107
     0.30094
     0.21540
     0.15502
     0.16508
     0.07451
    -0.02110
    -0.00600
     0.22547
     0.57770
     0.92993
     0.86955
     0.77394
     0.69343
     0.39655
     0.29591
     0.37642
     0.67330
     0.85445
     0.84439
     1.17146
     1.16139
     1.10604
     1.14630
     0.89470
     0.59782
     0.47706
     0.40661
     0.46700
     0.75884
     0.65317
     0.63808
     0.53744
     0.58273
     0.54751
     0.46196
     0.49215
     0.55757
     0.52235
     0.48209
     0.52738
     0.46700
     0.47203
     0.39655
     0.30094
     0.23050
     0.33617
     0.42171
     0.37139
     0.07451
    -0.07142
    -0.24753
    -0.05129
     0.58273
     0.78400
     0.56763
     0.26572
     0.30094
     0.43680
     0.36133
     0.47706
     0.81419
     1.24190
     1.01547
     0.65821
     0.49719
     0.32107
     0.34623
     0.32107
     0.33617
     0.21037
     0.18521
     0.12483
     0.17011
     0.22043
     0.04432
     0.02419
    -0.14689
    -0.14186
     0.04935
     0.08457
     0.25062
     0.17011
     0.19527
     0.14999
     0.17515
     0.01413
    -0.30791
    -0.36830
    -0.32804
    -0.09154
    -0.16199
    -0.35823
    -0.38842
    -0.34314
    -0.24250
    -0.16199
     0.06948
     0.35126
     0.36133
     0.41668
     0.58776
     0.86955
     0.63305
    -0.43874
    -1.17340
    -1.19352
    -1.97850
    -2.76347
    -3.67927
    -3.10564
    -2.51188
    -2.01875
    -2.33576
    -3.04525
    -3.59876
    -3.58870
    -3.26162
    -2.62258
    -1.89799
    -1.16333
    -0.57460
     0.22043
     0.71356
     1.08592
     1.31235
     1.62433
     1.78535
     1.83063
     1.82560
     1.64445
     1.52369
     1.41802
     1.27210
     1.32241
     1.09095
     0.90980
     0.84439
     0.84439
     0.85948
     0.72362
     0.65821
     0.67330
     0.60286
     0.72362
     0.71356
     0.68840
     0.62802
     0.62802
     0.52235
     0.55254
     0.62802
     0.56763
     0.48712
     0.50222
     0.54247
     0.51731
     0.43680
     0.35126
     0.35126
     0.41164
     0.44184
     0.38145
     0.25566
     0.29591
     0.16508
     0.20031
     0.36636
     0.36133
     0.16005
     0.19527
     0.26069
     0.28585
     0.24559
     0.07954
     0.18521
     0.27075
     0.31101
     0.30598
     0.34120
     0.29591
     0.32107
     0.20534
     0.46196
     0.42171
     0.38649
     0.34623
     0.38649
     0.41164
     0.36636
     0.31604
     0.18018
     0.32107
     0.40661
     0.34623
     0.28082
     0.19527
     0.09464
     0.09967
     0.18018
     0.23050
    -0.01103
     0.00909
    -0.04122
     0.06948
    -0.04122
    -0.05632
    -0.18715
    -0.24753
    -0.11167
    -0.09657
    -0.17205
    -0.22740
    -0.26766
    -0.32301
    -0.12173
    -0.03619
     0.05438
    -0.01606
     0.01413
     0.11980
     0.10973
     0.08960
     0.05438
     0.05941
     0.02922
     0.11980
     0.00909
    -0.04122
    -0.11670
    -0.14186
    -0.41358
    -0.34314
    -0.53435
    -0.87148
    -1.30422
    -1.51556
    -1.25391
    -0.35823
     0.39655
     0.10470
    -1.20862
    -1.98856
    -2.83895
    -2.68296
    -1.10295
     1.33248
     1.27210
     0.10470
    -0.41358
    -0.82116
    -1.94831
    -1.27403
    -0.62492
    -0.06638
     0.78904
     0.97521
     1.02050
     0.91986
     0.69343
    -0.01103
    -0.78594
    -1.33442
    -1.28913
    -0.18212
     0.27578
    -0.07142
    -0.70040
    -1.25391
    -1.27907
    -1.44512
    -1.23378
    -1.20862
    -1.37970
    -1.19352
    -1.09792
    -0.60479
    -0.38339
    -0.23244
    -0.14186
     0.04935
     0.41164
     0.63808
     0.71859
     0.67833
     0.83432
     0.95006
     0.89470
     0.85948
     0.74878
     0.69343
     0.75381
     0.79407
     0.73368
     0.53241
     0.45190
     0.34120
     0.57266
     0.60789
     0.45190
     0.39152
     0.39152
     0.26572
     0.37642
     0.30094
     0.32107
     0.28585
     0.23553
     0.23553
     0.32610
     0.23553
     0.14999
     0.02419
     0.21540
     0.29591
     0.23050
     0.08457
     0.05438
     0.11980
     0.17011
     0.19527
     0.22043
     0.03425
     0.07954
     0.08457
     0.20534
     0.21037
     0.09464
    -0.08651
     0.07451
     0.17011
     0.16508
     0.08457
     0.22547
     0.17515
     0.15502
     0.14496
     0.08457
     0.00406
    -0.02110
     0.04935
     0.07451
     0.01413
    -0.12677
    -0.00600
     0.20534
     0.52235
     0.52738
     0.23553
    -0.02613
     0.05941
     0.28585
     0.56763
     0.65317
     0.64814
     0.60789
     0.65821
     0.58776
     0.68337
     0.66324
     0.57266
     0.38649
     0.50222
     0.60286
     0.41164
     0.28082
     0.20534
     0.18018
     0.18018
     0.17011
     0.09464
     0.00909
     0.03929
     0.03929
    -0.05632
     0.03425
    -0.07645
    -0.31295
    -0.11670
    -0.02110
    -0.01606
    -0.14186
    -0.19721
    -0.23747
    -0.20224
    -0.19721
    -0.20224
    -0.10161
    -0.18715
    -0.14186
    -0.11670
    -0.13683
    -0.04626
    -0.15696
    -0.26766
    -0.08651
    -0.03619
    -0.11167
    -0.03116
    -0.12173
    -0.21231
    -0.07645
    -0.02110
     0.03929
    -0.08651
    -0.01103
    -0.07142
     0.10470
     0.07954
    -0.07645
    -0.30791
     0.04935
     0.48209
     0.96515
     1.08592
     0.22547
    -0.19218
     0.29088
     0.78400
     0.44184
    -0.53938
    -1.49544
    -1.31932
    -0.23747
     0.39152
     0.17515
    -0.58467
    -1.01741
    -1.17340
    -1.06773
    -0.80104
    -0.48403
    -0.28779
    -0.85639
    -0.82116
    -0.65511
    -0.12677
     0.52235
     0.75381
     0.59279
     0.43680
     0.22547
     0.05438
    -0.00097
    -0.03116
    -0.00097
    -0.24753
    -0.05129
     0.19527
     0.62298
     0.59279
     0.12986
     0.01413
    -0.11670
     0.04935
     0.56260
     0.73872
     0.60286
     0.61795
     0.47706
     0.59782
     0.73368
     0.79407
     0.68337
     0.61292
     0.43680
     0.43680
     0.44687
     0.37642
     0.26069
     0.14999
     0.04432
     0.05438
     0.00909
     0.02922
    -0.15696
    -0.19721
    -0.07142
     0.00406
     0.18018
     0.31604
     0.38145
     0.32610
     0.29088
     0.43177
     0.34623
     0.39655
     0.42674
     0.50222
     0.52235
     0.63808
     0.48209
     0.36133
     0.29591
     0.28082
     0.22547
     0.17011
     0.16508
    -0.01103
    -0.02613
    -0.01606
    -0.01606
    -0.04122
     0.02922
    -0.04122
    -0.11670
     0.06445
    -0.04626
    -0.05129
     0.02419
     0.02419
     0.00909
     0.04432
     0.04935
     0.05941
     0.01916
     0.03929
     0.08457
     0.11980
     0.13992
     0.15502
     0.13992
     0.08457
     0.17515
     0.07451
     0.16508
     0.09464
     0.09464
     0.19024
     0.13489
     0.16005
     0.08960
     0.08457
     0.11980
     0.17011
     0.14999
     0.14496
     0.07954
     0.07451
     0.12986
     0.09967
     0.16508
     0.14496
     0.10973
     0.10470
     0.17515
     0.22043
     0.09967
     0.11980
     0.11476
     0.09464
     0.21540
     0.06445
     0.13489
     0.05941
     0.07954
     0.05941
     0.10470
     0.16508
     0.01916
    -0.07142
     0.08960
     0.00909
    -0.01606
    -0.12677
    -0.16199
    -0.05632
    -0.00600
    -0.14186
    -0.24753
    -0.26766
    -0.31798
    -0.29785
    -0.41861
    -0.38842
    -0.47900
    -0.50919
    -0.50919
    -0.55951
    -0.73562
    -0.98218
    -1.01238
    -1.27403
    -1.39983
    -1.69168
    -2.01875
    -2.19487
    -2.37098
    -2.51188
    -2.50181
    -0.68027
     1.04063
    -0.80607
    -1.68162
    -1.76213
    -0.76581
     1.16643
     2.65083
     3.56160
     4.17549
     3.64211
     1.36267
    -2.15964
    -4.01641
    -3.21131
     0.37139
     2.96784
     1.55388
    -0.89664
    -2.50684
    -3.31698
    -3.89564
    -4.92718
    -5.05297
    -4.20762
    -3.44277
    -2.80372
    -2.22506
    -1.79232
    -1.35958
    -1.08282
    -0.91677
    -0.72556
    -0.35320
    -0.16702
    -0.06135
     0.18521
     0.40158
     0.59782
     0.67330
     0.77897
     0.99534
     1.19662
     1.33248
     1.32241
     1.31738
     1.31235
     1.40796
     1.45828
     1.39286
     1.30229
     1.23184
     1.18655
     1.18152
     1.08088
     0.94502
     0.90980
     0.83432
     0.82426
     0.86451
     0.76388
     0.55757
     0.52235
     0.62802
     0.46700
     0.63808
     0.52235
     0.43177
     0.34623
     0.39152
     0.47203
     0.45190
     0.37139
     0.31604
     0.34120
     0.46700
     0.51731
     0.38145
     0.33113
     0.35126
     0.35629
     0.46700
     0.53744
     0.48209
     0.37139
     0.31604
     0.45693
     0.44184
     0.42674
     0.28585
     0.37642
     0.44687
     0.42171
     0.35126
     0.37642
     0.28585
     0.25062
     0.38649
     0.40158
     0.43680
     0.35126
     0.34623
     0.55757
     0.69343
     0.65317
     0.54751
     0.53744
     0.63305
     0.78400
     0.76388
     0.79910
     0.69343
     0.87961
     0.68840
     0.82426
     0.86955
     0.72865
     0.62802
     0.59782
     0.69846
     0.54751
     0.49719
     0.44184
     0.36133
     0.49215
     0.38649
     0.36636
     0.29088
     0.22043
     0.08457
     0.24056
     0.36636
     0.16005
     0.07451
     0.05941
     0.06445
     0.18521
     0.14999
     0.05438
     0.09967
     0.11476
     0.09464
     0.24056
     0.09967
     0.04432
    -0.05129
     0.13992
     0.21037
     0.17515
     0.05941
     0.08960
     0.11476
     0.15502
     0.14496
     0.03929
    -0.00097
     0.01413
     0.04432
     0.20031
     0.04935
    -0.00600
    -0.14689
    -0.13683
    -0.03116
    -0.00097
    -0.16702
    -0.26263
    -0.15696
    -0.20224
    -0.26263
    -0.30288
    -0.30791
    -0.38339
    -0.29785
    -0.17205
    -0.28275
    -0.36326
    -0.49912
    -0.51925
    -0.34314
    -0.28275
    -0.34817
    -0.40855
    -0.32804
    -0.19721
    -0.11167
    -0.29282
    -0.18715
    -0.31295
    -0.05129
     0.14999
     0.57266
     1.02553
     1.26203
     1.81554
     2.67096
     2.80682
     2.23822
     0.31101
    -2.38608
    -2.52697
    -1.90302
    -0.97715
    -0.30288
     0.16005
    -1.15327
    -2.46156
    -3.60379
    -4.23278
    -4.36864
    -4.33845
    -3.94093
    -3.27169
    -2.87920
    -2.51691
    -2.07410
    -1.66652
    -1.22875
    -0.96206
    -0.82620
    -0.63499
    -0.44377
    -0.24250
    -0.17205
    -0.16199
    -0.12173
    -0.10664
    -0.19721
    -0.01606
     0.10973
     0.01413
     0.00909
    -0.01103
     0.07451
     0.08960
     0.09464
     0.09967
     0.04935
     0.06948
     0.11980
     0.16508
     0.13992
     0.12483
    -0.00097
     0.05941
     0.14999
     0.15502
     0.18018
     0.05941
     0.09967
     0.14999
     0.13489
     0.19024
     0.16005
     0.10973
     0.22547
     0.25566
     0.26572
     0.24559
     0.09464
     0.10470
     0.20534
     0.23553
     0.26069
     0.17011
     0.12986
     0.23050
     0.23553
     0.21037
     0.29088
     0.14496
     0.17011
     0.22043
     0.18018
     0.28082
     0.10470
     0.04432
     0.25566
     0.23553
     0.24056
     0.15502
     0.16508
     0.12483
     0.09464
     0.16508
     0.10470
     0.19024
     0.18018
     0.23050
     0.14999
     0.14496
     0.14496
     0.06445
     0.20031
     0.32107
     0.20031
     0.23553
     0.21037
     0.13992
     0.22043
     0.27578
     0.17515
     0.21540
     0.26572
     0.22043
     0.14999
     0.24559
     0.20534
     0.14999
     0.21037
     0.33113
     0.25062
     0.24056
     0.26069
     0.19024
     0.26572
     0.23553
     0.20534
     0.25062
     0.16005
     0.16005
     0.12483
     0.09464
     0.21037
     0.03425
    -0.01606
     0.18018
     0.11980
    -0.01103
    -0.01103
    -0.14186
    -0.07645
    -0.18212
    -0.13180
    -0.23244
    -0.07142
    -0.27269
    -0.33307
    -0.31798
    -0.31295
    -0.06135
     0.33113
     1.15133
     1.23687
     0.40158
    -0.15696
    -0.79601
    -1.24887
    -2.17977
    -2.76850
    -1.32938
     4.02956
     5.04600
     1.74509
    -0.16702
    -0.64505
    -0.53435
     0.17515
     1.15133
     1.95643
     2.73637
     2.98293
     3.04835
     2.59548
     2.16274
     1.56394
     1.50859
     0.77897
    -0.06638
    -1.07276
    -1.61620
    -1.19856
    -1.03754
    -1.13817
    -0.97212
    -1.43002
    -1.96340
    -2.20493
    -2.09926
    -2.07410
    -1.60111
    -1.30422
    -0.81613
    -0.43371
    -0.22237
     0.04935
     0.11476
     0.19527
     0.30094
     0.33617
     0.17515
     0.30598
     0.24559
     0.20534
     0.23553
     0.25062
     0.09464
     0.02419
     0.14496
     0.17515
     0.21540
     0.20534
     0.19024
     0.16005
     0.26572
     0.24559
     0.10470
     0.28082
     0.29088
     0.31604
     0.28585
     0.39152
     0.17515
     0.28585
     0.29088
     0.28585
     0.37642
     0.33617
     0.28585
     0.30598
     0.30094
     0.39152
     0.22043
     0.28585
     0.35126
     0.27075
     0.31101
     0.39655
     0.34120
     0.25566
     0.24559
     0.31604
     0.41164
     0.41164
     0.29088
     0.28082
     0.28585
     0.32610
     0.34120
     0.32107
     0.37139
     0.27075
     0.27578
     0.41668
     0.38649
     0.19527
     0.19527
     0.18018
     0.30094
     0.26572
     0.24056
     0.20534
     0.11980
     0.11980
     0.13489
     0.24559
     0.12483
     0.15502
     0.11476
     0.23050
     0.19527
     0.18521
     0.10973
     0.06948
     0.13992
     0.22043
     0.20534
     0.21037
     0.06445
     0.16005
     0.20534
     0.04432
     0.17011
     0.16508
    -0.00097
     0.07451
     0.12483
     0.13992
     0.04935
    -0.02110
    -0.06135
    -0.00600
     0.09967
    -0.04122
    -0.10161
     0.01413
     0.04432
    -0.07142
     0.02922
    -0.03116
    -0.09657
    -0.05632
    -0.00097
     0.13992
     0.07451
    -0.09154
    -0.06638
    -0.03116
     0.09967
     0.07954
     0.04432
    -0.03116
    -0.04626
    -0.02613
     0.02419
    -0.02110
     0.06948
    -0.14186
     0.00909
    -0.02613
    -0.01606
    -0.07645
    -0.09657
    -0.01606
    -0.00600
     0.00909
     0.03929
    -0.13683
    -0.19721
    -0.12677
     0.01413
     0.30598
     0.46196
     0.66324
     0.81923
     0.68337
    -0.05632
    -0.68530
    -0.53435
    -0.20224
    -1.18346
    -1.20862
    -0.07645
     1.10604
     0.67833
    -1.35454
    -1.95334
    -2.17977
    -2.53200
    -2.79869
    -2.54710
    -2.00366
    -1.74200
    -1.64639
    -1.84264
    -2.06404
    -2.24519
    -2.16971
    -2.01875
    -1.88792
    -1.65142
    -1.41996
    -1.18849
    -0.81613
    -0.49409
    -0.35320
    -0.33307
    -0.12677
    -0.02110
     0.21540
     0.07954
     0.16005
     0.30094
     0.37139
     0.40661
     0.38145
     0.38649
     0.30094
     0.36133
     0.32610
     0.47706
     0.47706
     0.31604
     0.27075
     0.36636
     0.44687
     0.40661
     0.24056
     0.29591
     0.21037
     0.34623
     0.29088
     0.33113
     0.27578
     0.29088
     0.18018
     0.42171
     0.44184
     0.33113
     0.35629
     0.45190
     0.52738
     0.53241
     0.44687
     0.33617
     0.42674
     0.54751
     0.51228
     0.37642
     0.22043
     0.06445
     0.04935
     0.20534
     0.36636
     0.19527
     0.05941
    -0.08148
    -0.10664
     0.00909
     0.18521
     0.04432
    -0.05632
    -0.07645
    -0.12173
    -0.01103
     0.26572
     0.57770
     0.79407
     0.79910
     0.65821
     0.49215
     0.93496
     1.55891
     1.10604
     0.23050
    -0.00097
     0.48712
     0.40158
     0.18521
     0.42674
     0.83432
     1.21675
     2.19293
     2.46465
     0.55254
    -0.68530
    -0.41861
     0.43177
     1.94134
     2.98293
     2.31369
     1.35261
     1.40292
     1.56898
     1.44821
     1.24694
     1.14127
     0.95006
     0.78904
     0.66324
     0.34120
     0.35629
     0.28082
    -0.12677
    -0.29282
    -0.28275
    -0.28275
    -0.33307
    -0.29785
    -0.39849
    -0.41861
    -0.40352
    -0.13683
    -0.17205
    -0.19218
    -0.23747
    -0.27772
     0.04935
     0.12986
     0.11980
     0.10470
     0.13992
     0.21540
     0.30598
     0.21037
     0.06445
    -0.00097
     0.06948
    -0.14689
    -0.10161
    -0.15696
    -0.02613
     0.04935
     0.24559
     0.45693
     0.26069
    -0.07142
    -0.15193
    -0.06135
    -0.14689
    -0.29282
    -0.00600
    -0.11167
    -0.13180
     0.15502
    -0.03619
    -0.47397
    -0.48906
    -0.43874
    -1.25391
    -0.84632
    -0.88658
    -1.14320
    -0.80104
    -0.71550
    -0.73562
    -1.04257
    -1.28913
    -1.43002
    -1.31932
    -0.93690
    -0.76078
    -0.69537
    -0.72053
    -0.81110
    -0.90167
    -0.81110
    -0.56957
    -0.65511
    -0.65511
    -0.60479
    -0.44881
    -0.41358
    -0.36326
    -0.24753
    -0.19218
    -0.21231
    -0.10664
    -0.07142
    -0.14689
    -0.17205
    -0.24753
    -0.23244
    -0.12173
    -0.06135
    -0.19218
    -0.25256
    -0.28779
    -0.28275
    -0.26766
    -0.30791
    -0.39849
    -0.29785
    -0.31798
    -0.33307
    -0.28779
    -0.34817
    -0.32301
    -0.39346
    -0.23244
    -0.22740
    -0.24753
    -0.29785
    -0.24250
    -0.24753
    -0.15193
    -0.19218
    -0.23244
    -0.17708
    -0.16702
    -0.06135
    -0.08651
    -0.11670
    -0.15696
    -0.17708
     0.05941
     0.26572
     0.10470
     0.08960
     0.07954
     0.16005
     0.27075
     0.29088
     0.23553
     0.25062
     0.25062
     0.27578
     0.44687
     0.32107
     0.35629
     0.18018
     0.30598
     0.50222
     0.53241
     0.47203
     0.41164
     0.28585
     0.32610
     0.34623
     0.38649
     0.32107
     0.31101
     0.33617
     0.35126
     0.40158
     0.51228
     0.37642
     0.19527
     0.07954
     0.07451
     0.05941
     0.02419
     0.13489
     0.01413
     0.00909
    -0.10161
    -0.12173
    -0.18212
    -0.22237
    -0.33307
    -0.28275
    -0.31798
    -0.36830
    -0.39346
    -0.39346
    -0.43874
    -0.55448
    -0.74065
    -0.90671
    -0.94696
    -0.93187
    -0.52932
    -0.17205
    -0.15696
    -0.41358
    -0.55951
    -0.52428
    -0.39849
    -0.39346
    -0.57963
    -0.26766
     0.22547
     0.57770
     0.62298
     0.41668
     0.16508
    -0.04122
    -0.19218
    -0.31295
    -0.41358
    -0.69034
    -1.16836
    -0.86645
     0.17011
     0.26069
     0.07954
    -1.01741
    -2.54207
    -3.82016
    -3.97112
    -3.16602
    -2.25022
    -0.62995
     0.29591
     0.32107
    -0.21734
    -1.22875
    -1.38473
    -0.64002
    -0.38339
    -0.78091
    -0.31798
     0.57770
     1.70484
     1.73503
     0.70853
    -0.11670
    -0.07645
     0.16508
     0.09464
    -0.28275
    -0.68027
    -0.82620
    -0.79097
    -0.94696
    -0.83123
    -0.58467
    -0.54944
    -0.46893
    -0.20224
    -0.20224
    -0.04626
     0.18018
     0.26069
     0.23050
     0.28082
     0.34120
     0.41164
     0.40661
     0.43680
     0.41164
     0.34623
     0.49215
     0.40661
     0.33113
     0.34120
     0.37139
     0.38145
     0.35126
     0.34120
     0.23050
     0.26069
     0.17515
     0.23553
     0.30094
     0.31101
     0.27578
     0.16508
     0.24056
     0.18018
     0.15502
     0.12986
     0.24559
     0.13992
     0.14999
     0.18521
     0.20031
     0.16508
     0.01916
     0.10470
     0.13992
     0.14999
     0.13992
     0.08457
     0.07451
     0.10973
     0.10470
     0.12986
     0.24056
     0.20031
     0.16005
     0.14496
     0.25566
     0.26069
     0.22043
     0.12986
     0.25062
     0.58273
     0.40158
     0.22043
     0.16005
     0.23553
     0.31604
     0.12986
     0.28082
     0.30598
     0.22547
     0.17515
     0.19527
     0.12483
     0.17011
     0.03929
     0.03425
     0.11980
     0.13489
     0.03425
     0.02922
    -0.08148
     0.13992
    -0.06135
     0.04432
     0.00406
    -0.01606
     0.00406
    -0.07142
     0.08457
    -0.05632
    -0.20728
    -0.10161
    -0.11167
    -0.01606
    -0.04122
    -0.12173
    -0.21231
    -0.17708
    -0.13180
    -0.19218
    -0.18212
    -0.19218
    -0.22740
    -0.23747
    -0.10161
    -0.23244
    -0.20728
    -0.25256
    -0.24250
    -0.07645
    -0.05632
    -0.16702
    -0.08651
    -0.18212
    -0.10161
    -0.20728
    -0.05129
     0.00909
    -0.17708
    -0.11167
    -0.01606
     0.04432
    -0.14689
    -0.06135
    -0.16199
    -0.00600
    -0.05632
     0.05941
    -0.15193
    -0.06638
     0.02922
    -0.00097
     0.05438
     0.08457
    -0.11670
    -0.00600
     0.06948
     0.10470
    -0.01606
    -0.09657
    -0.04122
     0.00909
     0.05941
     0.09464
     0.02922
    -0.03619
     0.14999
     0.09967
     0.36636
     0.61292
     0.71859
     0.83432
     1.02553
     1.46834
     1.55891
     1.93630
     2.00172
     1.95140
     1.60923
     1.64949
     2.17783
     2.73134
     1.84573
     0.77897
    -0.95199
    -1.54072
    -1.77722
    -1.89295
    -1.00734
    -0.87652
    -1.72187
    -2.75341
    -3.36226
    -3.83526
    -3.69437
    -3.25156
    -2.77353
    -2.70309
    -2.21499
    -1.59607
    -1.31429
    -1.00231
    -0.64505
    -0.37836
    -0.17708
     0.03929
     0.14496
     0.18018
     0.06948
     0.16005
     0.25062
     0.37139
     0.33113
     0.37139
     0.23050
     0.28082
     0.16005
     0.25062
     0.30598
     0.18521
     0.16508
     0.27578
     0.29591
     0.31101
     0.23050
     0.29591
     0.21540
     0.30598
     0.35126
     0.18018
     0.34623
     0.19024
     0.16005
     0.11476
     0.29088
     0.26572
     0.07954
     0.10470
     0.29088
     0.20031
     0.22547
     0.10973
     0.03929
     0.22043
     0.21037
     0.31604
     0.13992
     0.09967
     0.14496
     0.06948
     0.21037
     0.32610
     0.11476
     0.14999
     0.16508
     0.20534
     0.12986
     0.07954
     0.08457
     0.10470
     0.25566
     0.16508
     0.08960
     0.08457
     0.05941
     0.00406
     0.20534
     0.22043
     0.12986
     0.06948
     0.06445
     0.16508
     0.13992
     0.13992
    -0.02110
     0.06445
     0.02922
     0.03425
     0.05941
     0.16005
    -0.00097
    -0.03619
     0.03929
     0.12986
    -0.00097
    -0.03619
    -0.02613
     0.06948
    -0.00097
     0.05438
     0.01916
    -0.05632
     0.04432
     0.03929
     0.03425
     0.07954
    -0.00097
    -0.11167
    -0.13180
    -0.03116
    -0.07142
    -0.16702
    -0.22237
    -0.17708
    -0.10161
    -0.11167
    -0.17708
    -0.18212
    -0.20728
    -0.19218
    -0.12173
    -0.17205
    -0.18715
    -0.21734
    -0.31798
    -0.07142
    -0.04122
    -0.12173
    -0.16199
    -0.13180
    -0.16702
    -0.04626
    -0.16702
    -0.13180
    -0.17708
    -0.11670
    -0.09154
    -0.06135
    -0.13683
    -0.15696
    -0.20224
    -0.10664
     0.01916
    -0.07142
    -0.14689
    -0.18212
    -0.18715
    -0.10664
    -0.10664
    -0.08651
    -0.20728
    -0.11167
    -0.09657
    -0.14689
    -0.06135
    -0.24753
    -0.41861
    -0.36326
    -0.21734
    -0.18715
    -0.31295
    -0.28275
    -0.29282
    -0.33810
    -0.40352
    -0.29785
    -0.20224
    -0.10161
     0.12986
     0.40661
     0.47706
     0.23553
     0.21540
     0.18521
     0.61292
     1.12114
     1.45324
     2.17783
     3.17414
     4.61326
     5.85110
     5.92155
     4.18555
    -1.35958
    -6.15495
    -6.09960
    -4.23781
     0.05941
     2.59045
     1.12617
    -1.74703
    -4.33845
    -6.15999
    -6.91980
    -6.67324
    -5.86814
    -4.67558
    -3.55347
    -2.54207
    -1.55079
    -0.75575
    -0.14186
     0.36133
     0.69343
     0.87961
     0.92993
     1.04063
     1.37777
     1.39286
     1.32745
     1.29222
     1.12617
     1.20165
     1.23184
     1.21675
     1.20668
     1.14127
     1.08592
     1.12114
     1.11108
     1.03560
     0.90980
     0.87458
     0.95006
     0.95006
     0.91986
     0.84439
     0.85445
     0.76891
     0.74375
     0.79910
     0.75884
     0.75884
     0.68337
     0.63808
     0.77897
     0.70349
     0.69846
     0.63305
     0.68840
     0.78904
     0.76388
     0.58273
     0.54247
     0.61292
     0.60789
     0.53744
     0.56260
     0.57266
     0.52235
     0.38649
     0.44184
     0.36636
     0.27075
     0.14496
     0.27578
     0.39152
     0.31101
     0.16508
     0.00909
     0.10973
     0.13992
     0.21037
     0.09967
     0.09464
    -0.02110
     0.04935
    -0.06638
     0.04432
    -0.00600
    -0.10161
    -0.19218
    -0.04122
    -0.05632
    -0.17708
    -0.14186
    -0.28779
    -0.21231
    -0.25256
    -0.21231
    -0.20728
    -0.29785
    -0.26766
    -0.33307
    -0.27269
    -0.15193
    -0.35320
    -0.25256
    -0.30288
    -0.21734
    -0.20728
    -0.22237
    -0.26766
    -0.33810
    -0.25256
    -0.21734
    -0.22237
    -0.21231
    -0.24250
    -0.24753
    -0.26263
    -0.25256
    -0.24250
    -0.37333
    -0.27772
    -0.19721
    -0.24753
    -0.16199
    -0.28275
    -0.24250
    -0.29785
    -0.20728
    -0.13683
    -0.16199
    -0.18212
    -0.19218
    -0.18212
    -0.09154
    -0.15696
    -0.19721
    -0.22237
    -0.07645
    -0.07645
    -0.15193
    -0.11670
    -0.13180
    -0.23747
    -0.19218
    -0.14689
    -0.10664
    -0.25759
    -0.17205
    -0.23244
    -0.23244
    -0.20728
    -0.33810
    -0.32301
    -0.23244
    -0.35320
    -0.42868
    -0.22740
    -0.34817
    -0.32301
    -0.50919
    -0.33810
    -0.35320
    -0.23244
    -0.09154
     0.02419
     0.11476
     0.26069
     0.43680
     0.26572
     0.53241
     0.61292
     0.43177
     1.02050
     1.29726
     1.49853
     1.55388
     1.60923
     1.93127
     2.22815
     2.77663
     2.50491
     1.21171
     0.23553
    -0.56454
    -0.88658
    -0.84632
    -1.12308
    -2.62761
    -3.89061
    -3.26666
    -2.74837
    -3.39749
    -4.31832
    -4.94730
    -5.21399
    -5.24418
    -4.87686
    -4.39380
    -3.72959
    -3.02513
    -2.42633
    -1.93321
    -1.34448
    -1.00734
    -0.56454
    -0.18212
     0.09967
     0.18521
     0.36133
     0.45190
     0.63305
     0.81419
     0.76388
     0.81419
     0.83935
     0.83935
     0.76891
     0.76388
     0.93999
     0.85445
     0.76891
     0.81419
     0.75884
     0.76891
     0.68337
     0.63305
     0.68337
     0.69846
     0.75884
     0.67833
     0.47706
     0.56763
     0.59279
     0.55757
     0.58273
     0.61292
     0.46196
     0.48209
     0.49719
     0.61292
     0.46196
     0.43680
     0.39152
     0.47706
     0.52235
     0.48712
     0.36133
     0.40158
     0.37139
     0.28082
     0.44184
     0.52235
     0.32107
     0.26069
     0.36133
     0.36636
     0.39152
     0.30598
     0.22547
     0.21037
     0.26572
     0.29088
     0.25566
     0.17011
     0.10470
     0.14496
     0.09967
     0.13992
     0.08960
    -0.00600
    -0.00600
    -0.07645
    -0.08148
    -0.25759
    -0.43874
    -0.39346
    -0.22237
    -0.27269
    -0.30791
    -0.28779
    -0.25759
    -0.28779
    -0.41861
    -0.16199
    -0.14186
    -0.13180
    -0.02110
     0.19527
     0.39152
     0.32610
     0.46196
     0.59279
     0.69846
     0.79407
     0.73368
     0.69846
     0.69343
     0.81419
     0.76891
     0.84439
     0.77394
     0.62802
     0.54247
     0.58273
     0.47203
     0.43177
     0.24559
     0.25062
     0.13489
     0.04432
    -0.03116
    -0.19218
    -0.21231
    -0.36326
    -0.58467
    -0.42365
    -0.47900
    -0.59976
    -0.62995
    -0.53938
    -0.37836
    -0.31295
    -0.34817
    -0.42365
    -0.25759
    -0.05129
     0.06948
     0.21037
     0.17011
     0.30094
     0.50222
     0.56763
     0.74878
     0.73872
     0.66324
     0.74878
     0.89974
     0.98528
     1.15636
     1.54382
     1.67968
     1.81051
     1.99669
     2.46465
     2.77160
     2.73637
     3.44083
     2.01681
    -0.59473
    -1.72187
    -0.04122
     1.02050
     1.09095
     0.62298
    -0.54944
    -1.69671
    -3.02513
    -4.82151
    -5.38508
    -3.94596
    -2.91946
    -3.14086
    -3.44277
    -3.55851
    -3.36729
    -3.21131
    -2.90436
    -2.55716
    -2.01875
    -1.67155
    -1.19856
    -0.99728
    -0.74065
    -0.46390
    -0.22237
    -0.01103
     0.09967
     0.14999
     0.21037
     0.28082
     0.41164
     0.42171
     0.49719
     0.41164
     0.39152
     0.49719
     0.51228
     0.53744
     0.40158
     0.38649
     0.53744
     0.47203
     0.53744
     0.48209
     0.38145
     0.30598
     0.33617
     0.49719
     0.36133
     0.26572
     0.24559
     0.34623
     0.35126
     0.22043
     0.22547
     0.25062
     0.13489
     0.28585
     0.32107
     0.24056
     0.19527
     0.00406
     0.16508
     0.22043
     0.31101
     0.13489
     0.07954
     0.08457
     0.16508
     0.11980
     0.10470
     0.03425
     0.02922
     0.05941
     0.18521
     0.11980
     0.04432
     0.01413
    -0.05129
     0.10973
     0.16005
     0.04935
     0.00909
     0.04432
     0.07954
     0.07954
    -0.08148
    -0.00600
    -0.04122
     0.01916
     0.13489
     0.11476
    -0.06638
    -0.02110
    -0.09154
     0.00909
    -0.02613
     0.08457
    -0.12677
    -0.06135
    -0.00600
     0.12986
     0.00406
    -0.02110
    -0.03116
     0.01413
     0.03929
     0.09967
    -0.00600
     0.05941
    -0.00600
    -0.03116
     0.04432
     0.21540
     0.00406
     0.04432
     0.02922
     0.12483
     0.17011
     0.07451
     0.04432
     0.11476
     0.10470
     0.17515
     0.14999
     0.12483
     0.09967
     0.02419
     0.08457
     0.15502
     0.19527
     0.02922
     0.01413
     0.06445
     0.19527
     0.16005
     0.24559
     0.32610
     0.28585
    -0.20728
    -0.90167
    -1.48537
    -1.94327
    -1.63633
    -0.87652
    -0.23747
    -0.07645
    -0.40855
    -0.65511
    -0.62492
    -0.04122
     0.65317
     1.38280
     2.23318
     2.89739
     3.52638
     3.79307
     3.25465
     1.63439
     0.34120
     0.38145
     2.15267
     3.46599
     3.70752
     1.71490
    -0.20224
    -1.03754
    -1.51053
    -2.09423
    -2.10933
    -2.15964
    -2.00869
    -2.05901
    -2.12945
    -1.76213
    -1.56588
    -1.52563
    -1.31932
    -1.27403
    -1.17340
    -1.06269
    -0.91174
    -0.72556
    -0.51925
    -0.39346
    -0.26766
    -0.14689
    -0.12173
     0.02419
     0.01916
     0.16005
     0.16005
     0.04432
     0.16508
     0.29591
     0.25062
     0.22043
     0.24056
     0.15502
     0.14496
     0.18521
     0.14999
     0.20031
     0.13992
     0.07954
     0.14999
     0.20534
     0.14999
     0.03929
    -0.06135
     0.06948
     0.09464
     0.01413
    -0.00097
    -0.06135
    -0.03116
    -0.01103
    -0.00097
    -0.01103
    -0.01606
     0.00909
    -0.05129
     0.05438
     0.07451
    -0.06638
    -0.14186
    -0.02613
     0.16005
     0.01413
     0.13489
    -0.00097
     0.00909
    -0.03116
     0.01916
     0.04935
     0.07954
     0.01413
    -0.00097
    -0.01103
     0.09967
     0.03425
    -0.10161
     0.08960
     0.06445
     0.08960
     0.04432
     0.08960
    -0.03116
     0.04935
     0.04935
     0.04432
     0.10470
     0.00909
     0.08457
     0.01916
     0.12483
     0.07451
     0.00406
    -0.02613
     0.15502
     0.08457
    -0.00600
     0.03929
     0.01413
     0.00406
     0.10973
     0.03425
     0.07451
     0.09967
     0.05438
     0.05941
     0.09464
     0.02922
     0.03929
    -0.01606
     0.08960
     0.15502
     0.08960
     0.13992
     0.11476
     0.06948
    -0.00600
    -0.06638
     0.10973
     0.12483
     0.02419
    -0.07142
    -0.07142
     0.06948
     0.03425
    -0.10664
    -0.01103
    -0.02110
     0.01916
    -0.00097
    -0.02110
    -0.04122
    -0.10161
    -0.08148
    -0.03116
     0.07451
    -0.03116
    -0.01606
    -0.10161
    -0.05129
    -0.04122
    -0.11167
    -0.10161
    -0.07142
    -0.07142
    -0.17205
    -0.03116
    -0.11670
    -0.11167
    -0.13683
    -0.06135
    -0.09154
    -0.06638
    -0.16702
    -0.15193
    -0.10161
    -0.05632
    -0.10664
     0.02922
     0.01413
     0.03425
     0.24056
     0.51228
     0.81923
     1.23687
     1.63942
     2.30363
     2.95777
     3.55154
     4.13523
     4.63842
     2.91752
    -1.06269
    -6.85942
    -7.87585
    -4.99259
    -2.63767
    -0.44881
     0.05941
    -1.48537
    -4.30322
    -6.48706
    -7.34751
    -6.83929
    -5.73228
    -4.20762
    -2.67793
    -1.27907
     0.08960
     1.08088
     1.72496
     2.25331
     2.45962
     2.36401
     2.38917
     2.26338
     2.12248
     1.80044
     1.54885
     1.38280
     1.29726
     1.26706
     1.15133
     0.93999
     0.75884
     0.76891
     0.67833
     0.68337
     0.66827
     0.58273
     0.45693
     0.48712
     0.49719
     0.41164
     0.36133
     0.37139
     0.31604
     0.43177
     0.33113
     0.36133
     0.32107
     0.26572
     0.25062
     0.35126
     0.39152
     0.29591
     0.19527
     0.19024
     0.46196
     0.35126
     0.27075
     0.20534
     0.28082
     0.34623
     0.34120
     0.38649
     0.24056
     0.21540
     0.28082
     0.25062
     0.34623
     0.34623
     0.22547
     0.19527
     0.28585
     0.16005
     0.23553
     0.12986
     0.13992
     0.17011
     0.25062
     0.19024
     0.08960
     0.06445
     0.17011
     0.09967
     0.08457
     0.14496
     0.08457
     0.02922
     0.07451
     0.11980
    -0.01103
     0.03929
    -0.01606
     0.04432
     0.08457
     0.08960
     0.03425
    -0.02110
    -0.00097
    -0.09154
    -0.02110
     0.06445
    -0.05632
    -0.02613
    -0.06638
     0.01916
    -0.13683
    -0.05632
    -0.09657
    -0.05129
    -0.05632
     0.03929
    -0.03619
    -0.08148
    -0.15696
    -0.09154
    -0.06638
     0.05438
     0.00406
    -0.23244
    -0.11670
    -0.11670
    -0.00600
    -0.10161
    -0.19218
    -0.20728
    -0.08148
    -0.04122
    -0.08148
    -0.03619
    -0.17708
    -0.19721
    -0.17205
    -0.05129
    -0.00097
    -0.17708
    -0.14186
    -0.04122
     0.00406
     0.02419
    -0.17205
     0.01916
    -0.07645
    -0.05632
     0.02922
    -0.03116
    -0.10161
    -0.17205
    -0.15696
    -0.09154
     0.03425
    -0.12173
    -0.18212
    -0.15696
    -0.18715
    -0.14186
    -0.21231
    -0.33307
    -0.26263
    -0.22740
    -0.26263
    -0.18212
    -0.20728
    -0.22237
    -0.21231
    -0.09657
     0.18018
     0.35126
     0.63808
     1.23687
     1.81051
     2.76656
     3.79810
     4.34657
     4.12014
     2.49484
    -0.54944
    -4.27806
    -7.83560
    -6.20527
    -1.87283
     0.00909
     0.39655
    -2.36092
    -4.82654
    -6.34616
    -6.74871
    -6.43674
    -5.72724
    -4.74100
    -3.26666
    -1.58098
    -0.17708
     0.61292
     1.37777
     1.95643
     2.34892
     2.50491
     2.66089
     2.63573
     2.38917
     2.08726
     1.81051
     1.69981
     1.55891
     1.18152
     1.02553
     0.85948
     0.77897
     0.69846
     0.60789
     0.48712
     0.39152
     0.27578
     0.34120
     0.41668
     0.30598
     0.21037
     0.19024
     0.13992
     0.22547
     0.14999
     0.06948
     0.12986
     0.16508
     0.17011
     0.22043
     0.20031
     0.10470
     0.03425
     0.04935
     0.29088
     0.23553
     0.13992
     0.19527
     0.23050
     0.21540
     0.20534
     0.17515
     0.20031
     0.13489
     0.22043
     0.23553
     0.33113
     0.19527
     0.13489
     0.06445
     0.28082
     0.22043
     0.21037
     0.16508
     0.13992
     0.28585
     0.21540
     0.18018
     0.14496
     0.18018
     0.16005
     0.24056
     0.21037
     0.21540
     0.07451
     0.01413
     0.24559
     0.26572
     0.12986
     0.07954
     0.13992
     0.20031
     0.13489
     0.13489
     0.13489
     0.06948
     0.10470
     0.11476
     0.18521
     0.00406
     0.14496
    -0.03116
     0.07954
     0.12483
     0.17011
     0.03425
     0.03425
    -0.01606
     0.09967
     0.06948
     0.14496
    -0.01606
    -0.01103
     0.03929
     0.16508
     0.04432
     0.04935
    -0.03619
    -0.11670
     0.12483
     0.07954
     0.02419
    -0.10664
    -0.02110
    -0.04626
     0.00909
     0.04432
    -0.00097
    -0.07645
    -0.08148
    -0.11670
    -0.07645
    -0.05129
    -0.06135
    -0.22740
    -0.01103
    -0.00097
    -0.14689
    -0.14689
    -0.16199
     0.01916
    -0.05129
    -0.11167
    -0.03619
    -0.03619
     0.08960
     0.10973
     0.20031
     0.35629
     0.45190
     0.52738
     0.92490
     1.68974
     1.98662
     2.27344
     2.49484
     2.29357
     1.58910
    -0.30288
    -1.95837
    -2.63264
    -1.78728
     0.44687
     1.47337
     0.04432
    -1.10295
    -3.30188
    -4.43908
    -3.49812
    -2.56723
    -2.41627
    -2.16468
    -1.83257
    -1.41996
    -0.87652
    -0.54441
     0.04432
     0.33617
     0.66324
     0.72865
     1.11611
     1.36770
     1.42305
     1.31738
     1.31235
     1.09598
     1.20668
     1.17146
     1.13120
     1.03057
     1.07585
     0.87458
     0.73872
     0.58273
     0.34120
     0.17011
     0.23050
     0.21037
     0.06948
    -0.10161
    -0.05129
    -0.15193
    -0.16199
    -0.50919
    -0.67524
    -0.58970
    -0.61989
    -0.68027
    -0.50919
    -0.38339
    -0.38842
    -0.39849
    -0.37333
    -0.33810
    -0.26766
    -0.38842
    -0.32301
    -0.08148
     0.00909
    -0.00097
     0.08457
     0.17011
     0.23050
     0.16005
     0.28082
     0.31604
     0.44184
     0.37642
     0.42674
     0.55254
     0.48209
     0.35126
     0.37642
     0.56763
     0.46700
     0.44184
     0.48209
     0.30094
     0.36133
     0.38145
     0.36133
     0.38649
     0.28585
     0.33113
     0.23050
     0.25062
     0.34623
     0.19527
     0.21540
     0.21540
     0.29088
     0.24056
     0.09464
     0.27075
     0.09967
     0.16005
     0.11980
     0.10470
     0.18018
     0.08457
     0.15502
     0.03425
     0.14496
     0.08457
    -0.00097
    -0.01606
     0.15502
     0.10973
     0.11476
     0.07954
     0.03425
     0.04432
     0.01413
     0.18521
     0.03929
     0.12986
     0.07954
     0.07451
     0.14999
     0.16508
     0.03425
     0.04432
     0.11980
     0.04432
    -0.02613
     0.09967
    -0.02613
    -0.02110
    -0.07142
     0.03929
     0.00909
     0.05941
     0.08457
     0.06445
     0.04432
     0.18521
     0.11980
     0.17515
     0.18018
     0.21037
    -0.09657
    -0.39346
    -0.75575
    -0.92683
    -0.58970
    -0.40352
    -0.08148
    -0.12677
    -0.16199
    -0.31798
    -0.22740
    -0.08148
     0.11980
     0.27075
     0.92490
     1.71993
     2.54516
     3.59179
     4.37676
     4.24090
     2.95274
     0.56260
    -0.57963
    -0.00600
     0.28082
     1.31738
     1.23184
     0.53241
    -0.75072
    -2.01875
    -2.78360
    -3.40252
    -3.74972
    -3.76481
    -3.63398
    -3.33207
    -3.08048
    -2.63264
    -2.41124
    -1.95837
    -1.76716
    -1.51053
    -1.22371
    -0.98722
    -0.81613
    -0.65511
    -0.39849
    -0.26766
    -0.14186
    -0.12677
     0.04935
     0.16005
     0.18521
     0.20031
     0.21037
     0.38145
     0.42674
     0.43680
     0.19024
     0.18018
     0.24056
     0.15502
     0.13489
     0.08457
    -0.07645
    -0.16702
    -0.21231
    -0.19218
    -0.40855
    -0.40352
    -0.50416
    -0.49912
    -0.36326
    -0.41358
    -0.55448
    -0.40855
    -0.20224
    -0.10664
    -0.13683
    -0.05632
     0.00406
    -0.01606
     0.02419
     0.23050
     0.24056
     0.26069
     0.26572
     0.17515
     0.28082
     0.32610
     0.26572
     0.20534
     0.15502
     0.04432
    -0.04122
     0.10470
     0.09464
    -0.03116
    -0.15696
    -0.15193
    -0.09154
    -0.19218
    -0.19218
    -0.26263
    -0.34314
    -0.19218
    -0.11670
    -0.15696
    -0.07142
    -0.16702
    -0.12173
    -0.15193
     0.03929
     0.04432
    -0.12677
     0.01916
     0.17515
     0.16005
     0.15502
     0.19527
     0.17011
     0.21037
     0.22547
     0.32610
     0.18018
     0.08457
     0.13992
     0.13489
     0.24056
     0.30598
     0.10470
     0.12483
     0.16508
     0.26069
     0.18018
     0.17515
     0.21540
     0.30094
     0.36636
     0.42171
     0.38649
     0.41668
     0.46700
     0.46196
     0.65821
     0.86451
     0.79910
     0.82426
     1.00541
     1.17649
     1.26706
     1.31235
     0.89974
     0.24056
    -0.22740
    -0.31295
    -0.07645
     0.23553
     0.28082
    -0.32301
    -0.59473
    -0.74569
    -0.78594
    -0.91677
    -0.86645
    -0.92180
    -0.85136
    -0.76581
    -0.67021
    -0.23244
     0.10470
     0.39152
     0.39152
     0.56763
     0.77897
     0.96515
     1.07082
     0.00909
    -1.62123
    -1.20359
    -0.03116
     0.15502
    -0.51925
    -0.95199
    -1.02747
    -1.42499
    -1.70677
    -1.86779
    -1.68162
    -1.38977
    -0.98218
    -0.72556
    -0.46390
    -0.20728
    -0.10161
     0.13489
     0.31604
     0.56763
     0.84439
     1.02050
     1.18655
     1.11108
     1.12617
     1.20165
     1.09598
     0.82929
     0.70349
     0.57266
     0.27578
     0.38145
     0.37139
     0.18521
     0.18018
     0.04432
    -0.00600
    -0.04122
     0.04935
    -0.15193
    -0.13683
    -0.05129
     0.17515
     0.21037
     0.32610
     0.26572
     0.21540
     0.17011
     0.37139
     0.32107
     0.24559
     0.25062
     0.46700
     0.47706
     0.37642
     0.26069
     0.11476
     0.15502
     0.08960
     0.16005
     0.01413
     0.01916
    -0.21734
    -0.10161
     0.05438
     0.07451
    -0.02613
    -0.18715
    -0.06135
     0.03425
    -0.00600
    -0.01103
    -0.10161
    -0.03619
    -0.04122
     0.05941
     0.08960
    -0.03116
     0.01916
    -0.20224
     0.03425
     0.17515
     0.01413
    -0.02110
    -0.04626
     0.02922
    -0.01103
    -0.11670
    -0.04122
    -0.22740
    -0.42365
    -0.60479
    -0.45384
    -0.41358
    -0.50919
    -0.68530
    -0.59473
    -0.49409
    -0.42365
    -0.41861
    -0.06638
     0.13489
     0.14496
     0.05438
     0.03929
     0.17011
     0.30094
     0.55254
     0.67833
     0.72362
     0.69343
     0.60286
     0.59782
     0.70853
     0.62298
     0.43177
     0.25566
     0.23553
     0.28585
     0.25062
     0.11980
     0.14999
     0.06445
     0.11980
     0.18521
     0.19527
     0.20031
     0.20534
     0.16508
     0.34120
     0.47706
     0.48209
     0.59279
     0.65821
     0.83935
     1.05069
     1.24694
     1.22681
     1.25700
     1.53879
     1.74006
     1.37273
     1.17146
     0.67330
    -0.13683
    -0.58467
    -1.15830
    -1.71181
    -0.83626
    -0.26263
    -1.33442
    -2.64270
    -2.35086
    -1.70174
    -2.07913
    -2.77856
    -2.50684
    -2.44143
    -1.94831
    -1.63130
    -1.23881
    -0.96709
    -0.43371
     0.00406
     0.33617
     0.53744
     0.67330
     0.71859
     0.91483
     0.83432
     0.74878
     0.86451
     1.01547
     1.11611
     1.29726
     1.15636
     1.11108
     0.80413
     0.92490
     0.86955
     0.52235
     0.37139
     0.10470
     0.08457
     0.06445
    -0.08651
    -0.11167
    -0.11670
    -0.34314
    -0.31295
    -0.30791
    -0.30288
    -0.36830
    -0.46390
    -0.41358
    -0.22237
    -0.29785
    -0.20224
    -0.18212
    -0.28779
    -0.19218
    -0.06135
    -0.11167
    -0.13180
    -0.09657
    -0.01103
    -0.05632
    -0.00097
    -0.03619
    -0.11167
    -0.02613
     0.07954
     0.06948
     0.05941
     0.05941
     0.00406
     0.01916
     0.06445
     0.01916
     0.02419
     0.06948
     0.02419
     0.07954
     0.15502
     0.12483
    -0.03116
    -0.05129
     0.03929
     0.18521
     0.09967
     0.04935
    -0.02110
    -0.03116
    -0.07142
    -0.03116
     0.07954
     0.03425
    -0.03619
    -0.04626
     0.01413
     0.09464
     0.06445
    -0.04626
    -0.11670
     0.06445
    -0.06638
     0.04432
    -0.04122
    -0.02613
    -0.10664
    -0.00097
    -0.00600
    -0.09657
    -0.09154
    -0.01103
    -0.06638
     0.05438
     0.00406
    -0.05632
    -0.04626
    -0.00600
     0.02419
     0.06948
     0.15502
    -0.01606
     0.06948
    -0.04122
     0.08960
     0.15502
     0.10470
     0.09464
     0.07451
     0.22043
     0.30094
     0.31604
     0.12986
     0.07451
     0.12986
     0.11980
     0.16005
    -0.12173
    -0.34314
    -0.42868
    -0.17708
    -0.17708
     0.11980
    -0.07645
     0.05438
     0.02922
     0.02922
    -0.26766
    -0.38339
     0.10973
     0.50725
     0.67833
     0.51731
     0.43177
     0.52738
     0.71356
     0.89974
     0.87458
     1.24694
     1.31738
     0.93999
     0.55757
     0.60789
     0.38145
     0.01413
    -0.25256
    -0.67524
    -1.42499
    -1.55079
    -0.72556
    -0.47900
    -0.80607
    -1.41996
    -1.73697
    -1.88289
    -1.84264
    -1.83257
    -1.55582
    -1.35958
    -0.93187
    -0.77085
    -0.64505
    -0.36830
    -0.26263
    -0.07645
     0.08457
     0.05438
     0.00406
     0.03425
     0.12483
     0.23553
     0.19527
     0.23553
     0.16005
     0.17011
     0.23553
     0.32610
     0.19527
     0.26069
     0.24056
     0.27578
     0.32107
     0.31101
     0.34120
     0.21540
     0.22043
     0.29591
     0.32610
     0.39152
     0.22043
     0.14999
     0.20031
     0.21037
     0.14999
     0.10973
     0.12986
     0.12986
     0.14496
     0.16005
     0.08960
     0.11476
    -0.06135
     0.07954
     0.11476
     0.05438
     0.04935
     0.02922
     0.02922
    -0.00600
     0.01413
     0.13489
     0.04432
    -0.02110
    -0.02110
     0.05941
     0.02922
     0.00406
    -0.03619
    -0.02613
     0.09967
     0.08960
     0.08960
     0.03929
    -0.00600
     0.14496
     0.03929
     0.09464
     0.15502
     0.16005
     0.02922
     0.10470
     0.19527
     0.19527
     0.09967
     0.08457
     0.19024
     0.20031
     0.08960
     0.14999
     0.04935
     0.08960
     0.05438
    -0.00097
     0.05438
     0.17011
     0.79407
     0.60286
     0.14999
     0.01413
     0.02419
    -0.01606
     0.19527
     0.25566
     0.36133
     0.18521
     0.17011
     0.07451
     0.10470
    -0.06638
    -0.01606
    -0.00097
    -0.16199
    -0.17708
    -0.00600
    -0.02613
    -0.02110
    -0.09657
    -0.00097
     0.03425
     0.08457
     0.04432
     0.10973
     0.17515
     0.40661
     0.53241
     0.83432
     1.17649
     1.20668
     1.08592
     1.12617
     1.03560
     1.08592
     1.51866
     1.71993
     1.24694
     0.26572
    -0.26766
    -0.17708
     0.13992
    -0.14689
    -0.35320
    -0.38339
    -0.48906
    -1.14320
    -1.72690
    -2.19990
    -2.29047
    -1.61117
    -1.34448
    -1.21365
    -1.14320
    -1.17843
    -1.04760
    -0.97212
    -0.90671
    -0.86142
    -0.71046
    -0.69034
    -0.41861
    -0.56454
    -0.57963
    -0.49409
    -0.37836
    -0.28779
    -0.15696
     0.04935
     0.30598
     0.23050
    -0.50416
    -0.82620
    -0.14186
     0.24056
     0.67833
     0.45190
     0.37642
     0.23050
     0.07954
     0.08960
     0.10470
     0.17515
     0.17515
     0.07451
     0.01916
    -0.03116
    -0.03116
     0.01916
    -0.02613
    -0.19721
    -0.22237
    -0.27269
    -0.20224
    -0.02613
    -0.23747
    -0.23747
    -0.20224
    -0.17708
    -0.05632
    -0.15193
    -0.22740
    -0.15696
    -0.15696
    -0.01103
     0.00406
    -0.06135
    -0.16199
    -0.14186
    -0.16702
     0.00909
     0.03929
    -0.12173
    -0.16702
    -0.12173
    -0.04626
     0.02922
     0.04935
     0.05438
     0.01916
     0.20031
     0.43177
     0.35126
     0.30598
     0.28585
     0.35629
     0.49215
     0.69343
     0.58273
     0.62802
     0.59782
     0.72865
     0.64814
     0.86451
     0.61292
     0.53241
     0.45190
     0.50725
     0.45693
     0.39152
     0.37642
     0.20534
     0.31101
     0.34120
     0.21037
     0.11980
     0.01916
     0.06948
     0.00406
    -0.05129
    -0.04122
    -0.13683
    -0.04626
    -0.03619
    -0.05129
    -0.08148
    -0.13180
    -0.23747
    -0.17708
    -0.01606
     0.02922
    -0.06135
     0.10470
     0.33113
     0.47706
     0.42171
    -0.08651
    -0.31798
    -0.14689
     0.19024
     0.20534
     0.00406
    -0.30288
     0.00909
     0.41164
     0.23050
     0.03425
    -0.08148
     0.13489
     0.10470
     0.07954
     0.11980
    -0.10664
    -0.04122
     0.16508
     0.33617
     0.77897
     1.12114
     1.10604
     0.19527
    -0.87148
    -1.27403
    -0.80607
    -0.43874
    -0.42365
    -0.58970
    -0.43874
    -0.53938
    -0.70543
    -0.96709
    -1.44009
    -1.79735
    -1.84264
    -1.62123
    -1.14320
    -0.84129
    -0.81613
    -0.55448
    -0.35823
    -0.57963
    -0.54441
    -0.39849
    -0.40352
    -0.19218
    -0.18715
    -0.15696
    -0.03116
     0.19527
     0.44687
     0.48712
     0.42674
     0.37642
     0.34120
     0.35629
     0.46700
     0.57266
     0.40158
     0.46700
     0.45693
     0.47203
     0.48209
     0.45693
     0.53744
     0.54751
     0.53241
     0.44687
     0.48712
     0.35126
     0.31101
     0.28082
     0.32610
     0.46196
     0.27075
     0.26572
     0.26572
     0.28082
     0.26572
     0.17515
     0.23553
     0.18018
     0.21037
     0.22043
     0.15502
     0.23553
     0.17515
     0.02419
     0.18018
     0.31101
     0.27578
     0.11476
     0.05438
     0.07954
     0.01413
     0.13992
     0.01916
    -0.05129
    -0.10161
    -0.01606
     0.09464
     0.18521
     0.17515
    -0.10664
    -0.04626
    -0.00097
     0.18521
     0.17011
     0.23050
     0.03425
     0.19024
     0.13489
     0.14999
     0.17515
     0.11476
     0.05438
    -0.02613
    -0.02613
    -0.15193
    -0.02613
     0.08457
     0.49719
     0.41668
     0.24056
     0.07451
     0.06445
     0.21037
     0.26572
     0.31604
     0.50725
     0.47203
     0.48712
     0.40158
     0.44687
     0.42171
     0.28585
     0.11980
     0.11980
     0.05941
     0.05438
    -0.03619
    -0.06638
    -0.14689
    -0.20224
    -0.21734
    -0.14186
    -0.18715
    -0.16199
    -0.28779
    -0.32301
    -0.31295
    -0.44377
    -0.61486
    -0.62492
    -0.31295
    -0.08651
     0.14999
    -0.08651
    -0.43371
    -0.42365
    -0.42365
    -0.29282
    -0.18715
    -0.08651
    -0.07645
    -0.01606
     0.03425
     0.09967
     0.00909
     0.23050
     0.31101
     0.49719
     0.66324
     1.05069
     0.97521
     1.07585
     0.68337
     0.39655
     0.11980
     0.65821
     1.14127
     1.07585
     0.63305
     0.33617
    -0.18212
    -0.87652
    -1.41493
    -1.52060
    -0.79601
    -1.02747
    -1.26900
    -1.28913
    -1.14320
    -1.18849
    -1.27403
    -1.13817
    -0.85136
    -0.70543
    -0.39849
    -0.09154
     0.18018
     0.21540
     0.31604
     0.58273
     0.89470
     0.89470
     0.71356
     0.34120
     0.29591
     0.29591
     0.59782
     0.43680
     0.37139
     0.16508
    -0.02110
     0.02922
    -0.11167
    -0.25759
    -0.16702
    -0.23244
    -0.21231
    -0.25256
    -0.23244
    -0.28779
    -0.29282
    -0.44377
    -0.38842
    -0.41358
    -0.41861
    -0.39849
    -0.41861
    -0.49409
    -0.42868
    -0.43371
    -0.53435
    -0.31295
    -0.31295
    -0.37333
    -0.42365
    -0.23244
    -0.21734
    -0.17708
    -0.21231
    -0.21734
    -0.12173
    -0.07645
    -0.07142
    -0.04626
     0.00406
     0.05941
     0.00909
     0.16005
     0.14496
     0.11476
     0.08457
     0.21540
     0.14999
     0.17515
     0.13992
     0.20031
     0.29088
     0.21037
     0.22547
     0.24056
     0.31101
     0.23050
     0.08457
     0.28082
     0.26069
     0.25062
     0.17011
     0.26069
     0.25062
     0.19527
     0.17515
     0.35629
     0.26572
     0.25566
     0.19527
     0.30094
     0.09967
     0.17515
     0.20534
     0.18521
     0.23553
     0.12986
     0.23050
     0.25566
     0.26069
     0.18521
     0.10470
     0.13992
     0.19527
     0.25062
     0.26069
     0.29088
     0.08960
     0.14999
     0.26069
     0.15502
     0.33617
     0.28082
     0.11476
     0.22043
     0.29591
     0.26069
     0.22547
     0.05438
     0.10973
     0.31604
     0.25062
     0.28585
     0.09967
     0.18018
     0.12483
     0.11980
     0.19527
     0.23553
     0.02922
     0.10973
     0.10470
     0.23050
     0.07451
     0.00909
     0.03425
     0.08960
     0.14999
     0.20534
     0.06445
     0.02419
     0.12986
     0.01916
     0.04935
     0.19527
     0.09464
    -0.06135
    -0.02110
    -0.06135
    -0.20728
    -0.45384
    -0.60479
    -0.73562
    -1.01238
    -1.66652
    -2.50181
    -3.99125
    -5.20393
    -3.30188
     2.96784
    10.47540
    10.47540
     9.08157
     5.18690
     2.74644
     1.26203
     0.37642
     1.26203
     3.65721
     5.36301
     6.12786
     5.72531
     4.05975
     0.96515
    -1.97346
    -4.22775
    -5.25928
    -5.79769
    -5.88826
    -5.61654
    -4.72087
    -3.94093
    -2.99494
    -2.11436
    -1.34951
    -0.72556
    -0.21231
    -0.04626
     0.06445
    -0.10161
     0.03425
     0.03425
     0.10973
     0.07451
    -0.00097
    -0.06135
    -0.03619
     0.00909
    -0.04122
    -0.05632
    -0.09154
    -0.02110
     0.09464
     0.23050
     0.06948
    -0.00097
     0.04935
    -0.06135
     0.05941
     0.10973
     0.15502
    -0.01103
    -0.04626
     0.07451
     0.12483
     0.09464
    -0.00097
    -0.02613
     0.10470
     0.13489
     0.10470
     0.04432
     0.03425
     0.03425
     0.05941
     0.24559
     0.21037
     0.12483
     0.02922
     0.13489
     0.17011
     0.10973
     0.05438
     0.13489
     0.13992
     0.16508
     0.23050
     0.17011
     0.12986
     0.12483
     0.10973
     0.21540
     0.22043
     0.13489
     0.17515
     0.12986
     0.19024
     0.15502
     0.30598
     0.11476
     0.19527
     0.24056
     0.27578
     0.18018
     0.22043
     0.14999
     0.14999
     0.28082
     0.35126
     0.23553
     0.21037
     0.17011
     0.29591
     0.25062
     0.21540
     0.18018
     0.13992
     0.27075
     0.34120
     0.10973
     0.19024
     0.11980
     0.15502
     0.11980
     0.33113
     0.19527
     0.03929
     0.07954
     0.11980
     0.19527
     0.18018
     0.12986
     0.10973
     0.08960
     0.23553
     0.24559
     0.20534
     0.09464
     0.11476
     0.00406
     0.24056
     0.18018
     0.04935
    -0.00600
    -0.00600
     0.02922
     0.03425
     0.03929
    -0.11670
    -0.04122
    -0.15696
    -0.02613
    -0.15193
    -0.20224
    -0.25256
    -0.31798
    -0.20728
    -0.10161
    -0.18715
    -0.36326
    -0.33810
    -0.27772
    -0.38339
    -0.42365
    -0.31295
    -0.23244
    -0.21231
    -0.13683
    -0.21734
    -0.15193
    -0.23244
    -0.21734
    -0.12173
    -0.03619
    -0.03116
    -0.12677
    -0.07142
    -0.01606
    -0.03116
     0.08960
    -0.17205
    -0.08651
    -0.11670
    -0.10161
    -0.16199
    -0.26766
    -0.24250
    -0.26263
    -0.31295
    -0.22237
    -0.27772
    -0.27269
    -0.29785
    -0.23747
    -0.12173
     0.03425
     0.23050
     0.52235
     1.01547
     1.95140
     2.46968
     2.16274
    -0.15193
    -2.42633
    -2.27538
    -0.52932
     0.65821
     0.44184
    -0.13180
    -1.65646
    -2.19990
    -1.03250
    -1.59607
    -1.87786
    -2.02882
    -1.97346
    -1.50047
    -0.93187
    -0.52932
    -0.62492
    -0.83123
    -0.51422
     0.02922
     0.58776
     0.44184
     0.22043
     0.07451
    -0.00097
    -0.11167
    -0.48403
    -0.62492
    -0.62995
    -0.64505
    -0.55951
    -0.49409
    -0.55448
    -0.59473
    -0.55951
    -0.35823
    -0.26263
    -0.21734
    -0.30288
    -0.26766
    -0.25256
    -0.20728
    -0.07645
    -0.07645
    -0.18212
    -0.21734
    -0.11670
    -0.03619
    -0.07645
    -0.16702
    -0.28779
    -0.13180
    -0.06135
    -0.13180
    -0.21231
    -0.15193
    -0.23747
    -0.19721
    -0.25759
    -0.15193
    -0.24753
    -0.32804
    -0.33307
    -0.39849
    -0.56957
    -0.28275
    -0.17205
     0.19024
     0.25062
    -0.02613
    -0.09657
    -0.03116
     0.07954
     0.21037
     0.17515
     0.19527
     0.23050
     0.48712
     1.07585
     1.21675
     0.88464
     0.70349
     1.12114
     1.20165
     0.92993
     0.91483
     0.54247
     0.56260
     0.70349
     0.67330
     0.61292
     0.23050
    -0.08148
     0.12986
     0.18521
     0.54247
     1.01044
     0.96515
     0.49215
     0.16508
     0.27075
     0.32107
     0.38649
     0.50222
     1.33248
     2.85714
     2.42440
     1.00037
     0.37139
     0.17515
     0.53744
     1.49853
     1.91618
     1.67968
     0.94502
     0.46196
     0.40158
     0.52738
     0.60286
     0.61292
     0.56260
     0.53241
     0.38649
     0.50725
     0.34120
     0.36133
     0.29591
     0.18521
     0.17011
     0.23553
     0.30598
     0.24559
     0.27578
     0.33113
     0.33617
     0.31604
     0.52738
     0.77897
     0.74878
     0.35629
     0.09464
    -0.04626
    -0.60479
    -0.42868
    -0.25256
    -0.32301
    -0.78594
    -0.82620
    -0.65511
    -0.64505
    -0.71046
    -0.87652
    -1.12308
    -1.18849
    -1.05263
    -0.78091
    -0.62492
    -0.30288
    -0.24250
    -0.16702
    -0.12173
     0.01916
     0.08457
     0.05941
    -0.00097
     0.16005
     0.21540
     0.14999
     0.20031
     0.17515
     0.18018
     0.17011
     0.29591
     0.43680
     0.57266
     0.71859
     0.61795
     0.05941
    -0.32804
    -0.39346
    -0.53938
    -0.24250
    -0.23747
    -0.61486
    -0.65511
    -0.36326
    -0.12677
    -0.12677
    -0.45384
    -0.16702
    -0.42868
    -0.67524
    -0.64505
    -0.63499
    -0.30288
    -0.04122
    -0.36326
    -0.27772
     0.08457
     0.20031
    -0.04122
    -0.13180
    -0.43874
    -0.49912
    -0.55448
    -0.53435
    -0.42365
    -0.23747
    -0.25759
    -0.19721
    -0.15696
    -0.06135
    -0.09657
    -0.19721
    -0.05632
    -0.18715
    -0.22740
    -0.19218
    -0.20728
    -0.23244
    -0.34817
    -0.28779
    -0.27269
    -0.21231
    -0.11167
    -0.26766
    -0.21231
    -0.18212
    -0.22740
    -0.23244
    -0.14186
    -0.03116
    -0.11167
    -0.14186
    -0.02110
    -0.08651
    -0.09657
    -0.17205
    -0.05632
    -0.07142
    -0.00097
    -0.11167
    -0.14689
    -0.16702
    -0.13683
    -0.17708
    -0.05129
    -0.03619
    -0.14186
    -0.05129
    -0.01103
    -0.04626
    -0.03619
     0.12986
     0.16508
     0.26572
     0.25062
     0.11980
    -0.11670
    -0.04122
    -0.10161
    -0.25256
    -0.32804
    -0.42868
    -0.57460
    -0.47900
    -0.52932
    -0.62492
    -0.55448
    -0.62492
    -0.71550
    -0.65008
    -0.55951
    -0.60983
    -0.33810
    -0.20224
    -0.20224
     0.04935
     0.20534
     0.44184
     0.28585
     0.11476
     0.08457
     0.24056
     0.20534
     0.01413
    -0.09154
    -0.20728
    -0.01606
    -0.04122
    -0.12173
    -0.30288
    -0.15193
    -0.22237
    -0.25759
    -0.27269
    -0.16199
    -0.30791
    -0.12677
     0.06445
     0.20534
     0.18521
     0.21037
     0.13489
     0.30598
     0.31604
     0.32107
     0.36133
     0.46196
     0.40158
    -0.19218
    -0.54441
    -0.13180
     0.32107
     0.47706
     0.52235
     0.25062
     0.21540
     0.20534
     0.17515
     0.49719
     0.62802
     0.63808
     0.62298
     1.10604
     1.50859
     1.12617
     0.44184
     0.48712
     0.44184
     0.50725
     0.47203
     0.43680
     0.27578
    -0.00097
    -0.26766
    -0.40352
    -0.42365
    -0.47397
    -0.50416
    -0.57460
    -0.44881
    -0.35320
    -0.41861
    -0.22237
    -0.32301
    -0.67021
    -0.76581
    -0.77588
    -0.96709
    -0.92180
    -0.67021
    -0.42365
    -0.41861
    -0.46390
    -0.74065
    -0.61989
    -0.57460
    -0.45384
    -0.38339
    -0.04122
     0.22043
     0.36636
     0.61292
     0.82929
     1.01547
     1.14630
     1.40292
     1.71490
     2.04700
     2.35898
     2.32376
     2.03191
     1.58910
     0.96012
     0.46196
     0.43680
     0.30598
     0.03425
    -0.08651
     0.01413
    -0.39849
    -0.61486
    -1.01238
    -1.54072
    -1.72187
    -1.74200
    -1.52563
    -1.41996
    -1.37970
    -1.06773
    -0.92683
    -0.70543
    -0.25759
    -0.18715
     0.01413
     0.05941
     0.10470
     0.23050
     0.21540
     0.28082
     0.07954
     0.21037
     0.19527
     0.34120
     0.22547
     0.10973
     0.06445
     0.01413
     0.27578
     0.34120
     0.24056
     0.10973
     0.17011
     0.27578
     0.19527
     0.19527
     0.11980
     0.16005
     0.14999
     0.15502
     0.10973
     0.19024
     0.14999
     0.20031
     0.23553
     0.35629
     0.29088
     0.37642
     0.41668
     0.49215
     0.53241
     0.48209
     0.47203
     0.64311
     0.75884
     0.80413
     0.72362
     0.75884
     0.67833
     0.58273
     0.92993
     1.21675
     1.23687
     1.09095
     0.59279
    -0.03619
     0.02419
     0.50725
     0.65821
     0.67833
     0.62298
     0.39655
     0.24559
     0.06445
    -0.20728
    -0.26766
    -0.14186
    -0.09657
    -0.09657
    -0.27772
    -0.34817
    -0.39346
    -0.25759
    -0.34817
    -0.43874
    -0.58467
    -0.64002
    -0.54441
    -0.63499
    -0.60983
    -0.58970
    -0.55951
    -0.52932
    -0.26766
    -0.19218
    -0.24250
    -0.42868
    -0.35320
    -0.28779
    -0.09154
     0.01916
    -0.03116
     0.03929
     0.11980
     0.22043
     0.19024
     0.17011
     0.09464
    -0.12173
    -0.07142
     0.13992
     0.19024
     0.21037
     0.09464
     0.06445
     0.15502
     0.29591
     0.30094
     0.26572
     0.22547
     0.14999
    -0.13180
    -0.28779
    -0.67524
    -1.15327
    -0.98722
    -0.67524
    -0.61486
    -0.47397
    -0.41358
    -0.70543
    -0.86645
    -1.13314
    -1.24384
    -1.15830
    -0.94696
    -0.56454
    -0.47900
    -0.34314
    -0.38339
    -0.52932
    -0.74569
    -0.59473
    -0.73059
    -0.57460
    -0.63499
    -0.66014
    -0.79097
    -0.79097
    -0.81613
    -0.89664
    -0.88658
    -0.84632
    -0.78594
    -0.82620
    -0.87148
    -1.28410
    -1.20862
    -1.26397
    -0.88155
    -0.61486
    -0.54944
    -0.21734
    -0.12173
    -0.07645
    -0.04122
     0.06445
     0.22547
     0.45693
     0.70853
     0.96515
     1.06579
     1.20165
     0.97521
     0.88464
     1.12617
     1.07082
     0.80916
     0.77897
     0.54751
     0.38649
     0.29088
     0.16508
    -0.01103
    -0.17708
    -0.27772
    -0.24250
    -0.21734
    -0.19218
    -0.14689
    -0.31295
    -0.03619
    -0.06135
     0.14496
     0.67833
     1.26706
     1.18152
     0.71356
     0.00406
     0.56260
     1.22681
     1.49350
     1.63942
     1.66458
     1.59414
     1.37273
     1.18655
     1.26706
     1.38783
     1.33248
     1.28216
     1.11611
     0.93496
     0.86955
     0.82426
     0.79407
     0.80916
     0.78904
     0.69343
     0.70349
     0.60789
     0.58776
     0.41668
     0.46196
     0.52738
     0.49215
     0.46196
     0.40158
     0.38145
     0.38145
     0.35126
     0.42171
     0.27075
     0.30598
     0.29591
     0.28082
     0.29088
     0.32610
     0.17515
     0.25062
     0.33617
     0.41668
     0.38145
     0.42171
     0.08457
    -0.01103
    -0.15696
    -0.34314
    -0.39346
    -0.62492
    -0.80607
    -1.15830
    -1.17843
    -1.26397
    -1.43002
    -1.71181
    -1.54072
    -1.61620
    -1.73193
    -1.94831
    -1.98856
    -2.16971
    -1.93321
    -1.72187
    -1.50550
    -1.23378
    -0.97212
    -1.08785
    -0.88155
    -0.73059
    -0.65008
    -0.62995
    -0.54944
    -0.49912
    -0.35823
    -0.28275
    -0.14186
    -0.12173
    -0.02110
     0.00406
     0.08457
     0.17011
     0.02419
    -0.06135
     0.02922
     0.21037
     0.42171
     0.25062
     0.13992
     0.30598
     0.37139
     0.27578
     0.04935
     0.25062
     0.09464
     0.09967
    -0.03116
     0.00909
     0.00406
    -0.08651
    -0.19721
    -0.24250
    -0.18212
    -0.28779
    -0.24753
    -0.21734
    -0.30791
    -0.38842
    -0.30791
    -0.31295
    -0.10664
    -0.23244
    -0.25759
    -0.26766
    -0.15193
    -0.11670
    -0.23244
    -0.18212
    -0.07645
    -0.11670
    -0.12173
     0.04935
     0.00406
     0.07451
     0.11980
    -0.06638
    -0.05632
    -0.05129
     0.08960
    -0.44377
    -1.02244
    -0.92180
     0.13992
     0.86451
     0.43680
     0.01413
    -0.49409
    -0.99728
    -0.73562
    -0.13683
    -0.12677
    -0.41358
    -0.70040
    -0.53435
    -0.12173
     0.01916
     0.03425
    -0.15193
    -0.12677
    -0.16199
     0.03425
     0.10470
     0.07954
     0.19527
     0.38649
     0.57266
     0.65317
     0.90980
     1.06076
     1.02553
     1.05572
     1.15636
     1.21675
     1.25700
     1.25197
     1.00541
     0.82929
     0.54751
     0.32610
     0.05941
    -0.00097
     0.11980
    -0.03619
    -0.17205
    -0.34314
    -0.53938
    -0.84632
    -0.97212
    -0.92180
    -0.80104
    -0.70543
    -0.67524
    -0.70543
    -0.47900
    -0.46893
    -0.35823
    -0.10664
    -0.05632
    -0.07142
     0.05941
     0.22043
     0.22547
     0.36636
     0.17515
     0.32107
     0.32107
     0.44687
     0.37139
     0.24559
     0.25566
     0.30094
     0.28082
     0.36133
     0.34623
     0.20031
     0.04935
     0.11476
     0.02922
    -0.05129
    -0.30288
    -0.28275
    -0.27772
    -0.25759
    -0.24250
    -0.26766
    -0.27269
    -0.22237
    -0.22237
    -0.27772
    -0.01103
    -0.04122
     0.02419
     0.23553
     0.56763
     0.54247
     0.44687
     0.57770
     1.10101
     1.02050
     0.92490
     0.92993
     0.95006
     0.93496
     0.93999
     0.74878
     0.82426
     0.68840
     0.57266
     0.58776
     0.48712
     0.45190
     0.34120
     0.14496
     0.05438
     0.01916
    -0.01103
     0.04432
     0.02922
     0.02922
    -0.04122
     0.00406
     0.13992
     0.06948
    -0.12173
    -0.08651
    -0.06638
     0.02419
    -0.05632
    -0.12173
    -0.22740
    -0.04626
    -0.07142
    -0.09657
     0.01916
    -0.15696
    -0.14689
    -0.09657
     0.01413
     0.12483
     0.19024
     0.22547
     0.26572
     0.61292
     0.86451
     0.92490
     1.31235
     1.63942
     1.63942
     1.60923
     1.35261
     0.88464
     0.71356
     0.39655
     0.00406
    -0.34314
    -1.09289
    -1.16836
    -0.66014
    -1.07779
    -1.54072
    -1.67155
    -1.90302
    -2.13448
    -2.58735
    -2.45149
    -2.51691
    -2.12442
    -1.83760
    -1.12811
    -0.86142
    -0.40855
    -0.17205
    -0.14186
    -0.03619
     0.24056
     0.37642
     0.43680
     0.50725
     0.42674
     0.35629
     0.54751
     0.33617
     0.34120
     0.58776
     0.45693
     0.26069
     0.22043
     0.11980
    -0.12677
    -0.17708
    -0.10161
    -0.10161
    -0.13180
    -0.30288
    -0.25759
    -0.24753
    -0.21734
     0.02419
    -0.02110
    -0.10161
    -0.07645
    -0.02613
     0.07451
     0.16508
     0.17515
     0.05438
     0.07954
     0.02922
     0.02922
     0.10973
     0.07451
    -0.02613
    -0.05129
     0.12986
     0.17515
     0.10470
    -0.03116
    -0.10664
    -0.13683
     0.04432
     0.09967
    -0.03619
    -0.16702
    -0.06638
    -0.06638
     0.03929
    -0.09154
    -0.12677
    -0.14186
    -0.02613
    -0.08148
    -0.07645
    -0.16199
    -0.15696
    -0.17708
    -0.10664
    -0.07142
    -0.07142
    -0.22740
    -0.13180
    -0.18212
    -0.13683
    -0.13683
    -0.15193
    -0.15696
    -0.23747
    -0.12677
    -0.09154
    -0.02110
    -0.17205
    -0.30288
    -0.15193
    -0.10664
    -0.09154
    -0.20728
    -0.20224
    -0.19218
    -0.13683
    -0.25256
    -0.20728
    -0.18715
    -0.11167
    -0.09657
    -0.16702
    -0.18212
    -0.37333
    -0.35823
    -0.31798
    -0.12677
    -0.20728
    -0.29282
    -0.39346
    -0.25256
    -0.25759
    -0.20224
    -0.14186
    -0.28275
    -0.23747
    -0.18212
    -0.13683
    -0.11167
    -0.12677
    -0.10664
    -0.27269
    -0.01103
     0.03425
    -0.11670
    -0.21231
    -0.12173
    -0.11670
    -0.08148
     0.02419
     0.04432
     0.01916
     0.24056
     0.40158
     0.72362
     1.01547
     1.16643
     1.42305
     1.96649
     2.60051
     2.97790
     2.66089
     2.03191
     0.36636
    -0.53435
    -0.57963
    -0.46390
    -0.05129
     0.33617
    -0.83626
    -1.60111
    -2.13952
    -2.86411
    -3.64405
    -3.82016
    -3.39749
    -3.40755
    -3.17608
    -2.85907
    -2.44646
    -2.00869
    -1.67658
    -1.30926
    -0.90671
    -0.64002
    -0.31295
    -0.18212
    -0.00600
     0.18521
     0.23050
     0.35126
     0.54247
     0.60286
     0.65821
     0.64814
     0.75381
     0.70349
     0.77897
     0.80916
     0.79407
     0.77897
     0.67330
     0.73368
     0.75381
     0.68840
     0.57266
     0.47203
     0.54751
     0.63305
     0.52235
     0.47203
     0.42674
     0.37642
     0.41164
     0.34120
     0.36133
     0.30598
     0.25566
     0.32107
     0.37139
     0.23553
     0.32107
     0.11476
     0.13992
     0.24559
     0.31604
     0.22043
     0.11476
     0.05941
     0.18018
     0.09464
     0.10973
     0.07451
     0.06948
     0.14496
     0.13489
     0.21540
     0.10973
     0.09967
     0.06948
     0.14496
     0.24056
     0.12483
     0.19527
     0.08960
     0.13489
     0.10470
     0.20534
     0.16005
     0.18521
     0.14496
     0.12986
     0.21540
     0.13992
     0.22043
     0.06948
     0.13992
     0.39655
     0.22043
     0.24056
     0.14999
     0.09464
     0.19024
     0.17515
     0.23050
     0.22547
     0.19527
     0.14999
     0.13489
     0.21540
     0.21037
     0.09464
     0.12483
     0.20031
     0.16508
     0.10973
     0.11980
     0.10973
     0.09967
     0.08960
     0.08457
     0.14999
     0.16508
     0.02419
     0.04432
     0.04935
     0.12986
    -0.07645
    -0.02110
     0.05941
    -0.03619
     0.07954
     0.07451
    -0.04626
    -0.10664
     0.03425
    -0.04626
     0.02922
     0.05438
    -0.12677
     0.01413
     0.00909
     0.02419
     0.03929
    -0.08148
    -0.03619
     0.04432
     0.08457
     0.03929
    -0.02110
    -0.00097
    -0.00097
     0.00406
     0.10470
    -0.07142
     0.01916
    -0.06135
     0.00406
     0.07954
     0.05438
    -0.11670
    -0.12173
    -0.43371
    -0.62995
    -0.54441
    -0.11670
     0.88464
     1.80044
     2.01178
     2.59045
     2.97287
     3.01816
     2.32879
     2.05204
     0.73872
    -1.23881
    -0.95703
     1.33751
     1.20165
     0.32610
     0.74375
     0.71356
    -1.13314
    -2.32570
    -2.62761
    -2.79869
    -2.62761
    -2.40117
    -1.87283
    -1.40989
    -0.99225
    -0.52932
    -0.13683
     0.11476
     0.31604
     0.48209
     0.45190
     0.48209
     0.58273
     0.63305
     0.52738
     0.52738
     0.56763
     0.66324
     0.63808
     0.58273
     0.54751
     0.50725
     0.49719
     0.32107
     0.54247
     0.50725
     0.37139
     0.39655
     0.50222
     0.43680
     0.39655
     0.31101
     0.30094
     0.37139
     0.35126
     0.31604
     0.30094
     0.25062
     0.29088
     0.25062
     0.29591
     0.27075
     0.21540
     0.26572
     0.27075
     0.21540
     0.18018
     0.17515
     0.20534
     0.18521
     0.22547
     0.20031
     0.14496
     0.15502
     0.20031
     0.13489
     0.14496
     0.11980
     0.17011
     0.06445
     0.20534
     0.19024
     0.09967
     0.09464
     0.07451
     0.21540
     0.20031
     0.22043
     0.04935
     0.08457
     0.25566
     0.13992
     0.13992
     0.16508
     0.21037
     0.11476
     0.14496
     0.16508
     0.19024
     0.10470
     0.01413
     0.07954
     0.17011
     0.08457
     0.08960
     0.12483
     0.00406
     0.13489
    -0.06135
     0.18018
     0.10973
     0.03929
    -0.00097
     0.10973
     0.10973
    -0.01606
     0.01916
    -0.09657
    -0.01103
     0.04432
    -0.08651
    -0.13683
    -0.26766
    -0.19218
    -0.32301
    -0.29282
    -0.28779
    -0.30791
    -0.45384
    -0.43874
    -0.39849
    -0.38339
    -0.59976
    -0.46893
    -0.53938
    -0.39346
    -0.43874
    -0.45384
    -0.51925
    -0.50416
    -0.42868
    -0.48403
    -0.25759
    -0.35320
    -0.39346
    -0.36326
    -0.26263
    -0.27269
    -0.32804
    -0.41861
    -0.25759
    -0.15696
    -0.10664
    -0.24250
    -0.15193
    -0.18715
    -0.25256
    -0.12173
    -0.08651
    -0.04122
    -0.25759
    -0.09657
    -0.02613
    -0.03619
    -0.13683
    -0.00600
    -0.16199
    -0.05632
     0.07954
     0.01413
    -0.08651
    -0.14186
    -0.04626
    -0.14689
    -0.02613
     0.00406
    -0.08148
    -0.15193
    -0.09154
     0.03425
    -0.10161
    -0.19218
    -0.14689
    -0.15193
    -0.09657
    -0.07645
    -0.13683
    -0.13180
    -0.23244
    -0.23244
    -0.03116
    -0.03116
    -0.12173
    -0.16702
    -0.18715
    -0.24250
    -0.08148
    -0.08148
    -0.25759
    -0.02110
     0.13992
     0.34120
     0.48209
     0.81419
     1.63942
     2.49987
     3.51128
     4.84976
     5.99703
     6.20837
     3.79810
     1.33248
    -0.44881
    -7.47331
    -4.64539
     3.32007
     4.20065
     2.45459
    -0.67021
    -3.05532
    -4.91208
    -5.68699
    -5.82285
    -5.08820
    -4.39883
    -3.65411
    -2.70309
    -1.92315
    -1.20862
    -0.76581
    -0.47397
    -0.18212
     0.01916
     0.28082
     0.26572
     0.36636
     0.31604
     0.21540
     0.20534
     0.37139
     0.27075
     0.24056
     0.14496
     0.23553
     0.18018
     0.24559
     0.23050
     0.10973
     0.10470
     0.10973
     0.35629
     0.15502
     0.16005
     0.07954
    -0.04122
     0.19527
     0.29591
     0.27578
     0.07451
     0.19024
     0.18521
     0.28082
     0.24056
     0.16508
     0.17011
     0.14496
     0.26069
     0.28585
     0.20031
     0.11476
     0.09967
     0.16508
     0.24056
     0.24056
     0.09464
     0.03425
     0.09464
     0.04432
     0.17011
     0.13992
     0.12986
     0.00406
     0.11476
     0.12986
     0.16508
     0.09967
    -0.02613
     0.01413
     0.01413
     0.23050
     0.09464
     0.01916
    -0.03619
     0.07451
     0.05941
     0.03929
     0.07954
    -0.07142
     0.07451
     0.07954
     0.13992
     0.02419
    -0.01103
    -0.05129
     0.06948
     0.22043
     0.07954
     0.04935
    -0.07645
     0.07954
     0.11980
     0.07954
     0.05941
     0.03929
     0.02922
     0.08960
     0.12483
     0.11476
     0.10973
     0.01916
     0.05438
     0.14999
     0.17011
     0.14496
     0.04432
     0.05941
     0.06445
     0.07451
     0.14999
     0.01413
     0.09464
    -0.03116
     0.21037
     0.13992
     0.09967
    -0.03619
    -0.04626
     0.08960
     0.12483
     0.09464
     0.04935
     0.02922
     0.03929
     0.11476
     0.01413
     0.08960
     0.02922
     0.04935
     0.09967
     0.09464
     0.09967
     0.01916
    -0.04122
     0.02922
     0.12483
     0.06948
     0.06948
    -0.04626
    -0.01103
    -0.05129
     0.06445
     0.00406
     0.05941
    -0.11670
    -0.05129
     0.02922
    -0.01606
    -0.03116
    -0.26766
    -0.20728
    -0.07645
    -0.08148
    -0.20224
    -0.21231
    -0.19721
    -0.17708
    -0.14186
    -0.09154
    -0.13180
     0.00909
     0.00406
    -0.05632
     0.07954
     0.16508
     0.13992
     0.17515
     0.55254
     0.85948
     1.16139
     1.58910
     2.08223
     2.79172
     3.52134
     4.41702
     5.76053
     4.47740
     2.04197
    -0.21734
    -1.40989
    -1.12308
    -0.20728
     0.82426
     0.77394
     0.35126
    -0.30791
    -2.48168
    -3.84029
    -4.59004
    -4.52463
    -4.20762
    -3.61889
    -2.87417
    -2.27538
    -1.57595
    -1.08282
    -0.58467
    -0.35823
    -0.22740
     0.00909
     0.26069
     0.27578
     0.31101
     0.32107
     0.50725
     0.33617
     0.26069
     0.24056
     0.17515
     0.22043
     0.19527
     0.20534
     0.22547
     0.21037
    -0.03619
     0.04935
     0.16005
     0.16508
     0.08960
     0.06948
     0.06948
    -0.02110
     0.01916
     0.04432
     0.08960
     0.06948
     0.03425
     0.09967
     0.10973
     0.13489
     0.03425
    -0.02613
     0.03929
     0.07451
     0.07451
     0.09967
     0.09464
    -0.03116
    -0.04626
     0.01916
     0.07954
     0.15502
     0.03929
     0.02419
     0.01413
     0.01916
     0.09464
    -0.00097
    -0.08148
     0.11476
     0.10973
     0.09967
     0.07451
    -0.04122
     0.00406
    -0.01606
    -0.00097
     0.02419
     0.07954
    -0.09154
    -0.01103
    -0.03116
     0.02922
    -0.11670
    -0.02110
    -0.08148
    -0.02613
    -0.06638
     0.00406
    -0.06638
    -0.11167
    -0.17708
    -0.05632
    -0.02613
     0.00909
    -0.04626
    -0.08148
    -0.01606
    -0.08148
    -0.06135
    -0.08651
    -0.03116
    -0.01606
    -0.02110
    -0.05129
    -0.08651
    -0.00097
     0.00909
    -0.10664
    -0.01606
    -0.03619
    -0.01606
    -0.03116
    -0.10161
     0.04432
     0.06445
    -0.19721
     0.07954
     0.08960
     0.01413
     0.00909
     0.00909
     0.10470
     0.03425
     0.09464
     0.13992
     0.21540
     0.14496
     0.13992
     0.13992
     0.29591
     0.29088
     0.21540
     0.32107
     0.36133
     0.29088
     0.36133
     0.28082
     0.24056
     0.25062
     0.16005
     0.28082
     0.25062
     0.28082
     0.27578
     0.09967
     0.07954
     0.17011
     0.04935
     0.05941
     0.06948
     0.01413
    -0.02110
     0.00406
     0.01916
    -0.09154
    -0.10664
    -0.06135
    -0.06638
    -0.08148
    -0.19721
    -0.20728
    -0.14186
    -0.10664
    -0.04122
    -0.10664
    -0.01103
     0.01916
    -0.08651
     0.01916
     0.16508
     0.32107
     0.59279
     0.85948
     1.28216
     2.15267
     2.79172
     3.02822
     3.09363
     3.75784
     5.67499
     6.13792
     4.99065
     4.02956
    -0.00097
    -4.28310
    -1.48034
     1.53375
     1.52369
     0.72865
    -1.12308
    -2.92952
    -4.34851
    -5.37501
    -6.00903
    -6.06941
    -5.79266
    -5.19387
    -4.49443
    -3.86042
    -3.31698
    -2.72825
    -2.15461
    -1.64136
    -1.35454
    -1.05766
    -0.80104
    -0.51925
    -0.27772
    -0.26766
    -0.13683
     0.00406
     0.18018
     0.16005
     0.31101
     0.34623
     0.30094
     0.28585
     0.37642
     0.45693
     0.55254
     0.39655
     0.39655
     0.46700
     0.41164
     0.52235
     0.39152
     0.34120
     0.20534
     0.38649
     0.21540
     0.43177
     0.24056
     0.18521
     0.25566
     0.27578
     0.30598
     0.20534
     0.11476
     0.08960
     0.21540
     0.28585
     0.21540
     0.23050
     0.08960
     0.19527
     0.08960
     0.23553
     0.27578
     0.18018
     0.10973
     0.18521
     0.22043
     0.24056
     0.16508
     0.07954
     0.08960
     0.24559
     0.29591
     0.17515
     0.12986
     0.08960
     0.13992
     0.21037
     0.22043
     0.22043
     0.09967
     0.19024
     0.20534
     0.15502
     0.16005
     0.13489
     0.23050
     0.16005
     0.18018
     0.19024
     0.19527
     0.02922
     0.17515
     0.16508
     0.26572
     0.20031
     0.11476
     0.16005
     0.16508
     0.14999
     0.16005
     0.03929
     0.05941
     0.09967
     0.13992
     0.14496
     0.02922
     0.00406
    -0.07142
    -0.02613
     0.03425
     0.02419
    -0.14186
    -0.12677
    -0.08651
    -0.00097
    -0.15193
    -0.23244
    -0.22740
    -0.26263
    -0.10664
    -0.15696
    -0.31295
    -0.29785
    -0.37333
    -0.51422
    -0.36326
    -0.27772
    -0.52428
    -0.36326
    -0.17205
    -0.16702
    -0.24753
    -0.16702
    -0.19218
    -0.11670
     0.01916
     0.13489
     0.52738
     0.34623
     0.27578
     0.28585
     0.41668
     0.62802
     0.58273
     0.50222
     0.56763
     0.67833
     0.62802
     0.76388
     0.82929
     0.85948
     1.08088
     1.68974
     1.72496
     1.99165
     2.64077
     2.79675
     2.34892
     1.37273
    -1.63633
    -3.12576
    -1.11301
     1.60420
     2.53006
     2.09732
     0.96515
    -0.24753
    -1.14320
    -1.52563
    -1.64639
    -1.24887
    -1.34951
    -0.65008
     0.05941
    -0.34314
    -1.67658
    -1.05766
    -0.20224
    -0.37836
    -0.85639
    -1.52563
    -1.93824
    -2.07410
    -2.01372
    -1.85270
    -1.57595
    -1.43002
    -1.43505
    -1.33945
    -1.20862
    -1.01741
    -0.70543
    -0.68530
    -0.46390
    -0.45384
    -0.20224
    -0.07142
    -0.07645
     0.01413
     0.04432
     0.03929
     0.17515
     0.25566
     0.16005
     0.19527
     0.18018
     0.05438
     0.41668
     0.38145
     0.31604
     0.35126
     0.37642
     0.38145
     0.35629
     0.46196
     0.30598
     0.29088
     0.39152
     0.30094
     0.33617
     0.28082
     0.22043
     0.08960
     0.30598
     0.47203
     0.29591
     0.32107
     0.32610
     0.26572
     0.35126
     0.26069
     0.24559
     0.20534
     0.24056
     0.31604
     0.39655
     0.37139
     0.28585
     0.08960
     0.19527
     0.30598
     0.19527
     0.16508
     0.16005
     0.19024
     0.08960
     0.15502
     0.16005
     0.18018
     0.17011
     0.11980
     0.10973
     0.17515
     0.14496
     0.10470
     0.05438
     0.20031
     0.12483
     0.11980
     0.06948
     0.06948
     0.19024
     0.13489
     0.01916
     0.18018
     0.13489
     0.06445
     0.12986
     0.14496
     0.07451
     0.04432
    -0.09657
     0.20534
     0.18521
     0.03929
     0.05438
    -0.04626
     0.01413
     0.07451
    -0.00097
     0.02419
    -0.01606
    -0.03619
     0.00406
     0.03425
    -0.08148
    -0.09154
    -0.21231
    -0.02613
    -0.04626
    -0.10161
    -0.10161
    -0.13180
    -0.08651
    -0.19721
    -0.06135
    -0.06638
    -0.23747
    -0.21231
    -0.22740
    -0.18212
    -0.22740
    -0.27772
    -0.37836
    -0.29785
    -0.28275
    -0.16199
    -0.25256
    -0.48403
    -0.81613
    -0.78091
    -0.78594
    -0.99728
    -0.70040
    -0.38842
    -0.24753
    -0.27772
     0.17515
     0.78904
     1.48343
     1.68974
     1.50859
     1.14127
     1.30732
     2.18287
     3.22446
     3.64211
     3.51631
     2.64580
     1.54382
     0.95509
     0.93999
     1.12114
     0.95006
     0.00909
    -1.08282
    -1.27403
    -1.36461
    -1.88792
    -2.30054
    -2.52697
    -2.78863
    -2.72825
    -2.48672
    -2.36092
    -2.23009
    -1.91811
    -1.78728
    -1.41493
    -1.27403
    -0.98218
    -0.85136
    -0.93187
    -0.84129
    -0.78091
    -0.70040
    -0.65008
    -0.61989
    -0.59976
    -0.66014
    -0.60479
    -0.60479
    -0.42868
    -0.44881
    -0.39346
    -0.33307
    -0.17205
    -0.13683
    -0.08651
     0.02419
     0.21037
     0.17515
     0.26572
     0.41164
     0.50725
     0.29591
     0.46700
     0.54751
     0.63808
     0.64814
     0.50725
     0.57266
     0.60286
     0.69846
     0.59279
     0.53744
     0.65317
     0.70349
     0.66827
     0.64814
     0.57770
     0.52235
     0.52738
     0.59782
     0.65317
     0.57266
     0.54247
     0.51731
     0.52235
     0.62802
     0.48209
     0.39655
     0.33113
     0.40661
     0.34120
     0.33113
     0.26572
     0.24056
     0.13992
     0.12483
     0.18521
     0.09464
     0.05941
    -0.02613
     0.04432
    -0.08651
    -0.05632
    -0.17708
    -0.04122
    -0.08148
    -0.08651
    -0.12173
    -0.08148
    -0.07142
    -0.06135
    -0.14689
    -0.12677
    -0.10664
    -0.09657
    -0.09657
    -0.12173
    -0.13180
    -0.14689
    -0.12173
    -0.07142
    -0.10161
    -0.07142
    -0.10664
     0.04432
     0.00406
    -0.08148
    -0.29282
    -0.13683
    -0.03619
     0.02419
    -0.03116
    -0.12173
    -0.11670
    -0.18212
    -0.14186
    -0.24250
    -0.11670
    -0.13180
    -0.20728
    -0.07645
    -0.14186
    -0.12173
    -0.19218
    -0.34314
    -0.21734
    -0.16702
    -0.03116
     0.07451
    -0.09657
    -0.08148
     0.03929
    -0.07142
     0.16005
     0.35629
     0.53744
     0.59279
     0.31101
     0.17011
     0.28585
     0.56763
     1.58407
     1.84573
     1.38280
     0.30094
     0.00909
     0.21037
     0.50222
     0.15502
    -0.13683
    -0.70543
    -1.14824
    -1.17340
    -1.07779
    -1.34448
    -1.95837
    -2.27035
    -1.83760
    -1.34951
    -1.37467
    -1.52060
    -1.72690
    -1.68665
    -1.55582
    -1.50550
    -0.76581
    -0.16702
    -0.02613
    -0.18212
    -0.34817
    -0.29785
    -0.31295
    -0.23747
    -0.32804
    -0.29282
    -0.23747
    -0.30288
    -0.35320
    -0.25759
    -0.20224
    -0.15696
    -0.14689
    -0.04122
     0.05438
     0.03929
     0.11476
     0.14999
     0.26572
     0.30598
     0.27075
     0.34623
     0.31604
     0.54751
     0.44184
     0.49215
     0.45190
     0.52738
     0.41164
     0.48712
     0.56763
     0.48712
     0.44687
     0.48209
     0.53744
     0.57266
     0.44184
     0.45693
     0.48209
     0.56260
     0.50222
     0.40158
     0.33617
     0.33113
     0.41164
     0.47203
     0.60789
     0.48712
     0.45693
     0.53241
     0.53241
     0.50725
     0.46700
     0.56260
     0.47706
     0.57266
     0.68337
     0.56260
     0.59782
     0.50222
     0.60286
     0.47706
     0.54751
     0.46196
     0.39152
     0.38145
     0.42674
     0.45693
     0.30094
     0.29088
     0.26069
     0.32107
     0.32107
     0.27578
     0.19527
     0.12986
     0.21037
     0.13489
     0.26572
     0.21037
     0.09464
    -0.01606
     0.03929
     0.06948
     0.06445
    -0.00097
    -0.01606
     0.16508
     0.19024
     0.24056
     0.26069
     0.25566
     0.38649
     0.48209
     0.75381
     0.97018
     0.62298
     0.41668
     0.36133
     0.52235
     0.41164
     0.57266
     0.66827
     0.64311
     0.65821
     0.52235
     0.34120
     0.20534
     0.12986
    -0.02110
     0.07451
     0.13992
     0.11476
    -0.02110
     0.00909
     0.17011
     0.34623
     0.59782
     0.45190
     0.11476
    -0.20728
    -0.11167
    -0.06638
    -0.16199
    -0.04626
    -0.12677
    -0.27772
    -0.25759
    -0.56454
    -0.50919
    -0.57963
    -0.64505
    -0.35823
    -0.23244
    -0.15696
     0.00406
     0.02419
     0.03425
     0.26069
     0.42674
     0.56763
     0.33617
     0.56763
     1.08592
     1.13120
     0.31604
    -0.55951
    -0.68530
     0.00909
     0.04432
    -0.29282
    -0.59473
    -1.02244
    -1.10798
    -1.31932
    -1.58601
    -1.74200
    -1.86276
    -1.67155
    -1.49040
    -1.26397
    -1.13817
    -0.95703
    -0.81110
    -0.67021
    -0.51422
    -0.45887
    -0.36326
    -0.27772
    -0.04626
     0.19024
     0.31101
     0.26572
     0.24056
     0.18521
     0.25062
     0.35629
     0.35126
     0.07451
     0.10973
    -0.04626
    -0.02110
    -0.09154
    -0.20728
    -0.16702
    -0.23747
    -0.27269
    -0.21734
    -0.18715
    -0.32804
    -0.29785
    -0.43371
    -0.20728
    -0.08148
    -0.15193
    -0.25759
    -0.21231
    -0.14689
    -0.15193
    -0.17708
    -0.11167
    -0.17205
    -0.13180
     0.00909
     0.01413
    -0.04122
    -0.04122
    -0.13180
    -0.10664
     0.02419
    -0.02110
    -0.17708
    -0.04626
    -0.11167
    -0.02110
    -0.02110
    -0.02110
    -0.01103
    -0.10161
    -0.03619
    -0.04122
    -0.03116
    -0.08651
    -0.06638
    -0.13683
     0.17011
     0.11476
     0.00406
     0.01413
    -0.02110
     0.01413
     0.18521
     0.10973
     0.10470
     0.05941
     0.27075
     0.24056
     0.19527
     0.22043
     0.14496
     0.07954
     0.34623
     0.25566
     0.27578
     0.23050
     0.14999
     0.27075
     0.16005
     0.20031
     0.20031
     0.16005
     0.20031
     0.20534
     0.16508
     0.23050
     0.05941
    -0.04626
     0.11476
     0.20031
     0.08457
     0.05438
     0.08960
     0.08960
     0.12986
     0.02419
     0.13489
     0.10470
     0.01413
     0.05941
     0.14999
     0.06445
     0.07451
     0.01916
     0.03929
     0.15502
     0.09464
     0.10470
     0.01916
     0.05438
    -0.03619
    -0.01606
     0.06445
     0.11476
     0.01916
     0.06445
     0.01916
     0.01413
     0.01413
     0.03929
    -0.10664
     0.08457
     0.15502
     0.04935
     0.05941
     0.15502
     0.11476
     0.14496
     0.18018
     0.26069
     0.29088
     0.34623
     0.42674
     0.66827
     0.78400
     0.91986
     0.99031
     1.34757
     1.21171
     0.63305
    -0.07142
    -0.18715
    -1.39983
    -2.54207
    -3.82016
    -4.73093
    -3.64405
    -2.14455
    -2.31060
    -2.09423
    -2.44646
    -3.01506
    -3.12576
    -2.69302
    -2.43640
    -1.74200
    -0.67524
     0.57770
     1.06076
     1.55891
     2.16777
     2.55522
     2.68102
     2.67599
     2.39420
     2.12248
     1.83063
     1.50859
     1.19662
     0.86451
     0.91986
     0.77897
     0.59782
     0.59279
     0.55757
     0.42674
     0.38649
     0.40158
     0.32610
     0.35629
     0.29591
     0.18521
     0.36636
     0.25062
     0.24056
     0.08960
     0.18521
     0.23050
     0.26572
     0.09464
     0.10470
     0.07451
     0.09464
     0.10973
     0.15502
     0.25062
     0.12483
     0.20031
     0.21037
     0.16005
     0.30094
     0.17011
     0.27075
     0.38145
     0.33617
     0.38649
     0.45693
     0.36133
     0.41668
     0.43177
     0.42171
     0.45190
     0.43177
     0.46196
     0.37642
     0.48209
     0.50725
     0.42674
     0.42674
     0.46196
     0.44687
     0.49215
     0.56260
     0.35629
     0.43680
     0.36133
     0.46700
     0.44687
     0.45190
     0.51228
     0.40158
     0.41668
     0.49719
     0.50222
     0.36133
     0.42674
     0.42674
     0.37139
     0.50725
     0.40158
     0.41164
     0.28082
     0.30598
     0.36133
     0.46196
     0.40661
     0.24559
     0.25062
     0.32610
     0.40158
     0.19024
     0.34120
     0.31604
     0.23050
     0.35629
     0.33113
     0.20031
     0.24056
     0.19527
     0.26069
     0.21037
     0.25566
     0.12483
     0.14496
     0.14496
     0.16005
     0.09464
     0.16005
     0.14999
     0.17515
     0.17011
     0.20031
     0.19527
     0.20534
     0.26069
     0.28082
     0.58776
     0.57770
     0.70853
     0.76388
     0.97521
     1.18152
     1.21675
     0.80916
     0.52235
     0.25566
    -0.46893
    -0.92180
    -1.07779
    -0.49912
    -0.70040
    -1.13817
    -1.27403
    -1.37467
    -1.39983
    -1.72187
    -1.69168
    -1.63633
    -1.59104
    -1.51556
    -1.45518
    -1.15327
    -0.94193
    -0.72053
    -0.56454
    -0.43371
    -0.35320
    -0.60983
    -0.72556
    -0.79601
    -0.89664
    -0.94696
    -0.86645
    -0.92683
    -0.92683
    -0.90671
    -0.88658
    -0.83123
    -0.80607
    -0.68530
    -0.45384
    -0.32804
    -0.34817
    -0.32804
    -0.22237
    -0.08651
    -0.07645
    -0.05632
    -0.18212
    -0.20728
    -0.13683
    -0.14689
    -0.17205
    -0.12677
    -0.20224
    -0.17205
    -0.13683
    -0.06638
     0.01916
     0.57266
     1.19662
     1.44821
     1.41802
     0.80916
    -0.09154
    -0.12173
     0.11980
     0.03425
     0.27075
     0.55254
     0.70853
     0.58776
     0.28585
    -0.14689
    -0.52932
    -0.86645
    -0.98218
    -0.88155
    -0.85639
    -0.63499
    -0.62492
    -0.66014
    -0.42868
    -0.41861
    -0.25256
     0.06445
     0.06445
    -0.01103
    -0.05632
     0.11980
     0.10470
     0.02922
     0.02419
     0.12986
     0.20534
     0.22547
     0.20534
     0.08457
     0.00909
     0.03929
    -0.02110
     0.03425
     0.07451
    -0.10664
    -0.56957
    -0.91174
    -0.48906
     0.28082
     0.25062
     0.18018
     0.00406
    -0.22740
    -0.33307
    -0.24753
    -0.10664
    -0.02613
     0.07954
     0.27578
     0.32610
     0.29591
     0.24559
     0.34623
     0.38145
     0.28585
     0.11476
     0.26069
     0.41668
     0.58273
     0.53241
     0.54247
     0.32107
     0.17515
    -0.05632
     1.04063
     2.84204
     1.56394
     0.84942
     0.43177
     0.50222
     0.90477
     1.07082
     1.24190
     1.41802
     1.19662
     1.35261
     1.20668
     1.04566
     0.91483
     0.85445
     0.92490
     0.96012
     0.95509
     0.74375
     0.97521
     1.58407
     1.70484
     1.10101
     0.08457
    -0.95199
    -0.43371
    -0.11167
    -0.40855
    -0.51925
    -0.28779
    -0.44881
    -0.69537
    -0.81110
    -1.21365
    -1.55079
    -1.45015
    -1.19856
    -0.80104
    -0.85639
    -1.01741
    -1.09289
    -0.77588
    -0.35823
     0.09967
    -0.14689
    -0.22237
    -0.49912
    -0.46893
    -0.60479
    -0.61486
    -0.66518
    -0.49912
    -0.51422
    -0.39346
    -0.39346
    -0.33307
    -0.48906
    -0.40352
    -0.27772
    -0.20224
    -0.09154
    -0.13180
    -0.08651
    -0.07645
    -0.13683
    -0.07142
     0.02419
    -0.12173
    -0.17708
    -0.08148
    -0.04122
    -0.10664
    -0.11670
    -0.06638
     0.03425
     0.04432
     0.05438
     0.06948
    -0.04626
     0.01413
    -0.02110
     0.15502
     0.19527
     0.07954
     0.04432
     0.05438
    -0.05632
     0.02419
    -0.08148
    -0.06135
    -0.14186
    -0.21734
    -0.09154
    -0.10664
    -0.16702
    -0.14689
    -0.30791
    -0.12173
    -0.12677
    -0.09154
    -0.24250
    -0.21734
    -0.16702
    -0.04626
     0.00909
    -0.14689
    -0.01103
     0.04935
    -0.02110
     0.02922
     0.04432
     0.00406
     0.00909
     0.05438
     0.13489
     0.27075
     0.20031
     0.09464
     0.19024
     0.22043
     0.24559
     0.16005
     0.24056
     0.22547
     0.32107
     0.37139
     0.27578
     0.26572
     0.24056
     0.09464
     0.29591
     0.38145
     0.24559
     0.09967
     0.13489
     0.19024
     0.14999
     0.17011
     0.00406
     0.04432
     0.13992
    -0.00600
     0.10973
     0.01413
    -0.04626
    -0.22237
    -0.03619
    -0.00097
    -0.16199
    -0.29282
    -0.28779
    -0.42365
    -0.42868
    -0.61989
    -0.97715
    -1.43002
    -1.99359
    -2.31060
    -2.24015
     0.89974
     5.83601
     6.63608
     3.29491
    -0.76078
    -2.66283
    -1.55582
    -1.39480
    -0.99728
     0.33113
     1.54382
     2.01681
     0.57770
    -0.86645
    -2.69302
    -4.02144
    -4.92718
    -5.27941
    -4.41896
    -3.19621
    -2.87417
    -2.88927
    -2.49175
    -2.25022
    -1.98856
    -1.32435
    -0.73562
    -0.49409
    -0.04122
     0.22043
     0.60789
     0.77897
     1.02553
     1.03560
     1.06076
     0.96515
     1.13120
     1.28719
     1.19159
     1.12617
     1.10101
     0.84439
     0.90980
     0.76388
     0.73872
     0.70853
     0.55757
     0.45693
     0.46196
     0.53241
     0.31604
     0.20031
     0.16005
     0.36133
     0.26572
     0.23553
     0.17011
     0.23553
     0.11476
     0.24559
     0.31604
     0.20534
     0.17515
     0.21540
     0.16508
     0.14496
     0.16508
     0.09464
    -0.00097
     0.29088
     0.32107
     0.22547
     0.24559
     0.18018
     0.23553
     0.22043
     0.25566
     0.29088
     0.33113
     0.24559
     0.33113
     0.39152
     0.39152
     0.52235
     0.35126
     0.48209
     0.61292
     0.50725
     0.58776
     0.55254
     0.50725
     0.56260
     0.53744
     0.68337
     0.50725
     0.54247
     0.49215
     0.58776
     0.45693
     0.42674
     0.24056
     0.30094
     0.35629
     0.30094
     0.27578
     0.20534
     0.19024
     0.09967
     0.03425
     0.05941
     0.12986
     0.08960
     0.18018
     0.16005
     0.28585
     0.21540
     0.13489
     0.26069
     0.35126
     0.32610
     0.38145
     0.49719
     0.37139
     0.43680
     0.48209
     0.48209
     0.64311
     0.56763
     0.59279
     0.55254
     0.47706
     0.40661
     0.45190
     0.32610
     0.47706
     0.37139
     0.28585
     0.37139
     0.20534
     0.19024
     0.18521
     0.18018
     0.17011
     0.18018
     0.08457
     0.05941
     0.01916
     0.16005
    -0.00097
    -0.10664
    -0.12173
    -0.13180
    -0.17205
    -0.31798
    -0.42868
    -0.57963
    -0.68530
    -0.59473
    -0.37333
     0.52738
     0.62802
     0.74878
     0.18018
    -0.31295
    -0.20728
     0.24056
     0.77394
     1.38280
     1.84070
     2.45962
     2.91752
     2.75147
     1.80044
     0.47203
    -2.23512
    -2.75341
    -1.42499
    -0.95703
    -0.56454
    -0.98218
    -1.55582
    -1.93321
    -2.81379
    -3.03519
    -3.12576
    -3.11570
    -2.67290
    -2.27035
    -1.86276
    -1.34951
    -0.55448
     0.07954
     0.60286
     0.93999
     1.36770
     1.95643
     1.85076
     1.76522
     1.57401
     1.46834
     1.10101
     0.97521
     1.28216
     1.37777
     1.50859
     0.99031
     0.35126
     0.22547
     0.16005
     0.22043
     0.04935
    -0.38339
    -0.70543
    -0.71046
    -0.83626
    -0.53435
    -0.52932
    -0.54944
    -0.48403
    -0.39849
    -0.47900
    -0.52428
    -0.51422
    -0.49409
    -0.41358
    -0.36830
    -0.36326
    -0.26766
    -0.35823
    -0.41861
    -0.52932
    -0.61486
    -0.64505
    -0.79097
    -0.92180
    -0.82116
    -0.93187
    -1.14320
    -1.18346
    -0.77588
    -0.14689
     0.06445
    -0.04122
    -0.19721
    -0.11670
    -0.00600
     0.13489
     0.35126
     0.76891
     0.85948
     1.03560
     1.25197
     1.36267
     1.30732
     1.10604
     0.95509
     0.80413
     0.85445
     0.96515
     0.67833
     0.65317
     0.48712
     0.48209
     0.37642
     0.43680
     0.26572
     0.09464
     0.10470
     0.17011
     0.20534
     0.03425
    -0.10161
    -0.05632
    -0.00097
     0.00406
     0.02419
    -0.06638
    -0.06638
     0.03929
    -0.06135
    -0.00097
     0.11980
     0.08457
     0.12483
     0.22547
     0.17011
     0.24056
     0.13489
     0.20031
     0.24056
     0.33113
     0.34120
     0.27578
     0.16005
     0.14496
     0.15502
     0.08457
     0.11980
     0.10973
    -0.01103
    -0.04122
    -0.06135
    -0.14186
    -0.16702
    -0.24250
    -0.17205
    -0.15696
    -0.09657
    -0.17708
    -0.24250
    -0.15696
    -0.16702
    -0.01606
     0.12483
     0.15502
     0.02419
    -0.14186
    -0.05632
     0.09967
     0.14999
     0.00909
    -0.10161
    -0.13180
    -0.16702
    -0.32804
    -0.55951
    -0.94696
    -1.15327
    -1.29919
    -0.69537
     0.45190
     1.46331
     1.85579
     2.03694
     2.03694
     2.26338
     2.16274
     1.84070
     0.74375
    -0.22237
    -0.21231
     0.95006
     0.84942
     0.16508
    -0.04122
    -0.50416
    -1.21868
    -2.03385
    -2.89430
    -3.37233
    -3.51322
    -3.55851
    -3.23143
    -2.82888
    -2.37098
    -1.77722
    -1.15327
    -0.85136
    -0.47397
    -0.42868
    -0.23747
    -0.10161
     0.22043
     0.28082
     0.32107
     0.48209
     0.85445
     0.98025
     0.92993
     0.44687
     0.55254
     0.67330
     0.85948
     1.02050
     1.05069
     0.82426
     0.75381
     0.54247
     0.64311
     0.53241
     0.23553
     0.27075
     0.34120
     0.39655
     0.24056
     0.14999
     0.02419
     0.07954
    -0.04626
     0.03425
    -0.06638
    -0.21734
    -0.24753
    -0.16702
     0.00909
     0.03929
    -0.09154
    -0.13683
    -0.07142
    -0.08148
    -0.04122
    -0.08148
    -0.10161
    -0.10161
    -0.02613
     0.04935
     0.00909
     0.01413
    -0.04626
    -0.15193
    -0.01103
     0.09967
    -0.03619
    -0.12677
    -0.12677
    -0.03619
    -0.01606
    -0.00097
    -0.06135
    -0.04626
     0.00909
    -0.04626
     0.00406
     0.05438
     0.02922
    -0.12677
    -0.04122
     0.05941
     0.18018
    -0.06638
     0.05941
    -0.00097
     0.08457
     0.09967
     0.02419
    -0.02613
    -0.03116
    -0.00600
     0.12483
     0.01413
     0.04432
     0.00406
    -0.11670
     0.12483
     0.06445
    -0.02110
    -0.02613
    -0.07645
     0.07954
     0.02922
    -0.07645
    -0.10664
    -0.11670
    -0.06638
    -0.07645
    -0.06638
    -0.12173
    -0.25256
    -0.23244
    -0.11167
    -0.06135
    -0.08148
    -0.26263
    -0.09154
     0.00909
     0.11980
    -0.25759
    -0.40352
     0.02922
     0.44687
     0.45693
    -0.21734
    -0.61989
    -0.89161
    -1.00231
    -1.01741
    -1.04760
    -1.02747
    -0.79097
    -0.56957
     1.67465
     2.07216
    -0.37333
    -1.56085
    -1.29416
    -0.57963
     0.18018
     0.71859
     0.83935
     0.74375
     0.51228
     0.35126
     0.34623
     0.23553
    -0.06135
    -0.13683
    -0.08651
    -0.07142
     0.29591
     0.35126
     0.72865
     1.08592
     1.30229
     0.88464
    -0.78091
    -2.44646
    -1.77219
    -0.82620
    -0.47900
    -0.12677
    -0.33307
    -0.92683
    -1.49040
    -2.08920
    -1.40486
    -1.30422
    -1.87283
    -1.79735
    -1.32435
    -0.83123
    -0.38842
     0.10470
     0.36133
     0.55757
     0.72865
     0.86451
     1.02050
     0.94502
     1.00037
     1.10101
     0.96012
     1.07585
     0.87458
     0.52235
     0.40158
     0.65821
     0.95006
     0.81419
     0.63305
     0.44687
     0.24056
     0.30598
     0.19024
     0.08457
     0.03425
    -0.03116
    -0.09657
    -0.03116
    -0.11167
    -0.09657
    -0.13180
    -0.20224
    -0.12677
    -0.00097
    -0.13180
    -0.16199
    -0.23244
    -0.05129
    -0.12173
    -0.12173
    -0.17708
    -0.18212
    -0.16199
    -0.01606
     0.03929
    -0.16199
    -0.02613
    -0.04626
    -0.00097
     0.00406
     0.14496
     0.08960
    -0.02110
     0.09967
     0.21540
     0.24056
     0.25062
     0.17011
     0.34623
     0.24056
     0.32107
     0.35629
     0.28082
     0.29591
     0.41164
     0.42674
     0.35629
     0.45190
     0.42674
     0.37642
     0.57770
     0.55757
     0.48712
     0.51228
     0.46700
     0.41164
     0.51228
     0.46700
     0.55757
     0.49719
     0.39655
     0.43680
     0.46700
     0.46700
     0.33617
     0.33113
     0.21540
     0.32107
     0.25566
     0.32107
     0.31101
     0.23553
     0.25062
     0.17515
     0.28585
     0.18018
     0.26069
     0.26069
     0.17011
     0.34120
     0.24559
     0.22043
     0.28082
     0.38145
     0.25566
     0.27578
     0.28082
     0.26572
     0.13992
     0.14496
     0.19024
     0.09967
     0.06948
    -0.01606
    -0.02110
    -0.00097
    -0.20224
    -0.21734
    -0.31798
    -0.20224
    -0.27772
    -0.32301
    -0.35320
    -0.40855
    -0.37836
    -0.50919
    -0.52428
    -0.43874
    -0.54441
    -0.65008
    -0.61989
    -0.61989
    -0.75072
    -1.04257
    -1.22371
    -1.09792
    -0.92180
    -0.52428
    -0.32804
    -0.18715
    -0.24250
    -0.38339
    -0.23747
    -0.00097
     0.31101
     0.68840
     1.14127
     1.80044
     2.56529
     3.16408
     3.52638
     3.32007
     2.00675
    -0.71046
    -1.97850
    -0.38339
     0.82929
     1.00037
     0.96012
     0.81923
     0.05941
    -0.81613
    -1.39983
    -1.94831
    -2.40117
    -2.61251
    -2.53703
    -1.58098
    -0.92180
    -0.73059
    -0.98722
    -1.24887
    -1.47028
    -1.64639
    -1.47028
    -1.40989
    -1.45015
    -1.33442
    -2.02378
    -2.35589
    -2.60748
    -2.33073
    -2.03385
    -1.74200
    -1.89295
    -2.15964
    -1.81244
    -1.09792
    -1.02747
    -1.19856
    -1.22875
    -0.97212
    -0.73059
    -0.55951
    -0.42868
    -0.18212
    -0.04122
     0.08457
     0.26572
     0.35126
     0.55757
     0.54751
     0.49215
     0.51228
     0.60789
     0.51731
     0.50222
     0.52235
     0.49719
     0.68840
     0.68337
     0.52738
     0.60286
     0.58776
     0.64311
     0.47706
     0.58776
     0.59279
     0.45693
     0.45693
     0.48712
     0.50725
     0.42674
     0.28585
     0.37139
     0.41668
     0.40661
     0.37139
     0.32610
     0.34120
     0.39655
     0.34623
     0.46196
     0.44687
     0.39152
     0.50725
     0.55757
     0.52235
     0.46700
     0.40158
     0.51228
     0.50222
     0.55757
     0.63808
     0.49215
     0.45693
     0.42674
     0.47706
     0.50725
     0.66324
     0.42674
     0.58776
     0.70349
     0.50222
     0.46700
     0.39655
     0.31604
     0.58776
     0.48209
     0.57266
     0.47706
     0.40158
     0.30598
     0.37139
     0.30598
     0.44184
     0.28082
     0.29088
     0.18521
     0.34623
     0.34623
     0.13489
     0.11980
     0.19024
     0.16005
     0.21037
     0.09464
     0.11980
     0.04935
    -0.04626
    -0.13683
    -0.08148
    -0.05129
    -0.19721
    -0.26263
    -0.17708
    -0.23244
    -0.32301
    -0.38842
    -0.50416
    -0.43874
    -0.42365
    -0.43874
    -0.47900
    -0.68027
    -0.89664
    -0.97715
    -1.05263
    -1.23378
    -0.88155
    -0.28779
     0.58776
     0.71356
    -0.58467
    -1.62123
    -1.73193
    -1.30926
    -0.62492
     0.10973
     0.42674
     0.53744
     0.27578
     0.15502
     0.25566
     0.39655
     0.31604
     0.60789
     1.23184
     2.15771
     2.98293
     3.45593
     3.95912
     3.97925
     3.20434
     0.93496
    -0.60983
    -0.61486
    -1.10295
    -1.10798
    -0.19721
     1.51866
     1.33751
    -0.60983
    -2.57729
    -3.45787
    -3.67927
    -3.29685
    -2.67793
    -2.09926
    -1.35454
    -0.80104
    -0.31798
     0.10973
     0.17011
     0.36636
     0.46196
     0.50725
     0.60789
     0.48712
     0.37139
     0.39152
     0.42171
     0.37139
     0.15502
     0.23050
     0.10973
     0.21037
     0.17515
     0.09464
     0.13992
     0.06948
    -0.05632
    -0.01103
     0.29088
     0.12483
    -0.02613
    -0.02613
     0.14999
     0.05438
    -0.04122
    -0.00097
    -0.02613
     0.06445
     0.04935
     0.13489
     0.06445
    -0.06135
    -0.05632
    -0.09154
     0.20534
     0.12483
     0.07451
    -0.03619
     0.03425
     0.13489
     0.13489
     0.07451
     0.21540
     0.10470
     0.28082
     0.23050
     0.27578
     0.27578
     0.21037
     0.17515
     0.34120
     0.36636
     0.33113
     0.21540
     0.25566
     0.33113
     0.30094
     0.25566
     0.24559
     0.28082
     0.12483
     0.30094
     0.22547
     0.13992
     0.12986
    -0.10161
     0.22043
     0.12483
     0.07954
    -0.08651
    -0.03116
    -0.19721
    -0.00600
    -0.10664
    -0.16702
    -0.22237
    -0.26263
    -0.08148
    -0.11167
    -0.21734
    -0.37333
    -0.61486
    -0.39346
     0.58776
     0.70349
     0.24559
     0.10470
     0.38145
     0.31604
     0.23050
     0.44687
     0.78400
     0.98025
     1.21675
     1.27713
     1.19662
     0.94502
     0.85445
     0.77394
     0.85445
     0.90980
     0.76891
     0.72362
     0.59279
     0.64814
     0.43177
     0.33113
     0.25566
     0.09967
     0.14999
     0.06445
     0.11980
     0.01413
    -0.03116
    -0.07142
    -0.02613
     0.13992
     0.16508
     0.07954
     0.21540
     0.34623
     0.25566
     0.34120
     0.34120
     0.52738
     0.65821
     0.71859
     0.48209
    -0.13683
    -0.68027
    -0.95199
    -0.93187
    -0.41861
     0.14496
    -0.03116
    -0.60983
    -1.03250
    -1.01238
    -0.93690
    -0.92180
    -0.91174
    -0.88658
    -0.82620
    -0.57963
     0.22547
     0.81419
     0.65821
     0.06445
     0.03929
     0.10470
     0.47706
     0.95509
     1.53879
     1.05069
     0.36636
    -0.27772
     0.21540
     0.61795
     0.74375
     0.65821
     0.03929
    -0.52428
    -0.83626
    -0.91174
    -0.48906
    -0.68027
    -1.21365
    -1.28410
    -1.32938
    -1.23881
    -1.18346
    -1.14824
    -1.17340
    -1.11301
    -1.11805
    -1.11301
    -0.77588
    -0.73059
    -0.53938
    -0.50919
    -0.29785
    -0.12677
    -0.04122
    -0.04122
    -0.05632
    -0.03619
     0.09967
     0.02922
     0.08457
     0.14999
     0.05941
     0.10973
     0.16508
     0.29088
     0.21540
     0.10470
     0.07451
     0.22043
     0.28082
     0.22043
     0.18018
     0.18521
     0.14999
     0.20534
     0.19527
     0.19527
     0.16005
     0.11476
     0.19527
     0.17515
     0.19527
     0.11980
     0.13489
     0.16508
     0.27578
     0.29591
     0.17515
     0.25566
     0.27075
     0.17515
     0.24056
     0.24056
     0.22043
     0.27578
     0.24056
     0.25566
     0.33617
     0.17011
     0.14496
     0.30598
     0.27578
     0.18521
     0.17515
     0.02419
     0.02922
    -0.11670
    -0.09154
    -0.18715
    -0.12677
    -0.26766
    -0.22740
    -0.06135
    -0.00600
     0.15502
    -0.15193
    -0.17708
    -0.11670
    -0.14186
    -0.02613
     0.11980
     0.18018
     0.07451
     0.30094
     0.45190
     0.49719
     0.43680
     0.52738
     0.50725
     0.55254
     0.54247
     0.64311
     0.84439
     1.05069
     1.09095
     1.07082
     0.83432
     0.07954
    -0.67524
    -1.00231
    -0.47397
     0.19527
     0.20031
    -0.19218
    -0.63499
    -0.99225
    -0.98218
    -1.06269
    -1.22875
    -1.10295
    -1.07779
    -0.94193
    -0.50919
    -0.20224
    -0.03619
    -0.08651
     0.07451
     0.31101
     0.46196
     0.38649
     0.27075
     0.19527
     0.23553
     0.44184
     0.46196
     0.46700
     0.50222
     0.55757
     0.63305
     0.75884
     0.90980
     0.77897
     0.50725
    -0.03116
    -0.58467
    -0.42868
    -0.34314
    -0.56454
    -0.27772
    -0.26766
    -0.50416
    -0.75072
    -0.73059
    -1.01741
    -1.16836
    -1.03754
    -0.98218
    -0.94696
    -0.83626
    -0.65511
    -0.51925
    -0.37333
    -0.15193
    -0.12173
     0.03929
     0.16508
     0.30598
     0.23050
     0.22547
     0.40158
     0.45693
     0.67330
     0.88967
     0.77897
     0.55757
     0.52738
     0.46700
     0.40158
     0.30598
     0.63808
     0.53241
     0.27075
     0.19527
     0.03929
     0.00909
    -0.00600
    -0.14186
    -0.18212
    -0.08651
    -0.06638
    -0.09657
    -0.11167
    -0.04626
     0.16005
     0.16005
     0.31101
     0.21540
     0.22043
     0.39655
     0.29591
     0.30598
     0.37139
     0.29591
     0.24559
     0.20031
     0.20534
     0.21540
     0.02922
     0.08457
     0.11980
     0.06445
     0.07451
     0.07954
     0.00406
     0.00909
     0.01413
    -0.00600
     0.20031
     0.04432
     0.02922
     0.02419
     0.13489
     0.16005
     0.11476
     0.04432
     0.08457
     0.17011
     0.31604
     0.20534
     0.27578
     0.41164
     0.43680
     0.32610
     0.26572
     0.03425
    -0.07645
    -0.12677
    -0.54944
    -0.80104
    -0.87148
    -0.87148
    -0.76078
    -0.81613
    -0.98218
    -1.09792
    -1.18849
    -1.22371
    -1.12811
    -0.96709
    -0.87652
    -0.76078
    -0.58970
    -0.32804
    -0.18212
     0.16508
     0.04935
     0.10470
     0.16005
     0.43680
     0.52235
     0.45190
     0.39152
     0.32107
     0.37139
     0.18018
     0.22547
     0.21037
     0.02419
    -0.04122
    -0.10161
    -0.07142
    -0.11167
    -0.14186
    -0.21231
    -0.29785
    -0.29785
    -0.28779
    -0.39346
    -0.44377
    -0.53938
    -0.42868
    -0.31798
    -0.21734
    -0.27269
    -0.40855
    -0.31295
    -0.25759
    -0.20224
    -0.37333
    -0.26263
    -0.34817
    -0.19721
    -0.16199
    -0.25256
    -0.44377
    -0.36326
    -0.32301
    -0.44881
    -0.34314
    -0.29282
    -0.34314
    -0.36326
    -0.38339
    -0.24753
    -0.28779
    -0.25256
    -0.31295
    -0.25256
    -0.08148
    -0.15193
    -0.02613
    -0.09154
    -0.08651
    -0.00600
    -0.06135
     0.25566
     0.07954
     0.00406
     0.11980
     0.16508
     0.05941
     0.11476
    -0.00097
     0.09967
     0.08960
     0.13489
     0.12986
     0.04935
    -0.12173
    -0.10664
    -0.14186
    -0.01103
    -0.25759
    -0.29785
    -0.33307
    -0.25256
    -0.28275
    -0.46390
    -0.69034
    -0.61486
    -0.52932
    -0.29785
    -0.38339
    -0.54441
    -0.53435
    -0.43371
    -0.31798
     0.01413
     0.31604
     0.54247
     0.95509
     1.37777
     1.39789
     1.09095
     0.49215
     0.04432
    -1.12308
    -0.32301
     1.03560
     1.01044
     0.46196
    -0.02110
    -0.10161
     0.07451
    -0.34817
    -0.79601
    -0.62492
    -0.86142
    -1.49040
    -1.86779
    -1.80741
    -1.18346
    -0.18212
     0.00406
    -0.25759
    -0.46893
    -0.76078
    -1.03754
    -1.02244
    -0.82620
    -0.51422
    -0.24753
    -0.23747
    -0.02613
     0.28082
     0.34120
     0.46700
     0.49215
     0.41164
     0.51228
     0.80413
     0.74878
     0.69343
     0.57266
     0.49719
     0.46196
     0.65821
     0.67833
     0.53241
     0.46700
     0.51731
     0.54751
     0.52235
     0.43680
     0.42171
     0.42171
     0.47706
     0.52738
     0.48712
     0.39152
     0.28585
     0.30598
     0.47203
     0.49719
     0.33113
     0.31604
     0.28585
     0.38145
     0.32107
     0.33113
     0.29591
     0.29088
     0.40158
     0.32107
     0.25566
     0.26069
     0.22547
     0.16508
     0.35126
     0.41668
     0.22547
     0.06948
     0.17515
     0.25566
     0.18521
     0.21037
     0.08457
     0.08457
     0.09967
     0.15502
     0.10973
    -0.02613
    -0.13683
    -0.28275
    -0.22740
    -0.00097
    -0.05129
    -0.22740
    -0.28275
    -0.27772
    -0.25759
    -0.36830
    -0.32301
    -0.38842
    -0.41861
    -0.28275
    -0.33307
    -0.39346
    -0.46893
    -0.51422
    -0.68530
    -0.48906
    -0.34817
    -0.40352
    -0.59976
    -0.61486
    -0.52428
    -0.50416
    -0.51925
    -0.46390
    -0.43874
    -0.52428
    -0.50416
    -0.38339
    -0.43371
    -0.34314
    -0.50416
    -0.33307
    -0.16199
    -0.21231
    -0.29282
    -0.33307
    -0.28779
    -0.25256
    -0.21231
    -0.25256
    -0.21231
    -0.20728
    -0.14689
    -0.17708
     0.01916
    -0.09154
    -0.24753
    -0.22237
    -0.04122
    -0.03116
    -0.13683
    -0.08651
    -0.05632
     0.01413
    -0.03116
     0.00406
    -0.09154
    -0.06135
     0.12986
     0.06948
    -0.00600
    -0.01606
    -0.13180
    -0.15193
     0.01916
     0.08457
    -0.06638
    -0.12173
    -0.10161
    -0.06135
    -0.07645
    -0.07142
    -0.17205
    -0.13683
    -0.19218
    -0.01103
    -0.10664
    -0.04122
    -0.15193
    -0.25256
    -0.02613
     0.00909
    -0.02613
    -0.05632
    -0.09154
    -0.04122
    -0.17205
    -0.04626
    -0.03116
    -0.08148
    -0.07645
    -0.02613
     0.03929
     0.00406
    -0.10664
    -0.11670
    -0.12677
     0.00909
    -0.01606
     0.02922
    -0.02613
    -0.12677
    -0.08651
    -0.00097
     0.03929
     0.05438
    -0.01103
    -0.00097
    -0.01103
     0.09464
    -0.00600
    -0.03619
    -0.02613
     0.05941
     0.09464
     0.01916
    -0.10161
    -0.15193
    -0.18212
    -0.19721
    -0.17205
    -0.06135
     0.05438
     0.00909
    -0.12677
    -0.15696
    -0.18715
    -0.29282
    -0.16199
     0.40158
     1.18152
     2.44452
     4.13020
     6.01212
     7.04869
     4.80950
     1.20165
    -0.72053
    -1.79735
    -1.61117
     1.02553
     2.22312
     2.77663
     2.03191
    -0.04122
    -1.96843
    -3.31194
    -3.95099
    -4.25794
    -4.05163
    -3.39749
    -2.62258
    -2.00366
    -1.41493
    -0.89664
    -0.59976
    -0.24753
    -0.08148
     0.14999
     0.20534
     0.06948
     0.18018
     0.21037
     0.19527
     0.17011
     0.21037
     0.13489
     0.17515
     0.23050
     0.23050
     0.34120
     0.27075
     0.26069
     0.33113
     0.38145
     0.41164
     0.32107
     0.21540
     0.33113
     0.33617
     0.33113
     0.32107
     0.24056
     0.20031
     0.14496
     0.16005
     0.30094
     0.22043
     0.09967
     0.07451
     0.07954
     0.12483
     0.08457
     0.05941
     0.11980
     0.10470
     0.07954
     0.19527
     0.06948
     0.16005
     0.06445
     0.04935
     0.10470
     0.09967
     0.07451
     0.15502
     0.12986
     0.05941
     0.14999
     0.05438
     0.14999
     0.10973
     0.03929
     0.12483
    -0.01606
     0.08960
     0.04432
    -0.03116
     0.01916
     0.12483
     0.07451
     0.05941
     0.04935
     0.03929
     0.05438
    -0.03116
    -0.03116
     0.03929
     0.06445
    -0.04122
     0.03425
     0.02922
    -0.05632
    -0.04122
    -0.00097
    -0.06135
    -0.03116
    -0.06135
    -0.09154
     0.00406
    -0.04122
    -0.10664
    -0.19218
    -0.12677
    -0.03116
    -0.09657
    -0.03116
    -0.15696
    -0.20728
    -0.14689
    -0.19721
    -0.16199
    -0.13180
    -0.02613
    -0.18212
    -0.21734
    -0.15696
    -0.12173
    -0.23747
    -0.14186
    -0.14186
    -0.20728
    -0.24250
    -0.11167
    -0.09657
    -0.17708
    -0.28275
    -0.18212
    -0.04122
    -0.04626
    -0.09154
    -0.24753
    -0.14186
    -0.15696
    -0.16199
    -0.01606
    -0.05632
    -0.15193
    -0.12173
    -0.01103
     0.04432
     0.00406
    -0.22237
    -0.10161
    -0.00097
     0.05438
    -0.00097
    -0.05129
    -0.08148
    -0.04122
    -0.03619
    -0.02613
     0.16508
    -0.03116
    -0.13180
    -0.04626
    -0.00600
     0.09464
    -0.17205
    -0.05129
    -0.01103
    -0.03116
     0.05941
    -0.03116
    -0.02110
    -0.01606
    -0.04122
    -0.05129
     0.00406
     0.05438
    -0.04626
     0.01413
    -0.01606
     0.00406
    -0.01103
    -0.02613
    -0.15193
    -0.01606
    -0.04122
    -0.06135
    -0.17205
    -0.11167
    -0.18212
    -0.15193
    -0.11670
    -0.21734
    -0.27772
    -0.05632
     0.05438
     0.20534
     0.28082
     0.50222
     0.79407
     1.24190
     2.03694
     2.83701
     4.09498
     4.64345
     5.02588
     4.28116
     1.07585
    -2.20996
    -4.97246
    -4.34348
    -0.43874
     2.63573
     3.01312
     0.06445
    -3.00500
    -4.50953
    -5.15864
    -5.12845
    -4.68565
    -3.88055
    -2.86914
    -1.94327
    -1.19352
    -0.50919
    -0.09657
     0.16508
     0.49215
     0.72362
     0.68337
     0.62298
     0.51228
     0.42674
     0.46196
     0.48209
     0.50222
     0.37642
     0.19024
     0.12986
     0.11476
     0.27075
     0.25566
     0.00909
     0.04935
     0.14496
     0.13992
     0.07954
     0.01413
     0.01916
     0.00406
     0.04432
     0.14496
     0.07954
     0.00406
     0.06948
    -0.10161
     0.12483
     0.20031
     0.03425
    -0.05129
     0.08960
     0.08960
     0.04432
     0.06445
     0.07954
     0.01413
     0.07954
     0.14496
     0.07451
     0.05438
    -0.01606
    -0.01103
    -0.01103
     0.10470
     0.04432
    -0.02613
    -0.02110
    -0.01606
    -0.07645
    -0.07142
    -0.06638
    -0.09154
    -0.07142
     0.04935
    -0.00600
    -0.10161
    -0.08148
     0.07954
    -0.11167
     0.06948
     0.00909
     0.05438
    -0.06135
     0.11980
     0.02419
     0.11980
    -0.00600
     0.00909
     0.02922
     0.16005
     0.19024
     0.03425
     0.07451
     0.02419
    -0.00600
     0.14999
     0.14999
     0.10470
    -0.00097
     0.06445
     0.13489
     0.19024
     0.02922
     0.10973
    -0.03619
     0.17011
     0.11980
     0.11476
     0.23553
    -0.03619
     0.01413
     0.17515
     0.28082
     0.19527
     0.05941
     0.06445
     0.19527
     0.22547
     0.24559
     0.13992
     0.12986
     0.14999
     0.20534
     0.33617
     0.24056
     0.19024
     0.10973
     0.16005
     0.29591
     0.30094
     0.11980
     0.13489
     0.16005
     0.26069
     0.15502
     0.21540
     0.21037
     0.11980
     0.20031
     0.26572
     0.22547
     0.12986
     0.18521
     0.10470
     0.26572
     0.36133
     0.22043
     0.14999
     0.22043
     0.23553
     0.23050
     0.27578
     0.20031
     0.17011
     0.24559
     0.23553
     0.30598
     0.24559
     0.22547
     0.11980
     0.28082
     0.29591
     0.28585
     0.24056
     0.17011
     0.17515
     0.32107
     0.26069
     0.13992
     0.12986
     0.16508
     0.25566
     0.28082
     0.15502
     0.01413
     0.02419
    -0.01103
     0.21540
     0.32107
     0.20031
     0.24559
     0.40661
     0.71859
     0.82426
     1.15133
     1.56898
     2.31369
     3.22950
     3.88364
     3.78803
     1.62433
    -0.46893
    -1.45015
    -4.86679
    -8.63064
    -7.81547
    -2.58232
     1.45324
     0.93496
    -2.51691
    -4.96240
    -6.21534
    -6.71349
    -6.13986
    -4.77622
    -2.77353
    -1.03754
     0.40158
     1.28216
     2.12751
     2.65083
     2.89739
     2.75650
     2.49484
     2.24325
     2.09732
     1.80547
     1.62433
     1.40292
     1.14630
     1.03560
     0.79407
     0.87458
     0.58273
     0.40158
     0.43177
     0.52235
     0.46700
     0.37642
     0.30598
     0.31604
     0.23050
     0.26572
     0.23050
     0.16005
     0.23050
     0.20534
     0.23050
     0.21540
     0.16508
     0.03929
     0.13992
     0.18521
     0.12483
     0.18521
     0.05438
     0.18018
     0.10470
     0.09967
     0.18521
     0.17011
     0.06445
     0.22043
     0.13992
     0.17011
     0.14999
     0.18521
     0.05438
     0.23553
     0.27578
     0.25062
     0.17011
     0.13489
     0.18521
     0.14496
     0.22547
     0.21540
     0.17011
     0.11476
     0.16508
     0.16005
     0.17011
     0.10470
     0.02419
    -0.05632
     0.22547
     0.13489
     0.13992
    -0.00600
    -0.02110
    -0.04626
     0.06948
     0.04935
    -0.02613
    -0.05632
    -0.12677
    -0.08651
    -0.02110
    -0.00600
    -0.16702
    -0.24250
    -0.13180
    -0.05632
    -0.17205
    -0.09154
    -0.16199
    -0.21231
    -0.25256
    -0.10664
    -0.10664
    -0.10161
    -0.13180
     0.01413
    -0.14186
    -0.00097
    -0.08148
    -0.18715
    -0.05129
     0.01916
    -0.05129
     0.00909
    -0.08651
    -0.03619
    -0.08148
    -0.13180
    -0.05129
    -0.03619
    -0.06638
    -0.11167
     0.02419
    -0.02613
     0.01413
    -0.14689
     0.11980
     0.11980
     0.02419
     0.04432
     0.05941
     0.04935
     0.07451
     0.09464
     0.11980
     0.11980
     0.13489
     0.20534
     0.18521
     0.07451
     0.10470
     0.02922
     0.07954
     0.17515
     0.12483
     0.17515
     0.18018
     0.08960
     0.13489
     0.16005
     0.11980
     0.12483
     0.12483
     0.08457
     0.08960
     0.09464
     0.22043
     0.06948
     0.03425
     0.08457
     0.08960
     0.14999
     0.05438
     0.03425
     0.03929
    -0.05129
    -0.04122
     0.05941
     0.07954
     0.00406
    -0.04626
    -0.00097
     0.03425
     0.04432
    -0.07142
    -0.01606
     0.01413
    -0.02613
    -0.00097
    -0.01606
     0.02419
    -0.12173
    -0.10161
    -0.19218
    -0.06135
    -0.04626
    -0.23244
    -0.27269
    -0.28779
    -0.26766
    -0.41358
    -0.31798
    -0.35320
    -0.45384
    -0.31798
    -0.12677
    -0.05129
    -0.07142
     0.10973
     0.40661
     0.78904
     0.54751
     0.23050
     0.75884
     1.58910
     2.55019
     0.31101
    -4.01137
    -5.06304
    -1.81748
    -0.26263
    -0.50919
    -0.75072
    -1.47531
    -3.53838
    -5.30960
    -4.18749
    -3.06538
    -2.83392
    -2.89933
    -2.65780
    -2.19990
    -1.79735
    -1.36964
    -0.80104
    -0.46893
    -0.14186
     0.18018
     0.34623
     0.40661
     0.36133
     0.50222
     0.62298
     0.57770
     0.67330
     0.53241
     0.51731
     0.55254
     0.61795
     0.42674
     0.62298
     0.56763
     0.48209
     0.52235
     0.56260
     0.50222
     0.43680
     0.43680
     0.45190
     0.51731
     0.57770
     0.51731
     0.45693
     0.41668
     0.54247
     0.47706
     0.56260
     0.37642
     0.38649
     0.39655
     0.37642
     0.44184
     0.38145
     0.28585
     0.25566
     0.42674
     0.35629
     0.41164
     0.22547
     0.27075
     0.19024
     0.22043
     0.20534
     0.30094
     0.26069
     0.10973
     0.16005
     0.25566
     0.13992
     0.18018
     0.05941
     0.29591
     0.16508
     0.26069
     0.13992
     0.08960
     0.13992
     0.12483
     0.18521
     0.26572
     0.27075
     0.16005
     0.14999
     0.20031
     0.25062
     0.19527
     0.09967
     0.21037
     0.28082
     0.35629
     0.33113
     0.28585
     0.22043
     0.19024
     0.19527
     0.39655
     0.23553
     0.34120
     0.23050
     0.32107
     0.32610
     0.35126
     0.28585
     0.27578
     0.29088
     0.37139
     0.34623
     0.18521
     0.27578
     0.23050
     0.18521
     0.24559
     0.25062
     0.08960
     0.16005
     0.05438
     0.14496
     0.08960
     0.04432
    -0.06135
    -0.00600
     0.01413
     0.03929
     0.00909
    -0.13180
    -0.13683
    -0.07142
    -0.07645
     0.00406
    -0.04122
    -0.14689
    -0.12677
    -0.14689
    -0.04626
    -0.10664
    -0.26766
    -0.14689
    -0.10664
    -0.00600
    -0.10161
    -0.15696
    -0.19218
    -0.20728
    -0.26766
    -0.02613
    -0.11670
    -0.15696
    -0.16199
    -0.07645
    -0.06638
    -0.06135
    -0.17708
    -0.18715
    -0.21734
    -0.09154
    -0.11167
    -0.06135
    -0.25256
    -0.16702
    -0.19721
    -0.11167
    -0.02613
    -0.13683
    -0.17708
    -0.19721
    -0.08651
    -0.13683
    -0.22237
    -0.25256
    -0.20224
    -0.19218
    -0.16199
    -0.24250
    -0.32804
    -0.37836
    -0.43874
    -0.51925
    -0.38842
    -0.59976
    -0.55951
    -0.26263
    -0.00600
     0.36636
     0.86451
     1.25700
     2.13758
     3.22950
     3.97421
     4.56294
     5.51900
     6.27881
     5.69008
     3.17414
     0.96012
    -0.65008
     0.91483
     4.70384
     4.24593
     1.79541
    -1.77219
    -3.88055
    -3.66921
    -3.57863
    -4.13214
    -4.73596
    -5.11335
    -5.10329
    -4.97749
    -4.44915
    -3.75475
    -3.11570
    -2.73328
    -2.12442
    -1.60614
    -1.15327
    -0.69034
    -0.47900
    -0.28779
    -0.09657
     0.24056
     0.37139
     0.34623
     0.41668
     0.28585
     0.32610
     0.55254
     0.63305
     0.55254
     0.35126
     0.47706
     0.56260
     0.50725
     0.48209
     0.44687
     0.39152
     0.38145
     0.43680
     0.45693
     0.41668
     0.33617
     0.26069
     0.31101
     0.45693
     0.42674
     0.25062
     0.31101
     0.25566
     0.31604
     0.35126
     0.29591
     0.32107
     0.16508
     0.28585
     0.26572
     0.36133
     0.29591
     0.27075
     0.17515
     0.25062
     0.31604
     0.22043
     0.16005
     0.21540
     0.20534
     0.23050
     0.13992
     0.07954
     0.08960
     0.17515
     0.16005
     0.20031
     0.04935
     0.00909
    -0.13180
     0.00406
     0.12986
     0.06948
    -0.03116
     0.04432
     0.07954
    -0.01606
     0.07954
    -0.00097
    -0.01103
     0.03929
     0.11980
     0.11980
     0.10470
     0.06948
    -0.05632
     0.02922
     0.18018
     0.13992
     0.02419
    -0.01103
     0.07451
    -0.00097
     0.06948
     0.07954
    -0.02110
     0.00909
     0.02922
     0.08457
    -0.00600
    -0.06135
    -0.05129
    -0.12173
    -0.01606
     0.06948
    -0.00097
    -0.11670
    -0.12173
    -0.09154
    -0.01606
     0.00406
    -0.05632
    -0.13683
    -0.14689
    -0.03619
    -0.02110
    -0.01103
    -0.08148
    -0.23747
    -0.01606
     0.06948
    -0.04626
    -0.03619
    -0.07142
    -0.05129
    -0.01103
    -0.01103
     0.03929
    -0.01103
     0.12986
    -0.00600
     0.15502
     0.19024
     0.11476
    -0.00097
     0.06948
     0.22547
     0.05941
     0.18521
     0.11476
     0.12483
     0.08457
     0.07954
     0.15502
     0.06948
     0.12986
     0.05438
     0.02922
     0.03425
     0.01916
    -0.01606
    -0.01606
     0.06948
     0.08457
     0.07451
     0.24056
     0.23553
     0.28585
     0.20534
     0.43177
     0.41668
     0.58776
     0.86955
     1.00037
     0.98025
     0.91986
     0.92993
     1.34254
     2.09229
     2.37408
     2.33382
     1.02553
     0.71356
     2.08726
     2.08726
     1.82057
     1.03560
    -0.14689
    -1.03754
    -0.93690
    -0.70543
    -0.64002
    -1.18849
    -1.75206
    -2.18984
    -2.44143
    -2.86914
    -2.83895
    -2.84398
    -2.77856
    -2.51691
    -2.32066
    -2.02882
    -1.69168
    -1.51053
    -1.24887
    -1.05263
    -0.75575
    -0.66518
    -0.66518
    -0.54441
    -0.37836
    -0.23244
    -0.29785
    -0.14186
    -0.35823
    -0.31295
    -0.35823
    -0.37836
    -0.20224
    -0.21231
    -0.29785
    -0.25759
    -0.22237
    -0.15696
    -0.18212
    -0.02110
     0.19024
     0.07451
     0.02419
     0.08457
     0.29591
     0.25062
     0.16005
     0.35629
     0.44687
     0.44184
     0.34120
     0.25566
     0.19527
     0.07451
     0.25062
     0.29591
     0.25062
     0.26572
     0.05941
     0.05438
     0.02419
     0.01916
     0.01413
     0.03425
     0.05438
     0.06948
    -0.04626
     0.03425
    -0.07142
    -0.12677
    -0.02110
    -0.19721
     0.10470
     0.18018
     0.09464
     0.01413
     0.02419
    -0.17205
     0.20031
     0.40661
     0.32610
    -0.01103
     0.01413
     0.07954
     0.45693
     0.37642
     0.44184
     0.42171
     0.52235
     0.45693
     0.32107
     0.24559
     0.28082
     0.29591
     0.36133
     0.39655
     0.33617
     0.38649
     0.36133
     0.19024
     0.26069
     0.09967
     0.12986
     0.14999
     0.01916
     0.00909
     0.10973
     0.01916
     0.00909
    -0.05632
    -0.08148
    -0.22237
    -0.07142
    -0.07645
    -0.01103
    -0.07142
    -0.12677
    -0.20728
    -0.14186
    -0.09154
    -0.17205
    -0.11167
    -0.15696
    -0.21734
    -0.14186
    -0.08651
    -0.02613
    -0.12173
    -0.16199
    -0.11167
    -0.02110
     0.00406
    -0.06135
    -0.10161
    -0.05632
    -0.00097
    -0.08148
     0.08960
     0.11476
     0.04432
     0.01413
     0.15502
     0.29088
     0.25062
     0.16508
     0.36133
     0.50222
     0.42674
     0.57770
     0.55254
     0.57266
     0.68840
     1.24190
     1.61426
     1.73000
     1.16643
     0.47706
     0.46700
     0.68337
    -0.42365
    -2.29550
    -3.85035
    -1.66149
     0.44184
     0.92490
    -0.42868
    -2.64270
    -4.10195
    -3.92080
    -3.61889
    -3.66921
    -3.54341
    -2.76347
    -2.06404
    -1.59104
    -1.43002
    -1.51053
    -1.74703
    -1.50047
    -1.29416
    -0.92683
    -0.75575
    -0.45887
    -0.19218
    -0.01103
     0.18018
     0.47203
     0.48712
     0.51228
     0.52738
     0.58776
     0.64311
     0.52235
     0.52738
     0.46196
     0.55254
     0.56763
     0.51731
     0.45693
     0.35126
     0.34120
     0.31101
     0.40158
     0.43680
     0.27578
     0.26069
     0.30598
     0.41668
     0.39152
     0.21540
     0.31101
     0.33113
     0.43680
     0.52235
     0.43177
     0.33617
     0.35126
     0.39152
     0.37642
     0.50222
     0.39152
     0.25062
     0.32610
     0.44184
     0.47706
     0.49719
     0.33113
     0.30094
     0.36636
     0.44184
     0.44184
     0.38649
     0.34623
     0.42674
     0.33617
     0.56260
     0.57266
     0.45190
     0.48209
     0.47203
     0.51731
     0.40158
     0.36636
     0.48712
     0.48712
     0.48209
     0.44687
     0.51731
     0.44687
     0.38649
     0.42171
     0.42171
     0.35126
     0.24056
     0.24056
     0.22043
     0.13489
     0.17515
    -0.02110
    -0.05632
    -0.12173
    -0.07645
    -0.08651
    -0.11167
    -0.27269
    -0.38842
    -0.37836
    -0.27772
    -0.21734
    -0.31295
    -0.36830
    -0.27772
    -0.16199
    -0.14186
    -0.19721
    -0.26263
    -0.16199
    -0.10664
    -0.00600
     0.04935
    -0.14186
    -0.13180
    -0.02613
    -0.02613
     0.16508
     0.11980
    -0.02613
    -0.09657
     0.06445
     0.18521
     0.11980
     0.08457
    -0.01606
     0.06948
     0.24559
     0.16508
     0.17515
    -0.01606
     0.08960
     0.08960
     0.12483
     0.25062
     0.23050
     0.00909
     0.11980
     0.20534
     0.18521
     0.17515
     0.16005
     0.07954
     0.13992
     0.22043
     0.23553
     0.10973
     0.12483
     0.04935
     0.18521
     0.33113
     0.33617
     0.25566
     0.25566
     0.31101
     0.39655
     0.46700
     0.36636
     0.47203
     0.56763
     0.64814
     0.65317
     0.75884
     0.82426
     1.02050
     1.35764
     1.84070
     2.01681
     2.45962
     2.22815
     1.45828
     1.21675
     0.85948
    -0.77588
    -2.74334
    -3.01506
    -1.98856
    -2.05901
    -2.09926
    -3.24653
    -4.14723
    -4.18749
    -3.60882
    -3.17608
    -3.57360
    -3.87048
    -3.94093
    -3.47296
    -2.98990
    -2.03888
    -0.69034
     1.57401
     4.84976
     4.02453
     1.88095
     1.13120
     1.29726
     1.63439
     2.28350
     2.70115
     2.71624
     2.47975
     2.24325
     1.92624
     1.57904
     1.15133
     0.83432
     0.49719
     0.26069
     0.30598
     0.22547
     0.07954
     0.00406
    -0.22237
    -0.09657
     0.11980
     0.11476
    -0.04626
    -0.02613
     0.01413
     0.12986
     0.15502
     0.10470
     0.06948
     0.02922
     0.04432
     0.08457
     0.12483
     0.07954
     0.03929
    -0.05632
     0.23050
     0.20534
     0.17515
     0.09464
     0.05438
     0.07451
     0.15502
     0.12986
     0.09967
     0.11980
     0.13489
     0.10973
     0.21037
     0.10470
     0.11476
    -0.02110
     0.23553
     0.24056
     0.16508
     0.04935
    -0.15193
     0.09967
     0.33617
     0.27075
     0.23050
     0.19024
     0.22547
     0.27578
     0.26572
     0.22043
     0.27075
     0.22547
     0.26069
     0.34120
     0.34120
     0.34623
     0.25566
     0.31604
     0.34120
     0.17011
     0.22547
     0.18521
     0.17515
     0.14999
     0.26069
     0.17011
     0.17011
     0.11476
     0.01413
     0.12986
     0.21540
     0.13489
     0.09967
     0.02419
     0.10973
     0.18521
     0.42674
     0.38145
     0.32610
     0.08960
     0.13489
     0.16005
    -0.07645
    -0.16702
    -0.28779
    -0.12677
    -0.06135
    -0.16199
    -0.38842
    -0.66518
    -0.97212
    -1.16333
    -0.90671
    -0.87652
    -1.13314
    -1.19352
    -1.21365
    -1.07779
    -0.74569
    -0.48403
    -0.43371
    -0.45887
    -0.34817
    -0.49409
    -0.30288
    -0.03619
     0.10470
     0.17011
     0.36133
     0.54751
     0.41668
     0.43680
     0.43680
     0.43680
     0.32610
     0.42674
     0.26069
     0.31101
     0.40158
     0.36133
     0.45693
     0.67330
     0.69846
     0.77897
     0.89974
     0.94502
     1.28719
     1.64949
     1.21171
     0.57266
    -0.35823
    -1.43505
    -2.19487
    -2.71315
    -2.90436
    -3.01003
    -2.79366
    -2.59742
    -2.72321
    -2.87417
    -3.16099
    -3.52328
    -3.21634
    -2.89933
    -2.55716
    -1.70677
    -0.82620
     0.01413
     0.60789
     1.21171
     1.63942
     2.03694
     2.03191
     1.98662
     1.80547
     1.60923
     1.51866
     1.16139
     1.01044
     0.80413
     0.58776
     0.32107
     0.13992
    -0.20728
    -0.37836
    -0.52428
    -0.50919
    -0.59473
    -0.58467
    -0.72556
    -0.77085
    -0.79601
    -0.80104
    -0.73059
    -0.56454
    -0.55951
    -0.42365
    -0.39849
    -0.24753
    -0.12173
     0.02419
     0.10973
     0.06948
     0.21540
     0.36133
     0.32610
     0.53744
     0.43177
     0.42171
     0.34120
     0.45693
     0.45190
     0.49719
     0.45693
     0.33113
     0.37139
     0.42171
     0.53744
     0.40158
     0.46196
     0.31604
     0.39152
     0.39152
     0.43680
     0.40661
     0.33113
     0.34120
     0.36636
     0.46700
     0.50222
     0.38649
     0.38649
     0.31101
     0.47706
     0.35126
     0.39152
     0.41668
     0.35126
     0.42674
     0.42674
     0.48209
     0.44687
     0.27578
     0.36636
     0.45190
     0.36133
     0.38649
     0.41164
     0.35629
     0.41164
     0.38649
     0.59279
     0.55254
     0.47203
     0.44184
     0.50725
     0.48712
     0.45693
     0.46700
     0.46700
     0.48712
     0.44687
     0.36133
     0.32610
     0.21540
     0.14496
     0.22043
     0.00406
    -0.00600
    -0.05129
     0.01413
     0.08457
    -0.01103
    -0.12677
    -0.17708
    -0.16702
    -0.09657
     0.05438
    -0.11670
    -0.11167
    -0.19218
    -0.07142
    -0.00097
    -0.06638
     0.05438
    -0.02613
    -0.11670
    -0.04626
    -0.06638
    -0.14186
    -0.52428
    -0.84129
    -0.64002
     0.30598
     0.52738
     0.21540
     0.08457
    -0.04122
     0.02419
     0.16508
     0.67833
     0.72362
     0.39655
     0.49215
     0.64311
     0.80916
     0.84439
     0.85445
     0.73872
     0.72865
     0.58776
     0.52235
     0.30094
     0.19024
     0.19024
     0.14999
     0.01413
    -0.08148
    -0.22237
    -0.35320
    -0.33307
    -0.30791
    -0.06638
     0.13489
     0.16508
    -0.12173
    -0.39849
    -0.44377
    -0.52932
    -0.53435
    -0.46390
    -0.15696
    -0.00097
     0.32610
     0.32610
     0.32610
     0.33617
     0.05941
     0.01413
    -0.59976
    -1.39480
    -1.04257
    -1.28913
    -2.16468
    -3.04525
    -2.34582
    -1.25391
    -0.48403
    -0.83626
    -1.75709
    -3.06538
    -3.21131
    -2.51691
    -1.68665
    -1.22875
    -0.90167
    -0.72053
    -0.38842
    -0.07142
     0.17515
     0.28585
     0.29088
     0.29591
     0.43177
     0.26572
     0.30094
     0.34623
     0.19527
     0.15502
     0.22043
     0.33617
     0.18018
     0.12986
     0.14999
     0.23050
     0.32107
     0.30598
     0.18521
     0.19527
     0.21037
     0.19024
     0.25566
     0.35629
     0.32107
     0.16005
     0.15502
     0.30598
     0.27578
     0.29591
     0.10973
     0.20031
     0.31604
     0.35629
     0.39152
     0.30094
     0.36133
     0.28585
     0.31604
     0.48209
     0.46700
     0.39152
     0.41164
     0.49719
     0.56763
     0.45693
     0.51731
     0.50222
     0.47203
     0.55757
     0.52738
     0.51731
     0.49215
     0.48712
     0.44184
     0.62298
     0.61292
     0.58273
     0.51228
     0.52738
     0.62802
     0.56260
     0.52738
     0.49215
     0.51731
     0.58776
     0.62298
     0.62298
     0.57266
     0.58776
     0.49719
     0.56763
     0.60286
     0.47706
     0.41668
     0.52235
     0.56763
     0.54751
     0.44184
     0.38145
     0.46196
     0.45190
     0.52235
     0.49215
     0.33113
     0.29591
     0.25062
     0.32107
     0.51228
     0.31101
     0.25062
     0.26572
     0.30094
     0.30598
     0.26069
     0.04935
     0.08960
     0.12986
     0.16005
     0.26069
     0.17011
    -0.03116
     0.05438
    -0.04626
     0.14999
     0.18521
     0.00406
    -0.01103
     0.09464
     0.12483
     0.12483
     0.07954
    -0.07645
     0.00909
     0.11980
     0.17515
     0.13489
     0.10973
     0.06445
    -0.24250
     0.07451
     0.12483
     0.01413
    -0.05129
    -0.16199
    -0.11167
    -0.12677
    -0.33810
    -0.37836
    -0.35823
    -0.49409
    -0.37836
    -0.37333
    -0.52932
    -0.55448
    -0.64002
    -0.57460
    -0.45384
    -0.31295
    -0.29282
    -0.35320
    -0.22740
    -0.10664
    -0.20728
    -0.38842
    -0.60983
    -0.74065
    -1.00231
    -1.23378
    -1.03250
    -0.33810
    -0.61486
    -1.18346
    -1.15327
    -0.95199
    -1.10295
    -0.55951
    -0.38339
    -0.27269
    -0.09154
     0.18018
     0.59279
     1.29222
     2.24325
     3.13389
     3.88364
     4.32644
     4.61326
     3.84338
     3.74275
     2.48478
    -0.70040
    -2.87417
     0.13489
     2.57032
     2.40427
     0.71859
    -1.06269
    -2.46659
    -3.61889
    -3.97615
    -4.01641
    -4.02647
    -3.71953
    -3.36729
    -2.91946
    -2.42130
    -2.14958
    -2.05397
    -1.76716
    -1.56085
    -1.18849
    -0.98218
    -0.81613
    -0.74065
    -0.66014
    -0.62995
    -0.35320
    -0.34817
    -0.22237
    -0.27772
    -0.22237
     0.04432
     0.14496
     0.08457
     0.09464
     0.13489
     0.07954
     0.20534
     0.24056
     0.26572
     0.22043
     0.22043
     0.28082
     0.33617
     0.35629
     0.22547
     0.19527
     0.44184
     0.50222
     0.48209
     0.40661
     0.43680
     0.42674
     0.41164
     0.44184
     0.40158
     0.46700
     0.48209
     0.51228
     0.51228
     0.46196
     0.45693
     0.39152
     0.49215
     0.44687
     0.52235
     0.33617
     0.45190
     0.42171
     0.38649
     0.49719
     0.43177
     0.45190
     0.50222
     0.40661
     0.43177
     0.41668
     0.38649
     0.26572
     0.32610
     0.47203
     0.45693
     0.41668
     0.29088
     0.25566
     0.24056
     0.31101
     0.30094
     0.23050
     0.29088
     0.25062
     0.19527
     0.24056
     0.17515
     0.16508
     0.09464
     0.33113
     0.32107
     0.27578
     0.12483
     0.08960
     0.14999
    -0.08148
    -0.03619
     0.11980
     0.17011
     0.12986
     0.00909
     0.07451
    -0.06638
     0.01916
    -0.15193
     0.00406
     0.01413
     0.04432
    -0.09657
    -0.25759
    -0.36326
     0.32107
     1.33248
     1.24190
     0.37139
     0.20031
     0.37139
     0.67330
     0.76388
     0.81419
     0.78400
     1.13623
     0.97521
     0.77897
     0.71859
     0.70349
     0.47706
     0.31604
     0.20031
     0.30598
     0.16508
     0.15502
     0.21037
     0.14999
     0.36636
     0.50222
     0.50725
     0.79910
     0.92490
     0.59782
    -0.14186
    -0.25759
     0.44687
     0.60789
     0.09967
    -0.71046
    -1.29416
    -1.12308
    -0.95703
    -0.70040
    -0.82116
    -0.99225
    -1.26397
    -1.47531
    -1.29416
    -1.15327
    -1.25894
    -0.94193
    -0.91174
    -0.59976
    -0.43874
    -0.38842
    -0.18715
     0.34623
     0.57266
     0.17515
     0.05438
     0.09464
    -0.08148
    -0.21734
     0.13992
     0.31101
     0.68337
     0.90477
     0.71859
     0.38145
    -0.07645
    -0.15696
    -0.14689
    -0.29282
    -0.76581
    -1.51053
    -1.95837
    -0.98722
     0.27578
     2.03191
     2.35898
     0.54751
    -1.51556
    -1.21868
    -0.15696
     0.72362
     1.05572
     1.30732
     1.29222
     1.38280
     1.42305
     1.26203
     0.98025
     0.73368
     0.51228
     0.18521
    -0.12677
    -0.31295
    -0.38842
    -0.43371
    -0.40855
    -0.21231
    -0.31295
    -0.36830
    -0.40855
    -0.32301
    -0.33810
    -0.28779
    -0.39849
    -0.38842
    -0.30288
     0.01916
     0.25566
     0.50222
     0.46700
     0.28082
     0.17515
     0.25062
     0.37642
     0.40158
     0.44687
     0.53744
     0.71859
     0.80413
     0.62802
     0.53744
     0.37139
     0.18018
     0.09967
     0.06445
     0.09464
    -0.03619
    -0.11670
    -0.12677
    -0.04122
    -0.13683
    -0.16702
    -0.18715
    -0.12677
    -0.08148
    -0.05632
    -0.04626
    -0.06135
    -0.00600
    -0.03116
    -0.06638
     0.09967
     0.14999
     0.01413
     0.13992
     0.07451
     0.18018
     0.04935
     0.06948
     0.16005
     0.18018
     0.34120
     0.22547
     0.22547
     0.28082
     0.36133
     0.38649
     0.67833
     0.64814
     0.46196
     0.79910
     0.88464
     0.82929
     0.41668
     0.09464
    -0.02110
    -0.04626
    -0.13180
    -0.53435
    -0.88155
    -0.73059
    -0.32301
    -0.22740
    -0.46893
    -0.66518
    -1.07276
    -1.14824
    -0.93690
    -0.65511
    -0.54944
    -0.27269
    -0.07142
     0.25566
     0.30094
     0.38145
     0.24056
     0.22043
     0.39152
     0.40661
     0.43680
     0.44687
     0.22043
     0.21037
     0.25566
     0.12483
     0.21037
     0.22547
     0.04935
     0.11980
     0.13992
     0.22043
     0.12483
     0.09967
     0.06948
     0.10973
     0.04432
     0.22547
     0.13489
     0.03425
     0.15502
     0.13489
     0.20534
     0.17011
     0.03929
     0.05941
     0.10973
     0.16005
     0.16508
     0.11980
     0.16005
     0.13992
     0.20534
     0.32610
     0.31101
     0.22547
     0.23553
     0.32107
     0.34623
     0.34623
     0.43177
     0.44687
     0.70349
     0.56260
     0.30598
     0.11980
     0.13992
     0.05438
     0.11476
     0.13489
    -0.27269
    -0.59976
    -0.28275
     0.57266
     1.03560
     0.40158
    -0.51422
    -1.41493
    -1.58601
    -1.55582
    -1.54072
    -1.43505
    -1.00231
    -1.13817
    -1.42499
    -1.43505
    -1.38473
    -1.69168
    -1.93321
    -1.74200
    -1.13314
    -1.10295
    -1.22875
    -1.21365
    -0.91677
    -0.41358
     0.19527
     0.51731
     0.63305
     0.26069
    -0.26263
    -0.25759
     0.07954
     0.02419
    -0.05632
    -0.12173
    -0.07142
    -0.19721
    -0.41861
    -0.45384
    -0.59473
    -0.40855
    -0.53435
    -0.45887
    -0.46893
    -0.44881
    -0.46390
    -0.38842
    -0.14186
     0.02419
     0.05438
     0.08457
     0.23050
     0.51731
     0.57266
     0.60286
     0.59782
     0.61795
     0.78904
     0.48209
     0.14999
    -0.18212
    -0.66518
    -0.71550
    -0.60983
    -0.72053
    -0.53435
    -0.32804
    -0.58467
    -0.96709
    -1.10295
    -1.39983
    -1.35454
    -1.24384
    -0.85136
    -0.57963
    -0.45887
    -0.27269
    -0.23747
    -0.11167
    -0.14186
    -0.01606
     0.02922
    -0.14689
    -0.09657
    -0.00097
     0.14496
     0.23553
     0.10470
     0.17515
     0.13992
     0.18521
     0.13489
     0.36636
     0.47203
     0.48209
     0.43680
     0.67330
     0.57770
     0.50725
     0.42171
     0.56763
     0.57770
     0.61292
     0.49719
     0.38145
     0.36636
     0.38145
     0.34623
     0.31101
     0.14496
     0.10973
     0.10973
     0.29088
     0.39152
     0.29088
     0.15502
     0.17011
     0.34623
     0.58776
     0.56260
     0.64814
     0.49719
     0.74375
     1.03057
     1.04566
     0.69846
     0.39152
     0.21037
     0.32107
     0.56260
     0.59782
     0.31604
     0.16508
     0.06948
     0.58273
     1.52369
     1.82560
     2.11745
     2.59045
     2.26338
     1.59917
     0.83935
     0.68840
     1.01044
     1.47337
     1.89102
     1.78535
     1.41299
     0.76891
     0.26069
    -0.18212
    -0.72556
    -1.07779
    -1.30422
    -1.38473
    -1.33945
    -1.20862
    -1.01741
    -0.91677
    -0.80607
    -0.74065
    -0.39346
    -0.14689
    -0.09657
     0.02419
     0.07451
     0.24056
     0.41668
     0.54751
     0.54247
     0.55757
     0.69846
     0.67330
     0.82426
     0.90980
     0.79407
     0.78400
     0.80413
     0.78904
     0.70349
     0.52235
     0.24056
     0.33617
     0.31101
     0.10470
    -0.08651
    -0.06638
     0.08960
     0.09464
    -0.02613
     0.03929
    -0.01606
    -0.27772
    -0.13180
     0.13992
     0.20031
     0.11476
     0.16005
     0.04935
     0.16005
     0.52738
     0.47706
     0.42674
     0.21037
     0.35629
     0.31101
     0.24559
     0.19527
    -0.05129
    -0.36830
     0.15502
     0.55757
     0.17515
     0.21037
     0.01916
    -0.47900
    -0.84129
    -0.97212
    -0.78594
    -0.75575
    -0.76078
    -0.81613
    -0.96206
    -1.01238
    -1.21868
    -1.44512
    -1.38977
    -1.27403
    -1.25391
    -1.21365
    -1.09792
    -1.03250
    -0.95703
    -0.89664
    -0.75072
    -0.72053
    -0.54944
    -0.53435
    -0.41861
    -0.25256
    -0.45887
    -0.41861
    -0.32804
    -0.25759
    -0.17205
    -0.16702
    -0.12173
    -0.13683
    -0.11670
    -0.03116
    -0.01606
     0.09464
     0.06948
     0.14999
     0.08960
     0.16005
     0.10973
     0.07451
     0.06445
     0.20031
     0.29088
     0.16508
     0.21037
     0.22547
     0.09464
     0.17515
     0.22043
     0.16508
     0.10470
     0.17011
     0.08457
     0.09967
     0.28082
     0.28585
     0.38145
     0.42674
     0.39152
     0.39152
     0.40158
     0.28082
     0.35126
     0.38145
     0.52738
     0.49215
     0.46700
     0.47706
     0.42674
     0.44184
     0.44184
     0.37642
     0.30598
     0.26069
     0.48209
     0.48712
     0.59279
     0.61292
     0.62298
     0.62802
     0.93999
     0.72865
     0.57266
     0.10470
    -0.11167
    -0.46893
    -0.30288
    -0.21734
    -0.26766
    -0.44377
    -0.45887
    -0.59976
    -0.70543
    -0.69034
    -0.76078
    -0.75575
    -0.51925
    -0.52428
    -0.43371
    -0.29785
    -0.41358
    -0.41861
    -0.49409
    -0.31295
    -0.09154
    -0.05632
    -0.16702
    -0.33810
    -0.40855
     1.08088
     3.11879
     1.93127
     0.38649
    -0.44377
    -0.23244
     0.24559
     0.88967
     1.31235
     1.86586
     2.33382
     2.83198
     2.44955
     1.91114
     0.79910
    -0.21734
     0.00909
     0.62298
     0.62298
     0.42674
     0.14496
     0.07451
    -0.12173
     0.03425
     0.02419
     0.04432
    -0.30288
    -0.60479
    -0.75575
    -0.66518
    -0.24753
    -0.17708
    -0.00600
    -0.06638
     0.06445
     0.20031
     0.24559
     0.24056
     0.35629
     0.31604
     0.31604
     0.21540
     0.25566
     0.19527
     0.08457
     0.03929
     0.06948
     0.07451
     0.02922
    -0.00600
     0.04432
     0.06445
    -0.08651
    -0.04626
    -0.00097
    -0.00600
     0.06445
    -0.12173
    -0.17708
    -0.22740
    -0.19218
    -0.36830
    -0.31295
    -0.32804
    -0.42365
    -0.41861
    -0.38339
    -0.55448
    -0.67021
    -0.61989
    -0.59976
    -0.48906
    -0.38842
    -0.46390
    -0.51925
    -0.46893
    -0.42365
    -0.30791
    -0.20728
    -0.10161
    -0.21734
    -0.16199
    -0.11167
    -0.00600
    -0.09154
    -0.14186
    -0.01606
     0.11980
     0.18521
     0.14999
     0.08960
     0.18018
     0.26572
     0.37642
     0.56763
     0.77897
     0.68840
     0.63808
     0.53241
     0.56763
     0.76891
     0.77897
     0.70853
     0.54247
     0.53241
     0.26069
    -0.02110
    -0.22740
    -0.33307
    -0.24250
    -0.26766
    -0.21231
    -0.18212
    -0.27269
    -0.30791
    -0.19721
     0.06948
     0.00909
    -0.05129
     0.21037
     0.32107
     0.22547
     0.32107
     0.37642
     0.40661
     0.49215
     0.63305
     0.52235
     0.43177
     0.02419
     0.11980
     0.03425
    -0.02110
    -0.14186
    -0.18715
    -0.18212
    -0.13683
    -0.04626
     0.05941
    -0.04626
    -0.19721
    -0.15696
    -0.05632
    -0.13683
    -0.15193
    -0.27772
    -0.30288
    -0.18212
    -0.26766
    -0.19721
    -0.38339
    -0.52428
    -0.35320
    -0.33307
    -0.32301
    -0.37836
    -0.31798
    -0.29785
    -0.28275
    -0.18715
    -0.13683
    -0.17708
    -0.25256
    -0.17708
    -0.06135
    -0.03116
    -0.17708
    -0.10161
    -0.22237
    -0.09657
    -0.07645
     0.07954
    -0.12173
    -0.23747
    -0.30288
    -0.41861
    -0.46893
    -0.62492
    -0.96206
    -1.16836
    -1.31429
    -1.37970
    -1.15327
    -0.75575
     2.39924
     3.58173
     2.06713
     1.85076
     1.53375
     1.01044
     0.76891
     1.20668
     2.15267
     2.62064
     2.63070
     2.35395
     1.94134
     1.46834
     0.69846
    -0.01103
    -0.54441
    -0.78594
    -0.93690
    -0.95703
    -1.09289
    -1.01238
    -0.95703
    -0.81110
    -0.52932
    -0.27269
    -0.22740
    -0.23747
     0.03929
     0.29591
     0.47203
     0.62802
     0.68840
     0.76388
     0.76388
     0.64814
     0.34623
    -0.13180
    -0.12677
     0.02419
     0.12483
     0.21540
     0.19527
    -0.04626
    -0.43371
    -0.61486
    -0.64505
    -0.69034
    -0.60479
    -0.70040
    -0.60983
    -0.61486
    -0.87148
    -1.24887
    -1.78225
    -1.56085
    -1.04257
    -1.06269
    -1.40989
    -1.79735
    -1.71684
    -1.45518
    -1.58601
    -1.86779
    -2.17977
    -2.35589
    -2.28041
    -1.94327
    -1.63633
    -1.59104
    -1.61620
    -1.53569
    -1.46524
    -1.15327
    -1.01741
    -0.89664
    -0.83626
    -0.80607
    -0.59473
    -0.50416
    -0.34817
    -0.25256
    -0.21734
    -0.02110
     0.09464
     0.09967
     0.01916
     0.10470
    -0.05129
    -0.13683
     0.19024
     0.17011
     0.03425
     0.04432
     0.10470
     0.09464
     0.00909
    -0.01606
    -0.09154
     0.06445
     0.03929
     0.17515
     0.33617
     0.17515
     0.12483
     0.18521
     0.33113
     0.47706
     0.27075
     0.31604
     0.31101
     0.31604
     0.32107
     0.32610
     0.35629
     0.45693
     0.60789
     0.67833
     0.72865
     0.71356
     0.97018
     0.87961
     0.64311
     0.71859
     0.81419
     0.84439
     0.88464
     0.98528
     0.90477
     0.86955
     0.72865
     0.52738
     0.46700
     0.44184
     0.35126
     0.24056
     0.10973
    -0.02110
     0.02419
     0.09967
     0.06948
    -0.07142
    -0.19218
    -0.20728
    -0.14186
    -0.17205
    -0.19721
    -0.06638
    -0.20728
    -0.27772
    -0.18715
    -0.27772
    -0.29282
    -0.33810
    -0.27772
    -0.16199
    -0.10161
    -0.12677
    -0.26263
    -0.16702
    -0.11670
    -0.03619
    -0.09657
    -0.08148
     0.04432
     0.13489
     0.20031
     0.25062
     0.34120
     0.42171
     0.34120
     0.64814
     0.99031
     0.90477
     1.18152
     0.74878
    -0.19721
    -1.49544
    -1.65142
    -0.52932
     0.84439
     1.01044
     0.04432
    -0.96709
    -1.40486
    -1.45015
    -1.12811
    -0.49912
    -0.27269
    -0.11670
    -0.04122
    -0.10664
     0.14999
     0.55254
     0.91986
     1.01547
     1.05069
     1.14630
     1.09095
     1.15133
     1.23184
     1.18655
     1.15636
     1.22681
     1.38783
     1.04566
     0.73368
     0.53241
     0.45693
     0.43177
     0.37139
     0.37139
     0.18521
     0.01916
    -0.07645
    -0.22740
    -0.28779
    -0.43874
    -0.58467
    -0.60479
    -0.60983
    -0.49912
    -0.50416
    -0.57963
    -0.63499
    -0.57460
    -0.61989
    -0.52428
    -0.50416
    -0.56454
    -0.47900
    -0.47900
    -0.47397
    -0.44377
    -0.46893
    -0.58467
    -0.46893
    -0.39346
    -0.35320
    -0.41861
    -0.49409
    -0.47900
    -0.44377
    -0.41358
    -0.29282
    -0.35823
    -0.29282
    -0.42868
    -0.38339
    -0.23747
    -0.39849
    -0.51422
    -0.48906
    -0.28779
    -0.01606
     0.13489
     0.09967
     0.06948
     0.14496
     0.12986
     0.25566
     0.47706
     0.54751
     0.61795
     0.57770
     0.43680
     0.32107
     0.22547
     0.08457
     0.26572
     0.27075
    -0.00097
    -0.28779
    -0.22237
    -0.11167
    -0.29785
    -0.18715
    -0.18212
    -0.12173
    -0.24753
    -0.04626
    -0.05632
    -0.12173
    -0.29282
    -0.27269
     0.00909
     0.43680
     0.12986
    -0.16702
     0.04935
    -0.07142
    -0.21231
    -0.11167
    -0.14186
    -0.24250
    -0.35320
    -0.53938
    -0.31798
    -0.26263
    -0.21734
    -0.38842
    -0.27269
    -0.16199
    -0.17708
    -0.38842
    -0.36326
    -0.35823
    -0.26263
    -0.10664
    -0.05632
     0.01916
     0.01413
    -0.00600
    -0.11670
    -0.37836
    -0.35823
    -0.41358
    -0.45887
    -0.36326
    -0.25759
    -0.29785
    -0.45887
    -0.48906
    -0.72556
    -0.61989
    -0.56454
    -0.48906
    -0.45887
    -0.45887
    -0.40352
    -0.22740
    -0.07142
     0.14496
     0.09967
     0.27578
     0.28082
     0.51731
     0.55254
     0.71356
     0.63808
     0.57266
     0.62802
     0.67833
     0.64311
     0.69343
     0.67330
     0.58776
     0.73872
     0.66324
     0.64814
     0.66827
     0.48209
    -0.13683
     0.00406
     0.67833
     0.62298
     0.52235
     0.35629
     0.32610
     0.39655
     0.32107
     0.22547
     0.22043
     0.18521
     0.05438
    -0.05632
    -0.00600
    -0.08651
    -0.11167
    -0.11167
    -0.12677
    -0.15696
    -0.28779
    -0.37333
    -0.30288
    -0.12173
     0.33617
     0.22547
     0.13489
     0.22043
     0.31101
     0.22043
     0.01413
    -0.01103
     0.07954
     0.16005
     0.27578
     0.21037
     0.24056
     0.05438
    -0.04626
    -0.16199
    -0.25256
    -0.23244
    -0.20728
    -0.32804
    -0.23747
    -0.14689
    -0.17205
    -0.11167
    -0.18212
    -0.20728
    -0.15193
    -0.09657
    -0.00600
    -0.02110
    -0.00097
     0.42171
     0.51731
     0.46700
     0.35629
     0.30094
     0.38649
     0.48209
     0.58273
     0.85948
     0.82929
     0.67330
     0.68337
     0.64311
     0.62802
     0.47706
     0.25566
     0.16005
     0.12986
     0.11980
     0.14496
     0.06445
    -0.04122
    -0.09657
    -0.09657
     0.00909
     0.18521
     0.09464
     0.08457
     0.28585
     0.42171
     0.31604
     0.13992
    -0.18212
    -0.32301
    -0.64002
    -1.14824
    -1.54575
    -1.33442
    -0.90167
    -0.79601
    -1.01741
    -1.50047
    -1.84264
    -1.98856
    -1.78728
    -1.69168
    -1.55582
    -1.31429
    -1.11301
    -0.83626
    -0.47900
    -0.26766
    -0.14186
    -0.11670
    -0.12677
    -0.09154
    -0.18212
    -0.13683
    -0.08651
    -0.26766
    -0.23747
    -0.37836
    -0.34314
    -0.60983
    -0.72556
    -0.73562
    -0.74569
    -0.70543
    -0.77588
    -0.76078
    -0.78594
    -0.70543
    -0.57460
    -0.47397
    -0.38339
    -0.41861
    -0.42365
    -0.35320
    -0.23244
    -0.15696
    -0.25759
    -0.20224
    -0.12173
    -0.05129
     0.02922
    -0.02110
    -0.00097
     0.00406
    -0.01103
     0.05941
     0.24056
     0.06445
     0.02419
     0.16508
     0.13992
     0.28585
     0.20534
     0.21540
     0.08457
     0.29088
     0.31604
     0.28082
     0.28082
     0.24559
     0.34120
     0.26069
     0.42674
     0.39152
     0.32610
     0.32107
     0.39655
     0.46196
     0.41164
     0.42171
     0.38145
     0.39655
     0.51228
     0.40158
     0.44184
     0.23553
     0.44687
     0.25566
     0.40158
     0.36133
     0.30094
     0.21037
     0.21540
     0.34623
     0.20031
     0.27578
     0.21540
     0.14999
     0.25062
     0.19527
     0.28082
     0.22043
     0.20031
     0.01916
     0.23553
     0.28585
     0.29088
     0.03929
     0.06948
     0.14999
     0.19024
     0.13992
     0.11476
     0.16508
     0.06445
     0.20534
     0.10470
     0.04935
     0.07954
     0.00406
     0.03425
     0.16508
     0.10470
    -0.06638
    -0.04122
     0.02419
     0.02922
     0.05438
    -0.10664
    -0.03116
     0.00909
     0.05941
     0.05438
    -0.06638
    -0.07142
    -0.08651
    -0.14689
     0.07954
     0.10973
    -0.08148
    -0.13683
    -0.16199
    -0.14186
    -0.02613
    -0.12677
    -0.16199
    -0.26766
    -0.30288
    -0.26263
    -0.45384
    -0.50919
    -0.64002
    -0.83123
    -0.85639
    -0.59473
     0.05438
     0.60286
     1.91618
     3.88364
     5.32779
     4.94033
     3.99937
     2.57535
     2.10739
     1.12617
     0.48209
     1.66458
     3.01312
     3.58173
     2.10236
     1.18152
     0.51731
    -1.17843
    -2.89430
    -3.59876
    -3.54844
    -3.53838
    -3.30691
    -2.99997
    -2.79869
    -2.23512
    -1.85773
    -1.56588
    -1.52060
    -1.34448
    -1.17843
    -0.84632
    -0.75575
    -0.73562
    -0.59976
    -0.47397
    -0.32804
    -0.30288
    -0.22740
    -0.33810
    -0.23244
    -0.16199
    -0.00097
    -0.07142
    -0.02613
    -0.03619
    -0.03619
     0.19024
     0.21540
     0.27578
     0.28082
     0.24056
     0.39152
     0.42674
     0.53744
     0.46196
     0.53241
     0.46196
     0.56260
     0.61292
     0.68337
     0.50725
     0.39655
     0.45693
     0.64814
     0.61795
     0.49719
     0.44184
     0.39152
     0.52738
     0.41668
     0.47203
     0.42171
     0.28082
     0.26572
     0.44687
     0.33617
     0.23050
     0.18018
     0.14496
     0.27578
     0.28585
     0.08457
     0.03929
    -0.03619
     0.01916
    -0.02110
    -0.04122
    -0.09657
    -0.14689
    -0.19218
    -0.27772
    -0.18715
    -0.25759
    -0.38842
    -0.34817
    -0.30288
    -0.33307
    -0.27269
    -0.35823
    -0.40352
    -0.47397
    -0.42365
    -0.25256
    -0.23747
    -0.33307
    -0.34817
    -0.24753
    -0.24753
    -0.31295
    -0.25256
    -0.32301
    -0.29282
    -0.18715
    -0.21231
    -0.24753
    -0.20224
    -0.28779
    -0.20224
    -0.24250
    -0.23747
    -0.21231
    -0.30791
    -0.19721
    -0.19721
    -0.11670
    -0.13683
    -0.29282
    -0.26263
    -0.12677
    -0.17205
    -0.22740
    -0.16199
    -0.28779
    -0.25759
    -0.22740
    -0.19218
    -0.12173
    -0.19721
    -0.29785
    -0.21231
    -0.24250
    -0.28275
    -0.26766
    -0.30791
    -0.18212
    -0.13683
    -0.21231
    -0.23747
    -0.20224
    -0.19218
    -0.20224
    -0.16199
    -0.26766
    -0.20224
    -0.12173
    -0.18715
    -0.12677
    -0.16199
    -0.08148
    -0.23244
    -0.11670
    -0.04122
    -0.00097
     0.01916
    -0.04122
    -0.15193
    -0.06638
    -0.02110
     0.16508
     0.34120
     0.40158
     0.38145
     0.70853
     0.98025
     1.54885
     1.66458
     1.47840
     1.51363
     1.02050
    -0.41861
    -2.12945
    -2.69805
    -1.67658
    -0.56454
    -0.51925
    -1.85773
    -2.92449
    -3.35723
    -3.07041
    -3.12073
    -3.28175
    -3.45787
    -3.21131
    -2.50684
    -1.76716
    -1.40486
    -0.64002
    -0.21231
    -0.01103
     0.56763
     1.00541
     1.24694
     1.24694
     1.02553
     0.56260
     0.21540
     0.18018
     0.43177
     0.49215
     0.56763
     0.33617
    -0.00600
    -0.25759
    -0.36326
    -0.44377
    -0.52932
    -0.42365
    -0.26766
    -0.17205
    -0.09154
     0.08457
     0.19527
     0.27075
     0.31101
     0.30094
     0.36636
     0.54751
     0.44184
     0.54247
     0.56763
     0.73368
     0.59782
     0.61795
     0.61795
     0.64814
     0.56763
     0.58273
     0.58273
     0.64814
     0.53241
     0.52738
     0.52235
     0.48209
     0.42674
     0.46196
     0.48712
     0.41164
     0.34623
     0.31101
     0.33617
     0.34120
     0.35126
     0.27578
     0.17515
     0.30598
     0.23553
     0.29088
     0.19527
     0.27075
     0.22043
     0.17011
     0.34120
     0.20031
     0.17011
     0.17515
     0.14496
     0.27578
     0.26572
     0.23553
     0.22547
     0.21037
     0.17011
     0.19527
     0.22547
     0.20031
     0.16005
     0.11980
     0.20534
     0.16005
     0.14496
     0.08457
     0.05438
     0.07954
     0.18521
     0.06445
     0.03425
     0.07954
     0.00909
    -0.04122
    -0.06638
     0.11980
     0.03425
    -0.01606
    -0.09154
     0.07451
     0.05941
    -0.06135
    -0.04122
    -0.04626
    -0.00097
     0.12483
     0.04935
    -0.05632
    -0.00097
    -0.00600
     0.04935
     0.00909
     0.10973
     0.01916
     0.00909
     0.07954
     0.13992
     0.01916
    -0.05129
    -0.05632
     0.08457
     0.05438
     0.06445
     0.00909
    -0.01103
    -0.07645
     0.03929
    -0.06135
     0.02922
    -0.09154
    -0.00097
    -0.07142
     0.08960
    -0.10161
    -0.09657
    -0.10161
    -0.02613
     0.03929
    -0.02110
    -0.08651
    -0.03116
    -0.03116
     0.03425
     0.00406
     0.06445
     0.19024
     0.06948
     0.20534
     0.44687
     0.77394
     1.03560
     1.68974
     2.23822
     3.19427
     4.03460
     5.51900
     4.94537
     2.28350
    -1.32435
    -4.01641
    -4.80641
    -3.97112
    -3.84532
    -2.29550
    -0.53435
    -0.53938
    -1.91811
    -4.74100
    -6.28578
    -6.47196
    -5.68699
    -4.31329
    -2.78360
    -1.18346
     0.23050
     1.31235
     2.35395
     2.83701
     3.00809
     3.00306
     2.81185
     2.61561
     2.48478
     2.02185
     1.82560
     1.47337
     1.34757
     1.12114
     0.98025
     0.82426
     0.60286
     0.53744
     0.32610
     0.51228
     0.38649
     0.17011
     0.17515
     0.27578
     0.12986
     0.15502
    -0.00600
    -0.08148
     0.04935
     0.08960
     0.00406
     0.01413
    -0.06135
    -0.07142
    -0.10664
     0.00909
    -0.00097
    -0.04626
    -0.15696
    -0.00600
     0.01916
    -0.02613
    -0.08148
    -0.13180
    -0.10664
     0.11476
     0.07451
    -0.05632
    -0.00097
    -0.11167
     0.00909
    -0.00600
     0.11980
     0.07954
    -0.07142
    -0.01103
     0.03929
     0.06445
     0.03929
    -0.08148
    -0.03619
     0.08960
     0.16508
     0.07451
    -0.00097
    -0.05129
    -0.09657
     0.01916
     0.13992
    -0.00097
    -0.01606
    -0.02613
     0.03929
     0.05941
    -0.00600
    -0.08148
    -0.05129
    -0.01606
    -0.04626
     0.02922
    -0.05129
    -0.04122
    -0.12677
    -0.11167
     0.07451
     0.01916
    -0.08148
    -0.10664
    -0.02613
     0.01916
    -0.02110
    -0.08148
    -0.10161
    -0.13180
    -0.01103
     0.02419
    -0.03619
    -0.03619
    -0.06638
    -0.13180
     0.03929
     0.06948
    -0.05129
    -0.12677
    -0.09657
    -0.06135
     0.06445
     0.01413
    -0.16702
    -0.03619
     0.05438
     0.05438
    -0.00097
     0.02419
    -0.12173
    -0.07142
     0.02922
     0.03929
     0.11980
    -0.02613
    -0.01103
     0.07954
     0.06445
     0.05941
     0.10470
    -0.02110
    -0.00600
     0.10470
     0.12986
     0.16005
     0.00406
     0.00909
     0.03425
     0.21540
     0.22547
     0.11476
     0.02922
     0.17515
     0.31604
     0.27578
     0.27075
     0.35629
     0.30598
     0.54247
     0.65821
     0.84942
     0.92993
     1.08088
     1.32745
     1.74509
     2.03694
     2.46465
     3.01816
     2.92758
     2.58038
     1.43312
    -0.08148
    -1.43002
    -0.87148
     0.95509
     0.76388
     0.24056
    -0.63499
    -1.30926
    -1.77722
    -2.08417
    -2.29550
    -2.41124
    -2.31060
    -1.97850
    -1.51556
    -1.10295
    -0.58467
    -0.37836
    -0.08148
     0.13489
     0.04935
    -0.01606
    -0.08651
    -0.01606
    -0.04626
     0.05941
     0.03425
     0.03929
    -0.19721
    -0.29785
    -0.40352
    -0.31798
    -0.32804
    -0.34817
    -0.18715
    -0.17708
    -0.10161
    -0.04122
     0.06445
     0.02419
     0.08457
     0.08960
     0.09967
     0.18018
     0.12483
     0.17515
    -0.00097
     0.09464
     0.12986
     0.13489
     0.11476
     0.06445
     0.04432
     0.05438
     0.09464
     0.02419
     0.11980
    -0.09657
    -0.01606
     0.13992
     0.10973
     0.01413
     0.05438
     0.04432
     0.01916
     0.05941
     0.02419
     0.03929
     0.05941
     0.02419
     0.14496
     0.16508
     0.05438
    -0.05632
     0.14496
     0.19527
     0.16508
     0.21037
     0.05438
     0.13992
     0.14496
     0.20534
     0.16508
     0.17515
     0.21037
     0.14999
     0.25566
     0.17011
     0.24056
     0.14999
     0.05941
     0.11980
     0.24056
     0.12986
     0.16005
     0.11980
    -0.05129
     0.02419
     0.02419
     0.09967
    -0.08148
    -0.05632
    -0.12173
    -0.18212
    -0.10161
    -0.19218
    -0.35823
    -0.23747
    -0.19721
    -0.25759
    -0.34817
    -0.34314
    -0.37333
    -0.38842
    -0.31798
    -0.35320
    -0.36830
    -0.42868
    -0.32804
    -0.35823
    -0.25759
    -0.29785
    -0.41358
    -0.36326
    -0.24250
    -0.22740
    -0.21231
    -0.26263
    -0.31798
    -0.21734
    -0.04122
     0.18521
     0.24056
     0.17515
     0.09967
    -0.00600
     0.00909
     0.30094
     0.33617
     0.14496
     0.26069
     0.39152
     0.45190
     0.36133
     0.20031
     0.17011
     0.24056
     0.29591
     0.50222
     0.84439
     1.52872
     2.11745
     3.21943
     3.47606
     1.78032
    -1.34951
    -2.30557
    -1.11805
     0.29088
     0.78904
     0.82929
     0.39152
    -0.30288
    -1.20359
    -1.85773
    -2.30054
    -2.08417
    -2.12442
    -1.89799
    -1.45015
    -1.08282
    -0.94696
    -0.50919
    -0.18212
     0.12483
     0.32107
     0.31604
     0.37139
     0.36133
     0.36133
     0.31101
     0.34120
     0.28082
     0.12986
     0.04935
     0.21540
     0.06948
     0.03929
    -0.01103
     0.02419
    -0.10664
    -0.13180
    -0.03116
    -0.09657
    -0.16199
    -0.11670
    -0.07142
    -0.05129
    -0.12677
    -0.13180
    -0.09657
    -0.15696
    -0.09657
    -0.14186
    -0.16702
    -0.07645
    -0.09154
    -0.05632
    -0.05632
     0.01916
    -0.17205
    -0.24250
    -0.11167
    -0.10161
     0.00909
     0.01916
    -0.06135
    -0.08148
     0.03929
     0.07954
     0.03425
     0.27075
     0.41668
     0.54751
     0.62298
     0.84942
     0.77897
     0.75884
     0.75884
     0.66827
     0.70853
     0.62298
     0.50725
     0.52738
     0.57266
     0.47203
     0.28082
     0.23050
     0.20534
    -0.07142
    -0.18212
    -0.30791
    -0.29785
    -0.45887
    -0.33307
    -0.39346
    -0.24753
    -0.16199
    -0.15193
    -0.16199
    -0.11670
    -0.06135
    -0.10664
    -0.16199
    -0.09657
    -0.01606
    -0.11167
     0.03929
    -0.06638
    -0.04626
    -0.14689
    -0.11167
    -0.09154
    -0.02110
     0.05438
    -0.01606
    -0.02613
    -0.01103
     0.07954
    -0.01606
     0.13489
     0.17011
     0.09464
     0.14999
     0.19527
     0.27578
     0.18521
     0.31101
     0.48712
     0.70349
     0.93999
     1.10604
     1.29726
     1.46331
     1.10604
     0.91483
     0.41668
    -0.42868
    -0.85639
    -0.54944
    -0.31798
    -0.00600
    -0.29785
    -0.98722
    -1.41996
    -1.52060
    -1.94327
    -2.04391
    -2.01372
    -1.88792
    -1.68665
    -1.30422
    -0.81613
    -0.59473
    -0.40352
    -0.24753
    -0.00600
     0.19024
     0.33617
     0.45693
     0.69846
     0.93999
     0.93999
     1.01547
     0.85948
     0.88464
     0.82426
     0.78400
     0.63305
     0.07451
    -0.94696
    -0.58970
     0.29088
     0.33617
    -0.06638
    -0.37333
    -0.75072
    -0.93187
    -0.88658
    -0.94193
    -0.98218
