# Supplementary material for: Software algorithm and hardware design for real-time implementation of new spectral estimator
Source: Biomed Eng Online. 2014 May 9;13:61. doi: 10.1186/1475-925X-13-61 (PMC4057578; doi:10.1186/1475-925X-13-61)
Supplement: Additional file 2 — txtfiles.zip. [file 1475-925X-13-61-S2.zip › FILE160.TXT]

     0.19317
     0.09442
     0.12219
     0.05431
     0.15305
     0.10059
     0.12528
     0.13145
     0.15614
     0.10368
     0.10677
     0.00802
     0.09442
     0.10368
     0.04505
     0.04197
     0.07282
     0.05739
     0.02345
     0.06357
     0.07899
     0.05739
     0.10985
     0.07282
     0.11294
     0.16848
     0.16848
     0.13762
     0.25797
     0.23637
     0.23945
     0.25797
     0.27957
     0.28574
     0.23020
     0.19008
     0.28265
     0.21785
     0.21785
     0.17157
     0.12528
     0.04505
     0.07899
     0.06048
    -0.00432
     0.00494
    -0.05678
    -0.06912
    -0.09381
    -0.08764
    -0.14009
    -0.14935
    -0.17712
    -0.22341
    -0.12158
    -0.16478
    -0.15861
    -0.14009
    -0.18021
    -0.17404
    -0.11232
    -0.08146
    -0.02901
     0.03579
     0.13762
     0.12837
     0.23020
     0.44620
     0.78871
     1.38426
     1.93661
     2.26678
     2.55993
     3.32519
     3.57822
     2.53216
     0.84117
    -0.58135
    -1.49782
    -1.19850
     0.26722
     1.23615
     1.11272
     0.10368
    -0.93313
    -1.92365
    -2.83394
    -3.05920
    -2.94503
    -2.40194
    -1.72925
    -1.22627
    -0.84673
    -0.52272
    -0.19872
    -0.02284
     0.13145
     0.37214
     0.37523
     0.34437
     0.23945
     0.26414
     0.29500
     0.23020
     0.26105
     0.10985
     0.11602
     0.10059
     0.07591
     0.02345
     0.10677
    -0.01666
    -0.02901
     0.02037
     0.01728
    -0.00741
    -0.05061
    -0.08455
    -0.10306
    -0.03826
    -0.05369
    -0.05369
    -0.03826
    -0.10306
    -0.09689
    -0.05678
    -0.06295
    -0.05369
    -0.12466
    -0.09689
    -0.09998
    -0.08764
    -0.08146
    -0.11849
    -0.07838
    -0.07529
    -0.04444
    -0.04444
    -0.07838
    -0.10615
    -0.06604
    -0.11232
    -0.01358
     0.00802
    -0.04135
    -0.09072
    -0.01049
    -0.06912
    -0.02901
    -0.03826
    -0.06912
    -0.02592
    -0.03826
     0.00802
    -0.06604
    -0.06295
    -0.01049
    -0.10306
    -0.03209
     0.04505
     0.02962
     0.00802
    -0.00123
     0.02037
     0.03271
     0.01419
    -0.00432
     0.05431
     0.04814
     0.09442
     0.02345
     0.06357
    -0.00123
     0.02037
     0.02037
     0.03888
     0.03579
     0.00494
    -0.05678
    -0.05986
    -0.05678
    -0.10924
    -0.16478
    -0.22032
    -0.17404
    -0.03209
    -0.04135
     0.18082
     0.60974
     1.09420
     1.76689
     1.82244
     1.26700
     0.70540
     0.65603
     0.41843
    -0.07221
    -1.50090
    -3.23509
    -3.16720
    -1.05347
     0.81957
     0.28265
    -2.07485
    -3.15486
    -3.57143
    -3.07155
    -2.71669
    -2.05634
    -1.62742
    -1.15222
    -0.52890
    -0.05369
     0.31351
     0.69614
     0.81649
     0.92449
     0.97077
     1.05409
     0.96152
     0.85660
     0.63134
     0.54186
     0.46471
     0.43077
     0.31660
     0.24562
     0.08517
     0.15922
     0.17774
     0.13762
     0.12837
     0.08825
     0.15614
     0.13454
     0.19934
     0.11602
     0.08825
     0.10368
     0.11602
     0.19008
     0.22094
     0.10059
     0.10677
     0.06665
     0.19008
     0.07282
     0.11911
     0.12219
     0.17157
     0.15614
     0.17465
     0.18700
     0.16539
     0.19008
     0.11602
     0.22402
     0.32585
     0.25797
     0.19625
     0.19625
     0.25488
     0.20551
     0.16848
     0.18391
     0.17774
     0.14688
     0.18082
     0.08825
     0.01728
     0.05431
    -0.01358
     0.00802
     0.08517
     0.01419
    -0.03826
    -0.10615
     0.01111
    -0.05061
    -0.20181
    -0.15861
    -0.19564
    -0.16169
    -0.15244
    -0.15244
    -0.30672
    -0.18329
    -0.11849
    -0.00123
     0.05739
     0.09751
     0.08208
     0.24562
     0.38140
     0.59740
     0.82883
     0.98620
     1.00472
     1.03249
     1.18986
     1.53855
     1.89341
     1.96438
     1.86255
     1.65272
     1.70826
     1.72369
     1.79158
     1.83478
     1.72061
     1.71135
     1.83169
     1.94895
     1.00780
     0.22402
     0.07591
     0.36288
     0.29500
    -0.08764
    -0.63998
    -1.58730
    -1.19850
    -1.29416
    -1.42376
    -1.87428
    -2.20445
    -2.57474
    -2.42971
    -2.25382
    -2.04708
    -1.72925
    -1.50090
    -1.47005
    -1.47622
    -1.44228
    -1.21084
    -0.96707
    -0.72947
    -0.43015
    -0.20798
    -0.13084
    -0.05369
    -0.03518
     0.01728
    -0.02901
     0.01419
     0.00494
     0.06048
     0.01111
     0.08517
     0.02037
     0.02345
    -0.00123
    -0.05061
     0.04814
     0.10985
     0.06974
     0.01728
     0.02962
     0.05122
     0.02345
     0.05739
     0.06357
     0.10985
     0.04814
     0.11294
     0.10368
     0.11294
     0.07591
     0.05431
     0.11911
     0.22402
     0.10059
     0.12219
     0.16848
     0.14688
     0.07899
     0.12837
     0.14379
     0.13762
     0.13454
     0.14379
     0.17774
     0.15922
     0.12528
     0.09134
     0.13762
     0.15305
     0.18700
     0.16539
     0.10368
     0.17774
     0.13454
     0.19934
     0.14688
     0.22711
     0.17774
     0.14997
     0.15305
     0.22094
     0.17465
     0.17157
     0.10368
     0.14997
     0.19625
     0.16848
     0.13762
     0.22094
     0.14071
     0.08517
     0.16231
     0.18082
     0.14997
     0.18700
     0.23020
     0.16231
     0.10985
     0.20242
     0.12528
     0.26722
     0.18700
     0.19008
     0.17157
     0.18391
     0.20860
     0.16231
     0.19625
     0.18700
     0.19008
     0.19008
     0.18391
     0.15305
     0.07899
     0.07899
     0.00185
    -0.00432
    -0.06295
    -0.17095
    -0.27895
    -0.35918
    -0.47952
    -0.47644
    -0.44867
    -0.40855
    -0.28512
     0.56037
     3.22953
     5.98818
     5.50372
     2.03227
    -2.12114
    -5.35499
    -4.26573
    -0.85598
     1.46758
     1.18369
     0.12219
    -1.26022
    -2.39885
    -3.02217
    -3.67018
    -3.52206
    -3.11783
    -2.74754
    -2.48834
    -1.75393
    -0.91461
    -0.08764
     0.75477
     1.34415
     1.68666
     1.86255
     1.86255
     1.81009
     1.66198
     1.54163
     1.33489
     1.13432
     0.89672
     0.75477
     0.57271
     0.46163
     0.31660
     0.24871
     0.16539
     0.13454
     0.07591
     0.03888
     0.09751
     0.10059
     0.02345
     0.05122
     0.06048
     0.11602
     0.09442
     0.07591
     0.11294
     0.09751
     0.08825
     0.08517
     0.07899
     0.16848
     0.08208
     0.10059
     0.16848
     0.08208
     0.03888
     0.08517
     0.07591
     0.12219
     0.12528
     0.10677
     0.14379
     0.10059
     0.11294
     0.07899
     0.08517
     0.18082
     0.10677
     0.10059
     0.14379
     0.10059
     0.16539
     0.09134
     0.10985
     0.09442
     0.14379
     0.16231
     0.14071
     0.10368
     0.10677
     0.06974
     0.07899
     0.13762
     0.17157
     0.14997
     0.10985
     0.06974
     0.10677
     0.08517
     0.17157
     0.05122
     0.16539
     0.09442
     0.11294
     0.10677
     0.08517
     0.11602
     0.05431
     0.08517
     0.07591
     0.11602
     0.00802
     0.06974
     0.06665
     0.04197
    -0.00123
     0.02654
     0.10059
     0.04814
     0.03271
    -0.01975
    -0.04752
     0.05431
    -0.01666
    -0.01358
     0.04197
    -0.01049
    -0.06295
     0.06357
     0.00494
    -0.04752
    -0.05678
    -0.04444
     0.02037
    -0.01666
    -0.05061
    -0.00123
    -0.05061
    -0.01049
    -0.03209
    -0.01666
    -0.03209
    -0.00123
    -0.04752
    -0.05369
    -0.02592
     0.00494
    -0.00123
    -0.00432
     0.00494
     0.01111
     0.11602
     0.14688
     0.32585
     0.46163
     0.94917
     1.31638
     1.89649
     2.71422
     3.47331
     4.76315
     4.81869
     1.56632
    -3.64549
    -4.71933
    -1.21702
     0.46471
     0.10985
    -0.65541
    -1.03496
    -2.37108
    -3.44183
    -4.32744
    -4.90447
    -5.35191
    -5.07728
    -4.12070
    -2.92652
    -1.87428
    -1.15222
    -0.38078
    -0.22958
    -0.05678
     0.37214
     0.77637
     1.03866
     1.33180
     1.39969
     1.39043
     1.34106
     1.41512
     1.27626
     1.16209
     1.14975
     1.11580
     1.27318
     1.24232
     1.07260
     0.97077
     0.97694
     0.99854
     0.95534
     0.94917
     0.86277
     0.89672
     0.76711
     0.77329
     0.63751
     0.50483
     0.44311
     0.43694
     0.34437
     0.21785
     0.15614
     0.14688
     0.20242
     0.22094
     0.13762
     0.10059
    -0.00432
     0.02654
    -0.08146
    -0.01049
     0.01728
    -0.05369
     0.02654
    -0.07221
    -0.05061
    -0.11849
    -0.18021
    -0.11849
    -0.16786
    -0.14626
    -0.14626
    -0.15861
    -0.19564
    -0.20181
    -0.25735
    -0.17095
    -0.16478
    -0.21415
    -0.24501
    -0.27587
    -0.21415
    -0.20181
    -0.26352
    -0.23575
    -0.21724
    -0.25735
    -0.22649
    -0.27278
    -0.26352
    -0.28512
    -0.24192
    -0.25118
    -0.13084
    -0.15552
    -0.20181
    -0.14935
    -0.14009
    -0.14626
    -0.15552
    -0.13084
    -0.18021
    -0.12158
    -0.08455
    -0.09998
    -0.13084
    -0.13392
    -0.09381
    -0.19872
    -0.09381
    -0.11232
    -0.19564
    -0.20798
    -0.24809
    -0.09689
    -0.10615
    -0.16169
    -0.11849
     0.08825
     0.20242
     0.60666
     1.00163
     1.31946
     1.25466
     0.79180
     0.41225
    -0.21724
    -1.51325
    -1.76011
    -1.31576
     0.19625
     0.25180
    -0.63381
    -1.57188
    -2.04399
    -2.41120
    -2.79691
    -2.87406
    -2.71977
    -2.43588
    -1.89896
    -1.54102
    -1.50708
    -1.61199
    -1.49473
    -0.97941
    -0.53815
    -0.29747
    -0.03518
     0.21477
     0.25797
     0.34745
     0.66220
     0.76094
     0.78254
     0.84734
     0.99854
     1.04483
     1.21455
     1.30095
     1.19603
     1.06335
     1.10655
     1.07569
     0.98620
     1.00472
     0.85660
     0.78254
     0.72391
     0.70231
     0.60666
     0.62517
     0.48323
     0.46780
     0.49865
     0.47705
     0.42460
     0.35671
     0.26722
     0.23020
     0.13762
     0.16539
     1.36266
     2.70187
     1.75764
     0.91832
     0.92140
     1.77307
     2.98576
     2.23593
     1.93661
     2.14953
     2.51364
     2.44884
     2.60930
     2.40564
     2.09090
     1.72061
     1.48301
     1.26083
     1.00163
     0.82266
     0.55728
     0.39991
     0.23328
     0.10368
    -0.04444
    -0.03518
    -0.08764
    -0.27278
    -0.33758
    -0.32832
    -0.30672
    -0.39930
    -0.45792
    -0.55975
    -0.73256
    -0.80970
    -0.90844
    -0.75724
    -0.68318
    -0.73873
    -0.68935
    -0.64924
    -0.68010
    -0.73873
    -0.78501
    -0.72021
    -0.54432
    -0.61838
    -0.46101
    -0.52890
    -0.52890
    -0.62455
    -0.70478
    -0.72947
    -0.70478
    -0.67393
    -0.76958
    -0.74490
    -0.86524
    -0.92079
    -1.01953
    -0.77267
    -0.60913
    -0.34684
     0.09751
     0.48323
     0.23637
    -0.58444
    -1.38365
    -2.97897
    -4.62059
    -3.66092
    -2.08719
    -1.49473
    -1.31885
    -2.09028
    -3.36469
    -3.90161
    -3.95715
    -4.45087
    -4.00035
    -3.50663
    -2.96354
    -2.30011
    -1.71999
    -1.33736
    -1.06273
    -0.82821
    -0.67701
    -0.51655
    -0.31598
    -0.18021
    -0.11541
    -0.04444
     0.15305
     0.18082
     0.28265
     0.35980
     0.43077
     0.41843
     0.60666
     0.68997
     0.84117
     0.93374
     0.86277
     0.89054
     0.97694
     1.07260
     1.06952
     1.12197
     1.18677
     1.17443
     1.18060
     1.10963
     1.02632
     1.01397
     0.99237
     0.98620
     0.88437
     0.86586
     0.77946
     0.60357
     0.61900
     0.64677
     0.47397
     0.40917
     0.35980
     0.25488
     0.26414
     0.23637
     0.20551
     0.23328
     0.19008
     0.14071
     0.22402
     0.17774
     0.18700
     0.11911
     0.08825
     0.15614
     0.15614
     0.13454
     0.11911
     0.10985
     0.10368
     0.06974
     0.03579
     0.07899
    -0.01666
     0.02037
     0.02962
     0.02037
    -0.00432
     0.00494
    -0.04752
     0.05122
     0.06357
     0.03579
     0.09751
     0.09442
     0.08825
     0.10985
     0.08517
     0.09751
     0.18082
     0.12837
     0.14379
     0.16539
     0.14997
     0.17774
     0.11911
     0.09442
     0.18082
     0.13454
     0.09134
     0.10368
     0.10677
     0.12219
     0.14688
     0.13762
     0.13454
     0.22094
     0.19317
     0.15614
     0.17465
     0.16231
     0.15305
     0.15922
     0.18082
     0.19625
     0.15922
     0.12837
     0.12219
     0.10985
     0.11294
     0.07282
     0.14071
     0.02654
     0.07282
     0.02037
    -0.00741
    -0.04752
    -0.20489
    -0.01049
     0.17157
     0.46780
     0.77946
     1.22072
     1.80084
     2.27295
     2.73582
     4.44840
     6.42327
     5.05629
     3.11228
     4.86806
     1.91501
    -2.56240
    -4.91065
    -1.40833
     3.41468
     4.31880
     2.29147
     0.01111
    -2.44514
    -4.29350
    -4.96002
    -4.66379
    -3.75658
    -2.43897
    -1.30033
    -0.40855
     0.19317
     0.62826
     0.91832
     1.06643
     1.26700
     1.41203
     1.51695
     1.53546
     1.56941
     1.52003
     1.33180
     1.12815
     1.11272
     1.01397
     0.90289
     0.78871
     0.62826
     0.53568
     0.45237
     0.34437
     0.33202
     0.32894
     0.23637
     0.12528
     0.14071
     0.11294
     0.09134
    -0.02592
    -0.07529
    -0.09998
    -0.04752
    -0.05678
    -0.10615
    -0.14626
    -0.18021
    -0.23884
    -0.30055
    -0.22032
    -0.21724
    -0.30055
    -0.27587
    -0.25735
    -0.27895
    -0.26661
    -0.27895
    -0.30981
    -0.30055
    -0.25427
    -0.30672
    -0.24809
    -0.31907
    -0.30981
    -0.37770
    -0.27587
    -0.25118
    -0.30672
    -0.26661
    -0.30364
    -0.30055
    -0.30981
    -0.36535
    -0.32215
    -0.29747
    -0.30672
    -0.29129
    -0.35301
    -0.28821
    -0.23884
    -0.31598
    -0.23884
    -0.26352
    -0.31907
    -0.34067
    -0.24501
    -0.23267
    -0.27895
    -0.34992
    -0.38387
    -0.26969
    -0.25427
    -0.29747
    -0.34684
    -0.35301
    -0.35301
    -0.43015
    -0.38078
    -0.31289
    -0.39621
    -0.40238
    -0.31907
    -0.33758
    -0.35301
    -0.40238
    -0.41472
    -0.40238
    -0.35301
    -0.39312
    -0.37152
    -0.41164
    -0.42398
    -0.44867
    -0.41164
    -0.27895
    -0.30055
    -0.41472
    -0.40855
    -0.29747
    -0.25118
    -0.18329
    -0.20181
    -0.00123
     0.34437
     0.43077
     0.32585
     0.40917
     0.62517
     0.60357
     0.52951
     0.34745
     0.51408
     0.69306
     0.08208
    -1.23862
    -0.97324
    -1.16147
    -1.32810
    -2.54388
    -2.94503
    -2.40503
    -2.62411
    -3.29680
    -3.96332
    -4.25647
    -4.24413
    -3.93247
    -3.44492
    -3.22275
    -2.98206
    -2.70126
    -2.42663
    -2.15508
    -1.72925
    -1.33427
    -0.95473
    -0.61221
    -0.29747
    -0.04444
     0.03271
     0.15614
     0.26414
     0.22094
     0.24254
     0.09442
     0.06048
    -0.03518
    -0.29438
    -0.31907
    -0.50421
     0.27957
     3.46096
     3.37148
     1.74838
     2.01992
     1.82552
     2.42724
     3.45788
     3.68622
     3.76645
     4.11823
     4.17994
     4.08428
     3.94543
     3.62759
     3.32519
     2.89319
     2.40564
     1.90884
     1.57866
     1.20529
     0.83191
     0.48323
     0.23020
     0.03579
    -0.07529
    -0.08764
    -0.30364
    -0.39004
    -0.43632
    -0.50421
    -0.63381
    -0.87450
    -1.08742
    -1.07199
    -0.92387
    -0.83438
    -0.58135
    -0.34992
    -0.51964
    -0.62147
    -0.48570
    -0.36535
    -0.35301
    -0.33141
    -0.18947
    -0.01975
     0.16231
     0.18082
     0.23637
     0.30425
     0.34128
     0.31968
     0.17774
     0.18391
     0.16539
     0.10059
     0.08208
     0.11911
     0.14071
     0.09751
     0.10985
     0.16231
     0.18391
     0.19008
     0.09442
     0.14379
     0.14688
     0.17465
     0.15922
     0.10368
     0.06974
    -0.03209
    -0.12466
     0.07282
     0.02654
    -0.05678
    -0.04444
    -0.01666
    -0.02901
    -0.00741
     0.05431
     0.17465
     0.39065
     0.74243
     1.02632
     1.13432
     1.21763
     0.90597
    -0.00432
    -1.42067
    -2.27542
    -1.89279
    -1.29725
    -0.93621
    -1.73851
    -2.35565
    -3.30298
    -4.62676
    -5.10196
    -5.05259
    -4.28424
    -3.97258
    -3.97567
    -4.02504
    -3.76275
    -3.31840
    -2.76606
    -2.30937
    -1.87428
    -1.47005
    -0.95781
    -0.49495
    -0.14626
     0.10059
     0.28574
     0.46471
     0.60357
     0.67763
     0.71774
     0.72700
     0.64677
     0.59740
     0.56654
     0.43694
     0.43385
     0.72391
     0.92757
     0.91214
     1.27318
     1.56941
     1.68049
     1.65889
     1.73295
     1.83787
     2.19273
     2.42107
     2.73890
     2.86233
     3.24805
     3.62142
     3.35296
     3.06908
     2.78827
     3.04748
     3.04439
     2.61239
     2.36244
     2.09707
     2.23901
     2.92096
     3.08759
     1.68358
     0.88746
     0.71466
     0.55728
     0.80106
     0.81031
     0.80414
     0.67146
     0.48014
     0.19625
     0.07282
    -0.13084
    -0.16478
    -0.18638
    -0.23884
    -0.21415
    -0.20181
    -0.24501
    -0.18947
    -0.14626
    -0.01975
    -0.05369
    -0.12466
     0.00494
    -0.05061
     0.06357
    -0.08146
    -0.00123
    -0.11232
    -0.07221
    -0.05678
    -0.00123
     0.00494
    -0.01975
    -0.10615
    -0.17404
    -0.09998
    -0.05986
    -0.15552
    -0.18329
    -0.17404
    -0.23575
    -0.18638
    -0.18638
    -0.23267
    -0.23884
    -0.29438
    -0.20181
    -0.19255
    -0.18021
    -0.19255
    -0.31598
    -0.22341
    -0.11232
    -0.07529
     0.04197
     0.20551
     0.37214
     0.39991
     0.45545
     0.46471
     0.39065
     0.44311
     0.31660
     0.28574
     0.23328
     0.35671
     0.77329
     1.33798
     1.16826
     0.54186
    -0.14935
    -0.65850
    -0.97941
    -1.04730
    -0.70170
    -0.50730
    -1.09050
    -1.69222
    -2.26308
    -2.61486
    -2.64263
    -2.48217
    -2.40811
    -2.45440
    -2.40503
    -2.33714
    -2.23222
    -2.10879
    -1.87119
    -1.53176
    -1.25405
    -0.86524
    -0.54124
    -0.25427
    -0.08455
     0.04505
     0.09751
     0.06665
     0.03271
    -0.02284
     0.00185
     0.09751
     0.58814
     0.71466
     0.31660
    -0.02592
     0.10368
     0.16231
     0.29500
     0.37831
     0.58814
     0.64368
     0.83809
     0.89980
     0.99237
     1.12506
     0.90597
     0.78563
     0.77946
     0.89672
     1.03557
     1.07569
     1.17752
     1.01397
     0.79797
     0.73934
     0.62826
     0.67146
     0.68997
     0.63134
     0.56963
     0.45237
     0.34128
     0.31968
     0.19008
     0.15305
     0.11294
    -0.00432
    -0.05061
    -0.04752
    -0.11849
    -0.12466
    -0.08455
    -0.17404
    -0.21415
    -0.23884
    -0.26969
    -0.23884
    -0.30364
    -0.22032
    -0.23267
    -0.30981
    -0.25118
    -0.20489
    -0.20798
    -0.28821
    -0.27895
    -0.22649
    -0.21724
    -0.21724
    -0.18638
    -0.23267
    -0.22958
    -0.22649
    -0.18021
    -0.10306
    -0.09689
    -0.17712
    -0.18329
    -0.19564
    -0.14626
    -0.13392
    -0.24809
    -0.19255
    -0.22032
    -0.24809
    -0.30672
    -0.31598
    -0.35609
    -0.43632
    -0.55667
    -0.62455
    -0.64307
    -0.71095
    -0.74490
    -0.67393
    -0.68010
    -0.60604
    -0.51347
    -0.42090
    -0.24809
    -0.09072
    -0.11849
    -0.09689
    -0.09381
    -0.06295
    -0.17404
    -0.20489
    -0.09072
    -0.05061
    -0.43324
    -0.77267
    -0.32215
    -1.17690
    -2.16742
    -2.08719
    -2.27851
    -2.78457
    -2.77531
    -3.00057
    -3.69178
    -4.05898
    -3.48195
    -2.64263
    -2.01314
    -1.95142
    -2.36800
    -2.43897
    -2.34023
    -1.70765
    -1.08742
    -0.44867
     0.26105
     1.04792
     1.65272
     1.84095
     1.98290
     1.81318
     1.97981
     2.35010
     2.79753
     3.52885
     3.80965
     3.22028
     2.48587
     2.41798
     2.53524
     2.67410
     2.57536
     2.42724
     2.14644
     1.82552
     1.46141
     1.12506
     0.87203
     0.65603
     0.48323
     0.43385
     0.29191
     0.20551
     0.22094
     0.20242
     0.22094
     0.22402
     0.20242
     0.23328
     0.26105
     0.32894
     0.35054
     0.36597
     0.33511
     0.34128
     0.24871
     0.43077
     0.41534
     0.36905
     0.39065
     0.37214
     0.39065
     0.37214
     0.39374
     0.39683
     0.43077
     0.43077
     0.33820
     0.27031
     0.34128
     0.30425
     0.24562
     0.25180
     0.27031
     0.16848
     0.18082
     0.17465
     0.11911
     0.05739
    -0.05986
     0.00802
    -0.02592
    -0.08455
    -0.18947
    -0.26352
    -0.23267
    -0.20489
    -0.37152
    -0.33449
    -0.29129
    -0.40855
    -0.44867
    -0.42090
    -0.43941
    -0.45175
    -0.45175
    -0.48261
    -0.42090
    -0.35918
    -0.34067
    -0.41472
    -0.35609
    -0.40547
    -0.40547
    -0.42090
    -0.33141
    -0.42398
    -0.45175
    -0.42090
    -0.36844
    -0.28204
    -0.20489
    -0.18021
    -0.33449
    -0.26661
    -0.22649
    -0.19255
    -0.19255
    -0.10615
    -0.05061
     0.15922
     0.40300
     0.66220
     0.66528
     0.57271
     0.62517
     0.65294
     0.64986
     0.52643
     0.53877
     0.16539
    -0.42090
    -1.13679
    -1.35587
    -1.74776
    -1.90514
    -2.16125
    -2.47291
    -2.66731
    -2.42971
    -2.51303
    -2.86172
    -3.06229
    -3.20423
    -2.87097
    -2.16125
    -1.86502
    -1.59039
    -1.26330
    -0.84056
    -0.40238
    -0.09072
     0.10985
     0.24562
     0.48631
     0.50791
     0.45854
     0.49865
     0.46471
     0.47705
     0.51717
     0.50483
     0.53877
     0.60357
     0.64677
     0.64060
     0.41225
     0.26414
     0.08517
    -0.11232
    -0.19872
    -0.11232
     0.42460
     1.08495
     1.50769
     1.62186
     1.33489
     0.89672
     1.21455
     1.81318
     2.50747
     2.50747
     2.10632
     2.27604
     2.42724
     2.48587
     2.45193
     2.36244
     2.04152
     1.74529
     1.44598
     1.17443
     0.88129
     0.60048
     0.47088
     0.59740
     0.71157
     0.46163
     0.06974
     0.06665
    -0.04135
    -0.05061
     0.12528
     0.19008
     0.20242
     0.13762
     0.04505
     0.00494
    -0.06912
    -0.07529
    -0.16786
    -0.21107
    -0.28204
    -0.26969
    -0.30981
    -0.29438
    -0.34684
    -0.44250
    -0.43015
    -0.32215
    -0.39312
    -0.38078
    -0.41472
    -0.43324
    -0.39004
    -0.42707
    -0.43632
    -0.46718
    -0.39004
    -0.39930
    -0.47027
    -0.43324
    -0.52581
    -0.43015
    -0.60295
    -0.39621
    -0.47644
    -0.46410
    -0.48261
    -0.41781
    -0.51347
    -0.44867
    -0.50112
    -0.47335
    -0.38695
    -0.33758
    -0.43941
    -0.40855
    -0.34067
    -0.43015
    -0.41472
    -0.30981
    -0.26661
    -0.32524
    -0.37461
    -0.35609
    -0.29129
    -0.34992
    -0.33449
    -0.38078
    -0.29747
    -0.27587
    -0.01666
     0.05122
     0.15614
     0.32585
     0.50483
     0.89980
     1.33798
     1.47375
     0.00802
    -2.67040
    -4.82733
    -4.88287
    -3.16412
    -1.66753
    -1.18924
    -1.15222
    -2.26000
    -3.52515
    -4.22870
    -3.74115
    -3.30915
    -2.77531
    -2.01314
    -1.23862
    -0.39930
     0.13145
     0.72391
     0.98312
     1.11889
     1.43363
     1.34723
     1.08186
     0.91214
     1.43672
     1.91192
     1.60952
     1.13432
     0.56037
     0.61283
     0.93683
     1.10346
     1.19603
     1.15283
     1.37809
     1.55089
     1.49226
     1.47375
     1.50152
     1.60335
     1.77615
     2.30998
     2.28530
     1.61878
     1.37500
     1.27318
     1.46449
     1.52312
     1.61261
     1.57558
     1.43055
     1.27318
     1.06026
     0.88437
     0.67146
     0.52951
     0.43077
     0.31968
     0.25797
     0.12219
     0.07899
     0.02962
     0.10677
    -0.02592
    -0.02284
    -0.02901
    -0.03826
    -0.03826
    -0.04444
    -0.07838
    -0.10615
    -0.02284
    -0.03209
    -0.05986
    -0.01049
    -0.03826
    -0.10615
    -0.12775
    -0.06912
     0.00802
    -0.10615
    -0.04752
    -0.13701
    -0.08455
    -0.08455
    -0.06604
    -0.09381
    -0.14318
    -0.12158
    -0.10924
    -0.12466
    -0.09689
    -0.16169
    -0.19872
    -0.15861
    -0.08764
    -0.09998
    -0.14318
    -0.10306
    -0.18947
    -0.13084
    -0.17095
    -0.11232
    -0.14318
    -0.14626
    -0.17095
    -0.15552
    -0.10615
    -0.15861
    -0.25427
    -0.16169
    -0.18021
    -0.14935
    -0.24809
    -0.21107
    -0.19872
    -0.26969
    -0.28512
    -0.25427
    -0.25735
    -0.29747
    -0.31907
    -0.35918
    -0.33449
    -0.30672
    -0.31907
    -0.34684
    -0.33449
    -0.29438
    -0.28204
    -0.17712
    -0.01358
     0.17774
     0.43077
     0.52334
     0.62517
     0.94609
     1.14975
     0.42151
    -1.69531
    -3.34000
    -3.65784
    -3.70721
    -2.61486
    -1.54102
    -1.76319
    -2.47908
    -4.00035
    -4.80882
    -5.09270
    -4.87670
    -4.35830
    -3.59612
    -3.03760
    -2.45440
    -1.84342
    -1.19850
    -0.74490
    -0.38387
     0.01419
     0.28574
     0.51100
     0.67763
     0.81957
     0.89054
     0.87511
     0.85043
     0.89054
     0.76711
     0.79489
     0.66837
     0.52951
     0.45545
     0.22711
     0.02654
     0.63134
     1.84404
     1.22072
     1.12815
     1.34106
     1.28243
     1.05100
     0.98003
     1.23306
     1.43981
     1.72061
     1.78232
     1.64038
     1.51386
     1.35649
     1.20837
     1.01089
     0.91214
     0.77946
     0.68380
     0.57888
     0.53877
     0.50174
     0.42151
     0.35980
     0.38757
     0.40917
     0.41843
     0.36905
     0.36288
     0.28882
     0.32894
     0.23328
     0.25488
     0.26105
     0.15614
     0.15614
     0.11602
     0.06048
     0.02037
     0.03271
    -0.00741
     0.06974
    -0.00123
     0.01728
    -0.09381
    -0.04444
    -0.08764
    -0.13084
    -0.14009
    -0.13084
    -0.16786
    -0.11849
    -0.12158
    -0.09998
    -0.05678
     0.02962
     0.01419
     0.07899
     0.08825
     0.09751
     0.11294
     0.05431
     0.09134
     0.13454
     0.14071
     0.17465
     0.15305
     0.05122
     0.06357
     0.00185
    -0.02901
    -0.11541
    -0.16169
    -0.18021
    -0.25427
    -0.20798
    -0.27278
    -0.37152
    -0.32832
    -0.27895
    -0.32524
    -0.34375
    -0.30981
    -0.33141
    -0.32215
    -0.28204
    -0.29747
    -0.30055
    -0.28204
    -0.35918
    -0.28204
    -0.23575
    -0.26661
    -0.42707
    -0.65850
    -0.79427
    -0.89301
     0.04505
     1.01089
     0.27031
    -0.12158
    -0.33758
    -0.26352
    -0.00432
     0.30117
     0.56963
     0.48631
     0.41225
     1.02014
     1.81935
     0.88437
     0.16848
     0.28265
    -0.56901
    -1.35587
    -2.21988
    -1.87428
    -0.96399
    -0.93004
    -1.24170
    -1.49165
    -1.96068
    -2.10571
    -2.10879
    -2.10879
    -1.71382
    -1.30959
    -0.97016
    -0.56284
    -0.23884
     0.10368
     0.39065
     0.58814
     0.86894
     1.01397
     0.95226
     0.88129
     0.89363
     0.93992
     0.98312
     0.92757
     0.71157
     0.61283
     0.63134
     0.47397
     0.56963
     0.60666
     0.57888
     0.51100
     0.42768
     0.40608
     0.50483
     0.41843
     0.39683
     0.37831
     0.38757
     0.33202
     0.43694
     0.40300
     0.46471
     0.41225
     0.32585
     0.42151
     0.48940
     0.44620
     0.44003
     0.43077
     0.39683
     0.39374
     0.32277
     0.29191
     0.31351
     0.39065
     0.31968
     0.29808
     0.28882
     0.20551
     0.23637
     0.23945
     0.30734
     0.26105
     0.25488
     0.20860
     0.24562
     0.24254
     0.19934
     0.20242
     0.16231
     0.21477
     0.20551
     0.16848
     0.14071
     0.10677
     0.11294
     0.06048
     0.13762
     0.11602
     0.10677
     0.13454
     0.05431
     0.07591
     0.06974
     0.05122
     0.06048
     0.06357
     0.12528
     0.06357
     0.10059
     0.03579
     0.03888
    -0.01358
     0.15305
     0.12528
     0.03579
     0.03888
     0.06357
     0.01111
     0.05739
     0.06974
     0.03271
     0.02962
     0.07282
     0.01111
     0.11294
     0.03271
     0.01419
    -0.09689
     0.02654
     0.08825
     0.05122
    -0.04135
     0.00802
    -0.03518
     0.00185
     0.02654
    -0.05986
    -0.04135
    -0.04135
     0.03579
     0.04197
     0.01111
    -0.09072
    -0.01358
    -0.07221
     0.03271
     0.03271
    -0.01975
    -0.02592
     0.02037
     0.02037
     0.00185
    -0.01049
     0.00494
    -0.00741
     0.04505
     0.00494
    -0.00432
    -0.02901
    -0.02592
    -0.05061
     0.03888
     0.07899
    -0.03518
    -0.03826
    -0.06604
    -0.04135
    -0.10615
    -0.05986
    -0.05369
    -0.13392
    -0.02592
    -0.01975
    -0.02901
    -0.08764
    -0.08764
    -0.08455
     0.08208
     0.22711
     0.26722
     0.28265
     0.43694
     0.55420
     0.03271
    -1.50090
    -3.86767
    -5.25625
    -4.68230
    -0.77884
     3.68005
     5.33709
     1.45523
    -2.28468
    -3.09006
    -1.22319
    -0.09689
     1.06643
     1.68666
     1.87181
     2.39330
     2.63090
     2.67410
     2.40564
     1.89649
     1.50152
     1.05100
     0.72391
     0.35980
     0.21785
     0.04814
     0.08825
    -0.01358
    -0.02592
    -0.00123
     0.01111
     0.04197
     0.07282
     0.22094
     0.20551
     0.25488
     0.30425
     0.28265
     0.28574
     0.28265
     0.27648
     0.19625
     0.26722
     0.29500
     0.22094
     0.19934
     0.09751
     0.12219
     0.08517
     0.04814
     0.04197
    -0.00432
    -0.02592
    -0.02592
    -0.07529
    -0.05061
    -0.05986
    -0.10924
    -0.12466
    -0.05061
    -0.03826
    -0.15861
    -0.13084
    -0.13701
    -0.11541
    -0.16478
    -0.09998
    -0.10615
    -0.13392
    -0.17404
    -0.14626
    -0.14318
    -0.15552
    -0.17095
    -0.17712
    -0.16478
    -0.15552
    -0.18329
    -0.20489
    -0.22649
    -0.18021
    -0.16786
    -0.18638
    -0.25427
    -0.19872
    -0.17712
    -0.19255
    -0.16478
    -0.18638
    -0.24501
    -0.21724
    -0.13701
    -0.10924
    -0.18021
    -0.15244
    -0.19255
    -0.17095
    -0.11849
    -0.15861
    -0.11541
    -0.11849
    -0.09689
    -0.07529
    -0.07838
    -0.08455
    -0.09381
    -0.13701
    -0.11232
     0.00494
    -0.07221
    -0.00432
    -0.11232
    -0.04444
    -0.05061
    -0.09998
    -0.05986
    -0.02901
    -0.08146
     0.02962
    -0.06604
    -0.03518
    -0.08455
    -0.09072
    -0.09072
    -0.04135
    -0.04135
    -0.03518
    -0.06295
    -0.08764
    -0.05061
    -0.05061
    -0.09689
    -0.06295
    -0.13392
    -0.03518
    -0.04135
    -0.00741
    -0.03826
    -0.10306
    -0.10924
     0.02345
     0.06665
    -0.04135
    -0.01049
    -0.04135
    -0.02592
    -0.12158
    -0.05061
    -0.05986
    -0.05061
    -0.12466
    -0.10924
    -0.11849
    -0.14318
    -0.16786
    -0.20489
    -0.09381
     0.00494
     0.01111
     0.05739
     0.14071
     0.18700
     0.35054
     0.44003
     0.51408
     0.57888
     0.93066
     1.32872
     1.00472
    -0.07221
    -0.85290
    -0.76650
    -0.36535
     0.62826
    -0.67701
    -1.84034
    -2.22605
    -2.03165
    -1.38982
    -1.17382
    -1.55953
    -2.17668
    -2.21988
    -1.79714
    -1.51325
    -1.35896
    -1.06273
    -0.64307
    -0.34684
    -0.00432
     0.22402
     0.37214
     0.53260
     0.58814
     0.62517
     0.65911
     0.71466
     0.72391
     0.64060
     0.60974
     0.57888
     0.54494
     0.52025
     0.50791
     0.46163
     0.48940
     0.51408
     0.44311
     0.44311
     0.43694
     0.40608
     0.33511
     0.32894
     0.28574
     0.33820
     0.32277
     0.29500
     0.26414
     0.23020
     0.28265
     0.10677
     0.19317
     0.19317
     0.16231
     0.12837
     0.18082
     0.08517
     0.10059
     0.07282
     0.08825
     0.03888
     0.11294
     0.04197
     0.04814
     0.08825
     0.06357
    -0.03518
    -0.02284
     0.10985
     0.08825
     0.02345
     0.02962
     0.06665
     0.03579
     0.04814
     0.06665
     0.11602
     0.10368
     0.05431
     0.08825
     0.08825
     0.08208
     0.10677
     0.06048
     0.16848
     0.10677
     0.11294
     0.08208
     0.09134
     0.09134
     0.06357
     0.09134
     0.07282
     0.09442
     0.06974
     0.00802
     0.00802
     0.01111
    -0.01666
    -0.06295
    -0.07529
    -0.04135
    -0.13392
    -0.11232
    -0.14318
    -0.10306
    -0.18947
    -0.14626
    -0.23575
    -0.13084
    -0.13701
    -0.13392
    -0.20181
    -0.18638
    -0.15552
    -0.20489
    -0.14626
    -0.12158
    -0.09072
    -0.15552
    -0.21107
    -0.10306
    -0.11232
    -0.16786
    -0.22032
    -0.14935
    -0.12775
    -0.09998
    -0.03209
     0.16539
     0.43077
     0.76094
     1.08186
     1.49843
     1.67124
     1.22997
     1.05100
     1.80084
     2.14335
    -0.12158
    -0.71404
     0.21168
     1.67741
     1.89341
     0.11602
    -1.28799
    -1.82799
    -1.67679
    -1.76011
    -2.02548
    -2.24765
    -2.21062
    -2.14891
    -1.94525
    -1.72925
    -1.52250
    -1.34662
    -1.07816
    -0.82204
    -0.53198
    -0.18021
     0.06974
     0.32277
     0.56654
     0.62208
     0.85969
     0.85969
     0.79489
     0.76403
     0.73317
     0.66220
     0.55111
     0.42460
     0.42151
     0.31351
     0.30734
     0.25797
     0.27957
     0.18082
     0.21168
     0.14997
     0.25180
     0.24254
     0.14688
     0.20551
     0.25797
     0.23945
     0.23020
     0.22094
     0.26414
     0.28265
     0.27957
     0.29500
     0.28882
     0.19625
     0.19625
     0.15305
     0.15305
     0.22094
     0.18082
     0.11602
     0.09751
     0.10059
     0.12837
     0.06048
     0.03888
     0.04814
     0.07899
     0.08517
     0.05122
     0.05122
    -0.01049
     0.00802
    -0.00432
     0.09751
     0.07282
     0.00802
     0.07282
     0.03579
     0.07591
     0.09134
     0.02345
     0.07591
     0.07282
     0.08517
     0.10677
     0.06974
     0.06665
     0.10677
     0.03579
     0.11911
     0.09751
     0.10368
     0.08517
     0.07591
     0.11294
     0.12837
     0.08517
     0.02962
     0.02037
     0.12528
     0.07899
     0.08825
     0.03579
    -0.01049
    -0.01975
     0.02037
     0.08517
     0.00494
    -0.02284
    -0.03826
     0.02654
    -0.02284
    -0.06912
    -0.10306
    -0.11849
     0.02037
     0.03271
     0.08208
     0.11602
     0.19934
     0.37523
     0.54186
     0.91214
     1.32872
     1.67741
     2.23593
     2.69879
     3.22645
     2.82839
     1.13123
    -1.84034
    -2.31554
    -0.22032
     1.43981
     1.04174
    -0.26044
    -2.00697
    -3.46035
    -3.59304
    -3.42949
    -3.27829
    -3.51589
    -3.42641
    -3.19806
    -2.88949
    -2.40811
    -1.97611
    -1.43919
    -1.00101
    -0.62764
    -0.07838
     0.31968
     0.55420
     0.63134
     0.90906
     1.05717
     1.01397
     0.94917
     0.88437
     0.83191
     0.78871
     0.70540
     0.68380
     0.69923
     0.60048
     0.60357
     0.52334
     0.55420
     0.50174
     0.44620
     0.44620
     0.50174
     0.46471
     0.39683
     0.40917
     0.34437
     0.34745
     0.30425
     0.35054
     0.32894
     0.30117
     0.29808
     0.23020
     0.20242
     0.24562
     0.16539
     0.14071
     0.27031
     0.19625
     0.10059
     0.13145
     0.09751
     0.13454
     0.07899
     0.13454
     0.13145
     0.15614
     0.20860
     0.20242
     0.33202
     0.28882
     0.36905
     0.35671
     0.48631
     0.55420
     0.56654
     0.54494
     0.56346
     0.58197
     0.67146
     0.78563
     0.64368
     0.52643
     0.51408
     0.55111
     0.47088
     0.45854
     0.38140
     0.27340
     0.23945
     0.22711
     0.25488
     0.11602
     0.17465
     0.07282
     0.09442
     0.06665
     0.04814
     0.02962
     0.04505
     0.07591
     0.05122
     0.07899
     0.00494
    -0.02592
    -0.06295
     0.07282
     0.01111
     0.01728
    -0.09998
    -0.06912
    -0.03518
    -0.07529
    -0.08455
    -0.15244
    -0.14318
    -0.17095
    -0.13392
    -0.11232
    -0.00432
    -0.11232
    -0.08764
     0.07899
     0.14071
     0.15922
     0.42460
     0.51408
     0.36905
     0.39065
     0.75786
     1.11580
     1.85329
     2.44884
     2.64016
     2.51364
     1.34415
    -0.28821
    -2.39577
    -2.38034
    -1.86194
    -1.34970
    -1.40216
    -1.95759
    -2.26308
    -2.89874
    -3.67018
    -4.17933
    -4.45704
    -4.41384
    -3.92630
    -3.30606
    -2.74754
    -2.10571
    -1.52868
    -0.90536
    -0.31598
     0.05431
     0.30425
     0.52025
     0.56346
     0.67146
     0.71157
     0.76403
     0.78254
     0.68071
     0.69923
     0.71157
     0.68997
     0.57580
     0.60357
     0.48631
     0.57580
     0.54803
     0.53260
     0.51717
     0.39991
     0.47705
     0.36905
     0.37831
     0.43385
     0.37831
     0.36597
     0.30117
     0.34437
     0.29500
     0.31351
     0.15614
     0.23637
     0.29808
     0.24562
     0.19317
     0.26722
     0.19317
     0.22711
     0.22402
     0.20551
     0.19317
     0.21477
     0.19625
     0.22402
     0.22402
     0.20242
     0.16848
     0.18700
     0.28882
     0.21785
     0.20860
     0.17774
     0.14688
     0.21785
     0.19008
     0.18391
     0.20860
     0.16848
     0.18391
     0.15922
     0.16231
     0.12837
     0.14997
     0.12528
     0.14688
     0.12837
     0.08208
     0.09751
     0.08825
     0.10059
     0.16539
     0.15922
     0.24562
     0.37523
     0.39991
     0.40917
     0.32894
     0.27957
     0.27648
     0.28265
     0.42151
     0.54494
     0.44620
     0.44311
     0.45237
     0.29500
     0.23945
     0.11294
     0.13454
     0.08825
     0.13145
     0.04814
     0.10985
     0.03888
     0.10368
     0.02654
     0.14688
     0.25180
     0.30734
     0.55420
     0.85351
     0.83191
     0.93683
     1.13432
     1.36575
     1.88107
     2.96416
     3.39308
     2.55067
     0.55728
    -1.38056
     0.00802
     0.56037
     0.04197
    -0.46718
    -0.74490
    -1.18616
    -1.49165
    -1.88354
    -2.47600
    -2.78457
    -3.01909
    -2.94503
    -2.70743
    -2.29394
    -1.84342
    -1.33427
    -0.97324
    -0.71095
    -0.33141
    -0.00741
     0.22094
     0.46471
     0.56654
     0.63751
     0.71466
     0.72391
     0.79180
     0.75169
     0.74551
     0.66528
     0.67146
     0.59740
     0.64986
     0.56037
     0.61283
     0.61591
     0.55111
     0.55111
     0.56963
     0.53877
     0.48323
     0.48014
     0.45545
     0.46780
     0.37831
     0.39065
     0.28265
     0.25488
     0.20551
     0.18082
     0.21477
     0.16539
     0.12528
     0.05122
     0.09442
     0.02037
     0.01111
    -0.06295
    -0.01666
    -0.00432
    -0.00432
    -0.01975
    -0.00432
    -0.04135
    -0.04752
    -0.05986
    -0.06912
    -0.02592
    -0.02901
    -0.02592
    -0.01975
    -0.00432
    -0.05061
    -0.00741
    -0.08146
     0.01111
     0.01419
     0.02962
    -0.02284
    -0.01049
     0.00494
    -0.02901
    -0.02901
     0.02037
     0.06048
    -0.00741
     0.02037
     0.08825
     0.00494
     0.00802
    -0.06604
    -0.01049
    -0.00741
     0.05739
    -0.03518
    -0.07529
    -0.05986
    -0.12466
    -0.13392
    -0.14626
    -0.14626
    -0.22649
    -0.22032
    -0.16786
    -0.22341
    -0.24809
    -0.25118
    -0.25735
    -0.18329
    -0.11232
    -0.17404
    -0.09998
    -0.16169
    -0.15861
    -0.13084
    -0.06295
     0.01111
     0.03579
     0.00494
     0.03579
     0.04814
     0.08517
     0.01111
     0.02037
    -0.00741
    -0.01666
    -0.01049
    -0.09689
    -0.15552
    -0.23575
    -0.24809
    -0.26661
    -0.14318
    -0.21107
    -0.18947
    -0.08146
     0.16231
     0.69306
     2.14027
     3.07216
     3.59674
     4.55332
     4.92669
     3.33136
    -0.61221
    -3.76892
    -2.89874
    -0.47952
     1.22072
     1.90267
     1.23615
     0.27957
    -1.37747
    -2.90183
    -3.76892
    -4.17315
    -3.80287
    -3.06537
    -2.15817
    -1.33736
    -0.68627
    -0.17404
     0.25180
     0.43385
     0.69923
     0.67763
     0.61283
     0.54186
     0.51408
     0.41534
     0.33820
     0.21477
     0.18082
     0.15614
     0.19317
     0.17465
     0.10985
     0.09442
     0.08825
     0.07899
     0.16231
     0.17157
     0.14997
     0.05739
     0.15922
     0.15922
     0.13145
     0.14071
     0.10059
     0.11602
     0.15614
     0.18082
     0.16539
     0.12837
     0.14688
     0.07899
     0.11911
     0.18700
     0.15922
     0.10059
     0.10677
     0.10677
     0.10985
     0.14688
     0.09134
     0.06048
     0.13145
     0.10368
     0.14688
     0.06974
     0.03271
     0.11294
     0.00494
     0.12528
     0.13145
     0.11602
    -0.00432
     0.05431
     0.04197
     0.09442
     0.03271
     0.04505
     0.01419
     0.06665
     0.04814
     0.10059
     0.06048
     0.00494
    -0.00741
     0.03579
     0.10059
    -0.00741
    -0.02284
    -0.01975
     0.06357
     0.03579
    -0.01049
    -0.02901
    -0.01049
    -0.00123
    -0.00432
     0.01419
     0.03888
    -0.03518
    -0.01358
    -0.03826
     0.03271
     0.03888
    -0.03518
    -0.05061
     0.05739
     0.00494
    -0.00432
    -0.11541
    -0.05986
    -0.01358
    -0.02592
    -0.01975
    -0.03209
    -0.12775
    -0.11541
    -0.13701
     0.08517
     0.40608
     0.68071
     0.82574
     0.54494
     0.36905
     0.45545
     0.32277
     0.35671
     0.76403
     0.23637
    -0.57518
    -1.20467
    -2.13039
    -0.85598
    -0.11849
    -0.05061
    -0.83438
    -1.98228
    -2.40194
    -2.43280
    -2.05942
    -1.65519
    -1.30959
    -0.95164
    -0.84056
    -0.57518
    -0.45792
    -0.27278
    -0.10306
     0.02962
     0.04197
     0.22711
     0.36597
     0.27957
     0.35363
     0.43694
     0.52643
     0.52951
     0.35671
     0.24254
     0.20860
     0.19625
     0.16231
     0.17157
     0.24254
     0.20551
     0.24871
     0.29500
     0.35671
     0.42460
     0.34128
     0.31351
     0.24562
     0.30117
     0.23020
     0.31968
     0.28265
     0.24254
     0.28882
     0.23945
     0.22402
     0.20860
     0.16848
     0.13454
     0.17465
     0.21168
     0.15305
     0.12219
     0.16231
     0.14997
     0.13145
     0.14379
     0.10677
     0.20860
     0.11911
     0.14688
     0.19625
     0.18391
     0.16231
     0.11911
     0.15614
     0.26414
     0.13762
     0.19625
     0.13145
     0.16539
     0.14688
     0.18082
     0.16231
     0.11294
     0.12837
     0.15614
     0.16539
     0.13454
     0.15614
     0.07591
     0.09442
     0.18700
     0.17465
     0.08517
     0.09134
     0.10677
     0.09134
     0.12837
     0.08825
     0.12219
     0.07591
     0.05431
     0.06665
     0.06048
     0.02345
     0.03579
    -0.12466
     0.05739
     0.03271
    -0.01358
    -0.01975
    -0.02592
    -0.02284
    -0.06604
    -0.09072
    -0.03826
    -0.08455
    -0.03209
    -0.01975
    -0.04135
    -0.01975
    -0.07529
    -0.14318
    -0.05986
    -0.05061
    -0.07529
    -0.08764
    -0.08455
    -0.10306
    -0.15244
    -0.09072
    -0.11232
    -0.15552
    -0.20489
    -0.26661
    -0.30672
    -0.26044
    -0.14935
    -0.11849
     0.01419
     0.21168
     0.44311
     0.96460
     1.87489
     2.86542
     2.94565
     3.30051
     3.09068
     1.48918
    -1.84651
    -3.84607
    -2.46365
     0.12837
     1.19912
     0.78871
    -0.29438
    -0.95473
    -2.04091
    -2.78149
    -3.14869
    -3.24435
    -2.99440
    -2.17668
    -1.39290
    -0.55667
    -0.00123
     0.44311
     0.80414
     1.00780
     1.00163
     0.94609
     0.86277
     0.80414
     0.76711
     0.64060
     0.56654
     0.50483
     0.43385
     0.39683
     0.35054
     0.32894
     0.32277
     0.24871
     0.30734
     0.13454
     0.14688
     0.24562
     0.13454
     0.23020
     0.23020
     0.18391
     0.16848
     0.18391
     0.17157
     0.13762
     0.10059
     0.15922
     0.19934
     0.17774
     0.18391
     0.19934
     0.13454
     0.20860
     0.10985
     0.11602
     0.16539
     0.13145
     0.05122
     0.17774
     0.10368
     0.07899
    -0.00432
     0.07591
     0.06357
     0.07591
     0.03888
     0.06048
     0.03271
     0.08208
     0.06048
    -0.00432
     0.02345
     0.14997
     0.08517
     0.11911
     0.08825
     0.10677
     0.08208
     0.14379
     0.13145
     0.19317
     0.15614
     0.17774
     0.19625
     0.14688
     0.23328
     0.14071
     0.27340
     0.26105
     0.19008
     0.22711
     0.26105
     0.23328
     0.18391
     0.28574
     0.23020
     0.24871
     0.25180
     0.22402
     0.25488
     0.24562
     0.23020
     0.21168
     0.19625
     0.23637
     0.18391
     0.20860
     0.16231
     0.16848
     0.11911
     0.12219
     0.17157
     0.10368
     0.10059
     0.06048
     0.11911
     0.05431
     0.09751
    -0.02284
     0.04505
     0.07899
     0.04197
    -0.00432
     0.05122
    -0.00432
     0.00802
    -0.01975
    -0.05369
    -0.02901
    -0.05061
    -0.12158
    -0.20181
    -0.22649
    -0.23267
    -0.17404
     0.03579
     0.40917
     0.96769
     1.80084
     2.40873
     2.30073
     3.09685
     3.99480
     2.71730
     1.39969
    -1.12444
    -1.01336
     0.75786
     1.29786
     1.60026
     0.67454
    -0.15244
    -0.93621
    -1.67679
    -2.39268
    -2.89874
    -3.11475
    -2.87714
    -2.59634
    -2.17051
    -1.74159
    -1.30959
    -0.97016
    -0.69861
    -0.39930
    -0.17404
    -0.05061
    -0.00741
     0.13762
     0.18391
     0.17157
     0.15614
     0.21785
     0.32894
     0.23637
     0.18700
     0.12219
     0.20860
     0.18391
     0.17465
     0.11294
     0.09751
     0.11294
     0.06665
     0.05122
     0.07591
     0.07591
    -0.05369
     0.02037
    -0.01358
     0.03271
     0.01111
     0.01111
    -0.05678
    -0.01049
     0.06048
    -0.00741
    -0.09998
    -0.02284
    -0.07221
    -0.04444
    -0.00123
    -0.03209
    -0.04752
    -0.00741
    -0.01358
     0.04197
    -0.01049
    -0.01049
     0.02962
     0.05122
     0.09442
     0.06665
     0.10985
     0.08825
     0.05122
     0.08517
     0.13762
     0.17774
     0.08825
     0.09442
     0.09442
     0.12528
     0.10368
     0.04814
    -0.00432
     0.04505
     0.01419
    -0.01049
     0.00185
    -0.03518
    -0.10615
    -0.15861
    -0.21107
    -0.07221
    -0.15552
    -0.21107
    -0.23575
    -0.31598
    -0.29747
    -0.29747
    -0.39621
    -0.41781
    -0.42090
    -0.46718
    -0.62455
    -0.65233
    -0.53815
    -0.54432
    -0.39004
    -0.10615
    -0.07838
     0.03271
    -0.02901
    -0.07838
    -0.00123
     0.08208
    -0.00741
     0.06974
     0.19934
     0.40917
     0.48323
     0.45545
     0.27648
     0.41225
     0.57888
     0.98620
     2.08164
     2.59696
     2.33776
     2.16495
     0.77329
    -0.91770
    -0.96707
    -0.30672
     0.98312
     1.45215
     0.97694
     0.53260
    -0.09689
    -1.10902
    -1.36822
    -1.68605
    -1.63976
    -1.68296
    -1.49165
    -1.22936
    -0.98559
    -0.75416
    -0.59678
    -0.52581
    -0.38078
    -0.24809
    -0.16786
    -0.10615
    -0.11232
    -0.07838
    -0.09381
    -0.03518
     0.05122
     0.06665
    -0.03518
    -0.02592
     0.03579
     0.02962
     0.02654
     0.02654
     0.00494
     0.04814
     0.11911
     0.08517
     0.05122
     0.04814
     0.03888
     0.06048
     0.10368
     0.07282
     0.06665
     0.06048
     0.02037
     0.12219
     0.13762
     0.06974
     0.07899
     0.10368
     0.16848
     0.18082
     0.15305
     0.08208
     0.13762
     0.06048
     0.20242
     0.25180
     0.21168
     0.12219
     0.15614
     0.22094
     0.11294
     0.11602
     0.11602
     0.10985
     0.16539
     0.13762
     0.11294
     0.10677
     0.11602
     0.02037
     0.05739
     0.07282
     0.13762
     0.00494
     0.05431
    -0.00123
    -0.00432
    -0.02592
     0.00185
     0.02037
    -0.01049
    -0.02901
    -0.01358
    -0.04752
    -0.08455
    -0.08146
    -0.13084
    -0.04135
    -0.06604
    -0.14935
    -0.08455
    -0.12158
    -0.11232
    -0.09689
    -0.14935
    -0.19255
    -0.14626
    -0.14318
    -0.14626
    -0.14935
    -0.15861
    -0.17095
    -0.20489
    -0.12158
    -0.09998
    -0.14626
    -0.16169
    -0.15552
    -0.09381
    -0.11849
    -0.13701
    -0.18947
    -0.14318
    -0.10924
    -0.07838
    -0.08764
    -0.13701
    -0.09689
    -0.23267
    -0.18021
    -0.11849
    -0.09998
    -0.22032
    -0.14626
    -0.19255
    -0.04135
    -0.06295
    -0.11849
    -0.16786
    -0.19564
    -0.20798
    -0.16169
    -0.14318
    -0.13084
    -0.08146
     0.01111
     0.17157
     0.30117
     0.54186
     0.99237
     1.44598
     2.55067
     4.47926
     6.42327
     6.42327
     4.37126
    -2.28777
    -4.51567
    -0.18947
     2.94565
     3.37765
     2.84690
     1.84404
     0.22402
    -1.27873
    -2.60560
    -3.54983
    -3.98801
    -3.86458
    -3.65475
    -3.21966
    -2.64880
    -2.21988
    -1.81565
    -1.42067
    -1.21393
    -0.94547
    -0.77267
    -0.60295
    -0.48878
    -0.38387
    -0.39312
    -0.33758
    -0.33141
    -0.22649
    -0.29129
    -0.25735
    -0.15861
    -0.15244
    -0.10924
    -0.11232
    -0.07529
    -0.06295
    -0.10306
    -0.06604
     0.03271
    -0.01975
    -0.01049
    -0.01358
     0.04197
    -0.00741
     0.04505
    -0.00741
     0.09442
     0.03888
     0.01419
     0.10985
     0.06048
     0.08517
    -0.02284
    -0.01975
     0.10985
     0.03271
     0.05739
     0.01728
     0.08517
     0.02654
     0.05122
     0.03271
     0.02345
     0.05739
    -0.00741
     0.05431
     0.01111
     0.02345
    -0.02284
    -0.03209
     0.02345
    -0.01358
    -0.03518
    -0.05986
    -0.07221
    -0.08146
    -0.10306
    -0.11232
    -0.09998
    -0.09689
    -0.03518
    -0.07221
    -0.07529
    -0.06912
    -0.06912
    -0.13084
    -0.06912
     0.01111
     0.00494
    -0.02284
    -0.00123
    -0.00123
    -0.00123
    -0.05369
    -0.00741
     0.04505
    -0.04135
    -0.03518
    -0.01975
    -0.01666
    -0.07529
    -0.11232
    -0.10306
    -0.01358
    -0.06295
    -0.08146
    -0.04135
    -0.09381
    -0.09689
    -0.11849
    -0.09998
    -0.07529
    -0.08764
    -0.05678
    -0.14318
    -0.10615
    -0.10924
    -0.12158
    -0.16169
    -0.08764
    -0.07838
    -0.11232
    -0.11232
    -0.10615
    -0.11849
    -0.16478
    -0.12775
    -0.10924
    -0.12466
    -0.08146
    -0.10615
    -0.16478
    -0.09998
    -0.15244
    -0.23267
    -0.22341
    -0.22649
    -0.24192
    -0.28204
    -0.26352
    -0.30981
    -0.27587
    -0.18021
     0.05122
     0.42768
     1.46758
     3.53194
     5.20441
     4.67366
     1.61569
    -1.89279
    -4.87979
    -4.79956
    -1.68913
     0.69923
     0.87511
     0.31660
    -0.91153
    -2.31862
    -3.34618
    -3.93864
    -4.09910
    -3.83372
    -3.46652
    -2.82160
    -1.84651
    -0.79118
     0.06357
     0.79797
     1.02323
     1.06026
     1.18060
     1.04483
     1.01397
     0.89054
     0.87511
     0.82574
     0.78254
     0.76094
     0.66528
     0.55728
     0.53877
     0.58506
     0.45854
     0.55111
     0.50174
     0.48631
     0.45545
     0.41534
     0.31968
     0.34437
     0.34128
     0.34128
     0.35054
     0.37214
     0.31351
     0.28265
     0.33820
     0.29808
     0.19934
     0.27957
     0.31042
     0.22711
     0.24254
     0.19934
     0.23020
     0.18700
     0.13454
     0.14071
     0.14997
     0.08825
     0.13762
     0.07591
     0.03579
     0.01728
    -0.01666
     0.03888
    -0.01358
     0.01728
    -0.03826
    -0.10615
    -0.06295
    -0.00123
     0.03271
     0.11911
     0.24254
     0.35363
     0.34745
     0.29808
     0.32585
     0.39065
     0.38448
     0.40300
     0.45545
     0.57271
     0.47705
     0.51100
     0.44003
     0.37831
     0.36597
     0.29500
     0.19008
     0.16539
     0.11911
     0.03271
    -0.01666
    -0.00432
    -0.05061
    -0.08146
    -0.01358
    -0.01049
    -0.13701
    -0.08455
    -0.06912
    -0.01975
    -0.06295
    -0.12775
    -0.06295
    -0.09072
    -0.03518
    -0.04752
    -0.03518
    -0.03826
    -0.08146
    -0.07529
    -0.00123
    -0.01666
    -0.04444
    -0.05678
    -0.05061
    -0.00432
    -0.07221
    -0.07529
    -0.12158
    -0.11232
    -0.04444
     0.02345
    -0.09381
    -0.07221
    -0.06912
    -0.16478
    -0.13701
    -0.03826
    -0.09072
    -0.16478
    -0.19872
    -0.21107
    -0.12466
    -0.04444
     0.23328
     0.74551
     1.35340
     1.78232
     2.20815
     2.84073
     3.34062
     1.31329
    -1.07507
    -2.63954
    -2.56548
     0.35054
     1.76998
     1.11580
     0.02654
    -0.82204
    -1.12753
    -1.58730
    -1.71691
    -1.72925
    -1.76319
    -1.60891
    -1.04421
    -0.45792
    -0.10306
     0.44311
     0.82574
     0.88746
     0.93683
     0.92757
     0.82266
     0.64368
     0.49248
     0.34128
     0.17157
     0.15614
     0.01728
     0.02962
    -0.08146
    -0.12158
    -0.15552
    -0.14626
    -0.18021
    -0.19564
    -0.23267
    -0.20798
    -0.17712
    -0.19872
    -0.26352
    -0.18638
    -0.22649
    -0.15244
    -0.12466
    -0.19872
    -0.16478
    -0.13392
    -0.17404
    -0.18329
    -0.10615
    -0.09998
    -0.16786
    -0.11541
    -0.11232
    -0.06295
    -0.09072
    -0.14935
    -0.07838
    -0.07529
    -0.04135
    -0.00123
    -0.05986
    -0.06604
    -0.08455
    -0.10306
     0.05431
     0.01111
    -0.01666
    -0.03209
    -0.05369
    -0.07221
    -0.08146
    -0.04444
    -0.09381
    -0.01975
    -0.03518
    -0.11849
    -0.08764
    -0.14626
    -0.07221
    -0.22032
    -0.08764
    -0.04752
    -0.11232
    -0.18021
    -0.14935
    -0.11232
    -0.07838
    -0.09381
    -0.09689
    -0.07529
    -0.04444
    -0.04444
    -0.01358
    -0.08764
     0.01111
    -0.04135
    -0.01358
     0.02962
     0.02345
    -0.00123
    -0.01049
    -0.03209
    -0.01358
    -0.00432
    -0.16786
    -0.07529
    -0.15244
    -0.15244
    -0.14009
    -0.21415
    -0.23884
    -0.28821
    -0.27278
    -0.24192
    -0.24192
    -0.38387
    -0.38387
    -0.26352
    -0.14935
    -0.03826
     0.00494
     0.02962
     0.08208
     0.06974
     0.00494
     0.11294
     0.12219
     0.07899
    -0.01666
     0.08825
     0.17465
     0.35363
     0.58197
     1.14666
     1.77307
     2.00141
     1.79775
     1.36266
     1.15900
     0.14688
    -1.53485
    -2.15508
    -1.25405
    -0.14318
     0.12219
    -1.01336
    -2.05942
    -2.17360
    -2.14891
    -2.22914
    -2.32171
    -2.50068
    -2.35565
    -2.17668
    -1.55645
    -0.88993
    -0.39930
     0.06357
     0.37523
     0.60974
     0.68071
     0.80723
     0.92140
     0.91214
     0.71466
     0.88746
     1.17752
     1.40586
     0.85043
     0.50174
     0.53568
     0.54803
     0.77020
     0.77329
     0.82574
     0.78871
     0.76094
     0.68997
     0.65603
     0.63134
     0.46780
     0.34437
     0.23328
     0.22094
     0.17157
     0.13454
     0.11602
     0.08825
     0.07282
     0.05431
     0.09134
     0.03888
    -0.00123
    -0.01975
     0.11911
     0.09134
     0.06357
     0.05431
     0.07282
     0.04505
     0.03271
     0.06974
     0.09442
    -0.00123
     0.08825
     0.09751
     0.12219
     0.06357
     0.07282
    -0.00741
     0.07591
     0.11911
     0.07591
     0.03271
     0.06048
     0.10368
     0.06665
     0.10985
     0.10985
     0.10677
     0.06357
     0.10059
     0.06974
     0.10059
     0.08825
     0.04197
     0.06048
     0.10368
     0.11911
    -0.00432
     0.09134
     0.01419
     0.05739
    -0.01358
     0.02037
    -0.04135
     0.03271
     0.01419
     0.01111
    -0.01666
     0.01111
    -0.05678
    -0.05678
     0.00802
     0.03579
    -0.00741
    -0.01049
     0.00494
    -0.06295
     0.01728
    -0.03826
    -0.01358
    -0.03209
     0.02654
    -0.00741
    -0.01358
     0.00494
    -0.06295
    -0.13084
    -0.10615
    -0.04752
    -0.09072
    -0.17712
    -0.23884
    -0.21724
    -0.20798
    -0.11541
     0.08208
     0.22711
     0.39374
     0.60974
     0.68997
     0.44620
     0.13145
     0.36597
    -0.49187
    -2.01622
    -2.24765
    -2.63028
    -1.65211
    -0.71713
    -0.48570
    -0.75724
    -1.28490
    -2.15508
    -2.42354
    -2.37725
    -2.00079
    -1.44228
    -0.95164
    -0.69553
    -0.42707
     0.00494
     0.09751
     0.09134
     0.14071
     0.04505
    -0.07221
    -0.24501
    -0.31289
    -0.39621
    -0.47952
    -0.51347
    -0.70787
    -0.59061
     0.27648
     0.97694
     0.58197
     0.67146
     0.90906
     0.89054
     1.10037
     1.54781
     1.89649
     2.01067
     2.08781
     2.13101
     2.05078
     1.89649
     1.82552
     1.64038
     1.46758
     1.29478
     1.01397
     0.87203
     0.78871
     0.56037
     0.44620
     0.36288
     0.22402
     0.14688
     0.06974
     0.05122
     0.03271
     0.04197
     0.02654
    -0.00432
     0.02037
    -0.01666
    -0.01049
    -0.06912
     0.06048
     0.00494
    -0.03826
    -0.01358
     0.01111
    -0.00432
    -0.00741
    -0.00123
     0.00185
     0.00802
     0.00802
    -0.00123
    -0.04444
    -0.02592
    -0.03518
    -0.05061
    -0.02592
     0.03271
     0.01419
    -0.02901
    -0.02901
    -0.01049
    -0.06295
    -0.07529
    -0.06295
    -0.02592
    -0.02284
    -0.03209
    -0.06912
    -0.02592
    -0.04135
    -0.07221
    -0.07838
     0.01728
    -0.09998
    -0.04135
    -0.05986
     0.02345
    -0.06604
    -0.11232
    -0.06912
    -0.01975
    -0.05986
    -0.05061
    -0.09072
    -0.07529
    -0.02284
    -0.09998
    -0.09381
    -0.06295
    -0.09689
    -0.13701
    -0.05369
    -0.10615
    -0.06604
    -0.10306
    -0.18021
    -0.07221
    -0.09072
    -0.07838
    -0.09072
    -0.14626
    -0.12466
    -0.13701
    -0.17404
    -0.08764
    -0.20181
    -0.28512
    -0.13392
     0.00802
     0.26722
     0.40917
     0.72391
     0.97386
     0.95226
     0.69614
     0.80723
     1.11889
    -0.46101
    -2.94812
    -3.82447
    -4.10527
    -3.10549
    -1.70148
    -1.51942
    -2.51303
    -4.04664
    -4.96002
    -5.16676
    -5.15133
    -4.77796
    -4.02812
    -3.50046
    -3.09623
    -2.33097
    -1.84342
    -1.45153
    -0.72947
     0.19317
     0.77946
     0.97694
     0.63134
     0.65294
     1.13432
     1.68975
     1.77924
     1.92735
     2.18964
     2.14953
     1.93044
     1.97055
     2.07547
     2.03535
     2.09707
     2.14644
     1.99215
     1.79158
     1.61261
     1.49843
     1.32563
     1.18060
     1.03866
     0.93683
     0.87511
     0.82883
     0.69306
     0.65603
     0.54494
     0.43077
     0.37523
     0.39683
     0.37214
     0.18700
     0.23945
     0.19008
     0.07899
     0.06357
     0.03579
     0.02962
     0.01728
    -0.06912
    -0.05061
     0.02037
     0.07899
     0.33202
     0.43077
     0.53877
     0.78871
     0.84426
     0.76711
     0.70231
     0.82883
     0.97386
     1.09112
     1.17135
     1.10037
     1.09112
     1.03866
     0.90289
     0.78563
     0.64986
     0.41534
     0.38140
     0.29808
     0.19317
     0.03888
    -0.01049
    -0.09689
    -0.04135
    -0.15552
    -0.16786
    -0.14626
    -0.15552
    -0.13701
    -0.13392
    -0.13084
    -0.16478
    -0.13084
    -0.12775
     0.01419
    -0.05061
    -0.03518
    -0.10306
    -0.03209
    -0.02592
    -0.05678
    -0.05986
    -0.07838
    -0.06295
    -0.04444
    -0.05369
    -0.11849
    -0.14318
    -0.15244
    -0.18947
    -0.12466
    -0.14009
    -0.22649
    -0.29129
    -0.23884
    -0.18021
    -0.20798
    -0.27278
    -0.12158
     0.33202
     0.41843
     0.64677
     0.72391
     1.10037
     1.34415
     1.30095
     0.33820
    -0.92079
    -2.25691
    -1.82799
    -1.92982
    -1.87736
    -1.68296
    -1.26022
    -1.32810
    -2.01005
    -2.70434
    -2.98823
    -3.18880
    -2.53771
    -2.14582
    -1.93908
    -1.52868
    -0.71404
    -0.15861
     0.09442
     0.49557
     0.60666
     0.65603
     0.54186
     0.40300
     0.27031
     0.03579
    -0.01358
     0.95843
     1.90884
     1.35032
     0.75169
     0.66837
     1.61261
     2.01992
     1.93661
     1.93970
     2.07855
     2.26678
     2.36244
     2.39947
     2.43958
     2.32850
     2.16187
     1.95821
     1.71752
     1.39969
     1.15592
     0.89054
     0.78871
     0.59740
     0.45237
     0.33202
     0.23637
     0.22402
     0.14379
     0.09134
     0.04814
     0.04814
     0.08517
     0.07899
    -0.02284
     0.07899
     0.00185
    -0.02901
     0.00494
     0.06665
     0.03579
    -0.03209
    -0.05986
     0.00802
    -0.08764
    -0.07529
    -0.09998
    -0.12158
    -0.13084
    -0.07529
    -0.10924
    -0.13392
    -0.17404
    -0.23267
    -0.27587
    -0.17095
    -0.21107
    -0.26044
    -0.30672
    -0.32215
    -0.36844
    -0.36844
    -0.40238
    -0.34375
    -0.42090
    -0.46718
    -0.48570
    -0.11849
     0.43385
     0.75169
     0.59123
     0.66837
     0.62826
     0.62517
     0.73317
     0.93374
     1.13740
     1.16517
     1.24849
     1.19295
     1.17135
     0.93374
     0.72083
     0.48323
     0.40300
     0.25180
    -0.01975
    -0.16169
    -0.33449
    -0.51655
    -0.65850
    -0.78810
    -0.87450
    -0.78501
    -0.71095
    -0.72638
    -0.83747
    -0.80353
    -0.73873
    -0.63690
    -0.33141
     0.09442
     0.46780
     0.71774
     0.20242
    -1.23244
    -2.42971
    -2.61794
    -3.01909
    -2.59943
    -1.96994
    -2.12114
    -2.00079
    -1.99154
    -2.80617
    -3.75967
    -4.41076
    -5.08345
    -5.33648
    -4.58356
    -3.85224
    -3.24126
    -2.95429
    -2.71051
    -2.48834
    -2.21680
    -2.07177
    -2.11188
    -2.04399
    -2.01314
    -0.59678
     0.92449
     0.51408
     0.83500
     1.03557
     1.54472
     2.26061
     2.73890
     2.92713
     2.95799
     2.96107
     3.05673
     3.18016
     3.05982
     2.93947
     2.72347
     2.43033
     2.11558
     1.85329
     1.51078
     1.21455
     0.90906
     0.74860
     0.61283
     0.45545
     0.30117
     0.21168
     0.11911
     0.08208
     0.01111
     0.00185
     0.02345
    -0.07221
    -0.01666
     0.01111
     0.00494
    -0.01358
    -0.05678
    -0.00432
     0.02345
     0.04197
    -0.02901
     0.07591
     0.02037
    -0.03518
     0.07282
     0.03888
     0.07282
     0.06974
     0.09442
     0.07282
     0.02037
     0.05122
     0.02345
    -0.03826
     0.05122
     0.03579
    -0.06604
    -0.08146
    -0.10615
    -0.15861
    -0.24809
    -0.35918
    -0.37152
    -0.41164
    -0.58135
    -0.74181
    -0.57518
    -0.48261
    -0.22341
    -0.03826
     0.24254
     0.40917
     0.28882
     0.42768
     0.55420
     0.73626
     0.89672
     1.20220
     1.35649
     1.52621
     1.54163
     1.62804
     1.54472
     1.47375
     1.43981
     1.14975
     1.09112
     0.99854
     0.77020
     0.78563
     0.68071
     0.56654
     0.48014
     0.37214
     0.57888
     0.94917
     1.15283
     1.26083
     1.39969
     0.94917
     0.76094
     0.84734
     0.97694
     1.20220
     1.34723
     1.23923
     1.31946
     1.39043
     1.54163
     1.78849
     1.88415
     2.09398
     2.21124
     2.51056
     3.63994
     4.69835
     4.57183
     1.20529
    -2.46983
    -4.54653
    -4.85202
    -1.94216
     0.17774
     0.12837
    -1.55953
    -3.46343
    -4.80265
    -5.70060
    -5.82711
    -5.57099
    -4.88905
    -4.07441
    -3.10240
    -2.38343
    -1.72925
    -1.06581
    -0.47027
     0.05431
     0.41534
     0.68071
     0.94609
     0.74860
     0.56346
     0.48014
     0.44928
     0.45237
     0.36905
     0.28882
     0.32585
     0.36288
     0.29808
     0.38448
     0.44620
     0.43077
     0.39683
     0.42768
     0.47088
     0.42768
     0.39991
     0.41225
     0.41534
     0.42460
     0.37831
     0.32894
     0.33202
     0.34745
     0.30117
     0.19317
     0.23637
     0.20860
     0.15614
     0.18082
     0.14379
     0.09751
     0.09442
    -0.00741
    -0.00432
     0.00494
    -0.05986
    -0.07529
    -0.13701
    -0.14009
    -0.15552
    -0.18947
    -0.22341
    -0.20798
    -0.24809
    -0.25735
    -0.26969
    -0.27278
    -0.31907
    -0.26661
    -0.27278
    -0.29438
    -0.20489
    -0.26044
    -0.27278
    -0.19564
    -0.26352
    -0.23575
    -0.22032
    -0.14935
    -0.23884
    -0.25427
    -0.22649
    -0.14009
    -0.20181
    -0.21724
    -0.18947
    -0.23575
    -0.12158
    -0.17404
    -0.19255
    -0.21724
    -0.21724
    -0.24809
    -0.27278
    -0.19255
    -0.24809
    -0.36227
    -0.29129
    -0.32524
    -0.37461
    -0.49495
    -0.45484
    -0.28821
    -0.07838
    -0.05369
    -0.17095
    -0.30981
    -0.35301
    -0.25735
    -0.20489
    -0.01666
     0.13454
     0.13762
     0.20860
     0.30425
     0.49248
     0.63134
     0.61591
     0.46471
     0.44928
     0.57271
     0.79489
     0.90597
     1.16209
     1.07877
     0.83191
     0.94300
     1.02632
     0.97694
     0.87203
     0.84426
     0.67454
     0.72700
     0.75786
     0.78563
     0.72700
     0.64677
     0.50791
     0.38140
     0.29500
     0.22094
     0.08208
     0.06357
     0.22711
     0.48014
     0.90289
     0.69923
     1.09729
     1.31020
     0.09751
    -0.75416
    -0.53815
     0.15614
     0.32894
     0.40300
     0.74860
     0.76711
     0.73934
     0.33511
    -0.36227
    -0.74798
    -0.79118
    -0.56901
    -1.99154
    -5.14516
    -6.21283
    -5.08345
    -1.79096
    -0.82513
    -1.05347
    -2.71051
    -4.10835
    -4.42927
    -4.30584
    -4.11453
    -3.05920
    -2.24765
    -1.57805
    -0.95781
    -0.33449
     0.07591
     0.36597
     0.49865
     0.60357
     0.56963
     0.53260
     0.50483
     0.40917
     0.50791
     0.51100
     0.56346
     0.65911
     0.82266
     0.85969
     0.81649
     0.87820
     0.87511
     0.85969
     0.83191
     0.76403
     0.80414
     0.81957
     0.75786
     0.74551
     0.60666
     0.57580
     0.65603
     0.60048
     0.65911
     0.59740
     0.43694
     0.33820
     0.35671
     0.37831
     0.43077
     0.47397
     0.63134
     0.67146
     0.46163
     0.36288
     0.38448
     0.47088
     0.46780
     0.52643
     0.71466
     0.69614
     0.58197
     0.58506
     0.69306
     0.70231
     0.95534
     0.92140
     0.80106
     0.69306
     0.55111
     0.58506
     0.62517
     0.64368
     0.71774
     0.54494
     0.60666
     0.55420
     0.34745
     0.28574
     0.22094
     0.14997
     0.19317
     0.12528
     0.02037
     0.03888
    -0.01358
    -0.01358
    -0.08764
    -0.13701
    -0.16786
    -0.25427
    -0.21107
    -0.15552
    -0.24809
    -0.33449
    -0.30981
    -0.37461
    -0.36844
    -0.43941
    -0.56593
    -0.49804
    -0.47952
    -0.44558
    -0.32832
    -0.17712
    -0.15552
    -0.12775
    -0.25118
    -0.18638
    -0.25735
    -0.14935
    -0.08146
    -0.12775
    -0.01975
     0.07591
     0.00802
     0.04505
    -0.08764
    -0.10306
    -0.09072
    -0.16169
    -0.15244
    -0.25427
    -0.30364
    -0.22341
    -0.22032
    -0.26969
    -0.22032
    -0.24501
    -0.16786
    -0.23575
    -0.18947
    -0.18638
    -0.17712
    -0.12775
    -0.15552
    -0.10306
    -0.07221
    -0.14318
    -0.22958
    -0.04752
    -0.03518
    -0.06295
    -0.11232
    -0.05678
    -0.05678
    -0.05061
    -0.05986
    -0.03826
    -0.11232
    -0.04135
    -0.03826
    -0.02284
    -0.03209
    -0.06295
    -0.00741
    -0.05986
     0.03888
     0.03271
    -0.09689
    -0.03209
     0.01728
    -0.04444
     0.00802
    -0.05061
    -0.01049
    -0.06604
    -0.04444
    -0.09072
    -0.07221
    -0.13084
    -0.21415
    -0.25118
    -0.22032
    -0.12158
    -0.04135
     0.16539
     0.35054
     0.45545
     0.58197
     0.69614
     0.88437
     1.46758
     2.34084
     3.83434
     2.56610
     0.48631
    -2.42971
    -6.09248
    -4.57739
     2.81913
     6.42327
     4.54714
     0.18082
    -1.80639
    -2.34023
    -1.70765
    -0.89919
    -0.21415
     0.44311
     0.92449
     1.17752
     1.40586
     1.32872
     1.22380
     1.10963
     0.94300
     0.80723
     0.52334
     0.44311
     0.29500
     0.24254
     0.23020
     0.17774
     0.23945
     0.16231
     0.27340
     0.20551
     0.31351
     0.31660
     0.25180
     0.29191
     0.39991
     0.44311
     0.38448
     0.36905
     0.35980
     0.39374
     0.33820
     0.35363
     0.29808
     0.26722
     0.31660
     0.22402
     0.23020
     0.12837
     0.11911
     0.02962
     0.05122
     0.02037
    -0.01358
    -0.07221
    -0.07221
    -0.16169
    -0.16786
    -0.17404
    -0.22341
    -0.28204
    -0.21107
    -0.24809
    -0.23884
    -0.26044
    -0.29747
    -0.37152
    -0.34684
    -0.26352
    -0.33141
    -0.27587
    -0.34992
    -0.35918
    -0.33449
    -0.34684
    -0.34992
    -0.37152
    -0.39930
    -0.38387
    -0.41472
    -0.43632
    -0.39930
    -0.49187
    -0.50730
    -0.45484
    -0.47952
    -0.53815
    -0.52581
    -0.51964
    -0.59370
    -0.58444
    -0.60604
    -0.58753
    -0.58135
    -0.61530
    -0.58753
    -0.59061
    -0.62455
    -0.65233
    -0.65233
    -0.60295
    -0.56901
    -0.61221
    -0.65233
    -0.64307
    -0.71404
    -0.68935
    -0.72638
    -0.69861
    -0.76958
    -0.66775
    -0.73256
    -0.75724
    -0.69244
    -0.61838
    -0.64307
    -0.62147
    -0.50112
    -0.34684
    -0.34067
    -0.30981
    -0.30981
    -0.32524
    -0.31289
    -0.26352
    -0.13701
    -0.09381
    -0.14935
    -0.15244
    -0.19872
    -0.21415
    -0.30672
    -0.30055
    -0.26352
    -0.28821
    -0.31598
    -0.30364
    -0.41472
    -0.38695
    -0.31598
    -0.34375
    -0.38078
    -0.33141
    -0.31289
    -0.35918
    -0.34067
    -0.35609
    -0.39930
    -0.42090
    -0.38695
    -0.35301
    -0.25735
    -0.34992
    -0.30364
    -0.36227
    -0.29747
    -0.20489
    -0.18021
    -0.22649
    -0.09072
    -0.11849
    -0.03518
     0.07591
     0.10368
     0.06974
     0.19317
     0.22094
     0.29191
     0.45854
     0.82266
     1.40586
     2.33467
     3.04748
     3.32519
     2.19890
     1.92427
     2.21741
     0.08208
    -2.05634
    -2.41428
     0.62517
     1.88724
     0.52951
    -1.43610
    -2.74754
    -2.86789
    -2.99132
    -3.06229
    -3.16103
    -2.95737
    -2.50686
    -2.15200
    -1.92982
    -1.47005
    -0.95781
    -0.40547
    -0.01049
     0.35671
     0.58506
     0.71157
     0.64060
     0.70231
     0.67763
     0.58506
     0.49248
     0.37214
     0.32277
     0.33820
     0.23328
     0.25797
     0.27340
     0.20242
     0.14379
     0.18700
     0.28574
     0.28574
     0.24562
     0.22094
     0.24562
     0.20242
     0.26414
     0.30117
     0.24871
     0.21168
     0.22711
     0.24254
     0.12837
     0.15922
     0.06048
     0.04814
     0.07282
     0.06048
     0.02037
    -0.01358
    -0.06604
    -0.04135
    -0.13084
    -0.09689
    -0.09998
    -0.12466
    -0.15244
    -0.18638
    -0.19564
    -0.19872
    -0.17712
    -0.21107
    -0.19872
    -0.16478
    -0.22032
    -0.16169
    -0.20181
    -0.12466
    -0.14318
    -0.18638
    -0.16478
    -0.16786
    -0.09072
    -0.05369
    -0.09998
    -0.13084
    -0.09689
    -0.09998
    -0.06604
     0.04814
    -0.00741
    -0.03518
     0.01111
     0.01111
     0.00802
     0.09134
    -0.03209
     0.04505
     0.05739
     0.04197
     0.08825
     0.01728
     0.00802
    -0.01666
    -0.01975
     0.01419
    -0.06295
    -0.13701
    -0.12158
    -0.15552
    -0.10306
    -0.18329
    -0.26044
    -0.23884
    -0.29747
    -0.22032
    -0.30055
    -0.35609
    -0.33758
    -0.39930
    -0.45175
    -0.32832
    -0.20798
    -0.33758
    -0.34375
    -0.31907
    -0.18947
     0.06974
     0.24871
     0.46163
     0.50174
     0.35054
     0.20860
     0.32585
     0.44311
     0.59431
     0.65294
     0.73626
     0.65911
     0.62826
     0.54494
     0.44620
     0.35363
     0.24562
     0.17774
     0.15922
     0.37214
     0.35980
     0.46471
     0.57888
     0.61900
     0.69306
     0.73009
     0.61900
     1.28860
     1.38735
     0.20242
    -0.43015
     0.27340
    -0.52272
    -1.34045
     0.14071
     0.49248
    -0.03209
    -0.31598
    -1.02261
    -1.68913
    -1.91439
    -1.62742
    -1.48856
    -1.16456
    -0.88684
    -0.72330
    -0.50112
    -0.33758
    -0.32524
    -0.22341
    -0.22958
    -0.08764
     0.06048
     0.22094
     0.32585
     0.37523
     0.34745
     0.40608
     0.31351
     0.42151
     0.39374
     0.31968
     0.25180
     0.19934
     0.19934
     0.21168
     0.21168
     0.07591
     0.12528
     0.07899
     0.11294
     0.14379
     0.10059
     0.07591
     0.08517
     0.03271
     0.12528
     0.06974
     0.07899
     0.08208
     0.07899
     0.06048
     0.01728
     0.03579
     0.02962
     0.06357
     0.08208
     0.04505
     0.07591
     0.06048
     0.02345
     0.02037
     0.10677
     0.06048
    -0.01049
    -0.01358
     0.02962
     0.01419
     0.02654
    -0.07838
     0.00494
    -0.03518
     0.02654
    -0.08455
    -0.01358
    -0.01666
    -0.11541
    -0.14318
     0.00802
    -0.05678
    -0.07221
    -0.07221
    -0.08764
    -0.04752
    -0.08146
    -0.03826
    -0.08146
    -0.06295
    -0.09072
    -0.01666
    -0.03209
    -0.03826
    -0.13392
    -0.04444
    -0.03826
     0.02962
    -0.08455
    -0.12466
    -0.02901
    -0.06295
    -0.04135
    -0.02901
    -0.11232
    -0.04135
    -0.04135
    -0.00123
    -0.02592
    -0.00432
    -0.05369
    -0.05986
    -0.04752
    -0.01358
     0.02962
     0.00494
    -0.09689
    -0.03826
    -0.05678
    -0.06912
    -0.09381
    -0.09689
    -0.15552
    -0.14935
    -0.12466
    -0.15244
    -0.15861
    -0.14935
    -0.21107
    -0.11541
    -0.02901
    -0.14009
    -0.04135
    -0.04444
    -0.00123
     0.07591
     0.09134
     0.05431
     0.10677
     0.10059
     0.16539
     0.09442
     0.11602
     0.06974
    -0.02901
    -0.04135
     0.06048
     0.00185
     0.01111
    -0.14318
    -0.21107
    -0.28512
    -0.38695
    -0.52272
    -0.28512
     0.66220
     1.11889
     1.03249
     1.43055
     2.01992
     3.80965
     5.50989
     3.87445
     0.07591
    -3.20115
    -4.17933
    -1.79405
     0.90289
     1.56941
     0.17157
    -1.08742
    -2.26617
    -3.21657
    -3.65475
    -3.94172
    -3.86149
    -3.49429
    -3.11166
    -2.62103
    -1.91439
    -1.23244
    -0.43632
     0.10985
     0.44003
     0.66528
     0.74243
     0.68071
     0.58506
     0.56346
     0.55111
     0.46780
     0.37831
     0.42151
     0.29191
     0.47088
     0.38140
     0.37523
     0.35054
     0.32277
     0.30734
     0.28265
     0.30734
     0.27957
     0.20551
     0.22094
     0.20242
     0.12528
     0.13145
     0.12837
     0.01728
     0.08825
     0.09751
     0.05122
     0.01419
     0.00802
    -0.04752
    -0.01358
    -0.00741
    -0.05061
    -0.04444
     0.04505
     0.00185
     0.00185
     0.01419
    -0.02592
     0.01419
    -0.05061
     0.00494
    -0.01666
     0.00494
    -0.02284
    -0.01666
    -0.01975
    -0.02284
    -0.01358
    -0.01358
     0.02037
    -0.02284
    -0.01049
     0.00494
    -0.04752
    -0.05986
    -0.02284
     0.00802
     0.03579
    -0.01666
    -0.03209
    -0.00432
     0.02345
     0.03579
    -0.03826
     0.02037
     0.01419
     0.05122
     0.01728
     0.02654
     0.01111
     0.04197
     0.01728
     0.11602
     0.10677
     0.03579
     0.03579
     0.09751
     0.06665
     0.03579
     0.02037
     0.05739
     0.04814
     0.03579
     0.02654
     0.01419
    -0.03209
    -0.06912
    -0.14935
    -0.07221
    -0.08455
    -0.13392
    -0.05369
     0.07282
     0.38757
     0.64677
     0.93683
     0.91214
     0.89672
     1.14975
     1.19295
     1.33489
     1.47683
     1.49535
     1.72061
     1.69901
     1.80701
     1.98290
     1.72678
     1.78541
     1.55706
     1.18986
     1.05409
     0.91214
     0.94917
     0.98929
     0.99237
     1.14666
     1.11272
     1.06335
     0.70849
    -0.05986
    -0.57518
    -0.83438
    -0.64615
    -1.05347
    -1.63359
    -2.62411
    -2.94194
    -2.54697
    -2.33405
    -2.32171
    -2.60868
    -2.80926
    -2.94812
    -2.96663
    -2.72286
    -2.20754
    -1.69531
    -1.34353
    -0.89301
    -0.49495
    -0.15244
     0.09751
     0.30117
     0.35980
     0.46780
     0.52951
     0.41225
     0.28265
     0.35671
     0.22402
     0.29191
     0.11294
     0.11294
     0.14071
     0.10677
     0.07282
     0.08825
     0.13145
     0.15305
     0.14688
     0.14688
     0.24254
     0.23945
     0.23328
     0.19625
     0.21785
     0.20551
     0.13454
     0.16848
     0.15922
     0.20242
     0.09442
     0.18700
     0.12837
     0.08517
     0.09751
     0.10677
     0.09442
     0.16848
     0.12528
     0.07899
     0.04814
     0.06665
     0.03579
     0.00802
     0.09751
     0.06665
    -0.02592
     0.08517
     0.18082
     0.17774
     0.13762
    -0.00123
    -0.02284
     0.01111
     0.03579
     0.06974
     0.06974
     0.14688
     0.02037
     0.00494
    -0.02592
     0.03271
    -0.06604
    -0.05369
    -0.07221
    -0.00432
    -0.01975
    -0.04752
    -0.10924
    -0.01666
     0.02654
     0.02654
     0.01419
     0.00494
     0.00494
     0.06974
     0.07591
     0.10677
     0.14688
     0.04197
     0.08517
     0.09134
     0.10368
     0.08825
     0.01728
     0.01728
     0.07899
     0.03271
     0.08208
    -0.02901
    -0.04752
    -0.04135
    -0.07838
     0.02654
    -0.00741
     0.00185
    -0.04135
     0.00802
    -0.07838
    -0.03209
    -0.03209
    -0.06604
     0.01419
     0.00802
     0.06974
     0.02037
     0.08208
     0.05739
     0.04505
     0.08208
     0.04505
     0.01111
    -0.02592
    -0.01666
     0.00494
    -0.05369
    -0.15244
    -0.16786
    -0.11232
     0.00802
     0.19934
     0.29808
     0.74243
     1.51695
     2.26061
     3.22028
     3.50108
     3.01045
     2.05078
    -0.44250
    -1.69839
    -3.01292
    -1.68296
     1.14049
     1.52929
     0.52951
    -0.88376
    -1.87736
    -2.38960
    -2.76606
    -2.87714
    -2.98514
    -2.61486
    -1.93908
    -1.13370
    -0.47027
     0.33820
     0.79489
     1.02323
     1.01397
     1.00472
     1.02940
     1.05409
     0.99546
     0.85043
     0.78254
     0.71157
     0.60048
     0.51408
     0.44928
     0.33202
     0.29191
     0.23945
     0.24254
     0.21785
     0.14379
     0.08208
     0.10985
     0.08825
     0.11294
     0.04814
     0.07591
     0.07899
     0.04814
     0.09751
     0.13145
     0.03579
     0.06665
     0.08517
     0.09442
     0.09751
     0.06665
     0.05122
     0.05431
     0.13454
     0.09751
     0.07591
     0.05122
     0.13762
     0.00802
     0.05122
     0.05739
     0.11911
     0.01419
     0.04814
     0.05739
     0.07591
    -0.01666
    -0.01666
    -0.02592
     0.04505
     0.04197
     0.01419
    -0.05369
    -0.06604
    -0.12466
    -0.11541
     0.01111
    -0.03518
    -0.12158
    -0.08455
    -0.09998
    -0.10306
    -0.10306
    -0.18329
    -0.13084
    -0.17404
    -0.13084
    -0.12466
    -0.11849
    -0.14626
    -0.20489
    -0.18021
    -0.05986
    -0.06295
    -0.14935
    -0.06604
    -0.11541
    -0.08146
    -0.01666
    -0.04752
     0.00802
     0.00802
     0.01111
     0.05431
     0.04505
     0.06048
     0.02962
    -0.01358
     0.03579
     0.12837
     0.06357
     0.02654
     0.02654
     0.07282
     0.04505
     0.05122
     0.05739
     0.03579
     0.04814
     0.03888
     0.02345
     0.07899
    -0.01049
     0.00185
    -0.01049
     0.08208
     0.04814
    -0.02284
     0.01728
     0.00494
    -0.01049
    -0.01666
    -0.01358
    -0.01975
     0.01111
     0.04505
    -0.01975
     0.02654
    -0.01049
    -0.01358
    -0.10615
     0.00802
     0.04505
    -0.03209
     0.00185
    -0.03209
     0.03888
     0.01111
     0.00802
    -0.04752
    -0.02901
     0.04505
     0.00185
    -0.03826
    -0.00741
    -0.06912
    -0.15552
    -0.05678
    -0.09072
    -0.18947
    -0.21724
    -0.29438
    -0.26661
    -0.34684
    -0.40855
    -0.36227
    -0.17712
     0.15305
     0.37831
     1.05409
     2.53524
     5.31241
     6.42327
     6.42327
     2.42416
    -2.70743
    -5.12665
    -3.94172
     0.07282
     3.08142
     3.63994
     1.93352
    -0.59987
    -2.94812
    -4.15155
    -4.93842
    -5.00939
    -4.58047
    -3.73498
    -2.93269
    -2.04399
    -1.40525
    -0.82204
    -0.37461
     0.02654
     0.34437
     0.58814
     0.62826
     0.71157
     0.71774
     0.61900
     0.54803
     0.50174
     0.51100
     0.33202
     0.27340
     0.27648
     0.28265
     0.24254
     0.24871
     0.21785
     0.11911
     0.16539
     0.12837
     0.16848
     0.20242
     0.17157
     0.17157
     0.17465
     0.20860
     0.10368
     0.08517
     0.17157
     0.15922
     0.19008
     0.11911
     0.09134
     0.10985
     0.10677
     0.08517
     0.06974
     0.07591
     0.02962
     0.04814
     0.01111
     0.00494
    -0.07838
    -0.07221
    -0.14318
    -0.06912
    -0.06912
    -0.19564
    -0.18947
    -0.18329
    -0.17404
    -0.20489
    -0.20181
    -0.19872
    -0.16478
    -0.21107
    -0.19255
    -0.15244
    -0.16786
    -0.12775
    -0.20798
    -0.12775
    -0.11232
    -0.12775
    -0.11232
    -0.12466
    -0.07529
    -0.12466
    -0.13392
    -0.11849
    -0.07838
    -0.10924
    -0.15244
    -0.05986
    -0.05061
    -0.09689
    -0.15244
    -0.06604
    -0.04135
    -0.02901
    -0.07838
    -0.02901
    -0.04752
    -0.09689
     0.01728
     0.01419
    -0.01049
    -0.03518
     0.01419
    -0.00741
    -0.00123
    -0.02592
    -0.10306
     0.00494
    -0.01975
     0.01419
    -0.05678
    -0.00741
    -0.01666
    -0.03826
    -0.06604
    -0.06295
     0.01111
    -0.00432
     0.00802
    -0.05369
    -0.01358
     0.03271
    -0.05678
    -0.02284
     0.01728
     0.00802
    -0.07529
     0.04197
    -0.02901
    -0.06295
    -0.06295
    -0.03209
    -0.04135
    -0.01358
    -0.00123
    -0.05986
    -0.02284
    -0.05061
     0.03888
    -0.09689
     0.02345
     0.02962
    -0.06295
    -0.01975
     0.00494
     0.06974
     0.02037
     0.00494
    -0.01049
     0.04505
     0.05431
     0.02962
     0.01728
     0.11911
     0.01111
     0.01111
     0.04197
     0.07591
     0.08825
     0.04197
     0.00802
     0.00802
     0.08517
     0.01111
     0.05431
     0.02962
     0.07899
     0.06048
     0.05739
     0.10368
     0.08825
     0.07282
     0.03271
     0.12837
     0.05739
     0.09442
     0.06357
     0.10059
     0.10368
     0.05431
     0.02962
     0.07591
     0.02962
     0.02654
    -0.04135
     0.03888
     0.00802
     0.00185
    -0.08146
    -0.05678
    -0.06912
    -0.08764
     0.00185
    -0.11232
    -0.15861
    -0.19872
    -0.15861
    -0.26352
    -0.22958
    -0.26969
    -0.29747
    -0.34992
    -0.32215
    -0.26661
    -0.23884
     0.00185
     0.25797
     0.26105
     0.37523
     0.86277
     1.68975
     2.78210
     2.89936
     3.53194
     4.73229
     3.34062
     0.43077
    -0.85290
    -0.14318
     1.52312
     1.81009
     1.43672
     1.13740
     0.32894
    -0.78501
    -1.71073
    -2.44823
    -2.79383
    -2.80926
    -2.65497
    -2.35874
    -2.09645
    -1.70456
    -1.41142
    -1.18616
    -0.92387
    -0.72330
    -0.57210
    -0.33758
    -0.22958
    -0.21415
    -0.10306
    -0.08764
    -0.08764
    -0.02901
     0.05739
     0.04814
     0.13145
     0.14688
     0.17774
     0.19008
     0.16848
     0.22402
     0.14688
     0.26105
     0.27340
     0.22094
     0.22094
     0.30734
     0.26105
     0.24254
     0.20242
     0.24562
     0.24562
     0.27957
     0.16539
     0.20860
     0.20860
     0.19317
     0.14071
     0.20242
     0.21477
     0.19008
     0.13145
     0.18391
     0.19625
     0.14997
     0.12528
     0.10677
     0.18082
     0.15614
     0.19317
     0.09751
     0.10368
     0.09134
     0.06357
     0.14379
     0.10985
     0.08517
     0.02654
     0.05122
     0.07899
     0.08517
     0.06665
    -0.00123
     0.05122
     0.06357
     0.05739
     0.08208
     0.01111
     0.03271
     0.04814
     0.03271
     0.05739
     0.03888
     0.07591
    -0.02284
     0.00802
     0.05739
     0.05739
     0.00185
     0.05739
     0.03579
     0.03888
     0.02345
     0.05431
    -0.00432
     0.03888
    -0.04135
     0.05431
     0.12219
     0.03271
     0.06048
     0.05122
     0.06665
     0.06665
     0.02654
     0.02962
     0.09134
     0.14071
     0.13145
     0.10368
     0.09134
     0.10677
     0.02654
     0.11294
     0.14688
     0.10368
     0.08208
     0.09751
     0.03579
     0.06974
    -0.06295
    -0.08455
    -0.02284
    -0.02592
    -0.05369
    -0.03518
    -0.13084
    -0.18947
    -0.12466
    -0.12158
     0.01111
    -0.02901
    -0.03826
    -0.11541
    -0.05369
     0.04197
     0.25488
     0.36905
     0.53877
     0.64060
     0.88746
     1.16209
     1.43055
     1.61878
     1.86255
     2.27913
     2.61856
     2.60930
     1.54781
     0.03271
    -0.25427
    -1.00101
    -2.01931
    -1.74159
    -1.13679
    -1.26639
    -2.03474
    -2.92652
    -3.73807
    -4.29658
    -4.40458
    -4.30893
    -3.83372
    -3.25669
    -2.79691
    -2.38960
    -1.84342
    -1.25405
    -0.69244
    -0.13701
     0.12837
     0.37831
     0.57580
     0.76711
     0.83500
     0.91832
     0.89054
     0.84734
     0.85043
     0.91214
     0.83500
     0.74243
     0.73934
     0.71157
     0.61283
     0.54494
     0.47705
     0.49248
     0.45545
     0.39065
     0.42151
     0.33820
     0.32894
     0.27957
     0.21785
     0.29808
     0.24871
     0.11294
     0.15614
     0.19008
     0.19625
     0.10677
     0.07282
     0.09442
     0.08208
     0.15922
     0.11294
     0.10368
     0.06357
     0.06048
     0.06357
     0.18082
     0.18700
     0.15614
     0.18700
     0.28882
     0.44620
     0.53877
     0.50791
     0.40300
     0.43077
     0.40917
     0.54803
     0.56037
     0.57271
     0.56963
     0.52334
     0.57888
     0.60048
     0.45545
     0.35671
     0.35671
     0.28882
     0.35054
     0.33511
     0.26414
     0.23020
     0.24871
     0.24871
     0.27031
     0.20551
     0.22094
     0.10677
     0.13145
     0.23020
     0.19625
     0.18082
     0.11602
     0.14071
     0.12219
     0.16539
     0.12837
     0.12837
     0.06665
     0.05122
     0.05431
     0.06974
     0.02962
    -0.04135
    -0.08146
    -0.00432
    -0.09072
    -0.04752
     0.02345
     0.00802
     0.09134
     0.25180
     0.41225
     0.52643
     0.64677
     0.74243
     1.00472
     1.41821
     1.54163
     0.83809
    -0.15552
    -1.45462
    -2.11805
    -1.61508
    -0.70170
    -0.47644
    -0.94239
    -1.19850
    -1.58422
    -1.64902
    -2.05017
    -2.27542
    -2.28468
    -1.93291
    -1.58422
    -1.14296
    -0.68010
    -0.25427
     0.06048
     0.19934
     0.30425
     0.38448
     0.50483
     0.48631
     0.44311
     0.40300
     0.36288
     0.30425
     0.24254
     0.26722
     0.36288
     0.47705
     0.43077
     0.46471
     0.56346
     0.56654
     0.56654
     0.54803
     0.50174
     0.50483
     0.52334
     0.53260
     0.53260
     0.52643
     0.56963
     0.54186
     0.56346
     0.56346
     0.52951
     0.46471
     0.51717
     0.52334
     0.53877
     0.47397
     0.48014
     0.46780
     0.45237
     0.44620
     0.46780
     0.48323
     0.43385
     0.42151
     0.37523
     0.39991
     0.33511
     0.33511
     0.37214
     0.40608
     0.26414
     0.34128
     0.29808
     0.33820
     0.28265
     0.25180
     0.23020
     0.26414
     0.21168
     0.23328
     0.20551
     0.21168
     0.19625
     0.16539
     0.18391
     0.18391
     0.21168
     0.11294
     0.16231
     0.19317
     0.09442
     0.14379
     0.14688
     0.10059
     0.17157
     0.17157
     0.12219
     0.14997
     0.10985
     0.07282
     0.03579
     0.15614
     0.09442
     0.09751
     0.04505
     0.08208
     0.09442
     0.06665
     0.07282
     0.04505
     0.05431
     0.02962
    -0.01049
     0.03888
    -0.01358
     0.02962
    -0.04444
     0.01111
     0.06665
     0.06357
    -0.04444
    -0.02592
    -0.05678
    -0.04752
    -0.05678
    -0.09381
    -0.04444
    -0.06912
    -0.12158
    -0.14626
    -0.10924
    -0.15861
    -0.29129
    -0.31598
     0.23328
     1.08803
     2.54141
     3.97320
     4.40829
     3.74794
     1.11889
    -2.08102
    -3.67018
    -2.84937
    -0.42090
     1.98907
     2.20198
     0.64060
    -1.53793
    -2.65497
    -2.67657
    -2.98823
    -3.04995
    -2.76606
    -2.41737
    -1.86502
    -1.22319
    -0.65850
    -0.14009
     0.32585
     0.66837
     0.76094
     0.82574
     0.78871
     0.71466
     0.60974
     0.58197
     0.51717
     0.38140
     0.25180
     0.18391
     0.13454
     0.10059
     0.07591
     0.05431
     0.06048
     0.04814
     0.08517
     0.09751
     0.08825
     0.07282
    -0.05061
     0.02962
     0.15305
     0.02345
     0.09134
     0.05122
     0.06357
     0.02345
     0.04505
     0.07591
     0.06665
     0.01419
     0.07282
    -0.04444
     0.08208
     0.06048
    -0.06295
     0.03579
     0.06665
     0.06665
     0.09134
     0.06048
     0.03888
     0.06665
     0.01728
    -0.01666
     0.04197
     0.10059
     0.05122
     0.02654
     0.03271
     0.10985
     0.02345
    -0.00432
     0.08825
     0.05122
     0.01419
     0.05739
     0.06048
    -0.02592
     0.04505
     0.00185
     0.03271
     0.06665
     0.03579
     0.02654
     0.01111
     0.00185
     0.02037
    -0.05678
     0.07282
     0.02962
    -0.00432
     0.00802
     0.00802
     0.00802
     0.01728
    -0.04135
    -0.08455
    -0.00432
    -0.02901
    -0.01975
    -0.05986
    -0.01975
     0.00802
    -0.09381
     0.00802
     0.06665
    -0.01666
    -0.02901
     0.01728
     0.06048
    -0.03209
    -0.01975
    -0.06295
     0.02037
     0.06048
     0.08208
     0.06357
    -0.01975
     0.00802
    -0.05986
    -0.02284
     0.03579
     0.01419
    -0.01666
    -0.02592
    -0.00123
     0.00802
    -0.02901
    -0.01975
    -0.01358
    -0.00741
     0.01111
    -0.02592
    -0.03209
    -0.06295
    -0.06295
    -0.09072
    -0.01666
    -0.04752
    -0.08764
    -0.10615
    -0.13701
    -0.13084
    -0.22958
    -0.23884
    -0.15244
     0.06974
    -0.02592
     0.12837
     0.59123
     1.25775
     1.75146
     1.70826
     2.45810
     2.94256
     2.70804
     2.01684
    -0.11849
    -3.45726
    -3.29372
    -0.01049
     1.66506
     0.72083
    -0.57827
    -0.93930
    -1.87119
    -2.02548
    -2.53463
    -3.02217
    -2.55006
    -2.13348
    -1.53793
    -0.81896
    -0.03826
     0.37831
     0.64060
     0.68380
     0.74243
     0.81957
     0.72700
     0.73317
     0.59740
     0.44928
     0.34745
     0.27031
     0.16848
     0.18391
     0.11911
     0.02345
     0.00494
    -0.00123
     0.00802
    -0.00123
    -0.01975
    -0.05061
    -0.01049
     0.04197
     0.02654
     0.00802
     0.02345
    -0.01975
    -0.01358
     0.06357
     0.07282
     0.01728
     0.01419
    -0.01049
     0.12837
     0.04197
     0.06357
     0.08208
     0.01419
     0.03888
     0.10985
     0.09134
    -0.00123
     0.08517
    -0.00432
     0.09751
     0.08825
     0.03579
     0.08825
     0.01728
     0.09442
     0.04505
     0.02345
     0.04197
     0.05122
     0.01111
     0.02345
     0.02962
     0.00494
    -0.00123
    -0.02592
     0.01111
     0.06048
     0.08517
     0.18082
     0.02345
     0.01728
     0.05739
     0.06048
    -0.00741
     0.11294
     0.09442
     0.16848
     0.14688
     0.10677
     0.06357
     0.04814
    -0.04135
     0.07899
     0.07282
    -0.05061
    -0.02901
    -0.03209
    -0.03209
     0.01111
    -0.10615
    -0.08764
    -0.08455
    -0.03826
    -0.12775
    -0.04752
    -0.09072
    -0.10615
    -0.06295
    -0.00123
    -0.01049
    -0.08764
    -0.14318
    -0.08146
    -0.05061
    -0.06295
    -0.07529
    -0.13084
    -0.04444
    -0.09998
    -0.08146
    -0.06912
    -0.15244
    -0.14626
    -0.22649
    -0.23267
    -0.27587
    -0.26044
    -0.22032
    -0.08146
     0.09751
     0.52025
     1.02014
     1.45215
     1.24540
     1.39043
     2.25135
     2.06004
     1.28860
    -1.10284
    -3.64858
    -2.95737
     0.19008
     2.08164
     0.77329
    -0.70787
    -1.47930
    -2.03474
    -2.01314
    -2.09954
    -2.13039
    -1.93291
    -1.43302
    -1.01027
    -0.56593
    -0.07529
     0.22094
     0.42768
     0.69923
     0.94300
     0.94917
     0.90906
     0.73009
     0.60974
     0.51408
     0.46780
     0.53568
     0.58506
     0.56654
     0.58506
     0.56346
     0.49557
     0.39374
     0.23945
     0.28882
     0.30117
     0.26414
     0.14379
     0.06665
     0.06357
     0.09751
     0.05431
     0.00494
    -0.00123
    -0.03518
     0.05431
    -0.02592
     0.08517
    -0.04752
    -0.05986
     0.04197
     0.03888
     0.10985
    -0.01358
     0.02037
     0.02345
     0.02654
     0.03888
     0.04197
     0.06357
     0.01728
     0.04505
     0.03271
     0.05122
     0.03271
     0.00802
    -0.02592
     0.07899
     0.05431
     0.03888
     0.03888
     0.07282
    -0.04135
     0.05122
     0.02345
     0.01111
     0.03888
     0.08517
     0.07282
     0.04197
     0.00802
     0.07282
    -0.00123
     0.02962
     0.10059
     0.07282
     0.14688
     0.10059
     0.05431
     0.07899
     0.09134
     0.06665
     0.10985
     0.14688
     0.10677
     0.12219
     0.11294
     0.07591
     0.05431
     0.08825
     0.14688
     0.09751
     0.06357
    -0.03826
     0.04814
     0.02962
     0.06048
     0.01111
     0.03271
     0.01111
    -0.05986
    -0.01358
    -0.02284
    -0.11541
    -0.14935
    -0.14935
    -0.02901
    -0.06912
    -0.08764
    -0.02284
     0.28265
     0.63751
     0.84734
     1.23306
     1.37500
     1.72986
     1.83478
     2.66793
     3.86520
     3.38691
     2.35936
     0.00494
    -1.18924
     0.28265
     0.39374
     0.32277
     0.16848
    -0.18329
    -0.88993
    -1.86811
    -2.74446
    -3.23818
    -3.50046
    -3.51281
    -3.21657
    -2.87406
    -2.53463
    -2.22297
    -1.74159
    -1.41759
    -1.23862
    -0.91770
    -0.75416
    -0.56593
    -0.45484
    -0.34684
    -0.21415
    -0.14318
    -0.05061
    -0.05986
    -0.06912
    -0.05061
     0.06048
    -0.02284
     0.01419
     0.06974
     0.08517
     0.10985
     0.19317
     0.10368
     0.12837
     0.16231
     0.14071
     0.15922
     0.17157
     0.19625
     0.21785
     0.14688
     0.24254
     0.20860
     0.16231
     0.26105
     0.21168
     0.18082
     0.19934
     0.17157
     0.14997
     0.09134
     0.14688
     0.14997
     0.10368
     0.16848
     0.16848
     0.16231
     0.13454
     0.05431
     0.02654
     0.14688
     0.13762
     0.09134
     0.07591
     0.10059
     0.04197
     0.09134
     0.12219
     0.05739
     0.08517
     0.05739
    -0.02284
     0.04505
     0.04505
     0.03888
     0.02345
     0.05431
     0.04814
     0.09134
     0.04814
     0.03579
     0.03888
     0.03888
     0.02654
     0.03888
     0.02345
     0.06048
     0.00802
     0.06665
     0.07591
     0.02962
     0.04197
     0.04814
     0.00494
     0.06665
     0.03271
     0.09751
     0.04505
     0.08208
     0.05739
     0.05431
     0.10677
     0.10059
     0.00802
    -0.08764
    -0.11541
    -0.07838
    -0.10306
    -0.07221
     0.02654
     0.24254
     0.53877
     0.85043
     1.02632
     1.51386
     1.39352
     1.37500
     1.68358
     2.08781
     1.89958
     0.99237
    -1.69222
    -3.21657
    -1.24479
     1.96438
     2.60313
     0.71466
    -0.83130
    -1.88354
    -2.09337
    -1.57496
    -1.12444
    -1.01336
    -0.69244
    -0.32524
     0.02962
     0.25180
     0.60974
     0.74243
     0.91214
     0.86586
     0.89363
     0.89054
     0.77637
     0.66837
     0.59123
     0.43694
     0.30425
     0.19008
     0.15614
     0.10985
     0.03579
     0.02345
    -0.04135
    -0.08455
    -0.07221
    -0.08146
    -0.11541
    -0.08146
    -0.07529
    -0.10615
    -0.10615
    -0.00741
    -0.12466
    -0.13392
    -0.08455
    -0.11541
    -0.04135
    -0.09072
    -0.12466
    -0.12775
    -0.06604
    -0.09381
    -0.12775
    -0.06912
    -0.05986
    -0.18947
    -0.12466
    -0.13084
    -0.10615
    -0.18638
    -0.17712
    -0.14935
    -0.17095
    -0.17095
    -0.24192
    -0.26044
    -0.16169
    -0.02592
    -0.01358
     0.10368
     0.08825
    -0.02901
     0.06665
     0.03888
     0.11911
     0.19625
     0.18082
     0.23328
     0.28882
     0.28574
     0.32585
     0.21477
     0.19008
     0.15922
     0.12219
     0.14997
     0.17465
     0.12219
     0.10368
     0.07282
     0.15305
     0.07282
     0.03888
     0.02345
     0.09442
     0.11911
     0.14688
     0.15922
     0.07899
     0.14379
     0.10677
     0.06974
     0.07899
     0.03271
     0.01419
     0.13145
     0.35054
     0.62826
     0.68997
     0.53877
     0.27957
     0.73934
     1.17443
     1.18369
     1.18986
     0.43077
    -0.15552
    -1.25096
    -2.43588
    -1.92982
    -0.56593
     0.13145
    -0.32524
    -1.33427
    -2.28468
    -2.66114
    -2.56240
    -2.20137
    -1.83108
    -1.62742
    -1.22319
    -0.93930
    -0.72021
    -0.47952
    -0.17404
     0.06357
     0.22402
     0.26414
     0.39065
     0.38140
     0.42768
     0.36288
     0.31042
     0.22094
     0.33511
     0.23020
     0.23020
     0.18082
     0.11294
     0.06357
     0.15922
     0.24562
     0.22402
     0.16231
     0.25488
     0.25180
     0.31351
     0.34128
     0.31660
     0.27957
     0.32277
     0.34128
     0.35054
     0.28882
     0.29808
     0.31968
     0.28882
     0.39683
     0.40300
     0.31351
     0.29191
     0.31351
     0.29191
     0.31042
     0.27031
     0.29808
     0.25180
     0.28265
     0.32585
     0.33511
     0.25488
     0.24562
     0.19008
     0.27957
     0.28882
     0.21477
     0.23637
     0.22094
     0.26414
     0.24562
     0.18082
     0.15922
     0.23945
     0.23945
     0.19934
     0.16231
     0.12528
     0.10677
     0.10985
     0.12219
     0.19317
     0.17774
     0.13145
     0.15305
     0.15614
     0.10368
     0.14071
     0.14379
     0.12528
     0.17465
     0.16539
     0.21168
     0.16848
     0.14997
     0.17465
     0.10985
     0.21785
     0.18700
     0.09751
     0.11294
     0.19008
     0.11294
     0.13762
     0.12219
     0.08825
     0.04197
     0.00494
     0.10677
     0.19008
     0.19934
     0.28265
     0.37214
     0.49865
     0.54186
     0.41534
     0.44311
     0.65911
     0.84734
     1.00163
     0.89672
     0.85969
     0.74551
     1.01397
     1.47375
     1.47992
     0.88129
    -0.50112
    -1.64285
    -1.66753
    -0.35918
    -0.19255
    -1.49782
    -2.04091
    -2.02857
    -1.97611
    -1.85268
    -1.86811
    -1.95451
    -2.12731
    -1.90822
    -1.66753
    -1.29416
    -0.86216
    -0.52890
    -0.10924
     0.33820
     0.49248
     0.52643
     0.64060
     0.67146
     0.73317
     0.70540
     0.67146
     0.71157
     0.67146
     0.67146
     0.57271
     0.47397
     0.39683
     0.30117
     0.23637
     0.30734
     0.32277
     0.22094
     0.18700
     0.24562
     0.18700
     0.16231
     0.14997
     0.08517
     0.16231
     0.15305
     0.13145
     0.10059
     0.09442
     0.07591
     0.08208
     0.14071
     0.16539
     0.05431
     0.02037
     0.07899
     0.08825
     0.03271
     0.04814
    -0.01358
     0.03888
    -0.03518
     0.06665
     0.04814
     0.08517
     0.10059
     0.09751
     0.11294
     0.17157
     0.19008
     0.13145
     0.16848
     0.14071
     0.20551
     0.21785
     0.10985
     0.00185
     0.20242
     0.17157
     0.14379
     0.14071
     0.07282
     0.09442
     0.00185
     0.14688
     0.19008
     0.12837
     0.19625
     0.14688
     0.20860
     0.27340
     0.27648
     0.30117
     0.31042
     0.33511
     0.35363
     0.39991
     0.32277
     0.35363
     0.22094
     0.34128
     0.31042
     0.25488
     0.19625
     0.16231
     0.18700
     0.18700
     0.11911
     0.09134
     0.09751
     0.11911
     0.17465
     0.09134
     0.10368
     0.19317
     0.23020
     0.34745
     0.44928
     0.45237
     0.51717
     0.39374
     0.43077
     0.21477
    -0.00741
    -0.11541
    -0.01666
     0.28574
     0.75169
     0.72391
    -0.14318
    -0.93930
    -0.96399
    -0.43324
     0.02345
     0.35671
     0.30425
    -0.22958
    -0.99176
    -0.84056
    -0.08146
     0.24562
     0.48631
     0.50483
     0.20242
     0.12219
     0.28882
     0.45545
     0.39683
     0.42768
     0.58814
     0.64368
     0.62208
     0.60048
     0.50791
     0.40608
     0.43385
     0.40608
     0.32894
     0.32277
     0.25180
     0.14688
     0.14379
     0.06665
    -0.00123
    -0.09381
    -0.07838
    -0.02284
    -0.18021
    -0.15861
    -0.19872
    -0.18947
    -0.22649
    -0.18638
    -0.23267
    -0.25427
    -0.25118
    -0.17712
    -0.26352
    -0.17404
    -0.22032
    -0.25118
    -0.22032
    -0.18638
    -0.21724
    -0.24809
    -0.19564
    -0.27895
    -0.22649
    -0.18329
    -0.16478
    -0.11232
    -0.14009
    -0.11232
    -0.17404
    -0.11232
    -0.08764
    -0.12775
    -0.08764
    -0.01975
    -0.02901
    -0.01049
    -0.02284
     0.03888
    -0.01666
     0.02345
    -0.01358
     0.02037
     0.03579
     0.05431
    -0.00741
     0.00802
     0.05122
    -0.01358
     0.00185
     0.07282
     0.04814
     0.00185
     0.04505
     0.03579
     0.04814
    -0.00741
    -0.04135
     0.05122
     0.03888
     0.03888
     0.02962
     0.06357
     0.02037
    -0.02592
     0.00494
     0.02345
     0.10677
     0.06357
     0.07282
     0.08825
     0.06665
     0.03579
     0.04505
     0.07899
     0.07282
     0.10677
     0.15614
     0.09134
     0.06974
     0.11602
     0.06665
     0.14688
     0.12528
     0.12528
     0.03888
     0.06974
     0.05122
     0.10059
     0.14997
     0.10677
     0.14071
     0.13454
     0.18700
     0.24254
     0.29191
     0.25180
     0.29808
     0.30734
     0.40300
     0.37831
     0.33820
     0.35671
     0.36288
     0.22094
     0.12837
    -0.03518
    -0.15861
    -0.17712
     0.01419
    -0.22341
    -0.16478
    -0.09689
     0.14997
     0.39683
     0.47088
     0.28265
    -0.11232
    -0.08764
     0.22711
     0.59740
     0.00185
    -0.34375
     0.32894
     1.06335
     0.89980
     0.72083
     0.10368
    -0.23267
    -0.72638
    -0.98250
    -0.73256
    -0.38387
     0.08825
    -0.05986
    -0.25735
    -0.60604
    -0.68627
    -0.74181
    -0.69244
    -0.48878
    -0.33449
    -0.26044
    -0.22032
    -0.17712
    -0.09072
    -0.09998
    -0.05678
    -0.00123
     0.00494
     0.04197
     0.10985
     0.08208
     0.13454
     0.06974
     0.07591
     0.11602
     0.14071
     0.14688
     0.11911
     0.06974
     0.02654
     0.09751
     0.04814
     0.14071
     0.07282
     0.08208
     0.02345
     0.07282
     0.06357
     0.01111
    -0.01666
     0.02654
     0.02962
     0.02654
     0.04197
    -0.01049
    -0.00741
     0.04814
    -0.05061
     0.00494
     0.01419
    -0.02901
    -0.08146
    -0.01049
    -0.02901
    -0.05986
    -0.03826
    -0.04444
    -0.02284
    -0.00123
    -0.01358
    -0.07529
    -0.05369
    -0.07838
    -0.06912
    -0.07838
    -0.03209
    -0.06604
    -0.11232
    -0.07529
    -0.08455
    -0.07221
    -0.10924
    -0.09072
    -0.16169
    -0.12158
    -0.09381
    -0.12466
    -0.17095
    -0.10306
    -0.19872
    -0.13392
    -0.12775
    -0.08455
    -0.14626
    -0.17404
    -0.13701
    -0.15861
    -0.16169
    -0.19872
    -0.14626
    -0.17712
    -0.12158
    -0.20489
    -0.26352
    -0.19255
    -0.14009
    -0.00432
    -0.00741
     0.02037
    -0.02592
    -0.04135
     0.02962
     0.14379
     0.09134
     0.09442
     0.16539
     0.18700
     0.26105
     0.22094
     0.18391
     0.20242
     0.10059
     0.07591
     0.13454
     0.10059
    -0.01666
    -0.03209
    -0.01666
    -0.09072
    -0.26044
    -0.54124
    -1.03187
    -1.58422
    -2.17360
    -1.85576
    -0.39930
     0.10677
    -0.64924
    -0.57827
    -1.47930
    -1.85885
    -1.95451
    -1.70456
    -0.91461
    -0.60295
    -0.41781
     0.21168
     0.91214
     0.42151
    -0.23267
    -0.42398
    -0.20181
     0.19934
     0.62517
     0.82266
     0.81957
     0.65603
     0.53260
     0.45237
     0.42768
     0.42460
     0.39683
     0.44003
     0.39991
     0.31042
     0.20860
     0.22711
     0.15305
     0.10368
    -0.03518
    -0.07838
    -0.09381
     0.01419
    -0.00741
    -0.14318
    -0.13084
    -0.09998
    -0.16169
    -0.14935
    -0.09381
    -0.14009
    -0.11849
    -0.01975
    -0.10615
    -0.08764
    -0.08455
    -0.09689
    -0.16169
    -0.05678
    -0.00432
    -0.03518
    -0.10924
    -0.11849
    -0.04444
    -0.11232
    -0.02901
     0.01111
     0.05739
     0.08208
     0.08825
     0.05739
     0.10677
     0.07899
     0.04197
     0.14688
     0.17465
     0.18700
     0.14379
     0.18391
     0.17774
     0.13145
     0.10677
     0.07899
     0.13454
     0.11294
     0.09134
     0.07899
     0.04814
     0.02345
     0.09134
     0.04814
     0.16848
     0.10985
     0.01111
     0.06665
     0.08208
     0.19625
     0.33202
     0.30425
     0.22711
     0.23637
     0.30117
     0.29808
     0.29191
     0.31042
     0.26722
     0.24562
     0.32585
     0.27648
     0.13454
     0.11602
     0.06974
     0.05431
    -0.01666
    -0.04752
    -0.06912
    -0.14009
    -0.11849
    -0.14009
    -0.12466
    -0.14318
    -0.10924
    -0.12466
    -0.02284
     0.01111
    -0.02901
    -0.14318
    -0.15861
    -0.18947
    -0.24192
    -0.13084
     0.26722
     0.63134
     0.67146
     0.36597
     0.01419
     0.21168
     0.62517
     0.72700
     0.96769
     0.61283
     0.05122
    -0.57210
    -0.82821
    -0.22032
     0.45854
     0.99854
     0.42460
    -1.25096
    -2.13965
    -1.78171
    -0.80970
    -0.11541
    -0.16786
    -0.59370
    -0.79427
    -0.71713
    -0.70787
    -0.50421
    -0.26661
     0.09751
     0.52951
     0.50174
     0.44620
     0.27340
     0.28574
     0.35671
     0.31968
     0.27648
     0.32894
     0.35980
     0.28265
     0.29808
     0.33511
     0.24871
     0.20860
     0.16231
     0.16539
     0.22094
     0.23945
     0.27957
     0.26105
     0.27031
     0.21477
     0.30117
     0.27648
     0.25180
     0.15922
     0.16848
     0.22711
     0.21168
     0.12528
     0.12219
     0.09751
     0.06974
     0.11602
     0.09134
     0.05122
     0.10985
     0.06357
     0.02345
     0.03579
     0.03888
     0.00802
     0.01419
     0.01419
     0.07899
     0.03888
     0.03579
     0.01111
     0.04814
     0.00494
     0.01111
     0.03271
     0.08208
     0.03579
     0.06357
     0.10059
     0.10985
     0.04814
     0.01419
     0.09442
     0.12219
     0.09751
     0.10368
     0.08208
     0.10059
     0.07282
     0.13454
     0.10677
     0.15922
     0.15922
     0.14071
     0.14688
     0.15614
     0.19934
     0.04814
     0.14688
     0.23328
     0.18082
     0.20242
     0.19625
     0.17157
     0.15922
     0.14997
     0.17774
     0.13145
     0.17465
     0.15305
     0.14071
     0.13454
     0.13762
     0.11602
     0.09134
     0.15922
     0.14071
     0.09134
     0.07899
     0.10059
     0.05739
     0.08208
     0.05431
     0.08208
     0.12528
     0.13762
     0.09751
     0.15305
     0.09751
     0.05739
     0.04197
     0.13145
     0.12219
     0.04197
    -0.02284
    -0.11541
    -0.02901
     0.33820
     0.54494
     0.60357
     0.57888
     0.57271
     0.56654
     0.45854
     0.54803
     0.64368
     0.63134
     0.72700
     0.53877
     0.45237
     0.80106
     1.29169
     0.98312
     0.48631
    -0.18329
    -0.28204
    -0.05369
    -0.31907
    -0.63381
     0.73934
     1.49226
     1.44906
     0.41225
    -0.82513
    -1.32810
    -0.69861
     0.52951
     1.00472
     0.61591
     0.19625
     0.09134
    -0.40238
    -0.69861
    -0.45792
    -0.19564
    -0.10924
    -0.23575
    -0.19255
    -0.14318
    -0.31289
    -0.31598
    -0.34684
    -0.28204
    -0.15552
    -0.02901
     0.13145
     0.13762
     0.19625
     0.19934
     0.14071
     0.10677
     0.10368
     0.02037
     0.04505
    -0.00432
     0.02345
     0.10677
     0.10985
     0.02037
     0.04814
     0.00802
     0.03579
     0.04505
     0.07282
     0.08517
     0.09134
     0.10368
     0.10677
     0.05431
     0.06665
     0.10059
     0.09134
     0.09134
     0.15305
     0.05739
     0.02654
     0.08208
    -0.00741
    -0.01666
     0.03271
    -0.03826
    -0.04752
    -0.01358
    -0.03518
    -0.06295
    -0.08455
    -0.05986
    -0.10306
    -0.05061
    -0.01358
    -0.09072
    -0.15861
    -0.04444
    -0.06912
    -0.08764
    -0.17095
    -0.10615
    -0.08455
    -0.02284
    -0.01666
    -0.08455
    -0.04752
    -0.06912
    -0.10615
    -0.06295
     0.01419
    -0.06604
    -0.03826
    -0.01975
    -0.03209
    -0.03826
    -0.06912
    -0.02901
    -0.02592
     0.01419
     0.05122
     0.00494
    -0.03826
    -0.05061
    -0.03209
    -0.01049
     0.02962
     0.02962
     0.02345
    -0.00432
     0.05122
     0.09442
     0.01111
    -0.01358
     0.02345
    -0.01975
     0.03888
     0.02962
    -0.04444
    -0.07529
    -0.14935
    -0.14935
    -0.05678
    -0.10306
    -0.17712
    -0.23267
    -0.24809
    -0.20489
    -0.30055
    -0.26661
    -0.34992
    -0.36844
    -0.34684
    -0.32832
    -0.30055
    -0.33449
    -0.34375
    -0.33758
    -0.32524
    -0.25118
    -0.29747
    -0.32832
    -0.33758
    -0.33449
    -0.34992
    -0.43632
    -0.48570
    -0.32832
    -0.11232
     0.00185
    -0.05369
    -0.18021
    -0.18638
    -0.17404
    -0.22649
    -0.26352
    -0.34684
    -0.34992
    -0.24501
    -0.11232
     0.29500
     0.81031
     1.26700
     2.36553
     4.14600
     5.02235
     3.64611
     0.01111
    -3.97875
    -4.64836
    -1.78788
     1.14666
     1.57866
     0.78563
    -0.22341
    -0.96399
    -1.74159
    -2.85863
    -3.38629
    -3.36778
    -2.98514
    -2.29702
    -1.52250
    -0.75724
    -0.06295
     0.35363
     0.63134
     0.91523
     0.96769
     0.88746
     0.68380
     0.68071
     0.59740
     0.49248
     0.40608
     0.30734
     0.22711
     0.21477
     0.23020
     0.16539
     0.16848
     0.09134
     0.07591
     0.12219
     0.15922
     0.16231
     0.03888
     0.15614
     0.07591
     0.11602
     0.08208
     0.01111
     0.11602
     0.02962
     0.08208
     0.08208
     0.10985
     0.05431
     0.09442
     0.07282
     0.15305
     0.19934
     0.17465
     0.10985
     0.16231
     0.14379
     0.14997
     0.17465
     0.12219
     0.19008
     0.16231
     0.18700
     0.15614
     0.10368
     0.04814
    -0.02592
     0.06357
     0.03271
     0.04197
     0.00494
     0.02037
    -0.11849
    -0.02592
    -0.14935
    -0.06295
    -0.04135
    -0.05678
    -0.08764
    -0.09998
    -0.13701
    -0.08455
    -0.13701
    -0.06912
     0.05739
    -0.01975
    -0.08146
    -0.04135
    -0.01358
    -0.01049
     0.02037
     0.02037
     0.09751
     0.09751
     0.09134
     0.10368
     0.14688
     0.09751
     0.04505
     0.10677
     0.19625
     0.19625
     0.05739
     0.04197
    -0.01358
     0.06974
     0.05739
     0.03271
    -0.05061
    -0.00432
     0.20242
     0.17157
     0.03888
    -0.06295
    -0.08455
     0.02345
     0.30734
     0.57580
     0.68688
     0.93374
     1.37809
     1.70209
     1.76072
     1.54472
     1.30095
    -0.14009
    -1.48239
    -1.69222
    -1.27256
    -0.33449
     0.64060
     0.18700
    -0.88376
    -1.45153
    -2.00388
    -2.67040
    -3.09315
    -3.20732
    -2.97897
    -2.45748
    -1.71691
    -0.84364
    -0.50421
    -0.80970
    -1.10902
    -1.08124
    -1.04730
    -0.80970
    -0.59987
    -0.21415
     0.09442
     0.26414
     0.27648
     0.36905
     0.30117
     0.28882
     0.34745
     0.48323
     0.58197
     0.76094
     0.82574
     0.82883
     0.85043
     0.83500
     0.79180
     0.84426
     0.88746
     0.76711
     0.76403
     0.75169
     0.81649
     0.73009
     0.75169
     0.73009
     0.66220
     0.72391
     0.68380
     0.60666
     0.59740
     0.49865
     0.42151
     0.47397
     0.50791
     0.38757
     0.38757
     0.33202
     0.37214
     0.34128
     0.29808
     0.28265
     0.27031
     0.22402
     0.25180
     0.23020
     0.25180
     0.20551
     0.11911
     0.13454
     0.23637
     0.20860
     0.18082
     0.14071
     0.08208
     0.14688
     0.09134
     0.10677
     0.18082
     0.11911
     0.11294
     0.13145
     0.10985
     0.05431
     0.10368
     0.06048
     0.15305
     0.09442
     0.02654
     0.09442
     0.11294
     0.10059
     0.02037
     0.05739
     0.06665
     0.02654
     0.02037
     0.01111
    -0.02284
    -0.07838
    -0.10615
    -0.14009
    -0.11849
    -0.12158
    -0.21415
    -0.16169
    -0.22341
    -0.20489
    -0.22958
    -0.22649
    -0.28512
    -0.30981
    -0.16169
    -0.07529
     0.09442
     0.38757
     0.58814
     0.70540
     1.24540
     1.82552
     1.93352
     1.03866
    -1.16456
    -2.43897
    -2.71051
    -2.80309
    -3.28446
    -2.40811
    -1.71691
    -1.64285
    -2.13657
    -3.01909
    -3.53132
    -4.12378
    -4.38916
    -3.93864
    -3.13943
    -1.10593
     2.55067
     2.58770
     0.86894
     1.16517
     1.35340
     1.87798
     2.37787
     2.91787
     3.02896
     2.86850
     2.52290
     2.18655
     1.68358
     1.38735
     1.09112
     0.89054
     0.71157
     0.50174
     0.40300
     0.25797
     0.23945
     0.25180
     0.24562
     0.29808
     0.19934
     0.26414
     0.26105
     0.24254
     0.23637
     0.30734
     0.29191
     0.25797
     0.28882
     0.28574
     0.26722
     0.17465
     0.20551
     0.19317
     0.20860
     0.22094
     0.13454
     0.09134
     0.06665
     0.07591
    -0.01358
     0.01419
     0.06048
    -0.00432
    -0.05678
    -0.04135
    -0.06912
    -0.07221
    -0.05369
    -0.07529
    -0.09689
    -0.12466
    -0.09072
    -0.13084
    -0.09998
    -0.10615
    -0.10615
    -0.20798
    -0.04135
    -0.05061
    -0.10924
    -0.08764
    -0.05061
    -0.04752
    -0.07838
    -0.07838
    -0.04752
    -0.01666
    -0.03826
     0.03271
     0.02037
     0.01419
     0.02037
    -0.07529
     0.02962
     0.00494
     0.04814
     0.00802
    -0.02592
     0.02345
     0.00494
    -0.05678
     0.01419
     0.02654
    -0.01975
    -0.00432
    -0.03518
     0.04814
     0.07282
     0.07282
     0.17157
     0.24562
     0.38757
     0.40917
     0.36905
     0.39065
     0.46471
     0.16231
     0.06048
     0.24254
     0.23020
     0.20551
     0.29500
     0.12528
    -0.60913
    -1.87119
    -1.56262
    -0.69861
    -0.09998
    -0.49187
    -0.92387
    -1.64285
    -2.50994
    -2.61486
    -2.06868
    -1.61508
    -1.74468
    -2.09028
    -2.52228
    -2.70743
    -2.87097
    -2.56548
    -2.18902
    -1.99154
    -1.97611
    -1.94216
    -1.77862
    -1.73851
    -1.52868
    -1.26330
    -0.98250
    -0.66158
    -0.34375
    -0.01358
     0.32277
     0.43077
     0.59123
     0.73317
     0.77020
     0.83191
     0.89054
     0.87203
     0.91523
     0.98620
     0.95534
     0.95534
     0.93374
     0.94300
     0.89054
     0.85043
     0.81031
     0.78563
     0.75477
     0.73626
     0.67146
     0.70540
     0.61591
     0.48631
     0.35980
     0.31968
     0.23945
     0.26105
     0.18700
     0.05431
     0.06357
     0.04814
     0.18391
     0.63443
     1.02940
     1.10037
     0.85660
     0.75169
     0.89363
     1.10655
     1.25158
     1.48301
     1.43055
     1.42746
     1.46758
     1.38426
     1.20837
     1.09112
     1.81627
     3.84668
     2.54759
     0.77637
     0.56346
     1.06952
     2.60621
     2.21124
     1.53855
     1.49843
     1.32872
     1.27318
     1.28243
     0.98929
     0.93683
     0.81649
     0.56963
     0.52025
     0.40300
     0.17157
     0.13145
     0.05431
    -0.09998
    -0.04444
    -0.09072
    -0.22341
     0.11911
     0.57580
     0.68997
     0.68997
     0.89054
     1.24540
     0.70849
    -0.12158
    -1.28490
    -0.95781
    -0.41472
    -0.28204
    -1.32193
    -2.06559
    -2.33097
    -2.56857
    -2.72286
    -3.26903
    -3.86458
    -4.46321
    -4.50333
    -4.33053
    -4.00652
    -3.74115
    -3.45726
    -3.27520
    -3.03452
    -2.75989
    -2.31245
    -1.75085
    -1.36822
    -0.88684
    -0.51038
    -0.14935
     0.16231
     0.41843
     0.57888
     0.64060
     0.79797
     0.90289
     0.90906
     0.85043
     0.82266
     0.85043
     0.81957
     0.89054
     0.82574
     0.79180
     0.73009
     0.70540
     0.68688
     0.68688
     0.61283
     0.52951
     0.58506
     0.57888
     0.53260
     0.44928
     0.44620
     0.36597
     0.31968
     0.38140
     0.42768
     0.28265
     0.31351
     0.26105
     0.27031
     0.26105
     0.21168
     0.19934
     0.14688
     0.23020
     0.21785
     0.21477
     0.19934
     0.15305
     0.15614
     0.13145
     0.25797
     0.18700
     0.14379
     0.17157
     0.19625
     0.20242
     0.17774
     0.19317
     0.25488
     0.18082
     0.19008
     0.17157
     0.16848
     0.18700
     0.06974
     0.05122
     0.17465
     0.11602
     0.09442
     0.00802
     0.03888
    -0.01358
    -0.00432
    -0.06912
    -0.10924
    -0.10924
    -0.07529
    -0.11232
    -0.15244
    -0.20489
    -0.23575
    -0.23267
    -0.11232
     0.02345
    -0.02901
    -0.04135
    -0.07838
     0.02962
     0.25488
     0.68380
     0.92449
     1.09420
     1.39043
     1.26700
     1.10346
     1.09729
     1.27935
     1.47992
     1.54472
     1.60335
     1.64655
     1.78232
     1.79158
     1.71752
     1.83169
     1.64346
     1.74529
     2.61239
     1.17135
     0.14688
    -1.49473
    -2.57166
    -3.37703
    -4.12687
    -2.52228
     0.17465
     0.01728
    -1.14913
    -2.53154
    -2.76606
    -2.90800
    -2.72286
    -2.03474
    -1.16764
    -0.39621
     0.36905
     1.07260
     1.54781
     1.78232
     1.93970
     1.92427
     1.89649
     1.75146
     1.44598
     1.21763
     0.94300
     0.75169
     0.66528
     0.48940
     0.29808
     0.16539
     0.15305
     0.02654
    -0.02284
    -0.05678
    -0.14935
    -0.20181
    -0.23575
    -0.15861
    -0.20489
    -0.26969
    -0.25118
    -0.23267
    -0.29747
    -0.28821
    -0.33449
    -0.24501
    -0.30364
    -0.22958
    -0.26969
    -0.26044
    -0.26352
    -0.25735
    -0.19872
    -0.18329
    -0.18638
    -0.24192
    -0.24192
    -0.16478
    -0.19255
    -0.16478
    -0.15552
    -0.19564
    -0.14318
    -0.07838
    -0.10924
    -0.13392
    -0.12775
    -0.16478
    -0.17404
    -0.07529
    -0.05678
    -0.09381
    -0.07529
    -0.13392
    -0.04444
    -0.06912
    -0.09381
    -0.03518
    -0.10924
    -0.01666
    -0.02901
    -0.06295
    -0.05986
    -0.13701
    -0.12466
    -0.04752
    -0.00123
    -0.02901
    -0.07529
    -0.04752
    -0.07838
    -0.07529
    -0.06912
    -0.03209
    -0.03518
    -0.01975
    -0.03209
    -0.05061
     0.00494
    -0.04444
    -0.11541
    -0.02901
     0.05122
     0.02345
    -0.12158
    -0.01049
    -0.06295
    -0.03826
    -0.10615
    -0.03826
    -0.05061
    -0.03209
    -0.05369
    -0.05986
    -0.05986
    -0.05369
    -0.11849
    -0.03209
     0.13762
     0.00185
    -0.05678
    -0.08146
    -0.07529
    -0.09689
    -0.09072
    -0.08146
    -0.04444
    -0.07221
    -0.11541
    -0.21107
    -0.22032
    -0.22341
    -0.30981
    -0.31907
    -0.11541
     0.02037
     0.10677
     0.12219
     0.18700
     0.32585
     0.09751
    -0.31598
     0.26722
     0.59740
    -1.80022
    -4.00652
    -4.47556
    -4.91065
    -4.18858
    -2.06868
    -1.19850
    -1.70148
    -3.23818
    -4.21635
    -4.38607
    -4.27807
    -3.37395
    -1.71382
    -0.58135
    -0.14935
     0.02654
     0.11911
     0.60357
     1.78232
     2.64016
     2.41798
     2.32850
     1.97055
     1.55089
     1.66506
     1.79158
     1.76381
     1.48301
     1.31946
     1.24540
     1.14666
     0.99237
     0.91832
     0.76403
     0.66220
     0.59431
     0.39991
     0.30117
     0.31660
     0.25180
     0.10677
     0.17774
     0.06665
     0.06974
     0.06048
    -0.00432
     0.02345
     0.04197
     0.04197
     0.00802
     0.04814
     0.04814
     0.09134
     0.04197
     0.04814
     0.14997
     0.13454
     0.07591
     0.08825
     0.07282
     0.13145
     0.10368
     0.11294
     0.14688
     0.20860
     0.14071
     0.13145
     0.13145
     0.16848
     0.04814
     0.14379
     0.15922
     0.09751
     0.08825
     0.06974
     0.10368
     0.06974
     0.04505
     0.08208
     0.11602
     0.07899
     0.13454
     0.08825
     0.09442
     0.09751
     0.10368
     0.10368
     0.13762
     0.16231
     0.10368
     0.13454
     0.19625
     0.14688
     0.08825
     0.08825
     0.15305
     0.12528
     0.15614
     0.10677
     0.08825
     0.10677
     0.02654
    -0.04135
     0.05739
     0.05431
    -0.10615
     0.01419
    -0.05369
    -0.02284
    -0.05678
    -0.00741
    -0.04444
     0.12219
     0.34437
     0.48323
     0.45545
     0.49248
     0.46163
     0.51717
     0.59740
     0.45237
     0.21168
    -0.04444
    -0.55358
    -1.15530
    -1.65828
    -1.67679
    -1.88662
    -2.63337
    -3.12400
    -3.49429
    -3.30606
    -3.04995
    -2.93269
    -3.01600
    -3.68252
    -3.57452
    -2.71360
    -1.75393
    -1.40525
    -0.77267
     0.01111
     0.60048
     0.88746
     0.75477
     0.95843
     1.02940
     1.60952
     2.01375
     2.10324
     1.91501
     1.76689
     1.59409
     1.34106
     1.02014
     0.77329
     0.52643
     0.46471
     0.41843
     0.39683
     0.45237
     0.80723
     1.23306
     1.55089
     2.11558
     2.38096
     2.49513
     3.01353
     2.98267
     3.07216
     3.66154
     3.80657
     3.89297
     2.95182
     3.18942
     3.42394
     2.96416
     2.63707
     2.19890
     1.60952
     1.17443
     0.68688
     0.31660
    -0.15552
    -0.42090
    -0.55050
    -0.67393
    -0.63381
    -0.66158
    -0.62147
    -0.58444
    -0.56284
    -0.48878
    -0.42398
    -0.28512
    -0.34375
    -0.29438
    -0.30981
    -0.32215
    -0.23575
    -0.27587
    -0.17404
    -0.24501
    -0.21107
    -0.19564
    -0.14935
    -0.23575
    -0.24501
    -0.21724
    -0.17404
    -0.14626
    -0.14626
    -0.18638
    -0.19872
    -0.22649
    -0.34684
    -0.20798
    -0.25427
    -0.27278
    -0.30055
    -0.32832
    -0.29747
    -0.27895
    -0.32215
    -0.33449
    -0.38387
    -0.32215
    -0.29129
    -0.25118
    -0.38078
    -0.33449
    -0.31289
    -0.35609
    -0.31598
    -0.30364
    -0.39312
    -0.37461
    -0.38695
    -0.37770
    -0.37770
    -0.41164
    -0.42090
    -0.34375
    -0.30981
    -0.28821
    -0.09381
     0.05122
     0.26722
     0.30734
     0.53260
     0.56346
     0.37523
    -0.05678
    -0.08146
     0.33202
    -0.14318
    -1.34353
    -1.68913
    -2.34948
    -2.47908
    -2.68274
    -2.50068
    -1.85268
    -1.29107
    -1.68605
    -2.24457
    -2.33714
    -2.32788
    -2.11805
    -1.89896
    -1.60273
    -1.05039
    -0.57827
    -0.11849
     0.15922
     0.38140
     0.41843
     0.24254
     0.05739
    -0.10924
    -0.31289
    -0.39930
    -0.37461
    -0.34375
    -0.41164
    -0.29747
    -0.23267
    -0.14009
    -0.09998
    -0.09998
    -0.05061
    -0.04444
     0.03888
    -0.00741
    -0.04752
    -0.09689
    -0.10306
    -0.17095
    -0.05678
     0.01111
     0.02962
     0.05122
    -0.05061
     0.01111
     0.03888
     0.10985
     0.01419
     0.10985
     0.25797
     0.35671
     0.33202
     0.27340
     0.27648
     0.21785
     0.48323
     0.72700
     0.76403
     0.55111
     0.43385
     0.38140
     0.59431
     0.60048
     0.55111
     0.53260
     0.51100
     0.48631
     0.51408
     0.31351
     0.18391
     0.03579
     0.06048
     0.06974
     0.01111
    -0.05061
    -0.14626
    -0.28821
    -0.33449
    -0.52272
    -0.62764
    -0.99484
    -1.01953
    -0.29129
     1.62495
     3.58748
     1.28243
    -0.49187
    -0.71095
     0.13454
     1.43672
     2.27913
     1.79158
     1.57558
     1.56632
     1.37809
     1.16209
     1.27935
     0.93374
     0.51100
     0.29191
     0.14997
     0.05122
     0.06048
    -0.04752
     0.05739
     0.20551
     0.17465
     0.20860
     0.45854
     0.52025
     0.07282
    -0.10924
    -0.21415
    -0.62764
    -1.01027
    -1.05347
    -0.83747
    -0.67701
    -0.99484
    -1.10593
    -1.45770
    -1.83108
    -2.17360
    -2.94194
    -3.17337
    -3.44183
    -3.08080
    -2.64880
    -2.72903
    -2.62103
    -1.97919
    -1.65211
    -1.59656
    -1.49473
    -1.43302
    -1.34970
    -1.07199
    -0.39312
    -0.05986
     0.25797
     0.42151
     0.57580
     0.70231
     0.77946
     0.93066
     0.89054
     0.88129
     0.85969
     0.65294
     0.55111
     0.41843
     0.36905
     0.20860
     0.17157
     0.14997
     0.08825
     0.06357
     0.08517
     0.08825
     0.11294
     0.06048
     0.05122
     0.09751
     0.10985
     0.13454
     0.13454
     0.15922
     0.11602
     0.10677
     0.17774
     0.17774
     0.15305
     0.10368
     0.15614
     0.10677
     0.13145
     0.08825
     0.10677
     0.07591
     0.04505
     0.03271
     0.06974
     0.07591
    -0.00741
    -0.01975
    -0.04752
    -0.00123
     0.04197
    -0.08455
    -0.05061
    -0.01975
    -0.07529
    -0.01666
    -0.06295
    -0.05678
    -0.01975
    -0.05986
    -0.04752
    -0.02901
     0.01111
    -0.09381
    -0.11232
    -0.02901
    -0.01975
    -0.08455
    -0.07529
    -0.04444
    -0.05678
    -0.11849
    -0.05369
    -0.13084
    -0.13392
    -0.07529
    -0.12775
    -0.14935
    -0.10306
    -0.11849
    -0.25735
    -0.17095
    -0.08764
    -0.23575
    -0.12158
    -0.16169
    -0.20798
    -0.15552
    -0.23575
    -0.12775
    -0.14009
    -0.19255
    -0.11541
    -0.18638
    -0.12466
    -0.15552
    -0.17095
    -0.16786
    -0.13701
    -0.08455
    -0.17095
    -0.09381
    -0.14935
    -0.13084
    -0.19872
    -0.12466
    -0.12158
    -0.05061
    -0.16478
    -0.09689
    -0.10306
    -0.07221
    -0.21415
    -0.17404
    -0.08455
    -0.09072
    -0.16478
    -0.21415
    -0.25735
    -0.28204
    -0.35918
    -0.30981
    -0.24809
    -0.18638
     0.17465
     0.47705
     0.55111
     2.18964
     5.12726
     6.37390
     5.04395
     1.31638
    -2.18902
    -3.63624
    -1.43610
     1.49843
     2.91787
     1.77924
     1.03249
    -0.13084
    -1.19233
    -1.94216
    -2.60560
    -2.78766
    -2.61794
    -2.52537
    -2.01314
    -1.35896
    -0.71713
    -0.05061
     0.38448
     0.68380
     0.75169
     0.71157
     0.68997
     0.57271
     0.51717
     0.14997
     0.07591
     0.43694
     0.28882
     0.19317
     0.05431
     0.06357
     0.07282
    -0.00741
     0.03888
     0.04197
     0.00185
     0.02654
    -0.03209
     0.01728
    -0.02901
    -0.00741
    -0.03826
     0.00185
    -0.06295
    -0.01358
    -0.10615
     0.00185
    -0.01049
    -0.13392
    -0.07529
    -0.08455
    -0.05369
    -0.10615
    -0.12158
    -0.11232
    -0.15861
    -0.11541
    -0.12775
    -0.14935
    -0.16786
    -0.15244
    -0.26044
    -0.14626
    -0.18329
    -0.19564
    -0.17404
    -0.18638
    -0.16786
    -0.22341
    -0.17712
    -0.22032
    -0.18021
    -0.14626
    -0.19255
    -0.19872
    -0.14935
    -0.14626
    -0.25735
    -0.15552
    -0.11232
    -0.10306
    -0.20489
    -0.11232
    -0.12158
    -0.20489
    -0.28512
    -0.14935
    -0.15861
    -0.06295
    -0.09998
    -0.12775
    -0.17712
    -0.17095
    -0.14935
    -0.18329
    -0.10615
    -0.15552
    -0.10924
    -0.05061
    -0.10924
    -0.10615
    -0.16786
    -0.19564
    -0.16478
    -0.19255
    -0.16169
    -0.22032
    -0.29129
    -0.22032
    -0.24809
    -0.29747
    -0.30055
    -0.29747
    -0.38078
    -0.43324
    -0.49804
    -0.51655
    -0.55975
    -0.45484
    -0.24809
    -0.12466
     0.20242
     0.56654
     0.82574
     0.81340
     0.40917
     0.71466
     0.98929
     0.45545
    -0.84056
    -1.61508
    -2.16434
    -1.61508
    -0.41781
     0.19317
    -0.18638
    -1.04113
    -1.87428
    -2.39885
    -2.69817
    -2.59943
    -2.42971
    -2.16742
    -1.70765
    -1.07507
    -0.56901
    -0.16169
    -0.00123
     0.01419
    -0.14626
    -0.36844
    -0.34684
    -0.26044
    -0.21107
    -0.23575
    -0.31598
    -0.32215
    -0.39621
    -0.25118
    -0.02592
     0.27648
     0.02654
    -0.29129
    -0.23575
    -0.17095
     0.04197
     0.13454
     0.35980
     0.50483
     0.81031
     0.85969
     1.04792
     1.16517
     1.10963
     1.07877
     1.03249
     1.14357
     1.12815
     1.04483
     0.93683
     0.90289
     0.84117
     0.77020
     0.57271
     0.57271
     0.45545
     0.40917
     0.30117
     0.22402
     0.15305
     0.11602
    -0.00432
     0.06048
     0.08825
     0.02345
    -0.05061
     0.01419
     0.04197
     0.02037
    -0.00123
    -0.08455
     0.02654
     0.07591
     0.04505
     0.07282
     0.01728
     0.10985
     0.01111
     0.04505
     0.12219
     0.11911
     0.07282
     0.01419
     0.12837
     0.10985
     0.10985
     0.04814
     0.07282
     0.11911
     0.15614
     0.09751
     0.11602
     0.06357
     0.10677
     0.09442
     0.13762
     0.17157
     0.08825
     0.13145
     0.08825
     0.11602
     0.11602
     0.09751
     0.07591
     0.15305
     0.11294
     0.19317
     0.10985
     0.09751
     0.08517
     0.10985
     0.15305
     0.18391
     0.09751
     0.09134
     0.10677
     0.12528
     0.12219
     0.06357
     0.12219
     0.05739
     0.06974
     0.03579
     0.00802
    -0.11849
    -0.22958
    -0.28821
    -0.38387
    -0.33141
    -0.32832
    -0.19872
    -0.10924
     0.19934
     0.73626
     1.27009
     1.86872
     2.61239
     2.88393
     2.92096
     1.31020
    -0.73564
    -1.87736
    -2.74446
    -0.20181
     1.64964
     1.62804
     0.65911
    -0.50421
    -1.51016
    -2.16125
    -2.49451
    -2.49143
    -2.41428
    -2.06251
    -1.53485
    -1.09050
    -0.66775
    -0.22341
    -0.03826
     0.12528
     0.24562
     0.14997
     0.07899
    -0.06604
    -0.03826
    -0.00741
     0.04197
     0.14071
     0.14997
     0.17157
     0.05122
     0.20242
     0.19317
     0.32277
     0.27648
     0.34437
     0.45545
     0.48940
     0.48940
     0.38140
     0.41225
     0.40608
     0.33202
     0.24562
     0.25797
     0.18700
     0.21477
     0.14997
     0.16539
     0.12837
     0.11911
     0.04197
     0.03579
     0.13762
     0.11602
     0.06048
     0.00494
     0.06974
     0.08208
     0.08825
     0.07591
     0.02654
     0.08825
     0.10985
     0.06665
     0.10677
     0.06665
     0.03888
     0.04505
     0.09751
     0.11911
     0.10368
     0.06048
     0.02962
     0.05431
     0.10059
     0.05431
     0.03271
     0.10368
     0.11294
     0.11911
     0.13145
     0.11294
     0.13145
     0.04814
     0.17465
     0.21477
     0.17157
     0.18391
     0.09751
     0.19625
     0.15614
     0.19625
     0.16231
     0.16231
     0.13454
     0.18082
     0.14997
     0.13762
     0.12219
     0.02037
     0.05431
     0.14997
     0.06357
    -0.02901
    -0.06604
    -0.07221
    -0.08455
    -0.05061
    -0.10615
    -0.16478
    -0.22341
    -0.24809
    -0.24501
    -0.23267
    -0.26352
    -0.30672
    -0.26661
    -0.27587
    -0.22649
    -0.32524
    -0.27278
    -0.13084
    -0.02901
     0.26414
     0.61900
     1.04483
     1.21763
     1.48918
     2.41181
     2.78827
     3.02279
     3.10610
     1.94895
    -0.21107
    -1.28182
    -0.51347
    -0.07529
     0.13454
    -0.54124
    -1.67371
    -2.60251
    -3.31223
    -3.80287
    -4.00035
    -4.22870
    -4.16698
    -4.06824
    -3.84915
    -3.62081
    -3.00674
    -2.35565
    -1.70765
    -1.14296
    -0.64924
    -0.18329
     0.16231
     0.36288
     0.40608
     0.51717
     0.69923
     0.69306
     0.84117
     0.87820
     0.85969
     0.69614
     0.78254
     0.82266
     0.78871
     0.71157
     0.70540
     0.63751
     0.59740
     0.56654
     0.51717
     0.45545
     0.43694
     0.47088
     0.40917
     0.39374
     0.42460
     0.37831
     0.32894
     0.38757
     0.33820
     0.32894
     0.33202
     0.32277
     0.33820
     0.23328
     0.26105
     0.21477
     0.32894
     0.22711
     0.23020
     0.20242
     0.19625
     0.16848
     0.15305
     0.18082
     0.19625
     0.23020
     0.14997
     0.22711
     0.13762
     0.14071
     0.20551
     0.23328
     0.17465
     0.23020
     0.21477
     0.22711
     0.22402
     0.21785
     0.10677
     0.21477
     0.23945
     0.20551
     0.13145
     0.17157
     0.12219
     0.11911
     0.09134
     0.17157
     0.18391
     0.11602
     0.15305
     0.18082
     0.19625
     0.15305
     0.23945
     0.31042
     0.41534
     0.42768
     0.47088
     0.61591
     0.76711
     1.02014
     1.13123
     1.12815
     1.26083
     1.56015
     1.93661
     2.21124
     2.24518
     2.06621
     1.31946
    -0.10924
    -0.61530
    -1.11210
    -1.04730
    -0.48261
     0.01728
    -0.99176
    -2.22297
    -3.07155
    -2.73829
    -2.05634
    -2.33714
    -2.44514
    -2.49143
    -2.16125
    -1.69839
    -0.99176
    -0.21107
     0.05739
     0.10677
     0.48323
     0.70849
     0.93683
     1.02940
     1.13432
     1.10037
     1.10346
     1.06952
     1.01089
     0.90906
     0.81031
     0.76403
     0.60357
     0.60974
     0.54186
     0.56346
     0.47705
     0.45237
     0.44003
     0.42151
     0.36597
     0.25797
     0.20551
     0.25488
     0.16231
     0.22711
     0.12219
     0.13454
     0.02654
     0.05739
     0.17157
     0.16539
     0.07899
     0.10059
     0.15305
     0.11294
     0.06665
    -0.00741
     0.06665
     0.03271
     0.12219
     0.15922
     0.23945
     0.02654
     0.08517
     0.07899
     0.14688
     0.08208
     0.15614
     0.10985
     0.12528
     0.15922
     0.15305
     0.13454
     0.16848
     0.09751
     0.17774
     0.12219
     0.08208
     0.06357
     0.05122
    -0.00432
     0.04197
     0.09751
     0.00494
    -0.01358
     0.06048
     0.03579
     0.03888
     0.08825
     0.14071
     0.19934
     0.30117
     0.37523
     0.46163
     0.50483
     0.56654
     0.61900
     0.72083
     1.06026
     1.34106
     1.34415
     1.34415
     1.12197
     0.76403
     0.39991
     0.11294
    -0.11849
    -0.35609
    -0.32524
    -0.33449
    -0.38695
    -0.66158
    -1.23244
    -1.69839
    -2.03165
    -1.98228
    -2.02857
    -1.88971
    -1.67679
    -1.53793
    -1.41759
    -1.05039
    -0.74181
    -0.44867
    -0.30672
    -0.27278
    -0.11541
    -0.00123
     0.10677
     0.10985
     0.24562
     0.49557
     0.45545
     0.42460
     0.35363
     0.27957
     0.19934
     0.10985
     0.11602
     0.01419
     0.03579
    -0.04135
    -0.04135
    -0.00432
    -0.02592
    -0.06604
     0.00494
     0.07282
     0.08825
     0.02037
     0.06357
     0.09442
     0.10368
     0.09751
     0.04197
     0.09751
     0.14379
     0.17465
     0.11602
     0.11294
     0.10368
     0.08208
     0.11602
     0.16231
     0.16539
     0.09751
     0.09751
     0.10677
     0.10677
     0.05122
    -0.02284
     0.00802
     0.00494
     0.03888
    -0.09689
    -0.10615
    -0.15552
    -0.19564
    -0.23267
    -0.23575
    -0.21724
    -0.29129
    -0.29438
    -0.30981
    -0.34067
    -0.36844
    -0.35301
    -0.31907
    -0.35609
    -0.29438
     0.05431
     0.28882
     0.61900
     0.96152
     1.06643
     1.10037
     1.14666
     1.22997
     1.25158
     1.59718
     1.88724
     1.69592
     1.83169
     2.14644
     2.39947
     1.43672
     0.05739
    -1.22627
    -1.36822
    -0.27587
     0.09442
     0.10985
    -0.45175
    -1.26639
    -1.84959
    -2.09645
    -2.07177
    -1.95451
    -1.66445
    -1.47005
    -1.13062
    -0.87450
    -0.66467
    -0.58753
    -0.51347
    -0.31907
    -0.23267
    -0.15244
     0.08825
     0.17157
     0.18700
     0.21168
     0.23637
     0.34128
     0.28882
     0.27957
     0.31968
     0.30425
     0.37523
     0.37831
     0.35671
     0.25180
     0.30117
     0.30734
     0.32585
     0.35671
     0.23020
     0.24254
     0.23637
     0.27031
     0.22094
     0.18082
     0.19934
     0.11911
     0.22711
     0.20242
     0.17157
     0.15305
     0.11911
     0.08208
     0.10985
     0.22402
     0.14379
     0.10059
     0.06974
     0.08825
     0.14997
     0.10059
     0.12837
     0.09751
     0.03579
     0.15614
     0.13762
     0.15922
     0.05431
     0.09442
     0.07899
     0.15305
     0.12528
     0.09442
     0.12528
     0.07899
     0.13145
     0.13454
     0.11911
     0.12219
     0.13762
     0.18391
     0.14379
     0.13145
     0.13145
     0.11294
     0.09134
     0.24871
     0.21168
     0.11294
     0.11602
     0.16231
     0.14688
     0.11911
     0.14071
     0.08517
     0.13454
     0.11602
     0.14688
     0.13762
     0.12219
     0.09134
     0.04505
     0.11911
     0.14071
     0.06357
     0.05122
     0.11602
     0.10677
     0.07899
     0.06665
     0.01111
     0.02037
     0.03579
     0.05122
     0.00802
     0.03271
     0.00494
    -0.04444
    -0.06604
    -0.00741
    -0.00432
    -0.00432
    -0.01975
     0.01728
     0.06048
    -0.09689
     0.05122
     0.10059
     0.10368
     0.08825
     0.51408
     1.44906
     2.73582
     4.28486
     4.57800
     3.75102
     1.38426
    -1.98845
    -3.28138
    -2.83086
    -1.23553
     1.19295
     1.64346
     0.98620
    -1.15530
    -2.96663
    -3.42949
    -3.40172
    -3.35543
    -3.04069
    -2.57783
    -1.88662
    -1.22936
    -0.58444
    -0.01666
     0.48631
     0.85660
     1.04792
     1.08186
     1.14975
     1.02940
     0.94300
     0.78563
     0.73626
     0.60048
     0.47088
     0.37214
     0.38448
     0.35980
     0.21785
     0.26722
     0.13145
     0.14997
     0.11911
     0.13454
     0.07591
     0.04814
     0.04505
     0.06357
     0.05739
     0.04814
     0.06048
    -0.02284
    -0.00741
     0.06048
     0.06357
    -0.00741
    -0.00123
    -0.01666
    -0.00432
    -0.11232
    -0.00123
    -0.04444
    -0.08764
    -0.11232
    -0.09689
    -0.14935
    -0.18329
    -0.21724
    -0.29747
    -0.24809
    -0.26969
    -0.33141
    -0.29747
    -0.33758
    -0.36844
    -0.35301
    -0.34684
    -0.36535
    -0.39621
    -0.35918
    -0.43632
    -0.33141
    -0.36227
    -0.37152
    -0.48878
    -0.37461
    -0.35609
    -0.41472
    -0.34375
    -0.39004
    -0.44250
    -0.39930
    -0.46410
    -0.42090
    -0.37152
    -0.35301
    -0.33758
    -0.38387
    -0.30981
    -0.26352
    -0.31907
    -0.34375
    -0.24809
    -0.25427
    -0.26044
    -0.26969
    -0.22649
    -0.19564
    -0.18947
    -0.17095
    -0.10924
    -0.15861
    -0.15244
    -0.11232
    -0.11849
    -0.09998
    -0.13392
    -0.12775
    -0.02284
    -0.08455
    -0.03518
    -0.08146
    -0.01666
    -0.04444
    -0.12158
    -0.13084
    -0.04752
    -0.03518
    -0.06912
    -0.05061
    -0.06295
    -0.06295
    -0.06912
    -0.06604
    -0.00741
     0.01728
    -0.03518
     0.00802
    -0.01975
     0.02037
     0.00494
     0.02962
     0.04505
     0.02962
     0.12219
     0.11294
     0.05431
     0.11602
     0.11911
    -0.01666
     0.07591
     0.16848
     0.08208
     0.12528
     0.08208
     0.07899
     0.03579
     0.00494
     0.05739
     0.06048
     0.08208
     0.02345
    -0.02592
     0.01728
     0.09134
     0.15922
     0.10985
     0.32585
     0.50483
     0.90289
     1.36266
     1.87798
     2.68336
     3.51342
     2.72656
    -0.58135
    -4.27190
    -4.85510
    -1.68605
     1.67432
     2.47970
     2.22358
     0.63751
    -1.26947
    -2.21371
    -2.50686
    -2.27851
    -1.61816
    -0.88993
    -0.25427
     0.32277
     0.76094
     0.99237
     1.09112
     1.07569
     0.93374
     0.77329
     0.68071
     0.51717
     0.49865
     0.44003
     0.30117
     0.24254
     0.23020
     0.14379
     0.08517
     0.09134
     0.11602
     0.06974
     0.06357
     0.06974
     0.03579
     0.01728
     0.01728
    -0.03826
    -0.01666
     0.07282
    -0.02901
    -0.01975
    -0.00123
     0.00185
    -0.05678
    -0.06295
    -0.05369
    -0.00432
    -0.02901
    -0.02901
     0.01111
    -0.08146
    -0.03826
    -0.10615
    -0.04752
    -0.01049
    -0.01049
    -0.06295
    -0.01358
    -0.04752
    -0.03826
    -0.03518
    -0.03518
    -0.03209
     0.04505
    -0.01358
    -0.02901
    -0.02284
    -0.05061
    -0.02592
    -0.02592
     0.03579
     0.02037
     0.01111
     0.06357
     0.02962
     0.05122
     0.01111
     0.01728
     0.08208
     0.11602
     0.09442
     0.14379
     0.16231
     0.09751
     0.10059
     0.10985
     0.14071
     0.16848
     0.13454
     0.09751
     0.14997
     0.11911
     0.11294
     0.01419
     0.00802
    -0.02284
     0.02345
    -0.05678
    -0.11849
    -0.14009
    -0.12466
    -0.09072
    -0.07529
    -0.11541
    -0.17404
    -0.14626
    -0.08764
    -0.09072
    -0.08764
    -0.06295
     0.12219
     0.22094
     0.32894
     0.23020
     0.05431
     0.03271
     0.18082
     0.19317
    -0.18329
    -0.01666
     0.06665
    -0.20489
    -0.30981
    -0.50112
     0.07591
     0.33511
     0.13762
    -0.24501
    -0.54741
    -0.91153
    -1.77245
    -2.79691
    -2.56548
    -2.08102
    -1.97611
    -1.70456
    -1.23553
    -1.48856
    -1.99462
    -2.18285
    -2.38343
    -2.34640
    -2.01005
    -1.56879
    -1.00719
    -0.42707
    -0.12158
     0.11911
     0.33820
     0.49865
     0.53877
     0.74860
     0.75786
     0.72391
     0.69306
     0.69923
     0.65603
     0.59123
     0.51408
     0.51408
     0.42768
     0.40608
     0.34128
     0.30734
     0.29191
     0.16848
     0.09751
     0.15922
     0.19317
     0.15614
     0.10059
     0.10985
     0.09134
     0.12837
     0.06048
     0.05431
     0.20242
     0.31660
     0.31042
     0.33511
     0.29808
     0.28574
     0.28574
     0.21477
     0.40917
     0.43077
     0.40300
     0.40608
     0.40608
     0.46780
     0.42460
     0.36597
     0.30734
     0.27648
     0.30734
     0.33820
     0.36288
     0.23328
     0.24871
     0.22094
     0.28574
     0.32277
     0.20551
     0.24562
     0.19625
     0.17774
     0.17157
     0.18700
     0.15614
     0.17465
     0.16231
     0.23020
     0.14688
     0.14997
     0.17774
     0.12219
     0.18391
     0.14379
     0.22094
     0.16539
     0.09751
     0.20242
     0.14688
     0.14071
     0.15614
     0.18082
     0.18700
     0.14379
     0.10677
     0.14688
     0.11294
     0.08825
     0.09134
     0.26105
     0.33820
     0.53260
     0.83500
     1.26700
     1.74838
     1.66198
     1.32563
     1.34106
     1.07260
     0.73934
    -0.20798
    -1.84651
    -2.15200
    -1.35279
    -0.47335
    -0.27895
    -1.21702
    -1.95142
    -2.46365
    -2.78149
    -2.80617
    -2.74137
    -2.43897
    -2.09645
    -1.66445
    -1.13062
    -0.69553
    -0.29438
     0.12219
     0.34745
     0.43077
     0.59740
     0.67763
     0.60666
     0.55728
     0.54803
     0.56346
     0.51100
     0.46780
     0.49557
     0.68997
     0.61900
     0.58197
     0.54494
     0.57271
     0.55728
     0.48631
     0.53260
     0.62208
     0.60048
     0.48631
     0.48940
     0.41534
     0.37831
     0.34128
     0.30425
     0.31042
     0.19317
     0.12837
     0.14688
     0.13145
     0.12219
     0.01111
     0.02037
     0.12837
     0.06048
    -0.00123
    -0.00741
    -0.00432
     0.02654
     0.02654
     0.03579
     0.03579
     0.03888
     0.06048
     0.09134
     0.10059
     0.04814
     0.08825
     0.05122
     0.14071
     0.13145
     0.10059
     0.10368
     0.13762
     0.15305
     0.16848
     0.13145
     0.07591
     0.10677
     0.19625
     0.10059
     0.20242
     0.12528
     0.17465
     0.05739
     0.12837
     0.21168
     0.13145
     0.13145
     0.08517
     0.10368
     0.12219
     0.15922
     0.11602
     0.05122
     0.08208
     0.11911
     0.08517
     0.07591
     0.04197
    -0.02284
     0.00185
     0.03888
     0.07591
    -0.05678
    -0.11849
    -0.12466
     0.03888
     0.17157
     0.44003
     0.33511
     0.30117
     0.27340
     0.09442
     0.18082
     0.32894
     0.40917
     0.51100
     0.73626
     1.10963
     1.08495
     1.22072
     1.56632
     1.68358
     1.54781
     1.15592
     0.63443
     0.00802
    -0.60295
    -0.95473
    -1.45770
    -0.76033
    -0.29747
    -0.32524
    -0.99176
    -1.34970
    -1.71691
    -2.01622
    -2.24457
    -1.98845
    -1.81565
    -1.46388
    -1.06273
    -0.55975
    -0.18329
     0.10985
     0.35671
     0.52025
     0.53260
     0.60666
     0.57271
     0.70540
     0.68997
     0.70540
     0.80723
     0.78563
     0.74551
     0.76094
     0.74860
     0.74860
     0.67454
     0.73317
     0.68380
     0.60666
     0.56037
     0.50483
     0.43694
     0.48631
     0.36597
     0.29808
     0.31660
     0.27031
     0.18391
     0.16231
     0.19317
     0.07282
     0.06665
     0.04814
     0.03579
     0.04814
     0.04197
    -0.05061
    -0.05061
    -0.00741
    -0.02284
    -0.01358
    -0.01666
    -0.00432
    -0.02284
    -0.01666
    -0.01049
     0.03579
     0.04505
     0.06357
     0.03579
     0.08208
     0.10677
     0.12528
     0.06974
     0.10677
     0.14071
     0.18082
     0.14997
     0.14688
     0.18391
     0.11294
     0.11294
     0.17465
     0.12219
     0.19317
     0.12219
     0.14071
     0.11911
     0.15922
     0.08208
     0.02037
     0.17774
     0.08517
     0.04814
     0.02654
     0.04814
     0.03579
    -0.02901
     0.00494
     0.00802
    -0.00123
     0.04814
    -0.02284
    -0.03209
    -0.02284
    -0.05678
    -0.15244
    -0.00123
    -0.03826
    -0.06912
    -0.01049
    -0.05678
    -0.06912
    -0.03826
    -0.09689
    -0.02284
    -0.06295
    -0.02592
    -0.00741
    -0.01049
    -0.07529
    -0.06295
    -0.10924
     0.03271
     0.06974
    -0.01975
    -0.08146
    -0.01975
    -0.13084
    -0.11849
    -0.13701
    -0.22958
    -0.22958
    -0.29129
    -0.19872
    -0.15552
    -0.09998
    -0.01666
     0.20551
     0.76403
     1.30712
     1.48918
     1.92427
     2.78519
     3.21102
     2.72347
     0.62517
    -2.59017
    -2.80617
    -0.18947
     1.70518
     0.95843
     0.02037
     0.00802
    -0.51964
    -1.58730
    -2.04091
    -2.59943
    -2.68583
    -2.13965
    -1.57496
    -1.01953
    -0.51655
    -0.15552
     0.21477
     0.25180
     0.35054
     0.34745
     0.28882
     0.21168
     0.16848
     0.04814
     0.06974
     0.06048
    -0.01049
    -0.01666
    -0.03518
    -0.06295
     0.00494
    -0.11232
    -0.05678
    -0.02592
     0.04505
     0.08517
     0.01419
     0.05431
     0.11911
     0.02962
     0.15922
     0.13454
     0.16848
     0.09442
     0.08825
     0.11294
     0.10985
     0.10059
     0.09134
     0.09751
     0.09134
     0.12219
     0.06048
     0.07282
     0.08208
    -0.01049
     0.05122
     0.05739
     0.11294
     0.01111
    -0.03209
     0.02037
     0.02345
     0.00802
    -0.02901
    -0.01666
    -0.00432
    -0.00123
    -0.03826
    -0.05678
     0.01728
     0.15614
    -0.13392
     0.01419
    -0.07529
    -0.06912
    -0.00741
    -0.03209
    -0.06604
    -0.05061
    -0.05061
    -0.04135
    -0.07221
    -0.07529
    -0.07529
    -0.09689
    -0.09381
    -0.09381
    -0.14318
    -0.04135
    -0.08146
    -0.08146
    -0.09381
    -0.04135
    -0.01975
    -0.06912
    -0.04444
    -0.07529
    -0.07221
    -0.03518
    -0.02284
    -0.05986
    -0.10615
    -0.10924
    -0.08764
    -0.04135
    -0.06295
    -0.09689
    -0.14318
    -0.09689
    -0.20489
    -0.23884
    -0.22649
    -0.33141
    -0.33449
    -0.35609
    -0.40238
    -0.43015
    -0.51655
    -0.61838
    -0.68627
    -0.68935
    -0.61838
    -0.60913
    -0.43015
    -0.20798
     0.23020
     0.73317
     1.16826
     1.38426
     1.30095
     1.84404
     2.86542
     2.62781
     0.93374
    -1.20159
    -2.87714
    -1.60891
     1.42746
     2.74816
     1.04792
    -0.62764
    -1.57188
    -2.20445
    -2.69509
    -2.71051
    -2.65806
    -2.23840
    -1.85885
    -1.53485
    -1.28182
    -1.03187
    -0.76650
    -0.75724
    -0.47335
    -0.38695
    -0.34375
    -0.24809
    -0.19564
    -0.15244
     0.00185
    -0.00123
     0.02962
     0.14071
     0.20551
     0.24562
     0.27031
     0.31351
     0.29808
     0.26722
     0.34437
     0.40917
     0.32894
     0.32277
     0.38448
     0.38757
     0.34437
     0.37214
     0.24871
     0.32894
     0.35054
     0.34437
     0.39683
     0.30734
     0.27648
     0.26722
     0.26105
     0.34128
     0.27031
     0.22402
     0.24254
     0.27031
     0.21785
     0.21785
     0.19317
     0.18700
     0.20860
     0.20242
     0.25488
     0.20860
     0.18391
     0.13762
     0.10985
     0.23328
     0.22711
     0.16231
     0.10368
     0.09134
     0.17465
     0.15614
     0.14071
     0.09442
     0.11911
     0.14379
     0.13145
     0.14997
     0.10368
     0.09442
     0.03888
     0.15305
     0.17157
     0.18391
     0.06048
     0.12528
     0.09751
     0.12528
     0.10368
     0.14688
     0.14997
     0.08825
     0.13145
     0.12219
     0.08825
     0.07899
     0.01111
     0.02345
     0.03888
     0.03579
     0.00494
    -0.10306
    -0.04135
    -0.07838
    -0.14935
    -0.18947
    -0.17095
    -0.14318
    -0.13392
    -0.21107
    -0.15552
    -0.24192
    -0.23884
    -0.29129
    -0.11232
    -0.10924
    -0.17712
    -0.14626
    -0.11849
    -0.13084
    -0.12775
    -0.05369
    -0.02901
     0.06665
     0.38448
     0.81031
     1.09729
     1.23615
     1.44906
     2.05695
     3.30051
     4.22623
     4.34040
     3.25422
     0.88437
    -2.06251
    -1.17073
     0.49865
     1.81009
     1.86872
     0.60048
    -0.83438
    -1.78171
    -2.48834
    -3.03143
    -3.31840
    -3.38320
    -3.08389
    -2.73829
    -2.33405
    -2.03165
    -1.52868
    -1.26639
    -0.91461
    -0.72330
    -0.44558
    -0.26661
    -0.15244
     0.00802
     0.01728
     0.06357
     0.12837
     0.11294
     0.22402
     0.23020
     0.22094
     0.20860
     0.23328
     0.28574
     0.17157
     0.25180
     0.16848
     0.21785
     0.23945
     0.20242
     0.19625
     0.17774
     0.24562
     0.20551
     0.25180
     0.29191
     0.26414
     0.26105
     0.34437
     0.28882
     0.29500
     0.29500
     0.31351
     0.33202
     0.35671
     0.38757
     0.34745
     0.34128
     0.24562
     0.23020
     0.22711
     0.29808
     0.31042
     0.22094
     0.20242
     0.25488
     0.24562
     0.21168
     0.31660
     0.22711
     0.25797
     0.27957
     0.29191
     0.28882
     0.26722
     0.25797
     0.25797
     0.31351
     0.32277
     0.35671
     0.27340
     0.27031
     0.36597
     0.28265
     0.29191
     0.27340
     0.34745
     0.36597
     0.33202
     0.36905
     0.33820
     0.33202
     0.27031
     0.38140
     0.42460
     0.40608
     0.32277
     0.33202
     0.37523
     0.33820
     0.32277
     0.35054
     0.34128
     0.31968
     0.29808
     0.30734
     0.34437
     0.28574
     0.21168
     0.22402
     0.26105
     0.27648
     0.28882
     0.21168
     0.17157
     0.19625
     0.15305
     0.18700
     0.19008
     0.14688
     0.19934
     0.10059
     0.17774
     0.14997
     0.08517
     0.12219
     0.11911
     0.09751
     0.10368
     0.14688
     0.07282
     0.05739
     0.15614
     0.11602
     0.06974
     0.02654
    -0.09381
    -0.20181
    -0.45484
    -0.59678
    -0.39004
     1.37192
     2.46736
     2.80987
     2.72656
     0.80723
    -0.31289
    -0.72021
    -0.09998
     0.75169
     1.16209
     1.20220
     1.38426
     0.90906
     0.18082
    -0.41164
    -0.87141
    -1.09359
    -1.22627
    -1.32810
    -1.20159
    -0.98867
    -0.73873
    -0.66158
    -0.49804
    -0.43941
    -0.32832
    -0.23267
    -0.16786
    -0.13084
    -0.01358
     0.05122
     0.08825
    -0.00432
     0.08208
     0.15305
     0.13145
     0.13145
     0.13145
     0.12219
     0.16539
     0.15305
     0.16539
     0.14997
     0.15614
     0.11911
     0.17465
     0.13454
     0.13762
     0.04505
     0.07591
     0.10059
     0.06048
     0.01111
     0.10368
     0.01111
    -0.01666
    -0.06604
    -0.04752
    -0.02901
     0.07899
     0.02345
     0.00185
    -0.02901
     0.02962
    -0.07838
    -0.05061
     0.07591
    -0.01975
    -0.05986
     0.03579
     0.00185
    -0.01358
    -0.00432
    -0.03826
    -0.01049
     0.05431
    -0.00741
     0.06048
     0.01111
     0.01111
     0.01419
    -0.02592
     0.07899
     0.06665
     0.10059
     0.05431
     0.05739
     0.10677
     0.13454
     0.06357
     0.06048
     0.07899
     0.12528
     0.09442
     0.09751
     0.16231
     0.13145
     0.06665
     0.11602
     0.10677
     0.14071
     0.13762
     0.16231
     0.11911
     0.07591
     0.03888
     0.10059
     0.01728
     0.07899
     0.08208
     0.04814
    -0.03518
     0.03579
    -0.05369
    -0.09381
    -0.02284
    -0.11232
    -0.13701
    -0.07838
    -0.04752
    -0.11849
    -0.21415
    -0.30981
    -0.43324
    -0.81587
    -0.99176
    -1.09667
    -0.68010
     0.13145
    -0.24809
    -0.36535
     0.51408
    -0.36535
    -1.49473
    -1.25096
    -0.71404
    -1.00719
    -0.30364
     0.87511
     0.31660
    -0.07221
    -0.46410
    -0.60604
    -0.49187
    -0.61221
    -0.25118
    -0.01666
     0.17774
     0.03888
    -0.09689
    -0.11849
    -0.13701
    -0.01358
     0.07899
     0.21477
     0.20242
     0.28265
     0.31660
     0.29500
     0.22711
     0.23328
     0.16539
     0.14379
     0.10677
     0.18700
     0.14379
     0.18700
     0.18082
     0.15305
     0.10677
     0.13145
     0.10368
     0.09442
     0.12837
     0.11602
     0.17465
     0.12219
     0.15922
     0.15922
     0.08208
     0.15614
     0.14688
     0.12528
     0.03579
     0.06048
     0.12837
     0.02654
    -0.00432
     0.03271
     0.08208
     0.09751
     0.03888
     0.08517
     0.00494
     0.03888
     0.01419
     0.09751
     0.09751
    -0.00123
     0.01728
     0.04197
     0.09442
     0.04814
     0.02345
    -0.00432
     0.08517
     0.06665
     0.01728
     0.08825
     0.01728
     0.04505
    -0.05061
     0.08825
     0.07591
     0.02654
     0.01111
     0.06974
     0.02345
     0.06665
    -0.04752
    -0.02901
    -0.04135
     0.01419
    -0.03826
    -0.08146
    -0.10615
    -0.13701
    -0.19564
    -0.17095
    -0.17404
    -0.22341
    -0.27895
    -0.26661
    -0.31598
    -0.32215
    -0.41781
    -0.46410
    -0.47335
    -0.49495
    -0.51964
    -0.46718
    -0.43941
    -0.34992
    -0.30981
    -0.39621
    -0.26969
    -0.30672
    -0.38078
    -0.25118
    -0.16478
    -0.34684
    -0.41781
    -0.47952
    -0.98250
    -1.06890
    -0.88376
    -0.17404
    -0.00123
     0.17157
     0.86894
     1.25466
     0.24562
    -0.24192
    -0.72021
    -0.70478
     0.73009
     1.48609
     1.44598
     1.57558
     1.94895
     2.12484
     1.09112
    -0.30672
    -0.39004
    -0.31598
    -0.00123
     0.38140
     0.50483
     0.43077
    -0.00741
    -0.35301
    -0.67084
    -0.78810
    -0.80353
    -0.81278
    -0.68318
    -0.56593
    -0.42707
    -0.28512
    -0.26352
    -0.08146
    -0.13392
    -0.19564
    -0.20489
    -0.08146
    -0.02901
    -0.04444
    -0.09072
    -0.09689
     0.14997
     0.15614
     0.07899
     0.09134
     0.09751
     0.14997
     0.10677
     0.10677
     0.05431
     0.08208
     0.05739
     0.18391
     0.14379
     0.14379
     0.05739
     0.17157
     0.11294
     0.16231
     0.12219
     0.10677
     0.11294
     0.11911
     0.14688
     0.17157
     0.12219
     0.06974
     0.06048
     0.14997
     0.17774
     0.09134
     0.06048
     0.10368
     0.04814
     0.13762
     0.02654
     0.06974
     0.02962
     0.10059
     0.03888
     0.05122
     0.04814
    -0.01049
    -0.04135
    -0.01358
     0.10677
     0.06665
     0.01419
    -0.00741
     0.02037
    -0.00741
    -0.01975
    -0.01975
    -0.02592
    -0.05678
    -0.01666
    -0.04444
    -0.07529
    -0.01666
    -0.08146
    -0.09689
     0.02037
     0.14071
     0.06048
     0.22094
     0.23945
     0.35980
     0.39374
     0.40608
     0.40917
     0.40608
     0.44003
     0.41225
     0.35671
     0.33820
     0.29500
     0.20242
     0.26722
     0.14071
    -0.04752
    -0.25118
    -0.33758
    -0.32524
    -0.32832
    -0.20798
    -0.48570
    -0.61838
    -0.27278
     1.50461
     4.05651
     5.84624
     5.43584
     1.17443
    -3.11166
    -3.94790
    -3.47269
    -1.73851
     0.73317
     1.18986
     0.52643
    -1.14913
    -3.02834
    -4.33053
    -5.27168
    -5.35499
    -4.81190
    -4.36138
    -3.81212
    -3.36778
    -2.15200
    -0.53507
    -0.20489
    -0.45484
    -0.28204
     0.20242
     0.42768
     0.64060
     0.91523
     1.01089
     1.04174
     1.02940
     0.93066
     0.85969
     0.76711
     0.63443
     0.50174
     0.55728
     0.51717
     0.41534
     0.42768
     0.33820
     0.32277
     0.30425
     0.29808
     0.28574
     0.28574
     0.25180
     0.17774
     0.24254
     0.18082
     0.15922
     0.16231
     0.16848
     0.13454
     0.03271
     0.09442
     0.09751
     0.03888
     0.02037
     0.03579
    -0.03826
     0.01728
    -0.00432
     0.04505
     0.01419
    -0.01975
    -0.05678
    -0.07221
    -0.03209
     0.00185
    -0.01975
    -0.03209
    -0.01975
     0.01111
    -0.01358
     0.00494
    -0.03826
     0.02654
     0.01419
    -0.00123
     0.07591
     0.03888
     0.08517
     0.00185
     0.02654
     0.16848
     0.17465
     0.14997
     0.09751
     0.08517
     0.09442
     0.04197
     0.05739
     0.04505
    -0.00432
    -0.11232
    -0.22341
    -0.29747
    -0.27587
    -0.31289
    -0.18947
     0.00185
     0.05431
     0.16848
     0.33820
     0.22094
     0.19625
     0.27957
     0.56346
     0.77946
     0.94609
     0.97077
     0.89363
     0.69923
     0.64368
     0.65603
     0.74551
     0.82266
     0.87511
     0.91832
     0.96152
     1.05409
     1.14975
     0.86894
     0.90906
     0.86894
     0.98312
     1.82861
     3.21411
     3.45788
     2.16187
     0.11911
    -1.07816
    -1.10902
    -0.15552
     0.54186
     0.20860
    -0.68010
    -1.70456
    -2.37725
    -2.84320
    -3.16412
    -3.28138
    -3.23200
    -3.17955
    -3.14869
    -2.93886
    -2.61177
    -2.41120
    -2.04091
    -1.66445
    -1.31267
    -1.11210
    -0.80353
    -0.59678
    -0.42090
    -0.28512
    -0.26044
    -0.12158
    -0.14009
    -0.07838
    -0.08455
     0.03579
     0.46163
     1.09112
     0.75169
     0.62826
     0.69923
     0.77946
     0.74551
     0.88746
     1.02632
     1.06335
     1.22997
     1.10963
     1.13123
     1.05409
     0.97386
     0.89363
     0.80723
     0.72700
     0.54494
     0.53877
     0.42460
     0.38140
     0.35054
     0.33511
     0.35054
     0.29191
     0.22402
     0.22094
     0.29808
     0.31968
     0.23328
     0.25180
     0.24562
     0.23945
     0.20242
     0.27957
     0.26105
     0.24562
     0.22094
     0.32894
     0.33511
     0.24562
     0.18391
     0.21785
     0.26722
     0.24871
     0.29191
     0.24562
     0.28265
     0.21477
     0.22711
     0.21168
     0.32894
     0.22402
     0.18700
     0.17157
     0.13145
     0.14688
     0.08208
     0.02037
     0.04505
     0.02037
    -0.01049
    -0.08146
    -0.12466
    -0.11849
    -0.20798
    -0.27278
    -0.16478
    -0.10615
    -0.07838
     0.03579
     0.23637
     0.49865
     0.59123
     0.30117
     0.02037
    -0.08764
    -0.43324
    -0.20798
     0.03888
     0.12837
     0.07282
    -0.37770
    -0.65850
    -0.72330
    -0.68318
    -0.85290
    -1.00410
    -1.35587
    -2.33714
    -2.85554
    -2.87406
    -2.66423
    -2.20754
    -2.04091
    -2.26308
    -1.86811
    -1.63668
    -1.59348
    -1.45770
    -1.34970
    -1.01027
    -0.58444
    -0.12158
     0.26414
     0.67763
     0.99546
     1.28243
     1.52312
     1.60952
     1.67741
     1.59101
     1.50769
     1.33489
     1.18060
     0.98620
     0.90906
     0.73626
     0.63751
     0.51100
     0.47088
     0.43077
     0.30425
     0.21168
     0.15922
     0.22094
     0.17157
     0.20551
     0.22094
     0.13454
     0.10985
     0.47705
     0.60357
     0.48940
     0.13454
     0.25797
     0.48940
     0.46163
     0.37214
     0.37523
     0.28265
     0.39374
     0.35980
     0.40608
     0.34128
     0.21785
     0.17157
     0.09751
     0.00802
     0.04814
     0.06665
    -0.08455
    -0.04444
    -0.18329
    -0.10615
    -0.18021
    -0.22032
    -0.22958
    -0.24192
    -0.17404
    -0.23884
    -0.25118
    -0.22032
    -0.31289
    -0.38078
    -0.29747
    -0.19872
    -0.19255
    -0.17404
    -0.16786
    -0.15552
    -0.17095
    -0.12466
    -0.14318
    -0.05061
     0.01111
     0.00802
     0.04197
     0.17157
     0.22711
     0.23945
     0.44003
     0.53877
     0.72083
     0.95534
     0.84117
     0.52334
     0.12837
    -0.28204
     0.08208
     1.12197
     1.52312
     1.53238
     1.86872
     2.80370
     3.03822
     1.32255
     0.01728
    -0.30055
    -0.01358
     0.53877
     0.62826
     0.85043
     0.17774
    -0.40547
    -0.95164
    -1.65828
    -2.20754
    -2.56857
    -2.62411
    -2.68274
    -2.79074
    -2.73829
    -2.63337
    -2.27542
    -2.12114
    -1.93908
    -1.64902
    -1.34970
    -1.00719
    -0.76033
    -0.57518
    -0.32832
    -0.10924
     0.00802
     0.18391
     0.25488
     0.27340
     0.27031
     0.35054
     0.50791
     0.48323
     0.52025
     0.56346
     0.58814
     0.53568
     0.56346
     0.55728
     0.59740
     0.64368
     0.59740
     0.64986
     0.66220
     0.69614
     0.65294
     0.56346
     0.59431
     0.65911
     0.63443
     0.60048
     0.57271
     0.58506
     0.48631
     0.50174
     0.40300
     0.44311
     0.36597
     0.36597
     0.31351
     0.26722
     0.27031
     0.19934
     0.19625
     0.28882
     0.15305
     0.14688
     0.09751
     0.12528
     0.10677
     0.11602
     0.09134
     0.10368
     0.08825
     0.12837
     0.09751
     0.04197
     0.02962
    -0.04444
    -0.01049
     0.06048
     0.06048
    -0.01358
    -0.02592
     0.00185
     0.05739
     0.02654
    -0.00741
    -0.00123
    -0.07221
    -0.02592
    -0.02901
    -0.06295
    -0.00741
    -0.00123
    -0.05986
     0.08517
     0.22094
     0.18391
     0.12837
     0.00802
    -0.34992
    -0.63381
    -0.42707
     1.15900
     2.98267
     3.22028
     3.05056
     3.33445
     1.06335
    -0.85598
    -1.42993
    -0.75724
    -0.62764
     0.80414
     0.93683
     0.16231
    -0.30055
    -1.48856
    -2.47600
    -2.85246
    -3.13943
    -3.28446
    -3.26903
    -2.96046
    -2.47908
    -1.99462
    -1.62125
    -1.30033
    -0.95781
    -0.62147
    -0.49495
    -0.39621
    -0.14318
    -0.07221
     0.09751
     0.13762
     0.28882
     0.40300
     0.48323
     0.52643
     0.49248
     0.55728
     0.57888
     0.55111
     0.64368
     0.66837
     0.59740
     0.55111
     0.54186
     0.56037
     0.52643
     0.52025
     0.48323
     0.44311
     0.48631
     0.52025
     0.51408
     0.48323
     0.33511
     0.26414
     0.30734
     0.33820
     0.22094
     0.23020
     0.22402
     0.13145
     0.19625
     0.11294
     0.10059
     0.07282
     0.10985
    -0.00741
     0.11602
     0.04505
     0.02654
    -0.09072
    -0.02284
     0.08208
     0.10985
     0.08825
     0.10059
     0.14379
     0.11911
     0.13454
     0.08517
     0.17157
     0.16231
     0.11911
     0.12837
     0.16231
     0.19934
     0.15922
     0.10985
     0.20242
     0.12837
     0.16539
     0.07591
     0.12837
     0.06974
     0.07282
     0.09134
     0.12837
     0.17465
     0.13454
     0.14071
     0.16539
     0.19317
     0.26414
     0.24871
     0.41843
     0.46471
     0.68688
     0.85969
     0.98620
     1.16826
     1.19912
     1.15900
     1.25775
     1.40586
     1.31329
     1.09420
     1.39352
     1.53855
     0.38140
    -0.93930
    -0.68935
    -0.88376
    -1.34662
    -1.75702
    -1.90514
    -2.19520
    -2.50068
    -2.90492
    -3.27829
    -3.55909
    -3.78744
    -3.82755
    -3.40480
    -3.11166
    -2.96972
    -2.30937
    -1.63051
    -0.81896
    -0.14935
     0.17774
     0.30734
     0.29191
     0.61900
     0.94609
     1.34415
     1.74838
     1.82552
     2.05078
     2.03844
     1.93044
     1.83787
     1.65889
     1.34723
     1.19295
     1.10037
     0.80723
     0.68380
     0.54803
     0.40917
     0.37831
     0.31968
     0.31042
     0.29808
     0.31660
     0.29191
     0.23945
     0.28574
     0.18391
     0.00494
    -0.14935
    -0.20798
    -0.48570
    -0.84056
    -1.72616
    -1.30342
     0.66528
     1.73604
     2.70496
     2.26370
     1.21763
     0.79797
     0.62517
     1.35958
     2.36244
     2.64324
     2.82222
     2.95182
     2.97650
     2.84382
     2.52599
     2.14335
     1.66198
     1.05100
     0.63751
     0.36288
     0.07899
    -0.10306
    -0.19872
    -0.41472
    -0.49804
    -0.56284
    -0.57210
    -0.52272
    -0.51347
    -0.48261
    -0.34375
    -0.18329
    -0.07838
     0.06357
     0.12219
     0.30734
     0.56346
     0.73934
     0.75169
     0.78254
     0.51408
     0.30117
     0.17465
     0.03271
    -0.20798
    -0.70170
    -1.05039
    -1.40525
    -1.80639
    -2.48525
    -2.89874
    -3.24126
    -3.25052
    -2.93577
    -2.97897
    -3.08697
    -3.22892
    -3.17029
    -3.16103
    -2.88640
    -2.57783
    -2.11497
    -1.69839
    -1.29416
    -0.98559
    -0.72947
    -0.49495
    -0.32832
    -0.15552
    -0.05986
    -0.02592
     0.05431
     0.09134
     0.23945
     0.33511
     0.38757
     0.46780
     0.42460
     0.46163
     0.46780
     0.59740
     0.55420
     0.57271
     0.50791
     0.65911
     0.64368
     0.57888
     0.52951
     0.51100
     0.42151
     0.45854
     0.43694
     0.50483
     0.39065
     0.23328
     0.28265
     0.27648
     0.26105
     0.12837
     0.10368
     0.03888
     0.06665
     0.03888
     0.07591
     0.02962
     0.01419
    -0.04135
    -0.03209
     0.10368
     0.12219
     0.16231
     0.25797
     0.30117
     0.28882
     0.32894
     0.38757
     0.34437
     0.52334
     0.56037
     0.50791
     0.41843
     0.45237
     0.34745
     0.19317
     0.26414
     0.24562
     0.17157
     0.03271
    -0.05986
    -0.10924
    -0.17712
    -0.26044
    -0.32832
    -0.33449
    -0.36535
    -0.36227
    -0.32215
    -0.42090
    -0.55050
    -0.68010
    -0.75724
    -0.96399
    -1.38056
    -0.84981
     1.20220
     0.60357
     0.23945
    -0.45484
    -1.84034
    -2.47908
    -1.19542
    -0.44558
    -0.31907
     0.04197
    -0.26044
    -0.15861
     0.21168
     0.47705
     0.91832
     0.66528
     0.17465
     0.60666
     1.34106
     1.81627
     2.12175
     2.49821
     2.57536
     2.57844
     2.56610
     2.37787
     2.37478
     2.08781
     1.88724
     1.85021
     1.51695
     1.24849
     0.93683
     0.79797
     0.65294
     0.48323
     0.31968
     0.05739
    -0.01975
    -0.14318
    -0.22032
    -0.37461
    -0.49495
    -0.53507
    -0.62455
    -0.60295
    -0.61221
    -0.67084
    -0.71404
    -0.73256
    -0.72947
    -0.72021
    -0.74181
    -0.74181
    -0.78810
    -0.68935
    -0.59370
    -0.53815
    -0.53507
    -0.48570
    -0.49495
    -0.41472
    -0.36535
    -0.25735
    -0.30055
    -0.23884
    -0.15861
    -0.12158
    -0.13392
    -0.06604
     0.01111
     0.00802
     0.01728
     0.01111
     0.04505
     0.05739
     0.07591
     0.04505
     0.13145
     0.13762
     0.09751
     0.09442
     0.13145
     0.16231
     0.12219
     0.07591
     0.10985
     0.11294
     0.14379
     0.13762
     0.03888
     0.07899
     0.00802
     0.01111
     0.03888
     0.06665
    -0.04135
    -0.16478
    -0.20489
    -0.11541
    -0.14009
    -0.20489
    -0.28204
    -0.24809
    -0.29129
    -0.28821
    -0.33449
    -0.42090
    -0.48261
    -0.45792
    -0.44558
    -0.44867
    -0.48261
    -0.53507
    -0.56284
    -0.53198
    -0.49804
    -0.41164
    -0.51038
    -0.58753
    -0.59061
    -0.54432
    -0.50112
    -0.47335
    -0.49187
    -0.47644
    -0.46410
    -0.35918
    -0.30055
    -0.35918
    -0.39312
    -0.32215
    -0.27895
    -0.22032
    -0.18638
    -0.17712
    -0.14626
    -0.16169
    -0.12466
    -0.02592
    -0.03826
     0.09751
     0.12219
     0.29500
     0.32894
     0.37523
     0.27340
     0.50483
     0.62208
     0.58506
     0.56654
     0.42151
     0.41843
     0.16539
     0.08517
     0.07899
     0.25797
     0.39374
    -0.71404
    -2.93886
    -3.02217
    -2.37725
    -2.56240
    -2.31862
    -2.51611
    -2.09954
    -1.87736
    -2.70743
    -3.23200
    -2.14582
    -2.26308
    -2.62411
    -1.78788
    -1.22010
    -0.75724
     0.23637
     0.87511
     0.92757
     0.84426
     0.79489
     0.93066
     1.06026
     1.10655
     1.30095
     1.26700
     1.25775
     1.63421
     1.80084
     1.48301
     1.14975
     1.14975
     1.03557
     1.12815
     1.15283
     0.93992
     0.94917
     0.77329
     0.72700
     0.64368
     0.58506
     0.43694
     0.28265
     0.14688
     0.24562
     0.18082
     0.21168
     0.14379
     0.09134
     0.18082
     0.26722
     0.20242
     0.17465
     0.24254
     0.27031
     0.31968
     0.37523
     0.34745
     0.32585
     0.39991
     0.37523
     0.39991
     0.38448
     0.40608
     0.17465
     0.17465
     0.14071
     0.14071
     0.08208
     0.03579
     0.06665
    -0.01975
    -0.01975
    -0.05986
    -0.09072
    -0.02592
    -0.09998
    -0.10306
    -0.16478
    -0.15861
    -0.13392
    -0.09072
     0.09442
     0.07899
     0.00802
     0.06048
     0.05739
     0.11294
     0.08517
     0.10677
     0.10059
     0.11294
     0.13145
     0.14688
     0.09442
     0.10368
     0.10368
    -0.01358
     0.04197
     0.03579
    -0.11541
    -0.10924
    -0.15552
    -0.16478
    -0.14009
    -0.18021
    -0.23575
    -0.26044
    -0.22341
    -0.17712
    -0.16786
    -0.21107
    -0.26044
    -0.33449
    -0.27278
    -0.19255
    -0.26044
    -0.27895
    -0.29129
    -0.23575
    -0.19255
    -0.22958
    -0.19872
    -0.01975
     0.17157
     0.31660
     0.50174
     0.70231
     0.60048
     0.38448
     0.11294
     0.35671
     0.77946
    -0.31289
    -2.20137
    -2.47908
    -2.06251
    -2.20137
    -2.74137
    -2.59017
    -2.24457
    -2.21371
    -2.78149
    -3.16412
    -3.24435
    -2.84937
    -2.36800
    -2.06559
    -1.51942
    -0.86216
    -0.39004
    -0.06295
     0.28574
     0.62517
     0.78254
     1.02940
     1.10346
     1.16517
     1.08495
     1.02632
     0.98929
     0.81957
     0.63134
     0.57271
     0.60357
     0.45854
     0.22711
    -0.17712
    -0.60913
     0.57580
     1.74221
     1.69284
     1.17752
     1.10963
     1.05717
     0.95534
     0.75786
     1.07569
     1.14975
     1.36575
     1.55706
     1.55089
     1.42438
     1.27626
     1.14049
     0.74860
     0.42151
     0.29500
     0.47397
     0.49248
     0.28265
     0.36288
     0.41225
     0.44311
     0.37214
     0.22094
     0.46780
     0.59740
     0.72083
     0.79180
     0.72083
     0.70231
     0.67454
     0.52334
     0.46163
     0.27648
     0.20860
     0.14997
     0.04505
    -0.01975
    -0.10924
    -0.16786
    -0.17404
    -0.13701
    -0.19872
    -0.16169
    -0.19255
    -0.19255
    -0.26044
    -0.23575
    -0.23884
    -0.21724
    -0.24501
    -0.24192
    -0.27587
    -0.21724
    -0.25735
    -0.31907
    -0.28204
    -0.32524
    -0.35301
    -0.37770
    -0.32832
    -0.35918
    -0.35918
    -0.43015
    -0.42090
    -0.41164
    -0.32215
    -0.34992
    -0.38695
    -0.35301
    -0.40855
    -0.40547
    -0.44250
    -0.32215
    -0.38695
    -0.36844
    -0.35918
    -0.29747
    -0.30672
    -0.32215
    -0.40238
    -0.34992
    -0.35301
    -0.31598
    -0.29129
    -0.31907
    -0.31289
    -0.30364
    -0.31907
    -0.29438
    -0.21107
    -0.29747
    -0.25735
    -0.25118
    -0.27278
    -0.26661
    -0.26044
    -0.26044
    -0.14626
    -0.12775
    -0.05986
    -0.01049
     0.11911
     0.41843
     0.43694
     0.56654
     0.64060
     0.57888
     0.63751
     1.20837
     2.53833
     2.18347
    -1.67679
    -5.79317
    -5.94745
    -3.63932
    -1.73233
    -0.77884
    -1.06273
    -2.50994
    -3.54983
    -4.96310
    -5.78700
    -6.08014
    -5.30871
    -4.10527
    -2.79074
    -1.55645
    -1.04113
    -0.84981
    -0.61221
    -0.48261
    -0.27278
    -0.03518
     0.26105
     0.60048
     0.86586
     1.27318
     1.45523
     1.49843
     1.55706
     1.64964
     1.66506
     1.63421
     1.60952
     1.62804
     1.65889
     1.66506
     1.69284
     1.63112
     1.50461
     1.42438
     1.33180
     1.32563
     1.30403
     1.08186
     0.90289
     0.80106
     0.85351
     0.78254
     0.72083
     0.62826
     0.74551
     0.64368
     0.65603
     0.69306
     0.84734
     1.12815
     0.93992
     0.64986
     0.71774
     0.68997
     0.73934
     0.72700
     0.80723
     0.79180
     0.72700
     0.58197
     0.51717
     0.42768
     0.36288
     0.27031
     0.14688
     0.14997
    -0.01049
    -0.04135
    -0.04444
    -0.01049
    -0.04752
    -0.19255
    -0.12466
    -0.18021
    -0.15552
    -0.15861
    -0.21415
    -0.18021
    -0.23884
    -0.22032
    -0.24809
    -0.26969
    -0.27278
    -0.28821
    -0.33449
    -0.26661
    -0.27895
    -0.31598
    -0.32215
    -0.30364
    -0.31598
    -0.31598
    -0.38387
    -0.33449
    -0.40547
    -0.31907
    -0.30364
    -0.35609
    -0.41472
    -0.34067
    -0.43941
    -0.27895
    -0.28512
    -0.41472
    -0.42090
    -0.36535
    -0.35918
    -0.33141
    -0.35918
    -0.36227
    -0.35609
    -0.30672
    -0.23267
    -0.16786
    -0.14626
    -0.05986
     0.04814
     0.33511
     0.82266
     1.35649
     1.74221
     1.57558
     1.14666
     0.34437
    -0.32832
    -1.18924
    -1.12753
    -0.68010
    -0.28512
     0.48014
     0.68997
    -0.04444
    -1.22319
    -1.97611
    -2.47291
    -2.55314
    -2.38034
    -2.09028
    -1.72925
    -1.41142
    -1.00101
    -0.70478
    -0.73564
    -0.94856
    -1.00719
    -1.02570
    -0.93004
    -0.80661
    -0.30672
    -0.02284
    -0.05986
     0.08517
     0.53877
     0.73626
     0.70231
     0.79180
     0.98312
     1.14975
     1.40586
     1.43363
     1.59101
     1.66198
     1.57249
     1.61878
     1.45523
     1.38426
     1.31020
     1.27009
     1.11580
     1.04483
     0.91832
     0.87511
     0.68688
     0.64986
     0.46471
     0.44928
     0.39991
     0.32585
     0.21168
     0.18082
     0.15305
     0.09751
     0.10059
     0.16231
     0.12837
     0.01728
     0.08825
     0.06974
     0.04814
     0.05431
     0.07591
     0.04814
     0.11911
     0.05122
     0.10677
     0.06357
     0.00185
     0.04197
     0.01419
     0.06357
     0.14379
     0.03579
    -0.02284
     0.02345
     0.07591
     0.06665
     0.03271
     0.01419
    -0.01358
     0.05431
     0.04197
     0.23945
     0.03271
    -0.04444
    -0.09381
    -0.01666
     0.02037
    -0.03826
    -0.06912
    -0.09072
    -0.11541
    -0.09689
    -0.18329
    -0.25735
    -0.30055
    -0.27895
    -0.34067
    -0.38387
    -0.35609
    -0.42398
    -0.47952
    -0.51038
    -0.48261
    -0.59370
    -0.61221
    -0.60295
    -0.54124
    -0.51964
    -0.41472
    -0.08764
     0.48014
     0.86586
     0.73009
    -0.02592
    -0.34992
    -0.39004
    -1.03496
    -2.53463
    -3.42641
    -2.69200
    -1.14913
     0.08825
    -0.07838
    -0.12466
    -2.02239
    -3.86149
    -3.62389
    -3.00674
    -2.15200
    -1.15530
    -0.59678
    -0.14626
     0.31968
     0.56037
     0.60357
     0.55420
     0.53877
     0.64368
     0.81957
     0.96152
     1.05409
     0.97077
     1.01089
     0.93992
     0.86586
     0.78871
     0.72083
     0.58197
     0.48631
     0.32277
     0.31351
     0.29191
     0.28574
     0.12219
     0.06357
     0.05122
     0.09751
    -0.02592
     0.00185
    -0.02901
    -0.02901
    -0.14009
    -0.07529
    -0.11849
    -0.08455
    -0.18021
    -0.08146
    -0.07529
    -0.08455
    -0.24192
    -0.22032
    -0.09998
     0.19317
     0.31042
     0.36288
     0.21785
     0.11911
     0.18082
     0.21477
     0.29808
     0.42460
     0.37523
     0.49248
     0.45237
     0.44620
     0.32277
     0.36288
     0.28265
     0.22094
     0.13762
     0.10059
     0.08517
     0.08208
     0.01728
     0.03271
    -0.03518
     0.01728
    -0.05678
    -0.12466
    -0.03209
    -0.00741
    -0.02284
    -0.10615
    -0.06295
    -0.07529
    -0.03826
    -0.08455
    -0.05986
    -0.04444
    -0.05986
    -0.05678
    -0.06295
     0.00802
     0.03579
    -0.11541
     0.01728
     0.04197
     0.02345
    -0.02592
     0.02345
     0.02345
     0.00185
    -0.04135
     0.06048
    -0.04444
     0.05739
     0.02962
     0.07282
     0.00494
    -0.02901
     0.03888
     0.02037
     0.06974
     0.04814
     0.04814
     0.01728
     0.07591
     0.08825
     0.06048
     0.03271
     0.07591
     0.08517
     0.05431
     0.05431
     0.02037
     0.02345
     0.02345
    -0.05678
    -0.04135
    -0.05678
    -0.14009
    -0.20798
    -0.14009
    -0.03518
     0.12219
     0.47088
     1.05717
     1.47066
     1.65889
     1.73912
     1.82861
     1.67432
     0.02037
    -1.87736
    -2.44823
    -1.78479
    -0.49495
    -0.37152
    -0.79427
    -1.50708
    -2.12114
    -2.40503
    -2.64880
    -3.01600
    -2.95429
    -2.70743
    -2.35565
    -1.69531
    -1.19850
    -0.74798
    -0.20489
     0.17465
     0.31968
     0.47705
     0.69306
     0.81957
     0.96769
     0.77637
     0.49865
     0.31660
     0.39065
     0.56963
     0.62826
     0.64060
     0.69614
     0.76711
     0.70231
     0.69923
     0.64677
     0.56346
     0.51408
     0.54494
     0.54186
     0.44928
     0.36597
     0.28265
     0.22402
     0.15922
     0.13762
     0.08825
     0.04505
    -0.05061
    -0.14626
    -0.06604
    -0.10924
    -0.09072
    -0.14935
    -0.11849
    -0.01975
    -0.08764
    -0.05678
    -0.02284
     0.01419
     0.03888
     0.02654
     0.02654
     0.03579
     0.10059
     0.09751
     0.06665
     0.19008
     0.12528
     0.14379
     0.14379
     0.13145
     0.17157
     0.15922
     0.11294
     0.16848
     0.14688
     0.17774
     0.14997
     0.19625
     0.16848
     0.16848
     0.10059
     0.19934
     0.20551
     0.10368
     0.10677
     0.18391
     0.14997
     0.14688
     0.10985
     0.14379
     0.17774
     0.15922
     0.14379
     0.10985
     0.13454
     0.07899
     0.06048
     0.14379
     0.14688
     0.01728
     0.10677
     0.11294
     0.12837
     0.13145
     0.04197
     0.02962
     0.09134
     0.05431
     0.07282
    -0.01358
     0.03271
     0.06357
    -0.02592
     0.04197
     0.05739
    -0.08455
    -0.05369
    -0.07838
    -0.08764
    -0.11849
    -0.08455
    -0.03209
     0.07899
     0.17157
     0.35054
     0.62517
     1.15900
     1.99524
     2.53216
     2.25753
     0.83191
    -0.51038
    -2.28160
    -3.12400
    -2.58400
    -1.63359
    -0.62455
    -0.69553
    -1.64285
    -2.73520
    -3.17337
    -3.56218
    -3.38320
    -3.14252
    -2.65188
    -2.10879
    -1.38673
    -0.60913
     0.04505
     0.53568
     1.03557
     1.24540
     1.33180
     1.50461
     1.55706
     1.46449
     1.29169
     1.06643
     0.84734
     0.72391
     0.56963
     0.41534
     0.37214
     0.28265
     0.18082
     0.10985
     0.11911
     0.14379
     0.07899
     0.08825
     0.07282
     0.10677
     0.07899
     0.12837
    -0.00432
     0.04197
     0.40608
     0.59431
     0.75786
     0.69923
     0.48631
     0.44003
     0.48323
     0.52951
     0.65294
     0.77020
     0.76403
     0.77329
     0.72391
     0.65294
     0.58506
     0.49248
     0.39374
     0.26105
     0.20551
     0.23945
     0.15922
     0.05122
     0.02037
     0.04505
    -0.01666
    -0.01049
    -0.11232
    -0.00432
    -0.06912
    -0.02284
    -0.02284
    -0.09072
    -0.03826
    -0.12158
    -0.05986
    -0.01358
    -0.00432
    -0.08764
    -0.07838
    -0.02592
     0.01419
    -0.02901
    -0.08146
    -0.15244
    -0.13701
    -0.05061
    -0.13392
    -0.14318
    -0.18638
    -0.18329
    -0.20798
    -0.16478
    -0.14626
    -0.23884
    -0.18329
    -0.21724
    -0.16169
    -0.16169
    -0.18021
    -0.15552
    -0.12466
    -0.11232
    -0.05061
    -0.08455
    -0.08455
    -0.07221
    -0.10306
    -0.01358
     0.04505
    -0.01666
    -0.03209
    -0.03518
     0.02962
     0.02345
     0.02037
     0.01728
     0.00802
     0.00494
     0.00802
     0.04505
    -0.00123
    -0.02284
    -0.08146
    -0.00741
     0.03888
    -0.01049
    -0.03209
    -0.09381
    -0.00432
    -0.04444
    -0.08455
    -0.12466
    -0.13084
    -0.12158
    -0.18021
    -0.17095
    -0.12775
    -0.18638
    -0.15861
    -0.16478
    -0.00741
     0.00185
    -0.12775
    -0.12775
    -0.03518
     0.08517
     0.19934
     0.12219
    -0.02592
    -0.68935
    -1.86502
    -2.75680
    -3.00057
    -1.68296
    -0.10615
     0.52025
     0.30734
    -0.98867
    -1.83725
    -1.50708
    -1.30033
    -0.51347
     0.12219
     0.68688
     1.28243
     1.59409
     1.78541
     1.69901
     1.46141
     1.34723
     1.49226
     1.55398
     1.52312
     1.65272
     1.49843
     1.22689
     0.96152
     0.65294
     0.54494
     0.49248
     0.46780
     0.56346
     0.57580
     0.55111
     0.55420
     0.44620
     0.38140
     0.32277
     0.35363
     0.39374
     0.31968
     0.23637
     0.22711
     0.22094
     0.21477
     0.21785
     0.18391
     0.14688
     0.20551
     0.18082
     0.18082
     0.15305
     0.15305
     0.13454
     0.08825
     0.17157
     0.21168
     0.15305
     0.14071
     0.15305
     0.16231
     0.20551
     0.18391
     0.15922
     0.14071
     0.20860
     0.16539
     0.15922
     0.17157
     0.16539
     0.09442
     0.12837
     0.18391
     0.18700
     0.17157
     0.09442
     0.13762
     0.15922
     0.10368
     0.15305
     0.10368
     0.14997
     0.18082
     0.13762
     0.17465
     0.15614
     0.07282
     0.09134
     0.13454
     0.14071
     0.10677
     0.10985
     0.05431
     0.06048
     0.03888
     0.04814
     0.04814
     0.03888
     0.02962
    -0.03209
     0.02345
    -0.02284
    -0.05061
    -0.04752
    -0.06295
     0.00802
    -0.07221
    -0.09072
    -0.05061
    -0.01358
    -0.13084
    -0.11541
    -0.10306
    -0.14626
    -0.07221
    -0.09689
    -0.10924
    -0.10615
    -0.22341
    -0.30055
    -0.17404
    -0.14935
    -0.19255
    -0.21415
    -0.17404
    -0.19255
    -0.22958
    -0.22032
    -0.18947
    -0.19564
    -0.24192
    -0.22649
    -0.18947
    -0.16786
    -0.17095
    -0.09998
    -0.12775
    -0.03209
     0.04814
    -0.00432
    -0.02592
    -0.06604
    -0.01358
    -0.02284
    -0.07221
    -0.04752
    -0.12466
    -0.29129
    -0.43941
    -0.25427
    -0.19564
     0.09134
    -0.08146
    -0.43941
    -0.34067
     0.02962
     0.38757
    -0.10615
    -0.59987
    -0.16478
     0.63751
     0.15614
    -0.23267
    -0.41781
    -0.26661
     0.02654
     0.36288
     0.81031
     0.68997
     0.12528
    -0.76650
    -0.76033
    -0.48878
     0.02037
     0.44003
     0.34745
     0.13145
    -0.02592
     0.00185
     0.01111
    -0.06295
    -0.03209
     0.07899
     0.10677
     0.04814
     0.14379
     0.08517
     0.03271
     0.08825
     0.08825
     0.06357
     0.06974
     0.06665
     0.00802
     0.11911
     0.05431
     0.04814
     0.08517
     0.06974
     0.06357
     0.02962
     0.05431
     0.11294
     0.06048
    -0.03209
     0.08825
     0.07591
     0.04197
     0.04197
     0.02345
     0.10985
     0.00494
     0.07899
    -0.01975
     0.05122
     0.00185
    -0.02592
    -0.01666
     0.00494
    -0.03826
    -0.10306
    -0.10306
    -0.13084
    -0.09998
    -0.11232
    -0.22958
    -0.20798
    -0.19872
    -0.22958
    -0.21415
    -0.26352
    -0.30364
    -0.24192
    -0.34992
    -0.30055
    -0.17095
    -0.33758
    -0.23575
    -0.27278
    -0.25427
    -0.28512
    -0.30055
    -0.29438
    -0.30672
    -0.24501
    -0.24809
    -0.28512
    -0.26044
    -0.29747
    -0.26352
    -0.22958
    -0.18947
    -0.20181
    -0.19255
    -0.17095
    -0.15552
    -0.14009
    -0.12466
    -0.10306
    -0.09689
    -0.03826
    -0.05678
    -0.04135
    -0.00432
    -0.08146
    -0.03518
    -0.05369
    -0.06604
    -0.03518
    -0.05061
    -0.09381
    -0.04444
    -0.05061
    -0.13701
    -0.18638
    -0.12466
    -0.14009
    -0.11849
    -0.20798
    -0.16478
    -0.19564
    -0.11541
    -0.10306
    -0.03518
    -0.00123
    -0.05678
    -0.01049
     0.02037
     0.00185
     0.05431
     0.02345
     0.12528
     0.18082
     0.20860
     0.21785
     0.14688
     0.18391
     0.14997
     0.12528
     0.14997
     0.15305
     0.10985
     0.09134
     0.07591
     0.08825
     0.02345
    -0.03518
    -0.04135
    -0.04752
    -0.01975
    -0.09689
    -0.20489
    -0.34684
    -0.28512
    -0.17404
    -0.05678
     0.21477
     0.61900
     1.20220
     1.96130
     2.35936
     2.59079
     3.59982
     3.47022
     2.61239
     0.34128
    -2.67966
    -2.04399
     0.78871
     1.38426
     0.96769
     0.10059
    -0.08764
    -0.82821
    -1.43302
    -2.18594
    -2.85246
    -2.86480
    -2.32480
    -1.61816
    -0.91153
    -0.23575
     0.30734
     0.45545
     0.64986
     0.70231
     0.69614
     0.57580
     0.56963
     0.47705
     0.29500
     0.24562
     0.15922
     0.15614
     0.06048
    -0.01049
    -0.01049
    -0.01975
    -0.00741
     0.01728
    -0.04135
    -0.06295
     0.01111
    -0.05678
     0.01111
     0.03271
    -0.00432
    -0.01975
     0.04505
     0.07282
    -0.03209
     0.00185
     0.01111
     0.03271
     0.05739
     0.02654
     0.06357
     0.06357
     0.01728
    -0.02592
     0.06974
     0.05739
     0.02345
    -0.04135
     0.04505
    -0.00741
     0.05122
     0.03579
     0.00185
     0.01419
     0.02962
     0.03579
     0.01419
     0.03579
    -0.07529
     0.01419
    -0.00741
     0.05431
     0.05739
    -0.04752
    -0.00123
     0.00185
    -0.00123
    -0.03209
    -0.06912
    -0.06295
    -0.08146
    -0.00432
    -0.00123
    -0.04444
    -0.13392
    -0.05369
    -0.15244
    -0.02284
    -0.03518
    -0.10615
    -0.12158
    -0.08764
    -0.03518
    -0.05369
    -0.06295
    -0.05678
    -0.04135
     0.06048
     0.09751
     0.06665
     0.06357
     0.09751
     0.04197
     0.08825
     0.14071
     0.15614
     0.13454
     0.14071
     0.10985
     0.10985
     0.13145
     0.05122
     0.06974
     0.02037
     0.08208
     0.01419
    -0.01975
    -0.07838
    -0.13392
    -0.09072
     0.04197
     0.01111
    -0.11541
    -0.07221
    -0.07529
    -0.09381
    -0.05678
    -0.11541
    -0.08455
    -0.12158
    -0.00741
     0.05431
     0.11294
     0.02345
    -0.02592
    -0.05678
     0.01728
    -0.01666
    -0.17404
    -0.10924
    -0.09689
    -0.15861
    -0.14626
    -0.08764
     0.01419
     0.12837
     0.08825
     0.23020
     0.50174
     1.37500
     2.46427
     3.04748
     2.64324
     2.76359
     1.27626
    -1.34662
    -3.33692
    -3.46961
    -0.33141
     1.12506
     1.00472
     0.25180
    -1.30342
    -2.45131
    -3.21349
    -3.33383
    -3.32149
    -3.02834
    -2.37725
    -1.79096
    -1.21702
    -0.66467
    -0.24192
     0.08208
     0.28265
     0.39683
     0.41843
     0.35671
     0.42151
     0.37214
     0.37214
     0.27957
     0.29808
     0.25797
     0.19317
     0.31968
     0.19625
     0.18391
     0.15614
     0.11294
     0.10985
     0.09442
     0.06665
    -0.03826
    -0.02592
     0.01728
     0.00802
    -0.02592
    -0.02901
    -0.08764
    -0.07529
    -0.00123
     0.07591
    -0.01358
     0.04505
     0.03888
     0.05431
     0.04197
     0.00802
     0.09134
     0.10677
     0.12837
     0.10677
     0.16848
     0.14688
     0.08517
     0.04814
     0.19625
     0.22402
     0.09751
     0.10368
     0.16539
     0.20551
     0.18391
     0.21168
     0.16848
     0.19625
     0.21168
     0.26722
     0.22711
     0.27648
     0.25797
     0.18391
     0.23328
     0.30425
     0.32894
     0.26105
     0.18391
     0.24871
     0.22094
     0.19317
     0.15614
     0.22402
     0.14379
     0.21168
     0.21168
     0.12837
     0.07899
     0.14688
     0.14071
     0.20860
     0.18082
     0.12528
     0.22711
     0.28574
     0.30734
     0.20860
     0.23637
     0.22402
     0.20242
     0.24562
     0.25488
     0.29500
     0.26722
     0.29191
     0.16539
     0.19625
     0.22402
     0.19008
     0.11294
     0.15305
     0.09751
     0.10677
     0.12219
     0.07282
     0.10059
     0.09134
     0.10985
     0.09442
     0.11602
     0.09442
     0.06974
     0.05739
     0.12219
     0.12837
     0.11911
     0.17465
     0.07899
     0.09751
     0.06974
     0.03888
     0.06048
     0.03271
     0.05739
     0.03579
     0.04505
    -0.00123
     0.07591
     0.17465
     0.36905
     0.47705
     0.42768
     0.10985
    -0.49187
    -1.59656
    -2.90183
    -2.28777
    -0.61838
     0.23637
     0.18700
     0.02654
    -0.57210
    -1.83725
    -2.24148
    -2.07177
    -1.58422
    -0.88993
    -0.02592
     0.21785
     0.08825
    -0.03826
    -0.00432
     0.11602
     0.35054
     0.44003
     0.31660
     0.31660
     0.32894
     0.29191
     0.35980
     0.38140
     0.46163
     0.50174
     0.52643
     0.52643
     0.47705
     0.42151
     0.40608
     0.46163
     0.45237
     0.42460
     0.43077
     0.42460
     0.39374
     0.41843
     0.34128
     0.27031
     0.34437
     0.37214
     0.39374
     0.28265
     0.32585
     0.34745
     0.35363
     0.32585
     0.41843
     0.41225
     0.41225
     0.44620
     0.44003
     0.48323
     0.50174
     0.47397
     0.42768
     0.55728
     0.57580
     0.55420
     0.54803
     0.57580
     0.53568
     0.51100
     0.46780
     0.50174
     0.47705
     0.48323
     0.49557
     0.37214
     0.39683
     0.38448
     0.32277
     0.37523
     0.33202
     0.28882
     0.26105
     0.23637
     0.19317
     0.17465
     0.08517
     0.10368
     0.14379
     0.17774
     0.16848
     0.12837
     0.12837
     0.11911
     0.06048
     0.10059
     0.12219
     0.14688
     0.10368
     0.13454
     0.14379
     0.13762
     0.10368
     0.10677
     0.16539
     0.09134
     0.04505
     0.05122
     0.03888
     0.06974
    -0.02901
     0.05122
     0.07899
     0.01111
    -0.00432
     0.00802
     0.02345
    -0.00432
    -0.02592
    -0.00741
     0.02037
     0.00494
     0.03888
     0.01728
     0.04197
     0.00494
     0.00185
    -0.03518
     0.01111
     0.02037
     0.08517
     0.01111
    -0.02592
     0.02037
    -0.02284
    -0.01049
    -0.00741
     0.01111
     0.06357
    -0.01358
    -0.04444
    -0.02592
    -0.05986
    -0.02901
    -0.00432
    -0.01358
    -0.04135
     0.00185
    -0.05061
    -0.03209
    -0.02592
    -0.01049
    -0.09072
    -0.04752
    -0.04135
    -0.03209
    -0.01358
    -0.11541
    -0.06295
    -0.14009
    -0.13701
    -0.14935
    -0.18329
    -0.15861
    -0.24192
    -0.21107
    -0.30981
    -0.34067
    -0.47027
    -0.40238
    -0.20798
    -0.07838
     0.08825
     0.68997
     2.18964
     4.45149
     5.81538
     6.42327
     5.81538
     3.14622
    -0.82513
    -2.92343
    -1.18616
     2.58153
     4.20771
     3.64919
     2.24518
     0.10677
    -1.62433
    -3.09315
    -3.86767
    -4.11453
    -3.90161
    -3.42332
    -2.98823
    -2.45440
    -2.00079
    -1.57805
    -1.18307
    -0.85598
    -0.61221
    -0.45484
    -0.25735
    -0.16786
    -0.02284
    -0.07838
    -0.03209
    -0.03826
    -0.01049
    -0.00432
     0.11602
     0.08825
     0.10985
     0.04505
     0.14071
     0.15922
     0.07591
     0.11294
     0.12837
     0.13762
     0.11294
     0.16231
     0.08208
     0.08208
     0.01728
     0.02654
     0.04814
     0.07282
    -0.01049
     0.00185
     0.05431
    -0.05061
    -0.02284
    -0.05369
    -0.10924
    -0.04444
     0.01728
    -0.13084
    -0.08455
    -0.09689
    -0.06295
    -0.08455
    -0.03826
    -0.05061
    -0.15244
    -0.08764
    -0.09072
    -0.05061
    -0.09689
    -0.11232
    -0.07838
    -0.08455
    -0.03826
    -0.03518
    -0.06604
    -0.09381
    -0.07838
    -0.10924
    -0.05061
    -0.02592
    -0.06295
    -0.04444
    -0.08455
    -0.01358
    -0.02592
     0.01111
    -0.08146
     0.01111
     0.03579
    -0.01666
    -0.00741
     0.02654
    -0.00741
    -0.04135
     0.01728
     0.08208
     0.04197
    -0.01049
     0.05431
     0.02654
     0.06357
     0.03271
     0.02654
     0.02654
     0.04505
     0.10985
     0.06974
     0.06665
     0.04197
     0.02345
     0.04505
     0.13145
     0.13145
     0.07282
     0.06665
     0.10677
     0.12837
     0.13762
     0.07899
     0.07899
     0.12837
     0.16231
     0.10985
     0.05739
     0.08517
     0.03579
    -0.02284
     0.05431
     0.07899
    -0.03518
    -0.12775
    -0.17095
    -0.13084
    -0.21724
    -0.31907
    -0.36535
    -0.25735
    -0.15552
    -0.04752
     0.08825
     0.46471
     1.17443
     1.71135
     1.71444
     1.92427
     2.41181
     3.31902
     2.85616
     2.32233
     0.98620
    -1.41450
    -0.03518
     1.73295
     1.15283
     0.03271
    -0.38387
    -0.80661
    -1.35587
    -2.02857
    -2.51303
    -2.69817
    -2.81234
    -2.65188
    -2.30937
    -1.92982
    -1.52250
    -1.14913
    -0.86216
    -0.60295
    -0.44867
    -0.31907
    -0.13392
    -0.12466
    -0.09381
    -0.12158
    -0.05369
    -0.05678
    -0.03209
    -0.07838
    -0.12158
    -0.02592
    -0.10615
    -0.02901
    -0.05369
    -0.02901
    -0.03518
     0.01728
     0.03888
     0.06357
     0.06048
     0.06048
    -0.00741
     0.05122
     0.14071
     0.10059
     0.07282
     0.12528
     0.04197
     0.07591
     0.08825
     0.06665
     0.10059
     0.12219
     0.14071
     0.15614
     0.13762
     0.10059
     0.01419
     0.11602
     0.13454
     0.14688
     0.10985
     0.12528
     0.10677
     0.14688
     0.10677
     0.07282
     0.10677
     0.08825
     0.11294
     0.14997
     0.11602
     0.06357
     0.03579
     0.06357
     0.14379
     0.14379
     0.07899
     0.08825
     0.05122
     0.08825
     0.07282
     0.10368
     0.10368
     0.09442
     0.10059
     0.10985
     0.03271
     0.04197
     0.05122
     0.05122
     0.13454
     0.07282
     0.01728
     0.02345
     0.00802
     0.04197
    -0.01975
     0.05122
     0.00802
    -0.00741
     0.02654
     0.05122
     0.00185
    -0.00123
     0.00802
    -0.11541
     0.00494
    -0.02592
    -0.01666
    -0.01975
    -0.04752
    -0.07838
    -0.04135
    -0.06604
    -0.09381
    -0.09072
     0.00185
    -0.06295
    -0.14009
    -0.14318
    -0.23575
    -0.29438
    -0.24192
    -0.12466
    -0.09072
    -0.10306
    -0.01666
     0.55111
     1.39660
     2.54141
     3.18942
     3.35913
     3.35913
     2.04770
    -0.86524
    -3.18572
    -2.60560
     0.04197
     1.84712
     1.54472
    -0.06295
    -1.00410
    -1.82491
    -2.17051
    -2.67040
    -2.81851
    -2.91726
    -2.34331
    -1.70765
    -0.99793
    -0.37770
     0.10985
     0.47705
     0.78254
     0.89054
     1.02014
     1.08186
     1.01397
     0.90289
     0.85969
     0.73626
     0.72083
     0.58506
     0.48014
     0.41843
     0.37831
     0.40608
     0.32277
     0.25180
     0.22094
     0.11294
     0.22094
     0.21785
     0.20860
     0.21168
     0.14688
     0.05739
     0.10985
     0.02037
     0.05122
    -0.00432
    -0.00741
    -0.05678
    -0.15244
    -0.13701
    -0.10615
    -0.21724
    -0.25427
    -0.17404
    -0.19872
    -0.17404
    -0.17095
    -0.14935
    -0.16786
    -0.21107
    -0.14318
    -0.08764
    -0.14626
    -0.08146
    -0.05986
    -0.03518
     0.01111
    -0.05061
    -0.04444
    -0.03209
     0.07591
    -0.01666
     0.01419
     0.06665
     0.08208
     0.05739
     0.04505
     0.06048
     0.10368
     0.10059
     0.07899
     0.07899
     0.08517
     0.15305
    -0.00123
     0.12528
     0.11602
     0.10059
     0.09134
     0.10677
     0.09751
     0.08208
     0.09134
     0.06974
     0.10677
     0.08825
     0.09751
     0.09134
     0.10059
     0.10368
     0.02654
     0.01728
     0.11911
     0.09751
     0.08208
     0.08825
     0.02962
     0.06974
     0.06357
     0.03888
     0.03579
     0.07591
     0.06974
     0.06974
     0.06665
     0.08517
    -0.00123
     0.06974
     0.07282
     0.10059
     0.05122
     0.03888
     0.13145
     0.06974
     0.04505
     0.02654
     0.04505
     0.03579
     0.16848
     0.04197
     0.05739
     0.04814
     0.08517
     0.03271
     0.10985
     0.03271
    -0.04135
    -0.01358
    -0.09072
    -0.13701
    -0.09998
    -0.03826
     0.06048
     0.15614
     0.43077
     0.77020
     1.13432
     1.74529
     2.06004
     2.13718
     2.69262
     1.86872
     0.56654
    -1.73542
    -4.25955
    -2.80926
    -0.48878
     0.03579
    -0.29747
    -1.10593
    -1.89588
    -2.71051
    -3.24435
    -3.47578
    -3.61464
    -3.09315
    -2.43588
    -1.58113
    -0.66775
    -0.05678
     0.32585
     0.59431
     0.71774
     0.76711
     0.70849
     0.67763
     0.62208
     0.55420
     0.50174
     0.39991
     0.31660
     0.22094
     0.10985
     0.21477
     0.14379
     0.06357
     0.17157
     0.17157
     0.17157
     0.14071
     0.11294
     0.15922
     0.12837
     0.21168
     0.19625
     0.19008
     0.18700
     0.16539
     0.19008
     0.18082
     0.25797
     0.14379
     0.14688
     0.22094
     0.17157
     0.09751
     0.12837
     0.15614
     0.12837
     0.12219
     0.16539
     0.11911
     0.15614
     0.09134
     0.09751
     0.11911
     0.11911
     0.15305
     0.10059
     0.07899
     0.15305
     0.08517
     0.08825
     0.08517
     0.07282
     0.12837
     0.16539
     0.10677
     0.10059
     0.08208
     0.05431
     0.12219
     0.16231
     0.16231
     0.10985
     0.13454
     0.17465
     0.12528
     0.11294
     0.16539
     0.15305
     0.18391
     0.16231
     0.19625
     0.07591
     0.08517
     0.10985
     0.07591
     0.23328
     0.10368
     0.04814
     0.14997
     0.07282
     0.18391
     0.14379
     0.14997
     0.15305
     0.15305
     0.17157
     0.11911
     0.18082
     0.21785
     0.12837
     0.08208
     0.21477
     0.19934
     0.20242
     0.16231
     0.18082
     0.11602
     0.11294
     0.10059
     0.09442
     0.12528
     0.08825
     0.10677
     0.16848
     0.04505
     0.00185
    -0.01358
     0.02037
     0.01111
    -0.00432
    -0.04444
    -0.09072
    -0.08455
    -0.13701
    -0.17404
    -0.19564
    -0.19872
    -0.08455
     0.06665
     0.20551
     0.50483
     0.98312
     1.60026
     1.60026
     1.56632
     2.33776
     2.35627
     1.29169
     0.06048
    -2.21062
    -2.73829
    -0.08764
     1.43363
     1.21455
     0.05431
    -0.72330
    -1.09667
    -1.34970
    -1.66753
    -1.95451
    -1.63051
    -1.06581
    -0.66158
    -0.09381
     0.44928
     0.78254
     1.00472
     1.10655
     1.06026
     1.06026
     1.01397
     0.90597
     0.83809
     0.68997
     0.60666
     0.56654
     0.50791
     0.48014
     0.39683
     0.34128
     0.34745
     0.25797
     0.31351
     0.23020
     0.22402
     0.22711
     0.24871
     0.23328
     0.24871
     0.21785
     0.22402
     0.06048
     0.18700
     0.26414
     0.18391
     0.16539
     0.14379
     0.15614
     0.17157
     0.16848
     0.15614
     0.09751
     0.08825
     0.17774
     0.14071
     0.12219
     0.08825
     0.06974
     0.04814
     0.11602
     0.08517
     0.05431
     0.04814
     0.03579
     0.08517
    -0.02592
     0.01111
     0.00185
    -0.01975
     0.05122
    -0.02901
     0.03271
    -0.00741
    -0.00741
    -0.05061
     0.03271
    -0.00741
    -0.01358
     0.01419
    -0.01049
    -0.00123
    -0.00741
    -0.00432
    -0.08146
    -0.00123
    -0.00123
     0.07282
    -0.01049
    -0.02592
    -0.01049
    -0.07221
    -0.00741
     0.01419
    -0.00741
    -0.00741
    -0.06295
     0.00494
    -0.01049
    -0.01358
    -0.01049
     0.01111
     0.07899
     0.05739
     0.02345
    -0.01049
     0.03579
     0.01419
     0.02345
     0.03579
     0.11294
     0.07899
     0.01728
     0.05122
     0.02654
     0.03271
    -0.00432
     0.02345
     0.02654
    -0.00432
     0.06357
     0.03271
    -0.02901
    -0.03518
    -0.09998
     0.00494
     0.03271
    -0.09998
    -0.09381
    -0.05369
    -0.09072
    -0.07529
    -0.06295
    -0.13084
    -0.02592
    -0.09072
    -0.06604
    -0.08146
    -0.16478
    -0.12158
    -0.18947
    -0.06604
    -0.12466
    -0.20181
    -0.18329
    -0.22958
    -0.27278
    -0.31289
    -0.34684
    -0.35301
    -0.30364
    -0.24501
    -0.24192
    -0.17712
    -0.03826
     0.00494
     0.24254
     0.77637
     1.62804
     2.33158
     2.64016
     2.87776
     3.36531
     4.45149
     4.78166
     0.75786
    -2.32171
     0.86277
     2.56919
     1.97364
     1.44906
     0.90289
     0.12219
    -0.86833
    -1.68913
    -2.28777
    -2.60251
    -2.73211
    -2.59017
    -2.30011
    -2.01314
    -1.75085
    -1.45770
    -1.11210
    -0.82513
    -0.67701
    -0.43632
    -0.33449
    -0.26969
    -0.28512
    -0.12158
    -0.12158
    -0.10615
    -0.11541
    -0.11541
    -0.06912
    -0.09998
    -0.06295
    -0.09998
    -0.05061
    -0.01666
     0.00802
    -0.02901
    -0.01666
    -0.05678
    -0.03826
     0.02037
     0.07282
     0.04505
     0.03888
     0.00494
     0.02037
     0.03888
     0.08208
     0.04505
     0.13454
     0.05431
     0.09134
     0.07899
     0.07591
     0.06048
     0.10368
     0.05739
     0.12837
     0.06665
     0.13762
     0.11602
     0.03271
     0.12837
     0.09442
     0.13145
     0.16539
     0.17157
     0.15922
     0.17157
     0.19317
     0.16539
     0.15305
     0.10368
     0.20242
     0.14071
     0.14071
     0.13762
     0.06357
     0.05122
     0.04505
     0.02037
     0.00185
    -0.03209
    -0.02592
    -0.06912
    -0.09998
    -0.12466
    -0.12775
    -0.21415
    -0.16478
    -0.14318
    -0.17712
    -0.18329
    -0.21415
    -0.26352
    -0.15861
    -0.21107
    -0.21724
    -0.22341
    -0.19872
    -0.22032
    -0.18021
    -0.16478
    -0.19255
    -0.20181
    -0.24501
    -0.18329
    -0.14009
    -0.20181
    -0.12466
    -0.15552
    -0.16169
    -0.19255
    -0.13701
    -0.17095
    -0.06604
    -0.12158
    -0.13392
    -0.09998
    -0.08764
    -0.14626
    -0.16478
    -0.08764
    -0.07221
    -0.09998
    -0.08764
    -0.08764
    -0.08146
    -0.12466
    -0.16478
    -0.16786
    -0.08146
    -0.11232
    -0.09998
    -0.14935
    -0.09689
    -0.13701
    -0.16786
    -0.06912
    -0.11232
    -0.08455
    -0.12466
    -0.11232
    -0.07838
    -0.17712
    -0.14626
    -0.07529
    -0.04752
     0.14071
    -0.06604
    -0.09689
    -0.10924
    -0.07221
    -0.11232
    -0.01358
     0.03579
     0.06974
     0.07282
     0.04197
     0.03888
     0.06048
     0.15305
     0.20242
     0.51100
     0.78871
     1.26392
     1.41512
     1.83478
     0.77020
    -0.62147
    -0.77576
    -0.06912
     0.71774
     0.23945
     1.44289
     1.57558
     0.73317
    -0.27587
    -0.45175
    -0.55358
    -0.37770
    -0.33141
    -0.19872
    -0.01049
     0.18082
     0.20551
     0.15305
     0.27648
     0.17774
     0.15614
     0.19934
     0.11911
     0.06357
     0.06665
     0.06665
     0.08208
     0.13454
     0.08825
     0.09134
     0.03888
     0.02654
     0.02654
    -0.03826
     0.01419
     0.02962
     0.02962
    -0.02284
    -0.06295
    -0.01975
    -0.08146
    -0.09381
    -0.06295
    -0.09381
    -0.04752
    -0.10615
    -0.08455
    -0.09689
    -0.10924
    -0.18329
    -0.09998
    -0.10306
    -0.10615
    -0.09381
    -0.13084
    -0.10924
    -0.14626
    -0.13701
    -0.13392
    -0.14318
    -0.14626
    -0.05061
    -0.14009
    -0.15244
    -0.10924
    -0.14626
    -0.15552
    -0.07529
    -0.09381
    -0.12466
    -0.11541
    -0.15244
    -0.15244
    -0.14935
    -0.17404
    -0.14935
    -0.14009
    -0.14009
    -0.16169
    -0.18329
    -0.17095
    -0.21724
    -0.18947
    -0.12775
    -0.18329
    -0.19255
    -0.19564
    -0.17095
    -0.10615
    -0.15861
    -0.15244
    -0.14318
    -0.13084
    -0.06912
    -0.08455
    -0.04444
    -0.08455
    -0.03826
    -0.10306
    -0.02284
     0.02345
     0.02654
     0.00802
     0.03888
     0.09442
     0.06974
    -0.03209
    -0.01666
     0.11602
     0.09134
     0.09442
     0.06048
     0.08517
     0.09134
     0.00494
     0.07899
     0.10985
     0.05739
     0.05122
     0.12528
     0.09134
     0.04505
     0.04814
     0.04197
     0.09134
     0.06974
     0.13762
     0.01419
     0.09442
     0.00802
    -0.00741
     0.01419
     0.06974
    -0.01975
    -0.01666
    -0.03518
    -0.09072
     0.01111
    -0.11232
    -0.09381
    -0.08764
    -0.14318
    -0.05061
    -0.10615
    -0.06912
    -0.12466
    -0.09381
    -0.17404
    -0.03518
     0.00494
    -0.08764
    -0.06295
    -0.05369
     0.01419
     0.03888
     0.03271
    -0.02284
     0.05122
     0.06048
     0.05431
     0.03579
     0.09134
     0.07899
     0.00802
     0.03579
     0.05739
    -0.10615
    -0.30364
    -0.43632
    -0.92387
    -1.42376
    -2.05634
    -2.09028
    -0.32832
     2.23593
     2.92405
     0.43077
    -0.54432
    -0.07221
     1.24849
     3.14622
     2.75124
     1.34415
    -1.42993
    -1.26022
     1.28552
     2.27295
     1.98598
     0.86277
    -0.01049
    -0.62455
    -1.11210
    -1.48239
    -1.49165
    -1.58730
    -1.49165
    -1.36513
    -1.06890
    -0.81278
    -0.55358
    -0.30672
    -0.11232
     0.04814
     0.10368
     0.05431
     0.03579
     0.04814
    -0.01358
     0.06048
    -0.07529
    -0.09381
    -0.11232
    -0.16169
    -0.04444
    -0.07529
    -0.11541
    -0.16786
    -0.11849
    -0.08146
    -0.09381
    -0.13392
    -0.12466
    -0.03209
    -0.07221
    -0.05369
    -0.05369
    -0.07221
    -0.07529
    -0.13701
    -0.02284
    -0.02901
    -0.00432
    -0.05678
    -0.03518
     0.03579
     0.07282
     0.04505
     0.01111
     0.02037
     0.05739
     0.00185
     0.12528
     0.06357
     0.06357
     0.05431
     0.04814
     0.08825
     0.07282
    -0.03826
    -0.01049
    -0.01975
     0.01419
    -0.04444
    -0.06295
    -0.04752
    -0.04135
    -0.01975
     0.02654
    -0.03518
    -0.05369
    -0.04444
    -0.02901
     0.03579
     0.02962
    -0.01358
    -0.02592
     0.01728
     0.04505
     0.14071
     0.13762
     0.23637
     0.22094
     0.21477
     0.14997
     0.18082
     0.28265
     0.30425
     0.32894
     0.31042
     0.44003
     0.36905
     0.29191
     0.32894
     0.32585
     0.39065
     0.30734
     0.25488
     0.24871
     0.25180
     0.23637
     0.23328
     0.19008
     0.09442
     0.08825
     0.06357
     0.14071
     0.09442
     0.04814
     0.01419
     0.05739
    -0.02901
    -0.04135
    -0.06604
    -0.06604
    -0.08455
    -0.10306
    -0.07221
    -0.10615
    -0.14626
    -0.10306
    -0.22649
    -0.13701
    -0.09998
    -0.14009
    -0.14009
    -0.12466
    -0.13392
    -0.13392
    -0.10924
    -0.13701
    -0.09381
    -0.09998
    -0.09381
    -0.06295
    -0.05678
    -0.10615
    -0.16786
    -0.03826
    -0.07529
    -0.09381
    -0.14318
    -0.13701
    -0.21107
    -0.21415
    -0.27895
    -0.41164
    -0.45792
    -0.40238
    -0.30672
    -0.19255
     0.12219
     0.81649
     2.25444
     2.89627
     2.63707
     2.42107
     3.43319
     3.49182
     1.97055
    -0.11849
    -1.61816
    -1.35896
     1.34106
     1.66506
     1.11580
     0.81340
    -0.99793
    -1.87736
    -2.14274
    -2.75680
    -3.25978
    -3.29372
    -2.70743
    -1.96685
    -1.21702
    -0.58444
    -0.17404
    -0.07838
     0.00802
    -0.00123
     0.16848
     0.25797
     0.24254
     0.35363
     0.24871
     0.12219
     0.20551
     0.21168
     0.08825
     0.10985
     0.10059
     0.05122
     0.06048
    -0.00123
     0.03271
    -0.01049
    -0.00432
     0.04814
     0.02345
     0.00185
     0.06048
    -0.02284
     0.02037
     0.00185
     0.10677
    -0.01049
     0.03271
     0.00802
     0.02962
     0.03888
     0.07591
     0.01419
     0.06048
     0.10677
     0.03579
     0.05122
     0.08825
     0.08208
     0.10059
     0.15305
     0.15614
     0.19008
     0.09134
     0.12219
     0.14071
     0.11294
     0.15305
     0.15922
     0.12528
     0.13145
     0.19625
     0.07899
     0.16231
     0.08208
     0.04814
     0.13762
     0.10677
     0.06357
     0.11294
     0.10059
     0.04197
     0.05739
     0.03888
     0.06974
     0.06048
     0.05122
     0.05122
     0.03271
     0.09442
     0.09751
    -0.01975
     0.05431
     0.05431
     0.06665
     0.06974
     0.05122
     0.03579
     0.01111
     0.02654
     0.01419
     0.01728
    -0.03826
    -0.01358
     0.02962
    -0.06295
     0.01419
    -0.05061
    -0.07529
    -0.00432
    -0.01975
    -0.04135
    -0.01666
     0.05431
     0.00802
     0.00802
     0.05122
     0.09442
     0.09751
     0.05739
     0.07591
     0.09442
     0.05122
     0.05122
     0.02037
     0.06974
     0.02654
     0.04505
    -0.01358
     0.03888
     0.01111
    -0.04135
    -0.04135
    -0.09998
    -0.00123
    -0.03518
    -0.06604
    -0.05986
    -0.05061
    -0.06604
    -0.13084
    -0.07221
    -0.06912
    -0.09381
    -0.07529
    -0.05986
    -0.13392
    -0.08764
    -0.09072
    -0.14935
    -0.06912
    -0.06295
    -0.04135
    -0.05369
