# Supplementary material for: Software algorithm and hardware design for real-time implementation of new spectral estimator
Source: Biomed Eng Online. 2014 May 9;13:61. doi: 10.1186/1475-925X-13-61 (PMC4057578; doi:10.1186/1475-925X-13-61)
Supplement: Additional file 2 — txtfiles.zip. [file 1475-925X-13-61-S2.zip › FILE161.TXT]

    -2.04568
    -3.07564
    -2.26469
    -1.53662
    -1.73195
    -1.71420
    -1.67276
    -1.11043
    -0.37643
     0.36940
     0.84294
     1.13891
     1.26321
     1.48223
     1.71308
     1.55918
     1.73084
     1.65981
     1.70124
     1.53550
     1.34017
     1.11523
     0.99685
     0.94357
     0.61801
     0.42859
     0.21550
     0.21550
     0.05568
     0.20366
     0.07935
     0.07935
    -0.08639
     0.01424
     0.13263
     0.05568
     0.00832
     0.00240
     0.13263
     0.18590
     0.19774
     0.23326
     0.13263
     0.23326
     0.15039
     0.35164
     0.36348
     0.36940
     0.34572
     0.39308
     0.29837
     0.38124
     0.39308
     0.35756
     0.42859
     0.48187
     0.54106
     0.35756
     0.19774
     0.33388
     0.41675
     0.41675
     0.62393
     0.53514
     0.53514
     0.71272
     0.59433
     0.65945
     0.47003
     0.17998
     0.42267
     0.65353
     0.60617
     0.52922
     0.32796
     0.51146
     0.25101
     0.30429
     0.42859
     0.35756
     0.20366
     0.20366
     0.27469
     0.33980
     0.28653
     0.23326
     0.39308
     0.55882
     0.62393
     0.50554
     0.51146
     0.38716
     0.36348
     0.16222
     0.42267
     0.37532
     0.19182
     0.15630
     0.17406
     0.09711
     0.00240
    -0.18110
    -0.19885
    -0.19293
    -0.12190
    -0.13966
    -0.08639
    -0.22253
    -0.38235
    -0.26989
    -0.03311
    -0.09231
    -0.22253
    -0.14558
    -0.21661
    -0.03903
    -0.07455
    -0.18110
    -0.29356
    -0.38827
    -0.19293
    -0.31724
    -0.40011
    -0.50074
    -0.45930
    -0.48890
    -0.48890
    -0.42971
    -0.61912
    -0.74935
    -0.80262
    -1.08083
    -1.06899
    -1.15186
    -1.11635
    -1.02164
    -0.86182
    -0.59545
    -0.59545
    -0.84406
    -1.00388
    -0.99796
    -0.74935
    -0.66648
    -1.03348
    -1.38271
    -1.06899
    -0.29356
     0.08527
    -0.21661
    -0.74935
    -1.28209
    -1.99832
    -2.46595
    -2.01608
    -1.70828
    -2.38308
    -2.86254
    -1.87402
    -0.40011
    -0.47114
    -0.80854
    -1.39455
    -1.41823
    -1.16370
    -0.32908
     0.45819
     1.00276
     0.84886
     0.94357
     1.19218
     1.40528
     1.48223
     1.47631
     1.19218
     1.29873
     1.28097
     0.98501
     0.69496
     0.30429
     0.32796
     0.28653
     0.28061
     0.24509
     0.25101
     0.34572
     0.45227
     0.44043
     0.40492
     0.30429
     0.31613
     0.33388
     0.52922
     0.62393
     0.47003
     0.51146
     0.64761
     0.68904
     0.66536
     0.65945
     0.64761
     0.53514
     0.55290
     0.52330
     0.55290
     0.52330
     0.34572
     0.40492
     0.61209
     0.56474
     0.46411
     0.48187
     0.45227
     0.52922
     0.52330
     0.47003
     0.45227
     0.59433
     0.56474
     0.59433
     0.60025
     0.61801
     0.53514
     0.58249
     0.60617
     0.62393
     0.60617
     0.48779
     0.40492
     0.46411
     0.47003
     0.51738
     0.34572
     0.26285
     0.33388
     0.49370
     0.29245
     0.36940
     0.24509
     0.17998
     0.22734
     0.55290
     0.53514
     0.62393
     0.39900
     0.22734
     0.13855
     0.20366
     0.33388
     0.33388
     0.33388
     0.41675
     0.28653
     0.30429
     0.12079
    -0.09823
    -0.08639
    -0.01536
     0.22142
     0.03200
     0.06751
    -0.03903
    -0.06271
     0.07935
     0.01424
     0.03200
     0.07343
     0.17998
     0.02016
     0.09711
     0.19774
     0.13855
    -0.08047
    -0.03903
     0.20366
     0.13855
     0.07935
     0.12671
     0.07343
     0.15039
     0.10303
     0.36940
     0.28653
    -0.07455
    -0.05087
     0.20366
     0.23326
     0.39308
     0.14447
     0.16814
     0.18590
     0.11487
    -0.05679
     0.02608
    -0.26397
    -0.25213
    -0.29356
    -0.44155
    -0.44155
    -0.42971
    -0.27580
    -0.35867
    -0.37051
    -0.26989
    -0.43563
    -0.55993
    -1.18146
    -1.47742
    -1.08675
    -0.81446
    -1.47150
    -2.19366
    -4.08192
    -7.49144
    -7.62758
    -5.37232
    -3.31241
    -0.87957
    -2.63761
    -4.82775
    -4.88694
    -3.36568
    -1.86810
    -0.53625
    -0.47706
    -0.09231
     0.81335
     1.99721
     2.98573
     3.67829
     4.14591
     4.19919
     4.08672
     3.76116
     3.25210
     2.88510
     2.25174
     1.71900
     1.49407
     1.32241
     1.02644
     0.84886
     0.63577
     0.45227
     0.38716
     0.29245
     0.36348
     0.31021
     0.17998
     0.16222
     0.11487
     0.36940
     0.24509
     0.03200
     0.01424
     0.18590
     0.11487
     0.00832
     0.09711
     0.13263
     0.04976
    -0.08639
     0.03792
     0.09119
     0.10895
     0.04976
    -0.05087
    -0.08639
     0.09119
     0.02016
    -0.12190
    -0.00352
     0.04384
    -0.02127
    -0.00352
     0.03200
     0.01424
     0.05568
    -0.10414
     0.00832
     0.00832
     0.09119
    -0.00944
     0.00832
     0.06751
     0.06751
    -0.14558
     0.11487
     0.12079
     0.03200
    -0.02127
     0.10895
     0.03200
     0.05568
    -0.03903
     0.06160
     0.11487
     0.09711
     0.03200
     0.09711
     0.06751
     0.10895
    -0.12190
     0.11487
     0.12079
     0.08527
     0.12671
     0.10895
     0.12079
     0.01424
     0.00240
     0.11487
     0.19774
     0.08527
     0.03200
    -0.05087
     0.06160
    -0.07455
     0.00832
    -0.05679
     0.05568
     0.02016
    -0.01536
     0.06160
     0.04384
    -0.05679
    -0.03903
    -0.07455
     0.10303
     0.04976
     0.15630
     0.08527
     0.14447
     0.33388
     0.23917
     0.16814
     0.20958
     0.32204
     0.42859
     0.42267
     0.43451
     0.45227
     0.31021
     0.28061
     0.49370
     0.59433
     0.55882
     0.53514
     0.37532
     0.31021
     0.32796
     0.27469
     0.47003
     0.45227
     0.23326
     0.12671
     0.16222
     0.07343
    -0.09231
    -0.12190
    -0.01536
    -0.07455
    -0.16334
    -0.51258
    -0.87957
    -0.88549
    -0.79078
    -0.61912
    -0.57769
    -0.30540
    -0.28172
    -0.29356
    -0.22845
    -0.05679
    -0.03903
    -0.11006
    -0.11598
    -0.65464
    -1.83850
    -2.05160
    -2.04568
    -1.93321
    -2.34164
    -2.56658
    -2.05751
    -1.19330
    -1.86810
    -2.77967
    -2.46003
    -2.15222
    -1.90361
    -1.76155
    -1.33536
    -0.50666
     0.06160
     0.65945
     0.92581
     1.05604
     1.29873
     1.29873
     1.26321
     1.36384
     1.07972
     1.02644
     0.90806
     0.81335
     0.70680
     0.52330
     0.44635
     0.38716
     0.45227
     0.38124
     0.33388
     0.24509
     0.17998
     0.23326
     0.19182
     0.17406
     0.24509
     0.15039
     0.03200
     0.18590
     0.15630
     0.14447
     0.05568
     0.06160
     0.17406
     0.13263
     0.06751
     0.09119
     0.02016
     0.00832
     0.00240
    -0.04495
     0.17998
    -0.05087
    -0.00944
     0.05568
     0.08527
     0.01424
    -0.05087
    -0.13966
    -0.11006
     0.07935
    -0.08047
     0.00832
    -0.08639
    -0.21069
    -0.06863
    -0.15150
     0.03792
    -0.03311
    -0.08639
    -0.15742
    -0.08047
    -0.02127
    -0.01536
    -0.16926
    -0.15742
     0.02016
     0.07343
    -0.01536
     0.04976
    -0.08639
    -0.06271
     0.00240
    -0.02127
     0.03792
    -0.11598
    -0.17518
     0.02016
    -0.00944
    -0.03903
    -0.21661
    -0.21661
    -0.03311
    -0.02127
    -0.13966
    -0.10414
    -0.22845
    -0.27580
    -0.33500
    -0.25213
    -0.12782
    -0.10414
    -0.05679
     0.06751
     0.15630
     0.14447
     0.47003
     0.40492
     0.10303
     0.10895
     0.26285
     0.35164
     0.57657
     0.61209
     0.51146
     0.28653
     0.11487
     0.06160
     0.10895
     0.23917
     0.03792
    -0.00944
    -0.16926
    -0.43563
    -0.35867
    -0.34684
    -0.24621
    -0.53625
    -0.42971
    -0.84998
    -0.99204
    -0.63688
    -0.04495
    -0.07455
     0.20366
    -0.12782
    -0.28764
    -0.32908
    -0.30540
    -0.23437
    -0.07455
     0.65945
     1.37568
     1.71308
     1.34608
     0.43451
    -0.51258
    -0.79670
     0.39308
     1.42304
     1.17442
     0.00832
    -1.21105
    -1.66092
    -2.52514
    -3.34792
    -2.22326
    -1.40047
    -0.74343
    -0.65464
    -1.43007
    -2.09895
    -2.33572
    -2.07527
    -1.39455
    -0.77303
    -0.22845
     0.20366
     0.51146
     0.75415
     1.00276
     1.22178
     1.21586
     1.14483
     1.10339
     1.10931
     1.06788
     0.99093
     0.84886
     0.76007
     0.65945
     0.83110
     0.77191
     0.52922
     0.42859
     0.44635
     0.41083
     0.37532
     0.31021
     0.12079
     0.20958
     0.22142
     0.22734
     0.12079
     0.17998
     0.08527
     0.02016
     0.20366
     0.25101
     0.11487
     0.00832
     0.18590
     0.10895
     0.16222
     0.10895
     0.09119
     0.09711
     0.15630
     0.15630
     0.23326
     0.02016
     0.00832
    -0.02719
     0.00240
     0.14447
     0.07935
    -0.02719
    -0.07455
    -0.11598
     0.00240
    -0.03311
    -0.12190
    -0.15742
    -0.05087
    -0.05679
    -0.14558
    -0.06863
    -0.25213
    -0.22845
    -0.26989
    -0.00944
    -0.07455
    -0.15742
    -0.14558
    -0.15742
    -0.00944
    -0.03903
    -0.09823
     0.06751
    -0.05679
    -0.00352
     0.12671
     0.20366
     0.06751
     0.15630
     0.02016
     0.27469
     0.32796
     0.22142
     0.20366
     0.15039
     0.24509
     0.28653
     0.19774
     0.28653
     0.35756
     0.55882
     0.28061
     0.26877
     0.19774
     0.22142
     0.07935
     0.31613
     0.33980
     0.20958
     0.25693
     0.12671
     0.15630
     0.00832
    -0.01536
    -0.08047
     0.03792
     0.13855
     0.23917
     0.33388
     0.55882
     0.64761
     0.83702
     0.67128
     0.36940
     0.40492
     0.68312
     0.99685
     1.29873
     1.34017
     1.19218
     1.12707
     0.86070
     0.86070
     0.80743
     0.38124
     0.39308
     0.16814
    -0.13374
    -0.44155
    -0.48890
    -0.34092
    -0.10414
    -0.23437
    -0.47706
    -0.79078
    -1.13410
    -1.57213
    -1.79115
    -1.34128
    -1.09267
    -0.91509
    -0.71975
    -0.83222
    -0.68424
    -0.98020
    -0.82630
    -0.45338
    -0.23437
    -0.13966
     0.39308
     0.49370
     1.65389
     2.05048
     1.27505
     0.36348
     0.40492
     1.58878
     2.11559
     1.90842
     1.80779
     1.24546
     1.00868
     0.74823
     0.60617
     0.34572
     0.19774
    -0.29948
    -0.54809
    -0.76119
    -0.55401
    -0.70199
    -0.91509
    -1.03939
    -1.34720
    -1.18738
    -1.11635
    -1.15186
    -1.06307
    -0.93285
    -0.65464
    -0.57769
    -0.57769
    -0.47706
    -0.33500
    -0.28764
    -0.19293
    -0.08047
     0.07343
     0.12671
     0.10303
     0.23917
     0.23917
     0.12079
     0.08527
     0.21550
     0.22142
     0.15039
     0.06751
     0.10895
     0.02016
     0.03200
     0.00832
     0.07343
     0.03200
     0.06160
    -0.08639
     0.02608
     0.00240
     0.03200
    -0.22253
    -0.02719
    -0.00944
     0.04384
    -0.12782
    -0.05679
    -0.09231
    -0.14558
    -0.06863
    -0.02719
     0.03792
     0.03792
    -0.17518
    -0.07455
     0.00832
     0.00240
    -0.14558
    -0.03311
     0.02608
     0.07935
    -0.03903
     0.08527
     0.01424
    -0.06863
    -0.08639
    -0.06863
     0.06160
    -0.09231
    -0.05679
    -0.02719
    -0.12190
    -0.12190
    -0.06271
    -0.20477
    -0.12782
    -0.03903
    -0.04495
    -0.16926
    -0.12782
    -0.08047
    -0.15150
    -0.08639
     0.04384
     0.11487
     0.02016
     0.21550
     0.23326
     0.26877
     0.07343
    -0.13966
     0.15630
     0.23326
     0.24509
     0.28061
     0.27469
    -0.08639
    -0.36459
    -0.55401
    -0.48890
    -0.19885
    -0.01536
    -0.41787
    -0.71975
    -0.58953
    -0.34092
    -0.37051
    -0.41787
    -0.77895
    -1.21697
    -1.47742
    -1.18738
    -0.76119
    -0.53033
    -0.69608
    -0.69016
    -0.87365
    -0.90917
    -0.88549
    -0.70791
    -0.40011
    -0.52442
    -0.58953
    -0.70791
    -0.76119
    -1.07491
    -1.55437
    -1.54845
    -1.45967
    -1.06899
    -0.95652
    -0.74935
    -0.07455
    -0.47114
     0.14447
     0.31613
     0.28061
     0.49962
     0.52330
     0.73048
     1.21586
     1.46447
     1.39344
     2.10376
     2.80815
     2.93246
     1.99721
     1.48223
     1.43487
     1.45263
     1.06788
     0.81927
     0.78967
     0.76007
     0.71272
     0.53514
     0.49370
     0.33388
     0.33980
     0.24509
     0.54698
     0.48779
     0.32204
     0.10303
     0.25101
     0.07935
     0.00832
     0.10895
     0.28061
     0.28653
     0.13855
     0.03200
     0.20958
     0.20366
     0.16814
     0.08527
     0.22142
     0.26877
     0.22142
     0.13855
     0.03792
     0.11487
     0.17406
     0.16814
     0.10895
    -0.06271
     0.00832
    -0.00944
     0.02608
     0.09711
    -0.08639
    -0.14558
    -0.03311
    -0.00944
    -0.14558
    -0.13966
    -0.15742
    -0.16926
    -0.02719
    -0.02719
    -0.09823
    -0.04495
    -0.16926
    -0.18110
    -0.12190
     0.04384
    -0.15742
    -0.29356
    -0.14558
    -0.25805
    -0.22845
    -0.25213
    -0.41195
    -0.39419
    -0.21069
    -0.26397
    -0.34092
    -0.43563
    -0.40603
    -0.38235
    -0.53033
    -0.41787
    -0.42379
    -0.46522
    -0.47706
    -0.48890
    -0.58361
    -0.48298
    -0.43563
    -0.38235
    -0.26989
    -0.22845
    -0.22253
    -0.29948
    -0.20477
    -0.21661
    -0.16334
    -0.04495
     0.23917
     0.17406
     0.12079
     0.15039
     0.08527
     0.03792
    -0.03311
     0.10895
     0.24509
     0.45227
     0.44043
     0.10895
    -0.06271
    -0.05679
     0.18590
     0.28061
     0.56474
     0.64169
     0.47003
     0.23326
     0.27469
     0.27469
     0.44043
     0.22734
     0.32796
     0.22734
     0.10303
     0.16814
     0.32796
    -0.15150
    -0.42971
    -0.28764
     0.43451
     0.68904
     0.49370
     0.47595
     0.15630
    -0.34684
    -0.54809
    -0.51258
    -0.72567
    -0.70199
    -0.96836
    -1.00388
    -1.51886
    -2.71456
    -2.95133
    -3.19994
    -2.53698
    -1.13410
    -1.16370
    -1.04531
    -1.38271
    -1.35312
    -1.42415
    -1.14002
    -0.40011
     0.42267
     1.21586
     1.59470
     1.89066
     1.84923
     1.77227
     1.53550
     1.49999
     1.40528
     1.18626
     0.92581
     0.59433
     0.51738
     0.39900
     0.17998
    -0.00944
    -0.16926
    -0.22253
    -0.15150
    -0.33500
    -0.26989
    -0.50666
    -0.39419
    -0.42971
    -0.26989
    -0.23437
    -0.41787
    -0.31132
    -0.35276
    -0.24621
    -0.20477
    -0.22253
    -0.13966
    -0.06271
     0.02016
     0.04976
     0.04976
     0.07935
     0.09711
    -0.00944
     0.24509
     0.31613
     0.26877
     0.17406
     0.17406
     0.13263
     0.20366
     0.21550
     0.13855
     0.15039
     0.19774
     0.18590
     0.11487
     0.05568
     0.13855
     0.04976
     0.15630
     0.27469
     0.23917
     0.29837
     0.22142
     0.34572
     0.29837
     0.19774
    -0.03311
     0.01424
     0.26285
     0.40492
     0.28061
     0.20366
     0.11487
     0.04976
     0.06160
     0.24509
     0.13263
     0.06160
     0.06751
     0.06751
     0.36348
     0.27469
     0.32796
     0.36940
     0.42859
     0.47595
     0.50554
     0.46411
     0.50554
     0.43451
     0.39308
     0.52330
     0.47003
     0.34572
     0.14447
     0.17406
     0.15039
     0.22734
     0.29837
     0.28061
     0.35164
     0.51738
     0.64761
     0.66536
     0.70680
     0.70680
     0.81335
     1.18626
     1.49407
     1.51774
     1.28097
     1.22178
     1.20994
     1.43487
     1.40528
     1.05604
     1.19218
     1.40528
     1.18034
     1.25138
     0.80743
    -0.65464
    -1.80890
    -2.72640
    -2.34164
    -2.43635
    -2.55474
    -3.34792
    -2.67312
    -2.11671
    -2.40675
    -2.77967
    -3.18810
    -3.23546
    -3.23546
    -2.87438
    -1.67276
     0.25693
     0.89622
     1.52366
     1.77227
     1.28097
     1.38160
     1.72492
     2.13927
     2.55954
     2.86143
     2.66017
     2.48259
     2.37012
     2.24582
     1.87882
     1.81371
     1.58878
     1.39344
     1.05604
     1.07380
     1.05604
     0.81927
     0.73640
     0.70088
     0.68312
     0.62985
     0.46411
     0.44635
     0.25693
     0.25693
     0.26285
     0.10303
     0.23326
     0.12671
    -0.06271
    -0.03311
     0.09119
     0.16814
     0.04976
     0.00240
    -0.01536
     0.08527
    -0.02719
     0.05568
     0.10895
     0.08527
     0.09711
     0.13855
     0.15630
     0.17406
    -0.00944
    -0.02127
    -0.00944
     0.04384
    -0.10414
    -0.13966
    -0.06271
    -0.11006
    -0.07455
    -0.21661
    -0.34092
    -0.31724
    -0.37643
    -0.30540
    -0.24029
    -0.26989
    -0.28172
    -0.39419
    -0.05679
    -0.08047
    -0.15150
    -0.06271
    -0.11006
    -0.09823
    -0.07455
    -0.06863
    -0.08639
    -0.18110
    -0.29356
    -0.25805
    -0.47114
    -0.32908
    -0.20477
    -0.11006
     0.10303
     0.24509
     0.09711
     0.08527
    -0.01536
     0.03792
     0.13855
     0.22734
     0.38716
     0.51738
     0.52330
     0.63577
     0.44635
     0.48779
     0.20958
    -0.17518
    -0.56585
    -0.09231
     0.13263
    -0.34684
    -0.50074
    -0.67832
    -0.74935
    -0.79670
    -0.83222
    -0.63096
    -0.73159
    -0.67240
    -0.73751
    -0.62504
    -0.71383
    -0.64872
    -0.74343
    -0.58361
    -0.61321
    -0.62504
    -0.86774
    -1.05123
    -1.22289
    -1.32352
    -0.93877
    -0.44746
    -0.19885
    -0.34684
    -0.19885
     0.15039
     0.36348
     0.41083
    -0.10414
     0.14447
     0.54698
     0.68904
     1.01460
     1.14483
     1.38752
     1.49407
     1.76044
     1.85514
     2.29909
     2.15111
     2.05048
     1.15667
    -2.03976
    -4.80407
    -7.09484
    -7.20139
    -5.64461
    -4.39564
    -1.05123
     0.51738
    -1.27617
    -2.88622
    -5.21250
    -6.08856
    -5.21842
    -3.47815
    -1.49518
     0.46411
     1.80779
     2.61282
     3.21066
     3.06860
     2.93246
     2.60690
     2.30501
     1.89066
     1.63613
     1.32833
     0.99685
     0.69496
     0.58249
     0.49370
     0.35164
     0.29245
     0.20958
     0.13855
     0.06160
     0.00832
     0.11487
     0.03792
    -0.03311
    -0.08639
     0.02016
     0.01424
    -0.05087
    -0.07455
     0.15630
     0.14447
     0.20958
     0.18590
     0.27469
     0.26877
     0.38716
     0.40492
     0.45819
     0.71864
     0.54106
     0.67720
     0.71272
     0.73640
     0.76599
     0.72456
     0.66536
     0.78967
     0.80151
     0.72456
     0.71864
     0.71864
     0.76599
     0.66536
     0.65353
     0.77783
     0.58841
     0.48779
     0.59433
     0.52922
     0.61801
     0.37532
     0.38124
     0.39308
     0.43451
     0.32204
     0.24509
     0.13263
     0.12079
     0.12671
    -0.01536
     0.07343
     0.02608
    -0.11598
    -0.14558
    -0.06271
    -0.15742
    -0.12782
    -0.26397
    -0.14558
    -0.19885
    -0.05679
    -0.36459
    -0.26989
    -0.29356
    -0.31724
    -0.35276
    -0.28172
    -0.27580
    -0.35276
    -0.39419
    -0.29948
    -0.24621
    -0.42379
    -0.37643
    -0.49482
    -0.38827
    -0.19293
    -0.24621
    -0.28764
    -0.22845
    -0.16334
    -0.12190
    -0.11598
     0.07935
    -0.10414
    -0.08047
    -0.03903
    -0.01536
     0.06160
    -0.11006
    -0.12190
    -0.14558
    -0.00944
     0.12079
    -0.12190
     0.04976
     0.27469
     0.33980
     0.31613
     0.49370
     0.31613
     0.19774
     0.44635
     0.89622
     0.70680
     0.19774
     0.38716
     0.71272
     1.12115
     1.22178
     1.36384
     1.20994
     1.68940
     1.81963
     0.90214
    -0.11006
    -1.22881
    -2.10487
    -2.45411
    -2.43043
    -1.98648
    -3.23546
    -6.11816
    -7.92354
    -4.96389
    -2.83886
    -3.26505
    -3.63205
    -2.58433
    -2.50738
    -3.48407
    -2.48370
    -1.72011
    -0.28172
     1.04420
     2.32869
     3.32313
     3.70789
     3.70197
     3.72564
     3.51847
     3.05676
     2.76080
     2.25766
     1.83147
     1.63613
     1.35200
     1.23954
     1.20402
     0.83110
     0.72456
     0.73048
     0.78967
     0.74232
     0.58841
     0.50554
     0.41083
     0.55882
     0.55290
     0.43451
     0.36940
     0.32796
     0.43451
     0.37532
     0.51146
     0.35756
     0.29837
     0.25693
     0.35756
     0.32796
     0.29245
     0.20366
     0.12079
     0.29837
     0.41083
     0.28061
     0.25693
     0.20366
    -0.09823
    -0.00352
    -0.02719
     0.12671
    -0.02127
    -0.13374
    -0.05679
    -0.07455
    -0.20477
    -0.31132
    -0.31724
    -0.35276
    -0.24621
    -0.22845
    -0.21661
    -0.37051
    -0.31724
    -0.24029
    -0.21661
     0.00240
    -0.17518
    -0.22253
    -0.18702
     0.02016
     0.01424
    -0.02719
    -0.05679
    -0.06863
     0.06160
     0.01424
     0.06160
    -0.02127
    -0.06271
    -0.06271
     0.00832
     0.07935
    -0.03311
    -0.15150
    -0.00352
    -0.02127
    -0.07455
    -0.09231
    -0.11006
    -0.29948
    -0.08047
    -0.26397
    -0.12190
    -0.21069
    -0.32908
    -0.31724
    -0.42379
    -0.16926
    -0.09823
    -0.13374
    -0.21661
    -0.12782
    -0.04495
    -0.11598
    -0.08639
    -0.19293
    -0.04495
     0.00240
    -0.07455
     0.02608
    -0.05087
     0.13263
    -0.04495
     0.13263
    -0.37051
    -0.54217
    -0.45338
    -0.47706
    -0.48890
    -1.05715
    -1.76155
    -1.68460
    -1.11635
    -1.04531
    -1.21697
    -1.14594
    -1.39455
    -1.70828
    -1.83850
    -1.69644
    -1.74971
    -1.70828
    -1.69052
    -1.18146
    -0.92101
    -0.48890
    -0.38827
    -0.44746
    -0.51850
    -0.64872
    -0.22845
    -0.02127
     0.29837
     0.37532
     0.29837
     0.20958
     0.38716
     0.20366
    -0.18110
    -0.74935
    -1.37680
    -1.75563
    -1.60765
    -0.75527
    -0.17518
     0.51146
     0.48779
     0.25101
     0.84886
     0.74823
     0.42859
     0.84294
     1.38160
     1.93210
     2.53586
     2.95022
     3.15147
     3.14555
     2.88510
     2.56546
     2.18663
     1.82555
     1.56510
     1.34017
     1.02052
     0.70088
     0.41083
     0.10303
     0.18590
     0.23326
     0.14447
    -0.07455
    -0.08639
    -0.06863
    -0.06863
     0.02016
    -0.02719
    -0.08047
    -0.09823
    -0.12190
    -0.05679
    -0.11598
    -0.08047
    -0.11006
    -0.12782
     0.02608
     0.06751
    -0.08639
    -0.09231
    -0.08639
    -0.03903
    -0.06863
    -0.08047
     0.00832
    -0.08047
    -0.00944
    -0.05679
    -0.03311
    -0.05679
    -0.19293
    -0.22845
     0.00240
    -0.08047
    -0.10414
    -0.16334
    -0.26989
    -0.25805
    -0.12782
    -0.18702
    -0.26989
    -0.25805
    -0.28764
    -0.26989
    -0.22253
    -0.19885
    -0.29356
    -0.42971
    -0.24621
    -0.34684
    -0.38827
    -0.29948
    -0.34092
    -0.44155
    -0.35867
    -0.41195
    -0.46522
    -0.53033
    -0.55401
    -0.58953
    -0.64280
    -0.57177
    -0.56585
    -0.48298
    -0.41787
    -0.16926
    -0.22253
    -0.07455
    -0.06863
     0.08527
     0.18590
     0.22734
     0.37532
     0.42267
     0.73640
     0.84886
     1.03828
     1.09155
    -0.34092
    -0.13966
     0.44635
     0.17406
     0.23326
    -0.77303
    -1.23473
    -1.61949
    -1.36496
    -1.24657
    -1.17554
    -1.30576
    -1.33536
    -2.09895
    -2.94541
    -3.61429
    -3.69716
    -3.51366
    -2.73823
    -1.85034
    -1.23473
    -0.91509
    -0.99204
    -1.36496
    -1.28209
    -0.88549
    -0.22845
     0.52922
     0.93173
     1.10931
     1.38160
     1.83739
     1.82555
     1.83739
     1.80779
     1.97945
     1.79595
     1.60653
     1.26913
     1.05604
     0.71864
     0.14447
     0.17998
     0.11487
     0.16222
     0.44043
     0.45227
     0.64169
     0.84294
     1.06788
     1.00276
     1.02644
     1.60653
     1.75452
     2.30501
     2.65425
     2.80223
     2.59506
     2.50627
     2.49443
     2.53586
     2.52995
     2.42340
     2.12743
     2.02680
     1.60653
     1.35792
     0.97317
     0.88438
     0.54106
     0.31613
     0.07343
     0.04384
    -0.20477
    -0.38827
    -0.40603
    -0.41787
    -0.42379
    -0.46522
    -0.55993
    -0.66648
    -0.61912
    -0.61321
    -0.79078
    -0.72567
    -0.71383
    -0.78486
    -0.69608
    -0.54217
    -0.55993
    -0.61321
    -0.63688
    -0.57769
    -0.37051
    -0.45930
    -0.31724
    -0.32316
    -0.29356
    -0.18110
    -0.13374
    -0.16334
     0.02016
    -0.06271
     0.00832
     0.04384
     0.06160
    -0.09823
    -0.08047
     0.06160
     0.00240
    -0.08047
    -0.03903
    -0.03903
    -0.08047
    -0.08639
    -0.19885
    -0.24621
    -0.10414
    -0.18110
    -0.22253
    -0.22845
    -0.26397
    -0.37643
    -0.48298
    -0.48890
    -0.46522
    -0.45338
    -0.53625
    -0.56585
    -0.77895
    -0.74343
    -0.66056
    -0.81446
    -0.69608
    -0.71975
    -0.76711
    -0.78486
    -0.76119
    -0.81446
    -0.82630
    -0.83814
    -0.78486
    -0.90917
    -0.90917
    -1.00388
    -1.05123
    -0.90325
    -0.90917
    -0.92101
    -0.83222
    -0.56585
    -0.97428
    -1.44191
    -1.30576
    -1.03348
    -1.14002
    -1.06307
    -1.57805
    -3.06972
    -4.60873
    -4.91654
    -3.63797
    -2.77967
    -2.87438
    -2.93949
    -2.97501
    -3.15259
    -3.40712
    -3.57286
    -3.82147
    -3.55510
    -2.94541
    -1.81482
    -0.73751
     0.13263
     0.45819
     0.91398
     0.83110
     0.73640
     0.82519
     1.00868
     0.93765
     1.16851
     1.30465
     1.39936
     1.47039
     1.21586
     1.51774
     1.45263
     1.36976
     1.12707
     0.91398
     0.89622
     0.73048
     0.77783
     0.86662
     0.96725
     0.89030
     0.94949
     0.84886
     0.68312
     0.71864
     0.76007
     0.86662
     0.76599
     0.70088
     0.64761
     0.73640
     0.71272
     0.56474
     0.53514
     0.52330
     0.51146
     0.44635
     0.33388
     0.59433
     0.44043
     0.41675
     0.41675
     0.50554
     0.40492
     0.33980
     0.29837
     0.25693
     0.44635
     0.44043
     0.45819
     0.29245
     0.35164
     0.42267
     0.26285
     0.44635
     0.27469
     0.33388
     0.21550
     0.31613
     0.36348
     0.13855
     0.21550
     0.14447
     0.15039
     0.30429
     0.17406
     0.12671
     0.09119
     0.18590
    -0.08047
     0.18590
     0.16814
    -0.00352
     0.06751
     0.07935
     0.00832
     0.04976
     0.03200
    -0.05679
     0.06751
     0.06160
     0.16222
    -0.04495
     0.03792
     0.02016
    -0.10414
     0.15039
     0.15630
    -0.00944
    -0.06271
     0.02016
     0.17998
    -0.02127
     0.05568
    -0.02719
    -0.02127
     0.13263
     0.13263
     0.10303
     0.03792
    -0.01536
    -0.08047
    -0.07455
     0.09119
    -0.09231
    -0.38827
    -0.17518
    -0.05679
    -0.03903
    -0.16926
    -0.12782
    -0.22845
     0.04976
     0.17406
     0.44043
     1.13299
     1.87290
     1.94393
     1.34608
     0.69496
    -0.16926
    -0.44746
     0.09119
     0.68904
     1.03236
     0.94949
     0.33980
    -0.76119
    -2.37124
    -3.41304
    -2.66128
    -1.48334
    -0.23437
    -0.50666
    -1.25841
    -1.22289
    -1.11635
    -1.17554
    -0.34092
     0.03792
     0.73640
     1.15667
     1.25138
     1.42895
     1.61245
     1.74268
     1.67757
     1.56510
     1.43487
     1.13891
     0.96133
     0.76007
     0.70680
     0.54698
     0.39308
     0.39900
     0.36940
     0.28061
     0.13855
     0.04384
     0.08527
     0.00832
     0.08527
    -0.00352
    -0.07455
    -0.04495
    -0.09231
    -0.02719
     0.19774
     0.09711
    -0.03903
     0.05568
     0.12079
     0.07935
     0.13263
     0.10303
    -0.02719
     0.23917
     0.09711
     0.17998
     0.20958
     0.11487
     0.04384
     0.06751
     0.15039
     0.20366
     0.11487
    -0.01536
     0.09711
     0.13855
     0.12079
     0.09711
     0.06160
    -0.06863
     0.11487
     0.18590
     0.11487
     0.06751
    -0.08047
    -0.10414
     0.16814
     0.04384
     0.09711
     0.00832
     0.05568
     0.05568
    -0.06271
     0.00240
     0.00240
     0.03200
    -0.09231
    -0.05679
     0.04384
    -0.02127
    -0.14558
    -0.21069
    -0.21661
    -0.04495
    -0.01536
    -0.09231
    -0.32316
    -0.23437
    -0.21661
    -0.20477
    -0.23437
    -0.36459
    -0.26397
    -0.18702
    -0.15742
    -0.21661
    -0.37643
    -0.47114
    -0.41195
    -0.22253
    -0.21661
    -0.34092
    -0.21661
    -0.27580
    -0.39419
    -0.22845
    -0.25805
    -0.22845
    -0.22253
    -0.20477
    -0.15742
    -0.13374
    -0.22845
    -0.26989
    -0.27580
    -0.34684
    -0.25805
    -0.43563
    -0.38235
    -0.31724
    -0.15742
    -0.21661
    -0.06271
    -0.25213
    -0.21661
    -0.09823
     0.08527
     0.07935
     0.10895
     0.15630
     0.09119
     0.30429
     0.43451
     0.39308
     0.31021
     0.25693
     0.28653
     0.18590
     0.15630
     0.09119
     0.03792
    -0.03311
    -0.03311
    -0.02719
    -0.03903
    -0.11006
    -0.26397
    -0.16926
    -0.08639
    -0.13374
    -0.04495
    -0.06271
     0.26877
     0.59433
     0.77783
     0.54698
    -0.21069
    -1.59581
    -3.41895
    -3.21178
    -1.16370
     0.04976
    -0.76711
    -2.67312
    -4.84551
    -5.06452
    -2.70864
    -1.35312
    -2.12263
    -2.47187
    -1.34720
    -0.83814
    -0.94469
    -0.59545
     0.15039
     0.71864
     1.47039
     2.07416
     2.35237
     2.38196
     2.63649
     2.58322
     2.36420
     2.12151
     1.88474
     1.62429
     1.38752
     1.16851
     1.06196
     0.86662
     0.66536
     0.55290
     0.51738
     0.43451
     0.38716
     0.32796
     0.24509
     0.36940
     0.32204
     0.24509
     0.28061
     0.25693
     0.28061
     0.25693
     0.24509
     0.27469
     0.32204
     0.19774
     0.22142
     0.15039
     0.10303
     0.05568
    -0.10414
     0.10895
     0.17998
     0.01424
    -0.03903
    -0.03903
    -0.06863
    -0.06863
    -0.02719
    -0.04495
    -0.05087
    -0.04495
    -0.10414
    -0.00944
    -0.06863
    -0.09231
    -0.21069
    -0.08047
    -0.02719
    -0.11006
    -0.06271
    -0.03903
    -0.08047
    -0.14558
    -0.06271
    -0.13374
    -0.02127
     0.01424
    -0.05679
     0.01424
     0.11487
     0.10303
     0.03792
     0.16222
     0.21550
     0.10895
     0.19182
     0.32204
     0.10303
     0.23326
     0.12671
     0.36348
     0.17406
     0.22734
     0.20958
     0.17998
     0.23326
     0.15039
    -0.00352
    -0.05679
     0.01424
     0.07935
    -0.03903
    -0.05087
    -0.13966
    -0.11598
    -0.20477
    -0.29356
    -0.18110
    -0.14558
    -0.17518
    -0.07455
     0.05568
     0.03200
     0.09119
    -0.08639
    -0.03311
    -0.08047
    -0.12782
    -0.46522
    -0.82630
    -0.95652
    -0.82630
    -0.45930
     0.04384
     0.06160
    -0.12782
    -0.60137
    -0.71383
    -0.61321
    -0.50074
    -0.23437
    -0.08047
    -0.08047
    -0.37643
    -0.82630
    -0.93285
    -1.09859
    -1.45375
    -1.51294
    -1.60173
    -1.33536
    -1.37680
    -1.37680
    -1.77931
    -2.26469
    -2.53698
    -2.73823
    -3.18218
    -3.20586
    -3.08747
    -2.35348
    -1.50110
    -1.41823
    -1.53070
    -1.56621
    -1.12227
    -0.67832
    -0.50074
    -0.33500
    -0.01536
     0.49370
     1.16259
     1.80779
     2.55362
     2.82591
     2.67793
     2.73120
     2.81999
     3.01533
     2.77264
     2.68385
     2.45891
     2.34053
     2.22214
     1.96761
     1.54142
     1.29281
     0.96725
     0.90214
     0.76599
     0.77191
     0.39900
     0.30429
     0.32796
     0.38124
     0.29245
     0.36940
     0.35164
     0.29837
     0.39900
     0.64169
     0.81927
     1.24546
     1.42895
     1.39936
     1.29281
     1.31649
     1.26913
     1.50591
     1.61245
     1.73084
     1.86698
     1.79003
     1.57694
     1.61245
     1.56510
     1.34017
     1.07972
     0.94357
     0.65353
     0.56474
     0.40492
     0.35756
     0.22142
     0.12671
     0.06160
     0.09119
     0.10303
     0.03200
    -0.19885
    -0.11598
    -0.09231
     0.04976
    -0.04495
    -0.00944
    -0.07455
    -0.10414
    -0.19293
    -0.22253
    -0.00944
    -0.26397
    -0.32316
    -0.30540
    -0.19293
    -0.35867
    -0.44746
    -0.53033
    -0.41195
    -0.55401
    -0.47706
    -0.57177
    -0.56585
    -0.77303
    -0.63096
    -0.74935
    -0.53033
    -0.63096
    -0.65464
    -0.54217
    -0.66648
    -0.55993
    -0.52442
    -0.59545
    -0.64280
    -0.44746
    -0.41787
    -0.24621
    -0.28172
    -0.28172
    -0.16334
    -0.21069
    -0.29356
    -0.26989
    -0.46522
    -0.83222
    -1.17554
    -1.51294
    -1.76155
    -1.86218
    -2.67904
    -3.95169
    -4.20030
    -3.93393
    -4.27133
    -4.52586
    -4.64425
    -4.38380
    -4.38972
    -3.85698
    -4.04640
    -3.69124
    -3.14667
    -2.68496
    -1.90361
    -0.95061
    -0.26989
     0.13263
     0.65945
     1.02052
     1.21586
     1.49407
     1.55918
     1.70716
     1.74860
     1.88474
     1.91434
     1.60061
     1.35792
     1.39344
     1.26321
     1.15667
     0.97909
     0.89622
     1.00868
     1.11523
     1.07380
     1.13891
     0.91989
     1.01460
     0.97317
     1.22178
     1.07972
     1.07972
     0.94949
     1.14483
     1.18626
     1.09155
     1.05604
     0.99685
     1.10931
     1.10931
     1.16851
     0.99685
     0.84294
     0.90806
     0.80743
     0.89030
     0.81927
     0.79559
     0.71864
     0.69496
     0.65945
     0.64169
     0.53514
     0.52922
     0.44635
     0.49370
     0.52330
     0.59433
     0.43451
     0.21550
     0.31021
     0.34572
     0.43451
     0.49962
     0.45819
     0.41675
     0.27469
     0.32204
     0.33388
     0.22142
     0.20366
     0.29245
     0.33388
     0.28061
     0.13263
     0.00832
    -0.13374
    -0.13966
    -0.01536
    -0.08639
    -0.27580
    -0.35867
    -0.25213
    -0.41787
    -0.40603
    -0.41195
    -0.51258
    -0.08639
     0.27469
     0.62393
     0.76007
     0.61801
     0.49962
     0.29245
     0.68312
     0.70680
     0.43451
     0.25693
     0.22142
     0.22142
     0.30429
     0.32204
     0.26877
     0.11487
    -0.18110
    -0.44155
    -0.96244
    -1.14002
    -1.18738
    -1.19330
    -0.99204
    -0.92693
    -0.74343
    -0.70199
    -0.76711
    -0.79670
    -0.66056
    -1.05123
    -1.43599
    -1.24065
    -0.80854
    -0.42379
    -0.02127
    -0.15150
    -0.21661
    -0.53033
    -0.77895
    -0.63688
    -0.63688
    -0.17518
     0.05568
     0.10895
     0.10895
     0.04384
     0.05568
    -0.08047
    -0.02127
    -0.02719
     0.00832
     0.11487
     0.07343
     0.05568
    -0.06271
     0.12079
     0.18590
     0.07935
    -0.04495
     0.07343
     0.22142
     0.41083
     0.09711
     0.00832
     0.13855
     0.15630
     0.23917
     0.37532
     0.39900
     0.50554
     0.28061
     0.47003
     0.65353
     0.63577
     0.64169
     0.52922
     0.55882
     0.67128
     0.62393
     0.50554
     0.41083
     0.51146
     0.46411
     0.41675
     0.32204
     0.22734
     0.09711
     0.09119
     0.33980
     0.08527
     0.02608
     0.05568
     0.09119
     0.09119
     0.09119
     0.00240
    -0.05087
    -0.08047
    -0.01536
     0.11487
     0.03792
     0.05568
     0.01424
    -0.13966
     0.12079
     0.18590
    -0.00352
     0.00240
     0.01424
    -0.00352
     0.12671
     0.08527
     0.06160
     0.07343
     0.09711
     0.16222
     0.12079
     0.13855
     0.11487
     0.01424
     0.07343
     0.17406
     0.09119
     0.09711
     0.02016
     0.13263
    -0.01536
     0.03200
     0.03792
     0.03200
    -0.02127
     0.00832
    -0.01536
     0.09119
    -0.05087
    -0.03311
     0.02608
     0.22734
     0.23326
     0.41083
     0.64761
     0.61209
     0.79559
     0.73048
     0.57066
     0.38716
    -0.34092
    -1.18738
    -1.45967
    -1.72603
    -1.25841
    -0.41787
    -0.50666
    -1.11635
    -1.60765
    -2.15814
    -2.27653
    -2.45411
    -2.21734
    -1.90361
    -1.32352
    -1.12818
    -0.74935
    -0.77895
    -0.40011
     0.04384
     0.29245
     0.73640
     0.62985
     0.58841
     0.52330
     0.53514
     0.71272
     0.93765
     1.16259
     1.42304
     1.52366
     1.61837
     1.32241
     1.22178
     1.09747
     1.17442
     1.15075
     1.08564
     1.13891
     1.11523
     1.02052
     1.00868
     0.89622
     0.76007
     0.56474
     0.36940
     0.28061
     0.23917
     0.19774
     0.12671
     0.00832
    -0.10414
    -0.09823
    -0.31724
    -0.27580
    -0.37643
    -0.32316
    -0.46522
    -0.51850
    -0.58361
    -0.51850
    -0.48890
    -0.29948
    -0.16926
    -0.21661
    -0.22845
    -0.18702
    -0.14558
    -0.05087
     0.03792
     0.19774
     0.12079
     0.35164
     0.35756
     0.32204
     0.36940
     0.38716
     0.19774
     0.20958
     0.27469
     0.14447
     0.25101
     0.15039
     0.10303
     0.07343
     0.14447
     0.07343
    -0.05087
    -0.00352
     0.17406
     0.14447
     0.01424
     0.02608
    -0.09823
     0.03792
    -0.10414
    -0.11006
    -0.18110
    -0.10414
    -0.27580
    -0.34092
    -0.32908
    -0.37051
    -0.39419
    -0.43563
    -0.29356
    -0.49482
    -0.45930
    -0.41195
    -0.32316
    -0.38235
    -0.05679
    -0.04495
    -0.18110
    -0.04495
    -0.12782
    -0.01536
     0.20366
     0.11487
     0.16222
     0.14447
     0.05568
    -0.11598
    -0.22253
    -0.42971
    -0.53033
    -0.29356
    -0.58953
    -0.41195
    -0.64872
    -0.90917
    -1.22881
    -1.31168
    -0.59545
    -0.43563
    -0.72567
    -0.96836
    -0.86182
    -0.80262
    -0.59545
    -0.45930
    -0.34684
    -0.21661
    -0.29356
    -0.20477
    -0.01536
     0.10895
     0.18590
     0.12671
     0.22142
    -0.00352
     0.03792
    -0.26989
    -0.33500
    -0.18702
    -0.18110
     0.10895
     0.20366
    -0.02127
     0.01424
    -0.38235
    -0.55401
    -0.51258
    -0.05087
    -0.02719
    -0.69016
    -0.43563
     0.15630
     0.37532
     0.49370
     0.38716
     0.19182
     0.23917
     0.23917
     0.45819
     0.64761
     0.67720
     0.67720
     0.76599
     1.00276
     0.90214
     0.77191
     0.69496
     0.67720
     0.60025
     0.58249
     0.51146
     0.62985
     0.44635
     0.54106
     0.46411
     0.46411
     0.22142
     0.04976
     0.10303
     0.06751
    -0.00944
    -0.00352
    -0.05679
    -0.04495
     0.03200
    -0.09231
     0.00832
    -0.02127
    -0.11006
     0.03200
     0.15630
     0.11487
     0.03792
    -0.15742
    -0.08639
     0.25693
     0.49370
     0.48779
     0.35756
     0.21550
     0.22734
     0.32204
     0.79559
     0.94949
     0.80151
     0.70680
     0.46411
     0.49370
     0.53514
     0.58249
     0.62393
     0.64169
     0.64169
     0.61209
     0.38124
     0.19774
     0.06751
     0.02016
    -0.09823
     0.01424
    -0.19885
    -0.29356
    -0.30540
    -0.19885
    -0.17518
    -0.45338
    -0.68424
    -0.72567
    -0.64872
    -0.65464
    -0.82038
    -0.91509
    -0.98612
    -1.27617
    -1.28209
    -0.79670
    -0.48298
    -0.61912
    -0.68424
    -0.73159
    -0.79078
    -0.50074
    -0.31132
    -0.14558
     0.19774
     0.39308
     0.49962
     0.59433
     0.61801
     0.78967
     0.68904
     0.65945
     0.50554
     0.32796
     0.25693
     0.20366
     0.22142
     0.20366
    -0.13374
    -0.36459
    -0.55401
    -0.51258
    -0.49482
    -0.47114
    -0.66056
    -0.72567
    -0.58361
    -0.57769
    -0.45338
    -0.60729
    -0.55401
    -0.56585
    -0.41195
    -0.33500
    -0.44746
    -0.48890
    -0.50074
    -0.44746
    -0.28764
    -0.28172
    -0.34684
    -0.25213
    -0.16926
    -0.33500
    -0.61321
    -1.03348
    -1.09267
    -0.83814
    -0.31724
     0.27469
     0.37532
    -0.06271
    -0.41195
    -0.28764
    -0.21661
    -0.00944
     0.12079
     0.28061
     0.32796
     0.32796
     0.51146
     0.51146
     0.42267
     0.26877
     0.19774
     0.35164
     0.28061
     0.10303
     0.19774
     0.10303
     0.15630
     0.08527
     0.01424
     0.07343
    -0.02127
    -0.16926
    -0.08639
     0.14447
    -0.02127
     0.00240
     0.03792
     0.08527
     0.29837
     0.15630
     0.10303
     0.15630
     0.20366
     0.24509
     0.36348
     0.33980
     0.33388
     0.26877
     0.25693
     0.25101
     0.24509
     0.13263
     0.13263
     0.05568
     0.15630
     0.33388
     0.33388
     0.24509
     0.26877
     0.17998
     0.48187
     0.51146
     0.64761
     0.64169
     0.55290
     0.71272
     0.57657
    -0.00352
    -0.54217
    -0.63688
    -0.51258
    -0.69016
    -0.45338
    -0.51258
    -0.70791
    -0.96836
    -0.87957
    -0.64872
    -0.48890
    -0.66056
    -0.72567
    -0.08639
     0.20958
     0.36348
     0.60617
     0.91398
     1.22770
     1.17442
     1.23954
     1.11523
     1.12115
     1.00868
     1.10339
     0.86662
     0.47003
     0.01424
    -0.35276
    -0.03311
     0.10895
     0.09119
    -0.40011
    -0.78486
    -0.64280
    -0.48298
    -0.31724
    -0.42379
    -0.67832
    -0.88549
    -0.68424
    -0.44746
    -0.46522
    -0.17518
    -0.18110
    -0.53033
    -0.24029
    -0.44155
    -0.71975
    -0.83222
    -0.92693
    -0.76119
    -0.91509
    -0.55401
    -0.14558
    -0.19885
    -0.52442
    -0.58953
    -0.64872
    -0.60137
    -0.69608
    -0.33500
    -0.06271
     0.12671
     0.16814
     0.03792
     0.10303
     0.08527
     0.03792
     0.06751
    -0.00352
    -0.11598
     0.03792
     0.07343
    -0.08047
    -0.12190
    -0.08047
    -0.17518
    -0.12782
     0.02016
    -0.06863
    -0.02719
    -0.14558
    -0.16334
     0.02016
    -0.08639
    -0.02127
     0.03200
     0.02016
     0.09711
     0.08527
     0.10303
     0.01424
    -0.02127
     0.02608
     0.19182
     0.13263
     0.06751
     0.06160
     0.03792
     0.15039
     0.20958
     0.23917
     0.20958
     0.04976
     0.05568
     0.16222
     0.20958
     0.15630
     0.17406
     0.14447
     0.43451
     0.44043
     0.36940
     0.37532
     0.44635
     0.42859
     0.55290
     0.51146
     0.59433
     0.58249
     0.57066
     0.79559
     0.96725
     0.96725
     1.21586
     0.85478
     1.00276
     1.26913
     1.28097
     1.33425
     1.20994
     0.64761
     0.07343
    -0.20477
    -0.06863
     0.26285
     0.64761
     0.39900
    -0.42971
    -0.73751
    -0.84998
    -1.27617
    -1.53662
    -1.44191
    -1.45375
    -1.41823
    -0.95652
    -0.95652
    -0.80262
    -0.80262
    -0.72567
    -0.66648
    -0.75527
    -0.72567
    -0.87365
    -1.05715
    -0.87957
    -0.85590
    -0.54809
    -0.38827
    -0.48890
    -0.84406
    -0.78486
    -0.90917
    -0.68424
    -0.67832
    -0.51258
    -0.51850
    -0.45338
    -0.40603
    -0.04495
     0.18590
     0.22734
     0.38124
     0.28653
     0.20366
     0.42267
     0.39308
     0.35756
     0.22142
     0.30429
     0.29245
     0.15630
    -0.00944
    -0.01536
    -0.08047
    -0.15742
    -0.12782
    -0.21661
    -0.29948
    -0.41787
    -0.29948
    -0.40011
    -0.41787
    -0.33500
    -0.50666
    -0.43563
    -0.50666
    -0.65464
    -0.51850
    -0.51258
    -0.54809
    -0.51850
    -0.62504
    -0.45930
    -0.51258
    -0.54217
    -0.59545
    -0.42379
    -0.61912
    -0.63688
    -0.50666
    -0.62504
    -0.64872
    -0.73751
    -0.55401
    -0.53625
    -0.49482
    -0.58953
    -0.83222
    -0.61912
    -0.51850
    -0.55401
    -0.65464
    -0.66056
    -0.40603
    -0.43563
    -0.34684
    -0.33500
    -0.62504
    -1.01572
    -1.15778
    -1.19330
    -1.10451
    -0.90325
    -0.93877
    -1.01572
    -1.48334
    -1.28801
    -0.82630
    -0.05679
     0.45227
     0.20366
     0.37532
     0.19182
    -0.22845
    -0.24029
     0.09711
     0.62393
     0.90806
     0.75415
     0.76599
     0.49370
     0.39308
     0.46411
     0.29837
     0.12079
    -0.15150
    -0.34092
    -0.19293
     0.01424
    -0.03311
    -0.12190
    -0.04495
     0.21550
     0.35164
     0.36940
     0.45819
     0.90214
     1.16259
     1.00276
     0.74823
     0.41675
     0.63577
     0.49962
     0.45227
     0.64761
     0.89030
     0.83702
     0.19182
    -0.48890
    -1.19330
    -0.90325
    -0.06271
     0.30429
    -0.12190
    -0.27580
    -0.74935
    -0.99204
    -1.57805
    -2.09895
    -1.61357
    -0.99796
    -0.55993
    -0.42971
    -0.51258
    -0.66648
    -0.57769
    -0.52442
    -0.72567
    -0.66056
    -0.61321
    -0.29356
    -0.08047
    -0.16926
     0.05568
     0.20366
     0.07343
     0.20958
     0.19774
     0.33388
     0.33388
     0.06751
     0.23326
     0.26285
     0.35756
     0.11487
     0.11487
     0.11487
     0.04976
     0.00240
     0.05568
     0.15039
    -0.00944
    -0.09823
     0.05568
     0.02608
    -0.04495
    -0.05679
    -0.11598
    -0.10414
     0.00240
     0.02608
    -0.12190
    -0.08639
    -0.09823
    -0.11006
    -0.19885
    -0.02719
    -0.12190
    -0.24621
    -0.01536
    -0.09231
    -0.08639
    -0.09231
    -0.15150
    -0.24029
    -0.15150
    -0.05679
    -0.02719
    -0.19885
    -0.14558
    -0.14558
    -0.26397
    -0.00944
    -0.11006
    -0.20477
    -0.10414
    -0.09231
    -0.15742
    -0.13966
    -0.15742
    -0.14558
    -0.09231
    -0.01536
    -0.05679
    -0.13374
    -0.08639
    -0.16926
    -0.04495
    -0.07455
     0.04384
    -0.12190
    -0.08047
    -0.09823
    -0.00944
    -0.02719
    -0.21661
    -0.14558
    -0.11598
     0.09119
    -0.03311
    -0.03903
    -0.47114
    -0.31724
    -0.01536
     0.09119
     0.00832
    -0.96836
    -1.80890
    -1.63133
    -0.57769
    -0.32316
    -0.68424
    -0.83222
    -0.79670
    -0.52442
    -0.74343
    -0.62504
    -0.98020
    -1.87402
    -1.95689
    -1.85626
    -1.66684
    -1.25841
    -1.07491
    -0.91509
    -0.80262
    -0.99796
    -1.04531
    -0.98020
    -0.84406
    -1.09859
    -1.08675
    -1.06899
    -0.49482
     0.57066
     0.93173
     0.80151
     1.06196
     0.92581
     0.87846
     0.92581
     1.09747
     1.23362
     1.14483
     1.14483
     0.98501
     1.01460
     1.11523
     1.16259
     0.97909
     0.79559
     0.74823
     0.83702
     0.71864
     0.79559
     0.62985
     0.47595
     0.56474
     0.57066
     0.48187
     0.38716
     0.26877
     0.35164
     0.31613
     0.33980
     0.22734
     0.18590
     0.09119
     0.28653
     0.18590
     0.20366
     0.21550
     0.12671
     0.08527
     0.10895
     0.07935
     0.23326
     0.06160
     0.02016
     0.00240
     0.10895
     0.06160
     0.11487
     0.03200
    -0.09823
    -0.15742
     0.07343
     0.18590
    -0.05679
    -0.13966
    -0.04495
     0.03792
    -0.01536
    -0.11598
    -0.15742
    -0.12782
    -0.09231
     0.08527
    -0.14558
    -0.20477
    -0.10414
    -0.18702
    -0.06863
     0.03792
    -0.13966
    -0.10414
    -0.18110
    -0.02719
    -0.08047
    -0.05087
    -0.11006
    -0.09823
    -0.00352
     0.00832
     0.02016
     0.00240
    -0.03311
    -0.08047
    -0.08639
     0.04384
    -0.00944
    -0.03903
    -0.12190
     0.06751
    -0.00944
    -0.10414
    -0.05087
    -0.06863
    -0.07455
    -0.05679
    -0.00944
    -0.16926
    -0.05087
    -0.18110
    -0.10414
     0.10895
     0.02016
    -0.15742
    -0.15150
    -0.08639
    -0.08047
    -0.04495
    -0.19293
    -0.14558
    -0.10414
    -0.03311
     0.32796
     0.27469
     0.51738
     0.77191
     0.98501
     1.24546
     1.23362
     1.65981
     1.47039
     1.00276
     0.70088
     0.39308
     0.23917
    -0.09823
    -1.19922
    -2.10487
    -2.46595
    -2.10487
    -1.35312
    -0.92101
    -1.96873
    -3.02236
    -3.91618
    -4.16479
    -3.82739
    -3.22954
    -2.61985
    -2.06343
    -1.48334
    -1.10451
    -0.86774
    -0.58361
    -0.34092
    -0.22845
    -0.08639
     0.21550
     0.40492
     0.61801
     0.80743
     0.91398
     0.92581
     0.91989
     0.91398
     1.03236
     1.12707
     1.16259
     0.99093
     0.89622
     0.87254
     0.73048
     0.76599
     0.54106
     0.51738
     0.19774
     0.22142
     0.19774
     0.12079
    -0.02719
    -0.11006
    -0.04495
    -0.17518
    -0.15742
    -0.23437
    -0.17518
    -0.18702
    -0.15742
    -0.08639
    -0.15150
    -0.02719
    -0.29356
    -0.00944
     0.13855
     0.13263
     0.03792
     0.20366
     0.18590
     0.23326
     0.24509
     0.02016
     0.10303
     0.02016
     0.15630
     0.31613
     0.15630
     0.22734
     0.31613
     0.53514
     0.39900
     0.10303
    -0.02127
     0.10303
     0.16222
     0.29245
     0.23326
     0.32796
     0.20958
     0.16814
     0.08527
     0.22734
     0.10895
    -0.03311
     0.00240
    -0.21069
    -0.01536
    -0.02127
    -0.07455
    -0.03903
    -0.16334
    -0.00352
     0.03200
    -0.10414
    -0.09823
    -0.12782
    -0.11006
    -0.06271
    -0.10414
    -0.19885
    -0.11006
    -0.24029
    -0.12782
     0.00832
     0.09711
     0.03792
    -0.05679
    -0.13374
    -0.07455
    -0.03903
    -0.06863
     0.00240
    -0.03311
    -0.01536
     0.10303
     0.26877
     0.24509
     0.13855
     0.43451
     0.78375
     0.99685
     0.86662
     0.97317
     0.90806
     0.89030
     1.12115
     1.29873
     1.37568
     1.45263
     1.39936
     1.31649
     1.59470
     1.45263
     0.83702
     0.61801
     0.55882
     0.03200
    -0.53033
    -0.92101
    -1.03348
    -0.97428
    -1.99832
    -3.02236
    -3.37160
    -2.95725
    -3.21770
    -3.00460
    -2.80335
    -3.02236
    -3.46039
    -3.69716
    -3.66757
    -2.53698
    -1.06899
    -0.58361
    -0.82038
    -0.43563
     0.07343
     0.40492
     0.77783
     0.96725
     1.31649
     1.63613
     1.63613
     1.64205
     1.61245
     1.44079
     1.24546
     1.18626
     1.13299
     0.94949
     0.78967
     0.74823
     0.65353
     0.64169
     0.68904
     0.62985
     0.70088
     0.70088
     0.81335
     0.79559
     0.77783
     0.74823
     1.00276
     1.12115
     1.02644
     1.06788
     0.97317
     1.06196
     1.20402
     0.98501
     0.89622
     0.70088
     0.73640
     0.53514
     0.53514
     0.39308
     0.33388
     0.25101
     0.13855
     0.13855
    -0.02127
    -0.16926
    -0.20477
    -0.22845
    -0.29948
    -0.23437
    -0.38827
    -0.20477
    -0.28764
    -0.11598
    -0.32316
    -0.31132
    -0.11598
    -0.16926
    -0.23437
     0.07343
     0.01424
    -0.00944
     0.09119
     0.11487
     0.19774
     0.10303
     0.16222
     0.15039
     0.28061
     0.23326
     0.26877
     0.18590
     0.28061
     0.32796
     0.16222
     0.21550
     0.21550
     0.23326
     0.23326
     0.20366
     0.17998
     0.17406
     0.20958
     0.31613
     0.14447
     0.25101
     0.27469
     0.25101
     0.28061
     0.28061
     0.08527
    -0.17518
    -0.21661
    -0.19885
    -0.06271
     0.19182
     0.57066
     0.38124
     0.28061
     0.27469
     0.04976
     0.15630
     0.07935
    -0.14558
     0.05568
    -0.25213
     0.04384
    -0.41195
    -0.88549
    -1.28209
    -1.37680
    -1.27025
    -1.55437
    -1.54845
    -1.58397
    -1.66684
    -1.73195
    -1.72011
    -1.76747
    -1.83850
    -2.03384
    -1.54254
    -0.78486
    -0.45338
    -0.44746
    -0.52442
    -0.79670
    -1.34720
    -1.84442
    -1.40047
    -1.64316
    -1.18146
     0.17998
     0.63577
     0.45227
     0.45227
     0.13263
    -0.35276
     0.00832
     0.40492
     0.92581
     1.09747
     1.48815
     1.90842
     2.05640
     2.33461
     2.16295
     1.97945
     1.90250
     1.53550
     1.35792
     1.25729
     1.19810
     1.02644
     0.99685
     0.91398
     0.85478
     0.83110
     0.74823
     0.53514
     0.49370
     0.38716
     0.22734
     0.23917
    -0.00944
    -0.11598
    -0.12190
    -0.15742
    -0.19885
    -0.30540
    -0.38827
    -0.32908
    -0.54217
    -0.27580
    -0.25805
    -0.30540
    -0.24621
    -0.13966
     0.00240
     0.20366
     0.23326
     0.07935
     0.12671
     0.30429
     0.26285
     0.48779
     0.38716
     0.37532
     0.39308
     0.49962
     0.34572
     0.30429
     0.28061
     0.23917
     0.30429
     0.09711
     0.06751
    -0.06863
    -0.03903
     0.04384
    -0.05679
    -0.13966
    -0.19293
    -0.18702
    -0.24029
    -0.34684
    -0.27580
    -0.35867
    -0.55401
    -0.51850
    -0.40603
    -0.46522
    -0.67240
    -0.73159
    -0.54217
    -0.53033
    -0.41195
    -0.35276
    -0.50666
    -0.48298
    -0.51850
    -0.50666
    -0.24621
    -0.23437
    -0.28172
    -0.19885
    -0.09231
    -0.06863
    -0.19885
    -0.14558
    -0.43563
    -0.21661
    -0.39419
    -0.45930
    -0.39419
    -0.29948
    -0.35867
    -0.41195
    -0.15742
    -0.31724
    -0.45930
    -0.73159
    -0.75527
    -0.49482
    -0.56585
    -0.45338
    -0.54809
    -0.44746
    -0.34684
    -0.23437
    -0.29356
    -0.30540
    -0.34092
    -0.25805
    -0.11598
     0.08527
    -0.00944
    -0.16926
    -0.05679
     0.12671
     0.25101
     0.15630
     0.23917
     0.39900
     0.41083
     0.48779
     0.44635
     0.52922
     0.48187
     0.50554
     0.36348
     0.48779
     0.43451
     0.48779
     0.59433
     0.70088
     0.75415
     0.44043
    -0.02719
    -0.74343
    -1.54845
    -1.87402
    -1.64908
    -1.67868
    -1.89177
    -1.91545
    -1.96281
    -1.18146
    -0.37051
     0.51146
    -0.28172
    -1.02756
    -0.50666
     0.29837
     1.22178
     1.87290
     2.57730
     3.19883
     3.34681
     3.26394
     2.99165
     2.72528
     2.45299
     2.53586
     2.52995
     2.15111
     1.92618
     1.72492
     1.57694
     1.48223
     1.06788
     1.00276
     1.00276
     1.03236
     1.17442
     1.20402
     1.10339
     1.13891
     0.99093
     1.03236
     1.12115
     1.09747
     1.00276
     0.92581
     0.87254
     0.88438
     0.72456
     0.52330
     0.46411
     0.36348
     0.36940
     0.42859
     0.37532
     0.29245
     0.10895
     0.08527
     0.19182
     0.13855
     0.07343
     0.14447
     0.12079
     0.22734
     0.06751
    -0.01536
     0.02016
    -0.00352
     0.10895
     0.12671
     0.09119
     0.06160
    -0.18110
    -0.32908
    -0.14558
    -0.13374
    -0.37643
    -0.28764
    -0.38235
    -0.41195
    -0.54809
    -0.63096
    -0.86182
    -1.03939
    -0.96836
    -1.05123
    -1.09859
    -0.82630
    -0.78486
    -0.58361
    -0.37643
    -0.50074
    -1.08083
    -1.39455
    -1.34720
    -0.96244
    -0.76711
    -0.60137
    -0.51850
    -0.56585
    -0.54217
    -0.40603
    -0.48298
    -0.39419
    -0.64280
    -0.53625
    -0.58953
    -0.27580
    -0.16334
    -0.00352
     0.06751
     0.11487
     0.02608
    -0.01536
     0.02016
    -0.12190
    -0.24029
    -0.08639
    -0.06271
    -0.09823
    -0.28764
    -0.38235
    -0.64872
    -0.41787
    -0.30540
    -0.28764
    -0.51258
    -0.59545
    -0.58361
    -0.54809
    -0.63096
    -0.57769
    -0.53625
    -0.43563
    -0.35276
    -0.24029
    -0.28764
    -0.41195
    -0.41195
    -0.22845
    -0.04495
     0.09119
     0.21550
     0.15630
     0.03200
    -0.38827
    -0.63096
    -0.74343
    -0.80262
    -0.55993
    -0.48298
    -0.62504
    -0.69016
    -0.47114
    -0.94469
    -1.20514
    -1.40047
    -1.05123
    -0.31132
    -0.05679
    -0.41787
    -0.35867
     0.25101
     0.63577
     0.84294
     1.18626
     1.45855
     1.80779
     1.90250
     1.83147
     1.99129
     1.96169
     2.15111
     2.32277
     2.30501
     2.15111
     2.10967
     1.96761
     1.72492
     1.71900
     1.67165
     1.57102
     1.57102
     1.43487
     1.32833
     1.10931
     1.06196
     0.84294
     0.97317
     1.02644
     1.03236
     0.90214
     0.92581
     0.87254
     0.63577
     0.74823
     0.71864
     0.70088
     0.62393
     0.72456
     0.74823
     0.86070
     0.70680
     0.55882
     0.56474
     0.33980
     0.10895
    -0.18702
    -0.25805
    -0.13966
    -0.14558
    -0.29356
    -0.44155
    -0.61912
    -0.76711
    -0.91509
    -0.96244
    -0.99204
    -0.95061
    -0.82630
    -0.96836
    -0.72567
    -0.62504
    -0.60137
    -0.50666
    -0.43563
    -0.35867
    -0.31132
    -0.26989
    -0.34092
    -0.29356
    -0.34092
    -0.29948
    -0.41195
    -0.35867
    -0.27580
    -0.44155
    -0.35867
    -0.38235
    -0.47706
    -0.46522
    -0.39419
    -0.36459
    -0.49482
    -0.55993
    -0.47114
    -0.32908
    -0.36459
    -0.38235
    -0.35276
    -0.35867
    -0.38235
    -0.55993
    -0.40011
    -0.32316
    -0.26989
    -0.37051
    -0.21069
    -0.37643
    -0.18702
    -0.26397
    -0.22845
    -0.06863
    -0.00944
     0.21550
     0.31613
     0.51738
     0.45227
     0.27469
     0.08527
     0.15039
     0.12079
     0.29837
     0.29837
     0.38124
     0.20366
     0.02016
    -0.31724
    -0.54217
    -0.50074
    -0.70791
    -0.75527
    -0.53625
    -0.95061
    -1.05123
    -0.93877
    -0.69016
    -0.53033
    -0.41195
    -0.12782
    -0.18110
    -0.19293
    -0.18110
     0.14447
     0.44043
     0.74823
     0.71272
     0.87254
     0.83702
     1.15075
     1.00868
     0.65353
     0.70088
     0.28653
    -0.24029
    -0.06863
     0.06160
     0.03792
    -0.40603
    -0.58953
    -0.26397
    -0.41195
    -0.79670
    -0.70199
    -0.73751
    -0.78486
    -0.70791
    -0.64872
    -0.47706
    -0.19293
    -0.33500
    -0.22845
    -0.09231
     0.31021
     0.70088
     0.97317
     0.70088
     0.30429
     0.32204
     0.40492
     0.68312
     0.52922
     0.73640
     0.52330
     0.37532
     0.27469
     0.12079
    -0.11598
    -0.24029
    -0.44155
    -0.50074
    -0.75527
    -0.74343
    -0.79670
    -0.88549
    -1.02756
    -1.35312
    -1.32352
    -0.87957
    -0.47114
    -0.64872
    -0.45338
    -0.45338
    -0.61912
    -0.29948
    -0.28764
    -0.08047
    -0.15742
     0.03200
     0.14447
     0.36348
     0.38716
     0.31021
     0.37532
     0.29245
     0.36940
     0.26285
     0.28061
     0.36940
     0.36348
     0.49962
     0.64169
     0.70088
     0.51146
     0.50554
     0.40492
     0.57657
     0.55882
     0.56474
     0.52330
     0.45819
     0.52330
     0.42859
     0.49962
     0.32204
     0.23326
     0.06751
     0.00832
    -0.01536
    -0.14558
    -0.21069
    -0.27580
    -0.19293
    -0.32316
    -0.24621
    -0.29948
    -0.41195
    -0.41787
    -0.35867
    -0.40011
    -0.24621
    -0.16334
    -0.24029
     0.00832
     0.43451
     0.50554
     0.36940
     0.31613
     0.39308
     0.39900
     0.29837
     0.27469
     0.35164
     0.41675
     0.55882
     0.37532
     0.48779
     0.55290
     0.48187
     0.73048
     0.86662
     0.51738
    -0.49482
    -1.22289
    -1.30576
    -0.74935
    -0.69016
    -2.13447
    -3.63205
    -4.27133
    -4.67385
    -3.53734
    -2.42451
    -2.30021
    -3.72084
    -4.79223
    -5.13555
    -4.63241
    -3.33608
    -2.37716
    -1.54254
    -0.30540
     0.50554
     0.97317
     1.71900
     2.47667
     2.40564
     2.10376
     2.32869
     3.19291
     3.47703
     3.24618
     3.16923
     2.90878
     2.53586
     1.74268
     1.32241
     1.32241
     1.13891
     0.80743
     0.52922
     0.26285
     0.01424
    -0.07455
    -0.07455
     0.03200
    -0.05087
    -0.37051
    -0.24621
    -0.20477
    -0.08639
    -0.30540
    -0.32316
    -0.31724
    -0.32316
    -0.12190
    -0.15742
    -0.28172
    -0.37051
    -0.26397
    -0.40011
    -0.06271
     0.04384
    -0.07455
     0.01424
     0.06751
     0.10303
     0.17406
     0.19774
     0.23326
     0.30429
     0.33980
     0.33980
     0.35756
     0.32796
     0.36348
     0.20366
     0.38716
     0.51146
     0.49370
     0.48779
     0.39308
     0.45819
     0.49370
     0.45819
     0.38716
     0.41675
     0.46411
     0.49962
     0.42859
     0.43451
     0.33388
     0.22734
     0.26877
     0.29245
     0.11487
     0.03200
    -0.06271
     0.02016
     0.06160
     0.01424
    -0.13966
    -0.10414
    -0.12782
    -0.06863
     0.02016
    -0.16334
    -0.19885
    -0.25213
    -0.23437
    -0.00352
     0.00240
    -0.15150
    -0.01536
    -0.03903
     0.12079
     0.10895
     0.03792
     0.10895
     0.23917
     0.26877
     0.30429
     0.25101
     0.29245
     0.22142
     0.23326
     0.39308
     0.55882
     0.39900
     0.16222
     0.13263
     0.25101
     0.17406
     0.02016
    -0.12782
    -0.16334
    -0.24621
    -0.03903
     0.28061
     0.45227
     0.67128
     0.32204
    -0.05679
     0.17406
     0.25693
     0.33388
     0.60025
     0.55882
     0.84886
     1.00868
     1.02644
     1.00868
     1.34017
     1.65981
     1.83739
     1.96761
     2.39380
     2.13335
     2.58322
     2.88510
     1.75452
     1.13299
     0.22142
    -0.60137
    -0.21069
     0.42859
    -0.09823
    -1.52478
    -1.99832
    -1.95097
    -2.27653
    -2.56658
    -2.33572
    -2.19958
    -2.37716
    -2.31205
    -2.01608
    -1.71420
    -1.25249
    -0.55401
     0.14447
     0.67720
     0.70680
     0.77783
     0.94357
     0.99093
     0.78375
     0.61801
     0.60617
     0.46411
     0.26285
     0.29837
     0.30429
     0.14447
    -0.13374
    -0.32316
    -0.34092
    -0.34092
    -0.29948
    -0.27580
    -0.26397
    -0.08639
    -0.14558
    -0.28764
    -0.40011
    -0.27580
    -0.20477
     0.01424
     0.18590
     0.26877
     0.26877
     0.28061
     0.28653
     0.23917
     0.28653
     0.42859
     0.47003
     0.27469
     0.31613
     0.38716
     0.38124
     0.37532
     0.32204
     0.21550
     0.42267
     0.39900
     0.29837
     0.26877
     0.29245
     0.28061
     0.33388
     0.39308
     0.26285
     0.36348
     0.27469
     0.29245
     0.32204
     0.33388
     0.29837
     0.16814
     0.28653
     0.41675
     0.29245
     0.32796
     0.26285
     0.26877
     0.07935
     0.17406
     0.15630
     0.12079
     0.06751
     0.00832
     0.15039
     0.07343
    -0.06271
    -0.28172
    -0.19293
    -0.19885
    -0.24029
    -0.32908
    -0.42971
    -0.38235
    -0.37643
    -0.54217
    -0.54809
    -0.48298
    -0.40011
    -0.51258
    -0.41787
    -0.35867
    -0.44155
    -0.52442
    -0.51850
    -0.31724
    -0.28764
    -0.22253
    -0.16926
    -0.05679
    -0.24029
    -0.29948
    -0.02127
     0.03200
     0.02016
    -0.05087
     0.03792
     0.09119
     0.08527
     0.08527
    -0.07455
     0.01424
     0.17406
     0.17406
    -0.02127
     0.09711
    -0.13966
    -0.15742
    -0.15150
    -0.03311
    -0.06863
    -0.02127
     0.10303
     0.03200
     0.41675
     0.64169
     0.96133
     1.80187
     2.22806
     2.39972
     2.17479
     2.15703
     2.55362
     1.88474
     0.78967
     0.65353
    -0.02719
    -0.76119
    -0.89733
    -0.55401
    -1.02756
    -2.23509
    -2.77967
    -3.28873
    -3.42487
    -3.60837
    -3.79779
    -3.56694
    -3.42487
    -3.14667
    -2.55474
    -1.89769
    -1.31760
    -0.84406
    -0.32316
     0.11487
     0.66536
     1.07380
     1.29873
     1.29281
     1.25138
     1.23954
     1.44079
     1.68940
     1.66573
     1.76635
     1.71900
     1.79003
     1.68940
     1.73676
     1.59470
     1.38752
     1.32833
     1.18626
     1.03236
     0.83702
     0.93765
     0.82519
     0.64169
     0.60617
     0.59433
     0.60617
     0.47595
     0.16814
     0.10895
     0.23326
     0.07935
     0.15630
     0.12079
     0.02608
     0.01424
    -0.12782
    -0.07455
    -0.11598
    -0.29356
    -0.16926
    -0.19885
    -0.30540
    -0.40603
    -0.37051
    -0.34684
    -0.42971
    -0.36459
    -0.47706
    -0.44155
    -0.28764
    -0.37051
    -0.36459
    -0.40011
    -0.13374
    -0.27580
    -0.11006
     0.01424
     0.02608
     0.00240
     0.13263
     0.31613
     0.38716
     0.47595
     0.36348
     0.36348
     0.44043
     0.33980
     0.48187
     0.35756
     0.42859
     0.47595
     0.50554
     0.44635
     0.53514
     0.26877
    -0.07455
    -0.21069
    -0.09231
     0.05568
     0.17998
     0.20366
    -0.04495
    -0.08047
    -0.19293
    -0.08047
    -0.09823
    -0.02127
    -0.12190
    -0.11598
    -0.01536
     0.02608
     0.03200
     0.00240
    -0.02127
     0.15630
     0.09711
     0.11487
     0.02016
    -0.02719
    -0.05087
    -0.05679
    -0.02127
     0.00832
    -0.04495
    -0.29356
    -0.29356
    -0.24621
    -0.30540
    -0.22253
    -0.29356
    -0.08047
     0.05568
    -0.09823
    -0.35276
    -0.53625
    -0.71383
    -0.51258
    -0.53033
    -0.26989
    -0.38235
    -0.38235
    -0.34092
    -0.46522
    -0.92101
    -1.60173
    -1.76155
    -1.25249
    -0.89733
    -1.90953
    -2.70864
    -3.72676
    -3.85698
    -2.96317
    -2.70864
    -1.76155
    -1.92137
    -1.55437
    -1.49518
    -1.41231
    -1.24657
    -1.06899
    -0.60729
     0.09119
     0.93173
     1.39344
     1.89066
     2.03864
     2.16887
     2.10376
     1.90842
     1.90250
     1.73084
     1.49999
     1.09747
     0.97909
     0.85478
     0.75415
     0.54698
     0.42859
     0.20366
     0.23917
     0.35756
     0.16222
     0.10303
     0.20366
     0.22734
     0.20958
     0.33388
     0.22734
     0.23326
     0.37532
     0.16814
     0.51146
     0.45227
     0.32796
     0.22734
     0.36940
     0.47003
     0.35756
     0.38124
     0.28061
     0.21550
     0.19774
     0.38124
     0.16222
    -0.02719
    -0.03311
     0.42267
     0.26877
    -0.00352
    -0.13966
    -0.21661
    -0.09231
    -0.17518
     0.04976
     0.04384
     0.19182
     0.04976
    -0.08047
     0.07935
     0.20958
     0.21550
     0.19182
     0.32204
     0.51738
     0.51738
     0.41675
     0.44635
     0.45819
     0.60025
     0.61209
     0.56474
     0.58249
     0.68904
     0.60025
     0.68312
     0.65353
     0.54106
     0.36940
     0.40492
     0.44043
     0.31613
     0.23917
     0.28653
     0.54106
     0.60025
     0.46411
     0.36940
     0.17406
     0.02016
     0.12671
     0.19774
     0.34572
     0.20366
     0.12671
     0.19774
     0.31613
     0.39900
     0.29837
     0.16814
     0.19182
     0.39900
     0.51738
     0.48187
     0.23326
     0.22734
     0.20958
     0.22142
     0.40492
     0.37532
     0.13263
     0.11487
     0.13855
     0.22142
     0.16222
     0.02016
    -0.18110
    -0.08639
    -0.03903
    -0.10414
    -0.06863
    -0.21661
    -0.34092
    -0.21069
    -0.02719
     0.12671
    -0.11598
    -0.07455
    -0.00944
    -0.18110
    -0.26397
    -0.10414
    -0.44155
    -0.48298
    -0.65464
    -0.73751
    -1.02164
    -1.09859
    -1.38863
    -2.17590
    -2.72048
    -2.82702
    -2.90398
    -3.32425
    -3.64389
    -3.75044
    -3.70308
    -2.99868
    -1.99832
    -0.12190
     0.73048
     0.71864
     0.61801
     0.64169
     1.12115
     2.10967
     3.67829
     4.69049
     4.83847
     4.51291
     4.56027
     4.66089
     4.51291
     3.96834
     3.41192
     2.81407
     2.34053
     1.94393
     1.53550
     1.05604
     0.63577
     0.26285
     0.07343
     0.36940
     0.44043
     0.10895
    -0.05679
    -0.24029
    -0.34092
    -0.42379
    -0.27580
    -0.38235
    -0.35276
    -0.37643
    -0.43563
    -0.44155
    -0.50666
    -0.60729
    -0.68424
    -0.55401
    -0.30540
    -0.40603
    -0.45338
    -0.41195
    -0.32908
    -0.32316
    -0.35276
    -0.32316
    -0.41787
    -0.32316
    -0.19885
    -0.11598
    -0.10414
    -0.00944
    -0.15150
    -0.13966
    -0.05087
    -0.08639
    -0.18702
    -0.16926
    -0.24029
    -0.10414
    -0.11006
     0.06160
     0.26877
     0.24509
     0.12079
     0.15630
     0.11487
     0.27469
     0.09119
     0.10895
     0.41675
     0.59433
     0.48779
     0.33388
     0.38716
     0.45819
     0.36348
     0.35756
     0.27469
     0.27469
     0.14447
     0.23917
     0.28653
     0.23917
     0.38124
     0.11487
     0.15630
     0.21550
     0.25101
     0.23326
     0.20958
     0.16222
     0.17998
     0.25693
     0.26285
     0.32204
     0.31613
     0.34572
     0.28061
     0.49370
     0.41083
     0.31613
     0.28653
     0.56474
     0.52922
     0.51146
     0.62393
     0.62393
     0.78375
     0.76007
     0.64169
     0.66536
     0.61209
     0.60025
     0.68312
     0.65353
     0.69496
     0.49962
     0.36940
     0.45819
     0.43451
     0.26877
     0.15630
     0.00240
    -0.02719
    -0.03311
    -0.16334
    -0.47706
    -1.14594
    -2.50146
    -3.69716
    -4.39564
    -4.58506
    -2.64945
    -3.07564
    -4.37788
    -3.89250
    -3.83923
    -4.56138
    -3.97537
    -3.54918
    -2.68496
    -0.92101
    -0.15742
     0.25101
     0.57066
     0.70088
     1.39936
     2.05048
     2.87326
     3.31721
     3.44744
     3.46519
     3.26986
     2.95022
     2.58914
     2.16887
     1.84331
     1.60653
     1.54142
     1.25729
     1.12707
     1.00868
     0.90806
     0.82519
     0.78375
     0.54698
     0.61209
     0.50554
     0.39900
     0.32796
     0.25693
     0.04384
    -0.03903
    -0.15150
    -0.08047
    -0.22845
    -0.28764
    -0.26397
    -0.27580
    -0.29356
    -0.28764
    -0.43563
    -0.40011
    -0.22253
    -0.26397
    -0.31724
    -0.18702
    -0.12782
    -0.01536
    -0.00944
    -0.10414
     0.04976
     0.04976
     0.09119
    -0.03311
     0.13263
     0.06751
     0.10895
    -0.12190
    -0.00944
     0.15039
     0.00240
     0.17998
    -0.01536
    -0.06863
    -0.15150
    -0.05087
    -0.04495
    -0.09231
    -0.09231
    -0.12190
    -0.18110
    -0.04495
    -0.10414
    -0.19293
    -0.22845
    -0.09231
    -0.21661
    -0.05679
    -0.09231
    -0.19293
    -0.19885
    -0.26397
    -0.06863
     0.00240
    -0.03311
    -0.11006
    -0.11006
    -0.12190
    -0.05087
    -0.06271
    -0.03903
     0.06160
     0.02016
     0.03200
     0.09119
    -0.02127
    -0.00944
    -0.10414
    -0.09231
    -0.06271
    -0.12190
     0.01424
    -0.03903
    -0.00944
     0.01424
     0.30429
    -0.08639
    -0.14558
    -0.38235
    -0.48298
    -0.57177
    -0.50666
    -0.63096
    -1.54254
    -2.16406
    -1.25249
    -0.15742
     0.28061
    -0.27580
    -0.87957
    -0.91509
    -0.84406
    -0.73751
    -0.10414
     0.14447
     0.12671
     0.31613
     0.64761
     0.78967
     0.98501
     1.07972
     0.91398
     0.93765
     0.79559
     0.67128
     0.61209
     0.59433
     0.56474
     0.45819
     0.48779
     0.44043
     0.49370
     0.43451
     0.20958
     0.25101
     0.26877
     0.11487
     0.00240
    -0.08047
    -0.20477
    -0.25805
    -0.09231
     0.19182
     0.25101
     0.35756
     0.02608
     0.03792
     0.11487
     0.22734
     0.40492
     0.48187
     0.67128
     0.56474
     0.46411
     0.50554
     0.55290
     0.60617
     0.22142
     0.19182
     0.03200
    -0.01536
    -0.02719
    -0.15150
    -0.28764
     0.01424
     1.24546
     1.81371
     2.98573
     3.65461
     3.99201
     0.41675
    -2.71456
    -2.93357
    -0.00352
     1.74268
     1.66573
     1.25138
     0.61209
    -0.21069
    -0.74343
    -1.67868
    -2.06935
    -2.32980
    -2.24101
    -2.15222
    -1.89769
    -1.61949
    -1.16370
    -0.63688
    -0.50666
    -0.75527
    -0.86182
    -0.70199
    -0.63096
    -0.35867
    -0.27580
    -0.13966
    -0.32316
    -0.24621
    -0.10414
    -0.01536
     0.17998
     0.19182
     0.32796
     0.49962
     0.44043
     0.58841
     0.57657
     0.44043
     0.57066
     0.30429
     0.44043
     0.52922
     0.29837
     0.19774
     0.30429
     0.15039
    -0.02127
     0.06160
    -0.00944
    -0.06863
     0.02608
     0.08527
    -0.03903
     0.12079
    -0.04495
    -0.07455
    -0.03311
     0.12671
    -0.03903
    -0.01536
     0.03200
     0.14447
     0.13263
     0.02608
    -0.05087
     0.05568
    -0.00944
     0.02608
    -0.10414
    -0.10414
    -0.16334
    -0.14558
    -0.16334
    -0.09231
    -0.21661
    -0.20477
    -0.34092
    -0.48890
    -0.63096
    -0.90325
    -1.08083
    -0.57769
    -0.36459
    -0.03311
    -0.53033
    -1.02756
    -1.34128
    -1.04531
    -0.87957
    -0.45930
    -0.45930
    -0.48298
    -0.51850
    -0.44155
    -0.38827
    -0.21661
    -0.31724
    -0.29356
    -0.13374
     0.02608
     0.17998
     0.07343
     0.03200
     0.19182
     0.15039
     0.32204
     0.38716
     0.23326
     0.21550
     0.29245
     0.44043
     0.30429
     0.31613
     0.23917
     0.24509
     0.30429
     0.28061
     0.27469
     0.13855
     0.24509
     0.16222
     0.25101
     0.24509
     0.14447
     0.06160
    -0.02127
     0.25101
     0.07343
     0.06160
     0.03792
    -0.00944
     0.15630
     0.31613
     0.16814
     0.23326
     0.22142
     0.25693
     0.53514
     0.74823
     0.80151
     0.78967
     0.92581
     1.06196
     0.94949
     0.62985
     0.45227
     0.78375
     0.90806
     1.46447
     1.51774
     1.28689
     0.41675
     0.11487
    -0.08047
    -0.18110
    -0.54809
    -0.75527
    -0.87957
    -0.85590
    -0.74343
    -0.70791
    -1.15186
    -1.74971
    -2.20550
    -2.17590
    -2.25877
    -2.76191
    -2.98093
    -3.31833
    -2.63169
    -0.82038
    -0.35867
    -1.17554
    -1.64316
    -1.25249
    -1.09267
    -0.71975
    -0.43563
    -0.13966
     0.33388
     0.78375
     1.25729
     1.31057
     1.40528
     1.28097
     1.14483
     1.23362
     1.27505
     1.15075
     0.90806
     0.81927
     0.84294
     0.94357
     0.83110
     0.61801
     0.53514
     0.24509
     0.25101
     0.13855
     0.04384
    -0.18110
    -0.12782
    -0.22845
     0.08527
    -0.01536
    -0.21661
    -0.35276
    -0.39419
    -0.37643
    -0.39419
    -0.17518
    -0.03903
    -0.06863
    -0.25805
     0.10303
     0.13855
     0.24509
     0.20958
     0.17998
     0.29837
     0.44635
     0.39308
     0.46411
     0.44043
     0.60025
     0.59433
     0.67128
     0.60025
     0.50554
     0.57066
     0.67128
     0.47595
     0.42267
     0.41083
     0.33388
     0.43451
     0.62985
     0.42859
     0.34572
     0.43451
     0.31613
     0.43451
     0.36348
     0.44635
     0.26877
     0.39900
     0.32796
     0.44043
     0.38716
     0.26285
     0.16222
     0.19774
     0.39308
     0.40492
     0.19774
     0.20958
     0.12079
     0.35164
     0.18590
     0.17998
     0.19182
     0.11487
     0.24509
     0.20958
     0.28061
     0.16222
     0.08527
     0.04976
     0.19182
     0.22734
     0.12079
     0.13263
     0.20958
     0.05568
     0.17998
     0.23326
     0.10895
     0.10895
     0.15039
     0.10303
     0.28061
     0.13855
     0.11487
    -0.00352
     0.10895
     0.43451
     0.52330
     0.44043
     0.43451
     0.35756
     0.42859
     0.16222
     0.33388
     0.13263
     0.20958
     0.22734
     0.45819
     0.43451
     0.30429
     0.38124
     0.26877
     0.58841
     0.19774
     0.20958
     0.13263
     0.12079
    -0.21661
    -0.42379
    -0.88549
    -1.58989
    -1.98648
    -2.90989
    -3.43671
    -3.33608
    -4.20030
    -5.02901
    -4.93430
    -4.54362
    -3.64981
    -3.80963
    -3.18218
    -2.46595
    -0.95652
    -0.00944
     0.17998
     1.80779
     2.20438
     2.71936
     3.75524
     4.87991
     5.58431
     5.44224
     5.46000
     5.43040
     5.05749
     4.27022
     3.35273
     2.98573
     2.87326
     2.50035
     1.59470
     1.03236
     0.51738
     0.21550
     0.07935
     0.09711
     0.12079
     0.05568
    -0.10414
    -0.12190
    -0.07455
    -0.02127
    -0.10414
    -0.22845
    -0.22253
    -0.26989
    -0.25805
    -0.16926
    -0.18110
    -0.15742
    -0.05087
    -0.11006
    -0.14558
    -0.28172
    -0.58361
    -0.07455
     0.12079
     0.29837
     0.36348
     0.22734
     0.22142
     0.14447
     0.18590
     0.17998
     0.35756
     0.39900
     0.47595
     0.36940
     0.39308
     0.45819
     0.44635
     0.38716
     0.45819
     0.68904
     0.43451
     0.33980
     0.21550
     0.26285
     0.27469
     0.21550
     0.32204
     0.36348
     0.31613
     0.28653
     0.20958
     0.26285
     0.29245
     0.05568
     0.19774
     0.32204
     0.21550
     0.20958
     0.32796
     0.19774
     0.16222
     0.06751
     0.08527
     0.07935
    -0.12782
    -0.03311
    -0.11006
    -0.08047
    -0.16926
    -0.31132
    -0.28172
    -0.27580
    -0.29948
    -0.30540
    -0.34092
    -0.47706
    -0.57769
    -0.50666
    -0.38827
    -0.26989
    -0.31724
    -0.42379
    -0.26989
    -0.25213
    -0.27580
    -0.31132
    -0.48298
    -0.28764
    -0.34684
    -0.25805
    -0.22845
    -0.29356
    -0.24621
    -0.34092
    -0.15150
    -0.09231
    -0.11598
    -0.02719
    -0.11598
    -0.15150
     0.10895
     0.07935
    -0.06271
    -0.03903
    -0.39419
    -0.61321
    -0.66056
    -0.89733
    -1.21105
    -1.19922
    -0.93285
    -0.69016
    -0.83814
    -1.00980
    -1.00980
    -1.13410
    -1.13410
    -0.99204
    -1.08675
    -1.90361
    -3.24729
    -4.23582
    -4.77448
    -4.56138
    -3.96945
    -3.44263
    -2.78559
    -2.98685
    -3.19402
    -3.75636
    -3.17034
    -3.33017
    -2.57841
    -0.99796
     0.87254
     2.50035
     2.21030
     2.15703
     2.34053
     3.15147
     3.98017
     4.18143
     4.56619
     4.27022
     3.74340
     3.41784
     2.96797
     2.70160
     2.54178
     2.24582
     1.74860
     1.42895
     1.25729
     1.18034
     1.04420
     1.47039
     1.60061
     1.31649
     1.06196
     0.91398
     1.09155
     0.97317
     0.74823
     0.42267
     0.26877
     0.15630
     0.05568
    -0.13966
    -0.06271
    -0.27580
    -0.48298
    -0.53625
    -0.59545
    -0.63688
    -0.79670
    -0.94469
    -0.90325
    -0.72567
    -0.70791
    -0.70791
    -0.70791
    -0.65464
    -0.45338
    -0.38827
    -0.19293
    -0.09823
    -0.12782
     0.00832
     0.12079
     0.25101
     0.20958
     0.32796
     0.28653
     0.44043
     0.52922
     0.54106
     0.51146
     0.47003
     0.47595
     0.52330
     0.31613
     0.48187
     0.41083
     0.19182
     0.17998
     0.28653
     0.24509
     0.16814
     0.10303
     0.17998
     0.16814
     0.17406
     0.17406
     0.01424
     0.04976
     0.02016
    -0.00944
     0.18590
    -0.00352
    -0.01536
     0.10895
     0.01424
     0.02016
     0.04384
    -0.21661
    -0.00352
    -0.06271
     0.01424
    -0.02127
    -0.16334
    -0.24029
    -0.03311
     0.12079
     0.78967
     1.36976
     0.94949
    -0.00352
    -0.15742
     0.12671
     0.32204
     0.54698
     0.69496
     0.69496
     0.54106
     0.51146
     0.35164
     0.17406
     0.06751
    -0.11006
    -0.17518
     0.00832
    -0.15742
     0.16814
     0.06751
     0.16222
     0.37532
     0.30429
     0.09711
     0.19774
    -0.03903
    -0.65464
    -0.13966
    -0.77303
    -1.88586
    -3.32425
    -4.31869
    -4.30093
    -3.75044
    -3.69716
    -4.85143
    -5.02901
    -4.31277
    -3.76819
    -3.64981
    -3.02828
    -2.46595
    -1.69052
    -1.47150
    -1.83258
    -1.37680
    -0.16334
     0.92581
     2.22806
     2.76080
     2.64241
     2.36420
     2.15111
     1.73084
     1.49999
     1.27505
     1.12707
     1.03828
     1.10931
     1.07380
     0.92581
     0.87846
     0.90214
     0.77191
     0.92581
     1.02052
     0.92581
     0.96133
     0.99093
     0.97909
     1.02644
     0.93765
     0.82519
     0.93173
     0.90806
     1.02052
     0.88438
     0.79559
     0.60617
     0.63577
     0.58841
     0.68904
     0.59433
     0.44043
     0.34572
     0.21550
     0.18590
     0.02016
    -0.11598
    -0.03903
    -0.10414
    -0.13374
    -0.08639
    -0.24029
    -0.31132
    -0.31132
    -0.43563
    -0.25805
    -0.21069
    -0.31132
    -0.37643
    -0.26397
    -0.24621
    -0.28172
    -0.30540
    -0.34092
    -0.26397
    -0.26989
    -0.15150
    -0.27580
    -0.24029
    -0.29356
    -0.35276
    -0.18702
    -0.09231
    -0.15742
    -0.25213
    -0.30540
    -0.22253
    -0.25805
    -0.26989
    -0.24029
    -0.35276
    -0.29948
    -0.16926
    -0.17518
    -0.26397
    -0.33500
    -0.35276
    -0.22845
    -0.01536
    -0.07455
    -0.08047
     0.03200
     0.22734
     0.26285
     0.31613
     0.43451
     0.40492
     0.61801
     0.57657
     0.62985
     0.71864
     0.76007
     0.73640
     0.64169
     0.71272
     0.76007
     0.58841
     0.38716
     0.55290
     0.49370
     0.48779
     0.38124
     0.26285
     0.20366
    -0.06863
    -0.64280
    -1.00388
    -0.52442
    -0.37051
    -0.54809
    -0.66056
    -0.82630
    -1.08675
    -1.38271
    -1.32944
    -1.07491
    -0.99796
    -1.24065
    -1.43007
    -1.18146
    -0.96244
    -0.86182
    -0.91509
    -0.79670
    -0.60137
    -0.45930
     0.05568
     0.65945
     0.76007
     0.15630
     0.01424
     0.16222
     0.73640
     1.54734
     3.90322
     5.38897
     4.35309
     2.03864
    -0.00944
     0.51738
     1.79595
     2.41748
     2.97389
     2.50627
     2.19846
     1.79003
     1.16851
     0.50554
     0.33980
     0.16814
    -0.06271
    -0.08639
    -0.17518
    -0.02719
     0.06751
     0.10895
     0.10303
     0.07935
     0.18590
     0.77191
     0.65945
     0.41083
     0.17998
     0.32204
     0.51146
     0.58841
     0.53514
     0.42267
     0.37532
     0.33980
     0.28653
     0.40492
     0.41675
     0.28653
     0.29245
     0.36940
     0.62393
     0.73048
     1.07972
     1.09155
     0.64761
     0.00240
    -0.47114
    -0.46522
    -0.02719
     0.23326
     0.28061
     0.06751
    -0.03311
    -0.35867
    -0.63688
    -0.84406
    -0.82630
    -0.97428
    -0.89141
    -0.93877
    -1.12227
    -0.90325
    -0.99204
    -0.93877
    -0.77895
    -0.60137
    -0.47706
    -0.48298
    -0.59545
    -0.67240
    -0.57769
    -0.57177
    -0.44155
    -0.57177
    -0.48890
    -0.64280
    -0.63688
    -0.53033
    -0.50074
    -0.49482
    -0.50666
    -0.73159
    -0.75527
    -0.45338
    -0.54217
    -0.74343
    -0.73751
    -0.57177
    -0.50074
    -0.48298
    -0.65464
    -0.67832
    -0.68424
    -0.79078
    -0.80262
    -0.63688
    -0.43563
    -0.54809
    -0.64280
    -0.51258
    -0.42971
    -0.38235
    -0.42971
    -0.57769
    -0.38235
    -0.21069
    -0.12190
    -0.12190
    -0.00352
    -0.09231
     0.01424
     0.00240
     0.12671
     0.16222
     0.06751
     0.13855
     0.10895
     0.22734
     0.19774
     0.13855
     0.06160
     0.22734
     0.23326
     0.15039
     0.19182
     0.15630
     0.19774
     0.12079
     0.17998
     0.19182
     0.30429
     0.17998
     0.17406
     0.18590
     0.13263
     0.10303
     0.09711
     0.17998
     0.19182
     0.16222
     0.22734
     0.15630
     0.05568
     0.04976
    -0.02127
     0.04384
     0.01424
     0.03200
    -0.06271
    -0.10414
     0.06751
     0.09711
    -0.01536
     0.35756
     1.11523
     2.70160
     3.76708
     3.05084
     1.44671
     0.38716
    -0.76711
    -0.42971
     0.22142
    -0.38235
    -0.70791
    -0.01536
     0.06160
    -0.87365
    -1.92137
    -2.99868
    -3.54918
    -3.53734
    -3.58470
    -3.08155
    -2.30021
    -2.03976
    -1.79115
    -0.93877
    -0.40011
    -0.06863
    -0.09231
     0.20366
     0.32204
     0.12079
     0.18590
    -0.09231
     0.00832
    -0.03903
     0.24509
     0.32796
     0.05568
    -0.08639
    -0.48890
    -0.48890
    -0.44746
    -0.28172
    -0.15150
    -0.08639
     0.14447
     0.37532
     0.44635
     0.44635
     0.65945
     0.61801
     0.71864
     0.66536
     0.73048
     0.73640
     0.57066
     0.57657
     0.51738
     0.44635
     0.60617
     0.52330
     0.35756
     0.33388
     0.42859
     0.27469
     0.31613
     0.43451
     0.25101
     0.38716
     0.49962
     0.44635
     0.42267
     0.63577
     0.58249
     0.53514
     0.53514
     0.41675
     0.35756
     0.40492
     0.33980
     0.42859
     0.34572
     0.48187
     0.31021
     0.01424
     0.09119
     0.02608
     0.04976
    -0.10414
    -0.13374
    -0.03311
    -0.00944
    -0.10414
    -0.18702
    -0.03311
    -0.06271
    -0.10414
    -0.16334
     0.05568
    -0.00944
    -0.10414
    -0.16334
    -0.02127
    -0.06271
    -0.21661
    -0.20477
    -0.16926
    -0.10414
    -0.11598
    -0.28172
    -0.21661
    -0.30540
    -0.23437
    -0.25805
    -0.18110
    -0.15742
    -0.25805
    -0.19885
    -0.21661
    -0.16334
    -0.34684
    -0.33500
    -0.34092
    -0.19885
    -0.22253
    -0.23437
    -0.27580
    -0.28764
    -0.19885
    -0.33500
    -0.29356
    -0.19293
    -0.31132
    -0.25805
    -0.26989
    -0.10414
    -0.24621
    -0.22253
    -0.22845
    -0.15150
    -0.15150
     0.02016
    -0.18702
    -0.03311
    -0.11006
    -0.13374
    -0.00944
     0.12671
     0.02016
    -0.10414
     0.15039
     0.09119
     0.12079
     0.22142
     0.07935
     0.12079
     0.15039
     0.26877
     0.03792
    -0.00944
    -0.11598
    -0.11598
    -0.02719
     0.20958
     0.17998
    -0.30540
    -0.96244
    -1.68460
    -2.69088
    -2.92173
    -2.43043
    -1.43599
    -1.04531
    -2.03384
    -3.75044
    -4.79223
    -4.24766
    -3.33608
    -2.31796
    -1.12227
    -0.00944
     0.11487
    -0.37051
    -0.24621
     0.48187
     1.32241
     2.01497
     2.57138
     3.26986
     3.48295
     3.70789
     3.60134
     3.48295
     3.26394
     2.90286
     2.68977
     2.39380
     2.05640
     1.61245
     1.33425
     1.26913
     0.94949
     0.65353
     0.44635
     0.29245
     0.21550
     0.27469
     0.13855
     0.16814
    -0.10414
    -0.09823
    -0.03311
     0.00832
    -0.10414
    -0.17518
    -0.19885
    -0.00944
    -0.03311
    -0.01536
    -0.03311
    -0.05679
     0.06160
     0.13263
     0.20958
     0.13263
     0.04976
     0.06160
     0.07935
     0.22142
     0.35164
     0.16222
     0.16222
     0.17406
     0.10303
     0.05568
     0.03792
     0.02608
    -0.02719
     0.02016
    -0.09823
    -0.16926
    -0.14558
    -0.29948
    -0.28764
    -0.14558
    -0.07455
    -0.18702
    -0.41787
    -0.29356
    -0.22845
    -0.27580
    -0.26989
    -0.24621
    -0.21069
    -0.20477
    -0.13966
    -0.11598
    -0.18702
    -0.16334
    -0.26989
    -0.28764
    -0.15150
    -0.11006
    -0.19293
    -0.24621
    -0.16926
    -0.21069
    -0.16334
    -0.22253
    -0.22845
    -0.11598
    -0.15742
    -0.12190
    -0.11598
    -0.18110
    -0.29356
    -0.18702
    -0.03903
    -0.03311
    -0.07455
    -0.07455
    -0.13374
     0.00240
    -0.06271
    -0.11598
    -0.18702
     0.00832
     0.03792
     0.08527
    -0.06863
    -0.07455
    -0.16334
    -0.19293
    -0.04495
     0.05568
    -0.05679
    -0.10414
    -0.18110
    -0.19885
     0.00240
    -0.19293
    -0.18110
    -0.14558
    -0.08639
    -0.18110
    -0.04495
    -0.10414
    -0.24029
    -0.33500
    -0.22253
    -0.12782
    -0.11006
    -0.31132
    -0.18702
    -0.22253
     0.04384
     0.20958
     0.06160
     0.09711
     0.20366
     0.32204
     0.24509
     0.49962
     0.65353
     0.43451
     0.30429
     0.25693
    -0.15150
    -0.37051
    -0.44155
    -0.72567
    -1.15186
    -1.81482
    -2.05751
    -2.25877
    -2.76783
    -2.89806
    -3.07564
    -3.40120
    -3.32425
    -3.59061
    -3.89250
    -3.43671
    -2.60209
    -2.60801
    -2.23509
    -1.84442
    -1.52478
    -0.96836
    -0.06271
     0.19774
     0.31021
     0.84886
     1.16259
     1.73676
     2.29317
     2.54178
     2.15111
     2.13927
     2.22806
     2.29317
     2.22806
     2.23398
     2.03864
     2.04456
     1.85514
     1.78411
     1.55326
     1.44079
     1.24546
     1.10339
     1.03828
     0.93765
     0.76599
     0.85478
     0.86070
     0.90214
     0.89622
     0.70088
     0.70680
     0.70088
     0.86070
     0.79559
     0.81927
     0.57657
     0.61801
     0.47003
     0.68312
     0.70680
     0.52922
     0.33980
     0.63577
     0.60617
     0.43451
     0.43451
     0.13855
     0.22142
     0.27469
     0.29837
     0.16222
     0.20958
     0.17998
     0.09119
     0.13263
     0.07935
     0.07343
    -0.12782
     0.03200
     0.01424
    -0.05679
    -0.13374
    -0.20477
    -0.26989
    -0.34092
    -0.29948
    -0.25213
    -0.35276
    -0.34684
    -0.33500
    -0.41195
    -0.30540
    -0.40011
    -0.42379
    -0.35276
    -0.25805
    -0.24029
    -0.27580
    -0.21069
    -0.25213
    -0.22845
    -0.25805
    -0.09231
    -0.11598
    -0.11006
    -0.09231
    -0.15150
    -0.06271
    -0.07455
    -0.10414
    -0.09823
     0.00832
    -0.00352
     0.02608
     0.02608
    -0.13374
     0.04976
    -0.10414
     0.00832
    -0.00944
    -0.09231
     0.00240
    -0.08639
    -0.02127
    -0.10414
    -0.03311
    -0.24029
    -0.06271
    -0.09823
    -0.03903
    -0.16334
    -0.02719
    -0.22253
    -0.16926
    -0.05679
    -0.12190
    -0.08639
    -0.11598
    -0.15150
    -0.07455
    -0.18702
    -0.11598
    -0.28172
    -0.16926
    -0.03311
    -0.10414
     0.01424
    -0.11598
    -0.12190
    -0.00944
    -0.02127
    -0.12190
     0.06751
    -0.03311
     0.13263
    -0.05087
     0.05568
     0.01424
    -0.08639
    -0.03903
     0.02608
    -0.05087
     0.02608
    -0.06863
    -0.05679
    -0.22845
    -0.29356
    -0.18702
    -0.14558
    -0.16926
    -0.34684
    -0.31724
    -0.29356
    -0.34092
    -0.35867
    -0.42379
    -0.39419
    -0.45338
    -0.26397
    -0.00944
     0.48779
     0.78967
     1.14483
     1.16851
     0.70088
     0.62393
     0.37532
     0.04976
    -0.09823
    -1.18146
    -3.14667
    -3.44855
     0.02608
     1.43487
     0.68312
    -1.83850
    -3.89250
    -4.28909
    -2.31205
    -0.90325
    -0.85590
    -0.71975
    -0.58953
     0.00832
     0.48779
     0.98501
     1.40528
     1.62429
     2.11559
     2.38196
     2.35829
     2.36420
     2.14519
     2.19846
     2.00313
     1.78411
     1.67757
     1.54734
     1.42304
     1.28689
     1.05604
     0.93765
     0.80151
     0.67128
     0.55882
     0.57657
     0.38716
     0.39308
     0.25693
     0.17406
     0.17998
     0.07935
     0.00832
     0.15039
     0.02016
     0.07935
    -0.01536
    -0.03311
    -0.14558
    -0.10414
    -0.10414
    -0.11598
    -0.02719
    -0.15742
    -0.05679
    -0.16926
    -0.19293
    -0.15150
    -0.13374
    -0.15742
    -0.19293
    -0.08047
    -0.15150
    -0.07455
    -0.19293
    -0.03903
    -0.16334
    -0.00352
    -0.03903
    -0.13374
    -0.11006
    -0.03311
    -0.12782
    -0.04495
    -0.14558
    -0.14558
    -0.01536
     0.03792
    -0.02127
    -0.06863
    -0.08639
    -0.12190
    -0.11006
    -0.13374
     0.05568
    -0.05679
    -0.11598
     0.03200
     0.07935
    -0.04495
    -0.08047
    -0.11006
    -0.10414
     0.04976
     0.05568
    -0.05679
     0.00832
    -0.15150
    -0.16334
    -0.06271
     0.07935
    -0.06863
    -0.15150
    -0.09823
    -0.15742
    -0.00944
    -0.18110
    -0.30540
    -0.17518
    -0.11006
    -0.13966
    -0.15150
    -0.09823
    -0.18702
    -0.16334
    -0.15742
    -0.15742
     0.00832
     0.00240
    -0.00944
     0.04976
    -0.04495
     0.06751
    -0.04495
     0.00240
     0.14447
     0.15630
     0.20366
     0.16222
     0.14447
     0.10895
     0.11487
     0.06751
     0.12671
     0.02608
    -0.02127
    -0.09231
    -0.06863
     0.06160
    -0.18110
    -0.24621
    -0.15742
    -0.18702
    -0.18110
    -0.15150
    -0.31132
    -0.34684
    -0.31132
    -0.31724
    -0.25213
    -0.32908
    -0.31724
    -0.26989
    -0.30540
    -0.28764
    -0.28172
    -0.38827
    -0.31132
    -0.19885
    -0.23437
    -0.36459
    -0.41195
    -0.29356
    -0.47706
    -0.46522
    -0.38235
    -0.42379
    -0.57177
    -0.57769
    -0.45338
    -0.44155
     0.03792
     0.77191
     1.66573
     1.80187
     1.09747
     0.46411
    -0.82630
    -2.67904
    -3.09339
    -1.60173
     0.64169
     2.32277
     0.51146
    -0.68424
    -2.03976
    -2.47187
    -1.85626
    -0.90917
    -0.77303
    -0.77895
    -0.38827
    -0.09231
     0.33980
     0.70088
     0.87846
     1.03236
     1.36384
     1.45263
     1.42895
     1.25729
     1.14483
     1.08564
     1.02052
     0.81335
     0.70088
     0.67128
     0.48779
     0.55882
     0.44635
     0.28061
     0.17998
     0.07343
     0.07343
     0.22734
     0.15630
    -0.12190
    -0.07455
    -0.11006
    -0.09231
    -0.15742
    -0.29356
    -0.27580
    -0.32908
    -0.12190
    -0.18702
    -0.25805
    -0.37643
    -0.35276
    -0.42379
    -0.28764
    -0.30540
    -0.40603
    -0.40603
    -0.37051
    -0.26989
    -0.24621
    -0.38235
    -0.32316
    -0.39419
    -0.24621
    -0.16926
    -0.19293
    -0.23437
    -0.24621
    -0.26989
    -0.09823
     0.00240
     0.00240
    -0.15742
    -0.12190
     0.15039
     0.03792
     0.08527
     0.03792
     0.03200
    -0.00944
     0.15039
     0.12671
     0.09711
    -0.09231
     0.02608
    -0.06271
     0.15630
     0.15630
    -0.17518
     0.02016
    -0.13966
     0.06751
    -0.02719
    -0.07455
    -0.16334
    -0.02719
     0.03792
     0.00240
    -0.08639
    -0.07455
    -0.18702
    -0.27580
    -0.06863
    -0.05679
    -0.23437
    -0.21069
    -0.16334
    -0.18110
    -0.15150
    -0.28172
    -0.21661
    -0.28172
    -0.21069
    -0.17518
    -0.15742
    -0.16926
    -0.13966
    -0.23437
    -0.00352
    -0.05679
     0.01424
    -0.16334
    -0.02719
     0.09711
     0.00240
     0.02608
    -0.02127
     0.03200
     0.01424
     0.00832
     0.07343
     0.04384
     0.07343
    -0.15742
    -0.01536
     0.07343
     0.38716
     0.16814
    -0.04495
    -0.02127
     0.00240
     0.10303
     0.10895
     0.15630
     0.09711
     0.25101
     0.36940
     0.45819
     0.39308
     0.55290
     0.96725
     1.20994
     0.18590
    -1.00388
    -1.83850
    -2.36532
    -2.34164
    -2.64353
    -2.02200
    -0.91509
    -0.28764
    -0.99204
    -1.93321
    -2.11079
    -2.22917
    -2.28837
    -1.65500
    -0.64280
     0.27469
     0.58841
     0.94949
     1.36976
     1.64797
     2.02680
     2.05048
     2.10967
     1.93210
     1.97945
     1.90842
     1.80779
     1.60653
     1.49407
     1.25729
     1.26321
     1.26321
     1.09155
     1.00276
     0.76599
     0.68904
     0.56474
     0.55882
     0.29245
     0.36348
     0.15039
     0.11487
     0.07343
     0.02016
     0.03200
    -0.17518
    -0.12782
     0.07343
     0.03792
    -0.03903
    -0.02127
    -0.03903
    -0.05087
     0.03200
     0.09119
    -0.02719
     0.09711
     0.14447
     0.08527
     0.13263
     0.07935
    -0.06271
    -0.00944
     0.10895
     0.20366
     0.01424
    -0.02127
     0.04976
     0.00240
     0.06751
    -0.02719
     0.02016
     0.06160
    -0.00944
    -0.06271
     0.13263
     0.02016
     0.04976
    -0.13374
     0.04384
     0.17998
     0.06160
    -0.05087
     0.00240
     0.06751
    -0.02719
    -0.00352
     0.00240
     0.05568
     0.05568
    -0.00944
    -0.01536
    -0.01536
     0.00240
    -0.10414
    -0.08047
    -0.00944
     0.00240
     0.06160
     0.06160
    -0.08639
    -0.13374
    -0.07455
    -0.09231
     0.03792
    -0.01536
    -0.06271
    -0.00944
     0.01424
    -0.09823
    -0.11598
    -0.11598
    -0.08047
     0.00240
    -0.15150
     0.02608
    -0.11006
    -0.16334
    -0.15742
    -0.06863
    -0.06863
    -0.19885
     0.02016
    -0.16926
    -0.10414
    -0.22253
    -0.13966
    -0.32908
    -0.03311
    -0.00352
    -0.12782
    -0.09231
    -0.08639
    -0.18702
    -0.28172
    -0.35276
    -0.28172
    -0.45338
    -0.60729
    -0.72567
    -0.96836
    -1.14594
    -0.92693
    -0.64280
    -0.27580
    -0.48298
    -1.14594
    -1.86810
    -1.55437
    -1.32944
    -1.86810
    -1.73195
    -1.13410
    -0.84406
    -0.61912
    -1.34720
    -1.00980
    -0.57769
    -0.92101
    -1.03348
    -0.95652
    -0.55401
    -0.26989
    -0.03903
     0.10895
     0.32796
     0.61801
     0.56474
     0.44043
     0.64761
     0.83110
     0.92581
     0.93173
     0.96133
     1.05604
     0.87254
     0.87254
     0.96725
     0.94357
     0.85478
     0.77783
     0.74823
     0.67720
     0.60025
     0.52922
     0.58249
     0.45819
     0.45819
     0.39308
     0.28061
     0.25693
     0.32204
     0.10895
     0.23917
     0.14447
     0.15630
     0.03792
     0.13855
     0.02608
     0.07343
    -0.11598
    -0.11006
    -0.08639
     0.10895
    -0.14558
    -0.03311
    -0.08639
    -0.02127
    -0.15150
     0.07343
     0.07343
    -0.10414
    -0.01536
     0.04976
     0.05568
     0.02608
     0.02016
     0.05568
     0.07343
     0.09119
     0.07935
     0.03792
     0.00240
     0.06160
     0.00240
    -0.06271
     0.02016
    -0.06863
    -0.15150
    -0.00944
    -0.08639
    -0.08047
    -0.20477
    -0.10414
    -0.10414
    -0.06863
    -0.12190
    -0.11006
    -0.14558
    -0.19885
    -0.14558
    -0.29356
    -0.06863
    -0.09823
    -0.07455
    -0.11006
    -0.07455
    -0.08639
    -0.05679
    -0.23437
    -0.11006
     0.02608
    -0.00352
    -0.11006
    -0.14558
    -0.13966
    -0.10414
    -0.12190
    -0.09231
     0.00832
    -0.14558
    -0.13966
    -0.05679
    -0.08639
    -0.08639
    -0.21069
    -0.14558
    -0.11598
    -0.10414
    -0.16926
    -0.18110
    -0.27580
    -0.41787
    -0.44155
    -0.45930
    -0.41195
    -0.31724
    -0.32908
    -0.17518
    -0.24621
    -0.25213
    -0.22253
    -0.26397
    -0.22845
    -0.09231
    -0.10414
    -0.05087
    -0.11006
    -0.09231
    -0.58953
    -0.98020
    -1.28801
    -1.57805
    -1.68460
    -0.98020
    -0.79078
    -0.82038
    -0.98612
    -1.64908
    -2.11671
    -1.89769
    -1.58397
    -1.03939
    -1.07491
    -0.98020
    -0.90325
    -0.77895
    -0.33500
    -0.25805
    -0.22253
    -0.31724
    -0.18110
    -0.16334
    -0.32908
    -0.56585
    -0.45930
    -0.21661
     0.06751
     0.03200
    -0.05679
    -0.01536
    -0.04495
    -0.11598
    -0.03903
     0.31021
     0.37532
     0.63577
     0.55290
     0.58841
     0.64761
     0.65353
     0.58249
     0.66536
     0.76599
     0.78967
     0.69496
     0.54106
     0.41083
     0.37532
     0.17998
     0.48779
     0.29837
     0.21550
     0.04384
     0.19774
     0.01424
     0.07343
     0.02016
     0.07935
     0.26285
     0.26285
     0.26285
     0.12079
     0.16814
     0.20366
     0.15630
     0.44635
     0.30429
     0.22142
     0.23326
     0.23917
     0.28653
     0.31021
     0.18590
     0.17998
     0.29837
     0.22734
     0.20958
     0.22734
     0.27469
     0.03792
     0.16222
     0.22142
     0.38124
     0.25693
     0.16814
     0.21550
     0.15630
     0.25101
     0.15039
     0.10303
     0.12671
     0.25693
     0.31021
     0.17998
     0.20958
     0.04976
     0.03200
     0.24509
     0.20958
     0.17998
     0.12671
     0.02608
     0.12079
     0.23917
     0.12671
     0.10303
     0.13855
     0.16222
     0.10303
     0.13855
     0.07343
     0.07343
     0.02016
     0.03792
     0.29837
     0.48779
     0.16814
     0.25693
     0.20366
     0.16222
     0.20366
     0.03200
     0.15039
     0.16222
     0.16814
     0.04976
     0.25693
     0.01424
    -0.50666
    -0.93285
    -0.87957
    -0.85590
    -0.86774
    -0.34684
    -0.32908
    -0.88549
    -1.28801
    -1.74971
    -1.97464
    -2.28837
    -1.57213
    -0.75527
    -0.64280
    -0.68424
    -0.88549
    -0.98020
    -0.86182
    -0.86182
    -1.06899
    -0.83814
    -0.30540
    -0.10414
     0.10895
     0.04384
     0.00240
     0.10303
     0.03792
     0.36348
     0.29245
     0.29837
     0.41675
     0.39308
     0.28061
     0.10303
    -0.21661
    -0.41787
    -0.23437
    -0.04495
     0.13855
     0.22734
     0.15630
    -0.30540
    -0.65464
    -0.87957
    -1.17554
    -0.79078
     0.81927
     1.39936
     1.00276
     0.60025
     0.57066
     0.60617
     0.81927
     1.13299
     1.63613
     1.78411
     1.78411
     1.70124
     1.71900
     1.45855
     1.57694
     1.41712
     1.22178
     1.05604
     0.72456
     0.73048
     0.66536
     0.51738
     0.26285
     0.29245
     0.20958
     0.29837
     0.22734
     0.19182
     0.03792
     0.12079
     0.07343
     0.03792
    -0.03311
    -0.03311
    -0.12190
    -0.05679
     0.09711
    -0.02127
    -0.09231
    -0.09231
    -0.05087
    -0.13374
    -0.10414
    -0.16334
    -0.15742
    -0.13966
     0.00832
    -0.06271
    -0.00944
    -0.12782
    -0.24029
    -0.00944
     0.25101
     0.25101
     0.07343
     0.12079
     0.14447
     0.17998
     0.22142
     0.19182
     0.23917
     0.28061
     0.31613
     0.41675
     0.48779
     0.53514
     0.60617
     0.41675
     0.68904
     0.68904
     0.46411
     0.37532
     0.39900
     0.35756
     0.52330
     0.48779
     0.31021
     0.42859
     0.44043
     0.20958
     0.05568
    -0.06271
    -0.11006
    -0.38827
    -0.48298
    -0.40011
    -0.61321
    -0.61321
    -0.58953
    -1.10451
    -1.93913
    -2.15222
    -2.01608
    -1.36496
    -1.10451
    -1.04531
    -1.25249
    -1.45375
    -1.57213
    -1.64908
    -1.27025
    -1.19330
    -0.79670
    -0.64872
    -0.44155
    -0.31132
    -0.12782
    -0.38235
    -0.23437
    -0.36459
    -0.44155
    -0.16926
    -0.01536
     0.08527
    -0.08047
    -0.16926
    -0.38827
    -0.13374
    -0.03903
    -0.05087
     0.02016
     0.16814
     0.32204
     0.29245
     0.32204
     0.40492
     0.45227
     0.39308
     0.56474
     0.79559
     1.00276
     0.81927
     0.31021
    -0.26989
    -0.45930
    -0.15742
    -0.05679
    -0.02719
    -0.46522
     0.36348
     0.30429
     0.32204
     0.41083
     0.89030
     1.65981
     1.59470
     0.99685
     1.09747
     1.35200
     2.13927
     2.76672
     2.90878
     3.12188
     3.40600
     3.51847
     3.61318
     3.44152
     2.90286
     2.82591
     2.60098
     2.39972
     2.22806
     2.02088
     1.74268
     1.60061
     1.48815
     1.34017
     1.16259
     0.73640
     0.51738
     0.13263
     0.02016
    -0.28764
    -0.34092
    -0.40011
    -0.42379
    -0.44155
    -0.54809
    -0.49482
    -0.50074
    -0.57177
    -0.53033
    -0.41787
    -0.57769
    -0.61912
    -0.45338
    -0.40011
    -0.36459
    -0.63688
    -0.55993
    -0.41195
    -0.37051
    -0.31724
    -0.19885
    -0.29356
    -0.19293
    -0.16926
    -0.24621
    -0.09823
     0.02608
    -0.04495
    -0.01536
    -0.02127
    -0.05087
    -0.13374
    -0.08639
    -0.19885
    -0.05087
    -0.21661
    -0.22253
    -0.25805
    -0.19885
    -0.29948
    -0.41787
    -0.36459
    -0.21661
    -0.14558
    -0.21069
    -0.06863
    -0.08047
     0.24509
     0.58841
     0.76599
     0.63577
    -0.11006
    -1.08675
    -1.66092
    -1.11043
    -0.90917
    -0.74343
    -0.58953
    -0.98612
    -1.53070
    -2.04568
    -2.27061
    -2.13447
    -1.98056
    -2.01608
    -1.80890
    -1.64316
    -1.47150
    -1.47150
    -1.08675
    -0.82038
    -0.38827
    -0.41195
    -0.26989
    -0.12190
    -0.00944
     0.00832
     0.15630
     0.04976
     0.28653
     0.13263
     0.11487
     0.13263
     0.13855
     0.09119
    -0.10414
    -0.05087
    -0.14558
    -0.00944
    -0.32908
    -0.55401
    -1.01572
    -1.76747
    -1.82666
    -1.37088
    -1.28801
    -0.96836
    -1.07491
    -1.21105
    -0.69016
    -0.70199
    -0.46522
    -0.36459
    -0.30540
    -0.13374
    -0.03311
     0.23326
     0.74823
     0.73048
     0.77191
     1.07380
     1.31649
     1.79595
     2.18663
     1.96169
     1.50591
     1.24546
     1.31649
     1.45263
     1.79595
     1.96761
     2.02088
     1.82555
     1.77227
     1.73676
     1.54734
     1.43487
     1.48815
     1.11523
     0.80743
     0.62393
     0.37532
     0.25693
     0.40492
     0.46411
     0.28653
     0.16222
     0.03792
     0.02608
     0.07343
     0.19774
     0.07935
     0.16222
     0.16222
     0.18590
     0.01424
    -0.02719
    -0.01536
     0.09711
    -0.02719
    -0.29356
    -0.38235
    -0.50074
    -0.47114
    -0.54217
    -0.47706
    -0.47114
    -0.56585
    -0.55401
    -0.67832
    -0.48890
    -0.46522
    -0.55401
    -0.55993
    -0.38827
    -0.34092
    -0.40011
    -0.27580
    -0.26989
    -0.37643
    -0.25213
    -0.28172
    -0.05087
    -0.11598
    -0.22845
    -0.29948
    -0.22845
    -0.25213
    -0.26989
    -0.27580
    -0.16926
    -0.08639
    -0.13374
    -0.06271
    -0.12782
    -0.41195
    -0.95652
    -1.55437
    -1.38863
    -0.95061
    -0.64280
    -0.51258
    -0.53033
    -1.08675
    -1.18146
    -1.12227
    -0.74343
    -0.69016
    -1.05715
    -1.24657
    -0.87365
    -0.67832
    -0.18110
     0.23326
     0.47003
     0.58249
     0.56474
     0.70088
    -0.42379
    -1.09267
    -1.60173
    -1.38863
    -0.84406
    -0.87957
    -0.89141
    -0.50666
    -0.66056
    -1.23473
    -1.63724
    -1.87994
    -2.19958
    -2.46003
    -2.59025
    -1.92137
     0.44635
     0.91398
     0.07935
    -0.00944
    -0.15150
     0.13855
     0.44043
     0.87254
     1.09747
     1.28689
     1.42895
     1.34017
     1.38752
     1.49407
     1.42895
     1.22178
     0.71864
     0.58249
     0.60025
     0.57066
     0.36940
     0.29837
     0.15039
     0.02608
    -0.43563
    -0.57769
    -0.62504
    -0.60729
    -0.44746
     0.25101
     0.12671
    -0.31724
    -0.70791
    -0.36459
    -0.25805
     0.05568
     0.16222
    -0.00944
    -0.03311
     0.13263
     0.31613
     0.38124
     0.36940
     0.33388
     0.14447
     0.31613
     0.30429
     0.33388
     0.17998
     0.03792
     0.12079
     0.26285
     0.16814
     0.07343
     0.02016
    -0.02719
     0.07935
     0.07935
     0.07343
     0.20366
     0.05568
     0.13263
     0.22734
     0.11487
     0.09711
     0.07343
     0.16814
     0.14447
     0.24509
     0.17406
     0.18590
     0.19182
     0.17406
     0.24509
     0.24509
     0.11487
     0.03792
     0.10895
     0.22734
     0.15630
    -0.14558
    -0.05087
    -0.04495
     0.12079
     0.07343
     0.21550
     0.26285
     0.20366
     0.16222
     0.12671
    -0.01536
     0.03792
     0.20366
     0.13263
     0.32796
     0.22734
     0.07343
     0.07343
     0.33980
     0.58249
     0.33388
     0.13263
     0.04976
     0.03792
     0.08527
     0.19774
     0.14447
    -0.11006
    -0.11006
    -0.26989
    -0.28172
    -0.28172
    -0.31724
    -0.18110
    -0.31724
    -0.40011
    -0.42971
    -0.24029
    -0.26989
    -0.11006
     0.01424
     0.01424
    -0.10414
    -0.20477
    -0.16926
     0.57657
     0.86662
     0.64169
     0.90214
     1.77819
     1.51182
     0.18590
    -0.78486
    -0.92101
    -0.11598
     0.84886
     0.67128
    -0.07455
    -0.51258
    -0.64872
    -1.08083
    -1.63724
    -1.79115
    -1.55437
    -1.46558
    -1.34720
    -1.27025
    -1.45967
    -1.50110
    -1.40639
    -1.09267
    -1.09859
    -0.79670
    -0.64872
    -0.46522
    -0.19885
    -0.16926
     0.13263
     0.25693
     0.46411
     0.54106
     0.43451
     0.49370
     0.56474
     0.70680
     0.69496
     0.53514
     0.57066
     0.79559
     0.78375
     0.90806
     0.74823
     0.52922
     0.33980
     0.21550
     0.43451
     0.58249
     0.44635
     0.29245
     0.34572
     0.36348
     0.24509
     0.47595
     0.43451
     0.52330
     0.40492
     0.26877
     0.33980
     0.36348
     0.30429
     0.37532
     0.31021
     0.42267
     0.54698
     0.33388
     0.32796
     0.19774
     0.21550
     0.15630
     0.16222
     0.04384
     0.03200
     0.17998
     0.20366
     0.13855
     0.15630
    -0.06863
    -0.34684
    -0.19885
    -0.02127
    -0.05679
    -0.23437
    -0.06271
    -0.29948
    -0.31724
    -0.21661
    -0.41195
    -0.39419
    -0.34092
    -0.23437
    -0.20477
    -0.28764
    -0.26989
    -0.28172
    -0.16334
    -0.09231
    -0.11598
    -0.09231
    -0.06271
    -0.13374
    -0.02719
    -0.03903
    -0.01536
    -0.10414
    -0.05679
    -0.07455
    -0.15150
     0.12079
     0.14447
    -0.14558
    -0.12782
    -0.16334
    -0.11006
    -0.30540
    -0.35276
    -0.45930
    -0.11598
     0.37532
     1.03236
     1.58878
     1.35200
     0.83110
     0.00240
    -0.03311
     0.20958
     0.66536
     0.99685
     1.15667
     1.11523
     0.67720
     0.54106
     0.44043
     0.49370
     0.25101
     0.07935
     0.09119
    -0.02719
    -0.31132
    -0.15742
    -0.03903
     0.52922
     0.52330
     0.51738
     0.17998
    -0.22845
    -0.50666
    -0.31132
    -0.17518
    -0.26989
    -0.44746
    -0.44746
    -0.45930
    -0.47706
    -0.71383
    -0.65464
    -0.82630
    -0.75527
    -0.66056
    -0.74935
    -0.69608
    -0.43563
    -0.36459
    -0.26989
    -0.11598
    -0.24029
    -0.11598
    -0.07455
    -0.08047
    -0.00352
     0.04384
    -0.13374
    -0.12782
    -0.06863
    -0.07455
    -0.07455
    -0.13374
    -0.12782
    -0.17518
    -0.15150
    -0.06271
    -0.03903
    -0.15742
    -0.08639
    -0.19293
    -0.12190
    -0.18702
    -0.10414
    -0.16334
    -0.06271
    -0.08047
    -0.15150
    -0.33500
    -0.06271
    -0.35867
    -0.60137
    -0.57177
    -0.54809
    -0.58953
    -1.27025
    -1.84442
    -1.44191
    -0.88549
    -0.83222
    -0.84998
    -0.89141
    -1.05715
    -1.11043
    -1.15186
    -0.97428
    -0.76119
    -0.61912
    -0.37643
     0.02016
     0.26285
     0.28653
     0.22734
     0.20366
     0.31613
     0.35164
     0.54698
     0.48779
     0.51146
     0.41083
     0.29837
     0.22734
     0.26877
     0.07343
     0.02016
     0.17406
     0.06751
     0.00240
    -0.00352
    -0.08639
    -0.15150
    -0.06863
    -0.13374
    -0.11006
    -0.15150
    -0.18702
    -0.16926
    -0.11006
    -0.03903
     0.06160
    -0.00944
     0.03792
     0.21550
     0.11487
     0.13855
     0.07935
     0.14447
     0.23917
     0.34572
     0.25101
     0.13263
     0.22142
     0.29837
     0.30429
     0.41675
     0.28653
     0.35164
     0.38716
     0.48187
     0.39900
     0.42267
     0.43451
     0.38716
     0.66536
     0.51738
     0.92581
     0.83702
    -1.59581
    -2.02792
    -1.55437
    -0.93285
    -0.70199
    -1.15778
    -1.48334
    -2.48370
    -3.21178
    -2.53698
    -2.21734
    -1.76747
    -1.73195
    -1.99240
    -1.70236
    -1.48926
    -1.10451
    -0.64280
    -0.40603
    -0.28172
     0.28061
     0.27469
     0.48187
     0.58249
     0.80743
     0.97909
     0.92581
     0.81927
     0.94357
     0.93765
     0.89622
     0.91398
     0.89030
     0.93765
     0.97317
     0.89030
     0.98501
     1.09155
     0.96725
     0.83110
     0.85478
     0.91398
     0.73640
     0.60025
     0.54106
     0.32796
     0.46411
     0.34572
     0.34572
     0.24509
     0.31021
     0.16814
     0.45227
     0.37532
     0.52922
     0.47595
     0.50554
     0.54106
     0.58249
     0.54698
     0.58249
     0.61209
     0.67720
     0.75415
     0.76599
     0.76599
     0.65945
     0.70680
     0.87254
     0.93765
     0.65945
     0.39308
     0.25101
     0.22734
     0.09119
     0.22142
     0.18590
     0.30429
     0.39308
     0.20366
    -0.07455
    -0.13966
    -0.29948
    -0.20477
    -0.07455
     0.02016
     0.23917
    -0.18702
    -0.41195
    -0.23437
     0.09711
     0.04976
    -0.02719
    -0.13966
    -0.24029
    -0.26989
    -0.41787
    -0.13374
    -0.12782
    -0.28764
    -0.34684
    -0.25805
    -0.22253
    -0.24621
    -0.31132
    -0.25213
    -0.23437
    -0.12190
    -0.12190
    -0.05087
     0.33980
     0.35756
     0.13263
    -0.05087
     0.06751
     0.13263
     0.19182
     0.29245
     0.33388
     0.23326
     0.13263
     0.12079
     0.16814
     0.03792
    -0.04495
    -0.05679
    -0.09823
     0.09119
     0.09119
     0.17998
     0.18590
     0.04976
     0.14447
     0.14447
     0.49370
     0.43451
     0.50554
     0.52330
     0.64169
     0.74823
     0.84294
     0.86662
     0.91989
     0.93173
     0.89030
     0.90214
     0.49370
     0.29837
     0.22734
    -0.29948
    -0.87365
    -1.76155
    -3.40712
    -4.72712
    -5.15331
    -4.11151
    -1.28801
    -1.77339
    -2.58433
    -3.35976
    -3.06972
    -2.14039
    -2.15222
    -1.99832
    -1.17554
    -0.20477
     0.89030
     1.81963
     2.42932
     2.70752
     2.82591
     2.66609
     2.55954
     2.23990
     1.99721
     1.76044
     1.45855
     1.29281
     1.02052
     0.77191
     0.65353
     0.34572
     0.41675
     0.38716
     0.33980
     0.14447
     0.04976
     0.15630
     0.20366
     0.23326
     0.28061
     0.15630
     0.29837
     0.35756
     0.57657
     0.51738
     0.25101
     0.06160
    -0.01536
     0.36940
     0.47595
     0.39308
     0.24509
     0.20366
     0.28061
     0.28653
     0.16222
     0.11487
     0.12671
     0.17406
     0.15630
     0.25101
     0.08527
     0.21550
     0.00240
     0.24509
     0.34572
     0.31021
     0.19774
     0.11487
     0.20958
     0.29837
     0.17998
     0.21550
     0.15039
     0.26285
     0.23917
     0.22734
     0.17406
     0.09119
    -0.06271
     0.03200
     0.20366
     0.19774
     0.00240
    -0.09231
     0.06751
    -0.06863
     0.02016
    -0.08047
     0.08527
    -0.11598
    -0.05679
    -0.05679
    -0.16334
    -0.31724
    -0.40011
    -0.44155
    -0.26989
    -0.22253
    -0.51850
    -0.48890
    -0.53625
    -0.60137
    -0.66056
    -0.24029
     0.48187
     0.59433
     0.33980
     0.28653
    -0.16926
    -0.11598
     0.17406
     0.54698
     0.86070
     1.14483
     1.22770
     0.97317
     0.67128
     0.64169
     0.47595
     0.51146
     0.30429
     0.40492
     0.38716
     0.24509
     0.09711
     0.14447
    -0.05087
    -0.21661
    -0.20477
    -0.24621
    -0.36459
    -0.64280
    -1.38863
    -1.69644
    -1.82074
    -1.64908
    -0.57769
    -0.32316
    -0.51850
    -0.69608
    -0.57177
    -0.66056
    -0.50666
    -0.52442
    -0.37051
     0.17406
     0.41083
     0.52922
     0.89030
     1.03236
     1.20402
     1.31057
     0.93765
     0.61209
     0.00240
    -0.70199
    -1.82666
    -1.74971
    -1.44191
    -2.21734
    -1.54845
     0.94357
     2.19846
     1.61245
     0.16814
    -1.16962
    -1.34128
    -0.68424
     0.78375
     1.42895
     2.18663
     2.37604
     2.25766
     2.13927
     1.90250
     1.41120
     1.12115
     1.01460
     0.95541
     0.81927
     0.73048
     0.54106
     0.29837
     0.07343
     0.07343
     0.15630
     0.15630
     0.22734
     0.35756
     0.32796
     0.33388
     0.25693
     0.02608
     0.06160
     0.09711
    -0.05087
     0.10895
    -0.00944
    -0.02719
    -0.02127
     0.12671
     0.13855
     0.16222
     0.13855
     0.20958
     0.19182
     0.23326
     0.28061
     0.19774
     0.30429
     0.38716
     0.33980
     0.30429
     0.36940
     0.38716
     0.28061
     0.31021
     0.28653
     0.27469
     0.28653
     0.20958
     0.08527
     0.12671
     0.05568
     0.09711
    -0.03903
     0.09711
     0.12079
    -0.15742
    -0.30540
    -0.20477
    -0.16926
    -0.26397
    -0.34092
    -0.37051
    -0.41195
    -0.40011
    -0.60729
    -0.57769
    -0.54809
    -0.49482
    -0.66056
    -0.69608
    -0.61321
    -0.80262
    -0.81446
    -0.71975
    -0.68424
    -0.65464
    -0.93285
    -0.71383
    -0.51850
    -0.12190
    -0.11598
     0.25101
     0.49962
    -0.11598
    -0.56585
    -0.35276
    -0.02719
     0.28061
     0.51738
     0.58249
     0.16814
    -0.03311
    -0.06271
    -0.02127
    -0.12190
     0.06160
     0.06160
    -0.02127
    -0.05679
    -0.03311
     0.00832
    -0.00352
     0.23917
     0.51738
     0.49370
     0.31021
     0.16814
    -0.09823
    -0.24621
    -0.11598
    -0.14558
    -0.46522
    -1.06307
    -1.19330
    -1.11635
    -0.89141
    -0.89733
    -1.18738
    -1.06899
    -1.25841
    -1.62541
    -1.79707
    -1.83850
    -2.08711
    -1.95689
    -1.76155
    -1.45967
    -1.25249
    -1.10451
    -1.32352
    -1.40047
    -1.57213
    -1.44783
    -1.28209
    -0.87365
    -0.86182
    -0.37643
    -0.08047
     0.15039
     0.26877
     0.35756
     0.54106
     0.81335
     1.06196
     1.57694
     1.81963
     1.90842
     2.25174
     3.06268
     3.54806
     3.86771
     3.70789
     3.07452
     2.80815
     3.24618
     3.58358
     4.37677
     4.32941
     3.98017
     3.63685
     3.23434
     2.86735
     2.70160
     2.44707
     2.12743
     1.66573
     1.26321
     1.09747
     0.87254
     0.62985
     0.44043
     0.28653
     0.19774
    -0.18702
    -0.21661
    -0.29356
    -0.48890
    -0.57769
    -0.56585
    -0.62504
    -0.65464
    -0.77895
    -0.90325
    -0.80854
    -0.80854
    -0.90917
    -0.92101
    -0.88549
    -0.86182
    -0.83222
    -0.95652
    -0.96836
    -0.85590
    -0.68424
    -0.73751
    -0.66648
    -0.91509
    -0.66056
    -0.69608
    -0.62504
    -0.58361
    -0.65464
    -0.83222
    -0.59545
    -0.70199
    -0.79670
    -1.24657
    -1.28209
    -1.03939
    -0.87365
    -1.16962
    -1.06899
    -0.89141
    -0.90917
    -1.37088
    -1.83258
    -2.63761
    -3.37160
    -3.38936
    -2.47779
    -0.77895
    -0.65464
    -2.11079
    -3.27689
    -3.79187
    -3.89250
    -3.77411
    -3.16442
    -2.73823
    -2.55474
    -2.25285
    -2.08711
    -1.96281
    -1.85034
    -1.74971
    -1.58397
    -1.35904
    -0.80854
    -0.58361
    -0.32908
    -0.09823
     0.12671
     0.39308
     0.35756
     0.33980
     0.42267
     0.45819
     0.32204
     0.42859
     0.45819
     0.48779
     0.20366
     0.12079
     0.37532
     0.49370
     0.43451
     0.61801
     0.91398
     1.43487
     1.65981
     1.64797
     1.43487
     1.02644
     0.68312
     0.77191
     1.12707
     1.28689
     1.38752
     1.41712
     1.29281
     0.94357
     0.57657
     0.23917
     0.13263
     0.25693
     0.26285
     0.33980
     0.33388
     0.24509
     0.20366
     0.41675
     0.60617
     0.45819
     0.43451
     0.45227
     0.60025
     0.65353
     0.50554
     0.43451
     0.39900
     0.35164
     0.41083
     0.44043
     0.38124
     0.19182
     0.06160
     0.10303
     0.20366
     0.24509
     0.09711
    -0.02719
    -0.06863
     0.07343
     0.03792
     0.02016
     0.09711
    -0.08047
    -0.12190
    -0.19885
     0.29245
     0.53514
     0.48187
     1.02052
     2.53586
     3.38824
     3.19291
     1.64205
     1.29281
     1.58878
     2.23398
     2.94430
     2.99757
     2.76080
     2.34645
     2.24582
     2.13335
     1.86106
     1.44671
     0.92581
     0.65353
     0.38716
     0.12671
    -0.06271
    -0.15742
    -0.03903
     0.00240
    -0.06271
    -0.23437
    -0.23437
    -0.25213
    -0.16334
    -0.12782
    -0.37643
    -0.21661
    -0.07455
    -0.09231
     0.19774
    -0.35276
    -1.00388
    -1.63724
    -1.47742
    -0.88549
    -0.51258
    -0.02719
    -0.33500
    -0.73159
    -0.86774
    -0.84998
    -0.66056
    -0.71383
    -0.59545
    -0.50074
    -0.12782
     0.30429
     0.18590
     0.13263
     0.39308
     0.87254
     0.97909
     0.65353
     0.36348
     0.08527
     0.26285
     0.36940
     0.21550
     0.20366
     0.12671
    -0.19885
    -0.29356
    -0.24029
    -0.29948
    -0.45930
    -0.57177
    -0.60137
    -0.42379
    -0.38827
    -0.43563
    -0.45930
    -0.51258
    -0.40011
    -0.23437
    -0.07455
    -0.03903
    -0.13966
    -0.03903
     0.20366
     0.40492
     0.53514
     0.43451
     0.55290
     0.70088
     0.74823
     0.65945
     0.49370
     0.54106
     0.56474
     0.81927
     0.76599
     0.73048
     0.61209
     0.18590
     0.23917
     0.12079
    -0.05087
    -0.07455
    -0.01536
    -0.22253
    -0.41195
    -0.55401
    -0.55401
    -0.36459
    -0.35867
    -0.58361
    -0.74935
    -0.70791
    -0.63096
    -0.63688
    -0.57177
    -0.53625
    -0.57769
    -0.65464
    -0.79670
    -0.41195
    -0.37051
    -0.37051
    -0.48298
    -0.57177
    -0.48298
    -0.50666
    -0.40603
    -0.35867
    -0.30540
    -0.44746
    -0.34092
    -0.17518
    -0.07455
    -0.30540
    -0.30540
    -0.29948
    -0.19293
    -0.22253
    -0.25213
    -0.26397
    -0.29948
    -0.20477
    -0.20477
    -0.13374
    -0.15150
    -0.21069
    -0.30540
    -0.22253
    -0.02719
    -0.03903
     0.00240
    -0.02127
    -0.10414
     0.00832
    -0.02127
     0.07935
     0.16814
     0.06751
     0.15039
     0.11487
     0.20366
     0.17406
    -0.03311
     0.16814
     0.17998
     0.22734
     0.23917
     0.19182
     0.41675
     0.34572
     0.58841
     0.86662
     0.42859
    -0.50666
    -1.67868
    -2.29429
    -3.66757
    -7.44408
    -7.52695
    -4.09376
    -2.01608
    -2.14039
    -1.54845
    -2.57841
    -4.75672
    -6.19511
    -5.87547
    -3.93393
    -1.89177
    -0.55401
     0.61801
     1.31057
     1.61837
     2.04456
     2.19254
     2.22214
     2.26950
     2.21030
     2.00905
     1.76635
     1.58878
     1.48223
     1.30465
     1.22178
     1.09155
     0.86662
     0.73640
     0.61209
     0.45819
     0.26285
     0.37532
     0.37532
     0.64761
     0.52922
     0.49370
     0.42859
     0.44043
     0.31613
     0.38716
     0.25693
     0.12671
     0.35756
     0.30429
     0.32204
     0.35164
     0.31021
     0.12079
    -0.05087
    -0.21661
    -0.11006
    -0.09231
    -0.08639
     0.00832
    -0.18110
    -0.35276
     0.08527
     0.45227
     0.99093
     1.06788
     0.67128
     0.65353
     0.79559
     0.97317
     1.16851
     0.88438
     1.37568
     1.33425
     1.20402
     1.12707
     1.08564
     0.96133
     0.81927
     0.74823
     0.77191
     0.56474
     0.50554
     0.31613
     0.29837
     0.26877
     0.29837
     0.38716
     0.50554
     0.33388
     0.32204
     0.39308
     0.47003
     0.32796
     0.24509
     0.19182
     0.31613
     0.44635
     0.44043
     0.32796
     0.31613
     0.19182
     0.06160
     0.06751
     0.18590
     0.31021
     0.15630
     0.13855
     0.19182
     0.14447
     0.02608
     0.15630
     0.08527
     0.13855
     0.19774
     0.07343
     0.10895
     0.18590
     0.10303
     0.12079
     0.25693
     0.29245
     0.28653
     0.27469
     0.25693
     0.36940
     0.35756
     0.39900
     0.53514
     0.63577
     0.68312
     0.57066
     0.71864
     0.67720
     0.59433
     0.60025
     0.53514
     0.67128
     0.86662
     0.85478
     0.96133
     0.98501
     0.85478
     1.02052
     0.88438
     0.64761
     0.42859
     0.06751
    -0.06271
    -0.05087
    -0.05679
    -0.18110
    -0.22845
    -1.05123
    -2.12855
    -2.23509
    -1.54254
    -1.13410
    -0.92693
    -1.11043
    -1.19330
    -1.59581
    -1.93913
    -1.87994
    -2.14039
    -2.21734
    -1.67276
    -0.67240
    -0.42379
    -0.65464
    -0.34092
    -0.28764
     1.80187
     3.25802
     2.79039
     2.70160
     1.96761
     1.38752
     1.87882
     3.00349
     3.58950
     3.84403
     3.51847
     3.29354
     2.68385
     2.24582
     1.84923
     1.26321
     0.64169
     0.22734
    -0.01536
    -0.11006
    -0.41787
    -0.63096
    -0.66056
    -0.44746
    -0.40011
    -0.41195
    -0.37643
    -0.19885
    -0.15150
     0.04384
     0.25693
     0.17998
    -0.02719
    -0.03311
     0.01424
     0.16222
     0.29837
     0.33980
     0.35164
     0.35164
     0.58841
     0.62393
     0.60025
     0.45819
     0.35164
     0.28061
     0.64169
     0.37532
     0.22734
     0.17406
     0.29245
     0.33388
     0.03792
    -0.03311
    -0.18110
    -0.22253
    -0.25213
    -0.24621
    -0.35276
    -0.43563
    -0.26397
    -0.35276
    -0.24621
    -0.03903
     0.02016
     0.51738
     1.01460
     1.27505
     0.94357
     0.35756
     0.38716
     0.64761
     0.88438
     0.92581
     0.93765
     0.86662
     0.62393
     0.52330
     0.38124
     0.39308
     0.07343
    -0.25805
    -0.40011
    -0.48298
    -0.44746
    -0.58361
    -0.58953
    -0.55993
    -0.52442
    -0.40011
    -0.28764
    -0.29356
    -0.40603
    -0.27580
    -0.21661
     0.22734
     0.57657
    -0.00352
    -0.16926
    -0.03903
     0.24509
     0.25693
     0.20958
     0.15630
     0.18590
     0.09711
     0.13263
     0.10895
    -0.14558
    -0.30540
    -0.40011
    -0.30540
    -0.15150
    -0.25213
    -0.47706
    -0.41195
    -0.54217
    -0.51850
    -0.80262
    -0.72567
    -0.84406
    -0.84998
    -0.77303
    -0.76711
    -0.83814
    -0.64280
    -0.84998
    -0.77303
    -0.62504
    -0.73751
    -0.84998
    -0.70199
    -0.41787
    -0.25213
    -0.32316
    -0.51850
    -0.69016
    -0.69016
    -0.49482
    -0.63096
    -0.82038
    -0.79078
    -1.47150
    -2.03384
    -1.61949
    -2.43635
    -2.75599
    -2.52514
    -4.03456
    -5.13555
    -4.12335
    -1.93321
    -1.25249
    -0.79670
    -0.40603
    -0.69608
    -0.95061
    -0.99796
    -1.14002
     0.04384
     1.42304
     2.35237
     2.40564
     2.31093
     2.29317
     2.33461
     2.41748
     1.86106
     1.44079
     1.10931
     0.60617
     0.38124
     0.20366
     0.02016
    -0.06863
    -0.12782
     0.15039
     0.20366
     0.03792
    -0.13966
     0.02016
     0.45227
     0.97317
     0.57657
     0.14447
     0.20958
     0.45227
     0.67720
     0.87846
     0.81335
     0.89030
     0.67128
     0.67720
     0.64169
     0.55882
     0.42859
     0.31613
     0.30429
     0.22734
     0.16222
     0.12671
     0.03200
     0.05568
     0.06751
     0.03792
     0.01424
    -0.13966
    -0.17518
    -0.21661
     0.05568
     0.00832
    -0.12782
    -0.21661
    -0.17518
    -0.22845
    -0.28172
    -0.26989
    -0.31724
    -0.29948
    -0.24029
    -0.10414
    -0.18702
    -0.19885
    -0.20477
    -0.24621
     0.01424
     0.15039
     0.00832
     0.05568
     0.12671
     0.18590
     0.26285
     0.29245
     0.29837
     0.19774
     0.29245
     0.36940
     0.39900
     0.29245
     0.23917
     0.07343
     0.12671
     0.23326
     0.14447
     0.18590
     0.17998
    -0.06271
    -0.18110
    -0.38827
    -0.52442
    -0.22253
     0.07343
     0.33980
     0.35756
     0.15039
    -0.15150
    -0.28764
    -0.11598
     0.20366
     0.29837
     0.03792
     0.06751
     0.10895
     0.22734
     0.13263
     0.07935
    -0.06271
    -0.13374
    -0.19293
    -0.18702
    -0.24029
    -0.14558
    -0.08639
    -0.08639
     0.13263
     0.04976
    -0.01536
    -0.08639
     0.11487
     0.19774
     0.15630
     0.32204
     0.35164
     0.38124
     0.26285
     0.19182
     0.22734
     0.04384
     0.17998
    -0.10414
    -0.00944
     0.06751
    -0.00944
    -0.00944
     0.02016
     0.20366
     0.34572
     0.23917
     0.45819
     0.58249
     0.37532
     0.04976
    -0.08639
    -0.16334
    -0.23437
    -0.84406
    -1.69052
    -2.24101
    -3.60245
    -5.05268
    -2.77375
    -0.43563
     0.73048
     1.42304
     0.03200
    -0.97428
    -0.84998
    -0.76711
    -0.01536
     0.98501
     1.66573
     2.39972
     2.95614
     3.51847
     3.38232
     2.90878
     2.31685
     1.83147
     1.15667
     0.90214
     0.59433
     0.25693
     0.09711
     0.02608
    -0.02127
    -0.16334
    -0.13966
    -0.15742
    -0.25213
    -0.13966
    -0.25213
    -0.24621
    -0.08639
    -0.26397
    -0.29356
    -0.20477
    -0.18110
    -0.16334
    -0.17518
    -0.24621
    -0.17518
    -0.31132
    -0.15150
    -0.11598
    -0.25213
    -0.19293
     0.01424
     0.00832
     0.04976
     0.02016
    -0.12782
    -0.08047
    -0.12190
     0.05568
    -0.02719
    -0.04495
    -0.15742
    -0.06271
    -0.06271
    -0.06863
    -0.08639
    -0.28172
    -0.24621
    -0.22253
    -0.21069
    -0.11006
    -0.16334
     0.00832
    -0.20477
    -0.31724
    -0.33500
    -0.21661
     0.08527
     0.31613
     0.18590
     0.23917
     0.31021
    -0.02127
     0.11487
     0.07935
    -0.02127
     0.11487
     0.15039
     0.09711
    -0.04495
    -0.10414
    -0.08639
    -0.16334
    -0.28764
    -0.34092
    -0.22845
    -0.26397
    -0.24029
    -0.35276
    -0.28172
    -0.02127
    -0.03311
     0.02608
     0.23326
     0.20366
     0.15039
     0.28653
     0.23917
     0.43451
     0.34572
     0.33388
     0.41083
     0.31021
     0.39900
     0.32796
     0.32796
     0.47003
     0.48187
     0.32204
     0.15039
    -0.16334
    -0.26989
    -0.21661
    -0.15150
    -0.29356
    -0.29356
    -0.30540
    -0.64280
    -0.60729
    -0.67832
    -0.75527
    -0.86774
    -0.89141
    -0.98612
    -0.99204
    -0.92101
    -0.70199
    -0.79670
    -0.77895
    -0.74343
    -0.69608
    -0.61321
    -0.64280
    -0.77895
    -0.55993
    -0.48298
    -0.32908
    -0.17518
    -0.02127
     0.27469
     0.20958
     0.02608
     0.19182
     0.54106
     0.71864
     0.86662
     0.68904
     0.55882
     0.74232
     1.09155
     1.32241
     1.18626
     1.09155
    -0.01536
    -0.64280
    -0.80262
    -0.90325
    -0.78486
    -1.07491
    -1.70236
    -1.87402
    -2.14630
    -1.81482
    -1.57213
    -1.47742
    -1.61357
    -1.81482
    -1.65500
    -1.18738
    -0.94469
    -0.53625
     0.02016
     0.35164
     0.54698
     0.74823
     0.61209
     0.52922
     0.38716
     0.49370
     0.35164
     0.08527
    -0.23437
    -0.35276
    -0.56585
    -0.53625
    -0.61912
    -0.71975
    -0.78486
    -0.80262
    -0.84998
    -0.48890
    -0.58953
    -0.40011
    -0.35867
    -0.15742
     0.07935
     0.44043
     0.70088
     0.74823
     0.85478
     0.83702
     0.86662
     0.86662
     0.94357
     1.07380
     1.11523
     0.94949
     1.12707
     0.91398
     0.97317
     0.68312
     0.70088
     0.68904
     0.73048
     0.77783
     0.49370
     0.33388
     0.49962
     0.39308
     0.44043
     0.45227
     0.37532
     0.38716
     0.25101
     0.32204
     0.38716
     0.17406
     0.17406
     0.17406
     0.12079
     0.24509
     0.13263
     0.06160
    -0.08047
    -0.06271
    -0.03903
     0.04384
     0.07935
     0.00240
    -0.14558
     0.02016
    -0.33500
    -0.09231
    -0.05087
     0.09711
     0.07935
     0.14447
     0.16814
     0.16222
     0.15630
     0.20958
     0.11487
     0.34572
     0.41675
     0.33388
     0.27469
     0.35756
     0.42859
     0.33980
     0.25101
     0.26285
     0.25101
     0.25693
     0.21550
     0.13263
     0.10303
     0.13263
     0.04976
     0.09711
     0.24509
    -0.08047
     0.03200
     0.06160
    -0.00944
     0.06160
    -0.10414
    -0.13966
    -0.10414
    -0.03311
    -0.05087
    -0.09231
    -0.15742
    -0.25805
    -0.10414
     0.24509
     0.39308
     0.14447
    -0.00944
     0.02608
     0.04384
     0.13263
     0.12671
    -0.01536
    -0.03311
    -0.26397
    -0.16926
    -0.40011
    -0.66056
    -1.19922
    -1.47742
    -0.66056
    -0.16334
    -0.33500
    -0.76119
    -0.92693
    -0.67240
    -0.69016
    -1.11043
    -1.77339
    -2.67312
    -3.67940
    -2.18182
     0.54698
     1.33425
     1.68940
    -0.06271
    -1.74971
    -1.49518
    -0.76119
    -0.08047
     0.62393
     1.07380
     1.22770
     1.10339
     1.15667
     1.19810
     1.32833
     1.29873
     1.02644
     0.87254
     0.92581
     0.69496
     0.33388
     0.38124
     0.23326
     0.23917
     0.19182
     0.29245
     0.10895
     0.11487
     0.26877
     0.23917
     0.10303
     0.07935
     0.32796
     0.34572
     0.42267
     0.22142
     0.23326
     0.13855
     0.25693
     0.15039
     0.18590
     0.19182
     0.17406
     0.25101
     0.23326
     0.10895
     0.10895
     0.22142
     0.23326
     0.25101
     0.23326
     0.17998
     0.26285
     0.19774
     0.38124
     0.38124
     0.28653
     0.13263
     0.25101
     0.29837
     0.34572
     0.26877
     0.22142
     0.27469
     0.35164
     0.32796
     0.28061
     0.20366
     0.22142
     0.09711
     0.29837
     0.27469
     0.26877
     0.14447
     0.16222
     0.32796
     0.29837
     0.30429
     0.22142
     0.23326
     0.19774
     0.19774
     0.21550
     0.29837
     0.13263
     0.02608
     0.06160
     0.25101
     0.29837
     0.17406
     0.16222
     0.04976
     0.13263
     0.10303
     0.07343
     0.04384
    -0.02719
     0.07343
     0.06751
     0.00832
     0.00832
    -0.20477
    -0.19885
    -0.05679
     0.05568
    -0.07455
    -0.19885
    -0.19293
     0.00832
     0.04384
    -0.01536
    -0.00352
     0.00832
     0.02608
    -0.45338
    -1.21105
    -1.72603
    -2.03384
    -1.95689
    -1.14002
    -0.73159
    -1.38271
    -1.39455
    -1.68460
    -2.56658
    -3.44263
    -3.35976
    -2.14630
    -1.74379
    -1.46558
    -1.01572
    -0.91509
    -0.96836
    -1.07491
    -1.00388
    -0.38827
    -0.15150
     0.12079
     0.22142
     0.66536
     1.04420
     1.48815
     1.67165
     1.90842
     1.58286
     1.23362
     1.40528
     1.46447
     1.60653
     1.18626
     1.20994
     1.20994
     1.11523
     1.00276
     0.72456
     0.45227
     0.19182
    -0.18110
    -0.27580
    -0.25213
     0.19774
     0.68312
     0.77783
     0.94949
     0.90806
     0.62393
     0.68312
     0.89622
     1.42895
     1.73084
     1.51774
     1.74268
     1.63613
     1.92026
     1.76635
     1.67165
     1.36384
     1.13299
     1.06788
     0.86070
     0.86070
     1.00868
     0.92581
     0.79559
     0.54106
     0.57657
     0.34572
     0.31021
     0.35164
     0.39900
     0.33980
     0.27469
     0.20958
     0.23917
     0.30429
     0.29245
     0.24509
     0.19182
     0.11487
     0.01424
    -0.06271
     0.20366
     0.11487
     0.07343
     0.07935
     0.10303
    -0.00944
     0.03792
    -0.02719
    -0.01536
     0.01424
    -0.11598
    -0.01536
    -0.02127
    -0.07455
    -0.02127
    -0.08047
     0.01424
    -0.00944
    -0.01536
    -0.18110
    -0.12782
    -0.12782
    -0.10414
    -0.09231
    -0.11006
    -0.17518
    -0.04495
    -0.08639
     0.06751
    -0.09823
    -0.08639
    -0.26397
    -0.12782
     0.04976
     0.06160
    -0.01536
     0.19774
     0.13855
     0.22734
     0.28061
     0.27469
     0.11487
    -0.06271
    -0.30540
    -0.19293
    -0.17518
    -0.06271
    -0.25805
    -0.73159
    -0.85590
    -0.61321
    -0.63096
    -0.83222
    -1.07491
    -1.53070
    -1.98056
    -2.19366
    -2.17590
    -2.19366
    -1.57213
    -1.11635
    -1.23473
    -1.22289
    -1.28801
    -1.38271
    -1.67276
    -1.70828
    -1.35904
    -0.93285
    -0.49482
    -0.28172
    -0.18702
    -0.08047
    -0.08639
     0.13855
     0.02608
     0.00240
     0.11487
     0.13263
     0.18590
     0.16814
     0.37532
     0.35164
     0.49962
     0.42267
     0.43451
     0.42859
     0.35164
     0.28061
     0.16814
     0.12079
     0.02608
    -0.17518
     0.02016
     0.59433
     0.84294
     0.70680
     0.35164
     0.47595
     0.60617
     0.67128
     0.81927
     0.92581
     0.92581
     0.96133
     1.15075
     1.74860
     1.61245
     1.50591
     1.53550
     1.42895
     1.26913
     1.17442
     1.28689
     1.29281
     1.18626
     1.30465
     1.41120
     1.62429
     1.47039
     1.38752
     1.23362
     1.10931
     1.05604
     1.18034
     1.13299
     0.95541
     1.07972
     1.04420
     0.81927
     0.91989
     0.83702
     0.85478
     0.79559
     0.64761
     0.54698
     0.41083
     0.34572
     0.39900
     0.32204
     0.27469
     0.26877
     0.06160
     0.03200
     0.09119
    -0.08639
    -0.09823
    -0.16334
    -0.33500
    -0.37643
    -0.32316
    -0.36459
    -0.51258
    -0.46522
    -0.34684
    -0.28172
    -0.32316
    -0.29948
    -0.39419
    -0.49482
    -0.45930
    -0.45338
    -0.13374
    -0.13374
    -0.12782
    -0.31132
    -0.17518
    -0.43563
    -0.77303
    -0.90917
    -1.05123
    -1.17554
    -1.12818
    -1.16962
    -1.22289
    -1.22289
    -1.19330
    -1.26433
    -1.45967
    -1.38271
    -1.66684
    -1.92729
    -1.77339
    -1.50110
    -1.41823
    -2.06343
    -2.09303
    -2.15222
    -2.53106
    -2.82111
    -2.26469
    -1.54254
    -0.99204
    -1.40639
    -2.17590
    -2.38308
    -2.27653
    -2.11671
    -1.55437
    -0.99796
    -0.70791
    -0.25213
    -0.32908
    -0.18110
    -0.06863
     0.07343
     0.18590
     0.20366
     0.35164
     0.39900
     0.22142
     0.37532
     0.42859
     0.47003
     0.47003
     0.52922
     0.57066
     0.50554
     0.51146
     0.55882
     0.67720
     0.64761
     0.56474
     0.50554
     0.47003
     0.60617
     0.67128
     0.56474
     0.79559
     0.65353
     0.48779
     0.56474
     0.59433
     0.57066
     0.39900
     0.41675
     0.47595
     0.48779
     0.43451
     0.50554
     0.31613
     0.21550
     0.19774
     0.16814
     0.42267
     0.26877
     0.16222
     0.12671
     0.28061
     0.40492
     0.39900
     0.20366
     0.28061
     0.38716
     0.63577
     0.81335
     1.18626
     1.77819
     2.14519
     2.72528
     2.42932
     2.18663
     1.99721
     2.24582
     2.91470
     2.99165
     2.85551
     2.89694
     2.79631
     2.58322
     2.35237
     2.08600
     1.55918
     1.46447
     1.07972
     0.67720
     0.72456
     0.58249
     0.34572
    -0.01536
    -0.09823
    -0.18702
    -0.37051
    -0.48890
    -0.64872
    -0.49482
    -0.66648
    -0.67240
    -0.83222
    -0.92693
    -0.81446
    -0.85590
    -0.75527
    -0.67240
    -0.68424
    -0.68424
    -0.66648
    -0.50666
    -0.31132
    -0.16926
    -0.25213
    -0.45930
    -0.37643
    -0.29948
    -0.40011
    -0.55401
    -0.63096
    -0.60137
    -0.54217
    -0.97428
    -1.29392
    -1.48334
    -1.59581
    -1.43007
    -1.49518
    -1.51294
    -1.70236
    -1.80299
    -2.05751
    -2.14630
    -2.41267
    -2.42451
    -1.66684
    -1.15778
    -1.13410
    -1.06899
    -1.03939
    -1.24065
    -1.19330
    -0.85590
    -0.26989
     0.07935
     0.19774
     0.18590
     0.45819
     0.40492
     0.61801
     0.63577
     0.87846
     0.81927
     0.83702
     0.97317
     1.10931
     1.08564
     0.96725
     0.96133
     0.94357
     0.95541
     0.99093
     0.96133
     0.88438
     0.97317
     0.96725
     0.86662
     0.88438
     0.78967
     0.77191
     0.62985
     0.65353
     0.70680
     0.33388
     0.41083
     0.35164
     0.31021
     0.21550
     0.15039
     0.07935
    -0.03311
     0.03792
    -0.12782
    -0.23437
    -0.23437
    -0.36459
    -0.40011
    -0.14558
    -0.16334
    -0.37051
    -0.41195
    -0.30540
    -0.25213
    -0.27580
    -0.29356
    -0.38827
    -0.23437
    -0.07455
     0.08527
     0.05568
     0.00832
     0.10303
     0.20366
     0.33980
     0.50554
     0.52922
     0.58249
     0.57657
     0.65353
     0.77783
     0.58841
     0.66536
     0.51738
     0.56474
     0.61801
     0.59433
     0.50554
     0.38716
     0.26285
     0.12671
     0.11487
     0.03200
     0.15039
     0.30429
     0.12671
     0.08527
     0.17998
     0.22734
     0.03792
    -0.00944
     0.01424
     0.15630
     0.31613
     0.19182
     0.23917
     0.17998
     0.21550
     0.23917
     0.36348
     0.36348
     0.17998
     0.09119
    -0.03903
     0.04384
     0.02016
    -0.03903
    -0.42379
    -0.57177
    -0.54217
    -0.28172
    -0.22845
    -0.46522
    -0.66056
    -0.71975
    -0.67240
    -0.50666
    -0.66056
    -0.79078
    -0.75527
    -1.13410
    -1.08083
    -0.98612
    -0.66056
    -0.53033
    -0.57177
    -0.72567
    -0.80854
    -0.96836
    -0.85590
    -0.57177
    -0.53033
    -0.60137
    -0.47114
    -0.48890
    -0.44155
    -0.16334
     0.10895
     0.16814
     0.26877
     0.16814
     0.30429
     0.23326
     0.31021
     0.26285
     0.31021
     0.52330
     0.51738
     0.35756
     0.32204
     0.31613
     0.39308
     0.27469
     0.34572
     0.26285
     0.26285
     0.32204
     0.37532
     0.51738
     0.38124
     0.23326
     0.14447
     0.36940
     0.48187
     0.31021
     0.26877
     0.23326
     0.20958
     0.33388
     0.44043
     0.41083
     0.20366
     0.28061
     0.24509
     0.23917
     0.33388
     0.35756
     0.09119
     0.19774
     0.33388
     0.39900
     0.16814
     0.21550
     0.10895
     0.13263
     0.22734
     0.04384
     0.20366
     0.10895
     0.12079
     0.11487
     0.12671
    -0.03311
    -0.42971
    -0.18110
     0.08527
     0.16222
     0.06160
     0.26877
    -0.04495
    -0.32316
    -0.33500
    -0.12190
    -0.09231
     0.04384
     0.07935
     0.01424
     0.14447
     0.19182
    -0.08639
    -0.05679
     0.11487
    -0.08047
     0.03792
    -0.10414
     0.18590
     0.62985
     0.49962
     0.64761
     0.49370
     0.12671
    -0.12190
    -0.22253
     0.21550
     0.77191
     1.01460
     0.54106
     0.30429
     0.10303
     0.16814
     0.02016
    -0.21661
    -0.33500
    -0.47114
    -0.40011
    -0.50074
    -0.52442
    -0.59545
    -0.86182
    -0.96244
    -0.98612
    -0.96836
    -1.09267
    -1.05715
    -1.07491
    -0.90325
    -0.70791
    -0.54217
    -0.46522
    -0.52442
    -0.41787
    -0.18110
    -0.02719
     0.09119
     0.09711
     0.14447
     0.32204
     0.33388
     0.36940
     0.42859
     0.45227
     0.59433
     0.45819
     0.42859
     0.32796
     0.16814
     0.30429
     0.25101
     0.29837
     0.32204
     0.08527
     0.18590
     0.00832
    -0.00944
    -0.03311
    -0.12782
    -0.02719
    -0.03311
    -0.21661
    -0.08639
    -0.12190
    -0.13966
    -0.32908
    -0.34092
    -0.30540
    -0.26989
    -0.18702
    -0.26989
    -0.29948
    -0.31132
    -0.17518
    -0.28172
    -0.09231
    -0.21661
    -0.42379
    -0.29356
    -0.34092
    -0.15742
    -0.17518
    -0.17518
    -0.06863
    -0.10414
    -0.02127
    -0.27580
    -0.04495
    -0.09231
    -0.03903
    -0.14558
    -0.03903
     0.08527
     0.12671
    -0.21661
    -0.10414
    -0.08047
     0.03200
     0.16814
     0.10303
     0.16222
    -0.25805
    -0.48298
    -0.31132
    -0.19885
     0.02016
     0.19182
     0.02016
     0.05568
     0.16222
    -0.03903
     0.29245
     0.27469
     0.42267
     0.52922
     0.57066
     0.71864
     0.91398
     0.84886
     0.80151
     0.82519
     0.84886
     0.81335
     0.76599
     0.77191
     0.39308
     0.15630
    -0.13966
    -0.82038
    -1.21105
    -1.27025
    -1.19922
    -1.44783
    -1.31760
    -1.18738
    -1.35312
    -1.68460
    -1.99832
    -1.98648
    -1.94505
    -1.84442
    -1.45967
    -0.96244
    -0.53625
    -0.41787
    -0.48298
    -0.52442
    -0.57769
    -0.41195
    -0.21069
     0.02608
     0.41675
     0.27469
     0.35756
     0.60025
     0.24509
     0.16222
     0.32204
     0.22734
     0.06160
     0.22734
     0.47595
     0.51146
     0.65945
     0.71864
     0.56474
     0.47595
     0.31613
     0.36348
     0.53514
     0.35756
     0.48187
     0.51146
     0.67720
     0.76007
     0.47595
     0.53514
     0.52330
     0.54698
     0.47595
     0.46411
     0.54106
     0.23917
     0.29837
     0.39900
     0.26285
     0.26285
     0.33980
     0.13855
     0.21550
     0.41083
     0.22142
     0.25101
     0.32796
     0.42859
     0.28061
     0.26285
     0.34572
     0.46411
     0.38124
     0.35164
     0.38124
     0.28653
     0.35756
     0.32796
     0.31613
     0.42267
     0.32204
     0.19182
     0.29245
     0.28061
     0.29245
     0.15630
     0.19774
     0.07935
     0.26285
     0.25693
     0.09711
     0.09711
     0.10303
     0.12671
    -0.01536
     0.15039
     0.01424
    -0.13966
    -0.06863
    -0.15742
    -0.13966
    -0.05087
    -0.21661
    -0.19885
    -0.29948
    -0.22845
    -0.13374
    -0.38235
    -0.32908
    -0.46522
    -0.47114
    -0.28764
    -0.18702
    -0.39419
    -0.46522
    -0.34684
    -0.25805
    -0.29356
    -0.26397
    -0.32316
    -0.29356
    -0.52442
    -0.82630
    -1.00388
    -0.95061
    -0.81446
    -0.89733
    -0.64872
    -0.37051
    -0.51850
    -0.76711
    -0.79670
    -0.67240
    -0.51258
    -0.73751
    -0.95652
    -1.05123
    -0.93285
    -0.86182
    -1.12818
    -1.35904
    -1.61357
    -1.34720
    -0.54809
    -0.27580
    -0.47706
    -0.84406
    -1.15186
    -1.33536
    -1.96873
    -2.16406
    -1.16962
    -0.45930
    -0.06271
     0.14447
    -0.10414
    -0.42971
    -0.54809
    -0.49482
    -0.47706
    -0.37643
    -0.51850
    -0.61912
    -0.56585
    -0.41787
    -0.45930
    -0.64280
    -0.89141
    -0.93285
    -1.02756
    -0.99796
    -0.85590
    -0.45338
     0.07935
     0.70680
     0.36940
     0.31021
     0.71272
     0.88438
     1.12707
     1.51182
     1.83739
     2.08008
     2.23398
     2.42932
     2.51811
     2.45299
     2.27541
     2.06824
     1.82555
     1.55326
     1.15667
     0.99685
     1.08564
     0.90214
     0.55882
     0.39308
     0.35756
     0.25101
     0.22142
     0.17406
     0.02608
     0.02016
    -0.02719
     0.00832
     0.01424
    -0.04495
    -0.14558
    -0.06863
    -0.00944
    -0.01536
    -0.10414
    -0.09231
    -0.16334
    -0.08639
    -0.13374
    -0.19885
    -0.35867
    -0.24621
    -0.25805
    -0.38827
    -0.20477
     0.04384
     0.42859
     0.44043
     0.64761
     0.65353
     0.76599
     0.71864
     0.66536
     0.72456
     0.73640
     0.76599
     0.95541
     0.96133
     0.96133
     0.84886
     0.68904
     0.41083
     0.32204
    -0.03903
    -0.02719
    -0.06863
    -0.11598
    -0.21069
    -0.26397
    -0.19293
    -0.16334
    -0.12782
    -0.25805
    -0.21661
    -0.08639
     0.03792
     0.01424
    -0.01536
     0.03792
    -0.17518
     0.12671
     0.23326
     0.31613
     0.20958
     0.39900
     0.49370
     0.57657
     0.44635
     0.19774
     0.00240
    -0.25213
    -0.29948
    -0.37051
    -0.03903
    -0.08639
    -0.34092
    -0.58953
    -0.96836
    -1.40047
    -1.82074
    -1.92729
    -1.94505
    -2.18182
    -2.17590
    -2.05160
    -2.12855
    -2.10487
    -1.92137
    -1.31168
    -1.11043
    -1.03939
    -0.95652
    -1.04531
    -0.54809
    -0.32316
    -0.00352
     0.19774
     0.63577
     0.61801
     0.84886
     0.81927
     0.69496
     0.48779
     0.41675
     0.25101
     0.24509
    -0.11006
    -0.40011
    -0.80262
    -1.03939
    -0.74343
    -0.82038
    -0.80262
    -0.86182
    -1.24657
    -1.11043
    -1.00980
    -0.83814
    -0.67832
    -0.61912
    -0.35276
    -0.38235
    -0.25805
    -0.12782
     0.12079
     0.46411
     0.63577
     0.80743
     0.76007
     0.74823
     0.80743
     0.96133
     1.00868
     0.97317
     0.94949
     1.02644
     0.94949
     1.00276
     1.00868
     0.74823
     0.71272
     0.51738
     0.62393
     0.64761
     0.48187
     0.41675
     0.18590
     0.06160
     0.17998
     0.02608
     0.03200
    -0.08047
     0.02608
    -0.00944
    -0.02719
     0.00240
    -0.05679
    -0.07455
    -0.09231
     0.11487
     0.15039
     0.17406
     0.16814
     0.21550
     0.18590
     0.31021
     0.38124
     0.43451
     0.29245
     0.41083
     0.25693
     0.31613
     0.33980
     0.19774
     0.22734
     0.32796
     0.25693
     0.32796
     0.23326
     0.09711
     0.08527
     0.17998
     0.09711
     0.06751
     0.17998
     0.05568
     0.14447
     0.18590
     0.49962
     0.69496
     0.86070
     1.15667
     0.87254
     0.63577
     0.19182
    -0.08047
    -0.18702
     0.04976
     0.45819
     0.28653
     0.10895
    -0.32908
    -0.53625
    -0.50666
    -0.69608
    -0.80854
    -1.08675
    -1.05715
    -0.82630
    -0.85590
    -0.90325
    -1.06307
    -1.04531
    -0.98020
    -0.51850
    -0.22845
    -0.01536
    -0.42971
    -0.61321
    -0.61912
    -1.12818
    -1.27617
    -1.47742
    -0.98612
    -0.37643
    -0.24029
    -0.39419
    -0.44155
    -0.69016
    -0.70199
    -0.90325
    -0.81446
    -0.72567
    -0.28764
    -0.16334
    -0.18702
    -0.22253
    -0.56585
    -0.74343
    -0.69608
    -0.46522
    -0.32908
    -0.33500
    -0.16334
    -0.29356
    -0.50074
    -0.77895
    -0.77303
    -0.73751
    -0.72567
    -0.69608
    -0.44746
    -0.12190
    -0.12782
    -0.40011
    -0.52442
    -0.28764
    -0.02127
     0.47595
     0.70680
     0.33980
     0.27469
     0.41675
     0.36348
     0.65945
     0.89030
     1.04420
     0.99093
     1.03236
     0.88438
     0.86070
     0.65353
     0.80743
     0.70088
     0.58249
     0.35756
     0.25101
     0.25101
     0.29245
     0.20958
     0.13855
     0.18590
     0.02016
    -0.03311
    -0.11598
    -0.06863
    -0.05679
    -0.10414
    -0.12782
    -0.08047
    -0.13374
    -0.24029
    -0.22253
    -0.28764
    -0.28764
    -0.29356
    -0.22845
    -0.15742
    -0.13374
    -0.18110
    -0.22253
    -0.09823
    -0.06271
    -0.07455
    -0.15150
     0.15630
     0.09119
     0.00832
     0.19182
     0.06751
     0.18590
     0.17998
     0.07343
     0.23917
     0.17406
     0.36940
     0.22734
     0.25693
     0.29837
     0.35756
     0.38716
     0.46411
     0.62393
     0.41675
     0.36940
     0.37532
     0.40492
     0.37532
     0.31021
     0.28653
     0.45227
     0.39900
     0.33388
     0.22142
     0.15630
     0.15630
    -0.00352
     0.07935
     0.05568
    -0.15150
    -0.01536
    -0.00352
     0.08527
    -0.00352
     0.17998
     0.14447
     0.36348
     0.29245
    -0.09231
    -0.40011
    -0.56585
    -0.55401
    -0.63688
    -0.56585
    -0.47114
    -0.69608
    -0.80262
    -0.80262
    -0.99204
    -1.15778
    -1.11635
    -1.22881
    -1.18738
    -1.02756
    -0.85590
    -0.69608
    -0.55401
    -0.26397
    -0.18702
    -0.20477
     0.08527
     0.10303
     0.29837
     0.41083
     0.34572
     0.06751
    -0.04495
     0.14447
    -0.06863
    -0.31132
    -0.48298
    -0.40011
    -0.08639
    -0.10414
    -0.47706
    -0.73159
    -0.63096
    -0.51258
    -0.83814
    -1.10451
    -0.64280
    -0.31724
    -0.09823
    -0.09823
    -0.15150
    -0.11006
    -0.22253
    -0.10414
    -0.03311
     0.27469
     0.03792
     0.29837
     0.39900
     0.26285
    -0.04495
    -0.12190
     0.03792
     0.23326
     0.28653
     0.23917
     0.13263
     0.12671
     0.26877
     0.24509
     0.45227
     0.58841
     0.62985
     0.61801
     0.71272
     0.99093
     1.11523
     1.21586
     1.06788
     1.09155
     1.20994
     1.22770
     0.97317
     1.03236
     0.90806
     0.81335
     0.69496
     0.62393
     0.28061
     0.13263
     0.03200
     0.00832
    -0.12190
    -0.49482
    -0.63688
    -0.61912
    -0.57177
    -0.53033
    -0.60137
    -0.48890
    -0.54217
    -0.48298
    -0.42971
    -0.50666
    -0.64872
    -0.64872
    -0.73159
    -0.51258
    -0.42971
    -0.45930
    -0.59545
    -0.57177
    -0.34684
    -0.39419
    -0.56585
    -0.71383
    -0.79670
    -0.93285
    -1.11043
    -1.26433
    -1.83850
    -1.95097
    -1.61949
    -1.25841
    -1.22289
    -1.47742
    -1.27617
    -1.50702
    -1.45375
    -1.52478
    -1.54254
    -1.34720
    -1.00388
    -0.71975
    -0.36459
    -0.04495
     0.01424
     0.00240
     0.16222
     0.14447
     0.17998
    -0.29356
    -0.81446
    -1.28209
    -1.34720
    -1.23473
    -0.98020
    -0.77895
    -0.73751
    -1.03348
    -1.31168
    -1.97464
    -2.30613
    -1.70828
    -1.17554
    -1.19330
    -1.12818
    -0.66648
    -0.57769
    -0.68424
    -0.65464
    -0.51850
    -0.09823
     0.07935
    -0.08639
    -0.61912
    -1.41231
    -1.63724
    -0.95652
    -0.66056
    -0.92693
    -1.15778
    -1.48926
    -1.71420
    -1.64316
    -1.58989
    -1.27025
    -1.24065
    -1.37088
    -1.14002
    -1.36496
    -1.37680
    -0.96244
    -0.29948
     0.39308
     0.48187
     0.24509
     0.04976
     0.27469
     0.81335
     1.18034
     1.07972
     0.90214
     1.04420
     1.07380
     1.19810
     1.16851
     1.20994
     1.32241
     1.05604
     0.99093
     0.83110
     0.97317
     0.63577
     0.52330
     0.66536
     0.45227
     0.48779
     0.44043
     0.60617
     0.71272
     0.67128
     0.76599
     0.54106
     0.53514
     0.58249
     0.40492
     0.55882
     0.51146
     0.65353
     0.54698
     0.77191
     0.71864
     0.82519
     0.96133
     0.86070
     0.89030
     0.96725
     0.93173
     1.00868
     1.10931
     1.19810
     1.32241
     1.31057
     1.26913
     1.20402
     1.12707
     1.02644
     1.05604
     0.84294
     0.68312
     0.54106
     0.48187
     0.44043
     0.25101
    -0.00352
    -0.12782
    -0.15150
    -0.32908
    -0.11006
    -0.17518
    -0.25213
    -0.37051
    -0.46522
    -0.18110
    -0.22253
    -0.16926
    -0.17518
    -0.23437
    -0.05679
    -0.09823
    -0.00944
     0.10895
     0.12079
     0.13855
     0.25101
     0.31021
     0.33388
     0.33980
     0.40492
     0.36348
     0.58249
     0.55290
     0.38716
     0.23917
     0.12671
     0.10303
     0.41083
     0.43451
     0.51146
     0.49370
     0.51738
     0.52922
     0.40492
     0.36348
     0.26285
     0.43451
     0.47003
     0.44043
     0.41083
     0.25101
     0.03200
    -0.06271
    -0.66648
    -1.09267
    -1.91545
    -1.83850
    -1.15778
    -1.03348
    -0.67240
    -0.91509
    -1.63724
    -1.44783
    -1.28801
    -1.16962
    -1.20514
    -0.86182
    -0.62504
    -0.51258
    -0.15742
     0.13263
     0.49370
     0.38716
     0.18590
    -0.05679
     0.03200
     0.04976
     0.16222
     0.42859
     0.90214
     1.15667
     1.15075
     0.94949
     0.58841
     0.29245
     0.22142
     0.65945
     0.80151
     0.90214
     0.69496
     0.67720
     0.36940
     0.28061
     0.15630
     0.19774
     0.39308
     0.48187
     0.23326
     0.03200
    -0.21661
     0.02016
     0.39900
     0.62985
     0.73048
     0.80151
     0.76599
     0.68312
     0.57657
     0.72456
     0.54698
     0.39308
     0.32204
     0.37532
     0.45227
     0.36940
     0.35756
     0.19774
     0.27469
     0.22734
     0.22142
     0.32204
     0.38124
     0.41083
     0.34572
     0.29245
     0.22142
     0.26877
     0.05568
     0.17406
     0.19774
     0.23917
     0.16814
     0.21550
     0.10303
    -0.04495
     0.07343
     0.08527
     0.15039
     0.20366
     0.17998
     0.18590
     0.10303
    -0.06863
    -0.00352
     0.32204
     0.32796
     0.19774
    -0.06863
    -0.21661
    -0.29948
    -0.09231
    -0.18702
    -0.23437
    -0.44746
    -0.50074
    -0.58361
    -0.40603
    -0.42379
    -0.55993
    -0.86774
    -0.64280
    -0.71975
    -1.00980
    -0.92693
    -0.74343
    -0.60137
    -0.63096
    -0.69016
    -0.84998
    -1.00980
    -0.99796
    -0.87957
    -0.77895
    -0.60137
    -0.68424
    -0.75527
    -0.61912
    -0.45338
    -0.42971
    -0.24621
    -0.19293
    -0.08639
     0.04384
     0.25101
     0.32204
     0.32204
     0.26877
     0.42267
     0.47595
     0.32204
    -0.25805
    -1.29984
    -1.91545
    -1.56029
    -1.40639
    -1.60765
    -1.40639
    -1.40047
    -0.60137
    -0.44746
    -1.01572
    -1.35904
    -1.46558
    -1.15778
    -0.73751
    -0.18110
     0.51146
     1.16851
     1.48815
     1.68348
     1.69532
     1.54142
     1.49407
     1.36384
     1.39936
     1.28689
     1.13891
     1.28689
     1.23362
     1.25729
     1.02644
     1.00276
     0.98501
     0.94357
     0.87254
     0.93765
     0.79559
     0.65945
     0.57066
     0.60617
     0.47003
     0.49962
     0.39900
     0.37532
     0.32204
     0.31613
     0.25693
     0.31021
     0.19774
     0.13263
     0.13855
     0.07935
     0.23326
     0.14447
     0.07935
     0.16222
     0.07343
     0.07343
     0.02016
    -0.11598
    -0.15742
    -0.06271
    -0.15742
    -0.13966
    -0.13966
    -0.08047
    -0.13374
    -0.25213
    -0.06271
    -0.13374
    -0.26397
     0.02016
     0.01424
     0.09711
    -0.03311
    -0.15742
    -0.19293
    -0.17518
    -0.10414
    -0.08639
    -0.16926
    -0.09823
    -0.13966
    -0.35276
    -0.25805
    -0.34684
    -0.66648
    -0.77895
    -0.74343
    -0.80262
    -0.77895
    -0.76711
    -0.81446
    -0.67240
    -0.57769
    -0.53625
    -0.84406
    -0.98020
    -0.90917
    -0.74935
    -0.54217
    -0.08047
     0.28653
     0.26877
     0.24509
    -0.00352
    -0.63096
    -0.61321
    -0.64280
    -0.43563
     0.00240
    -0.11598
    -0.41195
    -0.61321
    -0.67832
    -0.83222
    -0.87957
    -0.66648
    -0.71383
    -0.93285
    -0.93877
    -0.99796
    -0.71383
    -0.63096
    -0.51850
    -0.72567
    -0.47706
    -0.46522
    -0.47706
    -0.79078
    -1.15778
    -1.20514
    -1.22881
    -0.63688
    -0.73751
    -0.95652
    -1.12818
    -0.90325
    -0.86182
    -0.74935
    -0.77303
    -0.70791
    -0.58953
    -0.45930
    -0.30540
    -0.21069
     0.01424
     0.44043
     0.81927
     1.14483
     0.96133
     0.30429
    -0.62504
    -0.40603
     0.10895
     0.09711
     0.22734
    -0.09231
    -0.60729
    -0.98020
    -0.98020
    -0.92693
    -0.77303
    -0.88549
    -1.19330
    -1.37088
    -1.32944
    -1.24657
    -1.05715
    -0.65464
    -0.40603
    -0.22845
    -0.15150
    -0.15150
     0.00240
     0.20366
     0.38716
     0.61801
     0.51738
     0.42267
     0.26285
     0.22734
     0.55882
     0.55882
     0.51738
     0.46411
     0.49962
     0.38716
     0.33980
     0.26877
     0.20958
     0.28653
     0.35756
     0.31021
     0.29245
     0.35164
     0.26285
     0.38124
     0.61801
     0.65353
     0.67720
     0.58249
     0.58841
     0.39900
     0.55290
     0.67128
     0.49962
     0.45227
     0.76599
     0.68312
     0.65945
     0.55290
     0.48187
     0.44043
     0.36940
     0.48187
     0.42267
     0.17998
     0.15630
     0.30429
     0.36940
     0.25693
     0.18590
     0.00832
    -0.00944
    -0.09231
    -0.12782
     0.06751
     0.02016
     0.01424
    -0.05679
     0.07343
     0.09119
    -0.14558
    -0.13374
    -0.07455
    -0.00352
    -0.00352
     0.04976
     0.13263
     0.18590
     0.19182
     0.16222
     0.02016
    -0.10414
    -0.57177
    -0.71975
    -0.50666
    -0.08047
     0.34572
     0.51738
     0.39900
     0.19774
     0.19182
     0.25101
     0.50554
     0.35756
     0.44043
     0.33388
     0.12079
     0.08527
     0.30429
     0.21550
     0.07935
     0.23917
     0.12079
    -0.81446
    -0.31724
     0.47595
     0.34572
    -0.13374
    -0.26989
    -0.32908
    -0.09823
     0.22142
     0.44635
     0.48187
     0.53514
     0.48187
     0.43451
     0.57066
     0.38716
     0.32796
     0.04384
    -0.08639
    -0.11006
    -0.06271
    -0.16334
    -0.26989
    -0.22253
    -0.21069
     0.00832
    -0.02127
    -0.04495
    -0.16926
    -0.17518
     0.15039
     0.26285
     0.21550
     0.36348
     0.30429
     0.36940
     0.49962
     0.48187
     0.44043
     0.41083
     0.49962
     0.44043
     0.41675
     0.32204
     0.33980
     0.11487
     0.25101
     0.31021
     0.16814
     0.06751
     0.09119
     0.03792
    -0.05679
    -0.18702
    -0.22845
    -0.19293
    -0.09823
    -0.16334
    -0.31724
    -0.29356
    -0.34092
    -0.29948
    -0.48298
    -0.15742
    -0.38827
    -0.45338
    -0.45338
    -0.45338
    -0.38235
    -0.56585
    -0.55401
    -0.57177
    -0.57769
    -0.56585
    -0.48298
    -0.37643
    -0.07455
     0.13855
     0.31613
     0.31021
    -0.11006
    -0.31132
     0.06751
     0.42267
     0.58249
     0.64761
     0.32796
    -0.02127
    -0.22845
    -0.09823
     0.01424
     0.04976
     0.33388
    -0.03903
    -0.04495
     0.07935
     1.42895
     3.15147
     3.99793
     3.28762
     1.89066
     0.53514
    -1.58989
    -1.48926
     0.00832
     0.47003
     1.00868
     0.92581
     0.25101
    -1.32352
    -2.30021
    -2.87438
    -3.18810
    -3.27689
    -3.07564
    -2.72048
    -2.30021
    -1.72603
    -1.12227
    -0.80854
    -0.26397
     0.02608
     0.28061
     0.49370
     0.76599
     0.79559
     0.84886
     0.87846
     1.03236
     0.97909
     0.86662
     1.00276
     0.87254
     0.84294
     0.86070
     0.62393
     0.64169
     0.55882
     0.67128
     0.58249
     0.53514
     0.45227
     0.47003
     0.41083
     0.49962
     0.41083
     0.30429
     0.33388
     0.30429
     0.40492
     0.29245
     0.24509
     0.29837
     0.37532
     0.22734
     0.25693
     0.22142
     0.23326
     0.01424
    -0.00352
     0.04976
     0.11487
     0.14447
    -0.01536
    -0.00352
    -0.00944
    -0.00352
    -0.12190
    -0.06863
    -0.04495
    -0.13374
    -0.09823
    -0.09231
    -0.05679
    -0.12190
    -0.20477
    -0.08047
    -0.06271
    -0.08047
    -0.11598
    -0.08639
    -0.11006
    -0.05679
    -0.03311
    -0.07455
     0.07343
     0.14447
     0.15630
     0.22142
     0.26285
     0.23917
     0.25693
     0.26285
     0.33388
     0.30429
     0.30429
     0.42859
     0.33388
     0.39308
     0.47003
     0.29245
     0.48187
     0.47595
     0.46411
     0.41675
     0.27469
     0.26285
     0.26285
     0.06751
     0.16222
     0.22734
     0.15039
     0.10303
    -0.08639
     0.01424
    -0.08047
    -0.17518
    -0.28172
    -0.32908
    -0.45930
    -0.35867
    -0.25213
    -0.22845
    -0.34684
    -0.61912
    -0.37051
    -0.35867
    -0.38827
    -0.19885
    -0.16334
    -0.11598
    -0.35867
    -0.70199
    -0.66056
    -0.08639
     0.26877
     0.36348
     0.06160
     0.00240
    -0.02127
    -0.34684
    -0.31724
    -0.29948
    -0.48298
    -0.74343
    -1.36496
    -2.01016
    -2.02200
    -1.82666
    -0.99796
    -0.21661
    -0.09231
    -0.01536
    -0.37643
    -1.16370
    -1.06899
    -0.29948
     0.44635
     1.00868
     1.36384
     1.52366
     1.76044
     1.75452
     1.65981
     1.48223
     1.34608
     1.01460
     0.90214
     0.83110
     0.58841
     0.67128
     0.70680
     0.72456
     0.42859
     0.34572
     0.47003
     0.31613
     0.63577
     0.80151
     0.78967
     0.71864
     0.67720
     0.65353
     0.71272
     0.86070
     0.61209
     0.61801
     0.49370
     0.46411
     0.24509
     0.22142
     0.15039
     0.18590
     0.09119
     0.13855
     0.00832
    -0.07455
    -0.16926
    -0.13374
    -0.05679
    -0.05679
    -0.11006
    -0.25213
    -0.12782
    -0.08639
    -0.12190
    -0.10414
     0.07343
     0.01424
    -0.02719
    -0.00944
     0.17998
     0.19774
     0.13855
     0.13263
     0.15630
     0.27469
     0.33980
     0.19774
     0.04976
     0.06160
    -0.00944
    -0.12782
     0.03200
    -0.07455
    -0.23437
    -0.16926
    -0.26397
    -0.24029
    -0.32908
    -0.36459
    -0.30540
    -0.30540
    -0.16334
    -0.22845
    -0.18702
    -0.31724
    -0.14558
    -0.26989
    -0.08639
    -0.00352
    -0.11598
    -0.15742
    -0.01536
     0.03792
    -0.13374
    -0.09823
    -0.24621
     0.06160
    -0.02127
     0.03792
    -0.06863
    -0.04495
     0.00832
    -0.07455
     0.09119
     0.04976
    -0.02127
    -0.07455
     0.04384
     0.20958
     0.09711
     0.15630
     0.13263
     0.30429
     0.45819
     0.21550
    -0.11598
    -0.74935
    -1.10451
    -0.55993
    -0.13374
     0.25101
    -0.17518
    -1.49518
    -2.04568
    -1.80890
    -2.06343
    -2.41859
    -2.22917
    -1.90361
    -1.77931
    -1.89177
    -1.63724
    -2.13447
    -1.92729
    -1.83258
    -1.60765
    -1.54845
    -1.72603
    -1.85626
    -1.28801
    -0.47706
    -0.15150
    -0.42971
    -0.51850
    -0.19293
     0.33388
     0.57066
     0.42859
     0.70680
     0.74823
     0.97317
     0.89622
     1.00868
     1.18034
     1.41120
     1.52366
     1.68348
     1.48815
     0.93173
     0.92581
     0.73640
     0.64169
     0.49370
     0.23917
     0.16222
     0.29245
     0.15039
    -0.07455
    -0.14558
     0.02016
    -0.18702
    -0.27580
    -0.21069
    -0.15742
    -0.11598
    -0.15742
    -0.19885
    -0.22845
    -0.15742
    -0.08639
    -0.00352
    -0.06271
    -0.14558
    -0.19885
    -0.19885
     0.00832
     0.04976
    -0.13374
    -0.12190
    -0.03311
     0.04976
     0.06160
     0.04384
    -0.05087
    -0.01536
     0.12671
     0.19182
     0.01424
    -0.01536
     0.02608
    -0.13966
     0.15630
     0.20366
     0.18590
     0.04976
     0.20958
     0.24509
     0.28061
     0.32796
     0.37532
     0.36940
     0.55290
     0.72456
     0.68312
     0.62393
     0.71864
     0.60617
     0.68312
     0.90214
     0.62393
     0.53514
     0.47595
     0.36940
     0.35164
     0.22142
    -0.01536
    -0.06271
     0.03200
     0.03200
    -0.05679
    -0.16334
    -0.10414
    -0.34092
    -0.33500
    -0.19293
    -0.07455
    -0.25805
    -0.17518
    -0.12190
     0.02016
    -0.08639
    -0.22845
    -0.17518
     0.03200
     0.49962
     0.74823
     0.70088
     0.79559
     1.23954
     1.58286
     1.64205
     1.49407
     1.49407
     1.80187
     1.80779
     2.13335
     1.96169
     1.86106
     1.44671
     1.27505
     1.27505
     1.16851
     0.81335
     0.24509
    -0.20477
    -0.67832
    -0.83814
    -0.73751
    -0.84406
    -1.05715
    -0.77895
    -0.74343
    -0.63688
    -0.53625
    -0.19293
     0.06751
    -0.13966
    -0.37051
    -1.14594
    -1.53662
    -1.29984
    -0.80854
    -0.69608
    -0.94469
    -1.38863
    -1.82666
    -2.32388
    -2.66720
    -2.77375
    -2.69088
    -2.50146
    -2.54882
    -2.52514
    -2.23509
    -1.70828
    -1.49518
    -1.56029
    -1.68460
    -1.16962
    -0.48890
    -0.11006
    -0.00352
     0.31613
     0.51146
     0.81335
     1.16259
     1.18034
     0.92581
     1.05604
     1.07380
     1.25729
     1.39344
     1.54734
     1.55918
     1.34017
     1.49999
     1.31649
     1.30465
     1.12707
     1.10339
     1.06196
     0.81927
     0.84886
     0.77191
     0.54698
     0.70680
     0.47003
     0.57657
     0.57657
     0.54106
     0.26877
     0.27469
     0.43451
     0.32204
     0.26877
     0.31613
     0.27469
     0.34572
     0.29837
     0.28653
     0.29837
     0.29837
     0.42267
     0.51738
     0.49962
     0.49962
     0.32796
     0.26285
     0.43451
     0.60617
     0.51738
     0.55882
     0.63577
     0.55882
     0.60617
     0.51738
     0.47595
     0.42859
     0.35164
     0.47595
     0.33388
     0.36348
     0.38124
     0.19774
     0.30429
     0.29837
     0.29837
     0.28653
     0.13855
     0.07935
     0.09711
    -0.02127
     0.13263
     0.06751
     0.02016
     0.08527
     0.15039
     0.07935
    -0.05679
    -0.18702
    -0.09231
    -0.04495
    -0.22253
    -0.27580
    -0.34092
    -0.40011
    -0.55401
    -0.61912
    -0.84998
    -0.86182
    -0.84998
    -0.73159
    -0.67240
    -0.84998
    -0.70199
    -1.04531
    -1.03348
    -1.75563
    -2.80335
    -3.03420
    -3.39528
    -2.86846
    -3.32425
    -3.30057
    -3.44855
    -3.17034
    -2.41859
    -1.72603
    -1.93913
    -2.27653
    -1.22289
    -1.44191
    -1.47150
    -0.76711
     0.27469
     1.16259
     2.15703
     2.41748
     2.40564
     2.35829
     2.22214
     2.08600
     1.89658
     1.77227
     1.63613
     1.63613
     1.66573
     1.47039
     1.53550
     1.65389
     1.39936
     1.05012
     0.99685
     1.06196
     1.13891
     1.21586
     0.91398
     0.79559
     0.82519
     0.90806
     0.80151
     1.07380
     1.51774
     1.71308
     1.50591
     1.37568
     1.23362
     1.55326
     1.80187
     1.59470
     1.25729
     1.10339
     1.05012
     1.19218
     1.31649
     1.03236
     0.81927
     0.61801
     0.23917
     0.07343
    -0.32316
    -0.38235
    -0.42379
    -0.28172
    -0.28764
    -0.34684
    -0.35276
    -0.17518
    -0.08639
     0.00240
     0.10895
     0.13263
     0.23917
     0.09711
     0.19774
     0.23917
     0.15630
     0.11487
     0.13263
     0.19182
     0.00832
     0.10303
     0.03792
    -0.03311
    -0.15742
    -0.31132
    -0.24621
    -0.24029
    -0.26989
    -0.37051
    -0.43563
    -0.36459
    -0.37643
    -0.57769
    -0.40603
    -0.35867
    -0.54809
    -0.40603
    -0.29948
    -0.35276
    -0.41195
    -0.36459
    -0.44155
    -0.34092
    -0.43563
    -0.20477
    -0.39419
    -0.31132
    -0.28764
    -0.35276
    -0.24621
    -0.24029
    -0.24029
    -0.21661
    -0.11598
    -0.11598
    -0.12782
    -0.29356
    -0.21069
    -0.22253
    -0.03903
    -0.19293
    -0.27580
    -0.33500
    -0.08047
    -0.22253
    -0.32908
    -0.22845
    -0.34092
    -0.47114
    -0.38235
    -0.36459
    -0.52442
    -0.76119
    -0.32908
    -0.18702
    -0.41195
    -0.64280
    -0.69016
    -0.96244
    -1.27025
    -1.39455
    -1.80299
    -2.09303
    -2.71456
    -3.48407
    -4.36012
    -4.34237
    -3.80371
    -3.02236
    -3.66165
    -5.15331
    -5.44336
    -4.18255
    -2.94541
    -1.83850
    -0.76711
     0.14447
     0.57657
     0.78375
     0.54106
     0.87846
     1.68348
     3.03309
     3.70789
     3.90914
     3.83811
     3.71973
     3.34089
     2.97981
     2.56546
     1.97945
     1.61245
     1.30465
     1.07380
     1.04420
     1.00276
     0.90806
     0.64169
     0.64761
     0.74823
     0.84886
     0.69496
     0.66536
     0.77783
     0.87846
     0.81927
     0.74823
     0.78967
     0.56474
     0.70088
     0.61801
     0.55882
     0.54106
     0.57066
     0.68312
     0.99093
     0.91989
     0.35756
     0.05568
     0.32796
     0.33388
     0.46411
     0.20958
     0.10895
     0.02608
    -0.16926
    -0.06271
     0.04384
    -0.00352
    -0.37643
    -0.37051
    -0.33500
    -0.34092
    -0.44155
    -0.35867
    -0.44746
    -0.46522
    -0.40603
    -0.35276
    -0.31724
    -0.34092
    -0.25805
    -0.26397
    -0.09231
     0.07343
    -0.08047
    -0.11598
     0.00240
     0.11487
     0.00240
    -0.07455
     0.10303
     0.35164
     0.76599
     0.99093
     0.96725
     0.48779
     0.37532
     0.52922
     0.41675
     0.56474
     0.44635
     0.49370
     0.57066
     0.40492
     0.22734
    -0.08639
    -0.30540
    -0.58953
    -0.44746
    -0.44155
    -0.53033
    -0.93285
    -1.14594
    -1.10451
    -0.93877
    -0.53033
    -0.37051
    -0.54217
    -0.59545
    -0.41195
    -0.31132
    -0.24029
    -0.07455
     0.04976
     0.04384
     0.39900
     0.43451
     0.41083
     0.41675
     0.38124
     0.25101
     0.33388
     0.35756
     0.20366
     0.16222
     0.02016
    -0.00944
     0.03792
    -0.11006
    -0.18702
    -0.31724
    -0.09823
    -0.18702
    -0.16926
    -0.10414
    -0.00944
    -0.22253
    -0.24029
    -0.44746
    -1.00980
    -1.39455
    -1.45375
    -1.63133
    -1.67276
    -2.32388
    -1.99240
    -2.41859
    -3.15259
    -3.45447
    -4.17663
    -3.21178
    -0.40011
     1.09747
     0.16222
    -0.63688
    -0.83814
    -0.86182
    -0.02127
     0.85478
     1.74268
     2.20438
     2.48259
     2.55362
     2.44116
     2.15703
     1.76044
     1.45263
     1.19218
     0.94357
     0.89030
     0.89030
     0.77191
     0.40492
     0.25101
     0.35164
     0.33980
     0.58841
     0.54106
     0.55882
     0.60617
     0.70680
     0.70680
     0.80151
     0.64169
     0.54698
     0.54106
     0.71272
     0.70680
     0.73640
     0.58249
     0.82519
     0.83702
     0.97909
     0.78967
     0.76007
     0.55290
     0.57657
     0.48187
     0.45819
     0.41083
     0.31021
     0.06160
     0.01424
     0.18590
     0.07343
    -0.09231
    -0.32316
    -0.46522
    -0.54809
    -0.50666
    -0.77895
    -0.69016
    -0.71383
    -0.61912
    -0.61321
    -0.71975
    -0.74343
    -0.98020
    -0.99796
    -0.82038
    -0.73159
    -0.80854
    -0.68424
    -0.73159
    -0.81446
    -0.60137
    -0.58361
    -0.61321
    -0.57769
    -0.43563
    -0.35276
    -0.20477
    -0.32316
    -0.25805
    -0.34092
    -0.24029
    -0.12782
    -0.25213
    -0.15742
    -0.21661
    -0.11598
    -0.22253
    -0.22845
    -0.15150
    -0.11006
    -0.29356
    -0.15742
    -0.13966
    -0.19293
    -0.28172
    -0.38827
    -0.29356
    -0.13374
    -0.11006
    -0.29948
    -0.11006
    -0.27580
    -0.15150
    -0.17518
    -0.13374
    -0.11006
    -0.08639
    -0.08047
    -0.16334
    -0.03903
    -0.08639
    -0.15150
    -0.34684
    -0.24621
    -0.30540
    -0.29948
    -0.40011
    -0.24029
    -0.02127
     0.29245
     0.52922
     0.78967
     0.65353
     0.24509
     0.20366
     0.61801
     0.64761
     0.00832
    -1.47150
    -3.01644
    -4.53178
    -5.04676
    -4.77448
    -4.82183
    -5.48479
    -6.65681
    -4.89286
    -1.76747
    -1.42415
    -2.64353
    -3.76819
    -3.37160
    -2.30021
    -0.80854
     0.67720
     2.53586
     3.79076
     4.51883
     4.84439
     4.87991
     4.67865
     4.03345
     3.43560
     2.86735
     2.61873
     2.28725
     1.73676
     1.12707
     0.89622
     0.59433
     0.24509
     0.60025
     0.60617
     0.12671
    -0.20477
    -0.09823
    -0.24621
    -0.47706
    -0.53625
    -0.35276
    -0.39419
    -0.45338
    -0.38235
    -0.44155
    -0.50666
    -0.64280
    -0.76711
    -0.74935
    -0.43563
    -0.36459
    -0.53625
    -0.35276
    -0.31724
    -0.31724
    -0.36459
    -0.33500
    -0.19293
    -0.28172
    -0.29948
    -0.30540
    -0.12782
    -0.25213
    -0.38827
    -0.44746
    -0.20477
    -0.11598
    -0.16926
    -0.17518
    -0.22253
    -0.32316
    -0.31132
    -0.14558
    -0.15150
    -0.09231
     0.04976
    -0.05679
     0.00832
     0.04384
     0.03200
    -0.11598
     0.01424
    -0.03311
    -0.00352
    -0.01536
     0.02608
     0.00240
    -0.07455
    -0.06863
     0.02016
    -0.00944
    -0.02127
    -0.05679
    -0.08047
     0.03200
     0.01424
     0.06160
     0.00832
     0.17406
     0.17998
     0.19774
     0.29245
     0.20958
     0.29245
     0.16222
     0.25101
     0.15630
     0.30429
     0.31613
     0.22734
     0.20958
     0.17998
     0.25693
     0.13263
     0.15039
     0.13263
     0.16814
     0.06751
     0.06751
     0.02608
    -0.08639
     0.00832
     0.02608
    -0.01536
    -0.10414
    -0.03903
    -0.11006
    -0.01536
    -0.11598
    -0.19293
    -0.18702
    -0.07455
    -0.19293
    -0.15150
    -0.15742
    -0.22845
    -0.27580
    -0.19293
    -0.15150
    -0.19885
    -0.19885
    -0.31724
    -0.11598
     0.03792
     0.15039
     0.10895
     0.02016
     0.49962
     0.92581
     1.95577
     2.64833
     3.08636
     4.48332
     5.02789
     4.00977
     2.90286
     1.17442
    -0.76711
    -0.92693
    -0.18702
     1.49999
     1.94393
     1.42304
     0.36348
    -1.40047
    -2.54290
    -3.24729
    -3.38936
    -3.22954
    -2.93949
    -2.34164
    -1.89177
    -1.26433
    -0.82630
    -0.55401
    -0.41195
    -0.28764
    -0.08639
    -0.18110
    -0.00352
     0.04976
    -0.13966
    -0.44155
    -0.42379
    -0.17518
    -0.15742
    -0.00944
    -0.14558
    -0.12782
    -0.18110
    -0.12782
    -0.02127
     0.13855
     0.07343
     0.00832
     0.21550
     0.29245
     0.21550
     0.09119
     0.16222
     0.16222
     0.10895
    -0.01536
    -0.08047
     0.07935
    -0.08639
    -0.09823
    -0.07455
    -0.00944
    -0.18110
    -0.15742
    -0.24621
    -0.07455
    -0.09231
    -0.25805
    -0.11598
    -0.02127
    -0.08639
    -0.06863
    -0.13374
    -0.02127
    -0.17518
    -0.05679
     0.05568
    -0.06863
    -0.13374
    -0.02127
    -0.21069
    -0.09231
    -0.12190
    -0.03903
    -0.00944
    -0.08639
     0.00832
    -0.05679
     0.07343
     0.06160
     0.09711
     0.16814
     0.22142
     0.29245
     0.25693
     0.39308
     0.34572
     0.49370
     0.58249
     0.55882
     0.61801
     0.56474
     0.53514
     0.51738
     0.27469
     0.23326
     0.25101
     0.45819
     0.39900
     0.32204
     0.25101
     0.17998
     0.17998
     0.21550
     0.29837
     0.21550
     0.17406
     0.26285
     0.28653
     0.26877
     0.32204
     0.23917
     0.37532
     0.33980
     0.40492
     0.33980
     0.23326
     0.33388
     0.20958
     0.07343
     0.17998
     0.09711
     0.08527
    -0.02719
     0.00240
    -0.05087
    -0.19293
    -0.15150
    -0.29356
    -0.35867
    -0.37051
    -0.60137
    -0.35867
    -0.32316
    -0.37051
    -0.47114
    -0.32908
    -0.35276
    -0.55401
    -0.60729
    -0.55993
    -0.57769
    -0.42379
    -0.60137
    -0.41787
    -0.33500
    -0.22253
    -0.20477
    -0.13966
    -0.23437
     0.13855
    -0.07455
    -0.20477
    -0.31132
    -0.70791
    -0.22253
     0.52922
     0.85478
     0.97317
    -0.51850
    -2.37124
    -3.40120
    -3.21770
    -2.09895
    -1.38863
    -0.09231
    -0.55401
    -1.64316
    -2.69680
    -3.47223
    -3.33017
    -2.62577
    -2.02792
    -1.35904
    -1.00388
    -0.87957
    -0.82038
    -0.56585
    -0.45930
    -0.28172
    -0.15742
    -0.20477
    -0.21069
    -0.09823
    -0.13374
     0.00240
     0.07935
     0.02608
     0.06160
     0.10895
    -0.18702
    -0.15742
    -0.18110
    -0.02127
    -0.03311
     0.02016
     0.06160
    -0.02127
    -0.08639
    -0.06863
     0.03200
    -0.00944
     0.18590
     0.12079
     0.12671
     0.22142
     0.29837
     0.37532
     0.33388
     0.29245
     0.39308
     0.48187
     0.51146
     0.38124
     0.48187
     0.36348
     0.38124
     0.36940
     0.57066
     0.50554
     0.43451
     0.42267
     0.47595
     0.27469
     0.43451
     0.38124
     0.38124
     0.42859
     0.44043
     0.32204
     0.31021
     0.28061
     0.20958
     0.20366
     0.31021
     0.36348
     0.22142
     0.19182
     0.14447
     0.19774
     0.30429
     0.18590
     0.16222
     0.09119
     0.04976
     0.20958
     0.13855
     0.15039
     0.09711
    -0.00944
     0.17998
     0.16814
     0.09119
     0.12671
     0.19774
     0.19182
     0.17406
     0.26285
     0.28653
     0.22142
     0.35164
     0.51738
     0.40492
     0.40492
     0.29245
     0.44635
     0.55882
     0.61801
     0.49962
     0.12079
     0.26877
     0.22734
     0.39308
     0.48779
     0.36348
     0.64761
     0.73048
     0.49962
     0.15630
     0.10303
    -0.09823
     0.04384
     0.38124
     0.19774
    -0.34684
    -0.34684
    -0.25213
    -0.25805
    -0.17518
     0.07343
    -0.22845
    -0.22253
    -0.30540
    -0.09231
    -0.43563
    -0.29948
    -0.22845
    -0.18702
    -0.13374
     0.16222
     0.19182
     0.01424
    -0.05087
    -0.11006
     0.01424
     0.11487
     0.20958
     0.30429
     0.44635
     0.14447
     0.13263
     0.17998
     0.09119
     0.06160
     0.28061
     0.65353
     0.95541
     1.16259
     1.31649
     2.00905
     3.31129
     5.26466
     6.26503
     6.28278
     5.73229
     2.20438
    -1.35904
     0.95541
     4.16959
     5.68493
     5.03973
     3.71973
     2.42340
     1.13891
     0.39900
    -0.32908
    -1.51886
    -1.98056
    -1.83258
    -1.64316
    -1.41823
    -1.45375
    -1.35312
    -1.23473
    -1.14002
    -1.07491
    -1.00980
    -0.74343
    -0.60137
    -0.33500
    -0.41787
    -0.30540
    -0.20477
    -0.08047
     0.13855
     0.22142
     0.33388
     0.29837
     0.38716
     0.26877
     0.32204
     0.45819
     0.45227
     0.21550
     0.28653
     0.33980
     0.10895
     0.11487
     0.01424
    -0.08047
    -0.11006
    -0.13374
    -0.18702
    -0.25805
    -0.21661
    -0.23437
    -0.34092
    -0.40011
    -0.37051
    -0.53625
    -0.28764
    -0.24621
    -0.22845
    -0.33500
    -0.50666
    -0.34684
    -0.50074
    -0.44155
    -0.64872
    -0.61321
    -0.58361
    -0.58953
    -0.55401
    -0.60137
    -0.76711
    -0.82630
    -0.78486
    -0.53033
    -0.67240
    -0.51258
    -0.37051
    -0.27580
    -0.00352
     0.27469
     0.15630
    -0.51258
    -0.96244
    -1.19330
    -0.86182
    -0.60137
    -0.54809
    -0.63688
    -0.93877
    -1.00980
    -1.09267
    -1.47742
    -1.51886
    -1.57213
    -1.41823
    -1.44191
    -1.31760
    -1.06899
    -1.00980
    -0.73159
    -0.58953
    -0.46522
    -0.40603
    -0.23437
    -0.45338
    -0.31132
    -0.76119
    -0.96836
    -0.87365
    -0.83814
    -1.07491
    -1.14002
    -1.10451
    -0.84406
    -1.00388
    -2.21142
    -2.82111
    -1.87994
    -1.58989
    -1.40639
    -1.38271
    -1.25249
    -1.37088
    -1.11635
    -0.79078
    -0.50666
    -0.23437
     0.27469
     0.21550
     0.13855
     0.57066
     0.85478
     0.59433
     0.45819
     0.41675
     0.22734
    -0.16334
    -0.45930
    -0.43563
    -0.57177
    -0.51850
    -0.09823
     0.19774
    -0.24029
    -0.55993
    -1.19922
    -0.95652
    -0.82038
    -0.32316
     1.09747
     2.96797
     3.40008
     2.58914
     1.68348
     1.46447
     2.08600
     2.95022
     3.24026
     3.18107
     2.96797
     2.78448
     2.54770
     2.28725
     2.10376
     1.78411
     1.35792
     1.12115
     0.83110
     0.58841
     0.22734
     0.19182
     0.03792
     0.03200
    -0.07455
    -0.03311
    -0.13966
    -0.16926
    -0.18110
    -0.21069
    -0.17518
    -0.22845
    -0.31724
    -0.21661
    -0.26989
    -0.29948
    -0.35276
    -0.37051
    -0.21069
    -0.24029
    -0.16334
    -0.12190
    -0.19885
    -0.16926
    -0.28764
    -0.08047
    -0.14558
    -0.15150
    -0.08639
    -0.11598
    -0.12190
    -0.19885
    -0.18110
    -0.28172
    -0.06863
    -0.18110
    -0.13966
    -0.09823
    -0.07455
    -0.21661
    -0.09231
    -0.05679
     0.13263
     0.03200
     0.13855
     0.39308
     0.35164
     0.37532
     0.41675
     0.36940
     0.62393
     0.62393
     0.42859
     0.31613
     0.28061
     0.27469
    -0.09823
    -0.44746
    -0.44746
    -0.05087
     0.19182
     0.12079
    -0.00352
     0.12079
     0.15039
    -0.05087
    -0.07455
    -0.02127
     0.02608
     0.29245
     0.81335
     0.91398
     0.66536
     0.39900
    -0.28172
    -0.53033
    -0.74343
    -1.29984
    -1.82074
    -3.22362
    -3.88066
    -3.07564
    -2.57841
    -2.67904
    -3.55510
    -4.48443
    -4.73896
    -3.98129
    -4.14111
    -4.02272
    -3.56102
    -2.60801
    -2.21142
    -2.01608
    -1.83258
    -1.56029
    -1.28209
    -0.99796
    -0.99796
    -0.65464
    -0.45338
    -0.48298
    -0.49482
    -0.53033
    -0.42971
    -0.47114
    -0.35867
    -0.57177
    -0.63096
    -0.66056
    -0.65464
    -0.73751
    -0.57769
    -0.47706
    -0.34684
    -0.06863
     0.22142
     0.35164
     0.25101
     0.24509
     0.16222
     0.43451
     0.58841
     0.54106
     0.81335
     1.24546
     1.45263
     1.57102
     1.71900
     1.86698
     2.02088
     2.34645
     2.73712
     2.44707
     2.29909
     2.18663
     2.40564
     2.48851
     2.52403
     2.50627
     2.37604
     2.26358
     2.16887
     1.79595
     1.47631
     1.29281
     1.09155
     0.85478
     0.89030
     0.68312
     0.49370
     0.36348
     0.33388
     0.31613
     0.16814
     0.08527
    -0.11598
     0.06751
     0.03200
    -0.02719
    -0.06863
    -0.16334
    -0.19293
    -0.19293
     0.00240
    -0.03903
    -0.23437
    -0.19293
    -0.15150
     0.00240
    -0.05679
    -0.11598
    -0.16334
    -0.02719
     0.01424
    -0.14558
     0.00832
    -0.00944
    -0.01536
    -0.07455
     0.15630
     0.25101
     0.09119
     0.04384
     0.18590
     0.14447
     0.31021
     0.19774
     0.10303
     0.27469
     0.39900
     0.41083
     0.41083
     0.46411
     0.30429
     0.43451
     0.39308
     0.70088
     0.57066
     0.37532
     0.33980
     0.39900
     0.48187
     0.44043
     0.34572
     0.09119
    -0.00352
     0.04384
    -0.22253
    -0.51850
    -0.43563
    -0.40603
    -0.19885
    -0.20477
    -0.39419
    -0.77303
    -1.05715
    -1.32352
    -1.23473
    -0.80854
    -0.84406
    -0.88549
    -0.84406
    -0.79670
    -0.73159
    -0.76119
    -0.83222
    -0.66056
    -0.80262
    -0.82630
    -0.96244
    -0.98020
    -0.71975
    -0.81446
    -1.03348
    -1.00980
    -1.12227
    -1.88586
    -2.24101
    -2.94541
    -3.09931
    -1.66092
    -0.50666
    -1.20514
    -2.53698
    -2.57841
    -1.73195
    -1.32944
    -1.09267
    -0.70199
    -0.27580
    -0.03903
     0.01424
     0.44043
     0.85478
     1.13891
     1.43487
     1.44079
     1.44671
     1.38752
     1.39936
     1.25729
     1.38160
     1.10339
     0.94357
     0.87846
     1.04420
     0.97317
     0.95541
     0.85478
     0.64761
     0.44043
     0.29837
     0.23326
     0.16222
     0.19182
     0.27469
     0.18590
     0.27469
    -0.05087
    -0.20477
    -0.22253
    -0.20477
    -0.32908
    -0.27580
    -0.34684
    -0.38827
    -0.29356
    -0.26989
    -0.15742
    -0.25805
    -0.25213
    -0.09231
    -0.14558
    -0.00944
     0.22734
     0.14447
     0.03200
     0.04976
    -0.02719
     0.04384
     0.29837
     0.30429
     0.42859
     0.16814
     0.10895
     0.20366
     0.26877
     0.13855
     0.10895
     0.15630
     0.35164
     0.29245
     0.23326
     0.32204
     0.44043
     0.48779
     0.43451
     0.41083
     0.33980
     0.40492
     0.40492
     0.28061
     0.27469
     0.22142
     0.07343
     0.12671
     0.12079
     0.16814
     0.00240
    -0.10414
    -0.10414
    -0.03311
    -0.18110
    -0.05679
    -0.11598
    -0.09823
    -0.09823
    -0.09823
    -0.01536
    -0.13374
    -0.38235
    -0.41195
    -0.06271
     0.06751
    -0.37051
    -0.69608
    -1.09859
    -0.76119
    -0.62504
    -0.53033
    -0.47706
    -0.57769
    -0.60137
    -0.60137
    -0.60137
    -0.48890
    -0.40603
    -0.22845
    -0.13966
     0.09711
     0.22142
     0.33388
     0.51738
     0.63577
     0.52922
     0.36348
     0.76599
     0.69496
     0.73640
     0.84886
     0.92581
     0.78375
     0.66536
     0.24509
    -0.03903
    -0.58361
    -1.90361
    -2.54882
    -2.32388
    -1.79115
    -1.74379
    -2.09303
    -2.69680
    -3.21770
    -3.86290
    -3.96353
    -2.43043
    -0.48890
     0.62393
     0.60617
     0.02608
     0.25693
     0.55290
     1.18034
     2.02680
     2.95614
     3.53623
     3.70197
     3.58358
     3.15739
     2.89694
     2.69569
     2.39380
     2.07416
     1.84923
     1.62429
     1.13891
     1.05012
     1.02052
     0.98501
     0.76007
     0.70680
     0.59433
     0.62393
     0.65353
     0.65945
     0.58249
     0.54698
     0.51738
     0.49370
     0.35756
     0.36940
     0.38716
     0.47595
     0.72456
     1.04420
     1.18034
     1.25729
     1.31057
     1.09747
     0.83110
     0.64761
     0.49370
     0.87254
     0.76599
     0.65353
     0.43451
     0.52330
     0.42859
    -0.05679
    -0.29948
    -0.40011
    -0.67240
    -0.74343
    -0.70791
    -0.69608
    -0.57769
    -0.68424
    -0.67832
    -0.70791
    -0.67832
    -0.77895
    -0.85590
    -0.84998
    -0.60137
    -0.46522
    -0.08047
     0.11487
    -0.32908
    -0.53033
    -0.53033
    -0.23437
    -0.14558
    -0.01536
     0.12671
     0.20366
     0.31613
     0.33388
     0.25101
     0.37532
     0.24509
     0.07935
     0.06160
     0.17998
     0.23917
     0.11487
    -0.09231
    -0.06863
    -0.10414
    -0.36459
    -0.56585
    -0.33500
    -0.08047
    -0.15150
    -0.31724
    -0.48298
    -0.76711
    -0.87365
    -0.66056
    -0.67240
    -0.70199
    -0.63096
    -0.33500
    -0.32316
    -0.79670
    -1.05123
    -1.06307
    -0.90917
    -0.63096
    -0.69016
    -0.66648
    -0.83222
    -1.07491
    -0.96836
    -0.99796
    -0.65464
    -0.70791
    -0.66648
    -0.73751
    -1.00388
    -0.87957
    -0.35276
    -0.03311
    -0.06271
    -0.77895
    -1.35904
    -1.22881
    -0.64872
    -0.04495
     0.25693
     0.15039
     0.42859
     0.76007
     0.68312
     1.44079
     1.90842
     2.11559
     1.67165
     1.65981
     2.09784
     2.64833
     2.99165
     3.08636
     2.89694
     2.84959
     2.80815
     2.69569
     2.48259
     2.42340
     1.96169
     1.55918
     1.38160
     1.41712
     1.16851
     1.02644
     0.86662
     0.94949
     0.89622
     0.71864
     0.58841
     0.44635
     0.52330
     0.44043
     0.33980
     0.48187
     0.43451
     0.48779
     0.54698
     0.55290
     0.33980
     0.01424
    -0.13966
    -0.02719
     0.48779
     0.57066
     0.20366
     0.17998
     0.31021
     0.29837
    -0.26989
    -0.31132
    -0.22845
    -0.31132
    -0.16334
     0.16222
     0.26285
     0.03792
    -0.39419
    -0.65464
    -0.57177
    -0.69608
    -0.74935
    -0.81446
    -0.75527
    -0.86182
    -0.91509
    -1.05123
    -1.14594
    -1.21105
    -1.14594
    -0.92101
    -0.86774
    -0.61321
    -0.63096
    -0.76711
    -0.74343
    -0.51258
    -0.42379
    -0.22845
    -0.02719
    -0.06271
     0.02608
    -0.06863
     0.06751
    -0.08047
    -0.24621
    -0.15742
    -0.16926
    -0.19885
    -0.18702
    -0.27580
    -0.28172
    -0.21069
    -0.06863
    -0.11598
    -0.22253
    -0.23437
    -0.16334
    -0.18702
     0.09119
     0.16222
     0.13263
     0.19774
     0.22734
     0.41083
     0.26285
     0.24509
     0.14447
     0.28653
     0.36940
     0.28061
     0.26285
     0.13263
     0.19182
     0.06160
     0.18590
     0.36940
     0.15039
    -0.02127
     0.15039
     0.25693
     0.25693
     0.19182
     0.22142
     0.39900
     0.16814
     0.15630
     0.24509
     0.27469
     0.21550
     0.00240
     0.07343
     0.15039
     0.14447
     0.02016
    -0.50074
    -1.45967
    -1.90953
    -2.47779
    -2.56658
    -2.46595
    -2.79743
    -2.41859
    -2.32980
    -2.12855
    -2.18182
    -1.53662
    -1.44783
    -0.57769
    -1.24657
    -1.87994
    -0.91509
    -0.15150
     0.52330
     1.04420
     1.06196
     0.96725
     1.07972
     1.28097
     1.36384
     1.25138
     0.83110
     0.58249
     0.20366
     0.47003
     0.54106
     0.34572
     0.39308
     0.63577
     0.57066
     0.44043
     0.62393
     0.83110
     0.77191
     0.79559
     0.91989
     0.84294
     0.81335
     0.83110
     0.77191
     0.86662
     0.93173
     0.86070
     0.73640
     0.62985
     0.63577
     0.65353
     0.47595
     0.18590
     0.14447
     0.22734
    -0.09231
    -0.08639
    -0.13374
    -0.11006
    -0.37643
    -0.42971
    -0.34092
    -0.30540
    -0.58361
    -0.59545
    -0.43563
    -0.34092
    -0.32908
    -0.32908
    -0.24029
    -0.18110
    -0.01536
    -0.03903
    -0.06271
    -0.21069
    -0.11006
    -0.11598
     0.13855
     0.15630
     0.00240
     0.07343
     0.25693
     0.19774
     0.19182
     0.20958
     0.23326
     0.22734
     0.24509
     0.15630
     0.15039
     0.07343
     0.11487
    -0.07455
     0.20958
     0.17998
     0.16222
    -0.05679
     0.00240
     0.07343
     0.09119
    -0.02719
    -0.17518
     0.01424
    -0.04495
    -0.05087
    -0.03311
    -0.08639
    -0.12190
    -0.24621
    -0.13966
     0.07343
     0.00832
    -0.13966
    -0.09231
    -0.03311
    -0.11598
    -0.08639
    -0.00352
    -0.07455
    -0.00944
     0.00832
     0.07935
     0.07343
    -0.03311
    -0.08047
    -0.01536
     0.07935
     0.14447
    -0.11006
     0.00832
    -0.05679
     0.06751
     0.10303
     0.03200
     0.03792
     0.04976
     0.09711
     0.11487
     0.15630
     0.10303
     0.05568
     0.00832
     0.19182
     0.26285
     0.12079
     0.11487
     0.16814
     0.22142
     0.19774
     0.13263
     0.18590
     0.20958
     0.35164
     0.39308
     0.57657
     0.57066
     0.60617
     0.44043
    -0.00352
    -0.47114
    -1.37088
    -1.06899
    -1.06307
    -0.76711
    -0.81446
    -1.01572
    -2.26469
    -3.95761
    -3.92210
    -3.43671
    -4.85143
    -4.83959
    -2.38308
    -1.41823
    -1.37680
    -1.80299
    -2.63761
    -2.33572
    -1.48926
     0.01424
     1.17442
     1.84923
     2.15703
     2.40564
     2.70752
     3.12779
     3.40600
     3.59542
     3.37641
     3.11004
     3.03901
     3.00941
     2.78448
     2.52403
     2.25174
     1.84923
     1.51774
     1.35792
     1.18034
     0.90806
     0.84886
     0.71864
     0.62393
     0.65945
     0.41083
     0.46411
     0.07343
     0.27469
     0.16222
     0.10895
     0.10303
     0.03200
    -0.11598
    -0.08639
    -0.06271
    -0.11598
    -0.16926
    -0.12190
    -0.24029
    -0.12190
    -0.19885
    -0.22845
    -0.34684
    -0.36459
    -0.11598
    -0.09231
    -0.22253
    -0.18702
    -0.24029
    -0.31132
    -0.23437
    -0.25213
    -0.22253
    -0.16926
    -0.16334
    -0.16926
    -0.24029
    -0.15150
    -0.22845
    -0.26989
    -0.11598
    -0.23437
    -0.08047
    -0.15150
    -0.23437
    -0.24029
    -0.23437
    -0.19885
    -0.26397
    -0.16926
    -0.21661
    -0.20477
    -0.15742
    -0.21069
    -0.26989
    -0.31132
    -0.00944
    -0.20477
    -0.24621
    -0.10414
    -0.11006
    -0.02127
    -0.18702
    -0.20477
    -0.00944
     0.04384
    -0.09231
    -0.03903
     0.00240
     0.14447
     0.03792
    -0.15742
    -0.00352
     0.13855
    -0.00352
     0.00240
     0.09119
    -0.03903
     0.07935
     0.00240
     0.14447
     0.06160
     0.03200
     0.00832
     0.12079
     0.20958
     0.16814
     0.03200
     0.02608
     0.13855
     0.13855
     0.20366
     0.24509
     0.19774
     0.19182
     0.33980
     0.32796
     0.42859
     0.40492
     0.28061
     0.12671
    -0.11006
    -0.24621
    -0.40011
    -1.04531
    -1.05715
    -0.79670
    -0.71975
    -0.66056
    -1.10451
    -1.31168
    -1.94505
    -1.84442
    -2.06935
    -2.28245
    -2.46003
    -2.14630
    -1.37088
    -0.88549
    -0.92693
    -1.82074
    -2.14630
    -2.04568
    -1.22881
     0.10895
     0.73640
     0.95541
     0.58841
     0.36940
     0.52922
     1.11523
     1.49999
     1.89658
     2.04456
     2.29317
     2.35829
     2.26950
     2.31685
     2.33461
     2.16887
     1.90250
     1.76635
     1.61837
     1.49407
     1.47039
     1.29873
     1.35792
     1.19810
     1.35200
     1.11523
     1.06196
     0.96725
     0.77191
     0.73640
     0.70088
     0.80151
     0.57657
     0.71272
     0.66536
     0.58249
     0.41083
     0.40492
     0.43451
     0.38124
     0.22734
     0.22142
     0.15630
     0.16814
    -0.00944
    -0.09231
    -0.00352
     0.03792
    -0.16334
    -0.05679
    -0.05087
    -0.13374
    -0.26989
    -0.19293
    -0.10414
    -0.14558
    -0.18702
    -0.23437
    -0.31724
    -0.14558
    -0.15742
    -0.31724
    -0.08639
    -0.17518
    -0.18702
    -0.11598
    -0.15150
    -0.08047
    -0.19293
    -0.19293
    -0.24621
    -0.10414
    -0.15742
    -0.08047
    -0.18702
    -0.13966
    -0.14558
    -0.16334
    -0.07455
     0.06751
    -0.03903
    -0.17518
    -0.07455
     0.02016
    -0.02127
    -0.12190
    -0.16334
    -0.03903
    -0.15742
     0.07343
    -0.07455
     0.04384
     0.12079
    -0.05087
    -0.09823
     0.06751
     0.04976
    -0.06863
    -0.04495
    -0.31724
    -0.32908
    -0.48890
    -0.51850
    -0.79078
    -0.81446
    -0.76119
    -0.64280
    -0.78486
    -0.91509
    -1.16962
    -1.33536
    -1.11043
    -0.94469
    -0.95061
    -0.89141
    -0.88549
    -0.88549
    -0.66056
    -0.69016
    -0.58953
    -0.44155
    -0.62504
    -0.58953
    -0.54217
    -0.63096
    -0.98020
    -1.45967
    -1.19922
    -0.41195
    -0.22845
    -0.34092
    -0.62504
    -0.79078
    -1.02756
    -1.34128
    -1.23473
    -0.56585
     0.13855
     0.07935
    -0.17518
    -0.35276
    -0.40011
    -0.29356
    -0.10414
     0.12079
     0.10895
     0.00832
    -0.21069
    -1.23473
    -0.04495
     0.24509
    -0.18110
    -0.14558
     0.01424
     0.17998
     0.03792
     0.00240
    -0.03903
     0.21550
     0.38124
     1.02052
     0.91989
     0.54698
     0.52330
     0.44635
     0.71864
     0.77191
     1.09747
     1.09747
     1.10339
     0.87846
     0.64169
     0.56474
     0.52330
     0.68904
     0.76007
     1.08564
     1.00868
     0.75415
     0.58249
     0.70088
     0.79559
     0.95541
     0.84886
     0.67128
     0.87254
     0.75415
     0.83110
     0.68312
     0.65353
     0.52922
     0.47595
     0.62985
     0.53514
     0.37532
     0.23326
     0.23917
     0.32204
     0.19774
     0.03792
     0.13855
     0.32796
     0.22734
     0.29245
     0.01424
     0.09711
     0.02016
    -0.00944
    -0.10414
     0.05568
     0.13263
     0.04976
    -0.01536
     0.07935
    -0.00352
    -0.00944
     0.02608
     0.11487
     0.07343
     0.05568
    -0.16926
    -0.08639
    -0.37051
    -0.19885
    -0.28172
     0.16814
     0.20958
    -0.06863
    -0.31132
    -0.11598
    -0.24029
    -0.08639
    -0.05087
    -0.18702
    -0.12190
    -0.06271
     0.07935
     0.03792
     0.01424
    -0.12782
    -0.21069
    -0.17518
    -0.14558
    -0.15742
    -0.15742
    -0.12190
     0.02608
    -0.17518
    -0.33500
    -0.43563
    -0.53625
    -0.76711
    -0.98020
    -0.90917
    -0.99204
    -0.71383
    -0.71383
    -0.60729
    -0.74343
    -0.84998
    -1.04531
    -0.89141
    -0.77895
    -0.77303
    -0.80262
    -0.70791
    -0.73159
    -0.69016
    -0.48890
    -0.43563
    -0.30540
    -0.10414
    -0.21069
    -0.56585
    -0.53033
    -0.63096
    -0.86182
    -0.73751
    -0.80262
    -0.34092
    -0.15742
    -0.26989
    -0.35276
    -0.29948
    -0.17518
    -0.14558
    -0.13374
    -0.29948
    -0.13374
     0.00832
     0.37532
     0.45227
     0.26285
     0.22142
     0.08527
     0.19182
     0.11487
     0.19182
     0.13855
     0.15039
     0.20366
     0.19182
     0.19774
    -0.06863
    -0.49482
    -0.41787
    -0.47114
    -0.42971
    -0.61912
    -0.58361
    -0.37643
    -0.19293
     0.38716
     0.74823
     0.24509
     0.65945
     1.22770
     0.74232
     0.69496
     0.75415
     0.87846
     1.07380
     1.64797
     2.19254
     2.35237
     2.00905
     1.64205
     1.38160
     1.35200
     1.20994
     1.04420
     0.99685
     1.03236
     0.99093
     0.86662
     0.83702
     0.74823
     0.50554
     0.29837
     0.53514
     0.63577
     0.34572
     0.27469
     0.26877
     0.20958
     0.22142
     0.12671
    -0.01536
     0.16222
     0.11487
     0.25693
     0.32796
     0.16814
     0.17998
     0.06160
     0.22734
     0.23326
     0.35756
     0.22142
     0.22734
     0.26285
     0.23917
     0.26877
     0.26877
     0.40492
     0.41083
     0.46411
     0.21550
     0.19182
    -0.03311
    -0.00944
     0.09119
     0.16814
    -0.13966
    -0.38827
    -0.42971
    -0.42971
    -0.38235
    -0.22845
    -0.79078
    -1.12818
    -1.03348
    -0.85590
    -0.83222
    -0.66056
    -0.88549
    -1.05715
    -1.12818
    -0.94469
    -0.66056
    -0.75527
    -0.94469
    -0.92101
    -0.93285
    -0.73159
    -0.53033
    -0.44746
    -0.59545
    -0.55993
    -0.76711
    -0.66648
    -0.73159
    -0.59545
    -0.50074
    -0.38827
    -0.19293
    -0.26989
    -0.28764
    -0.42379
    -0.31132
    -0.28172
    -0.15150
    -0.05087
    -0.00944
    -0.08639
     0.04384
     0.20958
     0.26285
     0.15039
     0.06160
     0.10895
     0.31021
     0.30429
     0.23326
     0.25101
     0.25693
     0.19774
     0.25101
     0.44043
     0.58249
     0.55290
     0.41083
     0.26877
     0.31021
     0.19774
     0.27469
     0.34572
     0.52922
     0.41675
     0.22142
     0.20366
     0.11487
    -0.21661
    -0.35867
    -0.30540
    -0.34092
    -0.49482
    -0.61912
    -0.58953
    -0.57769
    -0.57177
    -0.57177
    -0.95652
    -1.30576
    -0.82038
    -0.63688
    -0.50666
    -0.15150
     0.06751
     0.07935
     0.15039
     0.48779
     0.73048
     0.79559
     0.94949
     1.07380
     1.44079
     1.57102
     1.49999
     1.74268
     1.74268
     1.77819
     1.78411
     1.80779
     1.67165
     1.37568
     1.29281
     1.29873
     1.22178
     0.76007
     0.55882
     0.24509
     0.54106
     0.48187
     0.39308
     0.29837
     0.41675
     0.28061
     0.31021
     0.39308
     0.48187
     0.77191
     1.12707
     0.97909
     0.76007
     0.64761
     0.78967
     1.00276
     0.97317
     0.91398
     0.43451
     0.29245
    -0.01536
    -0.33500
    -0.53033
    -0.43563
    -0.40603
    -0.57177
    -0.93877
    -1.08083
    -1.11635
    -0.92693
    -0.86182
    -0.83814
    -0.64872
    -0.46522
    -0.22253
    -0.29356
    -0.02127
     0.10895
     0.16814
     0.20366
     0.33388
     0.27469
     0.32204
     0.27469
     0.21550
     0.48187
     0.38716
     0.44043
     0.45227
     0.36348
     0.47595
     0.36348
     0.48779
     0.55882
     0.50554
     0.45819
     0.53514
     0.51146
     0.60617
     0.55290
     0.70680
     0.52330
     0.48779
     0.68904
     0.54698
     0.70088
     0.57066
     0.51146
     0.61209
     0.60617
     0.48779
     0.57066
     0.60617
     0.49370
     0.55882
     0.47003
     0.26285
     0.09711
     0.13855
    -0.02719
    -0.17518
    -0.17518
    -0.15150
    -0.50074
    -0.67832
    -0.67832
    -0.89733
    -1.08675
    -1.01572
    -1.00980
    -1.05123
    -1.10451
    -1.21697
    -1.18146
    -1.11635
    -0.92101
    -0.99796
    -0.91509
    -0.96836
    -0.71975
    -0.76711
    -0.54809
    -0.62504
    -0.61321
    -0.53033
    -0.35867
    -0.31724
    -0.37051
    -0.33500
    -0.30540
    -0.12190
    -0.08047
    -0.11006
    -0.12782
    -0.21661
    -0.29356
    -0.52442
    -0.37643
    -0.29356
    -0.37643
    -0.38827
    -0.53033
    -0.39419
    -0.03311
    -0.41195
    -1.21105
    -2.12263
    -2.79743
    -3.89842
    -4.78631
    -4.38972
    -0.75527
     1.26913
     1.03236
     0.68312
     0.00240
    -1.32352
    -1.05123
    -0.09231
     0.86070
     1.61837
     2.26358
     2.98573
     2.89102
     2.96797
     2.72528
     2.22806
     1.69532
     1.27505
     0.51146
     0.19182
    -0.05679
    -0.52442
    -0.52442
    -0.74343
    -0.83222
    -0.85590
    -0.87365
    -0.87365
    -0.78486
    -0.70791
    -0.61912
    -0.60137
    -0.57177
    -0.61321
    -0.44155
    -0.45930
    -0.27580
    -0.35867
    -0.26397
    -0.24029
    -0.09823
    -0.24621
    -0.15742
    -0.13966
    -0.07455
    -0.01536
     0.19182
     0.19774
     0.19774
     0.25101
     0.23917
     0.30429
     0.41083
     0.25693
    -0.04495
     0.11487
     0.45227
     0.83702
     0.91398
     1.06196
     0.84294
     0.71864
     0.58841
     0.70088
     0.94949
     1.07380
     1.19810
     1.11523
     1.12707
     1.06788
     1.02052
     0.93765
     1.09747
     1.02644
     0.69496
     0.67720
     0.57066
     0.53514
     0.72456
     0.56474
     0.51146
     0.31613
     0.22142
     0.19774
     0.34572
     0.44635
     0.23917
     0.30429
     0.24509
     0.38124
     0.20958
     0.16222
     0.18590
     0.09711
     0.19774
     0.24509
     0.13263
     0.15039
     0.16814
     0.06160
     0.10303
     0.17998
     0.06160
     0.06160
     0.02608
     0.11487
    -0.00352
     0.08527
     0.00240
    -0.15150
    -0.06271
    -0.22253
    -0.26397
    -0.23437
    -0.22253
    -0.22253
    -0.30540
    -0.02719
    -0.29948
    -0.69608
    -0.86182
    -0.84406
    -0.81446
    -0.76711
    -0.43563
    -0.57177
    -0.57769
    -0.66056
    -0.80854
    -0.75527
    -0.76119
    -0.89141
    -0.74343
    -0.66648
    -0.45930
    -0.35867
    -0.55401
    -0.45930
    -0.32316
    -0.28764
    -0.38235
    -0.18110
     0.01424
    -0.08047
    -0.24621
    -0.25213
    -0.45930
    -0.51258
    -0.44155
    -0.15150
    -0.09823
    -0.29948
    -0.35867
    -0.24621
    -0.17518
    -0.16334
    -0.44746
    -0.85590
    -1.17554
    -2.15814
    -2.20550
    -1.83850
    -1.40047
    -1.82666
    -1.76747
    -1.12818
     0.20958
     0.98501
     0.41675
     0.13855
     0.23326
     0.44043
     0.93173
     1.51182
     2.28133
     2.75488
     3.02125
     3.14555
     3.09820
     2.92654
     2.39972
     2.01497
     1.79003
     1.65981
     1.16259
     0.93765
     0.84294
     0.60617
     0.52922
     0.38124
     0.19774
     0.22734
     0.16222
     0.13855
     0.06160
     0.19182
     0.08527
    -0.06863
     0.03200
     0.00240
     0.06160
     0.04384
    -0.09231
     0.10895
    -0.03311
     0.03200
    -0.03903
     0.02016
     0.12079
     0.15039
     0.19774
     0.16814
     0.06751
     0.10303
     0.18590
     0.25693
     0.17998
     0.09711
     0.09119
     0.07343
     0.13855
     0.00240
    -0.05679
    -0.09231
    -0.05087
    -0.14558
    -0.01536
    -0.08047
    -0.10414
    -0.21661
    -0.22253
    -0.08639
    -0.07455
    -0.12190
     0.12671
     0.36940
     0.55290
     0.44635
     0.31613
    -0.29948
    -0.93285
    -1.10451
    -0.64280
    -0.36459
    -0.25805
    -0.45338
    -0.71975
    -0.60137
    -0.69608
    -0.87365
    -0.95652
    -1.02756
    -0.84998
    -0.60729
    -0.38235
    -0.27580
    -0.03903
     0.17406
     0.15630
     0.42267
     0.32796
     0.32796
     0.19774
     0.25101
     0.33980
     0.28061
     0.20366
     0.07343
     0.16222
     0.04976
     0.04384
     0.04976
     0.10303
     0.09119
    -0.07455
     0.06751
     0.10303
     0.02608
    -0.15150
    -0.09823
     0.16814
    -0.00944
    -0.06271
     0.13263
     0.07343
     0.12079
     0.09711
     0.07343
     0.19182
     0.20958
     0.16814
     0.35164
     0.37532
     0.38716
     0.29245
     0.15630
     0.33980
     0.20958
     0.19774
     0.22142
     0.15039
     0.06160
     0.19182
     0.07935
     0.07935
     0.08527
     0.25101
     0.22142
     0.14447
    -0.14558
    -0.62504
    -0.49482
    -0.03903
     0.12671
    -0.55993
    -1.19922
    -1.57213
    -2.41859
    -3.01644
    -2.05160
    -1.32944
    -0.92101
    -1.37088
    -1.92137
    -2.05751
    -2.07527
    -1.66684
    -1.40639
    -0.76711
    -0.33500
     0.16814
     0.40492
     0.67720
     0.84294
     0.98501
     0.91989
     0.96133
     0.91398
     0.99093
     0.89622
     0.63577
     0.42267
     0.28653
     0.31613
     0.09711
     0.07935
    -0.05679
    -0.18110
    -0.28764
    -0.20477
    -0.32316
    -0.51258
    -0.51258
    -0.37051
    -0.24029
    -0.03311
    -0.31724
    -0.35276
    -0.31724
    -0.38235
    -0.48298
    -0.23437
    -0.17518
    -0.04495
    -0.04495
     0.12079
    -0.02719
    -0.00352
     0.08527
     0.14447
     0.08527
     0.21550
     0.16222
     0.15039
     0.17406
     0.15039
     0.08527
     0.15039
     0.13855
    -0.03311
     0.04384
    -0.05679
    -0.12190
    -0.15742
     0.16222
    -0.09823
    -0.25213
    -0.24621
    -0.19293
    -0.17518
    -0.15150
    -0.13966
    -0.42379
    -0.26989
    -0.15150
    -0.29356
    -0.38235
    -0.37051
    -0.44155
    -0.40603
    -0.41787
    -0.33500
    -0.31132
    -0.41195
    -0.39419
    -0.44155
    -0.41195
    -0.34684
    -0.33500
    -0.33500
    -0.23437
    -0.10414
    -0.24621
    -0.15150
    -0.21661
    -0.26397
    -0.19885
    -0.25213
    -0.11598
    -0.16926
    -0.15742
    -0.29356
    -0.29948
    -0.27580
    -0.22253
    -0.34684
    -0.34684
    -0.37051
    -0.45338
    -0.40603
    -0.51850
    -0.53033
    -0.58953
    -0.69016
    -0.48890
    -0.42971
    -0.41787
    -0.41787
    -0.60137
    -0.50666
    -0.47706
    -0.60729
    -0.44746
    -0.42379
    -0.48890
    -0.39419
    -0.36459
    -0.30540
    -0.39419
    -0.34684
    -0.42971
    -0.30540
    -0.16926
    -0.28172
    -0.37051
    -0.31132
    -0.36459
    -0.29356
    -0.28764
    -0.13966
    -0.10414
    -0.09231
     0.04384
    -0.03311
    -0.61321
    -1.22289
    -1.86218
    -2.03384
    -2.60209
    -3.34200
    -3.96945
    -5.76300
    -6.44964
    -4.74488
    -2.20550
    -3.29465
    -4.32461
    -3.01052
    -1.21697
    -1.07491
    -1.26433
    -0.75527
     0.13263
     1.14483
     2.42932
     3.42968
     4.24654
     4.69049
     4.76744
     4.54251
     4.02753
     3.56582
     3.00349
     2.37012
     2.00313
     1.53550
     1.03828
     0.62985
     0.24509
     0.15039
     0.07935
     0.01424
    -0.08047
    -0.09231
     0.07343
     0.06751
    -0.10414
    -0.11598
     0.02608
     0.19182
     0.52922
     0.58841
     0.78967
     0.84294
     0.81335
     0.79559
     0.97317
     0.92581
     0.93765
     0.89030
     0.93173
     0.82519
     0.84886
     0.65353
     0.73640
     0.54106
     0.17406
     0.32796
     0.26285
     0.18590
    -0.03903
    -0.19293
    -0.28172
    -0.24621
    -0.29948
    -0.25805
    -0.31724
    -0.38235
    -0.37051
    -0.30540
    -0.24029
    -0.08639
    -0.21069
    -0.22845
    -0.11006
    -0.03903
    -0.00944
     0.07935
     0.17998
     0.22734
     0.45227
     0.29837
     0.43451
     0.39900
     0.45819
     0.33980
     0.33388
     0.39900
     0.31613
     0.41675
     0.18590
     0.29837
     0.26877
     0.17998
     0.12671
     0.31021
     0.17406
     0.09711
     0.00832
     0.07935
    -0.06863
    -0.01536
     0.05568
     0.06160
     0.01424
     0.01424
     0.05568
     0.15039
     0.02016
    -0.02127
    -0.00352
    -0.08047
     0.12079
     0.04976
     0.13263
     0.04384
     0.03792
    -0.03903
     0.01424
     0.03792
     0.05568
    -0.14558
     0.09119
     0.10895
     0.04384
    -0.02127
    -0.00944
     0.00240
     0.13263
     0.26877
     0.36348
     0.41083
     0.30429
     0.24509
     0.34572
     0.51738
     0.34572
     0.10303
    -0.03311
    -0.30540
    -0.35867
    -0.18110
    -0.29948
    -0.53625
    -1.10451
    -1.37088
    -1.32944
    -1.07491
    -0.87957
    -0.98612
    -1.09267
    -1.16370
    -1.06899
    -1.21105
    -0.93285
    -0.55401
    -0.43563
    -0.72567
    -1.04531
    -1.64316
    -2.28837
    -2.23509
    -1.51294
     0.57066
     1.65981
     0.35164
    -0.02719
     0.70088
     0.66536
    -0.45338
    -0.24621
     0.82519
     1.67165
     2.08600
     2.12151
     2.05048
     1.94393
     1.90842
     1.74860
     1.63021
     1.65389
     0.93173
     0.35756
    -0.15742
     0.18590
     0.28653
     0.16814
     0.15630
    -0.11006
    -0.27580
    -0.29356
    -0.30540
    -0.26397
    -0.44746
    -0.47114
    -0.59545
    -0.66056
    -0.55993
    -0.29948
    -0.14558
     0.15630
    -0.00944
    -0.25213
    -0.27580
    -0.11598
     0.15039
     0.13855
     0.12079
     0.17406
     0.26877
     0.35164
     0.28653
     0.17406
     0.20366
     0.07343
     0.05568
    -0.03903
     0.22734
    -0.00944
    -0.10414
    -0.14558
    -0.05679
    -0.06863
     0.00240
    -0.22253
    -0.31132
    -0.41787
    -0.31132
    -0.13374
    -0.16334
    -0.17518
    -0.24621
    -0.07455
     0.13855
     0.25693
     0.06751
    -0.09823
     0.03792
     0.26877
     0.42267
     0.42859
     0.61209
     0.45819
     0.42267
     0.41675
     0.41675
     0.25693
     0.23326
     0.12079
     0.24509
     0.16814
     0.14447
    -0.02719
    -0.16334
    -0.16926
    -0.19293
    -0.49482
    -0.22845
    -0.26397
    -0.31724
    -0.29356
    -0.38827
    -0.38827
    -0.56585
    -0.48890
    -0.40011
    -0.33500
    -0.43563
    -0.51850
    -0.40603
    -0.48298
    -0.46522
    -0.42379
    -0.33500
    -0.38827
    -0.33500
    -0.12782
    -0.10414
    -0.16334
    -0.09823
    -0.09823
    -0.15742
     0.05568
     0.09119
    -0.06271
     0.04976
     0.07935
     0.06160
     0.15630
    -0.03903
    -0.17518
    -0.40011
    -0.21069
    -0.09231
    -0.07455
    -0.43563
    -0.40011
    -0.53625
    -0.20477
    -0.32908
    -0.47706
    -0.55401
    -0.76711
    -1.18738
    -1.37088
    -1.27025
    -1.54845
    -1.36496
