# Supplementary material for: Software algorithm and hardware design for real-time implementation of new spectral estimator
Source: Biomed Eng Online. 2014 May 9;13:61. doi: 10.1186/1475-925X-13-61 (PMC4057578; doi:10.1186/1475-925X-13-61)
Supplement: Additional file 2 — txtfiles.zip. [file 1475-925X-13-61-S2.zip › FILE162.TXT]

    -2.97961
    -2.48719
    -1.84936
    -1.44286
    -0.87113
    -0.33244
    -0.17050
    -0.20355
    -0.01517
     0.12363
     0.36158
     0.78129
     1.16135
     1.28363
     1.30676
     1.26710
     1.21092
     1.12830
     0.74824
     0.62266
     0.55987
     0.57639
     0.54004
     0.25913
     0.15337
    -0.04492
    -0.12423
    -0.29278
    -0.35557
    -0.33905
    -0.24651
    -0.24321
    -0.28287
    -0.08788
     0.13354
     0.26904
     0.14676
     0.25252
     0.64249
     0.50699
     0.16659
     0.18312
     0.32522
     0.77468
     1.37286
     0.96306
     0.62927
     0.56648
     0.44089
     0.43759
     0.39132
     0.33183
     0.30209
     0.32522
     0.15998
     0.02779
    -0.06475
    -0.12093
    -0.18703
    -0.25643
    -0.35888
    -0.48446
    -0.49437
    -0.54725
    -0.56047
    -0.65962
    -0.65962
    -0.31261
     0.40454
     0.60614
     0.46403
     0.03440
    -0.69927
    -0.85791
    -0.44480
     0.02118
     0.25913
     0.25582
     0.15337
     0.06084
     0.11372
    -0.03170
    -0.28617
    -0.39523
    -0.46133
    -0.46463
    -0.33905
    -0.29278
    -0.23660
    -0.37210
    -0.32252
    -0.31591
    -0.30600
    -0.46794
    -0.53073
    -0.43489
    -0.37540
    -0.42828
    -0.35557
    -0.44811
    -0.53403
    -0.51420
    -0.43489
    -0.41836
    -0.45141
    -0.51090
    -0.40514
    -0.30600
    -0.28947
    -0.25312
    -0.23329
    -0.37210
    -0.37210
    -0.30600
    -0.30269
    -0.31261
    -0.39853
    -0.34896
    -0.35888
    -0.33905
    -0.22999
    -0.33244
    -0.33244
    -0.26965
    -0.17050
    -0.22668
    -0.19363
    -0.21346
    -0.11101
    -0.14076
    -0.14076
    -0.12754
    -0.10771
    -0.04492
    -0.04822
    -0.03500
    -0.01848
    -0.02839
    -0.12093
    -0.15728
    -0.14076
    -0.17381
    -0.21346
    -0.15728
    -0.18703
    -0.24982
    -0.27295
    -0.44150
    -0.42497
    -0.44811
    -0.39853
    -0.46463
    -0.50429
    -0.77859
    -0.98680
     0.05753
     1.99417
     1.07542
    -0.61996
    -1.44947
    -0.92070
     0.39463
     0.69537
     0.33183
     0.53343
     2.79724
     3.32271
     1.48192
     0.89366
     0.30870
     0.31531
     0.54995
     0.68876
     1.46539
     3.70607
     6.00624
     5.60635
     3.04510
     0.19634
    -2.94656
    -2.64252
     0.22938
     1.22744
     1.14813
     0.53673
    -0.50098
    -2.10053
    -2.97631
    -3.60423
    -3.81573
    -3.77938
    -3.43237
    -3.30679
    -3.16138
    -3.17790
    -3.03910
    -2.67226
    -2.33517
    -2.10053
    -1.78657
    -1.40651
    -1.16856
    -1.02315
    -0.87774
    -0.73563
    -0.54395
    -0.52412
    -0.38862
    -0.34566
    -0.29278
    -0.28947
    -0.26304
    -0.24982
    -0.22999
    -0.26634
    -0.21346
     0.39132
     1.35964
     1.80579
     1.49183
     1.19770
     1.03907
     1.43234
     1.85536
     1.94459
     2.11975
     2.35770
     2.62209
     2.55268
     2.36431
     2.09662
     1.84214
     1.70995
     1.66038
     1.45878
     1.19770
     1.09525
     0.90357
     0.83747
     0.62596
     0.49377
     0.29218
     0.16659
     0.16990
     0.09058
    -0.01187
    -0.14406
    -0.23329
    -0.34896
    -0.22338
    -0.23990
    -0.31591
    -0.37871
    -0.56708
    -0.58691
    -0.64309
    -0.61665
    -0.61665
    -0.58691
    -0.54064
    -0.53073
    -0.58691
    -0.51751
    -0.60343
    -0.62987
    -0.59352
    -0.50429
    -0.42828
    -0.45141
    -0.40514
    -0.35227
    -0.37540
    -0.31261
    -0.22999
    -0.27956
    -0.20685
    -0.16720
    -0.07466
    -0.07797
    -0.06144
    -0.08788
    -0.07136
     0.03440
     0.05753
     0.02448
    -0.00856
     0.05423
     0.02448
    -0.02839
     0.00466
     0.06414
     0.04431
    -0.00526
    -0.06475
    -0.03170
    -0.01848
    -0.04492
    -0.13415
    -0.03500
    -0.03500
    -0.05814
    -0.07466
    -0.06475
    -0.07466
    -0.04161
    -0.06805
    -0.01848
    -0.04822
    -0.09449
    -0.04822
    -0.09779
    -0.20685
    -0.34896
    -0.55386
    -0.70919
    -0.86452
    -1.31728
    -1.05620
     2.02391
     5.57991
     5.74516
     5.00818
     2.79063
     1.00602
     0.17651
     0.06745
     0.70528
     1.14482
     2.50311
     3.37228
     3.27975
     2.23212
     0.80112
     0.20295
     0.00135
    -1.03637
    -2.38474
    -1.87910
    -0.94714
    -0.28947
    -0.31261
    -0.41836
    -0.27956
    -0.61665
    -1.02315
    -1.36024
    -1.48252
    -1.58828
    -1.35363
    -1.32389
    -1.47261
    -1.92537
    -2.28229
    -2.46736
    -2.15340
    -1.74691
    -1.54531
    -1.15534
    -0.83477
    -0.55386
    -0.29278
    -0.16059
    -0.16059
    -0.15728
    -0.11432
    -0.06475
    -0.06805
    -0.06805
    -0.08458
    -0.11101
    -0.08127
    -0.00195
     0.16329
     0.29218
     0.53012
     0.80112
     0.75155
     0.49708
     0.24591
     0.22277
     0.22277
     0.20625
     0.18312
     0.15998
     0.00796
    -0.01517
     0.05423
     0.02448
     0.04762
    -0.03831
    -0.06805
     0.03440
     0.01787
    -0.07136
    -0.09779
    -0.22999
     0.04762
     0.50699
     0.77138
     0.76146
     0.63588
     0.49377
     0.42106
     0.20295
     0.04431
    -0.09779
    -0.20024
    -0.39192
    -0.46794
    -0.34566
    -0.08458
     0.11702
    -0.05814
    -0.28947
    -0.69266
    -0.85791
    -0.71580
    -0.46463
    -0.21346
    -0.11432
    -0.02839
     0.05753
     0.06414
    -0.00856
    -0.06144
    -0.05814
     0.05423
     0.03440
    -0.02839
     0.06745
     0.04431
     0.05423
     0.02118
     0.00135
     0.01127
    -0.03170
     0.02118
     0.05753
     0.02118
     0.04101
     0.07406
     0.03440
     0.10380
     0.13024
     0.05423
     0.07736
     0.07736
     0.04762
     0.10711
     0.09058
     0.12032
     0.02448
     0.03440
     0.08728
     0.13024
     0.15998
     0.04762
     0.05753
    -0.01517
     0.07075
     0.00796
     0.07075
     0.01457
    -0.03500
    -0.09118
    -0.04492
    -0.07797
    -0.20024
    -0.37540
    -0.66623
    -0.80172
    -1.06611
    -0.74554
     0.47064
     0.57639
    -0.48116
    -0.83808
     1.62072
     3.29958
     3.19713
     2.83360
     2.11645
     2.29821
     3.12773
     3.17399
     3.51109
     3.42847
     3.36898
     3.16077
     2.75097
     2.24864
     1.55462
     0.85730
     0.22938
    -0.33244
    -0.90748
    -0.81164
    -0.26965
    -0.27956
    -0.38532
    -0.81825
    -1.15865
    -1.38007
    -1.33050
    -1.31728
    -0.99010
    -0.74554
    -0.61665
    -0.67614
    -0.78851
    -1.12890
    -1.41973
    -1.58828
    -1.64776
    -1.70394
    -1.75352
    -1.83614
    -1.74691
    -1.61141
    -1.51887
    -1.37016
    -1.29415
    -1.15865
    -0.81825
    -0.36218
    -0.07466
     0.22277
     0.38141
     0.22277
     0.22938
     0.21616
     0.24260
     0.60944
     0.77799
     0.79121
     0.74824
     0.58631
     0.24921
    -0.01187
    -0.19694
    -0.33905
    -0.68936
    -0.85130
    -0.94053
    -0.99010
    -0.98019
    -0.92070
    -1.12890
    -0.95044
    -1.01323
    -1.10577
    -0.47455
     0.55326
     0.80773
     0.40454
    -0.03831
     0.01787
     0.29218
     0.56648
     0.94653
     1.05890
     0.93001
     0.81434
     0.73172
     0.47725
     0.33183
     0.15007
     0.01127
     0.02779
    -0.01187
     0.10711
     0.23930
     0.35497
     0.29218
     0.28887
     0.26904
     0.15998
     0.12363
     0.22277
     0.36819
     0.55656
     0.56317
     0.47394
     0.48716
     0.50369
     0.47725
     0.27565
     0.30209
     0.10380
    -0.08458
    -0.26304
    -0.36549
    -0.43158
    -0.50429
     0.05423
     0.67223
     0.89366
     0.95645
     0.38471
     0.13685
     0.39463
     0.62596
     0.37810
     0.31531
     0.55326
     0.94323
     2.11645
     2.44362
     1.40921
     0.85730
     0.23599
     0.47064
     0.18312
     0.19634
     0.15337
     0.03440
     0.01127
    -0.17381
    -0.29608
    -0.36218
    -0.61004
    -0.79181
    -0.78851
    -0.80172
    -0.97688
    -0.75876
    -0.33244
    -0.20024
    -0.17711
    -0.22668
    -0.78520
    -2.00138
    -2.46406
    -0.66623
     0.10380
    -0.62657
    -1.12560
    -1.52548
    -1.19830
    -0.22338
    -0.15398
    -0.60674
    -1.01323
    -1.54862
    -1.33380
    -0.89756
    -0.66953
    -0.31591
     0.01127
     0.06745
    -0.02839
    -0.27956
    -0.35888
    -0.47124
    -0.45141
    -0.49107
    -0.49107
    -0.51090
    -0.48446
    -0.37540
    -0.20355
    -0.02509
     0.02118
     0.00796
    -0.07136
    -0.01517
     0.04762
     0.07736
     0.10380
     0.02779
    -0.03831
    -0.02839
     0.13685
     0.06745
    -0.09118
    -0.23990
    -0.22338
    -0.23990
    -0.24982
    -0.39853
    -0.46463
    -0.41175
    -0.27956
    -0.07466
     0.20295
     0.08067
     0.11702
     0.04101
    -0.21677
    -0.41175
    -0.81494
    -1.14543
    -0.71249
     0.10050
    -0.00526
    -0.34235
    -0.55386
    -0.61335
    -0.59682
    -0.67945
    -0.58691
    -0.47124
    -0.27956
    -0.05153
     0.17651
     0.62266
     0.87052
     1.09525
     1.16796
     1.26049
     1.30015
     1.18118
     0.65901
     0.26574
     0.37149
     1.03907
     1.77605
     1.75622
     0.96967
     0.25252
    -0.77859
    -1.13221
    -0.76868
    -0.41506
    -0.04492
    -0.15067
    -0.39192
    -0.42497
    -0.64970
    -0.81164
    -0.79842
    -0.68275
    -0.61004
    -0.33905
    -0.15728
    -0.18703
    -0.09779
     0.06414
     0.21286
     0.33183
     0.31201
     0.40785
     0.53673
     0.60614
     0.64579
     0.66232
     0.66232
     0.65901
     0.66893
     0.67884
     0.72511
     0.60614
     0.59292
     0.42767
     0.30540
     0.21286
     0.21286
     0.12032
     0.13354
     0.15998
     0.12693
    -0.04492
    -0.12423
    -0.21346
    -0.29608
    -0.50429
    -0.58361
    -0.61665
    -0.67284
    -0.65962
    -0.23990
    -0.14076
    -0.30600
    -0.29939
    -0.14406
    -0.16720
    -0.19033
    -0.25973
    -0.41175
    -0.48777
    -0.46463
     0.00796
     0.64249
     0.70198
     0.40454
     0.22938
     0.02779
     0.30870
    -0.04492
    -0.54395
    -0.57700
     0.12363
     0.65901
     1.41582
     1.50836
     0.76477
     0.28226
     0.04431
     0.11372
     0.42767
     0.42106
     0.54004
     0.81765
     0.97958
     0.84078
     0.56648
     0.51030
     0.49708
     0.41776
     0.35827
     0.20956
     0.11702
     0.05092
     0.07075
     0.19964
     0.32522
     0.44750
     0.33844
     0.04101
    -0.09779
    -0.15398
    -0.13745
    -0.03500
     0.03109
     0.09389
     0.03109
    -0.13415
    -0.18372
    -0.17050
    -0.21346
    -0.10771
    -0.15728
    -0.17711
    -0.25973
    -0.34566
    -0.27626
    -0.38201
    -0.38532
    -0.47124
    -0.42828
    -0.46463
    -0.49437
    -0.53403
    -0.65301
    -0.61004
    -0.63318
    -0.63648
    -0.70588
    -0.68275
    -0.65631
    -0.82816
    -0.76207
    -0.72241
    -0.63979
    -0.72571
    -0.72902
    -0.70588
    -0.74224
    -0.67614
    -0.68275
    -0.63979
    -0.69597
    -0.60013
    -0.58030
    -0.57369
    -0.58361
    -0.56378
    -0.77198
    -0.72241
    -0.61335
    -0.49437
    -0.40514
    -0.36549
    -0.40514
    -0.37871
    -0.19363
    -0.02178
    -0.11762
    -0.10110
    -0.01187
     0.16990
     0.13685
     0.13354
    -0.13415
    -0.26965
    -0.43489
    -0.63318
    -0.23329
     1.20762
     3.34584
     3.88453
     2.15941
     0.71189
    -0.23990
     0.19303
     0.90357
     1.95451
     2.81707
     1.68351
     1.79257
     3.30619
     3.82505
     3.58710
     2.46015
     1.41913
     1.06220
     1.02915
     1.13491
     1.06220
     1.17126
     1.47200
     1.83223
     1.77605
     1.53149
     1.27041
     0.79451
     0.07736
    -0.84799
    -1.39329
    -1.23796
    -0.70588
     0.00796
    -0.08788
    -0.43819
    -1.32719
    -1.80639
    -1.62463
    -1.36355
    -1.39329
    -1.35363
    -1.27762
    -1.30736
    -1.36685
    -1.34702
    -1.31728
    -1.29415
    -1.29745
    -1.20491
    -1.08264
    -0.98019
    -0.80172
    -0.64640
    -0.59352
    -0.54064
    -0.37871
    -0.33244
    -0.24982
    -0.25312
    -0.20685
    -0.15398
    -0.12754
    -0.02178
     0.02118
     0.05092
     0.05092
     0.01787
     0.03440
     0.08397
     0.07736
     0.10711
     0.08067
    -0.02509
     0.03440
     0.26904
     0.74494
     0.98950
     0.81434
     0.58961
     0.41776
     0.54995
     0.64910
     0.83747
     0.79451
     0.83747
     0.86722
     0.86391
     0.68876
     0.59622
     0.52682
     0.34505
     0.25913
     0.13685
     0.06084
     0.02118
     0.01127
    -0.05153
    -0.04822
    -0.14737
    -0.24651
    -0.31922
    -0.24321
    -0.25643
    -0.16389
    -0.11432
    -0.34235
    -0.52081
    -0.65301
    -0.91078
    -0.82155
    -0.66623
    -0.67284
    -0.44480
    -0.36879
    -0.42497
    -0.55386
    -0.68606
    -0.65962
    -0.49437
    -0.41506
    -0.26304
    -0.24982
    -0.26634
    -0.19363
    -0.16389
    -0.19694
    -0.11101
    -0.07136
    -0.09779
    -0.18372
    -0.13415
    -0.11762
    -0.11101
    -0.09779
    -0.24321
    -0.32583
    -0.56047
    -0.85791
    -0.98019
    -1.13221
    -1.04959
    -1.15534
    -1.11238
    -1.09916
    -0.89096
    -0.49437
    -0.34566
    -0.56708
    -0.83477
    -0.94714
    -0.63979
    -0.20355
     0.06745
     0.44420
     0.64249
     0.65240
     0.65571
     0.71189
     0.74163
     0.81434
     0.62596
     0.57970
     0.50038
     0.39132
     0.30540
     0.17651
     0.14346
     0.23269
     0.06414
    -0.22668
    -0.47455
    -0.07136
     1.54801
     3.37559
     4.03986
     2.64852
     0.99280
     0.22938
     1.09525
     2.12636
     3.07815
     5.80134
     6.87871
     4.40009
     2.38414
     0.84408
     0.21947
     0.06084
    -0.54395
    -1.27101
    -1.57836
    -1.80639
    -2.47728
    -3.47864
    -3.97106
    -4.62872
    -5.03852
    -5.34918
    -5.37892
    -5.18394
    -4.82701
    -4.24536
    -3.61084
    -3.00935
    -2.43431
    -1.95842
    -1.54862
    -1.15865
    -0.88104
    -0.81164
    -0.59021
    -0.49768
    -0.45472
    -0.28287
    -0.22999
    -0.22007
    -0.21677
    -0.23990
    -0.36218
    -0.56047
    -0.59682
    -0.76537
    -0.76868
    -0.65631
    -0.49107
    -0.31922
    -0.27626
     0.06084
     0.31531
     0.37149
     0.42767
     1.04898
     1.45217
     0.55326
     0.53012
     1.04898
     1.66699
     1.85867
     1.76283
     1.69343
     1.55462
     1.38608
     1.18448
     1.13160
     1.12499
     0.97958
     0.88044
     0.71850
     0.69537
     0.69867
     0.66893
     0.51360
     0.34175
     0.32853
     0.33183
     0.46403
     0.41776
     0.28887
     0.18312
     0.10711
     0.12032
     0.12363
     0.01787
    -0.04492
    -0.06144
     0.01127
     0.05753
     0.10380
     0.02779
    -0.01517
     0.03770
     0.03440
     0.22938
     0.26243
     0.21286
     0.20956
     0.30870
     0.41115
     0.36158
     0.35166
     0.39463
     0.37810
     0.46403
     0.45411
     0.42437
     0.48386
     0.56648
     0.63588
     0.68545
     0.79451
     0.75485
     0.91018
     1.01263
     1.14482
     1.02915
     1.04898
     1.19770
     1.30346
     1.48522
     1.65046
     1.44226
     1.27702
     1.26049
     1.28032
     1.38608
     1.30676
     1.12499
     0.73833
     0.35166
    -0.21346
    -0.45802
    -0.23990
     0.42767
     0.65571
     0.18642
    -0.25973
    -0.63648
    -0.89756
    -0.95705
    -0.87113
    -0.65962
    -0.59021
    -0.51090
    -0.50098
    -0.49437
    -0.35227
    -0.35557
    -0.48116
    -0.56047
    -0.64309
    -0.63979
    -0.64309
    -0.57369
    -0.48446
    -0.36218
    -0.42167
    -0.44150
    -0.35557
    -0.40845
    -0.43819
    -0.57700
    -0.71580
    -0.39523
     1.03576
     2.65513
     2.77080
     1.74630
     1.09525
     0.54334
     0.30870
     1.01594
     1.53149
     1.35633
     1.21092
     2.23212
     2.24533
     0.55326
    -0.63648
    -0.99010
    -0.95375
    -0.17381
     0.39132
    -0.14737
    -0.55386
    -1.25449
    -1.60480
    -1.73699
    -1.43295
    -1.00993
    -0.85791
    -0.91739
    -1.07933
    -1.20491
    -1.23135
    -1.21483
    -1.17517
    -1.09916
    -1.17187
    -1.09255
    -0.86121
    -0.82816
    -1.01654
    -0.96366
    -0.88104
    -0.83477
    -0.80172
    -0.71249
    -0.78851
    -0.61004
    -0.67284
    -0.61996
    -0.77859
    -0.94714
    -0.94053
    -0.91078
    -0.14406
     0.67884
     0.65901
     0.38141
    -0.01848
    -0.02839
     0.19964
     0.59292
     1.13491
     1.21092
     0.93662
     0.68545
     0.54334
     0.56978
     0.55987
     0.30870
    -0.08458
    -0.24982
    -0.12093
     0.08397
     0.55656
     0.31531
    -0.40514
    -0.86121
    -0.52412
     0.12693
     0.53012
     0.84078
     0.84739
     0.92670
     0.71850
     0.50038
     0.30209
     0.41776
     0.59953
     0.55326
     0.68545
     0.58631
     0.21286
    -0.05153
    -0.14406
    -0.22338
    -0.47124
    -0.50759
    -0.48446
    -0.53073
    -0.76868
    -1.02315
    -1.20161
    -1.47591
    -1.15204
    -0.59682
     0.01457
     0.11702
     0.10050
     0.00796
    -0.15728
    -0.09118
     0.06414
     0.33183
     0.53012
     0.62927
     0.73502
     0.75485
     0.81765
     0.72511
     0.73502
     0.67554
     0.58961
     0.55656
     0.49047
     0.39793
     0.37480
     0.32522
     0.41776
     0.43098
     0.20956
     0.15007
     0.13685
     0.12363
     0.07736
     0.10050
    -0.03831
    -0.18703
    -0.34566
    -0.68275
    -0.60343
     0.49377
     1.78266
     1.38938
     0.43098
    -0.11101
    -0.13415
     0.60283
     2.08009
     2.50311
     2.24203
     1.48853
     1.08864
     0.98619
     0.52021
    -0.00195
    -0.41836
    -0.34896
    -0.59682
    -0.81494
    -0.52742
    -1.21152
    -1.60149
    -1.76674
    -2.58303
    -2.99614
    -2.77471
    -2.24924
    -1.06611
    -0.49437
    -1.00332
    -1.08264
    -1.07272
    -1.17187
    -1.20822
    -0.95375
    -0.71580
    -0.53073
    -0.63979
    -0.69266
    -0.85130
    -1.05289
    -1.05950
    -1.07933
    -0.97688
    -1.01323
    -1.05950
    -1.06281
    -0.91739
    -0.69597
    -0.63979
    -0.45472
    -0.31591
    -0.25643
    -0.18372
    -0.19363
    -0.18372
    -0.10771
    -0.13745
    -0.11432
    -0.12423
    -0.03500
     0.27565
     0.47064
     0.55987
     0.47394
     0.37149
     0.40454
     0.39132
     0.39463
     0.51030
     0.77468
     1.15143
     0.96306
     0.98289
     1.00272
     1.01594
     1.05229
     1.12830
     0.90688
     0.88705
     1.13491
     0.88705
     1.07542
     1.30676
     1.36294
     1.39269
     1.44556
     1.19109
     1.29685
     1.23736
     1.16796
     1.07873
     1.05890
     1.01263
     0.87052
     0.79121
     0.70859
     0.58300
     0.39132
     0.38471
     0.29548
     0.18642
     0.04762
    -0.08127
    -0.15398
    -0.25643
    -0.24651
    -0.28287
    -0.29608
    -0.32252
    -0.32913
    -0.27295
    -0.30930
    -0.18703
    -0.32583
    -0.56708
    -0.63979
    -0.67284
    -0.46794
    -0.40184
    -0.24321
    -0.00856
    -0.04492
    -0.21016
    -0.30269
    -0.42167
    -0.32252
    -0.29608
    -0.13415
     0.01787
     0.14676
     0.05753
    -0.03831
    -0.14406
    -0.18703
    -0.00195
    -0.06805
    -0.17711
    -0.13415
    -0.20355
    -0.30600
    -0.23990
    -0.30269
    -0.51751
    -0.87113
    -0.81494
     0.05423
     0.73172
     0.50369
    -0.09449
    -0.60343
    -0.91409
    -0.81825
    -0.46463
    -0.08127
     0.08728
     0.18642
     0.16329
     0.13354
    -0.03831
    -0.18703
    -0.27956
    -0.23990
    -0.10110
    -0.04492
     0.04431
    -0.00856
    -0.03831
    -0.16059
    -0.00526
     1.16135
     1.92477
     2.27508
     3.05171
     1.95120
     0.66893
     0.22277
    -0.24982
     0.35497
     0.93992
     0.96967
     0.82425
     0.46733
    -0.02839
    -0.16389
    -0.28287
    -0.79842
    -1.34041
    -1.72708
    -1.81631
    -2.21619
    -2.33847
    -2.04104
    -1.81300
    -1.64776
    -1.70064
    -2.01460
    -2.48719
    -2.39466
    -2.16993
    -1.39659
    -0.48777
    -0.52081
    -1.33050
    -1.77996
    -1.55853
    -1.09585
    -0.61996
    -0.14406
     0.30209
     0.54995
     0.67554
     0.49047
     0.21286
     0.16659
     0.27235
     0.42767
     0.39793
     0.31531
     0.38141
     0.12693
    -0.04492
     0.09058
     0.20956
     0.33514
     0.40454
     0.32853
     0.31861
     0.27565
     0.37480
     0.45411
     0.42437
     0.41446
     0.48386
     0.54004
     0.42767
     0.39463
     0.61275
     0.53012
     0.54334
     0.52351
     0.59292
     0.55987
     0.51360
     0.50369
     0.59622
     0.58300
     0.48055
     0.34505
     0.30870
     0.24591
     0.28557
     0.27565
     0.19964
     0.21947
     0.24260
     0.29879
     0.22608
     0.21947
     0.19303
     0.28887
     0.19634
     0.30540
     0.30540
     0.30209
     0.22938
     0.25913
     0.29548
     0.25913
     0.21616
     0.21947
     0.25582
     0.29879
     0.22608
     0.27235
     0.18312
     0.21947
     0.17320
     0.29548
     0.26243
     0.15337
     0.14346
     0.11702
     0.18642
     0.13685
     0.07736
     0.00135
     0.07736
     0.09058
     0.11702
     0.10711
     0.00135
    -0.04161
    -0.06805
     0.00796
     0.04431
     0.08397
     0.05753
     0.18312
     0.23269
     0.13024
    -0.00195
    -0.34235
    -0.65631
    -1.02645
    -0.99340
    -0.42497
     0.27235
     0.29218
    -0.19033
    -0.61335
    -0.75546
    -0.69597
    -0.93061
    -0.40514
     0.70198
     2.21559
     1.28032
     0.37480
     1.25058
     0.77138
     0.42106
     0.62266
     0.69206
     0.96967
     1.11508
     0.82425
     0.68876
     0.39132
     0.21947
     0.08067
     0.08397
     0.36158
     0.88705
     1.56123
     2.02391
     1.45548
    -0.55386
    -2.83420
    -3.80913
    -5.75237
    -6.49265
    -4.90633
    -2.34178
     0.94653
     2.26847
    -1.40320
    -3.99089
    -5.36570
    -5.22359
    -3.95784
    -2.08070
    -0.43158
     0.91679
     1.91485
     2.55599
     2.81377
     2.73115
     2.55929
     2.13958
     1.91155
     1.58106
     1.34642
     1.14813
     0.97958
     0.84078
     0.65571
     0.45742
     0.36158
     0.22608
     0.19964
     0.15998
     0.13024
    -0.00526
     0.04431
    -0.02178
    -0.05153
    -0.03170
    -0.04161
    -0.05814
    -0.07797
    -0.08458
    -0.16059
    -0.23329
    -0.24982
    -0.32913
    -0.21677
    -0.13415
    -0.29939
    -0.26304
    -0.30600
    -0.49107
    -0.29608
    -0.19363
    -0.21346
    -0.31261
    -0.24982
    -0.24321
    -0.18042
    -0.15067
    -0.16720
    -0.19694
    -0.14737
    -0.14737
    -0.06475
    -0.13415
    -0.16389
    -0.22007
    -0.18372
    -0.12754
    -0.18372
    -0.18703
    -0.19033
    -0.13084
    -0.11432
    -0.18703
    -0.21016
    -0.22668
    -0.18372
    -0.17381
    -0.15728
    -0.20024
    -0.15398
    -0.17711
    -0.19363
    -0.14406
    -0.09779
    -0.15067
    -0.10110
    -0.06805
    -0.06475
    -0.02178
    -0.02839
    -0.04822
    -0.02178
     0.02118
    -0.01517
     0.03440
     0.09389
     0.05423
     0.02779
     0.12363
     0.16990
     0.14346
     0.15007
     0.15668
     0.18973
     0.21947
     0.20295
     0.25582
     0.30209
     0.38802
     0.39793
     0.42106
     0.38802
     0.33844
     0.33183
     0.31531
     0.28887
     0.26574
     0.21947
     0.22608
     0.30540
     0.28887
     0.14015
     0.04101
    -0.05483
    -0.21346
    -0.26304
    -0.21346
    -0.13415
    -0.19694
    -0.19033
    -0.18042
    -0.13415
    -0.15398
    -0.09779
    -0.21016
    -0.25643
    -0.06475
    -0.01517
     0.20625
     0.37810
     0.43759
     0.44750
     0.62596
     0.73833
     0.68215
     0.70528
     0.36488
     0.22277
     0.27235
     0.32192
     1.11178
     3.05832
     3.87462
     2.42710
     0.80773
     0.48055
     1.12169
     0.96967
     0.87052
     1.30015
     1.53149
     1.50836
     1.04568
     0.43759
     0.02118
    -0.39853
    -0.65962
    -1.03637
    -1.34702
    -1.61802
    -1.31397
    -0.44480
    -0.29608
    -1.01984
    -1.68081
    -1.39329
    -0.73563
    -0.68275
    -1.57506
    -1.25779
     0.10050
     1.62403
     2.16602
     0.59292
    -0.09118
    -0.26634
    -0.04492
     0.36158
     0.65571
     0.78129
     0.86722
     0.72841
     0.54334
     0.24921
    -0.04492
    -0.06805
     0.87713
     1.62403
     0.94323
     0.30540
    -0.22668
    -0.83477
    -0.86121
    -0.30930
     0.22608
     0.75485
     0.82425
     0.49708
     0.04762
    -0.20685
    -0.58691
    -1.15865
    -1.27101
    -1.17187
    -1.07933
    -1.10246
    -1.09255
    -1.24788
    -1.38338
    -1.34372
    -1.29415
    -1.11238
    -1.01984
    -0.93061
    -0.71910
    -0.66292
    -0.62657
    -0.44150
    -0.19363
    -0.00856
     0.06745
     0.19964
     0.34175
     0.29879
     0.26904
     0.32522
     0.38802
     0.38802
     0.47394
     0.28887
     0.33183
     0.33514
     0.28557
     0.03770
    -0.32252
    -0.79842
    -1.54862
    -1.57175
    -0.49107
     0.53343
     0.85730
     0.87052
     0.29879
    -0.24982
    -0.47455
    -0.16389
     0.24591
     0.69206
     1.04568
     1.26049
     1.33650
     1.28032
     1.16796
     1.06551
     0.89035
     0.85069
     0.60944
     0.46403
     0.29218
     0.18642
     0.09719
    -0.06144
    -0.10110
    -0.23990
    -0.29939
    -0.36879
    -0.49768
    -0.53403
    -0.52081
    -0.61665
    -0.59352
    -0.45141
    -0.31261
    -0.33244
    -0.31261
    -0.38862
    -0.22338
    -0.17381
    -0.21677
    -0.15398
    -0.02178
     0.01457
    -0.10771
     0.02448
     0.05753
     0.35166
     0.19964
     0.12693
     0.17651
     0.00466
    -0.01517
    -0.02839
     0.07075
     0.07736
     0.09058
     0.06414
     0.01457
     0.06084
     0.03440
     0.10380
     0.06745
     0.03440
     0.01787
     0.05092
     0.03109
    -0.00195
    -0.07797
    -0.06475
     0.05753
     0.10050
     0.18312
     0.17651
     0.14015
     0.08728
     0.04762
     0.02118
     0.09389
     0.02118
     0.03770
     0.05423
     0.01787
    -0.01187
    -0.20024
    -0.41836
    -0.65301
    -0.86452
    -0.75876
     0.12693
     0.89696
     2.19907
     3.41855
     1.51166
     0.40124
     0.85730
    -0.21346
     0.15668
     1.30015
     1.78596
     1.76613
     1.51827
     1.87519
     2.54277
     1.39269
     0.13024
    -0.59021
    -0.59682
    -0.76207
    -0.80833
    -0.46463
     0.73502
     1.84875
     1.80249
     1.17457
     1.40921
     2.23212
     0.97297
     0.19303
    -0.14076
    -0.50098
    -0.28617
     0.39463
     0.60614
     0.80773
     0.46403
    -0.32583
    -0.72571
    -1.22144
    -1.69073
    -1.70064
    -1.91545
    -1.98816
    -2.03773
    -1.90884
    -1.66759
    -1.33711
    -1.20161
    -1.17187
    -1.33380
    -1.36355
    -1.44947
    -1.48583
    -1.43295
    -1.30406
    -1.17517
    -1.02976
    -0.80172
    -0.65301
    -0.50098
    -0.46794
    -0.25643
    -0.16059
    -0.11762
    -0.01187
    -0.05483
    -0.20685
    -0.17381
    -0.05153
     0.09719
     0.21947
     0.08728
     0.12693
     0.08397
     0.15668
     0.19634
     0.13354
     0.18642
     0.21286
     0.39132
     0.34175
     0.35497
     0.27235
     0.27565
     0.19303
     0.23930
     0.33844
     0.19964
     0.21616
     0.06414
    -0.04161
     0.09389
     0.03109
    -0.05483
     0.07406
     0.16659
     0.34175
     0.38141
     0.39793
     0.40124
     0.31531
     0.37480
     0.58300
     0.74824
     0.76477
     0.78129
     0.82425
     0.86061
     0.86722
     0.80773
     0.71189
     0.69867
     0.55656
     0.41115
     0.46072
     0.49377
     0.42106
     0.26574
     0.25252
     0.36158
     0.31531
     0.10711
    -0.03170
    -0.04492
    -0.06144
    -0.06805
     0.05423
     0.03440
    -0.00856
    -0.15067
    -0.45472
    -0.56708
    -0.52742
    -0.18703
     0.74824
     1.09856
     0.33844
    -0.37210
    -0.36549
    -0.17381
     0.18642
     0.24260
     0.38802
     0.46403
     0.44750
     0.35166
     0.24921
     0.13024
    -0.05814
    -0.11762
    -0.18042
    -0.18703
    -0.25973
    -0.38532
    -0.39853
    -0.43158
    -0.39853
    -0.51420
    -0.66292
    -0.64309
    -0.23990
     0.27896
     0.69537
     0.95314
     0.89696
     0.30209
     0.07736
    -0.45141
    -1.44286
    -1.29745
    -0.03170
     0.30870
    -0.67945
    -1.45939
    -1.29415
    -1.53870
    -2.06417
    -2.07078
    -2.29551
    -2.59956
    -2.17984
    -1.66759
    -0.89426
    -0.05483
    -0.28947
    -1.28093
    -1.67090
    -1.69073
    -1.31067
    -0.53073
    -0.27295
     0.08067
     0.98289
     0.64579
     0.22608
    -0.54725
    -0.97688
    -1.08264
    -0.82155
    -0.39523
     0.09389
     0.54004
     0.64910
     0.56648
     0.40785
     0.33183
     0.41776
     0.48386
     0.58631
     0.63918
     0.63257
     0.58631
     0.52021
     0.49047
     0.52351
     0.49377
     0.74163
     0.77799
     0.53343
     0.32853
     0.21947
     0.18642
     0.09058
     0.12693
     0.01787
    -0.11762
    -0.13084
     0.06745
     0.12032
     0.01457
    -0.11101
    -0.26634
    -0.28947
    -0.25973
    -0.14406
    -0.08458
    -0.00856
     0.13685
     0.26574
     0.27235
     0.34175
     0.33844
     0.43098
     0.45742
     0.40454
     0.71520
     0.66893
     0.64910
     0.69206
     0.77799
     0.78790
     0.79121
     0.76477
     0.79782
     0.83417
     0.87052
     0.90688
     0.89035
     0.85730
     0.89696
     0.91349
     0.93662
     0.83417
     0.60944
     0.41776
     0.19303
    -0.14406
    -0.59021
    -1.01984
    -0.98680
    -0.88765
    -0.64309
    -0.63648
    -0.77198
    -1.17517
    -1.35363
    -1.46600
    -1.35363
    -1.20491
    -1.05620
    -0.90748
    -0.60343
    -0.39523
    -0.19033
    -0.14406
    -0.12093
    -0.07136
    -0.02509
    -0.05483
    -0.07466
    -0.06144
    -0.00526
    -0.08127
    -0.00195
    -0.04492
    -0.09779
     0.00135
     0.20956
     0.33183
     0.17320
     0.01787
     0.16659
     0.20956
     0.41446
     0.51360
     0.65240
     0.71520
     0.71189
     0.70859
     0.53673
     0.65571
     1.01924
     1.51497
     2.07348
     2.40727
     2.30152
     1.24397
     0.16329
    -0.13415
    -0.26304
    -0.39192
    -0.51420
     0.67554
     1.60420
     2.35770
     1.36294
     0.87383
    -0.18372
    -0.97358
    -1.27432
     0.29879
     1.36294
     0.61275
    -0.24982
    -0.38201
     0.11041
     0.38141
     0.07406
    -0.36549
    -0.90417
    -1.34702
    -1.68412
    -1.87249
    -2.12696
    -2.24924
    -2.35830
    -2.15340
    -1.88902
    -1.90223
    -1.68412
    -1.69403
    -1.57836
    -1.51226
    -1.33711
    -1.10907
    -0.96697
    -0.86452
    -0.76207
    -0.63318
    -0.60343
    -0.48777
    -0.46133
    -0.37871
    -0.27956
    -0.27956
    -0.16389
     0.03440
     0.44420
     0.65571
     0.63257
     0.43428
     0.29879
     0.37480
     0.60944
     0.88044
     1.20762
     1.26380
     1.05229
     0.53343
     0.39793
     0.37480
     0.43098
     0.50369
     0.50369
     0.37810
     0.07736
    -0.04161
    -0.17711
    -0.28617
    -0.42167
    -0.39853
    -0.32583
    -0.36218
    -0.41836
    -0.40184
    -0.36549
    -0.31591
    -0.34896
    -0.34235
    -0.36879
    -0.31922
    -0.37210
    -0.28617
    -0.36218
    -0.35888
    -0.41175
    -0.41506
    -0.15067
    -0.00195
     0.03109
     0.03770
     0.10050
     0.13024
     0.10380
     0.26574
     0.34836
     0.40785
     0.36158
     0.51030
     0.54995
     0.60614
     0.55326
     0.54334
     0.45081
     0.56317
     0.73502
     0.98289
     1.13821
     1.05890
     0.94984
     1.13160
     1.31337
     1.27371
     1.28693
     1.34642
     1.43565
     1.75622
     1.96773
     2.18254
     2.42049
     2.71132
     2.48328
     2.08009
     1.83553
     1.67360
     1.58106
     1.29354
     0.93992
     0.48055
    -0.05153
    -0.53073
    -0.69597
    -0.23329
     1.53479
     0.97297
    -0.76207
    -1.66759
    -1.87910
    -1.64446
    -1.34702
    -1.03967
    -0.87774
    -0.68275
    -0.64640
    -0.61665
    -0.69266
    -0.84138
    -0.94383
    -0.95375
    -0.63648
    -0.41175
    -0.28617
     0.00135
    -0.09779
    -0.05153
    -0.22007
     0.00466
     0.09389
     0.31531
     0.20625
     0.34505
     1.01263
     1.28032
     1.58106
     1.50836
     0.67884
     0.74163
     1.79588
     1.70665
     1.60420
     2.67496
     2.68818
     1.57776
     0.78790
    -0.41175
    -1.09255
     0.02448
     0.51030
    -0.60343
    -1.03967
    -1.21813
    -1.03306
    -1.02315
    -1.35363
    -1.91215
    -2.02451
    -1.55192
    -1.02315
    -0.45472
    -0.19363
     0.11372
     0.75485
     0.93662
     1.21423
     1.26049
     0.92340
     0.59622
     0.33514
     0.22938
     0.25252
    -0.02509
    -0.30930
    -0.55386
    -0.57039
    -0.41175
    -0.42167
    -0.61665
    -1.03637
    -1.16526
    -1.12560
    -1.05950
    -0.89096
    -0.77859
    -0.79511
    -0.66623
    -0.69927
    -0.76207
    -0.81825
    -0.93392
    -0.96697
    -1.00662
    -0.93061
    -0.81164
    -0.78520
    -0.80833
    -0.65631
    -0.52412
    -0.48116
    -0.48116
    -0.36879
    -0.32583
    -0.23990
    -0.16059
    -0.13415
    -0.11101
    -0.13415
    -0.09779
    -0.08127
    -0.03500
     0.00796
    -0.11101
     0.00466
    -0.09449
    -0.02509
    -0.01187
    -0.11762
    -0.11432
     0.00796
    -0.03170
    -0.01517
    -0.01848
    -0.09118
    -0.08788
    -0.00526
     0.04762
     0.02779
     0.03770
     0.05423
     0.07736
     0.12693
     0.11702
     0.07075
     0.10050
     0.09389
     0.15998
     0.14015
     0.06414
     0.03440
    -0.00195
     0.01127
     0.00796
    -0.00195
     0.14346
     0.37810
     0.32522
     0.15337
     0.08397
     0.12363
     0.10711
     0.16329
     0.15668
     0.35166
     0.66232
     0.69206
     0.80773
     0.98289
     0.94984
     0.60944
     0.01457
    -0.73563
    -0.93061
    -0.19363
     0.40124
     1.35303
     2.28830
     1.20431
     0.03440
    -0.83477
    -1.17187
    -0.93392
    -0.41836
     0.11372
     0.74163
     1.38938
     1.62072
     1.16135
     0.21947
    -0.14406
    -0.09118
     0.27235
     0.36488
     0.16990
     0.70859
     3.37559
     4.04647
     1.45878
    -0.21346
    -1.04298
    -1.69073
    -0.70919
     1.18118
     1.51827
     0.36488
    -0.29608
    -0.95705
    -1.73699
    -1.75682
    -1.90884
    -1.68081
    -1.54201
    -1.75021
    -1.82292
    -1.73038
    -1.61802
    -1.56184
    -1.32389
    -1.19170
    -1.08925
    -1.11238
    -0.89756
    -0.72902
    -0.65962
    -0.63979
    -0.58691
    -0.64970
    -0.58691
    -0.50759
    -0.34235
    -0.36879
    -0.08127
     0.82425
     1.59428
     0.50369
    -0.51751
    -0.63318
    -0.18703
    -0.27956
    -0.51420
    -0.59021
    -0.67284
    -0.87113
    -1.37677
    -1.88241
    -1.62793
    -1.28754
    -1.18839
    -1.20161
    -1.73699
    -1.97825
    -1.95842
    -1.85927
    -1.47922
    -1.10907
    -0.63318
    -0.21346
     0.49377
     1.02254
     1.01924
     0.54995
     0.19634
     0.22608
     0.41776
     0.57309
     0.65240
     0.84078
     0.84739
     0.77799
     0.64579
     0.47394
     0.41776
     0.32853
     0.22938
     0.22608
     0.16659
     0.22608
     0.19303
     0.24260
     0.27896
     0.25252
     0.25252
     0.32853
     0.38802
     0.40454
     0.36819
     0.34175
     0.22277
     0.29879
     0.35497
     0.67554
     0.95645
     0.60283
     0.36158
     0.27235
     0.35497
     0.48716
     0.51691
     0.44750
     0.49708
     0.45081
     0.40124
     0.33514
     0.20625
     0.18312
     0.10050
     0.03109
    -0.03831
    -0.06475
    -0.05483
    -0.05153
    -0.03831
    -0.13415
    -0.07797
    -0.12754
    -0.03831
     0.00135
     0.03109
    -0.05483
    -0.03500
    -0.01187
     0.01127
     0.01127
     0.05753
     0.14346
     0.29218
     0.47064
     0.39793
     0.26574
     0.06745
     0.05753
     0.09058
     0.28226
     0.31861
     0.21947
     0.15998
     0.08728
    -0.10110
    -0.12754
    -0.06144
     0.11702
     0.08397
     0.16990
     0.11372
     0.19634
     0.05092
     0.18973
     0.31201
     0.53343
     0.69206
     0.88044
     0.99611
     0.98619
     0.88705
     0.76477
     0.44089
     0.04762
    -0.79842
    -1.42303
    -1.14212
    -0.42828
     1.56454
     2.20237
     0.83086
    -0.24982
    -0.57700
    -0.50098
     0.18973
     0.80443
     0.94653
     0.81434
     0.93331
     0.70528
     0.87713
     1.95451
     2.54277
     2.40727
     1.70004
     0.92340
     0.34175
     1.86858
     3.97376
     3.22026
     0.69867
    -0.45141
    -0.56708
    -1.31067
    -0.21346
     0.95975
     1.34311
     1.02254
     0.57309
     0.70528
    -0.62326
    -2.22280
    -2.40127
    -1.69073
    -1.49244
    -0.81494
    -0.99671
    -0.90087
    -0.67284
    -0.88104
    -1.38007
    -1.71055
    -1.76013
    -1.98816
    -2.35500
    -2.74827
    -2.87055
    -2.56320
    -2.46075
    -2.54668
    -2.52685
    -2.52685
    -2.42770
    -2.23272
    -2.07739
    -1.91876
    -1.67751
    -1.24457
    -0.89426
    -0.55717
    -0.38532
    -0.33244
    -0.20024
    -0.24982
    -0.25312
    -0.15728
    -0.08127
     0.11702
     0.11702
    -0.04161
    -0.20024
    -0.22999
    -0.21016
    -0.10771
    -0.11762
    -0.29278
    -0.49437
    -0.69927
    -0.69266
    -0.54395
    -0.58691
    -0.47455
    -0.39192
    -0.32913
    -0.30930
    -0.22999
    -0.20685
    -0.22007
    -0.21677
    -0.21346
    -0.11432
    -0.00195
     0.06084
     0.16659
     0.32192
     0.31201
     0.32853
     0.43428
     0.45411
     0.44750
     0.49377
     0.57309
     0.58300
     0.65571
     0.58961
     0.61935
     0.55987
     0.57309
     0.56978
     0.59292
     0.57309
     0.54995
     0.57309
     0.57970
     0.54004
     0.54334
     0.56978
     0.48055
     0.51360
     0.52351
     0.55326
     0.46072
     0.45081
     0.48055
     0.47394
     0.47064
     0.45411
     0.39463
     0.39132
     0.44750
     0.38471
     0.37149
     0.44089
     0.39463
     0.36488
     0.38141
     0.38471
     0.39463
     0.38471
     0.38471
     0.38802
     0.39132
     0.38141
     0.45081
     0.37480
     0.43759
     0.43428
     0.44089
     0.21616
     0.01787
    -0.19363
    -0.20355
    -0.36218
    -0.08127
     0.52682
     0.76477
     0.66893
     0.37810
     0.09719
    -0.14737
    -0.53734
    -1.01984
    -1.22805
    -0.56047
     0.10380
     0.69206
     1.48522
     1.36294
     0.67554
    -0.43158
    -0.63318
    -0.39523
     0.29218
     0.79121
     0.96636
     0.41115
    -0.38862
    -0.75546
    -0.19033
    -0.02509
     0.22938
     0.80443
     0.95975
     1.40260
     1.96773
     2.15941
     2.34448
     0.92010
    -0.15728
     1.03576
     0.91679
     1.47531
     2.26847
     2.33456
     1.99747
     1.33650
     0.09058
    -0.81494
    -1.12229
    -1.33711
    -1.32389
    -1.24127
    -1.46930
    -1.24788
    -0.95044
    -1.31067
    -1.56845
    -1.88241
    -1.36355
    -0.79842
    -0.60343
    -0.49107
    -0.42828
    -0.40514
    -0.45472
    -0.45141
    -0.43819
    -0.29608
    -0.35888
    -0.37540
    -0.38532
    -0.28947
    -0.17050
    -0.13084
    -0.10440
    -0.07797
     0.09719
     0.11372
     0.11702
     0.10380
     0.10050
     0.11702
     0.24591
     0.24921
     0.23599
     0.05753
    -0.05483
     0.01127
     0.09719
     0.27896
     0.35497
     0.31531
     0.18973
     0.13354
     0.09389
     0.12693
     0.13354
     0.08728
     0.15007
     0.23599
     0.24260
     0.23599
     0.24260
     0.14676
     0.15998
     0.15668
     0.13354
     0.01127
    -0.02509
    -0.03170
    -0.10771
    -0.07797
     0.03109
    -0.14076
    -0.19363
    -0.19363
    -0.08788
    -0.11432
    -0.26965
    -0.24982
    -0.29939
    -0.19694
    -0.25312
    -0.19363
    -0.23660
    -0.20024
    -0.22668
    -0.19033
    -0.11762
    -0.31261
    -0.39853
    -0.37871
    -0.30269
    -0.02509
     0.51360
     0.71189
     0.24591
    -0.24651
    -0.14076
    -0.01517
     0.06084
     0.26243
     0.44089
     0.54665
     0.56648
     0.47394
     0.37149
     0.39132
     0.37149
     0.41446
     0.39793
     0.38141
     0.36819
     0.45411
     0.41115
     0.25582
    -0.05153
    -0.50429
    -0.37871
    -0.02509
    -0.23329
    -0.35227
     0.55656
     0.78129
    -0.16389
    -1.37677
    -1.46269
    -1.46600
    -1.31067
    -0.95375
     0.49708
     1.88180
     0.86391
    -0.24321
    -0.44150
    -0.47785
     0.12363
     0.60283
     0.85730
     1.36294
     0.93331
    -0.32252
    -1.10577
    -0.20024
     0.54334
     0.55326
     0.96636
     0.49047
    -0.14737
    -0.77859
    -0.66292
    -0.51090
    -0.20355
     0.22938
     0.00466
    -1.49244
    -2.30212
    -2.34178
    -1.63124
    -0.72241
    -0.72902
    -0.50429
    -1.00332
    -1.65107
    -1.64446
    -1.75352
    -1.69073
    -1.54201
    -1.38999
    -0.97027
    -0.46133
    -0.15067
     0.05423
     0.22277
     0.30870
     0.26574
     0.21616
     0.23599
     0.13354
     0.14015
     0.12363
     0.20295
     0.15998
     0.12693
     0.10050
     0.32853
     0.65901
     0.74824
     0.64249
     0.57639
     0.38141
    -0.06144
    -0.38862
    -0.52742
    -0.43819
    -0.30600
    -0.16389
    -0.23990
    -0.30269
    -0.50429
    -0.63979
    -0.62326
    -0.46463
    -0.49437
    -0.49437
    -0.50429
    -0.35888
    -0.04822
     0.26904
     0.47394
     0.63588
     0.65571
     0.62596
     0.66232
     0.50038
     0.37480
     0.33514
     0.27896
     0.22938
     0.11041
     0.02779
    -0.06475
    -0.08788
    -0.14406
    -0.16059
    -0.31591
    -0.39192
    -0.31591
     0.00796
     1.17457
     2.17263
     1.98425
     1.53479
     1.31007
     1.16135
     1.34972
     1.72648
     1.98095
     2.16932
     2.15280
     2.00078
     1.68351
     1.30676
     0.99280
     0.75155
     0.49047
     0.24591
    -0.00195
    -0.19363
    -0.40184
    -0.47785
    -0.33244
    -0.42497
    -0.42167
    -0.46794
    -0.46794
    -0.40514
    -0.31261
    -0.31261
    -0.24651
    -0.28947
    -0.26965
    -0.26634
    -0.22007
    -0.24651
    -0.29939
    -0.25312
    -0.11762
    -0.16389
    -0.11432
    -0.16720
    -0.11432
    -0.19033
    -0.08788
    -0.11432
    -0.09779
     0.02118
     0.23269
     0.25252
     0.31531
     0.32192
     0.28887
     0.25252
     0.42106
     0.52021
     0.60614
     0.58961
     0.63588
     0.66893
     0.71189
     0.55326
     0.55987
     0.55656
     0.51360
     0.38802
     0.38802
     0.34836
     0.22277
     0.24921
     0.16329
     0.27896
     0.25582
     0.22608
     0.15668
     0.14346
     0.21947
     0.32522
     0.31201
     0.13354
    -0.15398
    -0.24982
    -0.37540
    -0.33905
    -0.23990
    -0.06144
     0.35497
     0.50369
     0.31861
    -0.50098
    -0.75876
    -0.12093
     0.03440
    -0.05814
    -0.06805
    -0.19363
    -0.47455
    -0.58361
    -0.52412
    -0.54395
    -0.62326
    -0.79842
    -0.70919
    -0.61665
    -0.94053
    -1.38338
    -1.48913
    -1.43295
    -1.59819
    -0.97027
    -0.48446
    -0.79511
    -1.21152
    -1.98816
    -1.23466
    -0.78520
    -1.22805
    -0.79842
    -0.12423
    -0.62987
    -1.30406
    -0.93722
     0.08397
     0.34175
    -0.25312
    -0.52081
    -0.97027
     0.20625
     1.13491
     0.37810
     0.10050
     0.09389
     0.19964
     0.25582
     0.27896
     0.18973
     0.04431
     0.03440
    -0.02178
     0.00135
    -0.22668
    -0.37540
    -0.36879
    -0.35557
    -0.35888
    -0.33905
    -0.28287
    -0.27956
    -0.25643
    -0.27626
    -0.25312
    -0.27626
    -0.14406
    -0.04492
    -0.01187
     0.05092
     0.09389
     0.10711
     0.09389
     0.18642
     0.20956
     0.26574
     0.24260
     0.22277
     0.21616
     0.27565
     0.21616
     0.13354
     0.20956
     0.17320
     0.17651
     0.02779
     0.13685
     0.03440
     0.10380
     0.01787
     0.05423
     0.14346
     0.05092
     0.02448
    -0.07466
     0.00466
     0.02779
    -0.16720
    -0.17050
     0.10380
     0.62266
     1.06220
     1.22744
     0.46072
    -0.28617
    -0.57369
    -0.22999
    -0.16059
    -0.01187
     0.18312
     0.13354
    -0.19694
    -0.35888
    -0.49768
    -0.77529
    -0.80503
    -0.83477
    -0.80833
    -0.81164
    -0.77529
    -0.61665
    -0.46463
    -0.28947
    -0.04161
     0.06414
     0.31201
     0.53673
     0.64249
     0.76477
     0.71520
     0.79121
     0.92340
     0.98289
     1.10186
     1.23405
     1.27702
     1.25058
     1.08534
     0.88044
     0.81765
     0.76807
     0.66893
     0.64579
     0.41115
     0.20295
     0.31861
     0.15337
    -0.24651
    -0.67284
    -0.82486
    -0.26304
     0.46072
     1.32989
     1.46870
     0.64249
     0.16659
    -0.40845
    -0.07466
     0.20956
     1.08864
     1.32989
     0.93662
     0.52021
     0.56978
     0.83417
     0.41776
     0.09719
    -0.22668
    -0.24321
    -0.26634
    -0.34896
    -0.31591
    -0.26304
    -0.33244
    -0.34896
    -0.28287
    -0.27626
    -0.03170
    -0.14406
    -0.13745
    -0.06144
    -0.07136
    -0.02509
     0.03440
     0.02448
     0.00796
     0.00135
    -0.08127
    -0.00526
    -0.02839
    -0.00856
    -0.09449
    -0.12093
    -0.15728
    -0.03500
    -0.03831
     0.00796
    -0.01848
    -0.11762
    -0.01517
     0.04101
     0.02118
     0.05753
     0.04431
     0.08728
     0.16990
     0.23269
     0.19634
     0.21947
     0.18312
     0.25913
     0.17981
     0.22938
     0.26574
     0.06414
    -0.00195
    -0.16389
    -0.26965
    -0.35557
    -0.54395
    -0.65301
    -0.49107
    -0.54725
    -0.58030
    -0.60343
    -0.45802
    -0.15398
     0.56978
     1.03576
     1.22414
     0.30540
    -0.15728
     0.17320
     1.05890
     1.49183
     2.07679
     2.44362
     2.41058
     2.73445
     1.12169
     0.62596
    -0.09779
    -0.40184
    -0.34566
     0.36158
     1.94459
     1.70004
     0.51030
    -0.75215
    -0.91739
    -0.85791
    -0.75876
    -0.65301
    -0.43489
    -0.34235
    -0.22007
    -0.31922
    -0.30600
    -0.38532
    -0.50429
    -0.52412
    -0.47455
    -0.51751
    -0.63648
    -0.61335
    -0.52742
    -0.49768
    -0.48116
    -0.50759
    -0.48777
    -0.44480
    -0.30930
    -0.36549
    -0.27626
    -0.33905
    -0.36879
    -0.31591
    -0.29278
    -0.22999
    -0.31922
    -0.34896
    -0.35227
    -0.29278
    -0.29939
    -0.31591
    -0.39853
    -0.33574
    -0.27626
    -0.22668
    -0.28287
    -0.24321
    -0.27626
    -0.17050
    -0.10440
     0.00466
     0.08067
     0.16659
     0.14015
     0.21616
     0.24260
    -0.02509
    -0.97358
    -1.85597
    -2.39135
    -2.35500
    -2.71522
    -1.62132
     0.68876
     1.55793
     0.98619
    -1.63124
    -3.50508
    -3.30679
    -2.74166
    -2.17984
    -1.01323
     0.02779
     0.56317
     0.31201
    -0.05483
    -0.41175
    -0.54064
    -0.59682
    -0.62987
    -0.39853
    -0.28287
     0.03770
     0.32522
     0.52021
     0.63257
     0.70198
     0.86061
     0.91349
     0.97958
     1.06220
     1.10847
     1.05229
     1.14482
     1.02915
     1.02915
     1.02254
     0.93331
     0.99941
     0.97297
     0.90357
     0.79451
     0.73172
     0.67884
     0.62927
     0.62266
     0.35827
     0.30870
     0.24921
     0.26243
     0.26243
     0.17981
     0.03440
     0.04101
     0.03770
     0.02118
    -0.00195
    -0.14737
    -0.26304
    -0.16059
    -0.10771
    -0.09118
    -0.11101
    -0.19694
    -0.07466
    -0.10110
    -0.06475
    -0.11432
    -0.12754
    -0.15398
    -0.19033
    -0.15728
    -0.09449
    -0.17711
    -0.20024
    -0.20685
    -0.16720
    -0.14737
    -0.16059
    -0.17050
    -0.16059
    -0.07797
     0.04762
     0.02118
    -0.08458
     0.06414
    -0.04492
     0.02779
     0.04762
    -0.06475
    -0.16059
    -0.24321
    -0.18042
    -0.17050
    -0.10110
    -0.22338
    -0.35227
    -0.43489
    -0.32583
    -0.16720
    -0.35227
    -0.42828
    -0.60674
    -0.56378
    -0.48777
    -0.57039
    -0.69597
    -0.57039
     0.21286
     1.99086
     2.94926
     1.33320
    -0.03831
     0.26574
     0.57639
     0.83086
     1.63063
     2.40727
     1.19770
    -0.18703
    -0.76868
    -0.93392
    -1.00662
    -0.37871
     0.43428
     0.09058
    -0.59021
    -1.18178
    -1.87910
    -2.01129
    -1.55853
    -1.17848
    -0.67614
    -0.41836
    -0.17050
    -0.06475
     0.00796
     0.06745
    -0.00526
    -0.12423
    -0.24321
    -0.32583
    -0.32913
    -0.38862
    -0.43489
    -0.50429
    -0.51420
    -0.53734
    -0.46133
    -0.50759
    -0.53403
    -0.56708
    -0.51751
    -0.41836
    -0.41506
    -0.39853
    -0.39853
    -0.35557
    -0.25973
    -0.23660
    -0.42828
    -0.51090
    -0.26304
     0.64910
     1.92807
     2.95587
     3.20374
     2.79724
     1.00933
    -0.53734
    -1.63454
    -0.29939
     2.06357
     2.29491
     1.36294
     0.38141
     0.01457
    -0.61004
    -1.16856
    -1.61802
    -1.74691
    -1.76674
    -1.69073
    -1.63785
    -1.50235
    -1.23466
    -0.98680
    -0.84799
    -0.61335
    -0.42828
    -0.33905
    -0.18372
    -0.07466
     0.03440
     0.08728
     0.15007
     0.23599
     0.25252
     0.30540
     0.27235
     0.24591
     0.29548
     0.39463
     0.42106
     0.30540
     0.26904
     0.20956
     0.15668
     0.19964
     0.18312
     0.19634
     0.16990
     0.14676
     0.15998
     0.03109
     0.03440
    -0.02509
     0.05753
     0.44750
     0.52021
     0.27565
     0.13354
     0.06745
     0.43098
     0.58300
     0.51030
     0.45742
     0.43428
     0.50699
     0.54004
     0.54665
     0.51691
     0.41446
     0.34175
     0.37810
     0.40785
     0.35166
     0.25582
     0.27896
     0.25252
     0.15007
     0.10380
     0.14676
     0.10050
     0.14676
     0.22277
     0.27565
     0.36488
     0.32522
     0.20625
     0.18312
     0.27896
     0.26574
     0.38802
     0.39132
     0.42106
     0.41446
     0.53343
     0.55656
     0.53673
     0.29879
     0.01457
    -0.22007
    -0.34896
    -0.51090
    -0.70258
    -0.74554
    -0.70258
    -0.68275
    -0.52742
    -0.05814
    -0.06805
    -0.31922
    -0.47785
    -0.44811
    -0.32252
    -0.16720
     0.00796
     0.30209
     0.46733
     0.48716
     0.47725
     0.29548
     0.19303
     0.02448
    -0.20024
    -0.23990
    -0.06805
     0.20295
     0.10050
     0.22938
     0.30540
     0.26243
     0.10380
     0.24921
     0.26904
     0.17981
     0.41776
     0.61935
     0.89696
     1.52158
     2.40397
     1.84875
     0.83747
     0.13685
     0.26574
     1.61742
     1.86858
     1.76944
     2.83029
     0.85730
    -0.98349
    -0.80833
    -0.36879
    -0.44150
    -0.20355
     0.04762
     0.49377
     0.72841
     0.09719
    -0.96036
    -1.34372
    -1.23135
    -0.95375
    -0.50759
    -0.15398
     0.01787
     0.32522
     0.72841
     1.31337
     1.86858
     2.22220
     2.35770
     1.37947
     1.06551
     0.41115
    -1.47922
    -1.14873
     0.44089
     0.94984
     0.84408
     0.16990
    -0.50429
    -0.99340
    -1.39990
    -1.57506
    -1.75352
    -1.69073
    -1.52218
    -1.28754
    -1.04959
    -0.85130
    -0.63318
    -0.50429
    -0.37871
    -0.28947
    -0.16720
    -0.11101
    -0.10440
    -0.03170
    -0.11101
    -0.10440
    -0.04161
    -0.06475
    -0.02839
    -0.09118
    -0.08458
    -0.11101
     0.02118
    -0.07136
    -0.17711
    -0.13415
    -0.03170
     0.03109
    -0.02509
    -0.06144
    -0.10110
    -0.07136
     0.02779
    -0.01848
     0.03109
    -0.02839
    -0.06144
     0.00466
     0.02779
     0.03440
     0.02779
    -0.00526
     0.02779
     0.04431
     0.06084
     0.05423
     0.00796
     0.02779
     0.04762
     0.05423
     0.04762
     0.10380
     0.05753
     0.01787
     0.09058
     0.06084
     0.06084
     0.03770
     0.10380
     0.10050
     0.16659
     0.11372
     0.12032
     0.07736
     0.04431
    -0.00856
    -0.02839
    -0.02178
    -0.07466
    -0.12093
    -0.19033
    -0.18042
    -0.18703
    -0.22007
    -0.24321
    -0.22999
    -0.20024
    -0.23329
    -0.25973
    -0.38862
    -0.40845
    -0.42828
    -0.43489
    -0.45802
    -0.46794
    -0.45472
    -0.29278
    -0.22338
    -0.31922
    -0.44811
    -0.60013
    -0.60674
    -0.48777
    -0.41175
    -0.37210
    -0.27295
    -0.19033
    -0.19033
    -0.33244
    -0.34235
    -0.37210
    -0.43489
    -0.42497
    -0.47455
    -0.49768
    -0.60343
    -0.62657
    -0.83808
    -0.68275
    -0.23990
    -0.15398
    -0.26965
    -0.21677
    -0.26965
    -0.38862
    -0.09449
     0.04762
     0.14346
    -0.20355
    -0.11101
     0.00466
     0.65571
     1.87189
     2.34117
     1.17126
     0.17320
    -0.39853
    -0.34235
     0.44420
     0.85069
     0.92670
     0.11372
    -1.02976
    -1.80639
    -0.03500
     0.93992
    -0.27295
     0.01457
    -1.05950
    -1.33711
    -1.41312
    -1.72708
    -1.74030
    -1.58828
    -1.39990
    -1.13882
    -0.68606
    -0.14076
     0.22608
     0.11702
    -0.26304
    -0.84469
    -0.92400
    -0.77859
    -0.13415
     0.56317
     0.22277
    -0.31261
    -0.49437
    -0.41175
    -1.22805
    -1.73369
    -1.67090
    -0.82486
    -0.52081
    -1.22805
    -1.72708
    -1.86588
    -1.87580
    -1.52548
    -1.25779
    -0.93722
    -0.56708
    -0.25973
     0.11041
     0.39463
     0.63588
     0.76146
     0.89696
     0.97628
     1.12169
     1.20431
     1.19770
     1.12830
     1.03246
     1.02254
     1.01924
     0.90357
     0.73502
     0.67554
     0.65901
     0.62266
     0.64910
     0.54995
     0.45411
     0.39463
     0.38471
     0.46072
     0.41446
     0.38471
     0.33183
     0.39793
     0.43098
     0.40454
     0.34836
     0.29879
     0.33183
     0.40454
     0.29218
     0.27565
     0.12693
    -0.02839
    -0.11101
    -0.08127
    -0.02839
     0.00796
     0.09389
     0.12032
     0.07736
     0.05092
    -0.04492
    -0.08788
    -0.02178
     0.07406
     0.14346
     0.30209
     0.41115
     0.35166
     0.36158
     0.38802
     0.47394
     0.41446
     0.31531
     0.29218
     0.27896
     0.37480
     0.35166
     0.32192
     0.30540
     0.23930
     0.28887
     0.31531
     0.24921
     0.28557
     0.22938
     0.20295
     0.24591
     0.28226
     0.16990
     0.11372
     0.19964
     0.22938
     0.21616
     0.07406
     0.07736
     0.13024
     0.07736
     0.11041
     0.08067
     0.02448
     0.03440
    -0.03831
    -0.02839
     0.06084
     0.11702
    -0.02509
    -0.02509
     0.08067
     0.04431
     0.04431
     0.02118
     0.06414
     0.01787
     0.07075
     0.07406
     0.03440
    -0.00526
    -0.05814
    -0.03831
     0.00466
     0.00135
     0.02448
    -0.04161
    -0.19033
    -0.27956
    -0.26634
    -0.33574
    -0.36549
    -0.34235
     0.59622
     1.08534
     0.44750
    -0.03500
    -0.09449
     0.10711
     0.50038
     1.28363
     2.20568
     1.68682
     0.52682
     0.96636
     1.06220
     0.53343
     0.94984
     0.55987
     0.68545
     0.84078
     0.12032
    -0.19694
    -0.16720
    -0.34235
    -0.91739
    -0.78190
    -0.89426
    -0.90417
    -0.97688
    -1.02645
    -1.00332
    -0.93061
    -0.87443
    -0.86452
    -0.76537
    -0.72241
    -0.64970
    -0.64309
    -0.59352
    -0.62326
    -0.54064
    -0.43489
    -0.35888
    -0.39192
    -0.31261
    -0.31261
    -0.27295
    -0.21346
    -0.21346
    -0.23329
    -0.23990
    -0.36218
    -0.33574
    -0.20685
    -0.21346
    -0.21346
    -0.21346
    -0.18703
    -0.23990
    -0.25973
    -0.28287
    -0.28947
    -0.35557
    -0.29939
    -0.28617
    -0.18042
     0.02118
     0.44420
     0.49377
     0.31201
     0.41446
     0.45742
     0.53343
     0.28226
     0.39132
     1.01924
     2.15610
     3.50778
     3.43838
     0.06414
    -2.13027
    -0.39523
     2.00078
     2.48989
     1.73639
     0.51691
    -0.01517
     0.35497
     0.19964
     0.04431
    -0.17711
    -0.46463
    -0.52742
    -0.66292
    -0.62987
    -0.58361
    -0.53403
    -0.22999
     0.11372
     0.08067
     0.19303
     0.21947
     0.00796
    -0.02178
     0.17320
     0.31201
     0.46403
     0.53343
     0.52021
     0.49047
     0.42437
     0.36488
     0.16329
     0.08728
     0.10050
     0.15668
     0.28887
     0.44420
     0.32853
     0.17320
     0.07075
     0.07406
     0.05753
    -0.18042
    -0.38862
    -0.21016
    -0.06475
     0.02779
    -0.08127
    -0.14737
    -0.27295
    -0.37210
    -0.53734
    -0.59352
    -0.54064
    -0.51751
    -0.51420
    -0.46463
    -0.36549
    -0.33574
    -0.22007
    -0.17381
    -0.02839
    -0.16059
    -0.04822
    -0.00526
    -0.00195
     0.05092
     0.02448
     0.05423
     0.04762
     0.08067
     0.07406
    -0.05153
     0.05092
     0.00796
     0.04762
    -0.01517
     0.00466
    -0.02178
    -0.09779
    -0.22999
    -0.56708
    -0.65301
    -0.22999
    -0.70588
     0.53012
     2.66505
     2.55268
     1.09525
     0.30209
     0.22938
     1.87850
     4.41992
     3.80522
     2.42380
     1.77935
     1.98756
     2.46015
     3.16738
     2.44032
     2.27838
     2.19246
     1.86858
     0.96636
     0.42767
     0.15998
    -0.20355
    -0.46794
    -0.90748
    -0.80833
    -0.81825
    -0.94053
    -1.06281
    -1.20491
    -1.24788
    -1.33380
    -1.39329
    -1.44947
    -1.48252
    -1.36685
    -1.14873
    -0.92731
    -0.79181
    -0.71580
    -0.63318
    -0.48116
    -0.42497
    -0.37540
    -0.39192
    -0.23329
    -0.16059
    -0.06144
    -0.08458
    -0.05483
    -0.12754
    -0.18703
    -0.14076
    -0.22668
    -0.22007
    -0.24651
    -0.27295
    -0.32583
    -0.23660
    -0.30600
    -0.27626
    -0.34896
    -0.27295
    -0.20024
    -0.16720
    -0.14737
    -0.18703
    -0.22668
    -0.17711
    -0.12423
    -0.18703
    -0.13415
    -0.20355
    -0.16389
    -0.10771
    -0.19033
    -0.16389
    -0.22668
    -0.21677
    -0.13415
    -0.15067
    -0.11762
    -0.15067
    -0.20024
    -0.14737
    -0.18042
    -0.19694
    -0.09779
    -0.14737
    -0.18042
    -0.12093
    -0.15398
    -0.10771
    -0.17711
    -0.20685
    -0.13415
    -0.10771
    -0.13415
    -0.09449
    -0.09779
    -0.16720
    -0.11762
    -0.14076
    -0.13415
    -0.12093
    -0.10771
    -0.11101
    -0.03500
    -0.02178
    -0.02509
    -0.07136
    -0.08127
    -0.00856
     0.02118
     0.07406
     0.02779
     0.14346
     0.24591
     0.27896
     0.49708
     0.71850
     0.90357
     1.06220
     1.34642
     1.65377
     1.49514
     1.64716
     0.62927
    -0.92400
    -2.02782
    -2.42770
    -4.13300
    -4.86667
    -5.08810
    -5.19055
    -2.46075
     0.90027
    -1.72377
    -4.19249
    -4.48331
    -4.21232
    -3.62075
    -2.52024
    -1.57506
    -0.32583
     0.70528
     1.52158
     1.94790
     2.02391
     1.66038
     1.33650
     1.10847
     0.93662
     0.82756
     0.60283
     0.54995
     0.69206
     0.63257
     0.45081
     0.19634
     0.06745
     0.15998
     0.33844
     0.23269
     0.08067
     0.17320
     0.47394
     0.34836
     0.14346
    -0.12423
    -0.37210
    -0.36879
    -0.33905
    -0.39523
    -0.39523
    -0.41506
    -0.46133
    -0.36218
    -0.21346
    -0.14076
    -0.10771
    -0.07466
     0.01787
     0.22608
     0.40454
     0.43428
     0.17651
     0.03770
     0.01127
     0.07075
     0.20295
     0.20956
     0.21947
     0.21286
     0.23269
     0.26904
     0.21947
     0.04431
    -0.02839
    -0.05814
    -0.13084
    -0.16720
    -0.22668
    -0.34896
    -0.37210
    -0.31591
    -0.26304
    -0.27956
    -0.29939
    -0.42828
    -0.33244
    -0.26634
    -0.28947
    -0.30930
    -0.45141
    -0.50429
    -0.49107
    -0.44150
    -0.30600
    -0.30930
    -0.42167
    -0.40184
    -0.31261
    -0.37540
    -0.36549
    -0.43819
    -0.31922
    -0.27626
    -0.19033
    -0.17711
    -0.17711
    -0.06805
    -0.10771
     0.03440
     0.12032
     0.10380
     0.07406
     0.03770
     0.12363
     0.13354
     0.14346
     0.14015
     0.11372
     0.12032
     0.21947
     0.23930
     0.12693
     0.15668
     0.10711
     0.14346
     0.15337
     0.17651
     0.07736
     0.02779
     0.02448
     0.11372
     0.08067
     0.04762
    -0.03500
    -0.04161
    -0.05814
     0.00796
    -0.01187
    -0.04492
    -0.07136
     0.01457
    -0.00526
     0.02118
     0.03770
     0.04101
     0.01127
     0.13024
     0.12363
     0.19964
     0.20625
     0.21286
     0.29218
     0.37810
     0.28887
     0.32192
     0.28557
     0.25252
     0.38471
     0.40454
     0.38802
     0.32853
     0.32853
     0.33183
     0.34505
     0.28226
     0.28226
     0.24260
     0.20956
     0.23599
     0.27565
     0.26243
     0.17320
     0.13024
     0.11702
     0.14346
     0.24921
     0.10050
     0.10711
     0.08728
     0.07736
     0.05092
     0.08067
     0.06414
     0.10380
     0.09058
     0.11702
     0.15337
     0.13685
     0.12693
     0.17981
     0.27565
     0.22277
     0.20956
     0.21286
     0.25582
     0.33514
     0.40454
     0.40785
     0.40454
     0.41776
     0.57639
     0.65901
     0.77138
     0.76807
     0.73172
     0.56648
     0.28557
    -0.04161
    -0.77198
    -1.82292
    -2.23933
    -1.90554
    -1.97164
    -1.77996
     4.11257
     6.87871
     5.50390
     3.62676
     0.97297
     2.22220
     2.33126
     3.13103
     5.52704
     6.22105
     5.14698
     3.95724
     3.32932
     2.38083
     1.85206
     1.16135
     0.04101
    -1.23796
    -2.40127
    -3.24400
    -3.57779
    -3.49847
    -3.14485
    -2.88047
    -2.71192
    -2.74827
    -2.52354
    -2.39796
    -2.09061
    -1.83614
    -1.63124
    -1.41642
    -1.19170
    -1.24127
    -1.47261
    -1.70725
    -1.63454
    -1.61471
    -1.62463
    -1.47922
    -1.47261
    -1.27101
    -1.12229
    -0.98680
    -0.89756
    -0.81494
    -0.60343
    -0.52412
    -0.41175
    -0.32583
    -0.32913
    -0.21677
    -0.16059
    -0.11101
    -0.07466
    -0.10771
    -0.06805
    -0.03500
     0.03770
     0.04101
     0.04101
     0.04431
     0.04431
    -0.01187
     0.02118
     0.04431
     0.06084
     0.00466
     0.00466
     0.04431
    -0.00195
    -0.03170
    -0.02839
    -0.06805
     0.03109
     0.02448
    -0.02839
    -0.00195
    -0.08127
    -0.04161
    -0.01848
     0.01457
     0.04431
    -0.02178
     0.01457
     0.05092
     0.10380
     0.07736
     0.12693
     0.01127
     0.09389
     0.09058
     0.12693
     0.17651
     0.14346
     0.12363
     0.08728
     0.15337
     0.17981
     0.17981
     0.20956
     0.15998
     0.19634
     0.20956
     0.18642
     0.20625
     0.20625
     0.26904
     0.25913
     0.24921
     0.18642
     0.28887
     0.20956
     0.28226
     0.29548
     0.31531
     0.29548
     0.29548
     0.29548
     0.31531
     0.38471
     0.28887
     0.29218
     0.32192
     0.35497
     0.35497
     0.34505
     0.33514
     0.27565
     0.30209
     0.24921
     0.36158
     0.27565
     0.23599
     0.24921
     0.24921
     0.26904
     0.18642
     0.13685
     0.15007
     0.16990
     0.19303
     0.17981
     0.07736
     0.13354
     0.00466
     0.10380
     0.09058
     0.10711
     0.04762
    -0.02178
     0.02779
     0.05753
     0.03440
    -0.02839
     0.01787
    -0.05483
     0.00135
    -0.07797
    -0.07466
    -0.14737
    -0.23660
    -0.43489
    -0.50759
    -0.69927
    -0.56708
     0.04101
     0.69537
     1.56454
     1.06551
     0.21947
    -0.07136
    -0.49107
    -0.61665
     0.20625
     2.22881
     3.05171
     2.92283
     0.39132
    -0.37871
    -0.15728
    -0.47785
    -0.55056
    -0.04161
     0.05753
    -0.21016
    -0.87443
    -1.61802
    -2.10383
    -1.94520
    -1.61471
    -1.65107
    -1.76343
    -1.86588
    -1.84275
    -1.60149
    -1.24127
    -0.98349
    -0.77859
    -0.55056
    -0.29278
    -0.09449
    -0.09118
    -0.05483
    -0.11762
    -0.02509
     0.09058
     0.09719
     0.13024
     0.17981
     0.24591
     0.32192
     0.32853
     0.40124
     0.34505
     0.33514
     0.33183
     0.40785
     0.49708
     0.56978
     0.73833
     0.75816
     0.80773
     0.85400
     0.90027
     0.89035
     0.88044
     0.88374
     0.89035
     0.82095
     0.73833
     0.73172
     0.67223
     0.75485
     0.70528
     0.67554
     0.67884
     0.62266
     0.49047
     0.31861
     0.23930
     0.21286
     0.13354
     0.07736
     0.06414
     0.01787
    -0.04492
    -0.20355
    -0.36549
    -0.48777
    -0.61996
    -0.63979
    -0.59021
    -0.46463
    -0.47124
    -0.43158
    -0.50098
    -0.54064
    -0.69597
    -0.75876
    -0.71910
    -0.71910
    -0.70588
    -0.50098
    -0.37540
    -0.38862
    -0.36218
    -0.32913
    -0.37871
    -0.38532
    -0.35557
    -0.34896
    -0.30930
    -0.21346
    -0.14406
    -0.09449
    -0.11762
    -0.05153
     0.11702
     0.15007
     0.19303
    -0.07466
    -0.37871
    -0.58361
    -0.67945
    -0.64970
    -0.58030
    -0.63318
    -0.76207
    -0.72902
    -0.36549
     0.70198
     1.46870
     0.06745
    -0.85791
    -0.70919
    -0.24321
     0.14015
     0.39132
     0.64579
     0.77138
     0.73833
     0.79782
     0.54004
     0.11702
     0.34505
     0.89035
     1.19770
     1.31668
     1.52488
     1.28032
     1.09525
     1.56784
     1.49183
     1.05229
     1.33981
     1.53149
     2.40727
     4.06960
     3.46151
     2.35439
     1.37616
     0.52351
     0.26243
     0.52021
     1.20101
     2.38744
     2.15610
     1.25058
     1.11178
     1.01594
     0.05092
    -0.71249
    -0.99010
    -0.55386
    -0.53403
    -0.59352
    -0.71580
    -0.95375
    -1.31397
    -1.27101
    -1.36355
    -1.54531
    -1.78987
    -2.18976
    -1.98155
    -1.45278
    -0.95044
    -0.82155
    -0.83147
    -0.62657
    -0.49437
    -0.35888
    -0.23990
    -0.23660
    -0.06475
     0.06084
    -0.08127
    -0.18372
    -0.12093
    -0.06144
    -0.20685
    -0.29278
    -0.47455
    -0.60013
    -0.71910
    -0.64970
    -0.57700
    -0.69597
    -0.74885
    -0.76868
    -0.67614
    -0.59682
    -0.58361
    -0.61996
    -0.59682
    -0.53073
    -0.49107
    -0.45472
    -0.49437
    -0.53073
    -0.47785
    -0.52742
    -0.58361
    -0.59352
    -0.61665
    -0.66623
    -0.60013
    -0.48777
    -0.21016
    -0.13415
     0.04101
    -0.02839
    -0.01517
     0.01127
     0.19303
     0.23599
     0.47064
     0.57639
     0.80443
     0.98950
     1.15143
     1.26049
     1.60420
     1.81901
     2.02391
     1.74961
     1.37947
     1.15804
     0.90357
     1.09856
     1.28032
     1.25719
     1.16135
     0.89366
     0.67554
     0.38802
     0.16659
    -0.15067
    -0.29278
    -0.26304
    -0.35888
    -0.48446
    -0.48777
    -0.46463
    -0.46133
    -0.41836
    -0.41506
    -0.42497
    -0.47455
    -0.49768
    -0.48446
    -0.47124
    -0.47785
    -0.68936
    -0.80833
    -0.75546
    -0.80172
    -0.70588
    -0.63648
    -0.63979
    -0.59682
    -0.52742
    -0.51751
    -0.52081
    -0.45141
    -0.32583
    -0.16720
     0.06745
     0.20295
     0.17981
     0.25913
     0.31201
     0.44750
     0.42767
     0.44089
     0.44089
     0.39793
     0.34505
     0.32192
     0.29548
     0.24260
     0.16329
     0.08728
     0.11702
     0.08067
     0.10050
    -0.04822
    -0.03500
    -0.07797
    -0.07136
    -0.06805
    -0.16720
    -0.14406
    -0.15728
    -0.08127
    -0.09779
    -0.13084
    -0.13745
    -0.24651
    -0.21016
    -0.13084
    -0.13745
    -0.22668
    -0.29278
    -0.26634
    -0.32252
    -0.32252
    -0.53734
    -1.01654
    -1.78326
    -2.00138
     0.42767
     2.38744
     0.89696
     0.67884
     0.45742
     2.31804
     5.15689
     2.97240
     2.08009
     2.16602
     3.86801
     3.05832
     1.83553
     1.37286
     1.11839
     1.62072
     1.14482
     0.25252
    -0.80833
    -1.83944
    -2.56981
    -3.17460
    -3.45551
    -3.58440
    -3.40924
    -3.52160
    -3.64719
    -3.32331
    -2.89038
    -2.33847
    -1.22474
    -0.38862
    -0.51751
    -0.59021
    -0.70588
    -0.75215
    -0.60013
    -0.31591
     0.05092
     0.28557
     0.39463
     0.35497
     0.30870
     0.15668
     0.10380
    -0.01517
     0.01457
    -0.16389
    -0.27295
    -0.22007
    -0.29608
    -0.24651
    -0.42497
    -0.44150
    -0.47455
    -0.56378
    -0.77859
    -0.83808
    -0.90748
    -0.95044
    -1.01654
    -1.05950
    -1.15204
    -1.25449
    -1.22805
    -1.14873
    -1.02315
    -1.08925
    -0.99671
    -1.06942
    -0.89756
    -0.66292
    -0.48446
    -0.32252
    -0.19363
    -0.29608
    -0.35888
    -0.32583
    -0.33574
    -0.34566
    -0.29278
    -0.04492
    -0.14076
    -0.12423
    -0.17711
    -0.32913
    -0.22338
    -0.20355
    -0.22338
    -0.22338
    -0.21677
    -0.18042
    -0.14406
    -0.02839
     0.04431
     0.09389
     0.17651
     0.18973
     0.23930
     0.33183
     0.34175
     0.25582
     0.30209
     0.39132
     0.40454
     0.36819
     0.46072
     0.48386
     0.57970
     0.73172
     0.82756
     0.96967
     1.05229
     1.23736
     1.30346
     1.45548
     1.78927
     2.05365
     2.47006
     2.71462
     1.75952
    -0.10110
    -1.78987
    -2.32195
    -2.01460
    -1.24788
    -0.11432
    -0.10771
    -1.27101
    -1.54862
    -0.61335
    -0.63979
    -2.04765
    -2.31864
    -1.54862
    -0.36879
     0.40454
     1.05559
     1.70995
     2.32135
     2.62870
     2.24203
     1.94129
     1.70004
     1.47200
     1.37286
     1.03246
     0.82425
     0.54995
     0.35827
     0.04431
    -0.16720
    -0.23329
    -0.36218
    -0.17711
    -0.47785
     0.80112
     3.41194
     2.22881
     0.94984
     0.75485
     1.36955
     1.40921
     0.98950
     0.90688
     1.04898
     1.18448
     1.38608
     1.38277
     0.93331
     0.13024
    -0.50429
    -0.89756
    -1.26110
    -1.12560
    -0.89096
    -0.84799
    -0.88765
    -0.94714
    -0.79511
    -0.42497
    -0.08127
     0.00135
     0.23930
     0.57639
     0.46733
     0.28226
     0.17981
     0.28226
     0.28557
     0.20625
     0.07406
    -0.11101
    -0.43158
    -0.33574
     0.37149
     0.32192
    -0.13415
     0.06414
    -0.26965
    -0.48777
    -0.48116
    -0.39192
    -0.23660
    -0.11432
    -0.03831
     0.05423
     0.21286
     0.43098
     0.75816
     0.52351
    -0.00195
    -0.38201
    -0.60674
    -0.60013
    -0.70258
    -0.82486
    -0.69266
    -0.76868
    -0.89426
    -1.03967
    -1.13221
    -1.34702
    -1.45608
    -1.44617
    -1.41312
    -1.22805
    -1.04628
    -1.04628
    -0.83808
    -0.76868
    -0.55056
    -0.33905
    -0.17050
    -0.14076
    -0.13415
     0.00466
     0.05092
     0.09719
     0.18973
     0.33844
     0.45411
     0.50038
     0.53012
     0.67884
     0.85400
     1.07542
     1.24727
     1.26049
     1.12830
     1.08203
     1.07873
     1.17457
     1.23405
     1.31998
     1.12499
     0.77799
     0.39793
    -0.12423
    -0.66292
    -1.02976
    -1.38999
    -1.64446
    -1.71386
    -1.02315
    -0.46463
    -0.48446
    -0.78851
    -1.26771
    -1.44947
    -0.93061
    -0.49107
    -0.18042
     0.15668
     0.61935
     1.06551
     1.19770
     1.33981
     1.39269
     1.58106
     1.46870
     1.41913
     1.37286
     1.26380
     1.19109
     1.11178
     1.02915
     0.90357
     1.26380
     1.69673
     1.76613
     2.14619
     1.44887
     0.81104
     0.54004
    -0.02178
    -0.26965
     0.47394
     1.03576
     0.83086
    -0.06144
    -0.84469
    -1.26771
    -1.81961
    -1.66098
    -1.61802
    -1.77665
    -1.38999
    -1.01654
    -1.52548
    -1.56514
     0.35827
     1.11508
     0.43759
     0.09719
     0.13685
     0.42106
     0.76146
     1.14813
     1.01594
     1.29024
     1.30676
     1.29024
     1.18779
     0.72511
     0.25582
     0.04431
    -0.35227
    -0.46794
    -0.39853
    -0.29278
    -0.22999
    -0.37540
    -0.34896
    -0.31922
    -0.20685
    -0.19363
    -0.17711
    -0.09118
    -0.05153
     0.04762
     0.01127
    -0.01517
    -0.11432
    -0.24982
    -0.77198
    -1.08594
    -1.25118
    -1.35033
    -1.33050
    -1.34372
    -1.37016
    -1.47591
    -1.66429
    -1.75352
    -1.86588
    -1.80309
    -1.68412
    -1.57836
    -1.49904
    -1.37677
    -1.22474
    -0.98349
    -0.71580
    -0.63648
    -0.45802
    -0.39192
    -0.27295
    -0.16059
    -0.08458
    -0.08458
    -0.04822
    -0.00195
     0.03770
     0.07406
     0.08728
     0.03109
     0.02118
     0.06745
     0.15668
     0.14676
     0.07736
     0.07406
     0.01787
     0.15337
     0.17981
     0.03440
     0.03440
     0.04762
     0.07736
     0.09719
     0.09058
     0.06084
    -0.00195
    -0.01848
     0.04762
     0.02118
     0.09058
     0.00796
    -0.02839
     0.03109
     0.08728
     0.01457
    -0.00856
    -0.01848
     0.01457
     0.03770
     0.05423
     0.05423
    -0.03500
    -0.09118
    -0.00856
     0.08728
     0.04762
    -0.04161
    -0.01187
    -0.01517
     0.01127
     0.07406
     0.00796
     0.12032
     0.06414
     0.01127
     0.07736
     0.08397
     0.10380
     0.08067
     0.05753
     0.17651
     0.19303
     0.17981
     0.16990
     0.15668
     0.26574
     0.25252
     0.27896
     0.26243
     0.25582
     0.22938
     0.24921
     0.13024
     0.06414
    -0.10110
    -0.17050
    -0.17381
    -0.17050
    -0.24651
    -0.36549
    -0.37540
    -0.37540
    -0.31261
    -0.19363
    -0.12423
     0.14015
     0.43428
     0.45742
     0.32192
     0.20625
    -0.37210
    -1.07272
    -2.28229
    -3.67693
    -5.04844
    -5.11784
    -2.16001
     4.05638
     4.45957
    -0.80172
    -1.94520
     0.82095
     2.38083
     3.28966
     2.39075
     1.28032
     0.78129
     3.13764
     5.55678
     6.03598
     5.31222
     4.37034
     3.38550
     2.36100
     1.31007
     0.44089
    -0.16720
    -0.46463
    -0.76868
    -0.80503
    -0.80833
    -0.83477
    -0.73563
    -0.71910
    -0.72902
    -0.54395
    -0.46794
    -0.51420
    -0.66953
    -0.73563
    -0.76868
    -0.77198
    -0.80172
    -0.78851
    -0.94714
    -0.93061
    -0.95044
    -0.90417
    -1.02645
    -1.03306
    -1.01654
    -0.98349
    -0.90087
    -0.83147
    -0.82155
    -0.70919
    -0.66953
    -0.51751
    -0.38862
    -0.42828
    -0.39523
    -0.29939
    -0.23329
    -0.22007
    -0.13084
    -0.22007
     0.02779
     0.04431
     0.06414
     0.08397
     0.06084
     0.02118
     0.06745
     0.12363
     0.08397
     0.06084
     0.10380
     0.08728
     0.12693
     0.14676
     0.13024
     0.11702
     0.10050
     0.05092
     0.15007
     0.17320
     0.14346
     0.13685
     0.08728
     0.05423
     0.10711
     0.12363
     0.15337
     0.10050
     0.06084
     0.12363
     0.19634
     0.09389
     0.12363
    -0.01187
     0.07406
     0.15007
     0.14676
     0.15007
     0.06084
     0.08067
     0.11041
     0.11372
     0.09719
     0.17981
     0.03770
     0.10711
     0.16990
     0.10380
     0.11372
     0.04431
     0.06414
     0.08728
     0.08728
     0.10711
     0.02779
     0.08728
     0.02448
     0.01787
     0.05092
     0.02779
     0.01457
     0.01787
     0.07075
     0.07406
     0.02448
     0.02118
    -0.04161
     0.00135
    -0.01187
     0.00135
    -0.01187
     0.03440
     0.03109
    -0.04492
    -0.02509
     0.03770
     0.02448
     0.00796
     0.02118
     0.03770
     0.02118
    -0.00526
    -0.05814
     0.01127
     0.09719
     0.02118
     0.04101
     0.08397
    -0.00856
     0.05753
    -0.00195
     0.02448
    -0.03170
    -0.00856
    -0.00526
     0.07075
     0.03109
    -0.02839
    -0.03831
    -0.09118
    -0.05814
    -0.18703
    -0.15728
    -0.27626
    -0.36879
    -0.36549
    -0.44811
    -0.61004
    -0.81494
    -1.02315
    -1.32719
    -2.01129
    -2.11705
     0.28226
     3.51439
     4.33399
     3.94732
     2.66505
     1.67360
     0.86061
     0.23599
     1.53479
     3.71599
     4.11918
     3.81513
     3.06493
     2.08670
     1.12830
     0.05753
    -0.75215
    -1.46269
    -2.15671
    -2.64582
    -3.03249
    -3.17129
    -3.36628
    -3.55465
    -3.56457
    -3.60753
    -3.24069
    -2.74827
    -2.61608
    -2.56981
    -2.31864
    -1.80970
    -1.35694
    -0.86782
    -0.36879
     0.13685
     0.71850
     0.75155
     0.91018
     1.09856
     1.49514
     1.82232
     2.15610
     1.93137
     1.83884
     1.10517
     0.26243
     0.21616
     0.51360
     0.59622
     0.26574
     0.00466
    -0.22338
    -0.33574
    -0.77529
    -1.03637
    -1.29084
    -1.20161
    -0.93392
    -0.75546
    -0.42167
    -0.21346
     0.01127
     0.05423
     0.02779
     0.08067
     0.14346
     0.21286
     0.18973
     0.28557
     0.24591
     0.34505
     0.26574
     0.24921
     0.10050
     0.12363
     0.03770
     0.01127
    -0.11101
    -0.13745
    -0.25643
    -0.15398
    -0.19033
    -0.20355
    -0.21677
    -0.18042
    -0.25973
    -0.17050
    -0.22668
    -0.19694
    -0.25643
    -0.27956
    -0.21346
    -0.21677
    -0.20024
    -0.15398
    -0.15398
    -0.19033
    -0.15728
    -0.14737
    -0.12423
    -0.15067
    -0.09118
    -0.08127
    -0.04161
    -0.07466
    -0.05483
    -0.12093
    -0.05153
    -0.00526
     0.02118
     0.02448
    -0.06805
    -0.01187
     0.02448
     0.04431
     0.01457
     0.02118
     0.02448
     0.04101
     0.07075
     0.10050
     0.05092
     0.05423
     0.03770
     0.09058
     0.12693
     0.20295
     0.08728
     0.02779
     0.06414
     0.14676
     0.09058
     0.10380
     0.11372
     0.04101
     0.04431
     0.13024
     0.17981
     0.08397
     0.03109
     0.05423
     0.12693
     0.17320
     0.05753
     0.05092
     0.09389
     0.08397
     0.01457
     0.13685
     0.13024
     0.06745
     0.05092
     0.06745
     0.10050
     0.04101
     0.03109
    -0.00195
     0.09719
     0.05753
     0.07736
     0.12693
     0.09058
     0.03440
    -0.01848
     0.09058
     0.02118
     0.11041
     0.20625
     0.30540
     0.10711
    -0.02839
    -0.27295
    -0.55386
    -1.06611
    -1.40320
     0.60614
     4.53228
     6.87871
     6.65399
     4.29433
     5.14037
     3.87462
     2.41719
     4.51906
     6.03598
     6.07233
     4.99165
     4.64465
     4.13240
     3.30949
     2.32465
     1.34972
     0.40124
    -0.76537
    -2.27238
    -3.11511
    -3.22747
    -2.99283
    -2.76149
    -2.66896
    -2.41448
    -2.45745
    -2.34178
    -2.44753
    -2.39466
    -2.26246
    -1.84936
    -1.50235
    -1.38007
    -1.49904
    -1.41312
    -1.30406
    -1.27101
    -1.28754
    -1.07272
    -1.02976
    -0.99010
    -0.77529
    -0.63648
    -0.50429
    -0.40845
    -0.48116
    -0.37540
    -0.34235
    -0.46463
    -0.72571
    -0.82155
    -0.82486
    -0.83147
    -0.49768
    -0.54064
    -0.98680
    -1.43295
    -1.59158
    -1.51557
    -1.40651
    -1.32058
    -1.22474
    -1.26440
    -1.07272
    -0.96697
    -0.88435
    -0.78190
    -0.74885
    -0.64970
    -0.43819
    -0.15728
     0.09389
     0.25252
     0.43098
     0.70198
     0.89696
     0.92010
     0.99941
     1.03907
     0.96967
     1.22414
     1.44556
     1.54471
     1.58767
     1.47531
     1.19109
     1.00272
     0.89035
     0.81104
     0.60614
     0.53343
     0.43428
     0.22938
     0.00796
    -0.19363
    -0.28617
    -0.42167
    -0.52742
    -0.60013
    -0.76537
    -0.84799
    -0.86452
    -0.80833
    -0.77859
    -0.83477
    -0.89096
    -0.85460
    -0.79511
    -0.80833
    -0.76868
    -0.79511
    -0.81164
    -0.66623
    -0.67284
    -0.65631
    -0.58691
    -0.67284
    -0.65631
    -0.57700
    -0.48116
    -0.43819
    -0.46463
    -0.50759
    -0.43489
    -0.35227
    -0.32252
    -0.36879
    -0.32252
    -0.38532
    -0.29608
    -0.21346
    -0.20685
    -0.26634
    -0.24321
    -0.33574
    -0.13745
    -0.08458
    -0.07466
    -0.07466
    -0.15398
    -0.04492
    -0.02509
    -0.07136
    -0.04161
    -0.01187
     0.00796
     0.01127
     0.02118
     0.09389
    -0.01848
    -0.05483
     0.05092
     0.07406
     0.05753
     0.03440
     0.07075
     0.04431
     0.09058
     0.12693
     0.12693
     0.11372
     0.10711
     0.16329
     0.14346
     0.13024
     0.17981
     0.08728
     0.13685
     0.18973
     0.18312
     0.16990
     0.09389
     0.19303
     0.14346
     0.15007
     0.08728
     0.12693
     0.10050
     0.10380
     0.13354
     0.10050
     0.06084
     0.02779
    -0.02839
     0.04431
     0.00796
    -0.19694
    -0.40184
    -0.75876
    -1.26771
    -2.09061
    -0.69927
     4.41000
     6.16156
     4.86276
     2.45354
    -1.03637
    -3.70337
    -1.83614
     0.32853
     0.76477
     1.66368
     3.19713
     3.29958
     1.88511
     0.24591
    -1.45278
    -2.44753
    -2.48389
    -2.08731
    -1.73038
    -1.01323
     0.34836
     1.02915
     1.13160
     0.62596
     0.25252
     0.13024
     0.03109
     0.14676
     0.06414
     0.32853
     0.55326
     0.64910
     0.36488
     0.16329
     0.07406
    -0.16059
    -0.31261
    -0.63318
    -0.86452
    -0.86782
    -0.91409
    -0.95705
    -0.88104
    -0.95375
    -0.96697
    -0.99010
    -0.90748
    -0.91739
    -0.90087
    -0.82486
    -0.62987
    -0.61996
    -0.57369
    -0.44150
    -0.42497
    -0.42497
    -0.26634
    -0.02839
     0.13024
     0.18642
     0.21616
     0.26243
     0.31861
     0.36158
     0.42437
     0.54995
     0.60944
     0.61935
     0.67223
     0.85400
     0.76146
     0.70198
     0.65571
     0.73502
     0.79121
     0.96967
     1.09525
     1.25719
     1.31998
     1.05890
     0.50038
    -0.16720
    -0.19033
    -0.16059
    -0.26304
    -0.23329
    -0.42497
    -0.63979
    -0.97358
    -1.16856
    -1.38338
    -1.51226
    -1.60810
    -1.66759
    -1.67751
    -1.55523
    -1.45608
    -1.32058
    -1.11899
    -1.03967
    -0.93061
    -0.73563
    -0.70919
    -0.56047
    -0.55386
    -0.49107
    -0.48777
    -0.41836
    -0.36218
    -0.32252
    -0.35227
    -0.31922
    -0.31922
    -0.33905
    -0.23660
    -0.28947
    -0.22338
    -0.25312
    -0.18372
    -0.11762
    -0.02509
    -0.04161
    -0.03170
    -0.09449
    -0.12423
    -0.04161
     0.05423
     0.07736
     0.01787
     0.09719
     0.08728
     0.06745
     0.09058
     0.08067
     0.03109
     0.09058
     0.12363
     0.03770
     0.08397
     0.13685
     0.16659
     0.15998
     0.15668
     0.11041
     0.21616
     0.17981
     0.22277
     0.25252
     0.19634
     0.23930
     0.22608
     0.27565
     0.23269
     0.30870
     0.34175
     0.38141
     0.34505
     0.34836
     0.30540
     0.38471
     0.38802
     0.30209
     0.34836
     0.42106
     0.37810
     0.44420
     0.36819
     0.41115
     0.41115
     0.39793
     0.26904
     0.29879
     0.31861
     0.25913
     0.15668
     0.10380
    -0.08788
    -0.24982
    -0.40514
    -0.82155
    -1.03967
     0.25252
     2.63200
     2.68818
     1.08864
     1.51827
     1.13160
     0.77799
     0.68876
    -0.20355
     0.29879
     1.23405
     1.81240
     1.14482
     0.77799
     1.09195
     1.17787
     1.47861
     0.21286
    -0.40514
    -0.61335
    -0.84138
    -0.80833
    -0.75215
    -0.52742
    -0.32583
    -0.15067
     0.28226
     0.17320
     0.09389
    -0.04161
    -0.18042
    -0.48116
    -0.63979
    -0.61004
    -0.49107
    -0.58030
    -0.38201
    -0.12093
    -0.09449
    -0.04492
    -0.19033
    -0.29939
    -0.27626
    -0.37540
    -0.46463
    -0.62657
    -0.70588
    -0.64309
    -0.52742
    -0.52081
    -0.42497
    -0.38532
    -0.26634
    -0.20355
    -0.11101
    -0.00195
     0.13024
     0.18642
     0.37810
     0.54995
     0.49047
     0.60944
     0.61275
     0.70859
     0.75485
     0.82756
     0.88044
     0.89035
     0.92670
     0.94984
     0.99611
     1.03907
     0.98289
     0.99941
     1.02915
     0.94984
     0.97297
     0.92340
     0.86061
     0.85400
     0.89035
     0.98619
     1.08203
     1.14813
     1.05890
     0.63257
    -0.03831
    -0.31591
    -0.20024
     0.02118
     0.11702
     0.06745
    -0.13084
    -0.40514
    -0.75215
    -0.86452
    -1.00001
    -0.98019
    -0.96697
    -0.95375
    -0.97688
    -0.83477
    -0.74554
    -0.60674
    -0.58030
    -0.54064
    -0.53073
    -0.50759
    -0.35888
    -0.33244
    -0.36218
    -0.41836
    -0.35557
    -0.28947
    -0.21346
    -0.22338
    -0.29939
    -0.33244
    -0.27956
    -0.28617
    -0.24982
    -0.19694
    -0.27626
    -0.30269
    -0.28947
    -0.19033
    -0.22999
    -0.27295
    -0.21677
    -0.24321
    -0.13084
    -0.19033
    -0.22668
    -0.21677
    -0.19694
    -0.21677
    -0.12093
    -0.10771
    -0.19694
    -0.14406
    -0.16389
    -0.12093
    -0.12093
    -0.17381
    -0.22668
    -0.23660
    -0.10440
    -0.10440
     0.00466
    -0.04822
    -0.11762
    -0.19363
    -0.26965
    -0.19033
    -0.31922
    -0.46463
    -0.76868
    -1.29415
    -1.04628
     0.65571
     3.47143
     2.93604
     0.82095
    -0.40184
    -1.18839
    -0.91409
     1.26380
     3.62015
     3.37889
     3.37559
     2.00739
     0.91349
     0.56648
     0.95645
     0.90357
     0.38802
    -0.10440
    -0.52742
    -0.67945
    -0.96366
    -1.23466
    -1.73038
    -2.11374
    -2.42440
    -2.52685
    -1.80639
    -0.71580
    -0.91409
    -1.09255
    -0.91078
    -1.15865
    -1.32719
    -1.39329
    -1.12890
    -0.58691
    -0.18372
    -0.11432
    -0.39523
    -0.73893
    -0.98680
    -1.14212
    -1.21813
    -1.25779
    -1.30736
    -1.33711
    -1.35363
    -1.15865
    -1.00662
    -0.77859
    -0.33244
     0.00135
     0.37480
     0.54334
     0.39793
     0.14676
    -0.04822
    -0.11762
    -0.15728
    -0.09779
     0.16329
     0.19303
     0.11041
    -0.11101
    -0.31922
    -0.52081
    -0.60674
    -0.69597
    -1.11568
    -1.18509
    -1.01323
    -0.95044
    -0.83808
    -0.49768
    -0.43158
    -0.38862
    -0.42828
    -0.56378
    -0.47124
    -0.33905
    -0.15728
    -0.08458
     0.04101
     0.17320
     0.42106
     0.58961
     0.81104
     0.85730
     0.96306
     0.96636
     0.84739
     1.00933
     1.11178
     1.21423
     1.14152
     1.15143
     1.03246
     0.94653
     0.97297
     0.96967
     1.08534
     1.07212
     1.03576
     1.06551
     1.15474
     1.39930
     1.65046
     1.52158
     0.82756
    -0.22999
    -1.34372
    -1.39329
    -0.48446
     0.45742
     0.67554
    -0.25312
    -1.01323
    -1.78657
    -1.92206
    -1.78326
    -1.62793
    -1.77004
    -1.71055
    -1.28754
    -0.89756
    -0.15067
     0.18312
    -0.09779
    -0.23329
     0.14346
     0.52021
     0.83086
     0.88705
     0.72511
     0.90688
     1.68021
     2.43701
     1.95781
     1.10186
     0.66562
     0.60283
     0.49377
     0.61275
     0.84078
     0.86722
     0.96636
     0.80112
     0.58961
     0.36488
     0.26904
     0.14346
     0.06414
    -0.14076
    -0.48116
    -1.04298
    -1.54862
    -1.59819
    -0.72571
     0.97958
     1.02585
    -0.66623
    -1.20491
    -1.25118
    -1.21152
    -1.02315
    -0.61335
    -0.20024
     0.46733
     0.91349
     1.03246
     0.89035
     0.95645
     1.49183
     1.91816
     1.20101
     0.79451
     0.93001
     1.09856
     1.20762
     0.57970
    -0.03170
    -0.27956
    -0.70258
    -1.32058
    -1.71386
    -1.87910
    -1.39659
    -1.41312
    -1.94520
    -2.14679
    -1.94520
    -1.70064
    -1.49904
    -1.66759
    -1.75682
    -1.31397
    -0.87443
    -0.70258
    -0.45472
    -0.34896
    -0.24321
    -0.21016
    -0.13415
    -0.16389
    -0.04822
     0.02118
     0.01457
    -0.09449
    -0.06805
     0.01787
     0.04762
     0.19964
     0.29218
     0.46072
     0.47394
     0.51360
     0.47725
     0.47394
     0.48055
     0.43759
     0.31861
     0.24260
     0.24921
     0.24921
     0.14676
     0.19634
     0.01457
     0.15007
     0.03440
     0.06745
     0.06414
     0.06745
     0.03770
     0.09719
     0.10050
     0.18312
     0.21947
     0.15337
     0.32522
     0.30870
     0.32522
     0.44420
     0.47394
     0.46403
     0.49377
     0.64579
     0.73172
     0.77138
     0.79121
     0.80773
     0.83086
     0.90027
     0.89035
     0.94984
     0.90027
     0.91349
     0.69867
     0.62596
     0.55326
     0.42106
     0.27565
     0.39132
     0.36488
     0.17320
    -0.32913
    -0.75876
    -0.95705
    -1.01323
    -0.92400
    -0.82155
    -0.79511
    -0.62987
    -0.48777
    -0.57039
    -0.76207
    -0.83808
    -0.72902
    -0.48446
    -0.38532
    -0.35557
    -0.19694
     0.13354
     0.29548
     0.19303
     0.08728
     0.01127
     0.05092
     0.05753
    -0.06144
    -0.14076
    -0.29939
    -0.18372
    -0.02839
     0.50038
     1.18118
     1.47200
     1.68021
     1.53149
     0.89696
    -0.03831
    -1.74360
    -1.91545
     0.15337
     1.41582
     1.47531
     0.93662
     0.30209
    -0.29939
    -0.51751
    -0.47455
    -0.33905
    -0.34896
    -0.04161
     0.03440
     0.25582
     0.98289
     1.00272
     1.08864
     0.96967
     0.82756
     0.62596
     0.49377
     0.10711
    -0.88765
    -1.62793
    -1.50235
    -1.24788
     0.34836
     2.98892
     1.65046
    -0.34235
    -0.87113
    -0.58361
    -0.15067
     0.63918
     1.25388
     1.87519
     2.13627
     2.09662
     2.16271
     2.13958
     1.96442
     1.63063
     1.44556
     1.23075
     1.04568
     0.86061
     0.52351
     0.13024
    -0.00856
    -0.05814
    -0.10110
    -0.10110
    -0.16720
    -0.29608
    -0.46133
    -0.60674
    -0.90087
    -1.17848
    -1.40651
    -1.46269
    -1.73038
    -1.82953
    -1.55853
    -1.43625
    -1.35694
    -1.40981
    -1.60149
    -1.50235
    -1.59488
    -1.63124
    -1.48583
    -1.29415
    -1.09585
    -0.97027
    -0.83147
    -0.61004
    -0.48446
    -0.41836
    -0.34896
    -0.35227
    -0.23990
    -0.22668
    -0.18372
    -0.26634
    -0.19694
    -0.22338
    -0.22668
    -0.20355
    -0.17050
    -0.14737
    -0.22007
    -0.30269
    -0.17381
    -0.03831
    -0.04822
    -0.01517
    -0.07136
    -0.01848
    -0.00856
     0.08397
     0.07736
     0.08067
     0.03440
     0.15998
     0.24591
     0.28226
     0.25582
     0.16329
     0.22938
     0.38141
     0.48055
     0.47394
     0.56648
     0.52351
     0.44750
     0.58300
     0.63257
     0.61935
     0.53673
     0.55326
     0.43098
     0.38471
     0.35497
     0.18312
     0.06084
    -0.03500
     0.04762
    -0.04161
    -0.11762
    -0.22999
    -0.16059
    -0.21346
    -0.22999
    -0.27295
    -0.23990
    -0.23990
    -0.15398
    -0.01848
    -0.03831
    -0.00526
     0.06084
     0.09389
     0.14015
     0.17651
     0.15007
     0.09719
     0.08728
     0.18642
     0.12032
     0.08397
    -0.10771
    -0.05153
     0.06745
     0.14346
     0.11372
     0.03440
    -0.01517
    -0.07136
     0.03770
     0.10711
     0.14015
     0.09389
     0.09058
     0.06745
    -0.05483
     0.68545
     2.16602
     2.61217
     2.18254
     1.92477
     1.78266
     2.09992
     2.46676
     2.78733
     3.22357
     3.11451
     3.03189
     2.70140
     3.22357
     5.47085
     6.05581
     4.76031
     2.10323
     0.35497
    -0.66292
    -1.00993
    -0.13084
     0.63918
    -0.38862
    -1.64446
    -1.06942
    -1.93528
    -4.03716
    -3.21425
    -2.65904
    -3.34975
    -4.59568
    -4.74439
    -3.40263
    -1.46269
    -1.07933
    -0.78190
    -0.60343
    -0.38862
    -0.07466
     0.21286
     0.50038
     0.83417
     1.32989
     1.51827
     1.35633
     1.22414
     1.09525
     0.71850
     0.37810
    -0.02839
    -0.13415
    -0.23660
    -0.47124
    -0.62987
    -0.95044
    -1.06942
    -1.09255
    -1.01984
    -1.18178
    -1.34041
    -1.48913
    -1.77665
    -1.86588
    -1.52548
    -0.99340
    -0.62987
    -0.62657
    -0.56378
    -0.63318
    -0.62326
    -0.51420
    -0.50098
    -0.44811
    -0.32583
    -0.21016
    -0.16389
    -0.18703
    -0.13084
    -0.19033
    -0.16059
    -0.00526
    -0.06805
    -0.12754
    -0.19363
    -0.16059
    -0.08458
    -0.08458
    -0.06805
    -0.07466
    -0.01517
     0.01127
    -0.01848
    -0.00195
    -0.01517
     0.01457
    -0.01517
     0.09058
     0.15998
     0.12693
     0.10380
     0.08728
     0.16990
     0.19964
     0.15007
     0.15668
     0.15337
     0.03440
     0.00135
     0.02448
    -0.06475
    -0.17711
    -0.10440
     0.00135
     0.07406
     0.04762
    -0.02839
    -0.13745
    -0.06144
    -0.03500
     0.06084
    -0.02839
     0.08397
     0.04431
     0.19634
     0.22608
     0.30209
     0.26243
     0.26243
     0.23269
     0.30209
     0.33514
     0.34175
     0.30209
     0.30540
     0.38141
     0.43098
     0.38471
     0.36819
     0.35497
     0.37810
     0.39132
     0.39463
     0.40124
     0.27896
     0.32192
     0.30870
     0.36819
     0.24921
     0.24260
     0.17320
     0.22277
     0.25252
     0.17981
     0.14346
     0.12032
     0.15998
     0.12363
     0.17651
     0.15668
     0.09389
     0.02448
     0.10050
     0.16329
     0.12032
     0.09058
     0.08728
     0.10380
     0.14346
     0.04762
     0.04101
     0.00466
     0.10050
     0.25252
     0.37480
     0.10711
     0.01127
     0.02779
    -0.01187
     0.02448
    -0.03831
    -0.23329
    -0.24651
    -0.25643
    -0.07136
     0.51691
     1.06220
     1.56123
     1.83884
     1.36625
     0.80773
     0.50038
     0.84078
     2.33126
     3.69285
     3.41525
     3.26653
     3.63667
     3.26322
     1.70334
     0.12693
    -0.01187
     1.02254
     0.92670
     0.38802
    -0.76207
    -1.84936
    -2.64252
    -2.74166
    -2.81106
    -2.73505
    -2.43431
    -2.76810
    -2.64582
    -2.80115
    -2.72183
    -2.32195
    -2.05426
    -1.47261
    -1.05289
    -1.01323
    -1.08594
    -1.34372
    -1.44286
    -1.52218
    -1.11568
    -1.14212
    -1.28093
    -1.43295
    -1.54201
    -1.56845
    -1.55192
    -0.96036
    -0.61996
    -0.32913
    -0.06144
    -0.15067
    -0.41836
    -0.73893
    -0.27956
     0.22608
     0.51030
     0.54004
     0.32853
     0.19964
    -0.03170
    -0.32583
    -0.61004
    -0.83808
    -0.87113
    -0.81825
    -0.86121
    -0.87774
    -0.76207
    -0.80172
    -0.72902
    -0.65962
    -0.59021
    -0.61665
    -0.57039
    -0.52081
    -0.43158
    -0.42497
    -0.30930
    -0.20024
    -0.00195
     0.14676
     0.18312
     0.31861
     0.36488
     0.31531
     0.50038
     0.58300
     0.75485
     0.83747
     0.96967
     1.02254
     0.98619
     0.91018
     0.89696
     0.82756
     0.71520
     0.73502
     0.72511
     0.63257
     0.60283
     0.52021
     0.39132
     0.33183
     0.32853
     0.28226
     0.21947
     0.15337
     0.19964
     0.16329
     0.15668
     0.12032
     0.19964
     0.13024
     0.10050
     0.13354
     0.14015
     0.16659
     0.16329
     0.11041
     0.16329
     0.16329
     0.21616
     0.19634
     0.16990
     0.14015
     0.23599
     0.21616
     0.15998
     0.20295
     0.19303
     0.15337
     0.26574
     0.20625
     0.23269
     0.17651
     0.20956
     0.20295
     0.18642
     0.15998
     0.16659
     0.24260
     0.18312
     0.16659
     0.15668
     0.16659
     0.18973
     0.16990
     0.21947
     0.18973
     0.22938
     0.21616
     0.27896
     0.27565
     0.23269
     0.24591
     0.19634
     0.32853
     0.31861
     0.35497
     0.29548
     0.27235
     0.23599
     0.30540
     0.27565
     0.25582
     0.27235
     0.24591
     0.15668
     0.19303
     0.08397
    -0.05153
    -0.24982
    -0.43819
    -0.75546
    -0.94053
    -0.75215
     0.35827
     1.58106
     1.29685
     0.92340
     1.22084
     3.60362
     6.87871
     6.87871
     6.87871
     6.87871
     6.87871
     4.18858
     2.90300
     3.23348
     3.90767
     4.63473
     5.16350
     4.40670
     2.73115
     0.29218
    -1.99477
    -3.83556
    -5.01209
    -5.89778
    -6.38029
    -5.80194
    -4.91955
    -4.28502
    -3.88844
    -3.55135
    -3.15807
    -2.86725
    -2.43431
    -2.11044
    -1.76674
    -1.52548
    -1.28093
    -0.99671
    -0.85791
    -0.73232
    -0.69597
    -0.65301
    -0.53073
    -0.53073
    -0.45802
    -0.30930
    -0.27295
    -0.15728
     0.09058
     0.05753
    -0.01848
     0.02118
     0.20956
     0.28226
     0.49708
     0.50699
     0.63918
     0.85400
     1.04568
     1.14152
     1.26380
     1.36955
     1.27371
     1.00602
     0.69867
     0.77468
     0.84739
     0.73833
     0.54665
     0.29218
     0.09389
    -0.32913
    -0.75546
    -1.14873
    -1.39990
    -1.88902
    -2.29221
    -2.36822
    -2.74497
    -2.58964
    -2.49050
    -1.60149
    -1.38007
    -1.70725
    -1.76343
    -1.70394
    -1.37677
    -1.20491
    -0.87774
    -0.48446
    -0.20355
     0.12032
     0.36819
     0.43759
     0.44089
     0.36819
     0.39793
     0.35497
     0.27896
     0.18312
     0.06084
    -0.00526
     0.04762
     0.07736
     0.03770
     0.00796
    -0.00856
    -0.07136
     0.03770
     0.06084
     0.05423
     0.04762
    -0.03170
    -0.00526
     0.07406
     0.12693
     0.11041
    -0.00526
    -0.00526
     0.14346
     0.16659
     0.17320
     0.16659
     0.12363
     0.25582
     0.40124
     0.63918
     0.55987
     0.47394
     0.31861
     0.32192
     0.44750
     0.52351
     0.50369
     0.50369
     0.55656
     0.45411
     0.35166
     0.37480
     0.20956
     0.14676
     0.10380
     0.06745
     0.07075
    -0.00856
     0.00796
     0.00135
    -0.07136
    -0.08127
    -0.08127
    -0.09118
    -0.09118
    -0.05483
    -0.00856
    -0.02839
    -0.02509
    -0.03500
    -0.01848
    -0.05153
    -0.00195
    -0.04822
    -0.06144
    -0.04492
    -0.06805
    -0.01848
    -0.00526
     0.00135
    -0.02509
    -0.31261
    -0.43819
    -0.60674
    -0.79842
    -0.30600
     0.68545
     0.67223
     0.31531
     0.48386
     1.12169
     1.48522
     3.23018
     6.05911
     6.87871
     5.81125
     3.45160
     1.90494
     1.78596
     2.69810
     3.20704
     3.08807
     2.49650
     1.94129
     1.23736
     0.12693
    -1.11899
    -2.13357
    -2.95648
    -3.35306
    -3.71989
    -3.90166
    -3.74303
    -3.32001
    -2.92012
    -2.52685
    -2.16662
    -1.82292
    -1.56184
    -1.53209
    -1.48252
    -1.37677
    -1.52218
    -1.63785
    -1.58167
    -1.48583
    -1.42303
    -1.49244
    -1.56514
    -1.60810
    -1.66429
    -1.60480
    -1.53209
    -1.48252
    -1.45608
    -1.37677
    -1.33711
    -1.23466
    -1.06611
    -1.02976
    -0.91409
    -0.76207
    -0.62326
    -0.58361
    -0.49437
    -0.22338
    -0.11762
    -0.09118
    -0.10440
     0.03109
     0.01457
     0.13685
     0.14346
     0.28557
     0.34175
     0.29879
     0.41776
     0.44420
     0.51360
     0.55987
     0.56648
     0.61605
     0.65571
     0.78460
     0.80443
     0.77799
     0.83086
     0.82095
     0.92340
     1.08534
     1.22414
     1.25058
     1.34972
     1.68021
     1.95781
     2.33126
     2.30482
     1.56454
     0.70859
     0.01127
    -0.24321
     0.26904
     0.54665
     0.50038
     0.24591
    -0.20685
    -0.77198
    -1.30075
    -1.91215
    -2.11044
    -2.18645
    -2.07409
    -1.90554
    -1.63785
    -1.40981
    -0.88104
    -0.47124
    -0.35557
    -0.35227
    -0.39192
    -0.31591
    -0.16720
     0.15998
     0.47394
     0.63257
     0.55656
     0.60614
     0.59953
     0.60614
     0.56317
     0.49708
     0.38802
     0.38141
     0.47394
     0.51030
     0.48055
     0.53343
     0.73833
     0.90357
     0.54665
    -0.06805
    -0.46133
    -0.43819
     0.18973
     0.60944
     0.93001
     0.68876
     0.14676
    -0.08127
    -0.05483
     0.22277
     0.44750
     0.37810
     0.33844
     0.48716
     0.64249
     0.76807
     0.85400
     0.93331
     0.89366
     0.70859
     0.50699
     0.32192
     0.17651
     0.22608
     0.30540
     0.23269
    -0.01848
    -0.23990
    -0.46794
    -0.64640
    -0.73563
    -0.96697
    -1.07272
    -0.47124
     0.02779
    -0.11432
    -0.11101
     0.56978
     1.05890
     1.65046
     4.51576
     6.51188
     4.63473
     2.92283
     1.90163
     2.33126
     2.60887
     3.30288
     5.41798
     6.49866
     5.99963
     4.22824
     2.25855
     1.07212
     0.72511
     0.20956
     0.06414
    -0.00195
    -0.25643
    -0.58691
    -1.01984
    -1.31397
    -1.50896
    -1.73369
    -1.96833
    -2.21289
    -2.40787
    -2.33517
    -2.36822
    -2.47397
    -2.36822
    -2.50702
    -2.52354
    -2.48389
    -2.27568
    -1.83614
    -1.63785
    -1.50896
    -1.54531
    -1.41973
    -1.34372
    -1.38338
    -1.54531
    -1.36685
    -1.21483
    -1.04298
    -0.87774
    -0.84138
    -0.79181
    -0.75546
    -0.77529
    -0.69597
    -0.66953
    -0.59021
    -0.57369
    -0.59352
    -0.47785
    -0.30269
    -0.23990
    -0.07466
    -0.00856
    -0.01848
     0.05753
     0.15998
     0.16659
     0.33183
     0.26574
     0.23599
     0.20956
     0.27235
     0.18973
     0.29548
     0.34836
     0.32192
     0.52021
     0.50699
     0.37480
     0.35166
     0.39793
     0.35497
     0.36158
     0.30540
     0.31201
     0.39463
     0.34175
     0.28887
     0.21286
     0.19634
     0.28557
     0.26904
     0.23599
     0.19964
     0.15998
     0.24921
     0.21947
     0.30209
     0.21616
     0.24260
     0.25582
     0.28226
     0.34836
     0.37480
     0.27896
     0.32522
     0.34175
     0.56978
     0.61275
     0.69867
     0.62266
     0.54995
     0.44420
     0.05753
     0.02779
     0.05423
     0.00466
     0.04431
    -0.29608
    -0.60013
    -0.78190
    -0.90087
    -0.75876
    -0.83808
    -0.82486
    -0.05483
     0.10050
    -0.52081
    -0.82816
    -0.66623
    -0.33244
    -0.03500
     0.09058
     0.21286
     0.21616
     0.22938
     0.15668
     0.03770
    -0.01187
    -0.14406
    -0.23660
    -0.36879
    -0.41836
    -0.38862
    -0.26304
    -0.24982
    -0.07136
    -0.13415
    -0.20024
     0.12032
     1.13160
     2.17593
     1.44556
     0.70859
    -1.13551
    -4.01072
    -4.98565
    -4.00742
    -2.73836
    -0.91739
     2.35109
     2.25525
    -0.21346
    -2.92343
    -3.91488
    -3.40924
    -2.44423
    -1.56184
    -0.48446
     0.47394
     1.08203
     1.57115
     1.74630
     1.87189
     1.14813
     0.25582
    -0.23660
    -0.50098
    -0.69266
    -0.74885
    -0.89096
    -0.92731
    -1.03306
    -1.16526
    -1.39329
    -1.57836
    -1.81631
    -1.83283
    -1.71716
    -1.65768
    -1.56514
    -1.42634
    -1.43295
    -1.31728
    -1.18509
    -0.91409
    -0.78520
    -0.60013
    -0.50429
    -0.40184
    -0.21016
    -0.07136
    -0.02839
     0.05092
     0.07075
     0.04762
     0.23930
     0.31531
     0.30540
     0.25582
     0.09389
     0.23269
     0.22938
     0.27565
     0.28557
     0.15668
     0.21286
     0.27565
     0.21286
     0.25913
     0.25582
     0.18312
     0.04431
    -0.01187
     0.05092
    -0.02178
    -0.32252
    -0.35888
    -0.29278
     0.02779
     0.21286
     0.12693
     0.00466
     0.02118
    -0.06144
    -0.05153
    -0.01848
     0.25252
     0.27565
     0.37480
     0.51360
     0.50699
     0.51360
     0.52021
     0.52351
     0.63588
     0.54004
     0.53343
     0.45411
     0.49708
     0.51691
     0.41776
     0.53343
     0.49377
     0.50369
     0.44089
     0.54665
     0.46403
     0.52351
     0.45081
     0.44750
     0.48386
     0.56317
     0.54995
     0.54995
     0.43428
     0.36158
     0.42767
     0.46733
     0.63588
     0.84739
     0.89035
     0.85730
     0.85069
     0.92010
     0.88705
     0.80112
     0.84078
     0.95314
     1.00602
     1.00933
     0.93331
     0.93331
     0.93992
     0.82095
     0.71850
     0.76477
     0.73502
     0.98289
     1.27041
     1.50836
     1.30676
     0.28557
    -1.00001
    -1.53540
    -0.74554
     0.95975
     2.44693
     2.71462
     0.63588
    -0.64970
    -0.67614
    -0.41836
    -0.24982
     0.30540
     0.70859
     1.06220
     1.06881
     0.94653
     0.97958
     1.24066
     1.32329
     2.57582
     2.22551
     0.78129
     0.62266
     0.54665
     0.31531
     0.27235
     0.39132
     0.53343
     0.46733
     0.17651
     0.28226
     0.57309
     0.04762
    -0.96366
    -1.47591
    -1.61802
    -1.50896
    -1.46930
    -1.40651
    -1.48252
    -1.46930
    -0.76537
    -0.24982
    -0.70588
    -0.87443
    -1.58167
    -1.85266
    -1.61802
    -1.29745
    -0.88765
    -0.58361
    -0.49768
    -0.60013
    -0.55717
    -0.40845
    -0.15398
    -0.04822
    -0.19363
    -0.33244
    -0.27626
    -0.07136
    -0.10440
    -0.08788
    -0.14737
    -0.21016
    -0.15728
    -0.16720
    -0.07136
    -0.07797
    -0.04161
    -0.23660
    -0.19694
    -0.17050
    -0.09449
    -0.11101
    -0.18042
    -0.29278
    -0.18042
    -0.14737
    -0.19033
    -0.17050
    -0.10771
     0.05423
     0.14015
     0.10380
     0.01787
    -0.12423
    -0.23660
    -0.12093
     0.09389
     0.30870
     0.26574
     0.30540
     0.33183
     0.35827
     0.16990
     0.09389
     0.05753
     0.05092
     0.07075
     0.21286
     0.27896
     0.22938
     0.10050
     0.09389
     0.06084
     0.03109
    -0.16389
    -0.33574
    -0.39853
    -0.14076
    -0.04492
    -0.12754
    -0.26634
    -0.41506
    -0.39192
    -0.43819
    -0.48777
    -0.36549
    -0.45472
    -0.30930
    -0.29608
    -0.21346
    -0.17711
    -0.12093
    -0.08788
    -0.07797
    -0.10110
    -0.02839
    -0.04492
     0.00135
    -0.01517
     0.17320
     0.16990
     0.21286
     0.26904
     0.32192
     0.32192
     0.47394
     0.43428
     0.52021
     0.36158
     0.39463
     0.32192
     0.19634
     0.01787
    -0.27626
    -0.51751
    -0.61665
    -0.04822
     0.82095
     0.98289
     0.52351
    -0.09449
    -0.10771
     0.09389
     0.37810
     0.44420
     0.18312
    -0.56378
    -1.20822
    -1.23796
     0.66232
     3.39872
     3.10459
     0.82425
    -0.57039
    -1.14873
    -0.97027
    -0.49107
    -0.03831
     0.66562
     1.11508
     1.07873
     1.16796
     0.77468
     0.62596
     0.27565
     0.18312
     0.09389
    -0.16059
     0.16659
     2.80055
     5.16350
     3.33923
     1.43565
    -0.22668
    -0.96036
    -0.81164
    -0.11762
     0.81434
     1.40591
     1.24727
     0.54334
    -0.28287
    -1.09916
    -1.54201
    -1.87910
    -2.04104
    -1.97494
    -1.85597
    -1.75352
    -1.69734
    -1.55853
    -1.45608
    -1.12890
    -0.99671
    -0.98349
    -1.02315
    -1.07933
    -1.08925
    -1.01654
    -0.89426
    -0.79511
    -0.61335
    -0.49768
    -0.32583
    -0.36879
    -0.36549
    -0.24651
    -0.14737
    -0.07797
    -0.16720
    -0.20024
    -0.15067
    -0.26965
    -0.29939
    -0.36879
    -0.38532
    -0.34235
    -0.25312
    -0.21016
    -0.18703
    -0.19033
    -0.29608
    -0.27626
    -0.10440
     0.02118
     0.06084
     0.09389
     0.10380
     0.17651
     0.30209
     0.30870
     0.32522
     0.24591
     0.19634
     0.21947
     0.26574
     0.32192
     0.26904
     0.18973
     0.20956
     0.30870
     0.16990
     0.21286
     0.17651
     0.12032
     0.20295
     0.20295
     0.23930
     0.21616
     0.28226
     0.25582
     0.29879
     0.34175
     0.23930
     0.22608
     0.12693
     0.17651
     0.23930
     0.15668
     0.11372
     0.12693
     0.11372
     0.09719
     0.05092
     0.16329
     0.12032
     0.05092
     0.12032
     0.13024
     0.16990
     0.14676
     0.23599
     0.23269
     0.38141
     0.35827
     0.37149
     0.48386
     0.42767
     0.48386
     0.38802
     0.11372
    -0.19694
    -0.97688
    -2.11374
    -3.06223
    -2.87055
    -1.66429
    -0.81494
     0.01787
     0.44420
    -0.32913
    -1.13551
    -1.41973
    -1.32058
    -0.90748
    -0.00195
     0.77138
     1.33320
     1.53479
     1.75952
     1.84875
     1.58437
     1.20101
     0.78460
     0.67223
     0.55656
     0.34175
    -0.05814
    -0.51420
    -0.92731
    -0.93392
    -0.92731
    -1.05950
    -1.09255
    -0.85130
    -0.63648
    -0.27956
    -0.06144
    -0.01187
     0.15007
     0.60944
     0.26574
     0.75485
     1.65377
     1.00933
    -0.11762
     0.22938
     1.08534
     1.14482
     0.77799
     0.74494
     0.79121
     0.38802
    -0.03831
    -0.38532
    -0.77198
    -1.20822
    -1.39990
    -1.14543
    -1.28093
    -0.98019
     0.17981
     0.55656
    -0.71580
    -1.56514
    -1.77335
    -1.24127
     0.06414
     1.18448
     1.02254
     0.17651
     0.09389
     0.07406
     0.28226
     0.52682
     0.72180
     0.80112
     0.89035
     0.79451
     0.70859
     0.59292
     0.50699
     0.39463
     0.33183
     0.23930
     0.09389
     0.01127
     0.00135
    -0.00526
    -0.11101
    -0.10440
    -0.07136
    -0.15398
    -0.12423
    -0.13415
    -0.18703
    -0.23660
    -0.22338
    -0.21677
    -0.29939
    -0.22668
    -0.32583
    -0.26965
    -0.30600
    -0.31261
    -0.50759
    -0.47785
    -0.41506
    -0.42828
    -0.40845
    -0.43819
    -0.45141
    -0.50098
    -0.54395
    -0.45141
    -0.33905
    -0.40514
    -0.40184
    -0.37210
    -0.31261
    -0.24651
    -0.33905
    -0.21677
    -0.21346
    -0.13415
    -0.16389
    -0.06144
    -0.01517
    -0.07797
    -0.07797
    -0.06475
    -0.18042
     0.06084
     0.00796
    -0.06144
    -0.00195
    -0.05153
    -0.12093
    -0.09779
    -0.06805
    -0.09449
     0.02448
     0.01127
     0.10050
     0.04101
     0.05753
     0.18312
     0.19634
     0.30870
     0.32853
     0.27896
     0.33514
     0.44089
     0.40785
     0.42767
     0.43428
     0.46403
     0.32853
     0.41115
     0.39132
     0.28887
     0.22938
     0.15998
     0.18312
     0.18642
     0.15337
     0.07736
    -0.02509
    -0.03831
    -0.00856
     0.00796
     0.02779
    -0.04492
    -0.11432
    -0.13084
    -0.09449
    -0.06475
    -0.13745
    -0.15067
    -0.19694
    -0.18703
    -0.16720
    -0.29278
    -0.30600
    -0.32913
    -0.72571
    -0.78851
    -0.69266
    -0.89426
    -0.93392
    -0.62326
    -0.38532
    -0.54725
    -0.55386
    -0.28947
    -0.08458
    -0.44150
    -0.63318
    -0.31591
     0.04101
     0.54995
     0.00135
    -0.10110
    -0.04492
    -0.10771
     0.10050
     0.39793
     0.53673
     0.47064
     0.18312
    -0.26634
    -0.17381
    -0.17711
    -0.16720
    -0.08458
    -0.06475
    -0.30269
    -0.23660
     0.25252
     0.44750
     1.53149
     3.41525
     1.14482
     0.78129
     1.23736
     1.19109
     0.84078
     1.38938
     2.47667
     3.45490
     3.23348
     2.59895
     1.88180
     1.52158
     1.75952
     2.25194
     1.79588
     0.92340
     0.55656
     0.22277
     0.03440
    -0.04822
    -0.28287
    -0.75876
    -0.98349
    -1.16195
    -1.32389
    -1.57175
    -1.81300
    -2.03773
    -2.13027
    -2.09722
    -1.96503
    -1.84936
    -1.65437
    -1.55523
    -1.46269
    -1.20161
    -1.05950
    -1.14212
    -0.90748
    -0.81494
    -0.61665
    -0.48446
    -0.41175
    -0.35557
    -0.28947
    -0.23990
    -0.21346
    -0.08458
    -0.08127
    -0.11432
    -0.03831
     0.06414
     0.06414
     0.01127
    -0.03170
     0.04762
     0.10380
     0.10050
     0.13024
     0.07406
     0.04762
     0.06414
     0.09058
     0.14015
     0.15668
     0.09058
     0.14346
     0.10380
     0.10380
     0.13354
     0.07075
     0.10050
     0.09719
     0.12032
     0.15337
     0.09719
     0.11041
     0.05753
     0.03440
     0.12693
     0.15668
     0.11372
     0.01127
     0.08397
     0.12693
     0.10380
     0.05753
     0.04431
     0.05092
     0.14676
     0.13024
     0.13354
     0.07075
     0.11041
     0.05753
     0.18973
     0.21286
     0.21616
     0.15007
     0.12363
     0.20956
     0.35497
     0.23599
     0.28557
     0.30209
     0.32522
     0.34505
     0.35166
     0.32853
     0.33514
     0.23930
     0.34505
     0.43759
     0.43428
     0.24260
     0.18973
     0.18973
     0.19634
     0.16990
     0.12693
    -0.00856
    -0.07466
    -0.17711
    -0.23990
    -0.40845
    -0.70588
    -1.37677
    -2.31534
    -2.48389
    -1.58167
    -0.43819
     0.93001
     1.12499
     0.00466
    -0.55056
    -1.03967
    -0.63318
    -0.09449
     0.58631
     0.99941
     1.19440
     1.27041
     1.17457
     0.92340
     0.52682
     0.27565
     0.01787
    -0.17050
    -0.42497
    -0.60013
    -0.86121
    -0.93722
    -0.84799
    -1.14212
    -1.48583
    -1.43956
    -1.29084
    -0.83808
    -0.25312
    -0.12423
     0.38471
     0.65240
     0.02118
    -0.50759
    -0.53403
    -0.18372
    -0.33574
    -0.47124
     1.02254
     2.47998
     3.06163
     3.65650
     2.25855
    -0.01517
    -0.58030
    -0.47785
    -0.35888
     0.99280
     1.42243
     1.29354
     1.35633
     1.44226
    -0.27626
    -1.10246
    -1.50565
    -1.56184
    -1.22144
    -0.74554
    -0.50098
    -0.93392
    -1.09585
    -0.98349
    -0.85460
    -0.60343
    -0.35888
    -0.12423
    -0.08127
    -0.21346
    -0.36218
    -0.09449
    -0.01187
    -0.02509
    -0.07136
    -0.10110
     0.00135
     0.04431
     0.10380
     0.04101
     0.02118
     0.11372
     0.21616
     0.30209
     0.32853
     0.24260
     0.31201
     0.37480
     0.42437
     0.43428
     0.51030
     0.47725
     0.43759
     0.43098
     0.40785
     0.31201
     0.32522
     0.21616
     0.20625
     0.19634
     0.17651
     0.14015
     0.02118
     0.08397
     0.00796
    -0.02839
    -0.04492
    -0.13745
    -0.11101
     0.02779
     0.13024
     0.21286
     0.21616
     0.15668
     0.24921
     0.36819
     0.15007
     0.06745
     0.06084
     0.11372
     0.10711
     0.18642
     0.14676
    -0.02178
    -0.17050
    -0.20685
    -0.17381
    -0.15067
    -0.27956
    -0.57700
    -0.46794
    -0.40514
    -0.51420
    -0.44811
    -0.43158
    -0.32583
    -0.32583
    -0.25312
    -0.27295
    -0.20024
    -0.16389
    -0.10440
    -0.07136
     0.02779
     0.01457
     0.00135
    -0.01517
     0.13354
     0.14676
     0.12363
     0.06414
    -0.15398
    -0.02509
     0.15337
     0.32192
     0.26904
     0.37480
     0.53673
     0.40785
     0.37149
     0.35827
     0.24921
     0.17320
     0.48716
     0.94653
     0.87052
     0.81104
     0.66562
     0.58300
     0.61275
     0.43428
     0.47394
     0.39463
     0.35827
     0.31201
     0.30209
     0.30540
     0.38141
     0.22277
     0.22938
     0.09719
     0.15007
     0.10380
     0.06414
     0.02448
    -0.16389
    -0.37871
    -0.43158
    -0.39192
     0.17651
     1.06551
     1.96112
     1.96442
     0.85730
     0.21286
     0.06745
     0.98619
     1.70334
     2.27508
     2.29160
     0.67884
    -0.65301
    -0.78520
    -0.14076
     0.81765
     0.57970
     0.13024
     0.03440
    -0.45141
    -1.08925
    -1.91876
    -2.50372
    -1.69734
    -1.14873
    -1.02645
    -1.24788
    -1.60480
    -0.99010
    -0.15728
     0.08728
    -0.15398
    -0.54725
    -0.81825
    -0.58361
    -0.39192
    -0.06144
     0.18312
     0.23269
     0.26904
     0.38471
     0.18973
     0.05423
    -0.26304
    -0.63318
    -1.00662
    -1.20822
    -1.34702
    -1.17517
    -0.38862
     0.26574
     0.11702
    -0.28287
    -0.45802
    -0.20685
     0.00135
     0.05092
    -0.05814
     0.26904
     0.72180
     1.11508
     1.44556
     1.57445
     1.38277
     1.09525
     0.88044
     0.73172
     0.83417
     0.99611
     1.12499
     1.06220
     0.75816
     0.50038
     0.22277
     0.42437
     0.63588
     0.77138
     0.85069
     0.65901
     0.42106
     0.25252
     0.17651
     0.11041
     0.00466
    -0.06475
    -0.08458
     0.17651
     0.07736
    -0.05153
    -0.24321
    -0.20024
    -0.03170
    -0.01517
    -0.09118
    -0.09449
    -0.22668
    -0.29278
    -0.20685
    -0.15067
    -0.20355
    -0.16720
    -0.10110
     0.03440
     0.08067
    -0.00526
     0.02779
     0.07736
     0.09719
     0.09389
     0.18312
     0.09719
     0.10711
     0.08728
     0.11702
     0.15337
     0.08067
    -0.02178
    -0.11101
    -0.09449
    -0.17381
    -0.39523
    -0.87443
    -1.21813
    -0.66953
    -0.44150
    -0.61335
    -0.92731
    -0.87443
    -0.73563
    -0.30269
    -0.56708
    -0.76207
    -0.98019
    -0.86782
    -0.53734
    -0.48777
    -0.26965
    -0.11101
    -0.04822
    -0.09449
     0.00135
     0.08067
     0.03440
    -0.14076
    -0.03500
     0.01127
     0.18642
     0.24591
     0.14676
     0.15007
     0.23930
     0.25252
     0.27565
     0.13024
     0.01787
    -0.13084
    -0.63979
    -2.27568
    -5.12445
    -6.44638
    -4.53288
    -1.25118
     0.65240
     2.79063
     0.47394
    -3.70668
    -4.48331
    -3.54143
    -2.00138
    -0.60674
     0.43759
     1.10847
     1.44556
     1.56454
     1.58437
     1.37286
     1.30346
     1.30346
     1.11508
     0.85069
     0.53012
     0.29548
     0.14676
     0.14346
     0.13685
     0.25252
     0.25913
     0.22608
     0.21947
     0.15668
     0.22938
     0.11372
     0.11041
     0.06745
     0.13024
     0.20625
     0.20956
     0.30209
     0.22277
     0.18973
     0.23599
     0.17981
     0.24921
     0.21947
     0.09389
     0.05423
     0.02118
     0.04101
    -0.13745
    -0.34896
    -0.50429
    -0.76207
    -0.80172
    -0.83477
    -0.60343
    -0.46794
    -0.31261
    -0.41175
    -0.59021
    -0.58361
    -0.55056
    -0.47785
    -0.28947
    -0.14076
    -0.05483
     0.01127
     0.05092
     0.12032
     0.20295
     0.24591
     0.22938
     0.14676
    -0.00195
    -0.15398
    -0.23990
    -0.16389
     0.02448
     0.16990
     0.33183
     0.46403
     0.52021
     0.65901
     0.48055
     0.49377
     0.54665
     0.69537
     0.99941
     1.12830
     1.27041
     1.46209
     1.33320
     1.55793
     1.48192
     1.43565
     1.70665
     1.61742
     1.40591
     1.05890
     1.03907
     1.02254
     1.01594
     0.93331
     0.87052
     0.68876
     0.37810
     0.22608
     0.13024
     0.02118
    -0.14406
    -0.11762
    -0.12093
    -0.20355
    -0.07136
    -0.04161
    -0.07466
    -0.02839
    -0.02178
     0.05753
     0.13354
     0.13354
     0.17320
     0.22608
     0.21286
     0.29548
     0.24921
     0.23930
     0.16659
     0.10711
     0.20295
     0.12693
     0.06084
     0.03109
     0.03109
    -0.00856
     0.08397
     0.05753
    -0.00195
    -0.04161
    -0.05153
    -0.07466
    -0.00195
     0.02118
    -0.11432
    -0.11762
    -0.01187
    -0.03170
    -0.14076
    -0.20024
    -0.17050
     0.04431
     0.19964
     0.28887
     0.11702
     0.15668
     0.16329
     0.23930
     0.34505
     0.31861
     0.41446
     0.42106
     0.09719
     0.14676
     0.24591
     0.03109
    -0.01187
     0.44750
     0.70528
     0.55987
     0.22277
    -0.02839
     0.14346
     0.73833
     1.48522
     1.65046
    -0.05153
    -0.21016
     0.64249
     0.42437
     0.82095
     1.43895
     1.79588
     1.08534
     0.22277
    -0.10110
    -0.05483
    -0.35227
    -0.70919
     0.18973
     1.10847
     1.00272
     0.32522
     0.07075
     0.03109
     0.25582
     0.56317
     0.82756
     1.04568
     0.70198
    -0.18703
    -0.81494
    -0.56708
    -0.46463
    -1.02976
    -1.63785
    -2.30542
    -2.97961
    -3.85209
    -4.51306
    -4.48001
    -4.35773
    -3.97767
    -3.68354
    -3.88183
    -3.83226
    -3.50839
    -2.70201
    -1.63454
    -1.09916
    -1.31397
    -1.18178
    -0.28287
     0.59292
     1.37616
     1.88841
     2.05365
     1.67690
     1.25388
     0.72180
     0.69867
     0.93001
     1.32329
     1.42573
     1.19770
     0.89696
     0.47064
     0.34836
     0.29548
     0.42437
     0.60944
     0.73833
     0.81104
     0.83747
     0.77799
     0.82756
     0.81434
     0.75155
     0.68876
     0.63257
     0.67884
     0.63588
     0.61605
     0.43759
     0.30209
     0.33844
     0.39132
     0.35827
     0.31201
     0.06414
    -0.03500
    -0.02178
    -0.14737
    -0.16059
    -0.22338
    -0.29608
    -0.25973
    -0.23329
    -0.27956
    -0.23329
    -0.34235
    -0.33244
    -0.26634
    -0.28947
    -0.21346
    -0.14406
    -0.15728
    -0.10771
    -0.02839
    -0.08127
    -0.19363
    -0.29278
    -0.41506
    -0.11101
     0.18973
     0.14676
     0.35827
     0.38471
     0.46403
     0.44089
     0.13354
     0.06414
     0.30870
     0.53343
     0.69867
     0.74824
     0.65240
     0.49708
     0.36819
     0.20625
     0.17981
     0.31201
     0.72511
     0.88044
     0.86061
     0.72511
     0.35497
     0.21947
     0.12363
     0.13685
     0.25582
     0.36819
     0.53343
     0.93331
     0.77799
     0.71850
     0.67223
     0.38802
    -0.51751
    -0.58030
    -0.35557
    -0.21677
    -0.02509
     0.30870
     0.20295
    -0.13415
    -0.36879
    -0.33244
    -0.46794
    -0.50759
    -0.49437
    -0.51090
    -0.45802
    -0.58361
    -0.64309
    -0.13415
     0.25252
    -0.07797
     0.03440
     0.06084
    -0.03170
    -0.21016
     0.07406
     0.09058
     0.24591
     0.30209
     0.29548
     0.30870
     0.10050
     0.26904
     0.69537
    -0.14076
    -0.60343
    -0.03170
     0.20295
    -0.11762
    -0.28287
    -0.34235
    -0.45802
    -0.46794
    -0.45141
    -0.54064
    -0.71249
    -0.98019
    -0.43489
     0.67554
     1.42243
     1.80910
     0.54665
    -1.04628
    -1.20491
    -0.08458
     0.79121
     1.09525
     1.00602
     0.79451
     0.62266
     0.48055
     0.34836
     0.22608
     0.12693
     0.03770
     0.02118
     0.01127
     0.01787
    -0.01187
    -0.06475
    -0.14737
    -0.36879
    -0.65631
    -0.66292
    -0.36549
     0.00796
     0.31531
     0.12363
    -0.39192
    -0.54064
    -0.72902
    -0.79842
    -0.58691
    -0.40845
    -0.32913
    -0.14737
     0.09058
     0.18312
    -0.11101
    -0.41175
    -0.48777
    -0.58030
    -0.32913
    -0.16389
     0.08067
     0.27235
     0.32522
     0.15007
     0.12693
     0.14346
     0.12693
     0.32522
     0.30540
     0.46403
     0.58300
     0.63918
     0.74494
     0.68215
     0.56978
     0.52021
     0.72841
     0.77138
     0.61275
     0.59953
     0.51360
     0.31531
    -0.13415
    -0.27626
    -0.59021
    -1.00001
    -1.11568
    -0.68606
    -0.25312
    -0.37210
    -0.88765
    -1.28093
    -1.18178
     0.22608
     1.06220
     0.54334
    -0.28287
    -0.24321
     0.27565
     0.86722
     1.28693
     1.49514
     1.42904
     1.46870
     1.40921
     1.22084
     1.08864
     0.88374
     0.74824
     0.54004
     0.32192
     0.25582
     0.04101
     0.04431
     0.02118
    -0.10771
    -0.06144
    -0.12093
    -0.17711
    -0.24651
    -0.23329
    -0.24651
    -0.40845
    -0.41506
    -0.41506
    -0.31922
    -0.39523
    -0.40514
    -0.38532
    -0.41836
    -0.32913
    -0.42828
    -0.39192
    -0.35557
    -0.47124
    -0.43819
    -0.47124
    -0.49437
    -0.47124
    -0.26634
     0.14015
     0.34175
     0.23930
     0.20956
     0.19303
     0.20956
     0.20295
     0.13685
     0.00135
    -0.17381
    -0.54725
    -0.50429
    -0.49768
    -0.34235
    -0.08458
     0.08728
     0.11041
     0.35166
     0.50699
     0.24260
    -0.37540
    -0.62657
     0.24591
     0.65901
     0.78129
     0.99611
     1.21753
     1.06881
     0.80112
     0.56317
     0.41446
     0.17320
    -0.00195
    -0.00526
     0.01127
     0.01787
    -0.20024
    -0.38862
    -0.53734
    -0.42828
    -0.41506
    -0.25643
    -0.27295
    -0.22668
    -0.21346
    -0.11432
    -0.07797
    -0.12093
    -0.17050
    -0.20685
    -0.22999
    -0.37871
    -0.41506
    -0.61665
    -0.83147
    -0.87774
    -0.77859
    -0.60674
    -0.19694
    -0.03170
    -0.05153
    -0.58030
    -0.94053
    -1.13882
    -1.21152
    -1.14543
    -1.24788
    -1.19500
    -0.97358
    -0.29939
     0.12363
    -0.45141
    -0.96036
    -1.26110
    -1.30406
    -1.10577
    -0.90417
    -0.48446
     0.00796
     0.12693
     0.02118
     0.03770
    -0.26965
    -0.72902
    -0.60013
    -0.21677
     0.61935
     1.21753
     0.54004
    -0.15398
    -0.20355
    -0.22007
     0.14346
     0.18312
    -0.24982
    -0.83477
     0.26243
     1.03246
     0.29218
    -0.38862
    -0.71910
    -1.55192
    -1.04298
     0.74494
     0.91018
     0.46072
    -0.33905
    -0.35888
    -0.39192
    -0.28947
     0.02779
     0.24260
     0.35497
     0.42106
     0.46403
     0.35827
     0.51030
     0.38802
     0.38471
     0.30540
     0.17651
     0.15668
     0.20295
     0.27896
     0.20295
     0.20295
     0.17320
     0.23930
     0.25252
     0.30209
     0.18973
     0.22608
     0.20295
     0.23599
     0.28887
     0.16990
     0.20295
     0.15007
     0.18312
     0.26574
     0.29548
     0.18642
     0.14015
     0.21616
     0.21616
     0.23599
     0.13024
     0.15668
     0.19964
     0.21286
     0.28887
     0.24260
     0.19634
     0.19964
     0.22277
     0.31201
     0.31531
     0.31861
     0.23599
     0.37149
     0.34175
     0.36158
     0.39463
     0.50699
     0.52351
     0.68876
     0.86722
     1.31668
     1.61411
     1.55132
     0.92670
     0.13354
    -1.03637
    -1.54531
    -1.79648
    -2.41779
    -1.91876
     0.08728
     0.27565
    -0.21346
    -0.63979
    -1.65107
    -1.62793
    -0.63979
    -0.51090
    -0.24321
     0.26574
     0.83086
     1.61081
     1.88180
     2.07348
     2.00408
     1.98756
     2.20237
     2.08340
     1.66038
     1.28363
     0.94323
     0.67554
     0.53343
     0.42106
     0.49377
     0.58300
     0.43759
     0.43759
     0.47394
     0.44750
    -0.18703
    -0.48446
    -0.40845
    -0.06805
    -0.09118
    -0.10110
     0.37480
     0.12363
    -0.06475
    -0.42167
    -0.64970
    -0.69597
    -0.58361
    -0.38201
    -0.32583
    -0.42497
    -0.73232
    -0.95044
    -0.49768
     0.18312
    -0.32583
    -0.59682
    -0.82486
    -0.62326
    -0.58361
    -0.66623
    -0.71249
    -0.68275
    -0.57700
    -0.54064
    -0.43158
    -0.27626
    -0.21346
    -0.15067
    -0.16720
    -0.25973
    -0.36549
    -0.31261
    -0.35888
    -0.23329
    -0.22007
    -0.05814
     0.02448
     0.08728
    -0.03500
    -0.06805
    -0.12423
    -0.09779
    -0.08127
    -0.17711
    -0.08127
    -0.02509
    -0.00526
     0.00796
    -0.00195
    -0.03831
    -0.08788
     0.08397
     0.06084
    -0.04822
     0.00466
    -0.06805
    -0.02509
     0.04101
     0.06084
     0.02448
     0.01127
     0.03109
     0.03770
     0.02448
     0.05092
     0.06084
     0.06414
     0.10711
     0.17651
     0.10050
     0.09058
     0.05092
     0.06414
     0.11372
     0.20956
     0.14346
     0.12693
     0.11702
     0.17651
     0.08067
     0.13024
     0.12032
     0.13354
     0.13354
     0.11702
     0.13024
     0.12363
     0.09389
     0.03440
     0.11372
     0.15668
     0.14346
     0.11702
     0.10380
     0.09058
     0.09058
     0.08067
     0.11702
     0.11372
     0.11041
     0.11041
     0.19303
     0.16659
     0.09058
     0.05753
     0.08728
     0.11702
     0.16659
     0.05423
     0.13354
     0.07075
     0.05753
     0.09058
     0.09389
     0.05092
     0.03109
     0.08728
     0.11372
     0.07406
     0.00466
    -0.07136
     0.02118
     0.13354
     0.04431
     0.07736
     0.06414
     0.09058
    -0.00856
    -0.00195
     0.00466
    -0.10440
    -0.13084
    -0.19363
    -0.33574
    -0.50429
    -0.21346
     0.94323
     2.32465
     3.01206
     1.13491
    -0.37210
    -0.36879
    -0.13415
     0.73833
     2.59895
     3.03519
     1.99086
    -0.73893
    -0.92400
     0.82756
     0.24591
    -1.07603
    -1.86919
    -1.57506
    -2.11705
    -2.73175
    -2.27899
     0.00135
    -1.05289
    -2.96970
    -1.63454
    -1.50235
    -1.51226
    -0.69597
    -0.39853
    -0.65631
    -0.49768
    -0.22338
     0.09389
     0.56978
     0.52021
     0.34505
     0.23599
     0.17320
     0.01457
    -0.06805
    -0.08788
    -0.16059
    -0.19033
    -0.13415
    -0.09779
    -0.06475
     0.01787
     0.13685
     0.15337
     0.08728
     0.11372
     0.12363
     0.15998
     0.13024
     0.06084
    -0.09118
    -0.18042
    -0.31922
    -0.51751
    -0.72902
    -0.59021
    -0.51420
    -0.40184
    -0.32252
    -0.35557
    -0.49768
    -0.50429
    -0.54064
    -0.47785
    -0.35888
    -0.12754
    -0.09449
    -0.00526
     0.12693
     0.15007
     0.23599
     0.25582
     0.25252
     0.18312
     0.15998
     0.13024
     0.13685
     0.05092
     0.05092
     0.01127
     0.05753
     0.04762
     0.07075
     0.04431
     0.01127
     0.09058
     0.08728
     0.11702
     0.10380
     0.08067
     0.11041
     0.13354
     0.20956
     0.14346
     0.18973
     0.20295
     0.15337
     0.17981
     0.16990
     0.13024
     0.19303
     0.17981
     0.15668
     0.18973
     0.16329
     0.15007
     0.12363
     0.07406
     0.18312
     0.09719
     0.16329
     0.14346
     0.11372
     0.13024
     0.10380
     0.15998
     0.18312
     0.10711
     0.18642
     0.13685
     0.17651
     0.13685
     0.19303
     0.10380
     0.26574
     0.32522
     0.15668
     0.19964
     0.15668
     0.10711
     0.19964
     0.20625
     0.16329
     0.15668
     0.11041
     0.11372
     0.13354
     0.15998
     0.09058
     0.02448
     0.07406
     0.07406
     0.02448
     0.05753
     0.07075
    -0.01848
     0.04762
     0.04431
     0.10380
     0.00466
    -0.05483
    -0.04161
     0.02448
    -0.01848
     0.05092
     0.05753
     0.18312
     0.36819
     0.40785
     0.32853
     0.16659
     0.03109
    -0.01848
    -0.17381
    -0.33905
    -0.51090
    -0.42497
    -0.35557
    -0.46463
    -0.38201
    -0.11762
     0.72511
     1.87850
     1.58767
    -0.29939
    -1.17517
    -0.93392
     0.00135
     1.08203
     2.27177
     1.62733
     1.57445
     2.01400
     2.54607
     1.01594
     0.39463
     0.11041
     0.47064
     0.98619
     1.11508
     0.80773
     0.72180
     0.57970
     0.14346
    -0.12093
     0.01787
     0.07736
    -0.11101
    -0.30600
    -0.39192
    -0.21016
    -0.11432
    -0.13084
    -0.10771
    -0.05153
    -0.11432
     0.05092
     0.09389
     0.32853
     0.41446
     0.60283
     0.73833
     0.69206
     0.47064
     0.34175
     0.50038
     0.50699
     0.46403
     0.39463
     0.44089
     0.30870
     0.16329
     0.01127
     0.03770
     0.03440
     0.11372
     0.02448
     0.04762
     0.07406
     0.15337
     0.10711
     0.10380
     0.14676
     0.22277
     0.34505
     0.36819
     0.46403
     0.41776
     0.44089
     0.34175
     0.38471
     0.39463
     0.33183
     0.16990
     0.15668
     0.15337
     0.03440
    -0.17381
    -0.47785
    -0.78851
    -0.84799
    -0.63979
    -0.38201
    -0.40845
    -0.62326
    -0.74554
    -0.85791
    -0.83147
    -0.78851
    -0.78190
    -0.67614
    -0.52081
    -0.34896
    -0.33244
    -0.39523
    -0.30269
    -0.15067
    -0.09449
    -0.10110
    -0.04161
    -0.23329
    -0.14737
    -0.18703
    -0.17381
    -0.27295
    -0.39192
    -0.45141
    -0.42167
    -0.27956
    -0.22338
    -0.20685
    -0.22999
    -0.31261
    -0.34566
    -0.33905
    -0.36549
    -0.46463
    -0.40184
    -0.38862
    -0.38862
    -0.41836
    -0.59352
    -0.77529
    -0.92731
    -1.09255
    -1.24788
    -1.20822
    -1.11238
    -1.00993
    -1.10246
    -1.45608
    -2.04434
    -2.31864
    -1.96503
    -1.16856
    -0.85130
    -0.65962
    -0.75546
    -0.96697
    -1.19500
    -1.21483
    -0.90748
    -0.45802
     0.21947
     0.57309
     0.33183
     0.27896
     0.45411
     0.19964
    -0.24982
    -0.58691
    -0.67945
    -0.18703
     0.47725
     0.40785
    -0.18372
    -0.73232
    -0.91739
    -0.82155
    -0.74224
    -0.50098
    -0.21677
    -0.28617
    -0.22007
     0.16329
     0.51691
     0.30870
     0.27896
    -0.03170
     0.00466
     0.00466
     0.31531
     0.30540
     0.13354
    -0.10771
    -0.06144
     0.12693
     0.19964
     0.14676
    -0.11432
    -0.14076
    -0.53403
    -0.56708
    -0.26304
    -0.05814
    -0.33244
    -0.36549
    -0.30930
    -0.20355
    -0.09779
     0.04101
     0.10380
    -0.02178
    -0.14737
    -0.29278
    -0.21346
    -0.10771
     0.00466
     0.15668
     0.27565
     0.35166
     0.50038
     0.60614
     0.57970
     0.65901
     0.60944
     0.74824
     0.75155
     0.81765
     0.82425
     0.81104
     0.91018
     0.88044
     0.91679
     0.83747
     0.64249
     0.47394
     0.44089
     0.38141
     0.30870
     0.17320
     0.27235
     0.85730
     0.89696
     0.52682
     0.24591
     0.08728
     0.12693
     0.24921
     0.45411
     0.61605
     0.62266
     0.62927
     0.66893
     0.71520
     0.65240
     0.58631
     0.48055
     0.50699
     0.43428
     0.48055
     0.44089
     0.38471
     0.31861
     0.34505
     0.29879
     0.35166
     0.29879
     0.28887
     0.20956
     0.28557
     0.34505
     0.24591
     0.21616
     0.19303
     0.20295
     0.16329
     0.12693
     0.06084
    -0.00195
     0.06745
     0.04431
     0.01127
    -0.04492
    -0.03831
    -0.08458
    -0.11762
    -0.02178
    -0.03500
    -0.08788
    -0.17381
    -0.12423
    -0.14737
    -0.22007
    -0.26965
    -0.25312
    -0.30269
    -0.32913
    -0.28947
    -0.36549
    -0.39853
    -0.45472
    -0.45802
    -0.39523
    -0.50759
    -0.63318
    -0.75876
    -0.84799
    -0.69597
    -0.33905
    -0.27956
    -0.19694
    -0.25643
     0.00135
    -0.37210
    -0.10440
    -0.28947
    -0.31261
    -0.21346
    -0.04161
     0.01457
     0.00135
    -0.07466
    -0.09449
    -0.21346
    -0.28947
    -0.38532
    -0.41836
    -0.53403
    -0.66953
    -0.51090
    -0.53403
    -0.77529
    -0.71580
    -0.14406
     0.45742
     0.72511
     0.48386
     0.02118
     0.37480
     3.18391
     3.89775
     1.10517
     0.37480
     0.16659
     0.08067
    -0.09779
     0.81104
     1.55793
     0.82095
     0.51360
    -0.65301
    -1.58828
    -1.70064
    -1.80970
    -1.03637
    -1.17848
    -1.92867
    -1.93528
    -1.67420
    -1.43625
    -1.09916
    -0.88104
    -0.71910
    -0.48777
    -0.33905
    -0.31261
    -0.10110
    -0.04492
    -0.31261
     0.27565
     0.07736
    -0.43158
    -0.25643
     0.17320
     1.04898
     1.16135
     1.60089
     2.37422
     1.87189
     1.16135
     0.74494
     0.07736
    -0.01848
     0.70859
     1.07873
     1.15804
     1.28032
     0.91018
     0.16659
    -0.34896
    -0.94053
    -1.06942
    -1.20491
    -0.98349
    -0.97027
    -0.74224
    -0.65631
    -0.65962
    -0.66953
    -0.65962
    -0.55056
    -0.34566
    -0.22007
    -0.12754
    -0.08127
    -0.08788
    -0.07797
    -0.05483
    -0.09779
    -0.30930
    -0.39853
     0.19964
     1.75622
     1.58767
     0.70198
     0.39463
     0.30209
     0.54334
     0.87052
     1.04237
     1.25058
     1.30676
     1.27702
     1.30346
     1.26710
     1.19440
     1.01594
     0.89366
     0.78129
     0.76477
     0.60283
     0.60944
     0.48386
     0.49377
     0.47064
     0.40454
     0.47394
     0.38471
     0.32853
     0.29548
     0.40454
     0.41446
     0.38471
     0.30540
     0.30870
     0.31531
     0.22277
     0.18642
     0.25913
     0.19964
     0.14015
     0.07406
     0.17651
     0.06414
    -0.01848
     0.00796
    -0.08458
     0.01787
    -0.08458
    -0.14076
    -0.16720
    -0.18703
    -0.12754
    -0.17381
    -0.18703
    -0.25643
    -0.24321
    -0.26634
    -0.25643
    -0.33244
    -0.34235
    -0.37210
    -0.33905
    -0.26965
    -0.29608
    -0.36549
    -0.32583
    -0.32583
    -0.30930
    -0.39853
    -0.41175
    -0.51090
    -0.55717
    -0.62657
    -0.65301
    -0.71249
    -0.81825
    -1.10577
    -1.35694
    -1.71055
    -2.16993
    -2.27238
    -2.22611
    -1.38999
    -0.63318
    -0.64309
    -0.22338
    -0.54395
    -1.14543
    -1.19500
    -1.35694
    -0.71910
    -0.25643
     0.04762
     0.14015
     0.03109
     0.02118
     0.15668
     0.50699
     0.61605
     0.31201
    -0.29608
     0.71189
     3.55735
     2.30152
     0.82756
     0.72180
     1.29024
     0.60283
     1.01594
     2.01069
     2.71462
     2.82038
     2.09992
     1.37286
     0.72511
     0.04762
    -0.28287
    -0.51751
    -0.44480
    -0.43819
    -0.40514
    -0.37871
    -0.36879
    -0.46463
    -0.64309
    -0.73232
    -0.74554
    -0.62657
    -0.61004
    -0.45472
    -0.44150
    -0.46133
    -0.46794
    -0.45802
    -0.55386
    -0.51090
    -0.54064
    -0.54064
    -0.35888
    -0.01187
     0.14015
     0.12363
     0.27235
     0.54004
     0.60283
     0.71189
     0.41446
     0.26904
     0.18312
    -0.16720
    -0.24982
    -0.67945
    -1.17187
    -1.72047
    -1.73369
    -2.00468
    -1.57506
    -0.97688
    -1.38999
    -2.65904
    -2.97300
    -3.01927
    -2.59625
    -2.12035
    -1.44947
    -0.80503
    -0.41175
    -0.16720
    -0.03831
    -0.01517
     0.08067
     0.29879
     0.54334
     0.57639
     0.68545
     0.74163
     0.83417
     0.90688
     0.78460
     0.71189
     0.54334
     0.52021
     0.51360
     0.49708
     0.45742
     0.39793
     0.38802
     0.45081
     0.44750
     0.38471
     0.27896
     0.21947
     0.30540
     0.40785
     0.36158
     0.36158
     0.34175
     0.30540
     0.29218
     0.29548
     0.34505
     0.23599
     0.18312
    -0.00856
     0.07075
     0.18312
     0.15668
     0.09719
     0.11041
     0.03770
     0.16329
     0.25582
     0.13354
     0.10711
     0.20625
     0.26243
     0.40454
     0.36819
     0.18642
     0.07075
    -0.04822
    -0.34566
    -0.61665
    -0.10110
     0.18642
     0.35166
     0.76146
     0.45411
     0.10711
    -0.08127
    -0.02509
    -0.02178
     0.26904
     0.43428
     0.46403
     0.52682
     0.48386
     0.53673
     0.30209
     0.29879
     0.42106
     0.73172
     0.92340
     0.64910
     0.59953
     0.58961
     0.45081
     0.05753
     0.03770
     0.21947
     0.41446
     0.29548
     0.05753
    -0.07136
    -0.21346
    -0.43819
    -1.29084
    -1.76013
    -1.30736
    -0.12423
     0.67223
     0.02448
     0.41776
     3.54083
     3.47804
     0.94653
    -0.98680
    -0.48446
     0.38141
     2.05035
     2.80385
     3.63337
     2.25194
     0.83417
    -0.14406
    -0.92731
    -0.71249
    -0.30269
    -0.23329
    -0.49107
    -0.93061
    -1.28093
    -1.43625
    -1.29745
    -1.03967
    -0.86452
    -0.66953
    -0.47455
    -0.35557
    -0.43158
    -0.37540
    -0.37210
    -0.34566
    -0.41506
    -0.44480
    -0.53734
    -0.64309
    -0.33244
    -0.08127
    -0.03500
     0.52351
     1.10847
     1.11178
     0.45081
     0.15998
    -0.21016
    -0.25973
    -0.35227
     0.00796
    -0.02178
     0.10050
     0.15337
    -0.27956
    -0.64970
    -0.95705
    -1.24457
    -1.38999
    -1.42964
    -1.37346
    -1.11568
    -1.00001
    -0.80503
    -0.62657
    -0.50759
    -0.24982
    -0.07797
    -0.16389
    -0.17711
    -0.13084
    -0.05153
     0.05753
     0.08067
     0.05423
     0.00796
    -0.07797
    -0.06805
    -0.07136
    -0.12754
    -0.13084
    -0.22007
    -0.22999
    -0.04492
     0.05423
     0.01457
    -0.00195
    -0.01187
     0.19964
     0.37480
     0.62266
     1.00933
     1.36955
     1.57776
     1.33650
     0.65901
    -0.28947
    -1.33050
    -1.43625
    -0.71580
     0.08728
     0.95975
     1.39269
     0.14346
    -0.74885
    -1.04298
    -1.14212
    -1.05950
    -0.67945
    -0.23329
    -0.00195
     0.29879
     0.37149
     0.34175
     0.13685
    -0.12423
    -0.34566
    -0.28287
    -0.19363
    -0.07136
     0.03770
    -0.23660
    -0.72902
    -1.05950
    -1.22805
    -0.95705
    -0.65962
    -0.46794
    -0.32583
    -0.23329
    -0.19694
    -0.19363
    -0.09779
     0.08067
     0.17320
     0.22938
     0.33514
     0.59622
     0.81434
     0.80112
     0.94984
     1.14482
     1.15143
     1.72648
     2.30813
     2.67496
     2.58904
     0.93992
     0.48386
    -0.07466
     0.40454
     1.24727
     1.22744
     1.02915
     0.48386
    -0.10110
    -0.84799
    -1.26771
    -1.32719
    -1.35363
    -1.54531
    -1.31728
    -1.21483
    -1.08925
    -1.26771
    -1.42964
    -1.58497
    -2.03443
    -2.11044
    -1.80639
    -1.51226
    -1.21483
    -0.22338
    -0.66953
    -1.53540
    -1.50235
    -1.07933
    -0.54725
     0.77468
     1.42573
     0.82095
     0.46733
     0.55326
     1.00602
     1.32659
     1.19440
     1.38277
     1.39599
     1.33650
     1.14152
     0.83417
     0.62596
     0.33514
     0.08728
    -0.05814
     0.08728
     0.18642
     0.13685
     0.11702
     0.08728
     0.02448
    -0.08458
    -0.19363
    -0.26304
    -0.19033
    -0.17381
    -0.32913
    -0.17381
    -0.09779
    -0.27295
    -0.40184
    -0.50429
    -0.67284
    -0.76207
    -0.76207
    -0.72571
    -0.64309
    -0.55386
    -0.47124
    -0.38532
    -0.19363
    -0.20024
    -0.08127
    -0.11101
    -0.15398
    -0.17711
    -0.21016
    -0.11101
     0.06414
     0.16990
     0.23599
     0.36488
     0.71189
     0.41446
     0.30870
     0.17981
     0.08067
     0.19964
     0.32853
     0.51691
     0.58961
     0.52682
     0.52351
     0.44089
     0.29218
     0.23930
     0.11372
     0.10050
     0.13354
     0.15998
     0.07406
     0.17981
     0.24260
     0.24921
     0.26243
     0.29879
     0.29879
     0.19964
     0.19634
     0.20295
     0.19634
     0.22277
     0.22277
     0.15668
     0.14346
     0.09719
     0.12363
     0.10050
     0.22608
     0.18642
     0.12363
     0.19634
     0.36488
     0.46733
     0.74824
     1.21753
     1.62072
     1.11178
     0.26574
    -1.17517
    -1.83944
    -1.48583
    -0.50759
     0.62266
     1.72978
     2.14949
    -0.22338
    -3.32331
    -4.36764
    -2.35830
     0.14676
    -0.21677
    -0.35888
    -0.11432
     0.00796
    -0.25312
    -0.38201
    -0.19363
    -0.04161
    -0.07466
     0.14676
     0.86722
     2.02061
     2.28169
     1.73639
     0.81765
     0.41776
     0.15337
     0.14015
     0.02118
     0.22608
     0.44420
     0.36158
     0.03109
    -0.51751
    -0.75546
    -0.78520
    -1.02315
    -1.24788
    -1.32389
    -1.30406
    -1.06942
    -0.60674
    -0.09449
     0.23930
     0.40785
     0.39463
     0.29548
     0.29879
     0.54334
     0.79121
     1.11178
     1.23736
     1.26049
     1.02254
     0.71189
     0.48386
     0.30540
    -0.06144
    -0.14737
    -0.18372
    -0.14737
    -0.07797
     0.07406
     0.24591
     0.22608
     0.14015
     0.13354
     0.06414
     0.10380
     0.48386
     0.88044
     1.10517
     1.24727
     1.21423
     1.08203
     0.93662
     0.85069
     0.76477
     0.56978
     0.38471
     0.32853
     0.23269
     0.19964
     0.15998
     0.46072
     0.57309
     0.41446
     0.25913
     0.09389
     0.09719
     0.09389
     0.06414
     0.14346
     0.05753
    -0.04822
    -0.09118
    -0.19694
    -0.43158
    -0.55386
    -0.88104
    -0.98019
    -0.87113
    -0.98019
    -1.08264
    -1.08925
    -0.97688
    -1.01323
    -1.18509
    -1.67751
    -2.49050
    -3.27044
    -3.05893
    -1.35363
     1.79588
     3.79861
     0.29218
    -2.56981
    -2.11705
    -1.32719
    -0.47785
     0.23269
     0.73172
     0.93331
     0.82095
     0.80443
     0.59622
     0.51030
     0.31531
     0.17320
    -0.05153
    -0.13415
    -0.14406
    -0.16059
    -0.12754
    -0.12423
    -0.14737
    -0.15728
    -0.00195
    -0.05483
    -0.04492
    -0.13084
    -0.03170
    -0.03170
     0.03440
     0.04101
    -0.00195
     0.01457
     0.01787
    -0.01848
     0.11372
     0.05423
     0.05423
    -0.02178
     0.07075
     0.15007
     0.07075
     0.06084
     0.08067
     0.10380
     0.15998
     0.18312
     0.19634
     0.09389
     0.12693
     0.20625
     0.23269
     0.25252
     0.26243
     0.16329
     0.22608
     0.34505
     0.39793
     0.42106
     0.45742
     0.54995
     0.72180
     0.81434
     0.89366
     0.91349
     1.02585
     1.21753
     1.59428
     2.01400
     2.29821
     2.16932
     1.25388
     0.08397
    -0.55717
    -0.29278
    -0.03831
    -0.16059
    -0.23660
     1.01924
    -0.58361
    -1.97825
    -2.52354
    -2.44092
    -2.60947
    -2.50372
    -0.28287
     0.78129
    -0.23660
    -0.27626
    -0.37210
     0.58961
     0.25252
     0.05423
     0.04762
     0.49377
     0.73502
     1.01263
     0.88374
     0.63918
     0.21947
    -0.13415
    -0.46794
    -0.78520
    -0.94383
    -1.00001
    -0.92731
    -0.90417
    -0.81164
    -0.78851
    -0.64970
    -0.43158
    -0.36218
    -0.30269
    -0.26965
    -0.23660
    -0.21346
    -0.12423
     0.02118
    -0.04492
    -0.07136
    -0.03170
     0.01787
     0.05092
     0.09058
     0.05423
    -0.03500
     0.03109
     0.06084
    -0.00856
    -0.01187
    -0.08127
    -0.10771
    -0.16389
    -0.12423
    -0.19363
    -0.38532
    -0.38862
    -0.51420
    -0.65631
    -0.73232
    -0.85130
    -0.96036
    -1.00001
    -0.88104
    -0.88104
    -0.68936
    -0.15728
     0.37480
     0.44750
     0.49377
     0.35497
     0.13024
     0.02448
     0.45081
     0.62927
     0.96306
     1.37947
     1.91816
     2.23212
     1.89502
     1.53479
     1.11839
     0.92010
     1.00602
     1.10186
     1.25058
     1.31668
     1.17787
     1.18118
     1.23075
     0.87713
     0.59953
     0.22938
     0.04762
     0.11702
    -0.02178
    -0.20024
    -0.31261
    -0.51090
    -0.63318
    -0.78190
    -0.88104
    -0.86452
    -0.87774
    -0.95044
    -0.85460
    -0.81164
    -0.64309
    -0.71580
    -0.63648
    -0.50429
    -0.43819
    -0.20355
    -0.18042
    -0.02839
     0.03440
     0.09389
     0.12032
     0.29879
     0.32853
     0.32853
     0.34505
     0.41776
     0.52351
     0.51030
     0.59622
     0.67223
     0.64249
     0.79782
     0.91018
     0.86722
     0.32522
    -0.61335
    -1.50235
    -2.03773
    -2.41448
    -1.19830
     1.48853
     0.39793
    -0.08458
    -1.22474
    -2.62930
    -2.52024
    -2.14018
    -1.22474
    -0.53403
    -0.42828
    -0.49107
    -0.61335
    -0.51420
     0.04762
     0.88044
     0.68215
     0.20625
     0.02448
    -0.15398
     0.03109
     1.13491
     3.05832
     3.84818
     2.83690
     2.46015
     3.45821
     2.78402
     1.98425
     1.57445
     2.23872
     2.76419
     2.47998
     1.75622
     1.50836
     1.65377
     1.35633
     0.65571
    -0.05483
    -0.61004
    -0.82155
    -0.92070
    -0.91078
    -0.61665
    -0.75546
    -0.71910
    -0.62657
    -0.64309
    -0.63318
    -0.57369
    -0.65631
    -0.64970
    -0.71910
    -0.82486
    -0.86782
    -0.93722
    -0.98349
    -0.98680
    -0.97688
    -0.98680
    -0.94383
    -0.88765
    -0.95705
    -0.91739
    -1.03306
    -0.74224
    -0.65301
    -0.67614
    -0.74224
    -0.69597
    -0.61004
    -0.59682
    -0.50429
    -0.52412
    -0.46133
    -0.41175
    -0.40514
    -0.35888
    -0.42167
    -0.41175
    -0.31591
    -0.30269
    -0.28617
    -0.25643
    -0.17050
    -0.22007
    -0.22007
    -0.23990
    -0.22007
    -0.23660
    -0.25973
    -0.25973
    -0.21677
    -0.26634
    -0.26634
    -0.32583
    -0.35888
    -0.41506
    -0.43158
    -0.53734
    -0.49437
    -0.54725
    -0.54725
    -0.67284
    -0.71910
    -0.75215
    -0.85460
    -0.84799
    -0.73893
    -0.55386
    -0.63979
    -0.71910
    -0.70588
    -0.68275
    -0.66292
    -0.75546
    -0.77529
    -0.68275
    -0.61996
    -0.40514
    -0.31261
    -0.20024
    -0.21346
    -0.35557
    -0.25312
    -0.28617
    -0.20685
    -0.24651
    -0.18703
     0.01457
     0.07406
     0.11702
     0.15668
     0.10711
     0.00466
     0.02779
    -0.19694
    -0.37871
    -0.66292
    -1.10907
    -1.35033
    -1.61471
    -1.22144
    -0.32913
     0.18312
     0.39132
    -0.01848
    -0.69597
    -0.91078
    -1.03306
    -0.89756
    -0.32252
     0.02448
     0.14015
     0.12363
     0.12693
     0.02118
     0.13024
     0.28887
     0.51360
     0.64579
     0.78129
     0.84739
     0.72511
     1.08203
     1.49183
     1.81901
     2.04043
     2.34448
     2.40727
     2.22220
     1.67690
     1.74961
     3.63006
     5.20316
     5.22299
     4.18527
     2.64191
     1.62072
     1.03246
    -0.18703
     0.06414
     2.11975
     2.65513
     1.56123
     0.78460
    -0.62326
    -1.31728
    -1.71386
    -1.77335
    -1.60480
    -2.07078
    -2.16993
    -2.06087
    -1.65437
    -1.60480
    -1.41642
    -1.24457
    -1.29415
    -1.26771
    -1.13221
    -0.84799
    -0.56378
    -0.45472
    -0.31591
    -0.34896
    -0.28947
    -0.35557
    -0.31922
    -0.34235
    -0.27295
    -0.40514
    -0.40184
    -0.48446
    -0.46463
    -0.50429
    -0.54395
    -0.66623
    -0.57700
    -0.61004
    -0.61665
    -0.61996
    -0.68606
    -0.68275
    -0.63318
    -0.63318
    -0.55386
    -0.56708
    -0.55717
    -0.49437
    -0.48116
    -0.47785
    -0.47785
    -0.43158
    -0.36218
    -0.41175
    -0.27626
    -0.33244
    -0.31922
    -0.32583
    -0.25973
    -0.27626
    -0.21677
    -0.17381
    -0.21346
    -0.22668
    -0.20685
    -0.18042
    -0.13084
    -0.12093
    -0.05483
    -0.06805
     0.12363
     0.13354
     0.12693
     0.21616
     0.29879
     0.26574
     0.31201
     0.36158
     0.36819
     0.43098
     0.46733
     0.52682
     0.51360
     0.37810
     0.42437
     0.38471
     0.43428
     0.43428
     0.37480
     0.31201
     0.26574
     0.29548
     0.27235
     0.26574
     0.21616
     0.16990
     0.14015
     0.20956
     0.20295
     0.13024
     0.12363
     0.18642
     0.16990
     0.18642
     0.20956
     0.07075
     0.09058
     0.12693
     0.10380
     0.10050
     0.18973
     0.08728
     0.10711
     0.21616
     0.10711
     0.03440
    -0.00856
    -0.00195
    -0.00526
    -0.01517
     0.04101
     0.01457
    -0.10771
    -0.08788
    -0.12093
    -0.04161
    -0.10110
    -0.16720
    -0.23660
    -0.24651
    -0.21346
    -0.19033
    -0.25973
    -0.34566
    -0.37210
    -0.34896
    -0.34566
    -0.34566
    -0.53403
    -0.81164
    -0.75876
     0.39793
     1.51497
     1.00272
    -0.17381
    -0.29608
     0.12032
    -1.04298
    -1.54201
    -0.56047
     0.87713
     1.63724
     1.39269
     1.56784
     2.95257
     3.19713
     2.29160
     1.76283
     1.41582
     2.12636
     2.23212
     2.55929
     3.51439
     4.55211
     4.51906
     3.27975
     2.15280
     1.41252
     1.54471
     1.74961
     0.98619
     0.55326
     0.29218
    -0.06475
    -0.36218
    -0.55056
    -0.47785
    -0.54725
    -0.25643
    -0.31922
    -0.57700
    -1.07933
    -1.38338
    -1.31067
    -1.36355
    -1.32389
    -1.44286
    -1.52548
    -1.17848
    -0.79511
    -0.34566
    -0.41506
    -0.79842
    -1.19500
    -1.00993
    -0.78190
    -0.52412
    -0.28287
    -0.18042
    -0.08788
    -0.14076
    -0.08127
    -0.08788
    -0.09779
    -0.19694
    -0.44150
    -0.50429
    -0.42828
    -0.42167
    -0.61004
    -0.65631
    -0.69266
    -0.56047
    -0.59352
    -0.51420
    -0.57369
    -0.48446
    -0.44811
    -0.28947
    -0.30600
    -0.36549
    -0.37210
    -0.36549
    -0.26634
    -0.17381
    -0.30269
    -0.32913
    -0.27295
    -0.27956
    -0.22007
    -0.21677
    -0.27956
    -0.19363
    -0.16720
    -0.08127
    -0.08788
    -0.12423
    -0.12093
    -0.11762
     0.01127
     0.02448
     0.00135
     0.03770
    -0.02178
     0.04762
     0.05753
     0.03440
     0.05423
     0.02779
     0.09389
     0.18973
     0.21947
     0.23599
     0.23269
     0.22608
     0.28887
     0.45411
     0.53343
     0.53673
     0.68545
     0.75816
     0.97297
     1.01924
     1.11178
     0.92670
     0.32853
    -0.30269
    -0.80503
    -1.10907
    -1.00001
    -0.47124
     0.70198
     1.30015
     0.04101
    -1.37016
    -1.91215
    -2.66235
    -2.91021
    -2.34839
    -1.53870
    -0.92070
    -0.29939
     0.01787
    -0.30600
    -1.18839
    -1.47261
    -1.28423
    -0.96697
    -0.55056
    -0.25312
    -0.04822
    -0.06805
    -0.13415
    -0.09118
    -0.06805
    -0.08788
    -0.04161
    -0.03831
     0.07075
     0.36158
     0.30209
     0.09719
     0.12363
     0.15337
     0.50369
     0.39793
     0.12363
    -0.10771
     0.10050
     0.13685
     0.08067
    -0.13745
    -0.26965
    -0.50098
    -0.99010
    -1.27762
     0.50369
     3.96385
     4.91895
     2.54607
    -0.00856
    -1.21483
    -1.13221
    -0.41175
     0.21947
     1.20762
     2.41719
     2.41388
     1.31337
    -0.36218
    -1.42964
    -2.05426
    -2.16001
    -2.24263
    -2.34839
    -2.36491
    -2.57642
    -2.42440
    -2.18315
    -1.96833
    -1.76013
    -1.66759
    -1.59158
    -1.47922
    -1.38007
    -1.41973
    -1.43295
    -1.32389
    -1.13221
    -0.79842
    -0.57039
    -0.57039
    -0.54725
    -0.56708
    -0.48116
    -0.57700
    -0.66292
    -0.65301
    -0.49768
    -0.27956
    -0.20685
    -0.26965
    -0.20355
    -0.15728
    -0.07466
     0.03440
     0.21947
     0.29218
     0.35497
     0.37480
     0.46072
     0.51691
     0.51030
     0.50699
     0.51360
     0.54995
     0.56978
     0.57309
     0.53673
     0.48386
     0.39132
     0.35497
     0.36158
     0.30870
     0.34505
     0.24260
     0.27565
     0.29218
     0.34836
     0.23599
     0.20956
     0.26904
     0.28226
     0.27896
     0.31531
     0.24260
     0.30870
     0.29548
     0.29548
     0.28557
     0.34836
     0.19303
     0.33183
     0.30870
     0.30540
     0.28226
     0.25913
     0.29548
     0.29879
     0.21616
     0.28226
     0.26574
     0.24591
     0.23269
     0.26574
     0.25252
     0.29218
     0.21616
     0.22608
     0.31531
     0.25913
     0.23930
     0.29218
     0.28226
     0.25582
     0.28887
     0.33844
     0.29218
     0.27896
     0.30540
     0.29879
     0.32522
     0.26574
     0.23269
     0.20956
     0.19303
     0.24260
     0.22277
     0.25913
     0.16990
     0.11372
     0.15668
     0.10380
     0.27235
     0.19964
     0.13685
     0.17981
     0.16329
     0.22938
     0.19964
     0.15998
     0.25582
     0.22938
     0.35166
     0.35497
     0.34836
     0.31201
     0.37810
     0.48716
     0.62266
     0.70859
     0.82095
     0.90357
     0.80443
     0.11702
    -0.44150
     0.20295
     0.84078
     1.20431
     2.44032
     2.43041
     0.52682
    -1.64115
    -3.82234
    -3.82234
     2.76750
     4.55211
     0.53012
    -1.56184
    -1.93528
    -1.83944
    -0.54725
    -0.70258
    -1.04628
    -0.90748
    -0.64970
    -0.49107
    -0.46133
    -0.58030
    -0.68606
    -0.69266
    -0.48116
    -0.26965
    -0.25312
    -0.19694
    -0.23329
    -0.19363
    -0.10110
     0.13024
     0.08397
     0.15007
     0.10711
     0.01787
    -0.04161
     0.06084
     0.50038
     1.20101
     1.41913
     0.97958
     0.70198
     0.37480
     0.25913
     0.39793
     0.54004
     0.57970
     0.46072
     0.43098
     0.16659
    -0.09449
    -0.26634
    -0.42497
    -0.55386
    -0.80833
    -0.90417
    -1.19170
    -1.42964
    -1.72377
    -1.72377
    -1.52879
    -1.29415
    -0.81494
    -0.69597
    -0.96366
    -1.05620
    -0.99340
    -0.71580
    -0.52412
    -0.28947
    -0.08788
     0.08067
     0.16990
     0.43428
     0.54334
     0.64579
     0.72841
     0.69867
     0.71520
     0.76807
     0.74494
     0.69206
     0.67554
     0.59622
     0.60944
     0.63918
     0.57639
     0.48055
     0.41115
     0.37810
     0.50369
     0.41446
     0.38471
     0.28557
     0.31861
     0.32853
     0.37810
     0.25913
     0.34505
     0.22938
     0.25252
     0.27235
     0.32522
     0.25913
     0.18642
     0.19303
     0.23269
     0.24591
     0.27565
     0.15337
     0.15668
     0.23930
     0.14015
     0.19634
     0.20956
     0.17651
     0.12693
     0.14346
     0.17981
     0.14676
     0.13685
     0.11372
     0.13685
     0.15998
     0.18312
     0.14346
     0.19303
     0.11372
     0.11041
     0.12032
     0.12693
     0.10711
     0.10050
     0.10380
     0.10711
     0.11702
     0.11041
     0.04431
     0.06745
     0.12693
     0.11372
     0.11372
     0.04762
     0.01787
     0.10380
     0.03440
     0.11372
     0.03770
     0.06745
     0.06414
     0.11372
     0.05753
     0.06745
    -0.03831
    -0.01187
     0.02448
     0.05423
     0.00135
    -0.08788
    -0.19033
    -0.17050
    -0.18042
    -0.32252
    -0.43819
    -0.70919
    -0.81164
    -0.77529
    -0.85460
    -0.84138
    -0.65301
     0.01457
     1.08864
     1.89172
     1.88511
     3.44168
     5.38162
     2.66835
     0.55326
     1.26380
     0.59622
     1.40260
     2.12636
     2.54938
     2.33456
     1.31668
     0.26904
    -1.10907
    -2.35500
    -3.01927
    -3.32331
    -3.49186
    -3.38941
    -2.93334
    -2.67226
    -2.56651
    -2.54668
    -2.19637
    -1.59488
    -1.17848
    -0.67945
    -0.25973
    -0.12423
    -0.01517
     0.14676
     0.26243
     0.56648
     0.79782
     1.00602
     1.03246
     0.77799
     0.69206
     0.67884
     0.44089
     0.28887
     0.31861
     0.35827
     0.00135
    -0.37540
    -0.44150
    -0.29278
     0.00466
    -0.32913
    -0.90417
    -1.58167
    -1.68081
    -1.38338
    -1.27101
    -1.16526
    -1.11238
    -1.10577
    -1.09585
    -1.21813
    -1.08925
    -0.91409
    -0.72571
    -0.42828
    -0.10440
     0.29218
     0.53012
     0.48386
     0.56648
     0.81434
     1.17126
     1.34311
     1.41582
     1.06220
     0.87383
     0.68215
     0.62266
     0.55987
     0.34175
    -0.02839
    -0.47785
    -0.84138
    -1.10577
    -1.02315
    -0.27626
    -0.07797
    -0.23329
    -0.89426
    -1.11899
    -1.08925
    -0.93392
    -0.57039
    -0.22668
     0.10380
     0.35166
     0.34505
     0.42106
     0.41776
     0.48055
     0.47064
     0.51360
     0.38802
     0.34836
     0.30870
     0.32192
     0.36819
     0.29548
     0.27565
     0.20295
     0.24591
     0.23599
     0.28226
     0.24921
     0.22938
     0.22938
     0.20295
     0.25252
     0.27565
     0.20956
     0.15668
     0.15668
     0.25252
     0.21947
     0.37480
     0.71850
     0.37480
     0.11041
    -0.03500
     0.13024
     0.22608
     0.32522
     0.34836
     0.30540
     0.18973
     0.14015
     0.10380
     0.11041
     0.11041
     0.09719
     0.10380
     0.07736
     0.10050
     0.14015
     0.06414
     0.17981
     0.07736
     0.12363
     0.15668
     0.09719
     0.18312
     0.11702
     0.13024
    -0.03170
    -0.19694
    -0.46133
    -0.57369
     0.72511
     2.99884
     2.94596
     1.85536
     1.11508
     1.67690
     3.89114
     4.79006
     2.82699
     1.36955
     1.09195
     1.89833
     2.82368
     3.07485
     2.64191
     0.88374
    -0.65301
    -0.79181
     0.05753
     0.43428
    -0.39523
    -1.25779
    -2.47728
    -2.60616
    -2.05095
    -1.46269
    -1.12560
    -0.91409
    -1.10246
    -1.41642
    -1.37677
    -1.19830
    -1.04959
    -1.10246
    -1.28423
    -1.36024
    -1.30406
    -1.21813
    -1.24127
    -1.19170
    -1.05289
    -1.12890
    -1.01984
    -1.00001
    -0.81825
    -0.64640
    -0.57039
    -0.55386
    -0.62657
    -0.66953
    -0.67945
    -0.60013
    -0.51420
    -0.37210
    -0.27956
    -0.24321
    -0.22999
    -0.15398
    -0.01187
    -0.01848
    -0.06805
    -0.02839
     0.17981
     0.46403
     0.67884
     0.61605
     0.74494
     0.95975
     0.99280
     1.11178
     1.18448
     1.22084
     1.24727
     1.30015
     1.41582
     1.42904
     1.35633
     1.30015
     1.36294
     1.41252
     1.45217
     1.40921
     1.25388
     1.08534
     0.96306
     0.97628
     0.89366
     0.83747
     0.73833
     0.68876
     0.62596
     0.49377
     0.33514
     0.14346
     0.08397
     0.08728
     0.02118
     0.01127
    -0.12093
    -0.16720
    -0.23990
    -0.25312
    -0.19694
    -0.22338
    -0.29278
    -0.34235
    -0.26634
    -0.24321
    -0.26634
    -0.27626
    -0.26965
    -0.34235
    -0.16389
    -0.20685
    -0.07136
    -0.13084
    -0.23990
    -0.35557
    -0.39853
    -0.56378
    -0.54725
    -0.27956
    -0.29278
    -0.23990
    -0.09449
    -0.41836
    -0.59352
    -0.75215
    -0.69927
    -0.83808
    -0.90748
    -0.63318
    -0.54064
    -0.54395
    -0.47785
    -0.45141
    -0.36549
    -0.26965
    -0.36549
    -0.34566
    -0.20685
    -0.19033
    -0.06805
     0.03109
     0.15007
     0.24921
     0.34175
     0.30209
     0.25582
     0.19964
     0.23930
     0.14676
     0.14346
    -0.00195
    -0.14406
    -0.30269
    -0.31261
    -0.28287
    -0.30600
    -0.49107
    -0.69266
    -0.76537
    -0.82155
    -0.52742
     0.16659
     0.30540
    -0.05153
    -0.25312
    -0.34896
    -0.11762
     0.37149
     1.01594
     1.36955
     1.87850
     1.53810
     0.87713
     0.87713
     0.97958
     0.60614
     0.68215
     0.55326
    -0.00526
    -1.42303
    -3.34975
    -3.68354
    -1.74691
     2.77411
     2.01069
    -1.64446
    -2.47728
    -2.74497
    -2.34508
    -1.64446
    -1.02315
    -0.40514
     0.09389
     0.41115
     0.46733
     0.34175
     0.10050
    -0.04161
    -0.26965
    -0.36879
    -0.33905
    -0.46794
    -0.52742
    -0.55056
    -0.80503
    -0.92400
    -1.03637
    -1.04298
    -0.95705
    -0.83147
    -0.70588
    -0.70919
    -0.97027
    -1.03637
    -0.90087
    -0.79842
    -0.66292
    -0.62326
    -0.56047
    -0.41175
    -0.29608
    -0.35557
    -0.21677
    -0.22999
    -0.30600
    -0.30600
    -0.32583
    -0.35557
    -0.35557
    -0.35227
    -0.19363
    -0.15067
    -0.19694
    -0.19694
    -0.26965
    -0.27956
    -0.28287
    -0.39523
    -0.09118
     0.02118
     0.10050
     0.27896
     0.43098
     0.45411
     0.56317
     0.58300
     0.64910
     0.81765
     0.91349
     0.87713
     0.89366
     0.87383
     0.85069
     0.83086
     0.74824
     0.63588
     0.11372
    -0.81494
    -0.45472
    -0.07797
    -0.29608
    -0.76868
    -1.93528
    -2.20958
    -1.56184
    -1.13551
    -1.11899
    -1.23135
    -1.28093
    -1.48583
    -1.44947
    -1.37677
    -1.09255
    -0.81494
    -0.50759
     0.76146
     2.08340
     1.76283
     1.32989
     0.67223
     0.34836
     0.41776
     0.52021
     0.94653
     1.42243
     1.42573
     1.16465
     0.97958
     0.55326
     0.26243
     0.15337
     0.12032
     0.16659
     0.20295
     0.24260
     0.41446
     0.50038
     0.61605
     0.59622
     0.67223
     0.66562
     0.78460
     0.74163
     0.89366
     0.82095
     0.79782
     0.76807
     0.88044
     0.80773
     0.70528
     0.66893
     0.64249
     0.47725
     0.45411
     0.40124
     0.04101
    -0.11101
    -0.15067
    -0.09779
    -0.10110
    -0.11762
    -0.20685
    -0.34235
    -0.39853
    -0.22999
    -0.15398
    -0.00195
     0.13685
     0.15337
     0.41115
     0.46733
     0.40124
     0.49047
     0.72180
     0.89366
     0.93992
     0.98950
     1.00933
     0.82095
     0.78790
     0.76477
     0.69206
     0.55987
     0.41446
     0.37149
     0.34175
     0.24921
     0.13354
     0.05092
    -0.04492
    -0.15067
    -0.29939
    -0.46463
    -0.93722
    -1.15204
     0.40454
     3.62345
     4.34060
     2.38414
     1.24727
     0.89035
     0.12032
    -0.46463
     0.08397
     0.75485
     1.98756
     2.37422
     1.34642
    -0.29278
    -1.63785
    -2.10713
    -1.83944
    -1.90554
    -2.55329
    -2.90030
    -2.90690
    -2.81106
    -2.58634
    -2.17323
    -1.94520
    -1.73369
    -1.69073
    -1.39329
    -1.12890
    -0.95044
    -0.82816
    -0.78190
    -0.81164
    -0.63648
    -0.38532
    -0.15067
    -0.26304
    -0.37210
    -0.49437
    -0.43489
    -0.60013
    -0.66292
    -0.71249
    -0.82155
    -0.59021
    -0.48116
    -0.49107
    -0.48446
    -0.39523
    -0.43489
    -0.39853
    -0.28617
    -0.20024
    -0.06805
    -0.11762
    -0.02178
     0.09719
     0.23930
     0.33183
     0.34505
     0.37149
     0.35166
     0.33844
     0.29548
     0.08397
     0.02779
     0.47064
     1.02915
     1.04237
     0.86061
     0.74494
     0.63588
     0.73172
     1.00602
     1.11508
     1.12499
     1.10186
     1.21423
     1.32989
     1.20101
     0.93662
     0.93331
     0.88374
     0.93331
     0.90027
     0.73502
     0.56317
     0.53343
     0.54334
     0.55987
     0.58300
     0.51360
     0.36819
     0.39793
     0.42437
     0.56317
     0.54004
     0.56978
     0.66893
     0.79121
     0.88705
     0.97628
     0.61605
     0.27235
    -0.13084
    -0.08788
    -0.20024
    -0.58691
    -0.68606
    -0.61665
    -0.51420
    -0.22668
    -0.23329
    -0.27295
    -0.43819
    -0.62326
    -0.74224
    -0.65962
    -0.34566
     0.07736
     0.34836
     0.62927
     0.81765
     0.91349
     0.91349
     0.72511
     0.61935
     0.67223
     0.61605
     0.60283
     0.38471
     0.19964
     0.19303
     0.24260
     0.13024
     0.15998
     0.09058
     0.07406
    -0.06144
    -0.13745
    -0.07797
    -0.14737
    -0.22999
    -0.27626
    -0.31591
    -0.37871
    -0.41175
    -0.58691
    -0.54725
    -0.60674
    -0.67614
    -0.64309
    -0.55386
    -0.58691
    -0.39853
    -0.11101
    -0.25973
    -0.34566
    -0.25643
    -0.21346
    -0.01517
     0.08728
     0.02118
     0.02118
     0.34505
     1.11178
     1.71987
     2.15610
     1.78266
     0.59292
    -0.15398
    -0.33574
    -0.24321
     0.42767
     0.56648
     0.42767
     0.13354
    -0.07136
    -0.61665
    -0.26965
     1.17787
     0.84408
     0.74163
     0.87713
    -0.18042
    -1.35033
    -1.24788
    -1.33380
    -0.93061
     0.09719
     0.54665
     0.25252
    -0.15728
    -0.68936
    -1.61802
    -2.64913
    -3.13494
    -3.13163
    -3.10189
    -2.96639
    -2.69209
    -2.51363
    -2.04434
    -1.32389
    -1.30075
    -1.54531
    -1.28423
    -1.30406
    -0.76207
    -0.25312
    -0.07466
    -0.06144
     0.00135
     0.24921
     0.51030
     0.61605
     0.64579
     0.55656
     0.48386
     0.32853
     0.23930
     0.16329
     0.03440
    -0.01517
    -0.06475
    -0.08127
    -0.01517
    -0.00195
    -0.00526
     0.00135
     0.10711
     0.18973
     0.28887
     0.35497
     0.34505
     0.38802
     0.36158
     0.38802
     0.34836
     0.35166
     0.24591
     0.29548
     0.30540
     0.35497
     0.28226
     0.22608
     0.23269
     0.09719
     0.13685
     0.12032
     0.00135
     0.06084
     0.00796
     0.02448
     0.02118
     0.03109
    -0.08458
     0.01457
     0.01787
     0.06745
     0.10380
     0.05092
     0.04762
     0.09058
     0.14676
     0.19964
     0.24260
     0.21947
     0.28226
     0.42437
     0.42767
     0.43428
     0.51360
     0.52021
     0.55987
     0.67554
     0.67223
     0.71850
     0.76146
     0.70198
     0.74494
     0.73833
     0.62927
     0.45081
     0.13354
     0.29879
    -0.14406
    -0.98349
    -0.55717
     0.07736
     0.19303
    -0.07466
    -0.54725
    -0.56047
    -0.35888
    -0.21677
     0.21616
     0.07406
    -0.52412
    -0.48116
    -0.19033
    -0.01848
     0.30540
     0.66562
     0.58961
     0.30870
    -0.09449
    -0.35227
    -0.49768
    -0.48116
    -0.35888
    -0.43489
    -0.50429
    -0.65301
    -0.65301
    -0.80833
    -0.80833
    -1.01654
    -1.22144
    -1.32389
    -1.37677
    -1.09916
    -0.85460
    -0.65962
    -0.60013
    -0.70588
    -0.78190
    -0.90748
    -0.88435
    -0.69266
     0.80773
     2.79724
     2.82699
     1.77935
     0.49047
     0.74163
     0.43759
    -0.00195
     0.04762
     1.06551
     1.67360
     1.35633
     0.40785
    -0.46463
    -0.26965
     0.38141
     0.41446
    -0.35557
    -0.23329
    -0.55717
    -0.84799
    -0.27626
     0.40124
     1.28363
     1.35633
     1.07212
     0.65571
     0.78790
     0.95975
     1.05559
     0.48716
     0.07736
    -0.10440
    -0.34566
    -0.63318
    -0.93392
    -1.04298
    -1.15204
    -1.19830
    -1.28423
    -1.38999
    -1.62793
    -1.72047
    -1.79978
    -1.68742
    -1.63785
    -1.52879
    -1.50565
    -1.43956
    -1.35363
    -1.19500
    -1.09255
    -1.04298
    -0.82816
    -0.56708
    -0.36549
    -0.31922
    -0.19033
     0.10380
    -0.00195
     0.14015
     0.25913
     0.32192
     0.45742
     0.53012
     0.68215
     0.75155
     0.85400
     0.94984
     0.78460
     0.75155
     0.60614
     0.54334
     0.46733
     0.41446
     0.31531
     0.06414
     0.06414
     0.00135
     0.00796
    -0.05153
    -0.07797
    -0.04161
     0.03109
     0.11702
     0.11372
     0.20625
     0.23599
     0.30540
     0.39132
     0.37480
     0.45742
     0.51691
     0.60944
     0.69206
     0.78129
     0.76477
     0.71189
     0.64249
     0.76807
     0.74163
     0.68545
     0.71189
     0.67884
     0.75155
     0.72841
     0.65901
     0.68876
     0.64579
     0.59622
     0.66893
     0.76807
     0.25582
     0.71520
     0.84408
     0.69537
     0.71189
     0.60614
     0.57639
     0.58631
     0.54995
     0.62596
     0.60283
     0.67223
     0.63918
     0.58631
     0.62596
     0.62266
     0.63588
     0.54995
     0.46403
     0.43098
     0.47064
     0.50038
     0.47394
     0.50038
     0.34836
     0.49047
     0.40785
     0.31861
     0.31201
     0.16990
     0.10050
     0.53673
     0.85730
     0.83086
     0.74163
     0.19634
    -0.47124
    -0.85460
    -0.87113
     0.10380
     1.85867
     1.40591
    -0.31922
    -1.35363
    -1.27432
    -1.24457
    -0.34235
     0.42106
    -0.82816
    -1.33711
    -1.55192
    -0.55056
     1.38277
     1.72978
     0.90357
     0.66893
     0.81104
     0.47394
     0.06084
    -0.47785
    -0.07797
     0.80112
     0.42767
    -0.16059
    -0.59021
    -1.12890
    -1.30075
    -1.11899
    -1.13551
    -1.29084
    -1.52879
    -2.50372
    -3.41915
    -3.51169
    -3.22747
    -2.95648
    -2.23602
    -1.24788
    -0.74885
    -1.06611
    -1.41642
    -1.67751
    -1.70725
    -1.48583
    -1.11238
    -0.70258
    -0.39853
    -0.21677
    -0.12423
    -0.07797
     0.08067
     0.20295
     0.40454
     0.48716
     0.57309
     0.51030
     0.52682
     0.57639
     0.55326
     0.52682
     0.34836
     0.38802
     0.46403
     0.43759
     0.51360
     0.45081
     0.48716
     0.48055
     0.45411
     0.55326
     0.50369
     0.44089
     0.27235
     0.24921
     0.36819
     0.29548
     0.23930
     0.26243
     0.27565
     0.37149
     0.27235
     0.30870
     0.14346
     0.16659
     0.15668
     0.27896
     0.27565
     0.26243
     0.20956
     0.21616
     0.30540
     0.31861
     0.28226
     0.21947
     0.20295
     0.18973
     0.25582
     0.27565
     0.29218
     0.17651
     0.21947
     0.23930
     0.32522
     0.30540
     0.34175
     0.48055
     0.71520
     0.92670
     0.87052
     0.90688
     0.79782
     0.38141
     0.29218
     0.20956
     0.36819
     0.40124
     0.40454
     0.46733
     0.49708
     0.31531
     0.13354
     0.02118
    -0.04492
    -0.05153
    -0.09118
     0.00135
     0.14015
     0.34505
     0.39463
     0.42106
     0.45742
     0.49377
     0.49047
     0.48716
     0.56648
     0.49708
     0.33844
     0.28887
     0.20956
     0.22277
     0.12363
     0.11702
     0.04762
    -0.02178
    -0.08788
    -0.04492
    -0.14406
    -0.15728
    -0.17381
    -0.21346
    -0.07136
    -0.06805
    -0.14406
    -0.23990
    -0.17711
    -0.12423
    -0.19033
    -0.25973
    -0.37210
    -0.42828
    -0.40514
    -0.39192
    -0.42497
    -0.50098
    -0.50429
    -0.49107
    -0.43158
    -0.43158
    -0.41506
    -0.40184
    -0.36549
    -0.18372
    -0.02839
     0.27235
     0.65240
     0.94653
     1.17457
     1.54140
     1.73969
     1.26710
     0.13024
    -1.66098
    -3.12502
    -3.39602
    -2.49380
     0.25913
     2.49320
     1.01594
     0.07406
    -0.87774
    -1.99808
    -2.60616
    -2.75158
    -1.58497
    -0.86121
    -0.04492
     1.30676
     2.01069
     1.71987
     1.24397
     0.36819
    -0.49768
     0.03109
     1.85206
     1.60750
    -0.10771
    -0.21016
     0.26904
     0.95645
     1.29354
     0.80443
     0.15668
     0.04101
     0.25252
     0.43098
     0.54665
     0.45411
     0.43098
     0.26574
     0.08067
    -0.14076
    -0.16720
    -0.35888
    -0.47455
    -0.55056
    -0.51420
    -0.51090
    -0.50429
    -0.53073
    -0.50429
    -0.33244
    -0.05153
     0.28557
     0.23930
     0.02448
    -0.05814
    -0.03500
     0.20956
     0.53343
     0.54004
     0.49708
     0.43428
     0.26243
     0.35166
     0.22938
     0.12363
    -0.00856
    -0.15728
    -0.28947
    -0.36879
    -0.54395
    -0.58361
    -0.65962
    -0.68936
    -0.70258
    -0.61996
    -0.59682
    -0.56708
    -0.53073
    -0.54395
    -0.38532
    -0.39853
    -0.34896
    -0.38201
    -0.32583
    -0.19033
    -0.12754
    -0.13415
    -0.12754
    -0.15398
    -0.16059
    -0.07466
    -0.09118
     0.00135
    -0.01187
    -0.05483
    -0.01848
     0.02779
     0.03109
    -0.00195
    -0.03500
    -0.03831
    -0.03831
    -0.06475
    -0.13415
    -0.00195
     0.02448
     0.01127
     0.03440
     0.20956
     0.19634
     0.10380
     0.18973
     0.15337
     0.24591
     0.24260
     0.29218
     0.31531
     0.39463
     0.31861
     0.28226
     0.26904
     0.23269
     0.14015
     0.07736
     0.03109
    -0.02178
    -0.10110
    -0.06805
    -0.11101
    -0.06144
    -0.00856
    -0.13745
     0.00135
    -0.02509
     0.12693
     0.04101
     0.10380
     0.08397
     0.20956
     0.37480
     0.37149
     0.38802
     0.38141
     0.39132
     0.45742
     0.43759
     0.32522
     0.25252
     0.32522
     0.33514
     0.39793
     0.28887
     0.27235
     0.22938
     0.19634
     0.16990
     0.21947
     0.26574
     0.20956
     0.14015
     0.14676
     0.19303
     0.18973
     0.13024
     0.11372
     0.14346
     0.17981
     0.10711
     0.09058
     0.03440
     0.04101
     0.15668
     0.27896
     0.20625
     0.02779
    -0.13084
    -0.10440
    -0.12093
    -0.13415
    -0.10771
    -0.24982
    -0.36879
    -0.67945
    -1.06281
    -1.31397
    -0.63979
     1.13491
     1.86528
     2.41058
     2.21559
     2.57912
     3.67633
     4.40009
     2.73445
     0.55326
    -1.67420
    -2.67226
    -2.12035
    -1.15865
     0.40785
     0.59622
    -1.01654
    -2.52685
    -3.96776
    -6.22166
    -6.65459
    -6.55544
    -4.88650
    -3.45551
    -2.39135
    -1.32389
    -0.98019
    -0.76207
    -0.31922
     0.14676
     0.80773
     1.38938
     1.84875
     2.04374
     1.97103
     1.85206
     1.50175
     1.31668
     1.06220
     0.81104
     0.66893
     0.48716
     0.28557
     0.05423
     0.01127
     0.07736
    -0.19694
    -0.42497
    -0.33905
    -0.45472
    -0.56378
    -0.50429
    -0.51420
    -0.41175
    -0.33574
    -0.31922
    -0.36549
    -0.29939
    -0.31922
    -0.28617
    -0.31591
    -0.24982
    -0.25312
    -0.22999
    -0.08458
     0.07075
     0.02118
     0.04101
     0.03440
     0.09389
     0.21616
     0.22608
     0.26243
     0.23599
     0.25252
     0.37149
     0.38471
     0.43098
     0.41115
     0.30540
     0.41115
     0.40124
     0.41776
     0.27896
     0.10711
     0.09389
     0.14015
     0.10050
     0.12363
     0.01457
    -0.03500
    -0.05483
    -0.09118
    -0.08788
    -0.05483
    -0.10110
    -0.08127
    -0.06475
     0.02118
    -0.02839
     0.00466
     0.13024
     0.25913
     0.33183
     0.42767
     0.41115
     0.49047
     0.43098
     0.46072
     0.52682
     0.58961
     0.64910
     0.57309
     0.60614
     0.59292
     0.54665
     0.36158
     0.38802
     0.40785
     0.38802
     0.39793
     0.30209
     0.20295
     0.19303
     0.24591
     0.17981
     0.13024
     0.16659
     0.07075
     0.07736
     0.16329
     0.18973
     0.09058
     0.02779
    -0.01187
     0.01457
     0.07736
    -0.07797
    -0.19363
    -0.31261
    -0.26634
    -0.30600
    -0.23329
    -0.11762
    -0.36879
    -0.59682
    -0.48116
    -0.48777
    -0.33244
    -0.29939
     0.04431
     0.00796
    -0.08127
    -0.17711
    -0.27956
    -0.38201
    -0.32583
    -0.19363
    -0.03500
    -0.21346
    -0.15398
    -0.25312
    -0.12093
    -0.19694
    -0.24651
    -0.46794
    -0.62987
    -0.58030
    -0.55717
    -0.36879
    -0.15728
    -0.14406
    -0.31922
    -0.12423
     0.38802
     0.86061
     2.22220
     3.49126
     3.07815
     2.63861
     2.58904
     2.42380
     3.23348
     3.60362
     3.01206
     3.15416
     3.67963
     4.04647
     3.32271
     2.74106
     1.84545
     1.21092
     0.52351
    -0.22007
    -0.46463
    -0.68936
    -0.70919
    -0.97027
    -1.25449
    -1.44286
    -1.57175
    -1.64115
    -1.58497
    -1.56514
    -1.45278
    -1.36024
    -1.23466
    -1.03637
    -0.82486
    -0.72241
    -0.50759
    -0.36549
    -0.13084
    -0.07797
    -0.07466
     0.04431
     0.23599
     0.24260
     0.35166
     0.34836
     0.19303
     0.16990
     0.26574
     0.31531
     0.38141
     0.40785
     0.41776
     0.38802
     0.49708
     0.58631
     0.54004
     0.36819
     0.64249
     1.11839
     1.75622
     1.69673
     0.92010
    -0.50429
    -1.72047
    -1.76013
    -1.02645
    -0.55056
    -0.66292
    -1.14543
    -1.61802
    -1.97164
    -2.41779
    -2.89369
    -3.22747
    -3.33984
    -3.20434
    -3.02588
    -2.61277
    -2.39466
    -2.44092
    -2.69209
    -2.65243
    -2.17654
    -1.65437
    -1.15534
    -0.99010
    -0.81164
    -0.90417
    -0.80833
    -0.86452
    -0.76868
    -0.50759
    -0.22999
    -0.05483
     0.20625
     0.30209
     0.26904
     0.38141
     0.35827
     0.35497
     0.12032
    -0.06475
    -0.15067
    -0.12093
    -0.18042
    -0.12093
    -0.13745
    -0.13415
    -0.04161
    -0.00856
     0.03770
     0.03109
     0.05753
     0.02779
     0.16329
     0.14346
     0.24921
     0.20956
     0.27565
     0.30209
     0.26574
     0.29879
     0.01787
    -0.04161
    -0.14737
    -0.20355
    -0.22668
    -0.31922
    -0.19033
    -0.01517
     0.34175
     0.16659
    -0.28947
    -0.51751
    -0.42497
    -0.22338
    -0.06805
     0.11041
     0.20625
     0.20625
     0.29879
     0.31861
     0.34505
     0.35827
     0.28887
     0.21616
     0.26243
     0.30540
     0.26904
     0.04101
    -0.11762
    -0.18042
     0.19303
     0.69206
     1.04237
     0.86722
     1.00933
     1.46539
     2.20237
     2.18585
     2.18585
     3.08807
     3.19713
     3.23348
     2.64852
     1.22414
     0.29879
     0.33183
     1.44556
     3.17069
     3.64989
     1.67690
    -0.69927
    -1.18509
    -1.07933
    -1.30406
    -1.58497
    -1.50565
    -1.65107
    -1.53540
    -0.96697
    -0.59352
    -0.41506
    -0.61004
    -0.80503
    -0.77198
    -0.65962
    -0.55717
    -0.40514
    -0.28287
    -0.05483
     0.09058
     0.19964
     0.15337
     0.06745
     0.01787
    -0.15067
    -0.30930
    -0.35227
    -0.27295
    -0.32913
    -0.39192
    -0.50429
    -0.45802
    -0.53073
    -0.47785
    -0.43158
    -0.30600
    -0.28287
    -0.27295
    -0.17381
    -0.14406
     0.12363
     0.24921
     0.31861
     0.18973
     0.26243
     0.32192
     0.37810
     0.36488
     0.31201
     0.16329
     0.05423
     0.07736
    -0.14076
    -0.43489
    -0.52081
    -0.74224
    -0.61335
    -0.51420
    -0.60013
    -0.57039
    -0.50759
    -0.48116
    -0.45472
    -0.40845
    -0.40514
    -0.29608
    -0.18703
     0.01787
     0.19964
     0.40785
     0.47725
     0.53343
     0.67554
     0.65571
     0.48716
     0.35166
     0.28557
     0.27896
     0.41776
     0.76807
     0.71189
     0.81104
     0.98289
     0.92340
     0.84078
     0.93662
     0.86722
     0.63588
     0.53673
     0.54334
     0.61935
     0.78129
     0.91679
     0.83086
     0.56648
     0.26243
    -0.21346
    -0.43489
    -0.53073
    -0.71910
    -0.51090
    -0.16389
     0.48716
     0.92010
     0.45411
     0.31201
     0.20956
     0.32192
     0.52351
     0.67554
     0.57639
     0.43759
     0.37480
     0.34505
     0.30870
     0.40454
     0.11372
    -0.27956
    -0.75876
    -1.10907
    -1.69073
    -1.93198
    -1.85266
    -2.03112
    -1.83944
    -1.39329
    -0.47785
     0.32853
     0.56978
    -0.28947
    -0.62987
    -0.73563
    -0.82486
    -0.03500
     0.58631
     0.82756
     1.28693
     2.76419
     2.93274
     1.72978
     0.68876
    -0.04822
    -0.34566
    -0.39192
     0.05092
     0.32853
     0.06084
     0.08728
    -0.06475
    -0.49437
    -0.50098
     0.26243
     0.38141
    -0.30269
    -0.54395
    -0.05814
     0.55656
     1.05559
     1.42243
     1.50175
     1.43565
     1.51166
     1.77935
     1.70004
     1.33320
     1.11508
     1.11508
     1.00933
     0.87052
     0.60614
     0.39463
     0.06414
    -0.24321
    -0.37871
    -0.54395
    -0.66953
    -0.82816
    -0.82486
    -0.80172
    -0.75215
    -0.72902
    -0.66292
    -0.67945
    -0.63318
    -0.57369
    -0.54064
    -0.55386
    -0.55386
    -0.47455
    -0.48777
    -0.42497
    -0.42167
    -0.37871
    -0.31261
    -0.07136
     0.13024
     0.24921
    -0.00856
    -0.30930
    -0.36549
    -0.25312
    -0.33574
    -0.15728
    -0.02178
    -0.02509
    -0.13745
    -0.24651
    -0.40514
    -0.48446
    -0.55056
    -0.54395
    -0.57369
    -0.58691
    -0.58691
    -0.53073
    -0.52412
    -0.38201
    -0.53403
    -0.68275
    -0.37871
    -0.23660
    -0.10440
    -0.04492
    -0.23329
    -0.39192
    -0.47455
    -0.36218
    -0.34566
    -0.31591
    -0.21677
    -0.22338
    -0.34896
    -0.45802
    -0.43489
    -0.58361
    -0.52412
    -0.63979
    -0.73893
    -0.69266
    -0.74554
    -0.94714
    -0.84138
    -0.70919
    -0.53403
    -0.51751
    -0.46794
    -0.44150
    -0.41175
    -0.26634
    -0.24982
    -0.28947
    -0.22338
    -0.24321
    -0.08458
    -0.03500
     0.25582
     0.20956
     0.32853
     0.28226
     0.42437
     0.44750
     0.52682
     0.45081
     0.53012
     0.65240
     0.87383
     1.05890
     1.01594
     0.02779
    -1.37346
    -1.33050
    -0.32583
     0.25252
     0.54665
     0.38802
     0.14015
     0.28226
    -0.22007
    -0.95705
    -0.88104
    -0.97027
    -0.63979
    -0.00856
     0.42437
     0.73502
     1.16135
     0.43759
    -0.69597
    -1.41973
    -1.38668
    -0.08458
     1.27702
     1.89172
     1.29685
     0.38802
    -0.60674
    -1.38999
    -1.42303
    -0.20685
     0.62266
     1.00272
     0.81104
     0.06745
    -0.55717
    -0.95705
    -1.23796
    -1.21813
    -0.77198
    -0.26965
    -0.37540
    -0.53073
    -0.46794
    -0.28287
    -0.20685
    -0.08127
    -0.05483
     0.14676
     0.28887
     0.29879
     0.28557
     0.32853
     0.29218
     0.22938
     0.21286
     0.19303
     0.13685
     0.09719
     0.16990
     0.06745
     0.02448
     0.02448
     0.09058
     0.16659
     0.32192
     0.40454
     0.57309
     0.73172
     0.87383
     0.87052
     0.78460
     0.69537
     0.64579
     0.61275
     0.55326
     0.47725
     0.28557
     0.24260
     0.15998
     0.16329
     0.20295
     0.12032
     0.07736
     0.02779
     0.07075
     0.15337
     0.09058
     0.03770
     0.03440
     0.04762
     0.13685
     0.11372
     0.12693
    -0.01187
     0.11041
     0.04101
     0.12363
     0.08728
     0.08067
     0.05423
     0.11041
     0.13354
     0.15337
     0.11041
     0.05092
     0.08397
     0.12693
     0.10711
     0.07406
     0.07075
     0.02779
    -0.00856
     0.07406
     0.03770
     0.00796
    -0.06144
    -0.07797
    -0.03831
    -0.01517
    -0.11762
    -0.18703
    -0.25643
    -0.26634
    -0.30930
    -0.41836
    -0.65301
    -0.70588
    -0.86121
    -0.94053
    -0.92400
    -0.98019
    -1.10246
    -1.17848
    -1.17848
    -1.20491
    -1.17187
    -1.07272
    -0.93392
    -1.01984
    -0.82816
    -0.88765
    -0.78190
    -0.63648
    -0.29939
    -0.11762
     0.19964
     0.30209
     0.43098
     0.46733
     0.54995
     0.70859
     0.90357
     1.32989
     1.34642
     1.17787
     1.17787
     1.34642
     1.39930
     1.40591
     1.34311
     1.16135
     1.13160
     1.14482
     0.94653
     1.19440
     1.34642
     1.28032
     0.93001
     0.53673
     0.35497
     0.15998
     0.22277
     0.42106
     0.54995
     0.64910
     0.18642
    -0.40184
    -0.08127
     0.06745
    -0.95044
    -1.71386
    -1.76674
    -2.01129
    -1.23796
     2.12306
     3.62015
     1.67029
     0.52351
     0.04101
     1.61081
     4.00681
     3.87131
     2.77411
     2.62870
     1.73969
     0.03440
     0.15668
     1.27371
     1.85206
     2.53285
     1.78596
    -0.20685
    -1.46269
    -2.24924
    -2.54007
    -2.58964
    -2.28560
    -1.67090
    -1.24788
    -1.38668
    -1.13551
    -0.95375
    -0.78190
    -0.71249
    -0.73893
    -0.75546
    -0.90417
    -1.01323
    -0.98019
    -1.06942
    -1.04298
    -0.95044
    -0.92731
    -0.87774
    -0.85791
    -0.94714
    -0.92070
    -0.78520
    -0.77198
    -0.72571
    -0.77859
    -0.63979
    -0.55056
    -0.57039
    -0.54725
    -0.52412
    -0.61665
    -0.48446
    -0.47455
    -0.40184
    -0.48446
    -0.41175
    -0.38201
    -0.23660
    -0.29278
    -0.22007
    -0.15067
    -0.31922
    -0.23329
    -0.23990
    -0.10771
    -0.02178
    -0.03500
    -0.07136
    -0.16389
    -0.09779
    -0.10110
    -0.14406
    -0.19033
    -0.16389
    -0.02509
    -0.12423
    -0.11762
    -0.10110
    -0.14076
    -0.10771
    -0.08788
    -0.07797
    -0.00195
    -0.04161
    -0.01517
     0.02448
     0.05753
     0.05092
     0.02779
     0.02448
     0.13685
     0.10380
     0.16659
     0.13024
     0.10050
     0.10711
     0.15337
     0.14676
     0.14676
     0.15998
     0.16659
     0.20625
     0.14346
     0.16659
     0.06745
     0.15007
     0.12693
     0.21947
     0.09719
     0.16659
     0.17981
     0.12363
     0.11041
     0.06084
     0.23599
     0.78790
     1.03576
     0.71189
     0.14346
     0.06414
     0.11372
     0.32853
     0.39793
     0.43098
     0.18642
    -0.03500
    -0.38201
    -0.71249
    -0.89756
    -0.74554
    -0.88104
    -0.88765
    -0.62326
    -0.55386
    -0.54395
    -0.56708
    -0.56378
    -0.75876
    -0.58691
    -0.23990
    -0.02509
     0.16329
     0.37149
     0.54334
     0.66232
     0.67884
     0.64579
     0.56648
     0.58631
     0.59622
     0.27565
     0.00466
    -0.06475
    -0.31922
    -0.45141
    -0.76207
    -0.82486
     0.72511
     1.84875
     1.76613
     1.20431
     0.91018
     0.71850
     0.72841
     1.34642
     3.34584
     4.99496
     4.33730
     1.69673
     0.85069
     1.39930
     1.72317
     1.80249
     2.07018
     1.36294
     0.73833
     0.02118
    -0.20024
    -0.28287
    -0.72241
    -1.57175
    -2.03443
    -2.23272
    -2.16332
    -1.80639
    -1.38338
    -1.28093
    -1.30736
    -1.27101
    -1.33380
    -1.21152
    -1.13221
    -0.86452
    -0.66623
    -0.51420
    -0.19694
     0.23930
     0.90027
     0.89366
     0.60283
     0.20295
    -0.05814
    -0.29278
     0.07075
     0.47725
     0.93992
     1.01594
     1.29024
     0.80773
     0.28226
    -0.16720
    -0.22668
    -0.00526
     0.31201
     0.60944
     0.88044
     0.96636
     1.06551
     1.03246
     1.01263
     0.90688
     0.75485
     0.69206
     0.70198
     0.59292
     0.47394
     0.27235
     0.31201
     0.37810
     0.05092
    -0.21677
    -0.30600
    -0.50429
    -0.54064
    -0.75546
    -0.60343
    -0.41836
    -0.27626
    -0.53734
    -0.71580
    -0.78520
    -0.91409
    -0.91078
    -0.87443
    -0.69597
    -0.57039
    -0.61004
    -0.57369
    -0.64309
    -0.59021
    -0.47785
    -0.49768
    -0.47785
    -0.37871
    -0.39192
    -0.33574
    -0.25973
    -0.32583
    -0.28617
    -0.37210
    -0.30269
    -0.17050
    -0.22668
    -0.19694
    -0.29939
    -0.20685
    -0.09118
    -0.11101
    -0.13745
    -0.12754
    -0.22668
    -0.21677
    -0.21677
    -0.19033
    -0.20685
    -0.14076
    -0.17050
    -0.09779
    -0.09118
    -0.18703
    -0.24321
    -0.19694
    -0.19033
    -0.17381
    -0.17050
    -0.09779
    -0.19033
    -0.12093
    -0.16389
    -0.04822
    -0.08788
    -0.11432
    -0.12423
    -0.04822
    -0.06805
    -0.03831
    -0.14737
    -0.16389
    -0.10440
    -0.12754
    -0.18703
    -0.21677
    -0.20024
    -0.22338
    -0.26965
    -0.30930
    -0.57369
    -0.75876
    -1.04959
    -0.66953
     1.39930
     3.41525
     2.94265
     1.73308
     0.93662
     0.71850
     1.67690
     2.49650
     3.15416
     1.35303
    -0.34896
    -0.96036
    -0.94383
    -0.01517
     0.93992
     0.29548
    -1.41642
    -2.89038
    -4.05038
    -4.52627
    -4.37756
    -3.60753
    -2.26907
    -1.64446
    -1.47591
    -1.59158
    -1.64776
    -1.67090
    -1.26110
    -0.48777
     0.08067
     0.31531
     0.18312
     0.15007
     0.00796
    -0.21016
    -0.37871
    -0.44480
    -0.40514
    -0.44150
    -0.43489
    -0.53403
    -0.46794
    -0.24982
    -0.10771
    -0.31591
    -0.39853
    -0.29278
     0.01127
     0.28887
     0.43428
     0.52021
     0.60944
     0.62596
     0.68876
     0.62596
     0.69867
     0.72180
     0.55987
     0.54334
     0.50369
     0.52682
     0.45742
     0.39793
     0.36819
     0.37480
     0.45081
     0.46403
     0.47725
     0.46733
     0.55326
     0.57309
     0.72841
     0.68876
     0.55326
     0.32853
     0.39132
     0.49708
     0.50699
     0.37810
     0.36488
     0.41446
     0.46403
     0.32853
     0.32522
     0.29879
     0.24260
     0.32853
     0.53343
     0.81104
     0.80112
     0.78460
     0.84078
     0.91679
     1.04898
     1.00602
     0.97297
     1.07542
     0.66562
    -0.12754
    -1.01984
    -1.75021
    -1.05289
     0.37810
     1.63394
     1.23405
    -0.46794
    -1.43625
    -1.75682
    -1.90554
    -1.37677
    -0.71910
    -0.36218
    -0.14076
     0.04101
     0.16329
     0.15668
    -0.01517
    -0.13084
    -0.21016
    -0.19694
    -0.13084
    -0.13084
    -0.06805
    -0.03170
     0.14346
     0.11041
     0.18642
     0.10711
     0.05753
     0.24260
     0.31531
     0.30209
     0.30209
    -0.03170
    -0.54725
    -1.33380
    -2.13688
    -2.15340
    -1.65437
    -0.56047
     1.09856
     1.18448
    -0.55717
    -2.21289
    -2.15671
    -1.14212
     0.22277
     0.57309
     0.64249
     0.79121
     0.69206
     0.79451
     1.43234
     1.58767
     1.58106
     1.45217
     1.00272
     1.44556
     1.93468
     1.70665
     1.09525
     0.83417
     0.75155
     0.27235
     0.37149
     1.28693
     2.23212
     1.46539
     0.27565
    -0.00856
     0.17651
     0.34505
    -0.29608
    -0.78190
    -0.82486
    -0.64970
    -0.58030
    -0.89756
    -1.06281
    -0.93722
    -0.84799
    -1.07603
    -1.29745
    -1.34372
    -1.32058
    -1.15865
    -0.88435
    -0.63979
    -0.51420
    -0.32252
    -0.13745
    -0.12093
    -0.14737
    -0.24321
    -0.33574
    -0.37871
    -0.34235
    -0.35557
    -0.42167
    -0.56047
    -0.67945
    -0.60013
    -0.59021
    -0.59021
    -0.67945
    -0.66623
    -0.69266
    -0.60013
    -0.59682
    -0.44150
    -0.49107
    -0.37871
    -0.33905
    -0.20685
    -0.06475
    -0.05153
    -0.04822
     0.04101
     0.15007
     0.25582
     0.32192
     0.37810
     0.40124
     0.56317
     0.55326
     0.65240
     0.66562
     0.74163
     0.86391
     0.94323
     0.90027
     0.87383
     0.92340
     0.88374
     0.99611
     1.10186
     0.98950
     0.89696
     0.88705
     0.84739
     0.98289
     1.08864
     1.07212
     1.03907
     0.93992
     0.81434
     0.81434
     0.76807
     0.74824
     0.70528
     0.70528
     0.68215
     0.65240
     0.45081
     0.39793
     0.28557
     0.25913
     0.30209
     0.34175
     0.16329
     0.09719
    -0.01517
    -0.10440
    -0.24321
    -0.52081
    -0.53734
    -0.38201
    -0.26965
    -0.34896
    -0.52742
    -0.72902
    -0.86452
    -0.97027
    -0.71580
    -0.45141
    -0.52081
    -0.63648
    -0.59021
    -0.48777
    -0.55386
    -0.61335
    -0.48777
    -0.32583
    -0.21016
    -0.05814
    -0.06805
    -0.06144
    -0.05153
    -0.13415
    -0.05153
     0.06414
     0.15668
     0.14346
     0.20625
     0.28887
     0.45411
     0.51360
     0.45081
     0.32192
     0.05092
    -0.11762
    -0.19694
     0.33514
     1.32329
     0.53343
    -1.08594
    -1.79978
    -1.78657
    -2.24263
    -1.58167
     1.46209
     3.66311
     1.86528
    -1.27432
    -3.64058
    -2.78463
     0.16659
     0.73833
     1.21423
     0.62266
    -1.54201
    -2.55329
    -1.29084
    -0.32913
     0.28887
    -0.23990
    -1.17848
    -1.95511
    -2.06417
    -1.98155
    -1.67420
    -1.36685
    -0.85130
    -0.52742
    -0.78851
    -0.86782
    -0.83477
    -0.67284
    -0.61004
    -0.59352
    -0.47455
    -0.29939
    -0.28617
    -0.39523
    -0.52412
    -0.41506
    -0.75215
    -0.83808
    -0.85791
    -0.76537
    -0.62657
    -0.54725
    -0.42828
    -0.39523
    -0.44811
    -0.53403
    -0.64309
    -0.60013
    -0.59352
    -0.57369
    -0.38201
    -0.42167
    -0.40514
    -0.49437
    -0.36218
    -0.35888
    -0.24651
    -0.20685
    -0.18042
    -0.18042
    -0.07466
     0.02448
     0.08397
     0.11372
     0.12363
     0.16990
     0.22277
     0.39132
     0.50369
     0.44750
     0.49377
     0.46403
     0.46072
     0.47064
     0.47725
     0.45742
     0.49047
     0.46072
     0.52351
     0.39463
     0.50699
     0.69206
     0.72511
     0.61605
     0.59292
     0.77468
     0.76146
     0.81104
     0.73502
     0.63257
     0.74163
     0.87383
     0.71520
     0.63257
     0.36158
    -0.01517
    -0.29278
    -0.26634
    -0.27626
    -0.24321
    -0.16389
     0.00135
    -0.01517
    -0.12754
    -0.27295
    -0.24982
     0.03109
     0.30870
    -0.03500
    -0.00526
     0.46733
     0.73172
     0.86061
     0.96967
     0.87713
     0.74494
     0.71520
     0.76146
     0.63588
     0.57639
     0.54334
     0.54334
     0.56317
     0.55656
     0.52021
     0.41776
     0.35827
     0.37149
     0.39463
     0.35827
     0.33844
     0.27896
     0.31861
     0.30209
     0.26574
     0.26904
     0.24260
     0.24921
     0.26243
     0.21286
     0.26243
     0.14676
     0.13354
     0.13354
     0.16990
     0.11702
     0.15998
     0.12693
     0.14676
     0.18973
     0.15337
     0.06745
     0.09719
     0.17981
     0.07075
     0.14346
     0.14346
     0.18642
     0.14676
     0.11372
     0.19634
     0.22608
     0.19964
     0.17981
     0.14015
     0.11041
     0.13024
     0.04762
     0.03109
    -0.06475
    -0.20355
    -0.30600
    -0.37871
    -0.37210
     0.04431
     0.65571
     1.67029
     1.63063
     0.99941
     0.15007
    -0.40184
     0.09719
     0.96967
     1.51827
     2.22881
     2.80055
     1.30015
     0.24921
     1.20431
     0.97628
     1.30015
     1.22084
     0.67223
     0.73172
     0.62266
     0.02448
    -0.56047
    -0.49107
    -0.99671
    -0.92400
     0.30209
     0.67554
     0.29879
    -0.13415
    -0.57700
    -0.47455
    -0.34235
    -0.37210
    -0.86121
    -0.97027
    -0.29278
    -0.01187
    -0.00526
    -0.24651
    -0.49437
    -0.57039
    -0.64640
    -0.69597
    -0.93722
    -1.12229
    -1.22474
    -1.12890
    -1.09255
    -1.00332
    -0.86782
    -0.67614
    -0.54395
    -0.41175
    -0.38201
    -0.39523
    -0.30600
    -0.11101
    -0.04161
     0.06745
     0.12693
     0.12693
     0.18312
     0.29218
     0.43098
     0.54004
     0.56317
     0.57970
     0.73172
     0.74494
     0.88044
     0.72511
     0.63257
     0.55987
     0.49708
     0.22608
    -0.33905
    -1.27432
    -1.57506
    -0.40845
     0.69537
     1.82562
     1.69343
     0.47064
     0.21616
     0.02118
     0.31531
     0.62266
     1.13160
     1.60420
     1.86197
     2.13297
     2.22220
     2.08340
     1.82892
     1.57115
     1.38608
     1.11178
     0.86391
     0.63588
     0.38471
     0.31531
     0.11041
     0.04762
    -0.12754
    -0.21346
    -0.26634
    -0.37540
    -0.34235
    -0.31922
    -0.49768
    -0.50759
    -0.47785
    -0.40845
    -0.44811
    -0.43819
    -0.49437
    -0.41175
    -0.39853
    -0.39523
    -0.38201
    -0.41175
    -0.39853
    -0.35888
    -0.31922
    -0.24321
    -0.27956
    -0.27626
    -0.29608
    -0.19694
    -0.17711
    -0.21677
    -0.27956
    -0.20685
    -0.17381
    -0.12423
    -0.16059
    -0.15398
    -0.22338
    -0.19033
    -0.17711
    -0.13745
    -0.11762
    -0.20685
    -0.20685
    -0.20355
    -0.13745
    -0.21016
    -0.26304
    -0.27295
    -0.35227
    -0.43819
    -0.49768
    -0.57039
    -0.33905
     0.18642
     0.93001
     1.98425
     2.09331
     0.45742
    -0.29939
    -0.46794
     0.38471
     1.33320
     1.55793
     1.52818
     0.73172
    -0.41836
    -0.55056
    -0.44480
    -0.22668
     0.16329
    -0.51420
    -1.06611
    -1.57836
    -1.52218
    -1.49574
    -1.27432
    -0.89096
    -0.31922
    -0.95375
    -1.27762
    -1.46600
    -1.26440
    -1.25118
    -1.46600
    -1.72047
    -2.18976
    -2.17654
    -2.06417
    -1.54862
    -1.10907
    -1.48252
    -1.58167
    -1.84605
    -1.98486
    -1.58167
    -1.20161
    -0.85791
    -0.48116
    -0.12093
     0.01127
     0.21947
     0.23599
     0.20625
     0.29548
     0.34175
     0.41446
     0.30209
     0.22608
     0.18642
     0.18642
     0.03770
    -0.05153
    -0.21016
    -0.24321
    -0.22999
    -0.37871
    -0.36549
    -0.31591
    -0.06805
     0.07736
     0.37810
     0.63918
     0.47394
     0.49377
     0.60614
     0.85400
     0.59953
     0.30540
     0.19964
    -0.41175
    -1.06611
    -1.25449
    -0.19033
     0.28226
     0.96967
     1.19109
    -0.55717
    -1.59158
    -1.49574
    -1.36685
    -1.35033
    -1.16195
    -0.54395
    -0.01848
     0.14015
     0.04431
     0.01127
    -0.02178
    -0.05153
    -0.01517
    -0.07466
    -0.00195
     0.07406
     0.31861
     0.43428
     0.38141
     0.37480
     0.42437
     0.53673
     0.70528
     0.82425
     0.87052
     0.78790
     0.86061
     0.88374
     0.83747
     0.78460
     0.74824
     0.76146
     0.80443
     0.81765
     0.73502
     0.75155
     0.83086
     0.70198
     0.74494
     0.68876
     0.65571
     0.62927
     0.60614
     0.55326
     0.57309
     0.45411
     0.51360
     0.31531
     0.40454
     0.39132
     0.37149
     0.32522
     0.27235
     0.21286
     0.21286
     0.19634
     0.23930
     0.13024
     0.15007
     0.07075
     0.15668
     0.07075
     0.04762
    -0.04492
    -0.08127
     0.02448
     0.01127
    -0.09449
    -0.10440
    -0.08788
    -0.09118
    -0.13745
    -0.15398
    -0.16059
    -0.18372
    -0.17381
    -0.21677
    -0.22338
    -0.26965
    -0.35227
    -0.48777
    -0.58030
    -0.68606
    -1.02645
    -0.74554
     0.70198
     2.52625
     2.74436
     0.95314
    -0.00195
     0.57970
     1.87519
     1.71326
     1.46539
     1.96112
     2.30152
     0.99941
     0.72180
     0.39463
     0.04101
    -0.08788
    -0.16059
     0.20956
     0.28226
     0.02779
    -0.87113
    -1.06942
    -1.31397
    -1.13882
    -1.00662
    -0.72902
    -0.54395
    -0.35557
    -0.31261
    -0.28617
    -0.46463
    -0.54395
    -0.61004
    -0.77859
    -0.92400
    -1.02645
    -1.00662
    -1.06281
    -0.96697
    -0.87443
    -0.78851
    -0.63318
    -0.58030
    -0.54395
    -0.58691
    -0.61665
    -0.57700
    -0.39853
    -0.15728
    -0.14737
    -0.18703
    -0.17711
    -0.38862
    -0.63318
    -0.79842
    -0.69927
    -0.41836
    -0.30269
    -0.22007
    -0.05483
    -0.08127
    -0.08788
     0.13024
     0.41446
     0.43759
     0.42437
     0.70859
     0.88044
     0.20295
    -0.61996
    -0.59021
     0.52021
     0.93662
     0.78460
     0.32522
    -0.01187
    -0.31922
    -0.28617
    -0.32913
    -0.35888
    -0.32913
    -0.21677
    -0.15398
    -0.15728
    -0.16720
    -0.04822
     0.05753
     0.10050
    -0.06805
    -0.12423
    -0.08127
    -0.03170
     0.32522
     0.63588
     0.50369
     0.19634
     0.07075
     0.13024
     0.22277
     0.32853
     0.39793
     0.48386
     0.53673
     0.60614
     0.54665
     0.62927
     0.41446
     0.31531
     0.06414
    -0.18703
    -0.32583
    -0.36549
    -0.34235
    -0.20685
    -0.07466
     0.34175
     0.34836
    -0.02839
    -0.22007
    -0.25643
    -0.16389
     0.01457
     0.20625
     0.38141
     0.47725
     0.48716
     0.58300
     0.49708
     0.51030
     0.39132
     0.36488
     0.32853
     0.19303
     0.11372
     0.07075
     0.08397
     0.01127
    -0.03170
    -0.05153
    -0.11101
    -0.06475
    -0.07797
    -0.13415
    -0.20685
    -0.26304
    -0.32252
    -0.39523
    -0.54395
    -0.72241
    -0.18703
     0.58300
     1.19770
     2.45684
     2.37422
     0.70859
    -0.30930
    -0.29608
     0.69867
     1.74630
     2.04043
     1.88180
     0.75155
    -0.23990
    -0.16720
    -0.13084
     0.45411
    -0.36879
    -0.53073
    -0.90087
    -1.91876
    -2.17654
    -1.94189
    -2.07078
    -2.39135
    -2.81106
    -3.12833
    -2.68879
    -1.60480
    -0.67614
    -1.07603
    -1.78326
    -1.98155
    -2.07739
    -1.97494
    -1.76013
    -1.13551
    -0.50759
     0.12363
     0.50038
     0.43759
     0.37480
     0.43428
     0.11702
    -0.07136
     0.60283
     0.90688
     1.05559
     0.62927
     0.22608
     0.42106
     0.64579
     0.77138
     0.50699
     0.19303
     0.09389
     0.20956
     0.62596
     0.50038
     0.53343
     0.43759
     0.47064
     0.44420
     0.41776
     0.47725
     0.44420
     0.40124
     0.42106
     0.60283
     0.59622
     0.54665
     0.34505
     0.32853
     0.22938
     0.20956
     0.25582
     0.18973
     0.19303
     0.15007
     0.06745
     0.08067
     0.03440
     0.05753
     0.07406
     0.10711
     0.20295
     0.15337
     0.18312
     0.19964
     0.19634
     0.28226
     0.35497
     0.36819
     0.31531
     0.33514
     0.41446
     0.54665
     0.60283
     0.53673
     0.64579
     0.72180
     0.79782
     0.79451
     0.80443
     0.75485
     0.77138
     0.81434
     0.86061
     0.83747
     0.81765
     0.77468
     0.83747
     0.69537
     0.61605
     0.45411
     0.29548
     0.25913
     0.20295
     0.03109
    -0.13745
    -0.36218
    -0.52081
     0.20956
     0.67223
     0.32522
    -0.09779
    -0.34235
     0.14346
     0.52021
     0.13024
     0.04101
     0.08397
     0.22938
     0.46072
     0.44750
     0.41446
     0.22277
     0.18642
     0.69206
     1.35303
     0.83417
    -0.21346
    -1.07272
    -1.17848
    -0.44811
     0.00466
     0.07406
     0.15007
     0.40454
     0.32192
    -0.01848
    -0.35888
    -0.53403
    -0.36218
    -0.18042
    -0.07797
     0.00135
    -0.26965
     0.31201
     0.66562
    -0.41836
    -0.36218
    -0.51751
    -0.30930
    -0.22007
    -0.15398
    -0.32583
    -0.46133
    -0.70258
    -0.85460
    -0.86452
    -0.87774
    -0.97358
    -1.00332
    -0.89426
    -1.06942
    -0.76207
    -0.52081
    -0.67945
    -0.84469
    -0.95375
    -0.83808
    -0.64309
    -0.53073
    -0.36218
    -0.37871
    -0.30930
    -0.27956
    -0.09449
     0.00466
     0.06414
    -0.00856
     0.07075
     0.11372
     0.12693
     0.15337
     0.12032
     0.10050
     0.09389
     0.15998
     0.16990
     0.13685
     0.09058
     0.06084
     0.05753
     0.08067
     0.04431
    -0.06805
    -0.19363
    -0.40184
    -0.57369
    -0.75876
    -0.79842
    -0.48446
    -0.22007
    -0.22338
    -0.37540
    -0.63318
    -0.91409
    -0.83808
    -0.80172
    -0.43489
    -0.20355
    -0.09449
    -0.09118
    -0.09118
    -0.05814
     0.08067
     0.17320
     0.19634
     0.24591
     0.31201
     0.35166
     0.40454
     0.35166
     0.32192
     0.31861
     0.39463
     0.44750
     0.29218
     0.24921
     0.14676
     0.22608
     0.21616
     0.15998
     0.09719
    -0.01848
    -0.07797
    -0.04161
    -0.13084
    -0.19363
    -0.36879
    -0.47455
    -0.50098
    -0.58361
    -0.48446
     0.18642
     1.00933
     2.03052
     3.08146
     3.25331
     1.80249
     0.47064
    -1.48583
    -1.73369
    -0.12093
     0.99941
     2.06026
     2.04374
     2.00739
     1.84214
     1.18448
     0.01787
    -0.07136
     1.97103
     1.96112
     0.91018
    -0.21016
    -1.22144
     0.55987
     1.64385
     1.83223
     1.35964
     1.00602
     0.57970
    -0.14406
    -0.73563
    -1.22144
    -1.43295
    -1.36685
    -1.34372
    -1.14873
    -1.07933
    -0.95375
    -0.77198
    -0.67284
    -0.52412
    -0.31261
    -0.09449
    -0.10110
    -0.04822
    -0.03500
    -0.09779
     0.03770
     0.09389
     0.05423
     0.04101
     0.02448
     0.13024
     0.21616
     0.25913
     0.27565
     0.29548
     0.34175
     0.45081
     0.54665
     0.44750
     0.46733
     0.39132
     0.55326
     0.58631
     0.57309
     0.48386
     0.43428
     0.41446
     0.37810
     0.37149
     0.28887
     0.22277
     0.10050
     0.15007
     0.08728
     0.04762
    -0.00856
    -0.11432
    -0.06805
    -0.03170
    -0.07136
    -0.09779
    -0.11762
    -0.16389
    -0.14076
    -0.09449
    -0.10771
    -0.11432
    -0.14737
    -0.08127
    -0.07797
    -0.06144
    -0.14076
    -0.15398
    -0.11101
    -0.07136
    -0.02839
    -0.09118
    -0.04161
    -0.09449
    -0.00856
    -0.08458
    -0.08788
    -0.04822
    -0.12093
    -0.15398
    -0.10771
    -0.03170
    -0.06144
    -0.11432
    -0.15398
    -0.08127
    -0.25973
    -0.28947
    -0.28287
    -0.26304
    -0.37540
    -0.45802
    -0.54064
    -0.64640
    -0.86452
    -1.03967
    -1.35694
    -1.64115
    -1.85927
    -1.94520
    -1.59488
    -0.74224
    -0.45141
    -0.63979
    -1.16195
    -1.32389
    -1.20822
    -0.83147
    -0.49437
    -0.08458
     0.24591
     0.36819
     0.50369
     0.61935
     0.60944
     0.63918
     0.49047
     0.52682
     0.48055
     0.49047
     0.28557
     0.23599
     0.12363
     0.05423
     0.01457
     0.00466
    -0.06805
    -0.12423
    -0.30269
    -0.34566
    -0.50429
    -0.09118
     0.68545
     1.25058
     0.68215
     0.24260
     0.21286
     0.68215
     1.66699
     2.43041
     1.92807
     0.57970
     0.49047
     0.86061
     1.40260
     1.14482
     1.16135
     1.01594
     0.59292
     0.02448
    -0.16389
    -0.12754
     0.30540
     0.38471
    -0.33244
    -0.38532
    -0.47455
    -0.41836
    -0.25973
    -0.05483
     0.03440
     0.00135
     0.15998
     0.37149
    -0.01517
    -0.26634
    -0.17381
    -0.23990
    -0.24982
    -0.31261
    -0.34896
    -0.44480
    -0.43489
    -0.57369
    -0.60343
    -0.53073
    -0.35227
     0.56648
     1.38938
     1.52158
     1.95781
     1.28693
    -0.28617
    -0.07466
    -0.71249
    -0.13745
     0.72511
     0.76146
     0.85069
     0.51691
    -0.09118
    -0.44150
    -0.47124
    -0.64309
    -0.78190
    -0.73232
    -0.73893
    -0.57369
    -0.36218
    -0.08127
     0.06745
     0.33514
     0.52021
     0.66232
     0.65240
     0.62596
     0.60944
     0.59292
     0.54334
     0.41446
     0.40785
     0.20956
     0.31531
     0.68545
     0.60944
     0.60614
     0.63588
     0.31201
     0.34505
     0.33844
     0.30209
     0.63918
     0.78129
     0.77799
     0.53673
     0.47064
     0.43759
     0.39463
     0.31531
     0.33844
     0.20295
     0.31201
     0.14676
     0.15337
     0.08397
     0.05753
    -0.02509
    -0.10440
    -0.15067
    -0.22999
    -0.23990
    -0.28287
    -0.33574
    -0.40845
    -0.45141
    -0.50759
    -0.43819
    -0.41506
    -0.22007
    -0.19694
    -0.05153
    -0.00195
    -0.12754
    -0.18703
    -0.07797
    -0.01848
     0.03109
    -0.18703
    -0.38201
    -0.37210
    -0.42828
    -0.32913
    -0.39192
    -0.50098
    -0.63318
    -0.78851
    -1.04959
    -1.18509
    -1.12560
    -1.00001
    -0.95375
    -0.86782
    -0.87443
    -0.66623
    -0.62987
    -0.59682
    -0.61335
    -0.53073
    -0.48446
    -0.61996
    -0.92731
    -1.36024
    -1.87910
    -1.81961
    -0.60343
    -0.57039
    -1.79318
    -2.48719
    -2.90360
    -2.99944
    -2.41118
    -1.78657
    -0.94053
     0.27896
    -0.71910
    -1.72047
    -1.86919
    -0.92400
     0.19303
     1.35633
     1.80579
     1.37616
     1.20101
     0.91018
     0.45742
     0.76146
     1.04237
     0.95975
     0.47394
     0.20625
     0.08397
    -0.02839
    -0.31922
    -0.53073
    -0.75215
    -0.93061
    -0.93392
    -1.02645
    -1.03967
    -0.99671
    -0.93061
    -0.87443
    -0.82486
    -0.60343
    -0.58691
    -0.52081
    -0.50429
    -0.42497
    -0.41506
    -0.35227
    -0.29278
    -0.33244
    -0.17711
    -0.08127
    -0.01517
     0.02118
     0.06414
    -0.03831
     0.18312
     0.15337
     0.15998
     0.11372
     0.05753
     0.07406
     0.12363
     0.11041
     0.13685
     0.12032
     0.11041
     0.20625
     0.33183
     0.27565
     0.16990
     0.12693
     0.18642
     0.17981
     0.22938
     0.20625
     0.21616
     0.19964
     0.17981
     0.26574
     0.19634
     0.12693
     0.03440
     0.02118
     0.12032
     0.08067
     0.06745
     0.12693
     0.07075
     0.12032
     0.22938
     0.08397
    -0.39192
    -0.05483
     1.17787
     2.13627
     1.66038
     0.64910
     0.17651
     0.33514
     0.63918
     0.33183
     0.58300
     0.81434
     1.10517
     1.00272
     0.70198
     0.58961
     0.31861
    -0.07136
    -0.12093
    -0.18042
     0.02779
     0.23599
     0.20625
     0.22608
     0.25913
     0.45742
     0.45742
     0.45081
     0.50369
     0.59292
     0.59953
     0.60283
     0.60944
     0.53343
     0.44750
     0.44750
     0.49708
     0.43759
     0.43759
     0.24921
     0.29548
     0.24260
     0.24921
     0.15998
     0.04101
     0.05423
     0.04431
     0.07075
    -0.02509
    -0.06805
    -0.20355
    -0.25312
    -0.17381
    -0.08788
    -0.13084
    -0.20685
    -0.18372
    -0.18703
    -0.13084
    -0.14737
    -0.14737
    -0.17711
    -0.13084
    -0.01517
    -0.03500
    -0.00195
     0.01127
     0.04762
     0.01787
     0.11702
     0.18973
     0.23269
     0.09719
     0.04431
    -0.06144
    -0.20024
    -0.55056
    -0.80503
    -0.44150
    -0.16059
     0.03770
     0.42437
     0.14346
    -0.26634
    -0.46463
    -0.40845
    -0.26965
    -0.08127
     0.09719
     0.19303
     0.29548
     0.32192
     0.33844
     0.26904
     0.18973
     0.12032
     0.04762
    -0.13415
    -0.30269
    -0.45141
    -0.83477
    -1.02315
    -0.60013
