# Supplementary material for: Software algorithm and hardware design for real-time implementation of new spectral estimator
Source: Biomed Eng Online. 2014 May 9;13:61. doi: 10.1186/1475-925X-13-61 (PMC4057578; doi:10.1186/1475-925X-13-61)
Supplement: Additional file 2 — txtfiles.zip. [file 1475-925X-13-61-S2.zip › FILE163.TXT]

    -0.62916
    -0.45022
    -0.50285
    -0.34496
    -0.41864
    -0.39759
    -0.81862
    -0.58705
    -0.49232
    -0.45022
    -0.71336
    -0.70284
    -0.88177
    -0.82914
    -0.85020
    -0.88177
    -0.74494
    -0.76599
    -0.93440
    -0.75546
    -0.61863
    -0.80809
    -0.95545
    -0.66073
    -0.63968
    -0.45022
    -0.49232
    -0.54495
    -0.61863
    -0.54495
    -0.36601
    -0.23970
    -0.26075
    -0.36601
    -0.33443
    -0.22918
    -0.35549
    -0.15550
    -0.28180
    -0.40811
    -0.17655
    -0.19760
    -0.11339
    -0.26075
    -0.20812
    -0.31338
    -0.02919
    -0.15550
    -0.10287
    -0.19760
    -0.12392
    -0.32391
    -0.12392
    -0.06076
    -0.27128
    -0.28180
    -0.15550
    -0.08182
    -0.21865
    -0.17655
    -0.07129
    -0.18707
    -0.28180
    -0.17655
    -0.21865
    -0.17655
    -0.14497
    -0.15550
    -0.06076
    -0.09234
    -0.03971
    -0.39759
    -0.17655
     0.04449
    -0.09234
    -0.10287
    -0.21865
    -0.06076
    -0.23970
    -0.15550
    -0.09234
    -0.26075
    -0.31338
    -0.41864
    -0.41864
     0.03397
     0.29711
     0.63394
     0.21291
     0.10765
     0.22343
     0.64446
     1.16022
     1.30758
     0.90761
    -0.05024
     0.02344
    -0.87125
    -0.91335
    -0.40811
     0.34974
     0.26553
    -0.33443
    -1.05019
    -1.58700
    -2.27117
    -2.25012
    -2.02908
    -2.10276
    -2.20802
    -2.39748
    -1.82909
    -1.49227
    -1.53437
    -2.00803
    -2.59747
    -2.29223
    -2.00803
    -1.72383
    -1.31333
    -1.20807
    -0.62916
    -0.35549
    -0.18707
    -0.19760
    -0.22918
     0.13923
     0.51815
     1.23390
     1.67599
     1.87598
     1.77072
     1.53915
     1.43389
     1.88650
     2.39174
     2.22333
     2.07597
     2.10754
     1.76019
     1.52863
     1.23390
     1.07602
     1.09707
     0.73919
     0.88655
     0.94971
     0.59183
     0.18133
    -0.02919
     0.01292
    -0.42917
    -0.50285
    -0.59758
    -0.86072
    -0.59758
    -0.82914
    -0.82914
    -0.79757
    -0.87125
    -0.98703
    -0.75546
    -0.70284
    -0.66073
    -0.57653
    -0.65021
    -0.58705
    -0.82914
    -0.62916
    -0.55547
    -0.59758
    -0.60810
    -0.53442
    -0.52390
    -0.38706
    -0.52390
    -0.62916
    -0.74494
    -0.54495
    -0.31338
    -0.29233
    -0.40811
    -0.49232
    -0.48179
    -0.40811
    -0.54495
    -0.35549
    -0.17655
    -0.15550
    -0.22918
    -0.17655
    -0.09234
    -0.30286
    -0.37654
    -0.42917
    -0.23970
    -0.14497
    -0.06076
    -0.16602
    -0.50285
    -0.28180
    -0.19760
    -0.14497
    -0.33443
    -0.39759
    -0.25023
    -0.22918
    -0.33443
    -0.18707
    -0.30286
    -0.34496
    -1.59753
    -1.16597
     1.01286
    -0.05024
    -0.13444
    -0.26075
    -0.31338
    -0.23970
    -0.26075
    -0.10287
     0.03397
     0.36027
     0.48658
     0.24448
     0.29711
     0.36027
     0.28659
     0.67604
     0.51815
     0.27606
     0.32869
     0.14975
     0.23396
     0.17080
     0.31816
     0.33921
     0.77077
     1.25496
     1.09707
     0.42342
     0.38132
     0.85498
     1.22338
     1.17075
     0.56026
    -0.03971
    -1.12387
    -1.08176
    -0.76599
    -0.42917
     0.02344
    -0.34496
    -0.70284
    -1.20807
    -1.70278
    -1.72383
    -1.88172
    -1.88172
    -1.86067
    -0.81862
    -0.28180
    -0.26075
    -0.41864
    -0.71336
    -0.28180
    -0.28180
    -0.11339
    -0.14497
    -0.03971
    -0.41864
    -0.20812
    -0.17655
    -0.08182
    -0.34496
    -0.41864
    -0.13444
    -0.11339
     0.28659
     0.24448
     0.48658
     0.34974
     0.43395
     0.68656
     0.91813
     0.97076
     1.09707
     0.82340
     0.48658
     0.71814
     0.99181
     1.40232
     1.33916
     1.17075
     1.34969
     1.26548
     1.28653
     0.71814
     0.27606
     0.25501
     0.26553
     0.70762
     0.69709
     0.74972
     0.42342
     0.48658
     0.16028
    -0.15550
    -0.29233
    -0.18707
    -0.13444
    -0.29233
    -0.22918
    -0.42917
    -0.57653
    -0.77652
    -0.66073
    -0.59758
    -0.61863
    -0.71336
    -0.66073
    -0.51337
    -0.43969
    -0.51337
    -0.60810
    -0.51337
    -0.43969
    -0.20812
    -0.25023
    -0.55547
    -0.31338
    -0.48179
    -0.20812
    -0.03971
    -0.17655
    -0.25023
    -0.22918
    -0.11339
     0.08660
    -0.35549
    -0.38706
    -0.28180
    -0.26075
    -0.11339
    -0.15550
    -0.22918
    -0.34496
    -0.28180
    -0.32391
    -0.32391
    -0.31338
    -0.39759
    -0.46074
    -0.54495
    -0.18707
    -0.39759
    -0.50285
    -0.28180
    -0.35549
     0.03397
     0.04449
     0.19185
    -0.01866
    -0.08182
    -0.05024
     0.27606
     0.46552
     0.19185
     0.40237
     0.27606
     0.70762
     1.04444
     1.09707
     1.31811
     1.13917
     0.51815
     0.51815
     0.79182
     0.92866
     0.73919
     1.12865
     1.21285
     0.88655
     0.34974
    -0.41864
    -1.35543
    -1.11334
    -0.94493
    -0.86072
    -0.91335
    -0.91335
    -1.34491
    -1.15544
    -1.57647
    -2.05013
    -2.09224
    -1.90277
    -1.88172
    -1.41859
    -0.92388
    -0.76599
    -0.81862
    -0.50285
    -0.43969
    -0.42917
    -0.23970
    -0.12392
     0.11817
     0.54973
     0.64446
     0.70762
     0.53920
     0.58131
     0.67604
     1.20233
     1.06549
     1.13917
     0.92866
     0.91813
     0.97076
     0.92866
     0.56026
     0.58131
     0.38132
     0.47605
     0.49710
     0.70762
     0.44447
     0.34974
     0.16028
     0.46552
     0.47605
     0.48658
     0.03397
     0.26553
     0.26553
     0.12870
     0.16028
     0.32869
     0.31816
     0.21291
    -0.22918
    -0.15550
    -0.25023
    -1.06071
    -2.11329
    -2.49221
    -0.73441
    -0.62916
    -1.07124
    -0.76599
    -1.13439
    -1.79751
    -1.90277
    -1.52384
    -0.83967
    -0.45022
    -0.15550
     0.00239
     0.24448
     0.64446
     0.76025
     0.91813
     1.24443
     1.38127
     1.25496
     1.24443
     1.14970
     0.99181
     0.94971
     0.87603
     0.56026
     0.45500
     0.31816
    -0.28180
    -0.07129
    -0.45022
    -0.78704
    -0.81862
    -1.22912
    -0.85020
    -1.15544
    -1.55542
    -1.71331
    -1.56595
    -1.63963
    -1.62910
    -1.65015
    -1.88172
    -1.88172
    -1.87119
    -1.87119
    -1.88172
    -1.72383
    -1.97645
    -1.89225
    -1.78699
    -1.56595
    -1.57647
    -1.83962
    -1.60805
    -1.51332
    -1.65015
    -1.48174
    -1.62910
    -1.85014
    -1.58700
    -1.39754
    -1.27123
    -1.59753
    -1.69226
    -1.57647
    -1.41859
    -1.08176
    -1.18702
    -1.20807
    -0.99756
    -0.87125
    -0.81862
    -0.75546
    -0.50285
    -0.50285
    -0.58705
    -0.50285
    -0.43969
    -0.40811
    -0.68178
    -0.48179
    -0.12392
     0.14975
     0.06555
    -0.10287
     0.08660
     0.58131
     0.53920
     1.01286
     1.13917
     0.42342
    -0.11339
     0.28659
     0.56026
     0.11817
    -0.21865
    -1.37648
    -1.75541
    -1.88172
    -1.73436
    -1.88172
    -1.89225
    -1.83962
    -1.77646
    -2.05013
    -1.91330
    -1.90277
    -1.53437
    -1.06071
    -0.63968
    -0.39759
     0.00239
     0.19185
     0.78130
     0.96023
     1.03392
     1.02339
     0.97076
     0.64446
     0.80235
     0.83393
     0.73919
     0.71814
     0.26553
     0.18133
     0.10765
     0.38132
     0.61288
     0.74972
     0.56026
     0.87603
     0.64446
     0.49710
     0.66551
     0.96023
     0.64446
     0.62341
     0.88655
     0.72867
     1.02339
     0.93918
     0.66551
     0.89708
     0.88655
     1.07602
     0.78130
     0.73919
     1.00234
     0.97076
     0.94971
     0.88655
     0.91813
     0.78130
     0.64446
     0.80235
     0.96023
     0.78130
     0.80235
     0.80235
     0.91813
     1.10760
     0.97076
     1.01286
     0.83393
     0.61288
     0.32869
    -0.02919
     0.19185
     0.30764
     0.65499
     0.45500
     0.21291
    -0.08182
    -0.46074
    -0.39759
    -0.26075
    -0.09234
    -0.08182
    -0.12392
    -0.00814
     0.04449
     0.00239
     0.10765
     0.22343
     0.14975
     0.37079
     0.31816
     0.38132
     0.53920
     0.45500
     0.51815
     0.32869
     0.43395
     0.42342
     0.11817
     0.18133
    -0.00814
     0.12870
     0.22343
     0.25501
    -0.11339
    -0.42917
    -0.42917
    -0.43969
    -0.42917
    -0.49232
    -0.61863
    -0.86072
    -0.76599
    -0.95545
    -1.17649
    -1.21860
    -0.90282
    -1.05019
    -1.03966
    -1.06071
    -0.96598
    -1.28175
    -0.92388
    -1.08176
    -0.81862
    -0.74494
    -0.87125
    -0.62916
    -0.77652
    -0.49232
    -0.41864
    -0.40811
    -0.23970
    -0.21865
    -0.16602
     0.08660
     0.04449
    -0.09234
     0.06555
    -0.01866
    -0.00814
     0.00239
    -0.01866
    -0.02919
     0.04449
     0.13923
     0.00239
    -0.06076
    -0.12392
     0.17080
    -0.14497
    -0.01866
     0.10765
    -0.18707
    -0.06076
     0.02344
    -0.09234
     0.10765
    -0.06076
    -0.11339
    -0.20812
    -0.10287
    -0.06076
    -0.03971
    -0.22918
    -0.01866
    -0.17655
    -0.19760
    -0.19760
    -0.10287
    -0.34496
    -0.32391
    -0.43969
    -0.18707
     0.02344
    -0.09234
    -0.32391
    -0.22918
    -0.21865
    -0.03971
    -0.19760
    -0.09234
     0.01292
    -0.05024
     0.08660
     0.22343
     0.22343
     0.04449
     0.18133
     0.22343
     0.23396
     0.12870
     0.14975
     0.13923
    -0.03971
     0.13923
     0.06555
     0.20238
    -0.12392
    -0.36601
    -0.46074
    -0.70284
    -1.10281
    -1.14492
    -1.22912
    -1.22912
    -1.28175
    -0.97651
    -1.06071
    -1.11334
    -1.03966
    -0.82914
    -0.53442
     0.17080
     1.24443
     1.23390
     0.57078
     0.43395
     1.71809
     1.69704
     0.39184
    -0.10287
    -0.05024
     0.08660
     1.06549
     0.88655
    -0.56600
    -2.10276
    -1.21860
    -1.59753
    -2.73431
    -3.60795
    -3.58689
    -2.66063
    -2.32380
    -2.39748
    -2.19749
    -2.09224
    -1.94488
    -1.66068
    -1.55542
    -1.02913
    -0.59758
    -0.34496
    -0.07129
     0.26553
     0.47605
     0.36027
     0.53920
     0.92866
     1.17075
     1.17075
     0.98129
     0.66551
     0.90761
     1.11812
     1.32864
     0.87603
     0.74972
     0.90761
     0.76025
     0.67604
     0.64446
     0.70762
     0.28659
     0.37079
     0.66551
     0.56026
     0.39184
     0.41290
     0.11817
     0.37079
     0.12870
     0.26553
    -0.06076
    -0.12392
     0.01292
    -0.19760
     0.05502
    -0.00814
    -0.33443
    -0.55547
    -0.43969
    -0.56600
    -0.61863
    -0.69231
    -0.90282
    -0.80809
    -0.75546
    -0.59758
    -0.65021
    -0.71336
    -0.80809
    -0.81862
    -0.68178
    -0.33443
    -0.49232
    -0.57653
    -0.49232
    -0.19760
    -0.12392
    -0.22918
    -0.29233
    -0.13444
    -0.07129
    -0.06076
     0.09712
    -0.10287
    -0.26075
    -0.20812
    -0.09234
     0.08660
     0.06555
    -0.18707
    -0.11339
     0.07607
     0.09712
     0.06555
    -0.05024
    -0.11339
    -0.01866
     0.08660
     0.24448
     0.13923
    -0.01866
     0.07607
    -0.01866
     0.48658
     0.26553
     0.20238
     0.25501
     0.10765
     0.31816
     0.28659
     0.07607
     0.22343
     0.23396
     0.27606
     0.49710
     0.41290
     0.23396
     0.32869
     0.19185
     0.44447
     0.54973
     0.40237
     0.36027
     0.34974
     0.49710
     0.39184
     0.39184
     0.39184
     0.39184
     0.42342
     0.56026
     0.60236
     0.48658
     0.31816
     0.34974
     0.23396
     0.79182
     0.31816
     0.50763
     0.43395
     0.49710
     0.56026
     0.39184
     0.37079
     0.36027
     0.48658
     0.39184
     0.49710
     0.24448
     0.33921
     0.19185
     0.17080
     0.56026
     0.61288
     0.33921
     0.21291
     0.43395
     0.45500
     0.39184
     0.29711
     0.25501
     0.16028
     0.21291
     0.31816
     0.33921
     0.03397
    -0.17655
    -0.27128
     0.04449
     0.03397
    -0.21865
    -0.35549
    -0.40811
    -0.48179
    -0.67126
    -0.43969
    -0.54495
    -0.60810
    -0.53442
    -0.78704
    -0.48179
    -0.77652
    -0.49232
    -0.82914
    -0.25023
     0.41290
     1.09707
     0.97076
    -0.65021
    -1.05019
    -0.47127
     0.20238
    -0.25023
    -0.91335
    -1.05019
     0.44447
     0.99181
     0.06555
     0.00239
     0.14975
    -0.05024
     0.28659
     0.07607
     0.64446
    -0.28180
    -1.87119
    -2.65010
    -1.61858
     0.48658
     0.96023
     0.66551
    -0.01866
    -0.85020
    -1.16597
    -0.96598
    -0.80809
    -0.83967
    -0.21865
     0.31816
     0.48658
     0.73919
     0.98129
     1.11812
     1.32864
     1.26548
     1.50757
     1.28653
     1.34969
     1.26548
     1.11812
     0.96023
     1.09707
     0.68656
     0.76025
     0.81287
     0.61288
     0.47605
     0.31816
     0.31816
     0.43395
     0.34974
     0.08660
     0.12870
     0.01292
     0.04449
     0.11817
    -0.02919
     0.03397
    -0.21865
    -0.18707
    -0.00814
     0.16028
    -0.13444
    -0.13444
     0.06555
    -0.02919
     0.01292
    -0.06076
    -0.07129
    -0.25023
    -0.08182
    -0.05024
    -0.02919
    -0.32391
    -0.39759
    -0.51337
    -0.37654
    -0.21865
    -0.47127
    -0.49232
    -0.68178
    -0.59758
    -0.59758
    -0.72389
    -0.57653
    -0.87125
    -0.92388
    -0.59758
    -0.62916
    -0.59758
    -0.70284
    -0.80809
    -0.62916
    -0.61863
    -0.48179
    -0.69231
    -0.38706
    -0.63968
    -0.54495
    -0.45022
    -0.45022
    -0.50285
    -0.51337
    -0.68178
    -0.51337
    -0.56600
    -0.65021
    -0.80809
    -0.87125
    -0.77652
    -0.80809
    -0.76599
    -0.93440
    -0.89230
    -0.96598
    -0.99756
    -0.86072
    -0.99756
    -0.89230
    -1.07124
    -0.95545
    -0.89230
    -0.96598
    -1.03966
    -1.07124
    -1.02913
    -0.78704
    -0.86072
    -1.00808
    -0.96598
    -0.90282
    -0.87125
    -0.89230
    -1.01861
    -0.69231
    -0.86072
    -0.73441
    -0.86072
    -0.76599
    -0.86072
    -0.85020
    -0.69231
    -0.66073
    -0.68178
    -0.76599
    -0.72389
    -0.62916
    -0.52390
    -0.67126
    -0.62916
    -0.62916
    -0.70284
    -0.71336
    -0.50285
    -0.57653
    -0.43969
    -0.71336
    -0.65021
    -0.78704
    -0.50285
    -0.58705
    -0.36601
    -0.63968
    -0.70284
    -0.65021
    -0.46074
    -0.14497
    -0.27128
    -0.14497
    -0.23970
    -0.09234
    -0.11339
    -0.06076
    -0.11339
    -0.08182
     0.02344
    -0.05024
     0.02344
    -0.02919
    -0.17655
    -0.08182
    -0.18707
    -0.06076
    -0.31338
    -0.28180
    -0.50285
    -0.36601
    -0.53442
    -0.30286
    -0.65021
    -0.50285
    -0.40811
    -0.52390
    -0.38706
    -0.57653
    -0.55547
    -0.74494
    -0.89230
    -0.83967
    -1.02913
    -1.33438
    -1.73436
    -2.16592
    -2.47116
    -2.89219
    -3.08166
    -3.07113
    -2.65010
    -1.76594
    -1.95540
    -1.54490
    -0.80809
    -0.13444
     0.63394
     1.39179
     1.19180
     0.41290
     1.01286
     1.20233
     1.37074
     2.05491
     2.28648
     2.39174
     0.65499
    -1.98698
    -0.36601
    -0.40811
    -0.94493
    -2.02908
    -3.92372
    -3.74478
    -3.99740
    -4.71315
    -4.32370
    -4.09213
    -3.89214
    -3.41848
    -3.20797
    -3.25007
    -3.02903
    -2.82904
    -2.53432
    -2.01856
    -1.79751
    -1.47122
    -1.56595
    -0.92388
    -0.60810
    -0.09234
    -0.09234
    -0.03971
     0.03397
     0.32869
     0.50763
     0.38132
     0.53920
     0.36027
     0.36027
     0.26553
     0.60236
     0.50763
     0.16028
     0.08660
     0.10765
     0.24448
     0.31816
     0.19185
     0.06555
    -0.09234
     0.10765
     0.02344
     0.13923
     0.18133
    -0.09234
     0.08660
     0.21291
     0.41290
    -0.00814
     0.05502
     0.20238
     0.31816
     0.32869
     0.44447
     0.27606
     0.50763
     0.64446
     0.46552
     0.72867
     0.59183
     0.59183
     0.50763
     0.66551
     0.73919
     0.66551
     0.72867
     0.73919
     0.51815
     0.73919
     0.81287
     0.64446
     0.67604
     0.53920
     0.53920
     0.61288
     0.51815
     0.25501
     0.30764
     0.27606
     0.17080
    -0.00814
    -0.01866
    -0.26075
    -0.47127
    -0.29233
    -0.61863
    -0.43969
    -0.69231
    -0.95545
    -0.88177
    -0.96598
    -0.74494
    -0.88177
    -1.15544
    -1.08176
    -1.28175
    -0.71336
    -0.86072
    -1.21860
    -1.13439
    -0.88177
    -0.55547
    -0.81862
    -0.86072
    -0.80809
    -0.43969
    -0.39759
    -0.17655
    -0.13444
    -0.18707
    -0.17655
    -0.03971
     0.28659
     0.22343
    -0.07129
     0.02344
     0.23396
     0.33921
     0.50763
     0.30764
     0.17080
     0.32869
     0.06555
     0.37079
     0.39184
     0.28659
     0.05502
     0.46552
     0.53920
     0.54973
     0.31816
     0.21291
     0.20238
     0.37079
     0.47605
     0.45500
     0.23396
     0.34974
     0.23396
     0.27606
     0.20238
     0.46552
     0.12870
    -0.00814
     0.18133
     0.25501
     0.23396
     0.03397
     0.09712
     0.38132
     0.30764
     0.26553
     0.05502
     0.21291
     0.04449
     0.13923
     0.30764
     0.29711
    -0.09234
    -0.07129
     0.24448
     0.46552
     0.40237
     0.19185
     0.04449
     0.37079
     0.43395
     0.38132
     0.16028
     0.28659
     0.24448
     0.14975
     0.41290
     0.28659
     0.12870
    -0.07129
     0.06555
     0.22343
     0.07607
    -0.16602
    -0.50285
    -0.37654
    -0.25023
    -0.30286
    -0.49232
    -0.65021
    -0.88177
    -1.05019
    -1.42911
    -1.45016
    -1.83962
    -2.50274
    -2.69220
    -3.03955
    -3.07113
    -3.27112
    -3.17639
    -2.32380
     0.05502
     2.70751
     4.05481
     2.65488
    -1.97645
    -3.79741
    -2.10276
     0.29711
     2.05491
     2.56015
     2.05491
     1.78124
     1.57073
     0.28659
     0.25501
     0.06555
    -0.62916
    -1.42911
    -2.41853
    -2.94482
    -2.74483
    -2.70273
    -1.95540
    -0.75546
     0.04449
    -0.55547
    -1.07124
    -1.82909
    -1.99750
    -1.47122
    -1.29228
    -1.06071
    -0.71336
    -0.58705
    -0.15550
    -0.20812
     0.09712
     0.22343
     0.33921
     0.45500
     0.60236
     0.86550
     0.54973
     0.63394
     0.62341
     0.74972
     0.88655
     0.66551
     0.78130
     0.68656
     0.82340
     0.73919
     0.68656
     0.62341
     0.63394
     0.62341
     0.70762
     1.01286
     0.53920
     0.61288
     0.58131
     0.59183
     0.67604
     0.64446
     0.20238
     0.28659
     0.47605
     0.44447
     0.37079
     0.26553
     0.12870
     0.06555
     0.28659
     0.36027
     0.28659
    -0.05024
     0.13923
    -0.01866
     0.22343
     0.16028
    -0.02919
     0.11817
    -0.02919
     0.13923
     0.22343
    -0.06076
    -0.08182
    -0.18707
    -0.09234
     0.13923
     0.19185
    -0.01866
    -0.12392
    -0.03971
     0.06555
    -0.05024
    -0.01866
    -0.14497
    -0.03971
     0.07607
     0.19185
     0.07607
    -0.06076
    -0.15550
    -0.16602
     0.07607
     0.14975
    -0.05024
     0.10765
    -0.12392
    -0.05024
    -0.19760
     0.02344
    -0.07129
     0.05502
    -0.05024
     0.03397
     0.19185
     0.05502
    -0.07129
    -0.11339
    -0.06076
     0.09712
     0.00239
     0.06555
     0.14975
     0.02344
     0.24448
     0.16028
     0.02344
     0.26553
     0.26553
     0.21291
     0.34974
     0.30764
     0.21291
    -0.06076
     0.25501
     0.32869
     0.28659
     0.21291
     0.29711
     0.21291
     0.04449
    -0.10287
    -0.11339
    -0.22918
    -0.09234
     0.03397
    -0.05024
    -0.14497
    -0.28180
    -0.54495
    -0.23970
    -0.17655
    -0.17655
    -0.23970
    -0.09234
    -0.17655
    -0.17655
    -0.15550
    -0.05024
    -0.33443
    -0.21865
     0.06555
    -0.09234
    -0.25023
    -0.18707
    -0.43969
    -0.81862
    -0.86072
    -0.86072
    -1.23965
    -1.60805
    -1.71331
    -1.65015
    -1.61858
    -1.58700
    -1.37648
    -1.25017
    -0.92388
    -0.42917
     0.08660
     0.44447
     1.01286
     1.27601
     0.58131
     0.28659
     1.38127
     2.08649
     1.66546
     0.31816
    -0.43969
     0.12870
    -0.02919
    -0.00814
    -0.16602
    -0.10287
    -0.92388
    -1.54490
    -1.53437
    -1.75541
    -2.27117
    -2.41853
    -1.96593
    -1.73436
    -0.94493
    -0.99756
    -1.27123
    -1.45016
    -0.99756
    -1.08176
    -0.76599
    -0.59758
    -0.69231
    -0.47127
    -0.25023
    -0.56600
    -0.10287
     0.02344
     0.61288
     0.64446
     0.85498
     1.04444
     0.94971
     1.22338
     1.24443
     1.31811
     1.19180
     1.24443
     1.25496
     1.37074
     1.16022
     1.18128
     0.98129
     1.03392
     1.16022
     1.18128
     1.00234
     1.20233
     0.78130
     0.77077
     0.77077
     0.76025
     0.72867
     0.57078
     0.49710
     0.59183
     0.42342
     0.50763
     0.37079
     0.25501
     0.52868
     0.36027
     0.47605
     0.66551
     0.48658
     0.41290
     0.61288
     0.63394
     0.68656
     0.73919
     0.63394
     0.60236
     0.67604
     0.90761
     0.81287
     0.76025
     0.93918
     0.89708
     1.06549
     0.87603
     1.17075
     0.84445
     0.93918
     1.06549
     1.06549
     1.09707
     1.18128
     0.96023
     1.00234
     1.00234
     0.92866
     0.91813
     0.92866
     0.79182
     0.65499
     0.81287
     0.87603
     0.59183
     0.49710
     0.59183
     0.65499
     0.64446
     0.54973
     0.40237
     0.46552
     0.51815
     0.44447
     0.48658
     0.57078
     0.19185
     0.33921
     0.49710
     0.41290
     0.48658
     0.28659
     0.27606
     0.37079
     0.30764
     0.47605
     0.30764
     0.17080
     0.46552
     0.31816
     0.36027
     0.42342
     0.42342
     0.56026
     0.58131
     0.45500
     0.49710
     0.34974
     0.39184
     0.70762
     0.66551
     0.60236
     0.59183
     0.49710
     0.81287
     0.65499
     0.41290
     0.33921
     0.56026
     0.48658
     0.48658
     0.22343
     0.42342
     0.23396
     0.16028
     0.08660
     0.25501
    -0.33443
    -0.19760
    -0.31338
    -0.35549
    -0.58705
    -0.48179
    -0.31338
     0.02344
     0.77077
     1.31811
     1.68651
     0.78130
     0.28659
     0.13923
    -0.19760
    -0.83967
    -0.59758
    -0.77652
    -0.10287
     0.07607
    -0.30286
    -0.47127
    -0.83967
    -1.31333
    -2.40801
    -2.27117
    -1.96593
    -2.25012
    -1.86067
    -1.76594
    -2.12381
    -1.85014
    -0.99756
    -0.59758
    -0.58705
    -0.89230
    -0.90282
    -1.01861
    -0.63968
    -0.65021
    -0.10287
     0.08660
     0.21291
     0.39184
     0.63394
     0.76025
     0.97076
     0.93918
     1.33916
     1.63388
     1.47600
     1.43389
     1.34969
     1.66546
     1.50757
     1.34969
     1.57073
     1.45495
     1.42337
     1.20233
     1.46547
     1.19180
     1.05497
     1.06549
     0.87603
     1.24443
     1.02339
     1.03392
     0.99181
     0.73919
     1.01286
     0.68656
     0.63394
     0.56026
     0.43395
     0.39184
     0.60236
     0.41290
     0.37079
     0.09712
     0.38132
     0.37079
     0.13923
     0.13923
     0.03397
     0.36027
    -0.09234
     0.22343
     0.25501
     0.36027
     0.07607
     0.12870
     0.33921
     0.39184
     0.40237
     0.21291
     0.10765
     0.26553
     0.38132
     0.51815
     0.50763
     0.27606
     0.32869
     0.30764
     0.28659
     0.71814
     0.47605
     0.22343
     0.34974
     0.40237
     0.40237
     0.41290
     0.30764
     0.37079
     0.54973
     0.83393
     0.73919
     0.59183
     0.68656
     0.57078
     0.56026
     1.06549
     1.17075
     0.86550
     0.70762
     0.97076
     0.90761
     0.88655
     0.67604
     0.66551
     0.34974
     0.45500
     0.36027
     0.20238
    -0.16602
    -0.19760
    -0.39759
    -0.15550
    -0.57653
    -0.53442
    -0.70284
    -0.68178
    -0.77652
    -0.61863
    -0.98703
    -0.99756
    -0.70284
    -0.83967
    -0.61863
    -0.71336
    -0.79757
    -0.82914
    -0.78704
    -0.66073
    -0.81862
    -0.97651
    -0.92388
    -0.96598
    -1.20807
    -1.15544
    -1.39754
    -1.18702
    -1.45016
    -1.48174
    -1.26070
    -1.16597
    -1.17649
    -1.27123
    -1.93435
    -2.66063
    -2.58695
    -2.40801
    -2.37643
    -2.19749
    -1.79751
    -2.28170
    -2.86062
    -3.32375
    -2.74483
    -2.39748
    -2.00803
    -1.71331
    -1.96593
    -2.09224
    -1.87119
    -1.58700
    -1.39754
    -0.71336
    -0.23970
     0.23396
     0.50763
     0.51815
     0.19185
     0.53920
     0.36027
     0.65499
     1.19180
     1.27601
     1.18128
     1.01286
     0.91813
     1.52863
     1.91808
     1.66546
     0.94971
     0.62341
     0.58131
     0.52868
     1.03392
     1.11812
     0.89708
     0.40237
     0.54973
     0.52868
     0.47605
     0.33921
     0.10765
    -0.03971
    -0.00814
     0.63394
     0.63394
     0.44447
     0.23396
     0.48658
     0.69709
     0.91813
     0.77077
     0.60236
     0.77077
     0.77077
     0.91813
     0.76025
     0.64446
     0.80235
     0.56026
     0.72867
     0.89708
     0.25501
     0.70762
     0.47605
     0.67604
     0.65499
     0.48658
     0.72867
     0.53920
     0.76025
     0.66551
     0.73919
     0.43395
     0.48658
     0.51815
     0.80235
     0.83393
     0.51815
     0.42342
     0.61288
     0.51815
     0.54973
     0.32869
     0.36027
     0.13923
     0.41290
     0.36027
     0.44447
     0.33921
     0.09712
     0.21291
     0.27606
     0.66551
     0.37079
     0.26553
     0.22343
     0.16028
     0.42342
     0.33921
     0.14975
     0.20238
    -0.06076
     0.25501
     0.52868
     0.28659
     0.08660
    -0.11339
    -0.05024
     0.26553
     0.19185
     0.13923
     0.04449
     0.08660
    -0.02919
     0.19185
     0.06555
     0.12870
     0.05502
    -0.17655
     0.09712
     0.03397
    -0.06076
    -0.23970
    -0.18707
    -0.13444
    -0.02919
    -0.05024
    -0.18707
    -0.32391
    -0.33443
    -0.40811
    -0.18707
    -0.28180
    -0.38706
    -0.25023
    -0.15550
    -0.22918
    -0.17655
     0.02344
    -0.38706
    -0.16602
    -0.03971
    -0.59758
    -0.21865
    -0.40811
    -0.54495
    -0.57653
    -0.46074
    -0.76599
    -0.60810
    -0.61863
    -0.77652
    -0.94493
    -0.79757
    -1.12387
    -1.27123
    -1.27123
    -1.31333
    -1.29228
    -0.43969
    -0.86072
    -1.14492
    -1.15544
    -1.27123
    -1.09229
    -0.48179
     0.34974
     0.68656
     1.24443
     1.47600
     0.87603
     0.13923
     0.83393
     1.80230
     2.01281
     1.39179
     0.86550
     0.33921
     0.64446
     1.46547
     1.18128
     0.54973
     0.06555
    -0.99756
    -1.48174
    -1.45016
    -1.65015
    -2.17644
    -2.81851
    -2.30275
    -2.35538
    -2.38696
    -1.80804
    -1.81857
    -2.14486
    -2.00803
    -2.03961
    -1.74489
    -1.41859
    -1.08176
    -0.62916
    -0.27128
    -0.02919
     0.12870
     0.13923
     0.60236
     0.86550
     0.87603
     1.01286
     0.87603
     0.68656
     0.71814
     1.00234
     0.82340
     0.84445
     0.88655
     0.64446
     0.60236
     0.64446
     0.84445
     0.64446
     0.59183
     0.63394
     0.57078
     0.68656
     0.70762
     0.71814
     0.49710
     0.48658
     0.45500
     0.50763
     0.59183
     0.59183
     0.50763
     0.34974
     0.28659
     0.31816
     0.13923
     0.26553
     0.22343
     0.30764
     0.04449
     0.27606
     0.13923
     0.01292
     0.14975
     0.05502
    -0.00814
     0.00239
    -0.20812
    -0.02919
    -0.03971
    -0.20812
    -0.33443
    -0.02919
    -0.17655
    -0.27128
    -0.19760
    -0.19760
    -0.14497
    -0.56600
    -0.36601
    -0.34496
    -0.30286
    -0.31338
    -0.45022
    -0.06076
    -0.11339
    -0.21865
    -0.31338
    -0.51337
    -0.26075
    -0.43969
    -0.18707
    -0.10287
    -0.20812
    -0.40811
    -0.42917
    -0.16602
    -0.15550
    -0.16602
    -0.35549
    -0.31338
    -0.13444
    -0.11339
    -0.17655
    -0.13444
    -0.18707
    -0.19760
    -0.03971
    -0.05024
     0.07607
    -0.03971
     0.03397
    -0.07129
     0.23396
     0.28659
     0.43395
     0.16028
     0.33921
     0.38132
     0.34974
     0.47605
     0.42342
     0.47605
     0.58131
     0.57078
     0.47605
     0.59183
     0.44447
     0.53920
     0.38132
     0.54973
     0.41290
     0.54973
     0.26553
     0.28659
     0.21291
     0.07607
     0.13923
     0.06555
     0.03397
    -0.28180
    -0.08182
    -0.17655
    -0.22918
    -0.60810
    -0.55547
    -0.61863
    -0.38706
    -0.32391
    -0.50285
    -0.74494
    -0.61863
    -0.75546
    -0.50285
    -0.39759
    -0.50285
    -0.53442
    -0.37654
    -0.16602
     0.23396
     0.44447
     1.04444
     0.71814
    -0.02919
     0.25501
     0.85498
     1.53915
     0.96023
    -0.16602
    -0.72389
     0.13923
     0.61288
     0.79182
     0.33921
     0.06555
     0.37079
    -0.30286
    -0.13444
    -0.07129
    -0.13444
     0.07607
    -0.19760
     0.01292
     0.46552
     0.81287
     0.62341
     0.59183
     0.16028
    -0.07129
    -0.12392
     0.13923
     0.66551
     0.61288
     0.39184
     0.32869
     0.52868
     0.36027
     0.37079
     0.37079
     0.38132
     0.91813
     1.01286
     1.20233
     1.32864
     1.30758
     1.56020
     1.79177
     1.73914
     1.86545
     1.47600
     1.52863
     1.58125
     1.70756
     1.64441
     1.66546
     1.37074
     1.38127
     1.26548
     1.18128
     1.23390
     1.20233
     0.74972
     0.87603
     0.97076
     0.80235
     0.81287
     0.49710
     0.56026
     0.61288
     0.64446
     0.68656
     0.41290
     0.57078
     0.34974
     0.59183
     0.62341
     0.68656
     0.28659
     0.40237
     0.45500
     0.62341
     0.45500
     0.26553
     0.36027
     0.48658
     0.44447
     0.40237
     0.58131
     0.43395
     0.44447
     0.41290
     0.64446
     0.71814
     0.44447
     0.46552
     0.53920
     0.74972
     0.73919
     0.62341
     0.61288
     0.69709
     0.92866
     0.70762
     0.63394
     0.60236
     0.59183
     0.56026
     0.67604
     0.68656
     0.64446
     0.32869
     0.58131
     0.79182
     0.67604
     0.54973
     0.21291
    -0.20812
    -0.03971
     1.29706
     0.53920
     0.51815
     0.30764
     0.33921
     0.38132
     0.64446
     0.38132
     0.49710
     0.50763
     0.69709
     0.82340
     0.62341
     0.46552
     0.62341
     0.71814
     0.80235
     0.88655
     0.83393
     0.62341
     0.60236
     0.82340
     0.98129
     0.93918
     0.80235
     0.72867
     0.87603
     0.91813
     0.83393
     0.60236
     0.31816
     0.26553
     0.05502
     0.04449
    -0.15550
    -0.56600
    -0.83967
    -1.20807
    -1.09229
    -0.69231
    -0.53442
    -0.36601
     0.49710
     0.06555
    -1.09229
    -1.27123
    -0.96598
    -1.35543
    -1.36596
    -1.62910
    -2.29223
    -2.75536
    -2.00803
    -1.02913
    -1.58700
    -1.59753
    -1.81857
    -2.51327
    -2.71326
    -2.58695
    -1.90277
    -1.56595
    -1.11334
    -0.49232
     0.21291
     0.91813
     1.20233
     1.58125
     0.64446
    -0.07129
    -0.70284
    -0.49232
     0.11817
    -0.11339
    -0.29233
     0.32869
     1.14970
     0.27606
    -0.87125
    -0.88177
    -0.53442
    -0.43969
     0.08660
     0.25501
     0.49710
     0.72867
     0.84445
     1.26548
     1.47600
     1.41284
     1.01286
     1.19180
     1.28653
     1.26548
     1.20233
     1.19180
     1.06549
     1.09707
     1.24443
     1.17075
     1.16022
     1.16022
     0.83393
     0.98129
     1.30758
     1.24443
     1.16022
     1.08654
     1.03392
     1.19180
     1.23390
     1.07602
     1.16022
     0.76025
     1.13917
     1.16022
     1.24443
     0.94971
     0.85498
     0.65499
     1.13917
     1.08654
     0.87603
     0.64446
     0.63394
     0.57078
     0.70762
     0.58131
     0.60236
     0.39184
     0.44447
     0.54973
     0.48658
     0.57078
     0.16028
     0.17080
     0.41290
     0.37079
     0.20238
     0.19185
     0.08660
     0.37079
     0.40237
     0.20238
     0.22343
     0.28659
     0.43395
     0.39184
     0.39184
     0.46552
     0.30764
     0.24448
     0.43395
     0.44447
     0.49710
     0.44447
     0.31816
     0.47605
     0.57078
     0.42342
     0.37079
     0.33921
     0.43395
     0.39184
     0.48658
     0.45500
     0.44447
     0.18133
     0.24448
     0.59183
     0.38132
     0.19185
     0.47605
     0.26553
     0.31816
     0.25501
     0.40237
     0.19185
     0.17080
     0.26553
     0.43395
     0.49710
     0.27606
     0.03397
    -0.06076
     0.28659
     0.29711
     0.38132
     0.11817
     0.07607
    -0.07129
     0.23396
    -0.03971
     0.02344
     0.01292
    -0.09234
    -0.02919
     0.06555
    -0.00814
    -0.19760
    -0.22918
     0.18133
     0.41290
     0.72867
     1.05497
     0.73919
    -0.81862
    -1.10281
    -0.17655
     0.54973
     0.49710
    -0.12392
    -2.37643
    -3.26060
    -2.67115
    -1.42911
    -1.48174
    -1.77646
    -1.63963
    -1.94488
    -2.36591
    -2.33433
    -2.21854
    -2.18697
    -1.63963
    -1.22912
    -0.86072
    -0.70284
    -0.26075
    -0.20812
     0.34974
     0.33921
     0.36027
     0.18133
    -0.08182
    -0.03971
    -0.05024
    -0.01866
     0.51815
     0.53920
     0.40237
     0.64446
     0.42342
     0.23396
     0.53920
     0.97076
     1.06549
     0.39184
     0.79182
     0.94971
     0.85498
     0.91813
     0.84445
     0.59183
     0.51815
     0.50763
     0.36027
     0.50763
     0.23396
     0.46552
     0.25501
     0.13923
     0.19185
     0.11817
     0.11817
    -0.21865
     0.08660
    -0.18707
    -0.01866
     0.11817
     0.09712
     0.03397
     0.12870
     0.14975
     0.23396
     0.31816
     0.43395
     0.41290
     0.39184
     0.42342
     0.57078
     0.56026
     0.73919
     0.89708
     0.65499
     1.10760
     0.85498
     0.91813
     0.93918
     0.94971
     1.11812
     1.20233
     1.51810
     1.39179
     1.30758
     1.32864
     1.34969
     1.32864
     1.31811
     1.32864
     1.48652
     1.10760
     1.17075
     1.02339
     1.12865
     0.82340
     0.52868
     0.74972
     0.37079
     0.71814
     0.32869
     0.42342
     0.28659
     0.22343
    -0.06076
     0.17080
     0.24448
     0.28659
     0.24448
     0.37079
     0.40237
     0.42342
     0.32869
     0.50763
     0.53920
     0.58131
     0.57078
     0.60236
     0.59183
     0.70762
     0.61288
     0.76025
     0.74972
     0.69709
     0.74972
     0.63394
     0.82340
     0.38132
     0.53920
     0.59183
     0.12870
     0.60236
     0.76025
     0.59183
     0.65499
     0.69709
     0.47605
     0.53920
     0.63394
     0.59183
     0.73919
     0.64446
     0.90761
     0.60236
     0.67604
     0.82340
     0.96023
     0.71814
     0.74972
     0.83393
     0.58131
     0.79182
     0.64446
     0.77077
     0.54973
     0.70762
     0.45500
     0.62341
     0.82340
     0.63394
     0.59183
     0.29711
     0.50763
     0.50763
     0.45500
     0.34974
     0.01292
    -0.13444
     0.06555
    -0.25023
    -0.18707
    -0.34496
    -0.70284
    -0.72389
    -0.72389
    -0.43969
    -0.37654
    -0.00814
     0.65499
     0.65499
    -1.39754
    -1.82909
    -0.97651
    -0.69231
    -1.27123
    -2.32380
    -1.14492
     1.24443
     0.62341
    -0.77652
    -3.06061
    -2.87114
    -2.11329
    -2.01856
    -1.82909
    -1.81857
    -1.81857
    -1.75541
    -1.95540
    -1.83962
    -1.55542
    -1.54490
    -1.54490
    -1.33438
    -1.20807
    -1.03966
    -0.71336
    -0.28180
    -0.05024
     0.13923
     0.48658
     0.76025
     1.05497
     1.37074
     1.61283
     1.57073
     1.62336
     1.90755
     1.72862
     1.80230
     1.64441
     1.62336
     1.45495
     1.62336
     1.50757
     1.00234
     0.80235
     0.60236
     0.81287
     0.65499
     0.34974
     0.41290
     0.03397
     0.43395
     0.26553
     0.46552
     0.28659
     0.19185
     0.20238
     0.25501
     0.73919
     0.43395
     0.20238
     0.20238
     0.12870
     0.49710
     0.58131
     0.43395
     0.28659
     0.28659
     0.31816
     0.33921
     0.58131
     0.44447
     0.33921
     0.37079
     0.58131
     0.68656
     0.56026
     0.43395
     0.43395
     0.51815
     0.76025
     0.67604
     0.50763
     0.41290
     0.43395
     0.41290
     0.47605
     0.63394
     0.36027
     0.21291
     0.24448
     0.33921
     0.29711
     0.21291
     0.22343
     0.30764
     0.40237
     0.39184
     0.34974
     0.38132
     0.32869
     0.40237
     0.45500
     0.84445
     0.50763
     0.65499
     0.65499
     0.83393
     0.65499
     0.71814
     0.49710
     0.72867
     0.76025
     0.84445
     0.52868
     0.68656
     0.44447
     0.57078
     0.80235
     0.84445
     0.61288
     0.44447
     0.65499
     0.67604
     0.96023
     0.61288
     0.73919
     0.76025
     0.73919
     0.88655
     0.93918
     0.68656
     0.64446
     0.60236
     0.82340
     0.71814
     0.62341
     0.47605
     0.36027
     0.82340
     0.61288
     0.60236
     0.43395
     0.32869
     0.34974
     0.71814
     0.61288
     0.39184
     0.46552
     0.29711
     0.37079
     0.65499
     0.65499
     0.33921
     0.25501
     0.28659
     0.32869
     0.54973
     0.18133
     0.05502
     0.10765
     0.16028
     0.29711
     0.48658
     0.16028
     0.02344
     0.11817
     0.07607
     0.45500
     0.42342
     0.25501
     0.17080
     0.20238
     0.59183
     0.20238
     0.42342
     0.32869
     0.36027
     0.37079
     0.42342
     0.24448
     0.09712
    -0.17655
    -0.19760
     0.02344
    -0.22918
    -0.58705
    -0.52390
    -0.62916
    -0.75546
    -0.94493
    -0.96598
    -1.13439
    -1.31333
    -1.06071
    -1.38701
    -1.57647
    -1.36596
    -0.69231
     0.01292
     0.87603
     1.28653
    -0.56600
    -1.16597
    -0.74494
    -0.30286
    -1.18702
    -1.25017
    -0.52390
     0.79182
    -0.56600
    -1.23965
    -1.56595
    -1.69226
    -2.10276
    -2.72378
    -3.05008
    -3.76583
    -4.97629
    -4.69210
    -3.36585
    -2.40801
    -2.16592
    -2.81851
    -3.16586
    -2.88167
    -2.91325
    -2.31328
    -1.63963
    -1.17649
    -0.85020
    -0.49232
     0.25501
     0.81287
     0.88655
     1.04444
     1.08654
     1.30758
     1.65493
     1.54968
     1.56020
     1.40232
     1.41284
     1.39179
     1.44442
     1.53915
     1.20233
     1.14970
     0.96023
     1.19180
     1.07602
     0.91813
     0.86550
     0.97076
     0.87603
     0.92866
     0.98129
     0.84445
     0.73919
     0.67604
     0.64446
     0.70762
     0.79182
     0.50763
     0.33921
     0.30764
     0.57078
     0.52868
     0.48658
     0.31816
     0.28659
     0.26553
     0.26553
     0.38132
     0.24448
     0.34974
     0.36027
     0.40237
     0.34974
     0.33921
     0.16028
     0.36027
     0.49710
     0.47605
     0.37079
     0.36027
     0.32869
     0.13923
     0.40237
     0.32869
     0.34974
     0.29711
     0.29711
     0.29711
     0.27606
     0.37079
     0.07607
     0.09712
     0.36027
     0.29711
     0.19185
     0.22343
     0.12870
     0.22343
     0.30764
     0.24448
     0.21291
     0.21291
     0.28659
     0.31816
     0.38132
     0.38132
     0.21291
     0.17080
     0.51815
     0.59183
     0.66551
     0.37079
     0.38132
     0.51815
     0.26553
     0.61288
     0.58131
     0.36027
     0.52868
     0.37079
     0.48658
     0.36027
     0.48658
     0.00239
     0.24448
     0.22343
     0.08660
     0.05502
    -0.00814
     0.06555
    -0.26075
     0.05502
     0.13923
     0.06555
    -0.10287
    -0.06076
     0.06555
    -0.07129
     0.11817
    -0.06076
     0.03397
     0.00239
     0.06555
     0.23396
     0.09712
     0.09712
    -0.05024
    -0.29233
    -0.30286
    -0.11339
    -0.41864
    -0.47127
    -0.67126
    -0.56600
    -0.53442
    -0.81862
    -0.86072
    -0.83967
    -0.60810
    -0.76599
    -0.50285
    -0.48179
    -0.43969
    -0.39759
    -0.43969
    -0.25023
    -0.08182
     0.19185
     0.11817
     0.20238
     0.43395
     0.33921
     0.28659
     0.42342
     0.20238
     0.26553
     0.22343
     0.17080
     0.49710
     0.33921
     0.28659
     0.29711
     0.21291
     0.24448
     0.09712
     0.17080
     0.08660
     0.19185
    -0.20812
     0.12870
     0.17080
     0.11817
    -0.00814
    -0.07129
    -0.10287
    -0.34496
    -0.23970
    -0.18707
    -0.05024
    -0.20812
    -0.26075
    -0.48179
    -0.31338
    -0.17655
    -0.51337
    -0.55547
    -0.59758
    -0.81862
    -1.02913
    -0.76599
    -0.79757
    -1.16597
    -0.93440
    -1.08176
    -0.76599
    -0.80809
    -1.10281
    -1.31333
    -0.74494
     0.11817
     1.12865
     0.72867
     0.20238
     1.50757
     2.83382
     2.96013
     0.94971
    -0.54495
    -0.97651
    -0.01866
     0.24448
     1.00234
     1.71809
     0.84445
    -1.91330
    -4.20791
    -3.96582
    -2.34485
    -1.41859
    -1.74489
    -2.94482
    -3.03955
    -2.93430
    -2.21854
    -1.50279
    -1.50279
    -0.73441
    -0.08182
     0.13923
     0.32869
     0.22343
     0.56026
     0.86550
     0.81287
     1.25496
     1.10760
     1.01286
     1.09707
     1.06549
     0.99181
     0.68656
     0.86550
     0.92866
     0.78130
     0.46552
     0.60236
     0.54973
     0.31816
     0.36027
     0.28659
     0.31816
     0.50763
     0.22343
     0.20238
     0.20238
     0.07607
    -0.11339
     0.07607
    -0.15550
     0.01292
    -0.01866
     0.04449
    -0.01866
    -0.20812
    -0.07129
     0.02344
    -0.00814
     0.07607
    -0.02919
    -0.14497
     0.10765
     0.17080
     0.16028
     0.00239
     0.16028
     0.23396
     0.12870
     0.49710
     0.06555
     0.11817
     0.25501
     0.41290
     0.38132
     0.36027
     0.41290
     0.25501
     0.29711
     0.50763
     0.57078
     0.49710
     0.19185
     0.38132
     0.46552
     0.64446
     0.54973
     0.38132
     0.21291
     0.31816
     0.23396
     0.48658
     0.12870
     0.06555
    -0.01866
    -0.06076
    -0.18707
    -0.13444
    -0.28180
    -0.39759
    -0.28180
    -0.26075
    -0.07129
    -0.31338
    -0.40811
    -0.36601
    -0.35549
    -0.20812
    -0.17655
    -0.15550
    -0.09234
     0.10765
     0.11817
     0.13923
     0.20238
     0.11817
     0.23396
     0.32869
     0.37079
     0.27606
     0.38132
     0.39184
     0.14975
     0.47605
     0.44447
     0.53920
     0.32869
     0.48658
     0.52868
     0.61288
     0.46552
     0.39184
     0.56026
     0.77077
     0.81287
     0.52868
     0.59183
     0.62341
     0.59183
     0.79182
     0.91813
     0.65499
     0.72867
     0.54973
     0.64446
     0.66551
     0.64446
     0.40237
     0.45500
     0.49710
     0.74972
     0.64446
     0.59183
     0.21291
     0.33921
     0.34974
     0.46552
     0.58131
     0.36027
     0.37079
     0.38132
     0.41290
     0.51815
     0.41290
     0.05502
     0.20238
     0.38132
     0.42342
     0.50763
     0.23396
     0.24448
     0.07607
     0.31816
     0.40237
     0.44447
     0.24448
     0.21291
     0.25501
     0.49710
     0.36027
     0.21291
     0.24448
     0.27606
     0.46552
     0.64446
     0.34974
     0.22343
     0.22343
     0.31816
     0.52868
     0.50763
     0.14975
     0.16028
     0.27606
     0.19185
     0.42342
    -0.00814
     0.21291
     0.05502
     0.21291
     0.14975
    -0.05024
    -0.03971
    -0.15550
    -0.06076
    -0.07129
     0.10765
    -0.08182
    -0.23970
    -0.01866
    -0.02919
    -0.10287
    -0.13444
    -0.01866
     0.03397
     0.16028
     0.11817
     0.26553
     0.13923
     0.13923
     0.33921
     0.29711
     0.51815
     0.38132
     0.30764
     0.10765
     0.12870
     0.23396
     0.25501
     0.02344
     0.13923
    -0.23970
    -0.09234
    -0.20812
    -0.35549
    -0.71336
    -1.07124
    -0.96598
    -0.59758
    -0.74494
    -0.76599
    -0.92388
    -0.70284
    -0.61863
    -0.59758
    -0.39759
    -0.72389
    -0.40811
     0.39184
     1.85492
     1.64441
     1.17075
     2.88645
     3.57062
     2.57068
     0.41290
     0.09712
     0.17080
     0.72867
     0.63394
     2.18122
     2.45489
     0.45500
    -2.92377
    -4.35527
    -1.37648
    -0.82914
    -0.87125
    -1.92382
    -2.73431
    -2.57642
    -2.29223
    -1.62910
    -1.26070
    -0.74494
    -0.06076
     0.06555
     0.43395
     0.20238
     0.42342
     0.28659
     0.53920
     0.74972
     0.64446
     0.64446
     0.43395
     0.46552
     0.51815
     0.50763
     0.18133
     0.34974
     0.03397
    -0.07129
     0.01292
     0.16028
    -0.01866
    -0.17655
     0.13923
     0.33921
     0.16028
     0.28659
     0.19185
     0.07607
     0.32869
     0.63394
     0.33921
     0.25501
     0.41290
     0.25501
     0.37079
     0.52868
     0.22343
     0.09712
     0.18133
     0.22343
     0.17080
     0.13923
    -0.42917
    -0.46074
    -0.12392
    -0.07129
    -0.21865
    -0.51337
    -0.56600
    -0.40811
    -0.42917
    -0.29233
    -0.55547
    -0.54495
    -0.46074
    -0.46074
    -0.38706
    -0.23970
    -0.60810
    -0.48179
    -0.52390
    -0.29233
    -0.33443
    -0.28180
    -0.54495
    -0.56600
    -0.43969
    -0.52390
    -0.45022
    -0.48179
    -0.55547
    -0.60810
    -0.39759
    -0.47127
    -0.34496
    -0.66073
    -0.86072
    -0.55547
    -0.54495
    -0.49232
    -0.57653
    -0.81862
    -0.53442
    -0.45022
    -0.48179
    -0.47127
    -0.43969
    -0.62916
    -0.48179
    -0.42917
    -0.48179
    -0.51337
    -0.74494
    -0.43969
    -0.43969
    -0.52390
    -0.59758
    -0.47127
    -0.70284
    -0.65021
    -0.65021
    -0.58705
    -0.67126
    -0.78704
    -0.83967
    -0.62916
    -0.86072
    -0.45022
    -0.71336
    -0.66073
    -0.55547
    -0.60810
    -0.61863
    -0.65021
    -0.35549
    -0.48179
    -0.42917
    -0.29233
    -0.26075
    -0.21865
    -0.21865
    -0.21865
    -0.12392
    -0.26075
    -0.33443
    -0.32391
    -0.31338
     0.01292
    -0.35549
    -0.30286
    -0.20812
    -0.40811
    -0.36601
    -0.59758
    -0.43969
    -0.42917
    -0.57653
    -0.43969
    -0.52390
    -0.68178
    -0.61863
    -0.63968
    -0.37654
    -0.28180
    -0.35549
    -0.36601
    -0.27128
    -0.50285
    -0.30286
    -0.22918
    -0.08182
    -0.08182
    -0.11339
     0.05502
     0.05502
    -0.11339
    -0.01866
    -0.03971
    -0.03971
     0.02344
     0.21291
    -0.00814
     0.05502
    -0.13444
    -0.20812
    -0.12392
     0.19185
     0.17080
     0.13923
     0.16028
     0.06555
    -0.13444
    -0.02919
    -0.29233
    -0.30286
    -0.16602
    -0.36601
    -0.40811
    -0.74494
    -0.85020
    -1.01861
    -1.18702
    -1.42911
    -1.33438
    -1.31333
    -1.85014
    -2.05013
    -2.10276
    -2.03961
    -1.26070
    -0.11339
    -0.86072
    -0.36601
     0.76025
     1.94966
     1.66546
     1.00234
    -0.41864
    -1.41859
    -0.93440
     0.53920
     2.56015
     1.61283
     1.23390
    -0.93440
    -3.56584
    -3.89214
    -2.07118
    -1.27123
    -1.47122
    -2.81851
    -3.61847
    -3.27112
    -3.11323
    -2.02908
    -1.70278
    -1.23965
    -0.81862
    -0.73441
    -0.38706
    -0.02919
     0.23396
     0.45500
     0.71814
     0.81287
     1.01286
     1.06549
     1.17075
     0.81287
     0.90761
     0.63394
     0.73919
     0.64446
     0.94971
     0.54973
     0.49710
     0.44447
     0.57078
     0.14975
     0.28659
     0.30764
     0.11817
     0.38132
     0.33921
     0.24448
     0.08660
     0.01292
    -0.00814
     0.23396
     0.28659
     0.20238
     0.09712
    -0.06076
    -0.16602
     0.21291
    -0.06076
     0.19185
     0.14975
     0.13923
     0.11817
     0.22343
     0.37079
     0.06555
    -0.03971
     0.16028
     0.11817
     0.37079
     0.05502
    -0.03971
    -0.03971
     0.14975
    -0.05024
     0.00239
    -0.03971
     0.00239
    -0.22918
    -0.18707
    -0.09234
    -0.14497
    -0.35549
    -0.14497
    -0.23970
    -0.19760
    -0.00814
    -0.25023
    -0.16602
    -0.09234
    -0.16602
     0.00239
     0.05502
    -0.27128
     0.16028
     0.20238
     0.29711
     0.16028
     0.11817
     0.07607
     0.28659
     0.46552
     0.42342
     0.45500
     0.36027
     0.43395
     0.29711
     0.40237
     0.46552
     0.44447
     0.41290
     0.54973
     0.60236
     0.47605
     0.33921
     0.05502
     0.33921
     0.23396
     0.37079
     0.16028
     0.03397
     0.04449
     0.02344
    -0.14497
    -0.01866
    -0.21865
    -0.38706
    -0.28180
    -0.45022
    -0.38706
    -0.75546
    -0.59758
    -0.65021
    -0.53442
    -0.61863
    -0.55547
    -0.63968
    -0.83967
    -0.77652
    -0.75546
    -0.58705
    -0.68178
    -0.56600
    -0.75546
    -0.41864
    -0.15550
    -0.30286
    -0.30286
    -0.35549
    -0.06076
     0.13923
     0.22343
     0.30764
     0.10765
     0.14975
     0.36027
     0.61288
     0.77077
     0.51815
     0.56026
     0.52868
     0.51815
     0.65499
     0.42342
     0.16028
     0.16028
     0.22343
     0.14975
     0.17080
    -0.17655
    -0.41864
    -0.37654
    -0.51337
    -0.37654
    -0.59758
    -0.91335
    -1.06071
    -0.94493
    -0.80809
    -0.91335
    -1.15544
    -0.97651
    -0.92388
    -0.77652
    -0.75546
    -0.75546
    -0.81862
    -0.43969
    -0.60810
    -0.05024
     0.04449
    -0.05024
    -0.11339
    -0.01866
     0.16028
    -0.03971
    -0.08182
    -0.13444
     0.09712
     1.24443
     2.10754
     1.76019
     2.23385
     2.68646
     2.17070
     1.08654
    -0.51337
    -0.33443
     0.49710
     0.83393
     2.32858
     1.73914
    -0.11339
    -1.52384
    -3.54479
    -4.26054
    -2.46064
    -1.15544
    -1.01861
    -2.30275
    -3.83951
    -3.81846
    -2.91325
    -1.85014
    -1.43964
    -0.95545
    -0.34496
     0.08660
     0.42342
     0.53920
     0.49710
     1.11812
     1.56020
     1.78124
     1.68651
     1.53915
     1.53915
     1.47600
     1.66546
     1.40232
     1.18128
     0.86550
     0.98129
     0.93918
     0.79182
     0.41290
     0.37079
     0.09712
     0.32869
     0.17080
     0.10765
    -0.16602
    -0.16602
    -0.29233
    -0.16602
    -0.02919
    -0.28180
    -0.37654
    -0.21865
    -0.09234
    -0.12392
    -0.07129
    -0.06076
    -0.07129
     0.17080
     0.12870
     0.43395
     0.37079
     0.32869
     0.31816
     0.60236
     0.62341
     0.68656
     0.54973
     0.53920
     0.78130
     0.90761
     0.78130
     0.85498
     0.81287
     0.76025
     0.86550
     0.91813
     0.80235
     0.80235
     0.66551
     0.81287
     1.00234
     1.00234
     0.69709
     0.85498
     0.71814
     1.06549
     0.94971
     0.79182
     0.62341
     0.66551
     0.80235
     0.90761
     0.59183
     0.63394
     0.45500
     0.33921
     0.53920
     0.80235
     0.42342
     0.28659
     0.29711
     0.42342
     0.44447
     0.59183
     0.27606
     0.36027
     0.05502
     0.34974
     0.41290
     0.43395
     0.27606
    -0.09234
     0.22343
     0.53920
     0.31816
     0.17080
    -0.01866
     0.03397
     0.20238
     0.30764
     0.10765
     0.07607
     0.03397
     0.09712
     0.27606
     0.37079
     0.07607
     0.20238
     0.23396
     0.54973
     0.30764
     0.20238
     0.30764
     0.33921
     0.32869
     0.54973
     0.49710
     0.52868
     0.64446
     0.61288
     0.51815
     0.74972
     0.48658
     0.45500
     0.54973
     0.56026
     0.36027
     0.31816
     0.16028
     0.02344
    -0.11339
    -0.22918
    -0.31338
    -0.43969
    -0.55547
    -0.36601
    -0.66073
    -0.54495
    -0.57653
    -0.54495
    -0.73441
    -0.31338
    -0.45022
    -0.27128
    -0.20812
    -0.12392
    -0.16602
     0.14975
    -0.11339
     0.36027
     0.28659
     0.11817
     0.30764
     0.32869
     0.39184
     0.34974
     0.12870
     0.25501
     0.31816
     0.28659
     0.19185
     0.06555
     0.00239
     0.02344
    -0.18707
    -0.01866
     0.28659
     0.30764
     0.62341
     0.57078
     1.21285
     1.79177
     1.96018
     1.97071
     2.08649
     1.60231
     1.02339
     1.18128
     1.91808
     2.38121
     1.99176
     1.19180
     0.10765
    -1.33438
    -1.27123
     0.36027
     0.80235
    -1.27123
    -3.61847
    -5.70257
    -4.81841
    -2.86062
    -1.69226
    -0.95545
    -1.23965
    -1.92382
    -2.43959
    -1.94488
    -1.34491
    -0.29233
     1.58125
     1.73914
     1.29706
     1.72862
     2.14965
     1.97071
     2.52857
     2.78119
     2.98118
     2.32858
     2.07597
     1.79177
     1.66546
     1.17075
     1.13917
     0.88655
     0.71814
     0.47605
     0.49710
     0.16028
     0.11817
    -0.16602
    -0.51337
     0.04449
    -0.11339
    -0.26075
    -0.21865
    -0.36601
    -0.30286
    -0.25023
    -0.35549
    -0.14497
    -0.31338
    -0.33443
    -0.36601
    -0.41864
    -0.27128
    -0.43969
    -0.33443
    -0.34496
    -0.14497
    -0.27128
    -0.25023
    -0.29233
    -0.32391
    -0.51337
    -0.17655
    -0.19760
    -0.17655
    -0.18707
    -0.27128
    -0.34496
    -0.20812
    -0.14497
    -0.36601
    -0.10287
    -0.11339
    -0.06076
    -0.14497
    -0.11339
    -0.15550
    -0.26075
    -0.21865
    -0.17655
    -0.17655
    -0.27128
    -0.13444
    -0.09234
    -0.08182
    -0.00814
    -0.23970
    -0.19760
     0.07607
    -0.09234
    -0.03971
    -0.05024
    -0.14497
     0.00239
    -0.10287
     0.01292
     0.05502
     0.06555
     0.01292
    -0.11339
     0.09712
     0.17080
    -0.07129
     0.04449
     0.02344
    -0.13444
    -0.09234
    -0.01866
    -0.00814
    -0.06076
    -0.14497
    -0.13444
    -0.01866
    -0.43969
    -0.58705
    -0.17655
     0.13923
    -0.06076
    -0.15550
    -0.30286
    -0.26075
    -0.26075
    -0.28180
    -0.23970
    -0.20812
    -0.11339
    -0.27128
    -0.13444
    -0.26075
    -0.14497
    -0.25023
    -0.21865
    -0.19760
    -0.13444
    -0.15550
    -0.32391
    -0.08182
    -0.05024
    -0.16602
    -0.31338
     0.12870
     0.18133
    -0.02919
    -0.02919
     0.02344
     0.09712
     0.27606
     0.19185
     0.16028
    -0.08182
     0.17080
    -0.31338
    -0.19760
    -0.15550
    -0.21865
    -0.28180
    -0.22918
    -0.20812
    -0.33443
    -0.65021
    -0.31338
     0.00239
     0.25501
     0.44447
     0.93918
     1.18128
     2.30753
     2.48647
     2.08649
     1.86545
     1.42337
     1.04444
     1.51810
     1.97071
     2.71804
     2.29701
     1.68651
     0.78130
    -0.80809
    -0.88177
    -1.32386
    -1.80804
    -2.25012
    -3.10271
    -3.11323
    -2.90272
    -3.05008
    -3.71320
    -3.08166
    -1.94488
    -1.67121
    -1.73436
    -2.06066
    -1.79751
    -0.90282
    -0.39759
     0.57078
     0.72867
     0.86550
     1.42337
     1.40232
     1.79177
     1.84440
     1.53915
     1.62336
     1.65493
     1.61283
     1.69704
     1.25496
     1.19180
     1.36021
     1.10760
     1.22338
     0.98129
     1.17075
     0.82340
     0.85498
     0.88655
     0.83393
     0.66551
     0.36027
     0.59183
     0.42342
     0.50763
     0.10765
     0.16028
     0.34974
     0.10765
     0.20238
     0.20238
     0.01292
    -0.21865
     0.17080
     0.02344
     0.24448
     0.03397
    -0.01866
     0.00239
     0.12870
     0.21291
     0.13923
    -0.17655
    -0.09234
     0.08660
     0.32869
     0.06555
    -0.00814
     0.08660
     0.24448
     0.08660
     0.28659
     0.20238
     0.04449
    -0.07129
     0.14975
     0.24448
     0.23396
     0.00239
    -0.00814
     0.17080
     0.16028
     0.34974
     0.04449
     0.03397
     0.02344
    -0.08182
     0.28659
     0.44447
    -0.02919
    -0.14497
    -0.08182
     0.26553
    -0.00814
     0.01292
    -0.17655
    -0.06076
    -0.17655
    -0.16602
    -0.17655
    -0.47127
    -0.52390
    -0.43969
    -0.43969
    -0.10287
    -0.31338
    -0.46074
    -0.65021
    -0.35549
    -0.30286
    -0.52390
    -0.54495
    -0.57653
    -0.45022
    -0.35549
    -0.08182
    -0.14497
    -0.15550
    -0.02919
    -0.06076
     0.20238
     0.09712
     0.09712
     0.14975
     0.09712
     0.39184
     0.28659
     0.21291
     0.27606
     0.36027
     0.44447
     0.37079
     0.30764
     0.17080
    -0.12392
    -0.09234
     0.04449
     0.39184
    -0.09234
     0.00239
     0.03397
     0.11817
     0.18133
    -0.12392
    -0.21865
    -0.08182
    -0.25023
     0.16028
     0.27606
     0.20238
     0.65499
     1.05497
     1.61283
     2.49700
     2.98118
     2.54962
     1.89703
     2.26543
     2.47594
     2.84435
     2.97065
     2.69699
     3.07591
     2.82329
     2.34964
     2.42332
     2.80224
     2.09702
     0.73919
     0.04449
    -0.45022
    -0.76599
    -1.12387
    -1.86067
    -2.23960
    -2.63958
    -2.57642
    -2.57642
    -2.14486
    -2.53432
    -2.30275
    -2.26065
    -2.88167
    -2.92377
    -2.95535
    -1.94488
    -0.98703
    -0.70284
    -0.77652
    -0.27128
     0.42342
     0.56026
     0.49710
     0.82340
     0.89708
     1.01286
     1.38127
     1.13917
     1.12865
     0.87603
     0.79182
     0.99181
     1.24443
     1.28653
     0.79182
     0.81287
     0.70762
     0.80235
     0.71814
     0.64446
     0.42342
     0.29711
     0.57078
     0.37079
     0.36027
     0.16028
     0.05502
     0.12870
     0.13923
     0.26553
    -0.03971
     0.02344
     0.12870
     0.20238
     0.10765
    -0.00814
    -0.10287
     0.00239
     0.06555
     0.28659
     0.10765
    -0.00814
    -0.13444
     0.01292
     0.25501
     0.24448
     0.01292
     0.03397
    -0.02919
     0.17080
     0.19185
    -0.01866
     0.20238
    -0.02919
     0.01292
     0.10765
    -0.02919
    -0.13444
    -0.10287
    -0.40811
    -0.21865
    -0.07129
    -0.17655
    -0.30286
    -0.38706
    -0.33443
    -0.33443
    -0.37654
    -0.41864
    -0.31338
    -0.57653
    -0.30286
    -0.31338
    -0.31338
    -0.49232
    -0.56600
    -0.16602
    -0.16602
    -0.02919
    -0.34496
    -0.31338
    -0.41864
    -0.28180
    -0.25023
    -0.32391
    -0.15550
    -0.36601
    -0.14497
     0.08660
     0.05502
    -0.00814
    -0.02919
    -0.14497
     0.22343
     0.31816
     0.26553
    -0.00814
     0.31816
     0.22343
     0.12870
     0.11817
     0.18133
    -0.08182
    -0.10287
    -0.05024
    -0.05024
    -0.13444
    -0.55547
    -0.69231
    -0.63968
    -0.45022
    -0.54495
    -0.56600
    -0.88177
    -0.88177
    -0.79757
    -0.83967
    -0.74494
    -0.82914
    -0.79757
    -0.80809
    -0.91335
    -0.67126
    -0.88177
    -1.03966
    -0.74494
    -0.58705
    -0.32391
    -0.18707
    -0.13444
     0.33921
     0.90761
     1.46547
     2.05491
     1.69704
     0.74972
     0.37079
     0.92866
     1.01286
     2.04439
     2.25490
     1.70756
     1.60231
     0.82340
    -0.42917
    -0.92388
    -0.79757
    -0.65021
    -1.06071
    -1.94488
    -3.82899
    -4.20791
    -3.87109
    -3.72373
    -2.74483
    -2.35538
    -3.34480
    -3.85004
    -3.65005
    -3.50269
    -2.76588
    -1.59753
    -1.20807
    -1.14492
    -0.53442
     0.11817
     0.37079
     0.73919
     1.26548
     1.30758
     1.71809
     1.86545
     2.02334
     1.65493
     1.84440
     1.88650
     1.58125
     1.63388
     1.30758
     1.28653
     1.09707
     1.11812
     1.08654
     1.13917
     0.96023
     0.76025
     0.62341
     0.71814
     0.71814
     0.33921
     0.23396
     0.27606
     0.26553
     0.05502
     0.16028
     0.22343
    -0.02919
    -0.14497
     0.01292
    -0.03971
    -0.17655
    -0.09234
    -0.12392
    -0.11339
    -0.00814
    -0.20812
     0.04449
    -0.12392
    -0.00814
    -0.10287
    -0.02919
     0.02344
    -0.00814
    -0.06076
     0.03397
     0.20238
     0.18133
     0.29711
     0.00239
     0.09712
     0.34974
     0.17080
     0.07607
     0.03397
     0.45500
     0.24448
     0.16028
     0.01292
     0.14975
     0.01292
    -0.15550
     0.03397
     0.09712
    -0.16602
    -0.17655
    -0.36601
    -0.34496
    -0.25023
    -0.34496
    -0.33443
    -0.41864
    -0.47127
    -0.52390
    -0.37654
    -0.30286
    -0.49232
    -0.46074
    -0.35549
    -0.23970
    -0.14497
    -0.07129
    -0.27128
    -0.15550
    -0.02919
     0.07607
    -0.07129
     0.10765
     0.08660
     0.08660
     0.14975
     0.24448
     0.16028
    -0.21865
     0.01292
     0.36027
     0.26553
     0.21291
     0.26553
     0.10765
     0.06555
     0.01292
     0.09712
     0.36027
     0.19185
     0.18133
     0.38132
     0.40237
     0.39184
     0.25501
     0.16028
     0.17080
     0.46552
     0.62341
     0.44447
     0.33921
     0.36027
     0.59183
     0.31816
     0.51815
     0.57078
     0.31816
     0.48658
     0.48658
     0.38132
     0.32869
     0.07607
     0.08660
     0.56026
     0.82340
     0.70762
     0.82340
     1.32864
     1.94966
     2.53910
     2.74961
     2.41279
     1.67599
     1.73914
     2.04439
     2.47594
     2.31806
     2.47594
     2.64436
     2.17070
     1.38127
     0.72867
     0.68656
     0.47605
    -0.27128
    -1.71331
    -2.58695
    -3.62900
    -3.71320
    -3.22902
    -3.09218
    -2.34485
    -3.22902
    -3.68163
    -3.10271
    -2.76588
    -2.79746
    -2.66063
    -2.13434
    -2.01856
    -1.33438
    -0.35549
     0.13923
     0.54973
     0.96023
     1.14970
     1.20233
     1.59178
     1.83387
     1.65493
     1.74967
     1.68651
     1.86545
     1.61283
     1.44442
     1.38127
     1.21285
     1.20233
     1.19180
     1.23390
     1.04444
     0.62341
     0.34974
     0.60236
     0.36027
     0.23396
     0.07607
    -0.11339
    -0.13444
    -0.14497
     0.05502
    -0.22918
    -0.10287
    -0.33443
    -0.34496
    -0.23970
     0.05502
    -0.27128
    -0.34496
    -0.29233
    -0.18707
    -0.05024
    -0.36601
    -0.26075
    -0.25023
    -0.18707
    -0.13444
    -0.07129
    -0.18707
    -0.28180
    -0.18707
    -0.20812
     0.08660
    -0.08182
    -0.32391
    -0.21865
    -0.13444
    -0.21865
    -0.12392
    -0.35549
    -0.32391
    -0.31338
    -0.07129
    -0.08182
    -0.31338
    -0.55547
    -0.39759
    -0.40811
    -0.30286
    -0.26075
    -0.42917
    -0.72389
    -0.33443
    -0.27128
    -0.43969
    -0.67126
    -0.90282
    -0.72389
    -0.66073
    -0.65021
    -0.62916
    -0.79757
    -0.74494
    -0.82914
    -0.59758
    -0.40811
    -0.54495
    -0.77652
    -0.50285
    -0.23970
    -0.30286
    -0.28180
    -0.30286
    -0.10287
     0.05502
     0.14975
     0.21291
     0.22343
     0.09712
     0.03397
     0.19185
     0.64446
     0.22343
    -0.03971
    -0.38706
     0.07607
     0.45500
     0.61288
     0.23396
     0.13923
     0.20238
     0.48658
     0.22343
     0.31816
     0.31816
     0.11817
     0.37079
     0.90761
     0.91813
     0.89708
     0.98129
     1.58125
     1.84440
     1.84440
     2.09702
     2.39174
     2.43384
     1.69704
     2.23385
     2.16017
     2.27595
     1.74967
     1.58125
     1.71809
     1.01286
     0.70762
     0.38132
     0.50763
     0.02344
    -1.13439
    -1.65015
    -1.81857
    -1.51332
    -1.49227
    -1.79751
    -2.03961
    -2.20802
    -2.60800
    -2.68168
    -1.68173
    -1.80804
    -2.22907
    -1.93435
    -1.41859
    -1.03966
    -0.72389
    -0.34496
    -0.37654
    -0.86072
    -0.63968
    -0.80809
    -0.41864
     0.59183
     0.45500
     0.33921
     0.41290
     0.45500
     0.27606
    -0.01866
    -0.22918
    -0.36601
    -0.11339
     0.01292
    -0.10287
    -0.37654
    -0.32391
    -0.34496
    -0.23970
    -0.21865
    -0.20812
    -0.48179
    -0.46074
    -0.27128
    -0.11339
    -0.21865
    -0.37654
    -0.43969
    -0.06076
    -0.12392
     0.16028
    -0.31338
    -0.05024
    -0.03971
    -0.08182
     0.10765
     0.01292
    -0.12392
    -0.20812
    -0.06076
     0.28659
     0.03397
    -0.00814
    -0.11339
    -0.15550
     0.06555
    -0.10287
    -0.06076
    -0.13444
    -0.15550
     0.02344
    -0.08182
    -0.00814
    -0.01866
    -0.18707
    -0.07129
     0.05502
     0.03397
    -0.00814
    -0.01866
     0.08660
     0.16028
     0.16028
     0.25501
    -0.01866
     0.28659
     0.26553
     0.41290
     0.50763
     0.33921
     0.07607
     0.37079
     0.58131
     0.56026
     0.44447
     0.34974
     0.52868
     0.40237
     0.34974
     0.25501
     0.19185
     0.16028
     0.25501
     0.08660
     0.25501
    -0.23970
    -0.30286
    -0.54495
    -0.31338
    -0.28180
    -0.37654
    -0.73441
    -0.75546
    -0.59758
    -0.76599
    -0.77652
    -0.72389
    -0.75546
    -0.86072
    -0.50285
    -0.38706
    -0.46074
    -0.49232
    -0.66073
    -0.47127
    -0.14497
    -0.17655
    -0.22918
    -0.11339
    -0.12392
    -0.10287
     0.08660
     0.05502
     0.07607
     0.03397
    -0.00814
     0.11817
     0.22343
     0.12870
    -0.22918
    -0.25023
     0.07607
     1.12865
     1.58125
     1.27601
     1.54968
     1.93913
     1.93913
     1.67599
     1.11812
     0.43395
     0.19185
     0.59183
     0.51815
     1.49705
     1.11812
    -0.42917
    -1.34491
    -1.70278
    -2.35538
    -3.18691
    -3.73425
    -3.43953
    -2.65010
    -2.74483
    -3.08166
    -3.06061
    -2.81851
    -2.46064
    -2.55537
    -2.38696
    -1.86067
    -1.47122
    -0.65021
     0.03397
     0.37079
     0.48658
     0.58131
     0.90761
     1.13917
     1.28653
     1.39179
     1.67599
     1.88650
     2.10754
     2.40226
     2.47594
     2.28648
     1.99176
     2.06544
     2.28648
     2.59173
     2.42332
     2.19175
     2.24438
     2.33911
     2.30753
     2.19175
     1.96018
     1.29706
     1.69704
     1.53915
     1.48652
     1.47600
     0.94971
     0.77077
     0.69709
     0.77077
     0.53920
     0.45500
     0.08660
    -0.15550
     0.00239
    -0.09234
    -0.07129
     0.07607
    -0.17655
    -0.37654
    -0.26075
    -0.13444
    -0.16602
    -0.31338
    -0.22918
    -0.21865
    -0.12392
    -0.13444
    -0.06076
    -0.27128
    -0.26075
     0.03397
     0.02344
     0.06555
     0.07607
     0.06555
     0.20238
     0.17080
     0.17080
     0.16028
     0.14975
     0.45500
     0.20238
     0.27606
     0.34974
     0.24448
     0.06555
     0.12870
     0.38132
     0.26553
     0.41290
     0.32869
     0.22343
     0.11817
     0.28659
     0.09712
     0.12870
     0.39184
     0.16028
     0.46552
     0.27606
     0.38132
     0.41290
     0.21291
     0.39184
     0.38132
     0.42342
     0.42342
     0.13923
     0.33921
     0.32869
     0.46552
     0.28659
     0.44447
     0.11817
     0.25501
     0.39184
     0.24448
     0.12870
     0.01292
     0.18133
    -0.07129
     0.22343
     0.02344
     0.06555
    -0.36601
    -0.18707
    -0.49232
    -0.57653
    -0.72389
    -0.52390
    -0.65021
    -0.53442
    -0.73441
    -0.76599
    -1.03966
    -0.77652
    -0.90282
    -0.76599
    -1.08176
    -0.99756
    -1.21860
    -1.02913
    -0.91335
    -0.87125
    -0.82914
    -0.20812
     0.22343
     0.68656
     0.45500
     0.38132
     0.90761
     1.28653
     1.27601
     1.11812
     0.12870
    -0.69231
    -0.50285
     0.03397
     0.83393
     1.34969
     0.71814
    -0.19760
    -0.82914
    -1.50279
    -1.82909
    -1.61858
    -1.86067
    -2.16592
    -2.29223
    -1.78699
    -1.08176
    -1.10281
    -0.89230
    -1.53437
    -1.88172
    -1.56595
    -1.08176
    -0.82914
    -0.55547
    -0.11339
     0.03397
     0.13923
     0.44447
     0.04449
     0.30764
     0.73919
     1.24443
     1.53915
     1.49705
     1.52863
     1.93913
     1.78124
     1.67599
     1.86545
     1.92860
     1.82335
     2.00229
     2.08649
     2.14965
     2.29701
     1.96018
     1.88650
     1.62336
     1.65493
     1.72862
     1.76019
     1.36021
     1.17075
     0.93918
     1.18128
     1.38127
     1.02339
     0.43395
     0.71814
     0.72867
     0.62341
     0.42342
     0.19185
     0.16028
     0.24448
     0.27606
     0.07607
     0.03397
    -0.13444
    -0.28180
    -0.36601
    -0.13444
    -0.30286
    -0.56600
    -0.52390
    -0.62916
    -0.39759
    -0.80809
    -1.01861
    -0.96598
    -1.03966
    -0.72389
    -0.65021
    -0.98703
    -1.07124
    -0.96598
    -0.97651
    -0.76599
    -0.75546
    -0.76599
    -0.60810
    -0.62916
    -0.36601
    -0.25023
    -0.49232
    -0.23970
    -0.33443
     0.22343
     0.34974
     0.16028
     0.21291
     0.19185
     0.34974
     0.37079
     0.66551
     0.21291
     0.25501
     0.28659
     0.42342
     0.28659
     0.13923
     0.08660
     0.23396
     0.25501
     0.09712
     0.24448
     0.06555
    -0.01866
     0.12870
     0.03397
     0.24448
     0.20238
     0.09712
     0.04449
     0.09712
     0.17080
     0.12870
     0.16028
     0.17080
     0.24448
     0.13923
     0.32869
     0.34974
     0.26553
     0.17080
     0.19185
     0.33921
     0.49710
     0.45500
     0.45500
     0.46552
     0.54973
     0.37079
     0.31816
     0.40237
     0.39184
     0.42342
     0.58131
     0.23396
    -0.00814
    -0.05024
     0.31816
     0.83393
     1.51810
     1.69704
     0.18133
     0.12870
     1.04444
     1.53915
     1.18128
    -0.03971
    -1.35543
    -1.62910
    -1.27123
    -0.79757
    -0.66073
    -0.71336
    -1.01861
    -1.77646
    -2.17644
    -2.52379
    -3.33428
    -3.19744
    -2.79746
    -2.58695
    -2.95535
    -2.86062
    -2.27117
    -1.45016
    -1.09229
    -1.41859
    -1.79751
    -1.95540
    -1.76594
    -1.50279
    -0.55547
    -0.63968
    -0.57653
    -0.46074
    -0.41864
     0.29711
     0.82340
     1.09707
     0.77077
     1.10760
     1.29706
     1.30758
     1.73914
     1.61283
     1.96018
     1.84440
     2.12859
     2.41279
     2.25490
     2.10754
     2.04439
     1.91808
     1.85492
     1.64441
     1.78124
     1.29706
     1.00234
     1.29706
     1.28653
     1.20233
     0.66551
     0.21291
     0.34974
     0.42342
     0.10765
    -0.15550
    -0.00814
    -0.26075
    -0.22918
    -0.08182
    -0.17655
    -0.33443
    -0.22918
    -0.13444
    -0.05024
    -0.13444
    -0.37654
    -0.30286
    -0.29233
    -0.15550
     0.01292
    -0.30286
    -0.17655
    -0.07129
    -0.11339
    -0.19760
    -0.11339
    -0.19760
    -0.19760
     0.11817
    -0.13444
    -0.07129
    -0.36601
    -0.27128
    -0.32391
     0.09712
     0.01292
    -0.00814
    -0.15550
     0.02344
    -0.08182
    -0.00814
    -0.03971
    -0.16602
     0.09712
    -0.02919
     0.18133
     0.24448
     0.28659
     0.02344
    -0.06076
     0.14975
     0.20238
     0.28659
     0.10765
     0.09712
     0.22343
     0.31816
     0.33921
     0.11817
     0.11817
     0.09712
     0.18133
     0.23396
     0.25501
    -0.19760
    -0.37654
    -0.28180
    -0.10287
    -0.18707
    -0.16602
    -0.49232
    -0.36601
    -0.57653
    -0.46074
    -0.47127
    -0.57653
    -0.67126
    -0.53442
    -0.52390
    -0.50285
    -0.55547
    -0.59758
    -0.45022
    -0.37654
    -0.43969
    -0.40811
    -0.45022
    -0.42917
    -0.61863
    -0.50285
    -0.54495
    -0.51337
    -0.38706
     0.37079
     0.40237
     0.14975
     0.29711
     0.57078
     0.97076
     1.26548
     1.05497
     0.60236
    -0.19760
    -0.65021
    -0.79757
    -0.48179
     0.27606
     0.49710
    -0.45022
    -0.91335
    -1.59753
    -2.26065
    -2.57642
    -2.86062
    -2.74483
    -2.85009
    -2.93430
    -3.07113
    -2.35538
    -1.62910
    -1.68173
    -1.69226
    -2.02908
    -2.28170
    -1.85014
    -0.94493
    -0.81862
    -0.65021
    -0.20812
     0.21291
     0.32869
     0.56026
     0.68656
     0.93918
     0.96023
     0.87603
     0.49710
     0.66551
     1.45495
     1.73914
     1.91808
     1.44442
     0.93918
     1.26548
     1.33916
     1.16022
     0.84445
     0.91813
     1.01286
     1.26548
     1.27601
     1.30758
     0.82340
     0.49710
     0.23396
     0.37079
     0.56026
     0.07607
     0.05502
    -0.08182
     0.13923
    -0.14497
    -0.08182
    -0.48179
    -0.37654
    -0.15550
    -0.40811
    -0.25023
    -0.37654
    -0.34496
    -0.28180
    -0.31338
    -0.10287
     0.09712
    -0.30286
    -0.17655
    -0.05024
     0.22343
     0.05502
    -0.11339
    -0.06076
    -0.13444
     0.22343
     0.29711
     0.28659
     0.09712
    -0.00814
    -0.25023
    -0.02919
     0.08660
     0.14975
     0.09712
     0.03397
     0.14975
    -0.10287
    -0.00814
    -0.09234
    -0.06076
    -0.01866
     0.11817
     0.12870
     0.18133
     0.20238
     0.08660
     0.30764
     0.44447
     0.43395
     0.59183
     0.46552
     0.34974
     0.57078
     0.37079
     0.24448
     0.42342
     0.30764
     0.20238
     0.34974
     0.20238
     0.03397
    -0.11339
    -0.34496
    -0.31338
    -0.32391
    -0.37654
    -0.50285
    -0.60810
    -0.74494
    -0.58705
    -0.94493
    -0.77652
    -0.69231
    -0.66073
    -0.75546
    -0.74494
    -0.68178
    -0.79757
    -0.81862
    -0.90282
    -0.45022
    -0.46074
    -0.47127
    -0.36601
    -0.55547
    -0.43969
    -0.47127
    -0.37654
    -0.32391
    -0.19760
    -0.37654
    -0.10287
    -0.10287
    -0.20812
    -0.22918
    -0.09234
    -0.15550
     0.02344
     0.46552
     1.45495
     1.66546
     0.73919
     0.52868
     0.93918
     1.70756
     1.17075
     0.04449
    -1.48174
    -1.11334
    -0.66073
    -0.00814
    -0.33443
    -0.01866
    -0.45022
    -1.38701
    -2.41853
    -2.43959
    -2.31328
    -2.55537
    -2.75536
    -2.27117
    -1.18702
    -0.97651
    -0.99756
    -0.95545
    -1.32386
    -1.16597
    -1.07124
    -0.65021
    -0.53442
    -0.15550
     0.12870
     0.38132
     0.97076
     1.00234
     0.73919
     1.03392
     1.07602
     1.01286
     1.07602
     1.51810
     1.62336
     1.59178
     1.68651
     1.76019
     1.09707
     0.89708
     1.18128
     1.12865
     1.12865
     0.90761
     0.56026
     0.16028
     0.31816
     0.46552
     0.57078
     0.85498
     0.49710
     0.26553
     0.10765
     0.04449
     0.17080
     0.38132
     0.36027
     0.16028
     0.08660
    -0.07129
    -0.09234
     0.04449
     0.04449
    -0.03971
    -0.12392
    -0.03971
    -0.09234
    -0.10287
    -0.16602
    -0.48179
    -0.37654
    -0.26075
    -0.37654
    -0.17655
    -0.41864
    -0.40811
    -0.34496
    -0.38706
    -0.36601
    -0.21865
    -0.19760
    -0.34496
    -0.14497
    -0.06076
    -0.07129
    -0.10287
    -0.09234
    -0.03971
     0.07607
     0.04449
    -0.00814
     0.11817
     0.26553
     0.38132
     0.52868
     0.65499
     0.57078
     0.64446
     0.53920
     0.71814
     0.83393
     0.45500
     0.36027
     0.34974
     0.54973
     0.53920
     0.16028
     0.02344
    -0.28180
    -0.10287
    -0.29233
    -0.33443
    -0.50285
    -0.75546
    -0.83967
    -0.76599
    -0.82914
    -0.91335
    -1.05019
    -0.93440
    -0.93440
    -0.74494
    -0.58705
    -0.74494
    -1.02913
    -0.92388
    -0.74494
    -0.49232
    -0.62916
    -0.95545
    -0.73441
    -0.49232
    -0.37654
    -0.63968
    -0.75546
    -0.70284
    -0.21865
     0.24448
     0.74972
     0.68656
     0.42342
    -0.12392
     0.09712
     0.53920
     1.01286
     1.04444
     1.08654
     1.01286
     0.39184
    -0.29233
    -0.94493
    -1.06071
    -0.55547
     0.03397
    -0.14497
     0.11817
    -0.29233
    -0.59758
    -1.30280
    -1.17649
    -0.57653
    -0.51337
    -0.35549
    -0.34496
     0.34974
     0.61288
     0.53920
     0.12870
     0.26553
     0.25501
     0.60236
     0.66551
     0.65499
     0.59183
     0.25501
     0.07607
     0.57078
     0.43395
     0.18133
     0.36027
     0.67604
     1.02339
     0.86550
     1.03392
     0.93918
     0.85498
     0.88655
     1.13917
     0.88655
     1.01286
     1.47600
     1.67599
     1.82335
     1.53915
     1.09707
     1.24443
     1.52863
     1.80230
     1.71809
     1.73914
     1.67599
     2.09702
     2.27595
     1.81282
     1.92860
     1.54968
     1.11812
     0.70762
     1.04444
     1.45495
     1.77072
     1.29706
     1.02339
     0.98129
     0.76025
     0.34974
    -0.14497
    -0.05024
    -0.03971
     0.07607
     0.01292
    -0.15550
    -0.40811
    -0.67126
    -0.67126
    -0.56600
    -0.68178
    -0.90282
    -1.19755
    -1.13439
    -0.92388
    -1.05019
    -1.20807
    -1.10281
    -1.17649
    -1.05019
    -0.78704
    -0.74494
    -0.96598
    -0.92388
    -0.85020
    -0.42917
    -0.53442
    -0.60810
    -0.52390
    -0.56600
    -0.26075
    -0.33443
    -0.21865
    -0.30286
    -0.35549
    -0.19760
     0.01292
    -0.06076
    -0.18707
    -0.12392
    -0.17655
    -0.10287
     0.10765
     0.01292
    -0.08182
    -0.13444
    -0.03971
    -0.08182
    -0.06076
    -0.16602
    -0.30286
    -0.18707
    -0.18707
    -0.05024
    -0.23970
    -0.47127
    -0.36601
    -0.20812
    -0.22918
    -0.16602
    -0.18707
    -0.27128
    -0.26075
     0.06555
    -0.07129
     0.05502
     0.13923
     0.21291
     0.37079
     0.49710
     0.49710
     0.32869
     0.16028
     0.23396
     0.41290
     0.64446
     0.59183
     0.66551
     0.44447
     0.18133
     0.48658
     0.27606
     0.16028
     0.02344
     0.14975
     0.11817
    -0.32391
    -0.90282
    -1.21860
    -1.85014
    -1.98698
    -1.57647
    -1.82909
    -1.49227
    -1.07124
     0.07607
     1.13917
     1.48652
     1.56020
     1.29706
     0.11817
    -0.32391
     1.05497
     1.97071
     2.26543
     1.19180
     0.64446
     1.00234
     1.11812
     0.60236
     0.07607
    -0.72389
    -1.11334
    -1.89225
    -2.25012
    -2.15539
    -1.79751
    -1.89225
    -1.62910
    -1.31333
    -0.55547
    -0.26075
    -0.43969
    -0.37654
    -0.19760
    -0.14497
    -0.06076
     0.19185
     0.27606
     0.01292
    -0.60810
    -1.55542
    -0.96598
     0.11817
     0.09712
     0.32869
     0.32869
    -0.27128
    -0.62916
    -0.53442
    -0.46074
     0.08660
     0.25501
     0.30764
     0.29711
     0.74972
     0.80235
     0.76025
     0.86550
     0.78130
     0.82340
     0.78130
     1.03392
     0.80235
     0.63394
     0.85498
     0.88655
     0.97076
     0.64446
     0.74972
     0.82340
     0.57078
     0.57078
     0.64446
     0.64446
     0.33921
     0.34974
     0.53920
     0.60236
     0.62341
     0.31816
     0.43395
     0.52868
     0.64446
     0.62341
     0.43395
     0.43395
     0.39184
     0.50763
     0.39184
     0.30764
     0.36027
     0.18133
    -0.10287
     0.33921
     0.00239
    -0.22918
    -0.46074
    -0.33443
    -0.23970
    -0.42917
    -0.55547
    -0.51337
    -0.42917
    -0.55547
    -0.51337
    -0.36601
    -0.45022
    -0.21865
    -0.32391
    -0.21865
     0.12870
    -0.03971
    -0.00814
     0.02344
     0.26553
     0.45500
     0.43395
     0.45500
     0.33921
     0.24448
     0.43395
     0.61288
     0.48658
     0.28659
     0.05502
     0.40237
     0.36027
     0.29711
    -0.19760
    -0.09234
    -0.20812
    -0.01866
     0.03397
     0.19185
     0.02344
     0.04449
     0.06555
     0.07607
     0.25501
     0.10765
     0.18133
     0.10765
     0.29711
     0.38132
     0.34974
     0.11817
     0.39184
     0.43395
     0.38132
     0.51815
     0.41290
     0.43395
     0.21291
     0.10765
     0.20238
     0.27606
     0.40237
     0.47605
     0.32869
     0.49710
     0.36027
    -0.07129
     0.13923
     0.06555
    -0.30286
    -0.29233
    -0.43969
    -0.87125
    -0.58705
    -1.07124
    -1.14492
    -1.09229
    -1.26070
    -1.31333
    -1.75541
    -1.09229
    -0.74494
    -0.41864
    -0.08182
    -0.09234
    -0.47127
    -0.25023
     0.38132
     1.57073
     2.36016
     1.88650
     1.29706
    -0.62916
    -2.35538
    -1.18702
     0.04449
     0.50763
     0.78130
     0.13923
    -0.74494
    -1.43964
    -1.88172
    -2.16592
    -1.59753
    -1.57647
    -1.36596
    -1.17649
    -0.63968
     0.16028
     0.69709
     0.73919
     0.77077
     0.83393
     1.16022
     1.18128
     1.37074
     1.26548
     0.76025
     0.77077
     1.17075
     1.36021
     1.30758
     0.84445
     0.85498
     0.68656
     0.48658
     0.48658
     0.39184
     0.40237
     0.07607
     0.09712
     0.10765
     0.33921
     0.18133
     0.14975
     0.17080
     0.29711
     0.37079
     0.08660
     0.14975
    -0.02919
     0.42342
     0.37079
     0.36027
    -0.08182
     0.22343
     0.21291
    -0.23970
     0.42342
     0.26553
    -0.00814
     0.03397
     0.28659
     0.20238
     0.14975
    -0.00814
     0.24448
     0.27606
     0.36027
     0.49710
     0.23396
     0.30764
     0.29711
     0.44447
     0.59183
     0.69709
     0.46552
     0.53920
     0.48658
     0.67604
     0.44447
     0.30764
     0.43395
     0.37079
     0.48658
     0.29711
     0.38132
     0.16028
     0.01292
     0.03397
     0.28659
     0.11817
     0.02344
    -0.11339
    -0.14497
     0.08660
    -0.15550
    -0.21865
    -0.42917
    -0.60810
    -0.39759
    -0.48179
    -0.28180
    -0.57653
    -0.87125
    -0.82914
    -0.97651
    -0.91335
    -1.05019
    -1.19755
    -1.19755
    -1.22912
    -0.98703
    -1.30280
    -1.36596
    -1.48174
    -1.27123
    -1.18702
    -1.17649
    -1.16597
    -1.13439
    -1.23965
    -1.20807
    -0.68178
    -0.66073
    -0.71336
    -0.59758
    -0.42917
    -0.15550
    -0.19760
    -0.22918
    -0.31338
     0.12870
     0.02344
     0.26553
     0.36027
     0.21291
     0.22343
     0.34974
     0.67604
     0.53920
     0.67604
     0.39184
     0.51815
     0.65499
     0.62341
     0.33921
     0.19185
     0.26553
     0.43395
     0.30764
     0.25501
     0.02344
    -0.05024
    -0.36601
    -0.43969
    -0.29233
    -0.71336
    -0.95545
    -1.02913
    -0.88177
    -1.01861
    -0.90282
    -1.13439
    -0.99756
    -0.92388
    -0.88177
    -0.56600
    -0.72389
    -0.86072
    -0.62916
    -0.57653
    -0.21865
    -0.11339
    -0.43969
    -0.65021
    -0.39759
    -0.37654
    -0.68178
    -1.14492
    -1.36596
    -1.22912
    -1.56595
    -1.88172
    -2.36591
    -2.73431
    -2.60800
    -2.36591
    -1.91330
    -1.22912
    -0.46074
     0.24448
     1.07602
     1.56020
     2.33911
     1.16022
     0.96023
     2.00229
     3.58115
     3.31801
     1.23390
    -0.49232
     0.83393
     1.61283
     2.29701
     1.82335
    -0.27128
    -3.00798
    -3.78688
    -3.03955
    -2.81851
    -2.90272
    -3.27112
    -3.06061
    -2.66063
    -2.46064
    -2.30275
    -2.20802
    -1.66068
    -1.54490
    -1.42911
    -0.90282
    -0.60810
    -0.33443
    -0.43969
    -0.13444
     0.04449
     0.32869
     0.12870
     0.43395
     0.33921
     0.49710
     0.71814
     0.65499
     0.62341
     0.44447
     0.34974
     0.53920
     0.63394
     0.32869
     0.43395
     0.37079
     0.30764
     0.37079
     0.32869
     0.24448
     0.11817
     0.20238
     0.23396
     0.22343
     0.22343
     0.10765
     0.03397
     0.02344
     0.27606
     0.38132
     0.00239
    -0.01866
     0.10765
     0.20238
     0.08660
     0.09712
    -0.10287
    -0.06076
     0.07607
     0.20238
     0.16028
     0.16028
     0.12870
    -0.13444
     0.34974
     0.18133
     0.29711
    -0.08182
     0.13923
     0.20238
     0.16028
     0.33921
     0.26553
     0.09712
     0.18133
     0.18133
     0.06555
     0.13923
     0.00239
    -0.15550
    -0.01866
     0.04449
    -0.18707
    -0.28180
    -0.21865
    -0.28180
    -0.19760
    -0.20812
    -0.32391
    -0.40811
    -0.48179
    -0.30286
    -0.15550
    -0.20812
    -0.21865
    -0.34496
    -0.25023
    -0.07129
    -0.08182
    -0.12392
     0.02344
    -0.03971
     0.07607
     0.02344
     0.00239
     0.04449
    -0.17655
     0.09712
    -0.06076
     0.14975
    -0.12392
    -0.56600
    -0.29233
    -0.34496
    -0.23970
    -0.50285
    -0.78704
    -0.91335
    -0.72389
    -0.86072
    -1.06071
    -1.13439
    -1.27123
    -1.33438
    -1.09229
    -1.13439
    -1.27123
    -1.42911
    -1.52384
    -1.36596
    -1.01861
    -1.11334
    -1.00808
    -1.28175
    -1.00808
    -0.99756
    -0.81862
    -0.79757
    -0.86072
    -0.76599
    -0.91335
    -0.66073
    -0.65021
    -0.72389
    -1.05019
    -0.56600
    -0.72389
    -0.50285
    -0.39759
    -0.56600
    -0.49232
    -0.42917
    -0.30286
    -0.05024
    -0.13444
     0.03397
    -0.01866
     0.18133
     0.28659
     0.18133
     0.16028
     0.11817
     0.28659
     0.36027
     0.23396
     0.09712
     0.09712
    -0.06076
    -0.23970
    -0.08182
    -0.28180
    -0.33443
    -0.53442
    -0.59758
    -0.68178
    -0.70284
    -1.11334
    -1.14492
    -0.98703
    -1.14492
    -1.16597
    -1.08176
    -1.20807
    -1.06071
    -0.90282
    -0.73441
    -0.21865
     0.42342
     0.65499
     0.20238
    -0.06076
     1.08654
     2.30753
     1.29706
     0.03397
    -0.86072
    -0.50285
    -0.00814
    -0.02919
    -0.05024
     0.33921
    -0.25023
    -1.27123
    -2.02908
    -3.18691
    -5.31312
    -5.15523
    -3.09218
    -1.94488
    -1.92382
    -2.42906
    -2.38696
    -2.39748
    -2.40801
    -2.34485
    -1.41859
    -1.15544
    -0.62916
    -0.16602
     0.27606
     0.44447
     0.63394
     1.18128
     1.09707
     1.50757
     1.27601
     1.00234
     1.27601
     1.29706
     1.25496
     1.44442
     1.24443
     1.10760
     1.01286
     0.96023
     1.00234
     0.94971
     0.77077
     0.77077
     0.64446
     0.66551
     0.61288
     0.46552
     0.59183
     0.43395
     0.36027
     0.47605
     0.46552
     0.24448
     0.23396
     0.12870
     0.18133
     0.36027
     0.20238
     0.25501
     0.13923
     0.12870
     0.20238
     0.06555
     0.16028
     0.08660
     0.11817
     0.18133
     0.13923
     0.14975
     0.04449
    -0.00814
    -0.05024
    -0.05024
     0.16028
     0.09712
    -0.11339
    -0.01866
     0.20238
    -0.00814
     0.02344
    -0.00814
     0.10765
     0.02344
     0.04449
     0.16028
    -0.03971
    -0.11339
     0.12870
     0.06555
     0.26553
     0.36027
     0.17080
     0.11817
     0.02344
     0.36027
     0.13923
     0.34974
     0.13923
     0.05502
     0.20238
     0.23396
     0.24448
     0.01292
    -0.15550
    -0.12392
    -0.16602
    -0.09234
    -0.28180
    -0.30286
    -0.23970
    -0.29233
    -0.38706
    -0.36601
    -0.16602
    -0.35549
    -0.23970
    -0.09234
    -0.06076
    -0.30286
    -0.01866
    -0.27128
     0.23396
     0.11817
     0.07607
     0.03397
     0.01292
     0.11817
    -0.05024
     0.30764
     0.20238
     0.13923
    -0.10287
     0.24448
     0.36027
     0.27606
     0.27606
     0.34974
     0.24448
     0.50763
     0.50763
     0.45500
     0.54973
     0.62341
     0.53920
     0.66551
     0.80235
     0.62341
     0.62341
     0.77077
     0.80235
     0.74972
     0.45500
     0.48658
     0.49710
     0.51815
     0.71814
     0.57078
     0.31816
     0.25501
     0.33921
     0.20238
     0.45500
     0.03397
     0.02344
     0.22343
    -0.18707
     0.09712
    -0.25023
    -0.17655
    -0.33443
    -0.20812
    -0.30286
    -0.30286
    -0.35549
     0.01292
     0.70762
     1.13917
     1.18128
    -0.26075
    -0.46074
     0.12870
     0.64446
     0.45500
    -0.77652
    -1.27123
    -0.49232
     0.65499
     1.16022
     0.91813
     0.66551
    -0.21865
    -1.50279
    -0.48179
    -0.09234
     0.14975
     0.12870
    -0.25023
    -0.23970
    -0.36601
    -1.31333
    -1.37648
    -0.91335
    -0.68178
    -0.86072
    -0.55547
    -0.70284
    -1.11334
    -1.36596
    -1.03966
    -1.12387
    -0.50285
    -0.43969
    -0.17655
    -0.05024
     0.48658
     0.64446
     0.51815
     0.23396
     0.08660
     0.29711
     0.23396
    -0.00814
    -0.26075
    -0.68178
    -0.70284
    -0.66073
    -0.56600
    -0.63968
    -1.11334
    -1.09229
    -0.96598
    -0.73441
    -1.06071
    -0.91335
    -1.23965
    -1.12387
    -0.94493
    -1.01861
    -0.97651
    -1.11334
    -1.29228
    -1.42911
    -1.10281
    -1.26070
    -1.48174
    -1.59753
    -1.60805
    -1.37648
    -1.54490
    -1.65015
    -1.74489
    -1.78699
    -1.83962
    -1.63963
    -1.86067
    -2.00803
    -1.91330
    -2.20802
    -1.99750
    -1.79751
    -1.98698
    -2.07118
    -2.15539
    -2.30275
    -2.18697
    -2.18697
    -2.21854
    -2.06066
    -1.73436
    -1.91330
    -1.86067
    -2.17644
    -1.99750
    -2.02908
    -1.91330
    -1.70278
    -1.74489
    -2.12381
    -2.16592
    -2.02908
    -2.01856
    -2.26065
    -2.59747
    -2.49221
    -2.58695
    -2.49221
    -2.32380
    -2.96587
    -2.87114
    -2.92377
    -2.99745
    -2.67115
    -2.72378
    -3.10271
    -2.62905
    -2.72378
    -2.70273
    -2.62905
    -2.56590
    -2.54484
    -2.47116
    -2.21854
    -2.07118
    -2.10276
    -2.14486
    -2.12381
    -1.91330
    -1.88172
    -1.54490
    -1.59753
    -1.68173
    -1.68173
    -1.42911
    -1.29228
    -1.23965
    -1.26070
    -1.15544
    -1.45016
    -1.17649
    -0.99756
    -1.01861
    -1.26070
    -1.29228
    -1.18702
    -1.07124
    -1.00808
    -1.27123
    -1.35543
    -1.37648
    -1.03966
    -1.05019
    -1.21860
    -1.35543
    -1.40806
    -1.46069
    -1.56595
    -1.78699
    -1.77646
    -1.98698
    -2.28170
    -1.74489
    -1.69226
    -1.83962
    -2.27117
    -1.93435
    -1.39754
    -1.38701
    -1.29228
    -1.66068
    -1.91330
    -2.00803
    -0.99756
    -0.47127
    -0.60810
    -0.96598
    -0.98703
    -1.19755
    -2.33433
    -2.01856
    -1.16597
    -0.99756
     0.18133
     0.34974
    -0.52390
    -2.72378
    -2.49221
    -1.83962
    -1.37648
    -0.88177
    -0.96598
    -0.71336
    -0.93440
    -0.81862
    -0.67126
    -0.69231
    -1.05019
    -1.28175
    -1.69226
    -1.72383
    -1.75541
    -1.22912
    -0.70284
    -0.56600
    -0.87125
    -0.76599
    -0.79757
    -1.15544
    -0.99756
    -1.05019
    -0.88177
    -0.54495
    -0.49232
    -0.27128
    -0.11339
    -0.18707
    -0.20812
    -0.03971
    -0.11339
    -0.33443
    -0.19760
    -0.19760
    -0.20812
    -0.21865
    -0.46074
    -0.61863
    -0.37654
    -0.20812
    -0.59758
    -0.83967
    -0.81862
    -0.96598
    -0.89230
    -0.89230
    -0.94493
    -1.18702
    -1.29228
    -1.35543
    -1.27123
    -1.43964
    -1.33438
    -1.67121
    -1.46069
    -1.59753
    -1.63963
    -1.52384
    -1.63963
    -1.59753
    -1.70278
    -1.66068
    -1.61858
    -1.71331
    -1.76594
    -1.43964
    -1.48174
    -1.34491
    -1.48174
    -1.62910
    -1.52384
    -1.36596
    -1.47122
    -1.52384
    -1.72383
    -1.55542
    -1.57647
    -1.48174
    -1.60805
    -1.55542
    -1.45016
    -1.15544
    -1.23965
    -1.03966
    -0.92388
    -1.27123
    -1.06071
    -0.23970
    -0.19760
    -0.21865
    -0.17655
    -0.09234
     0.26553
    -0.05024
     0.33921
     0.00239
     0.03397
     0.18133
     0.07607
     0.07607
    -0.02919
    -0.30286
    -0.76599
    -0.61863
    -0.55547
    -0.57653
    -0.62916
    -0.71336
    -0.89230
    -0.91335
    -0.67126
    -0.75546
    -0.82914
    -1.05019
    -0.86072
    -0.68178
    -0.75546
    -0.80809
    -1.08176
    -0.97651
    -0.88177
    -0.77652
    -0.97651
    -0.91335
    -1.03966
    -1.13439
    -0.73441
    -0.90282
    -0.96598
    -1.03966
    -0.93440
    -0.92388
    -0.58705
    -0.68178
    -0.96598
    -1.10281
    -1.06071
    -0.81862
    -0.72389
    -0.88177
    -0.87125
    -1.07124
    -0.96598
    -0.89230
    -0.31338
    -0.03971
    -0.53442
    -0.60810
    -0.95545
    -1.03966
    -0.81862
    -1.15544
    -0.55547
    -0.54495
    -0.76599
    -1.58700
    -2.33433
    -2.45011
    -1.41859
    -1.70278
    -1.67121
    -1.73436
    -2.02908
    -1.95540
    -1.69226
    -1.73436
    -1.48174
    -1.39754
    -1.06071
    -1.47122
    -1.12387
    -0.56600
    -0.51337
    -0.25023
    -0.83967
    -0.60810
    -0.43969
    -0.32391
    -0.16602
     0.04449
     0.10765
     0.32869
     0.59183
     0.97076
     1.08654
     1.58125
     1.74967
     1.78124
     1.43389
     1.12865
     0.73919
     0.53920
     1.10760
     1.57073
     1.41284
     0.94971
     0.38132
    -0.08182
    -0.20812
    -0.49232
    -0.65021
    -0.67126
    -0.46074
    -0.41864
    -0.31338
    -0.22918
    -0.39759
    -0.26075
    -0.15550
     0.06555
     0.13923
    -0.14497
     0.27606
     0.06555
     0.22343
     0.27606
     0.29711
     0.44447
     0.32869
     0.20238
     0.24448
     0.26553
     0.44447
    -0.00814
     0.10765
     0.23396
     0.24448
     0.11817
     0.09712
    -0.14497
    -0.11339
    -0.20812
    -0.13444
    -0.03971
    -0.14497
    -0.22918
    -0.34496
     0.07607
    -0.05024
    -0.16602
    -0.29233
    -0.22918
    -0.02919
     0.16028
     0.04449
    -0.01866
    -0.09234
     0.13923
     0.02344
     0.40237
     0.18133
     0.23396
     0.07607
     0.31816
     0.16028
     0.37079
     0.14975
     0.28659
     0.27606
     0.18133
     0.20238
     0.19185
     0.13923
     0.13923
     0.04449
     0.23396
     0.03397
     0.03397
    -0.07129
     0.03397
     0.06555
     0.04449
    -0.07129
    -0.07129
     0.05502
     0.12870
     0.28659
    -0.13444
    -0.26075
    -0.30286
    -0.30286
    -0.32391
    -0.14497
    -0.13444
    -0.20812
    -0.59758
    -0.25023
    -0.13444
    -0.35549
    -0.63968
    -0.50285
    -0.43969
    -0.31338
    -0.25023
    -0.34496
    -0.18707
    -0.13444
    -0.29233
     0.03397
    -0.03971
     0.02344
    -0.19760
    -0.06076
     0.19185
     0.01292
    -0.03971
    -0.23970
     0.01292
     0.03397
     0.38132
     0.07607
    -0.15550
    -0.34496
    -0.51337
    -0.25023
    -0.09234
     0.08660
     0.39184
     0.80235
     0.71814
    -0.26075
    -0.47127
     0.10765
     0.60236
     0.54973
    -0.30286
    -1.58700
    -1.63963
    -1.40806
    -0.32391
    -0.45022
    -0.11339
    -0.46074
    -1.72383
    -2.53432
    -1.92382
    -1.54490
    -1.28175
    -0.96598
    -0.70284
    -0.68178
    -1.30280
    -0.89230
    -0.96598
    -0.77652
    -0.82914
    -0.65021
    -0.32391
     0.01292
    -0.15550
    -0.15550
    -0.31338
    -0.01866
    -0.00814
    -0.38706
     0.14975
     0.54973
     1.01286
     0.64446
     0.23396
    -0.08182
     0.06555
     0.50763
     1.05497
     0.84445
     0.48658
     0.44447
     0.20238
     0.19185
     0.26553
     0.02344
     0.23396
     0.39184
     0.62341
     0.94971
     0.72867
     0.40237
     0.72867
     0.67604
     0.73919
     0.86550
     0.71814
     0.60236
     0.65499
     0.69709
     0.94971
     0.66551
     0.49710
     0.54973
     0.81287
     0.84445
     0.84445
     0.62341
     0.40237
     0.27606
     0.49710
     0.64446
     0.73919
     0.37079
     0.23396
     0.21291
     0.65499
     0.49710
     0.40237
     0.10765
     0.27606
     0.48658
     0.48658
     0.51815
     0.33921
     0.30764
     0.18133
     0.47605
     0.56026
     0.45500
     0.38132
     0.43395
     0.68656
     0.56026
     0.51815
     0.24448
     0.34974
     0.61288
     0.73919
     0.53920
     0.66551
     0.71814
     0.36027
     0.61288
     0.71814
     0.77077
     0.49710
     0.43395
     0.67604
     0.83393
     0.62341
     0.59183
     0.70762
     0.65499
     0.85498
     0.91813
     0.69709
     0.64446
     0.65499
     0.64446
     0.90761
     0.86550
     0.41290
     0.45500
     0.73919
     0.89708
     0.66551
     0.45500
     0.47605
     0.39184
     0.64446
     0.63394
     0.57078
     0.06555
     0.38132
     0.20238
     0.54973
     0.69709
     0.32869
     0.31816
     0.25501
     0.23396
     0.24448
     0.11817
    -0.05024
     0.03397
    -0.01866
     0.14975
     0.48658
     0.07607
    -0.12392
    -0.11339
     0.12870
     0.18133
     0.50763
     0.25501
     0.22343
     0.34974
     0.46552
     0.40237
     0.37079
     0.20238
     0.12870
     0.12870
     0.30764
     0.08660
    -0.11339
    -0.50285
    -0.51337
    -0.66073
    -0.66073
    -0.89230
    -0.85020
    -1.03966
    -0.83967
    -0.74494
    -0.46074
    -0.08182
     0.56026
     0.70762
    -0.47127
    -0.49232
     0.04449
    -0.23970
    -1.06071
    -0.83967
    -0.94493
    -0.33443
     0.54973
     0.63394
    -0.27128
    -0.42917
    -0.98703
    -2.32380
    -1.90277
    -1.32386
    -1.00808
    -0.58705
    -0.32391
    -0.14497
    -0.07129
     0.18133
     0.08660
     0.07607
     0.32869
     0.65499
     0.93918
     1.20233
     1.11812
     0.89708
     0.47605
     0.71814
     0.92866
     1.46547
     1.42337
     1.48652
     1.26548
     1.17075
     1.58125
     1.56020
     1.28653
     1.02339
     1.26548
     1.52863
     1.69704
     1.84440
     1.71809
     1.65493
     1.80230
     1.83387
     1.97071
     1.91808
     1.62336
     1.54968
     1.74967
     1.84440
     1.51810
     1.52863
     1.18128
     1.40232
     1.23390
     1.32864
     1.31811
     1.09707
     0.97076
     1.00234
     1.16022
     0.94971
     0.91813
     0.57078
     0.98129
     0.93918
     1.08654
     1.00234
     0.89708
     0.89708
     0.80235
     0.97076
     0.80235
     0.84445
     0.89708
     0.83393
     1.02339
     0.98129
     0.94971
     0.70762
     0.69709
     1.03392
     0.80235
     1.00234
     0.99181
     0.66551
     0.71814
     0.78130
     1.00234
     0.79182
     0.98129
     0.71814
     0.79182
     0.71814
     0.84445
     0.61288
     0.66551
     0.66551
     0.84445
     0.66551
     0.54973
     0.40237
     0.64446
     0.42342
     0.38132
     0.41290
     0.33921
     0.39184
     0.22343
     0.38132
     0.47605
     0.17080
     0.24448
     0.44447
     0.65499
     0.66551
     0.84445
     0.54973
     0.69709
     0.92866
     0.60236
     0.70762
     0.54973
     0.33921
     0.66551
     0.60236
     0.73919
     0.68656
     0.13923
     0.09712
     0.04449
    -0.19760
     0.08660
    -0.06076
     0.01292
    -0.23970
    -0.35549
     0.10765
     0.00239
     0.13923
     0.00239
     0.28659
     0.31816
     0.45500
     0.28659
     0.32869
     0.51815
     0.58131
     0.56026
     0.70762
     0.73919
     0.37079
     0.46552
     0.62341
     0.57078
     0.64446
     0.27606
     0.25501
     0.09712
     0.01292
    -0.15550
    -0.23970
    -0.62916
    -0.72389
    -0.68178
    -0.83967
    -0.95545
    -1.02913
    -1.27123
    -1.27123
    -1.52384
    -1.83962
    -1.71331
    -1.74489
    -2.08171
    -1.35543
    -0.58705
     0.17080
     1.56020
     3.14959
     3.07591
     1.53915
     0.11817
    -2.65010
    -2.48169
    -1.30280
    -1.05019
     0.27606
     1.07602
     0.09712
    -1.02913
    -1.92382
    -2.82904
    -3.70268
    -4.03950
    -3.61847
    -3.63952
    -2.65010
    -1.87119
    -1.66068
    -1.17649
    -1.32386
    -0.56600
     0.27606
     0.43395
     0.41290
     0.49710
     0.87603
     1.13917
     1.36021
     1.46547
     1.68651
     1.85492
     2.02334
     2.39174
     2.61278
     2.37069
     2.43384
     2.30753
     2.60225
     2.66541
     2.20227
     2.18122
     2.06544
     2.00229
     2.08649
     1.81282
     1.76019
     1.72862
     1.60231
     1.78124
     1.59178
     1.34969
     1.22338
     1.21285
     1.20233
     1.25496
     1.25496
     1.03392
     0.94971
     0.97076
     1.29706
     0.92866
     0.98129
     0.86550
     0.64446
     0.87603
     1.01286
     1.02339
     0.69709
     0.73919
     0.64446
     0.78130
     1.00234
     0.90761
     0.70762
     0.58131
     0.72867
     0.71814
     0.89708
     0.63394
     0.86550
     0.63394
     0.69709
     0.79182
     0.96023
     0.67604
     0.70762
     0.78130
     0.96023
     0.94971
     0.88655
     0.99181
     0.79182
     1.00234
     0.79182
     1.00234
     0.97076
     1.01286
     0.85498
     1.00234
     0.85498
     0.54973
     0.65499
     0.69709
     0.68656
     0.63394
     0.40237
     0.27606
     0.21291
     0.32869
     0.17080
     0.29711
     0.21291
     0.17080
    -0.07129
     0.36027
     0.46552
     0.63394
     0.53920
     0.02344
     0.42342
     0.71814
     0.34974
     0.47605
     0.33921
     0.66551
     0.60236
     0.59183
     0.74972
     0.17080
     0.26553
     0.40237
     0.64446
     0.51815
     0.36027
     0.22343
     0.60236
     0.76025
     0.90761
     0.72867
     0.49710
     0.59183
     0.54973
     0.72867
     0.98129
     0.78130
     0.56026
     0.70762
     0.84445
     0.88655
     0.61288
     0.44447
     0.38132
     0.42342
     0.60236
     0.61288
     0.31816
     0.36027
     0.60236
     0.29711
     0.59183
     0.54973
     0.20238
     0.19185
     0.23396
     0.63394
     0.50763
     0.09712
     0.19185
     0.16028
     0.22343
     0.16028
     0.01292
    -0.02919
    -0.25023
    -0.63968
    -0.26075
    -0.25023
    -0.36601
    -0.70284
    -0.65021
    -0.73441
    -0.67126
    -0.93440
    -1.21860
    -1.33438
    -1.18702
    -1.27123
    -1.55542
    -1.93435
    -2.01856
    -2.31328
    -2.16592
    -2.82904
    -3.08166
    -2.95535
    -2.93430
    -2.86062
    -2.29223
    -1.71331
    -0.90282
     0.36027
     1.98123
     0.79182
    -0.91335
    -0.50285
    -1.17649
    -3.87109
    -4.53421
    -1.91330
     1.64441
     1.73914
    -0.05024
    -1.71331
    -2.77641
    -3.40796
    -4.17634
    -3.99740
    -3.43953
    -3.17639
    -2.79746
    -1.60805
    -0.98703
    -0.37654
    -0.36601
     0.30764
     0.49710
     0.46552
     0.72867
     0.85498
     1.44442
     1.98123
     1.88650
     2.20227
     2.33911
     2.64436
     2.71804
     2.83382
     2.89697
     2.77067
     2.63383
     2.76014
     2.80224
     2.65488
     2.34964
     2.45489
     2.18122
     2.22333
     2.01281
     1.80230
     1.67599
     1.70756
     1.48652
     1.79177
     1.39179
     1.30758
     1.21285
     1.36021
     1.31811
     1.31811
     1.24443
     0.96023
     1.10760
     1.19180
     1.13917
     0.97076
     0.94971
     1.22338
     1.25496
     1.10760
     1.23390
     1.04444
     0.84445
     0.85498
     1.16022
     1.10760
     0.77077
     0.62341
     0.69709
     0.67604
     0.83393
     0.58131
     0.54973
     0.42342
     0.41290
     0.34974
     0.57078
     0.27606
     0.27606
     0.37079
     0.64446
     0.79182
     0.74972
     0.48658
     0.69709
     0.99181
     0.89708
     0.68656
     0.52868
     0.50763
     0.81287
     0.80235
     0.78130
     0.74972
     0.42342
     0.24448
     0.09712
     0.52868
     0.22343
    -0.05024
    -0.29233
    -0.33443
    -0.17655
    -0.07129
    -0.30286
    -0.45022
    -0.47127
    -0.28180
    -0.01866
    -0.32391
    -0.27128
    -0.53442
    -0.42917
    -0.01866
     0.02344
    -0.17655
    -0.16602
     0.10765
    -0.01866
    -0.01866
     0.20238
     0.21291
    -0.06076
     0.11817
     0.25501
     0.36027
     0.16028
    -0.15550
    -0.23970
     0.17080
     0.30764
     0.27606
     0.07607
    -0.02919
     0.03397
     0.06555
    -0.12392
    -0.10287
     0.07607
     0.02344
     0.13923
     0.14975
     0.23396
     0.01292
    -0.02919
     0.16028
     0.43395
     0.31816
     0.25501
     0.06555
     0.33921
     0.43395
     0.42342
     0.52868
     0.29711
     0.27606
     0.56026
     0.54973
     0.42342
     0.32869
     0.23396
     0.44447
     0.61288
     0.74972
     0.28659
     0.42342
     0.51815
     0.62341
     0.41290
     0.45500
     0.29711
     0.46552
     0.24448
     0.47605
     0.41290
     0.37079
     0.13923
     0.00239
     0.18133
     0.43395
    -0.00814
    -0.06076
    -0.28180
    -0.46074
    -0.59758
    -0.92388
    -0.85020
    -1.27123
    -0.85020
    -1.09229
    -0.90282
    -1.02913
    -1.34491
    -1.48174
    -1.05019
    -0.15550
     0.27606
     1.08654
     1.14970
     0.96023
     2.39174
     3.41274
     1.97071
    -0.77652
    -1.51332
    -0.71336
     0.98129
     1.58125
     1.88650
     1.42337
     0.62341
    -0.70284
    -1.54490
    -2.12381
    -2.98693
    -3.72373
    -3.45006
    -2.37643
    -0.68178
    -0.62916
    -0.61863
    -0.90282
    -1.01861
    -0.92388
    -0.72389
    -0.25023
     0.20238
     0.53920
     0.99181
     1.19180
     1.26548
     1.61283
     1.64441
     1.76019
     1.66546
     1.57073
     1.58125
     1.52863
     1.45495
     1.14970
     1.08654
     0.91813
     0.88655
     0.87603
     0.94971
     0.69709
     0.68656
     0.57078
     0.53920
     0.67604
     0.61288
     0.68656
     0.68656
     0.60236
     0.67604
     0.68656
     0.86550
     0.74972
     0.47605
     0.62341
     0.51815
     0.54973
     0.46552
     0.01292
     0.13923
     0.17080
     0.23396
     0.03397
    -0.10287
    -0.12392
    -0.47127
    -0.53442
    -0.49232
    -0.42917
    -0.69231
    -0.77652
    -0.85020
    -0.82914
    -0.56600
    -0.45022
    -0.59758
    -0.60810
    -0.57653
    -0.41864
    -0.34496
    -0.32391
    -0.36601
    -0.19760
    -0.19760
     0.00239
     0.14975
    -0.00814
     0.08660
     0.24448
     0.37079
     0.14975
     0.39184
     0.19185
     0.21291
     0.19185
     0.46552
     0.29711
     0.26553
     0.41290
     0.24448
     0.28659
     0.43395
     0.30764
     0.30764
     0.08660
     0.27606
     0.36027
     0.28659
     0.30764
     0.26553
     0.13923
     0.24448
     0.32869
     0.46552
     0.32869
     0.28659
     0.27606
     0.34974
     0.26553
     0.29711
     0.25501
     0.20238
     0.16028
     0.52868
     0.49710
     0.26553
     0.31816
     0.20238
     0.30764
     0.31816
     0.45500
     0.31816
     0.24448
     0.51815
     0.44447
     0.29711
     0.60236
     0.50763
     0.62341
     0.61288
     0.77077
     0.48658
     0.58131
     0.70762
     0.65499
     0.93918
     0.89708
     1.05497
     0.70762
     0.76025
     0.90761
     0.82340
     0.90761
     0.76025
     0.61288
     0.96023
     0.87603
     0.73919
     0.58131
     0.53920
     0.64446
     0.83393
     0.53920
     0.48658
     0.21291
     0.33921
     0.36027
     0.32869
     0.23396
     0.29711
     0.10765
     0.18133
     0.37079
     0.08660
     0.07607
    -0.07129
     0.21291
     1.02339
     1.57073
     0.98129
    -0.25023
    -0.50285
     0.38132
     0.62341
     0.83393
     0.08660
    -1.79751
    -1.94488
    -0.18707
     0.41290
     0.22343
     0.30764
    -0.86072
    -1.06071
    -1.23965
    -1.92382
    -1.77646
    -1.53437
    -1.52384
    -1.67121
    -1.66068
    -1.05019
    -1.05019
    -0.94493
    -1.15544
    -1.40806
    -1.00808
    -0.96598
    -0.54495
    -0.45022
     0.19185
     0.65499
     0.93918
     1.24443
     1.76019
     1.96018
     2.13912
     2.30753
     2.76014
     2.32858
     2.44437
     2.37069
     2.18122
     2.21280
     1.71809
     1.63388
     1.52863
     1.51810
     1.30758
     1.13917
     1.00234
     0.98129
     0.87603
     0.68656
     0.51815
     0.41290
     0.58131
     0.65499
     0.78130
     0.58131
     0.46552
     0.28659
     0.53920
     0.78130
     0.58131
     0.49710
     0.50763
     0.53920
     0.62341
     0.66551
     0.69709
     0.57078
     0.57078
     0.66551
     0.82340
     0.83393
     0.68656
     0.53920
     0.66551
     0.74972
     0.96023
     1.06549
     0.68656
     0.59183
     0.68656
     0.70762
     1.11812
     0.97076
     0.69709
     0.49710
     0.89708
     0.93918
     0.84445
     0.57078
     0.47605
     0.53920
     0.78130
     0.87603
     0.82340
     0.52868
     0.34974
     0.34974
     0.82340
     0.59183
     0.37079
     0.46552
     0.47605
     0.56026
     0.56026
     0.40237
     0.27606
     0.51815
     0.40237
     0.56026
     0.54973
     0.45500
     0.41290
     0.54973
     0.61288
     0.63394
     0.66551
     0.52868
     0.49710
     0.64446
     0.63394
     0.56026
     0.62341
     0.58131
     0.74972
     0.56026
     0.62341
     0.71814
     0.59183
     0.53920
     0.60236
     0.69709
     0.53920
     0.44447
     0.57078
     0.46552
     0.65499
     0.47605
     0.43395
     0.32869
     0.54973
     0.71814
     0.41290
     0.24448
     0.28659
     0.14975
     0.21291
     0.47605
     0.38132
     0.03397
    -0.08182
     0.10765
     0.40237
     0.25501
     0.11817
     0.04449
    -0.01866
     0.30764
     0.20238
     0.23396
     0.04449
    -0.01866
     0.09712
     0.27606
     0.57078
     0.08660
     0.09712
     0.28659
     0.85498
     1.49705
     1.88650
     0.73919
    -1.12387
    -1.14492
    -0.31338
    -0.39759
    -0.96598
    -2.26065
    -2.31328
    -1.16597
    -0.25023
    -0.38706
    -0.38706
    -0.65021
    -0.50285
    -1.18702
    -0.31338
     0.44447
     0.45500
     0.12870
    -0.12392
     0.82340
     1.67599
     0.70762
     0.03397
    -0.66073
     0.23396
     0.12870
    -0.29233
    -1.14492
    -1.38701
    -1.57647
    -1.52384
    -1.73436
    -1.68173
    -1.31333
    -1.00808
    -0.65021
    -0.38706
    -0.00814
     0.04449
     0.00239
     0.44447
     0.30764
     0.49710
     0.27606
     0.41290
     0.63394
     0.56026
     0.53920
     0.74972
     0.80235
     0.69709
     0.87603
     0.86550
     0.73919
     0.70762
     0.47605
     0.80235
     0.88655
     0.68656
     0.79182
     0.73919
     0.60236
     0.87603
     0.73919
     0.91813
     0.76025
     0.72867
     0.91813
     0.89708
     1.12865
     0.94971
     0.78130
     0.81287
     1.31811
     1.33916
     1.07602
     1.19180
     0.96023
     1.11812
     1.16022
     1.11812
     1.16022
     1.02339
     1.09707
     1.30758
     1.00234
     1.04444
     0.73919
     0.61288
     0.87603
     1.05497
     0.96023
     0.60236
     0.57078
     0.59183
     0.67604
     0.70762
     0.62341
     0.56026
     0.43395
     0.47605
     0.68656
     0.62341
     0.49710
     0.45500
     0.40237
     0.62341
     0.45500
     0.54973
     0.76025
     0.45500
     0.41290
     0.29711
     0.26553
     0.50763
     0.46552
     0.38132
     0.41290
     0.44447
     0.37079
     0.41290
     0.40237
     0.39184
     0.45500
     0.28659
     0.34974
     0.36027
     0.31816
     0.42342
     0.08660
     0.40237
     0.08660
     0.03397
     0.07607
     0.31816
     0.11817
     0.06555
    -0.08182
     0.19185
     0.16028
     0.05502
     0.07607
     0.09712
     0.14975
     0.24448
     0.23396
     0.22343
     0.32869
     0.17080
     0.36027
     0.66551
     0.32869
     0.37079
     0.21291
     0.33921
     0.54973
     0.56026
     0.44447
     1.00234
     0.25501
     0.33921
     0.21291
     0.36027
     0.20238
     0.12870
     0.16028
     0.28659
     0.25501
     0.30764
    -0.36601
    -0.14497
    -0.22918
    -0.19760
    -0.05024
    -0.09234
    -0.34496
    -0.50285
    -0.51337
    -0.21865
     0.02344
     0.79182
     1.03392
     1.54968
     0.27606
    -1.86067
    -1.36596
    -1.32386
    -1.37648
    -1.91330
    -2.70273
    -2.39748
    -1.50279
    -1.18702
    -1.93435
    -1.75541
    -1.73436
    -2.37643
    -3.29217
    -2.34485
    -1.37648
    -0.35549
     0.29711
    -0.23970
     0.24448
     0.26553
     0.12870
    -0.33443
    -0.56600
    -0.11339
    -0.35549
    -0.21865
    -0.41864
    -0.56600
    -0.73441
    -0.95545
    -1.31333
    -1.19755
    -0.85020
    -0.59758
    -0.05024
     0.00239
     0.14975
     0.45500
     0.37079
     0.57078
     0.60236
     0.77077
     0.99181
     1.14970
     1.20233
     1.06549
     1.11812
     1.08654
     1.13917
     1.24443
     1.14970
     1.22338
     1.24443
     1.28653
     1.30758
     1.24443
     1.18128
     0.89708
     1.25496
     1.19180
     1.12865
     1.00234
     0.90761
     1.06549
     1.22338
     0.99181
     0.78130
     0.76025
     0.74972
     0.83393
     0.91813
     0.71814
     0.83393
     0.62341
     0.48658
     0.79182
     1.05497
     0.68656
     0.58131
     0.65499
     0.72867
     0.80235
     0.74972
     1.00234
     0.89708
     0.91813
     0.72867
     1.00234
     0.94971
     0.89708
     0.63394
     1.19180
     1.07602
     1.28653
     1.17075
     1.12865
     0.98129
     1.01286
     1.23390
     1.31811
     1.34969
     0.87603
     0.79182
     1.04444
     0.92866
     0.79182
     0.32869
     0.24448
     0.39184
     0.11817
     0.19185
    -0.12392
    -0.36601
    -0.53442
    -0.70284
    -0.78704
    -0.74494
    -0.90282
    -1.21860
    -0.94493
    -1.07124
    -1.05019
    -1.09229
    -1.18702
    -1.23965
    -1.13439
    -1.07124
    -1.27123
    -1.13439
    -1.02913
    -0.97651
    -1.01861
    -0.60810
    -0.70284
    -0.43969
    -0.32391
    -0.34496
    -0.21865
    -0.42917
    -0.32391
    -0.00814
     0.24448
     0.23396
     0.23396
     0.22343
     0.29711
     0.48658
     0.01292
     0.24448
     0.02344
    -0.35549
    -0.11339
    -0.29233
    -0.21865
    -0.11339
    -0.45022
    -0.53442
    -0.54495
    -0.35549
    -0.10287
     0.08660
     0.37079
     0.52868
    -0.47127
    -1.00808
    -0.90282
    -0.98703
    -0.81862
    -0.88177
    -1.52384
    -2.58695
    -2.56590
    -1.46069
    -0.82914
    -1.35543
    -1.86067
    -1.93435
    -2.02908
    -2.48169
    -2.27117
    -1.80804
    -1.29228
    -1.14492
    -0.88177
    -0.78704
    -0.43969
    -0.08182
     0.08660
     0.00239
    -0.39759
    -0.55547
    -0.10287
    -0.13444
    -0.14497
     0.56026
     0.59183
     0.01292
     0.58131
     1.25496
     1.24443
     1.58125
     1.20233
     0.93918
     0.63394
    -0.15550
     0.40237
     0.68656
     0.32869
     0.09712
     0.17080
     0.23396
     0.26553
     0.09712
     0.19185
     0.23396
    -0.13444
    -0.09234
     0.03397
     0.52868
     0.72867
     0.77077
     1.30758
     1.22338
     1.53915
     1.42337
     1.51810
     1.41284
     1.38127
     1.28653
     1.41284
     1.33916
     1.18128
     0.85498
     1.00234
     1.11812
     1.12865
     0.77077
     0.58131
     0.65499
     0.87603
     0.83393
     0.67604
     0.31816
     0.29711
     0.22343
     0.39184
     0.56026
     0.48658
     0.16028
     0.00239
     0.33921
     0.38132
     0.34974
     0.09712
     0.02344
     0.14975
     0.09712
     0.48658
     0.22343
     0.00239
     0.13923
     0.19185
     0.45500
     0.44447
     0.24448
    -0.05024
     0.12870
     0.37079
     0.18133
     0.09712
     0.04449
     0.08660
     0.14975
     0.42342
     0.23396
     0.31816
     0.02344
     0.06555
     0.22343
     0.34974
     0.40237
     0.06555
     0.26553
     0.29711
     0.43395
     0.33921
     0.27606
     0.29711
     0.36027
     0.24448
     0.56026
     0.29711
     0.18133
     0.03397
     0.28659
     0.34974
     0.29711
     0.14975
     0.27606
     0.60236
     1.01286
     1.02339
     0.81287
     0.21291
     0.40237
     0.74972
     1.12865
     1.28653
     1.45495
     1.30758
     1.26548
     1.21285
     0.78130
     0.50763
    -0.01866
    -0.23970
    -0.02919
    -0.22918
    -0.40811
    -0.39759
    -0.26075
    -0.85020
    -1.11334
    -1.38701
    -1.55542
    -1.58700
    -1.37648
    -0.89230
    -0.68178
    -0.72389
    -0.98703
    -0.76599
    -0.49232
    -0.20812
     0.02344
     0.14975
    -0.14497
    -0.09234
    -0.10287
    -0.05024
     0.28659
     0.20238
     0.17080
     0.27606
     0.44447
     0.57078
     0.17080
    -0.09234
     0.23396
     0.49710
     0.56026
     0.32869
     0.52868
     0.60236
     0.81287
     0.45500
     0.33921
    -0.02919
    -0.68178
    -1.42911
    -1.19755
    -0.68178
    -1.11334
    -1.17649
    -1.26070
    -1.03966
    -1.41859
    -1.50279
    -1.52384
    -1.02913
    -0.98703
    -0.71336
    -0.52390
    -0.27128
    -0.39759
    -0.22918
     0.50763
     0.40237
     0.34974
     0.38132
     0.47605
     0.02344
     0.11817
    -0.13444
    -0.21865
    -0.11339
    -0.27128
    -0.39759
    -0.37654
    -0.40811
    -0.48179
    -0.42917
    -0.17655
    -0.16602
    -0.12392
    -0.14497
    -0.20812
     0.02344
     0.06555
    -0.01866
    -0.00814
    -0.16602
     0.11817
     0.00239
     0.01292
     0.02344
     0.02344
    -0.07129
    -0.08182
     0.27606
     0.45500
     0.07607
     0.16028
     0.09712
     0.17080
     0.29711
     0.37079
     0.42342
     0.18133
     0.10765
     0.25501
     0.40237
     0.42342
     0.13923
    -0.06076
     0.25501
     0.59183
     0.23396
     0.12870
     0.34974
     0.17080
     0.16028
     0.37079
     0.25501
     0.24448
     0.21291
     0.30764
     0.41290
     0.43395
     0.42342
     0.11817
     0.37079
     0.62341
     0.63394
     0.40237
     0.38132
     0.48658
     0.32869
     0.36027
     0.54973
     0.52868
     0.16028
     0.36027
     0.23396
     0.17080
     0.12870
     0.04449
    -0.09234
    -0.12392
    -0.17655
    -0.20812
    -0.22918
    -0.35549
    -0.46074
    -0.67126
    -0.47127
    -0.43969
    -0.52390
    -0.55547
    -0.87125
    -0.57653
    -0.38706
    -0.00814
     0.38132
     1.31811
     0.82340
     0.37079
     1.08654
     1.85492
     1.40232
    -0.26075
    -0.96598
    -0.40811
     0.02344
     0.34974
     1.14970
     2.13912
     0.87603
    -0.01866
    -1.21860
    -1.10281
    -1.10281
    -1.14492
    -0.85020
    -0.35549
    -0.11339
    -0.26075
    -0.19760
     0.11817
     0.18133
    -0.14497
    -0.25023
    -0.10287
     0.02344
     0.34974
     0.07607
     0.44447
     0.61288
     0.78130
     0.93918
     0.98129
     0.90761
     0.90761
     1.11812
     1.24443
     1.14970
     1.08654
     0.89708
     0.47605
     0.63394
     0.79182
     0.59183
     0.46552
     0.31816
    -0.11339
    -0.43969
    -0.03971
    -0.31338
    -0.54495
    -0.71336
    -0.51337
    -0.10287
    -0.08182
    -0.12392
    -0.26075
    -0.12392
     0.08660
     0.06555
    -0.01866
    -0.09234
     0.29711
     0.09712
     0.07607
     0.13923
     0.19185
     0.17080
    -0.07129
    -0.25023
     0.17080
     0.32869
     0.13923
    -0.00814
    -0.17655
     0.06555
    -0.12392
     0.02344
     0.10765
     0.08660
     0.18133
     0.27606
     0.29711
     0.46552
     0.19185
     0.46552
     0.30764
     0.45500
     0.51815
     0.26553
     0.37079
     0.36027
     0.39184
     0.26553
     0.42342
     0.42342
     0.42342
     0.52868
     0.37079
     0.39184
     0.28659
     0.38132
     0.46552
     0.52868
     0.39184
     0.41290
     0.41290
     0.58131
     0.51815
     0.18133
     0.41290
     0.50763
     0.51815
     0.64446
     0.47605
     0.33921
     0.20238
     0.32869
     0.53920
     0.45500
     0.62341
     0.34974
     0.24448
     0.69709
     0.71814
     0.49710
     0.40237
     0.50763
     0.59183
     0.44447
     0.74972
     0.73919
     0.48658
     0.50763
     0.53920
     0.47605
     0.25501
     0.48658
     0.44447
     0.42342
     0.51815
     0.43395
     0.49710
     0.53920
     0.06555
     0.26553
     0.60236
     0.65499
     0.52868
     0.31816
     0.30764
     0.66551
     0.73919
     0.52868
     0.43395
     0.33921
     0.29711
     0.41290
     0.28659
     0.36027
     0.01292
     0.07607
     0.16028
     0.04449
     0.19185
    -0.07129
    -0.03971
    -0.06076
     0.01292
     0.18133
     0.02344
     0.02344
     0.04449
     0.19185
    -0.02919
     0.19185
     0.03397
    -0.00814
     0.10765
     0.22343
     0.05502
     0.00239
     0.04449
    -0.25023
     0.13923
     0.09712
    -0.27128
    -0.29233
    -0.19760
    -0.21865
    -0.45022
    -0.42917
    -0.34496
    -0.75546
    -0.71336
    -0.75546
    -0.83967
    -1.29228
    -1.55542
    -1.61858
    -1.55542
    -1.60805
    -1.85014
    -2.09224
    -2.05013
    -1.90277
    -1.92382
    -1.95540
    -2.01856
    -2.20802
    -1.75541
    -0.68178
     0.81287
     2.10754
     3.13907
     3.05486
     1.74967
     2.62330
     3.74956
     2.81277
     2.14965
     2.21280
     2.02334
     2.11807
     1.21285
     1.16022
     1.64441
     0.90761
    -0.65021
    -2.00803
    -3.92372
    -3.17639
    -3.23954
    -3.17639
    -3.02903
    -3.02903
    -2.41853
    -2.33433
    -2.01856
    -1.83962
    -1.39754
    -1.21860
    -1.06071
    -1.00808
    -0.62916
    -0.58705
    -0.23970
    -0.17655
    -0.09234
     0.02344
     0.30764
     0.48658
     0.18133
     0.27606
     0.19185
     0.30764
     0.34974
     0.52868
     0.41290
     0.40237
     0.28659
     0.70762
     0.54973
     0.46552
     0.79182
     0.58131
     0.63394
     0.82340
     0.83393
     0.52868
     0.44447
     0.59183
     0.79182
     0.91813
     0.70762
     0.59183
     0.73919
     0.81287
     0.52868
     0.51815
     0.38132
     0.53920
     0.69709
     0.73919
     0.50763
     0.54973
     0.47605
     0.66551
     0.47605
     0.78130
     0.51815
     0.47605
     0.46552
     0.68656
     0.67604
     0.59183
     0.37079
     0.53920
     0.65499
     0.65499
     0.84445
     0.65499
     0.37079
     0.43395
     0.53920
     0.93918
     0.91813
     0.57078
     0.60236
     0.73919
     1.06549
     0.91813
     0.93918
     0.79182
     0.83393
     0.69709
     1.22338
     1.11812
     0.70762
     0.71814
     0.69709
     1.20233
     1.14970
     0.91813
     0.70762
     0.52868
     0.79182
     0.76025
     0.73919
     0.69709
     0.73919
     0.63394
     0.73919
     0.79182
     0.88655
     0.61288
     0.48658
     0.50763
     0.68656
     0.61288
     0.62341
     0.26553
     0.34974
     0.37079
     0.41290
     0.18133
     0.34974
     0.11817
     0.19185
     0.03397
     0.04449
    -0.20812
    -0.30286
    -0.01866
    -0.00814
     0.03397
    -0.06076
    -0.05024
     0.04449
     0.11817
    -0.00814
    -0.16602
     0.04449
     0.06555
     0.20238
     0.14975
     0.17080
     0.18133
     0.13923
     0.01292
     0.39184
     0.54973
     0.26553
    -0.07129
     0.12870
     0.32869
     0.37079
     0.19185
     0.19185
    -0.01866
     0.37079
     0.39184
     0.26553
     0.09712
    -0.09234
    -0.11339
     0.12870
     0.40237
     0.21291
     0.14975
     0.10765
     0.25501
     0.21291
     0.21291
     0.23396
     0.25501
     0.13923
     0.56026
     0.59183
     0.48658
     0.47605
     0.49710
     0.29711
     0.70762
     0.76025
     0.48658
     0.24448
     0.29711
     0.04449
    -0.02919
    -0.08182
    -0.49232
    -0.53442
    -0.91335
    -0.95545
    -0.97651
    -1.12387
    -1.37648
    -1.71331
    -1.68173
    -2.06066
    -2.12381
    -2.01856
    -1.48174
    -0.51337
    -0.67126
     0.21291
     1.41284
     1.59178
     0.64446
    -0.89230
    -1.38701
    -1.16597
    -0.77652
    -0.40811
     1.38127
     0.92866
     0.11817
    -3.11323
    -4.65000
    -3.89214
    -2.85009
    -2.40801
    -2.37643
    -4.07108
    -4.42895
    -4.05003
    -3.41848
    -2.72378
    -2.53432
    -2.17644
    -1.57647
    -0.98703
    -0.85020
    -0.62916
    -0.50285
    -0.13444
     0.38132
     0.64446
     0.69709
     0.78130
     0.84445
     0.89708
     1.05497
     0.91813
     1.18128
     0.85498
     0.65499
     0.79182
     0.92866
     0.85498
     0.47605
     0.30764
     0.42342
     0.45500
     0.56026
     0.48658
     0.27606
     0.27606
     0.28659
     0.37079
     0.27606
     0.41290
     0.06555
     0.29711
     0.69709
     0.38132
     0.44447
     0.34974
     0.51815
     0.14975
     0.54973
     0.57078
     0.40237
     0.43395
     0.21291
     0.54973
     0.42342
     0.52868
     0.17080
     0.36027
     0.30764
     0.46552
     0.48658
     0.40237
     0.29711
     0.21291
     0.27606
     0.44447
     0.28659
     0.30764
     0.25501
     0.28659
     0.30764
     0.13923
     0.01292
    -0.11339
     0.04449
     0.08660
     0.06555
    -0.16602
     0.04449
    -0.22918
    -0.20812
    -0.21865
    -0.28180
    -0.25023
    -0.11339
    -0.25023
    -0.30286
    -0.08182
    -0.01866
    -0.26075
    -0.16602
     0.03397
    -0.11339
    -0.05024
    -0.21865
    -0.32391
    -0.08182
    -0.21865
     0.01292
     0.01292
     0.18133
     0.02344
     0.02344
     0.13923
    -0.00814
    -0.02919
     0.00239
     0.17080
     0.30764
     0.24448
     0.14975
     0.28659
     0.01292
     0.19185
     0.23396
     0.45500
     0.07607
    -0.07129
     0.05502
     0.06555
     0.13923
    -0.11339
    -0.11339
     0.00239
    -0.02919
    -0.00814
     0.12870
    -0.20812
    -0.18707
    -0.10287
    -0.00814
     0.28659
     0.16028
     0.47605
     0.21291
     0.33921
     0.51815
     0.52868
     0.56026
     0.64446
     0.63394
     0.82340
     0.86550
     1.00234
     0.97076
     0.74972
     0.88655
     0.92866
     0.86550
     0.89708
     0.59183
     0.56026
     0.58131
     0.44447
     0.37079
     0.12870
    -0.06076
    -0.06076
    -0.10287
    -0.08182
    -0.52390
    -0.43969
     0.04449
     0.02344
     0.17080
     0.97076
     1.11812
     1.19180
     1.17075
     1.10760
     1.04444
     1.24443
     0.76025
     1.14970
     1.23390
     1.50757
     1.27601
     0.80235
    -0.50285
    -1.89225
    -1.81857
    -1.25017
    -1.31333
    -2.79746
    -3.67110
    -4.13423
    -3.38690
    -2.40801
    -2.30275
    -2.96587
    -2.94482
    -2.61852
    -2.02908
    -1.53437
    -0.90282
    -0.78704
    -0.05024
     0.30764
     0.69709
     0.89708
     0.99181
     1.14970
     1.40232
     1.64441
     1.73914
     1.72862
     1.68651
     1.58125
     1.63388
     1.52863
     1.27601
     1.18128
     1.28653
     1.31811
     1.25496
     1.14970
     0.80235
     0.84445
     0.90761
     0.72867
     0.84445
     0.57078
     0.34974
     0.26553
     0.41290
     0.44447
     0.33921
     0.18133
     0.30764
     0.10765
     0.34974
     0.18133
     0.16028
     0.00239
     0.03397
     0.03397
     0.06555
    -0.03971
    -0.12392
    -0.12392
    -0.08182
     0.02344
     0.01292
    -0.39759
    -0.10287
    -0.42917
    -0.05024
    -0.02919
    -0.19760
    -0.29233
    -0.33443
    -0.13444
     0.03397
     0.06555
    -0.00814
    -0.10287
    -0.05024
     0.01292
     0.23396
     0.08660
    -0.18707
     0.17080
     0.20238
     0.25501
     0.39184
     0.05502
     0.13923
     0.09712
     0.11817
     0.32869
     0.11817
    -0.05024
    -0.07129
     0.21291
     0.13923
    -0.00814
    -0.26075
    -0.06076
     0.21291
     0.02344
     0.11817
    -0.21865
    -0.35549
    -0.06076
    -0.06076
     0.09712
     0.16028
    -0.40811
    -0.05024
    -0.00814
     0.19185
    -0.17655
    -0.12392
    -0.29233
     0.12870
     0.07607
     0.06555
    -0.02919
     0.00239
    -0.06076
     0.02344
     0.16028
     0.17080
    -0.18707
    -0.06076
    -0.06076
     0.07607
     0.03397
    -0.09234
    -0.03971
    -0.14497
     0.04449
     0.10765
     0.19185
    -0.23970
    -0.25023
    -0.18707
    -0.14497
     0.11817
    -0.02919
    -0.30286
    -0.14497
    -0.22918
    -0.18707
    -0.18707
    -0.55547
    -0.43969
    -0.36601
    -0.36601
    -0.33443
    -0.51337
    -0.53442
    -0.74494
    -0.60810
    -0.57653
    -0.32391
    -0.78704
    -0.58705
    -0.06076
     0.00239
     0.41290
     0.94971
     1.21285
     1.80230
     2.01281
     1.97071
     1.57073
     1.18128
     1.14970
     1.34969
     2.17070
     2.68646
     2.12859
     1.93913
     0.63394
    -0.40811
    -0.40811
    -0.29233
    -0.83967
    -2.38696
    -3.75531
    -3.86056
    -3.02903
    -3.13429
    -3.16586
    -2.91325
    -3.05008
    -3.02903
    -2.68168
    -2.58695
    -2.45011
    -1.99750
    -1.32386
    -0.88177
    -0.35549
    -0.07129
     0.53920
     1.05497
     1.00234
     1.21285
     1.09707
     0.93918
     0.87603
     1.44442
     1.10760
     0.77077
     0.54973
     0.43395
     0.62341
     0.52868
     0.18133
     0.41290
     0.21291
     0.34974
     0.30764
     0.12870
    -0.23970
    -0.11339
    -0.39759
     0.07607
     0.07607
    -0.15550
     0.31816
     3.72851
     1.80230
    -0.85020
    -1.01861
    -0.42917
     0.08660
     0.61288
     0.89708
     0.86550
     0.51815
     0.10765
    -0.29233
    -0.47127
    -0.30286
    -0.58705
    -0.82914
    -0.71336
    -0.68178
    -0.79757
    -0.53442
    -0.38706
    -0.31338
    -0.37654
    -0.14497
     0.17080
     0.11817
     0.10765
    -0.05024
     0.11817
     0.51815
     0.40237
     0.51815
     0.37079
     0.42342
     0.50763
     0.58131
     0.68656
     0.66551
     0.49710
     0.69709
     0.59183
     0.45500
     0.39184
     0.34974
     0.10765
     0.30764
     0.50763
     0.28659
    -0.00814
     0.02344
    -0.00814
     0.13923
    -0.10287
     0.02344
    -0.06076
    -0.19760
    -0.02919
     0.00239
     0.09712
    -0.11339
    -0.22918
     0.05502
     0.33921
     0.13923
    -0.01866
    -0.06076
     0.17080
     0.16028
     0.26553
     0.17080
     0.21291
     0.02344
     0.17080
     0.11817
     0.29711
     0.13923
     0.04449
    -0.08182
     0.26553
     0.36027
     0.07607
    -0.00814
     0.10765
     0.06555
     0.09712
     0.01292
     0.08660
     0.06555
    -0.13444
    -0.10287
     0.12870
    -0.12392
    -0.22918
    -0.38706
    -0.02919
    -0.06076
     0.03397
    -0.02919
    -0.34496
    -0.21865
    -0.12392
    -0.17655
    -0.25023
    -0.22918
    -0.34496
    -0.39759
    -0.42917
     0.33921
     0.07607
     0.34974
     0.80235
     1.42337
     1.86545
     2.25490
     1.90755
     1.41284
     1.47600
     1.40232
     1.91808
     2.27595
     2.49700
     2.31806
     1.90755
     1.33916
     0.14975
    -0.35549
     0.28659
    -0.46074
    -1.65015
    -2.47116
    -2.59747
    -2.70273
    -3.18691
    -3.69215
    -3.36585
    -3.03955
    -2.78694
    -1.88172
    -1.43964
    -1.95540
    -2.07118
    -1.97645
    -1.19755
    -0.86072
    -0.58705
     0.08660
     0.50763
     0.81287
     0.69709
     1.01286
     0.83393
     0.63394
     0.73919
     0.69709
     0.51815
     0.74972
     0.48658
     0.50763
     0.37079
     0.30764
     0.54973
     0.63394
     0.74972
     0.66551
     0.49710
     0.54973
     0.53920
     0.58131
     0.13923
     0.26553
     0.11817
     0.20238
     0.03397
    -0.01866
    -0.36601
    -0.16602
    -0.16602
    -0.17655
    -0.11339
    -0.36601
    -0.32391
    -0.43969
    -0.17655
    -0.27128
    -0.11339
    -0.29233
    -0.25023
    -0.21865
     0.07607
     0.03397
    -0.15550
    -0.05024
    -0.05024
     0.01292
     0.06555
     0.10765
    -0.02919
     0.00239
    -0.00814
    -0.00814
     0.27606
     0.27606
    -0.01866
     0.19185
     0.10765
     0.11817
     0.27606
     0.14975
     0.28659
     0.34974
     0.45500
     0.21291
     0.41290
     0.31816
     0.31816
     0.28659
     0.37079
     0.33921
     0.36027
     0.16028
     0.31816
     0.30764
     0.14975
     0.20238
     0.33921
     0.28659
     0.05502
     0.41290
     0.21291
     0.30764
     0.12870
     0.07607
     0.18133
     0.25501
     0.47605
     0.41290
     0.19185
     0.26553
     0.28659
     0.18133
     0.09712
     0.29711
     0.19185
     0.29711
     0.33921
     0.37079
     0.07607
     0.03397
     0.03397
     0.18133
     0.10765
     0.04449
    -0.02919
    -0.05024
    -0.03971
    -0.09234
    -0.03971
    -0.11339
    -0.06076
    -0.05024
    -0.09234
     0.06555
    -0.12392
    -0.19760
    -0.17655
     0.00239
    -0.11339
     0.08660
    -0.17655
    -0.27128
    -0.09234
    -0.05024
     0.06555
     0.00239
    -0.22918
    -0.29233
    -0.11339
    -0.06076
    -0.13444
    -0.22918
    -0.48179
    -0.30286
    -0.22918
    -0.16602
    -0.36601
    -0.56600
    -0.69231
    -0.40811
    -0.54495
    -0.51337
    -0.53442
    -0.52390
    -0.46074
    -0.36601
    -0.62916
    -0.67126
    -0.99756
    -0.85020
    -0.40811
     0.28659
     0.80235
     1.78124
     2.69699
     3.19170
     2.99171
     2.58120
     2.20227
     1.97071
     1.42337
     2.32858
     3.30748
     3.65483
     2.41279
     1.51810
     0.21291
    -1.29228
    -1.62910
    -0.62916
     0.13923
    -2.12381
    -4.92367
    -6.37622
    -5.80783
    -4.68157
    -3.23954
    -2.41853
    -2.40801
    -2.83956
    -3.54479
    -3.27112
    -2.71326
    -1.74489
    -1.00808
    -0.61863
    -0.33443
     0.32869
     0.63394
     0.99181
     1.12865
     0.86550
     1.09707
     1.11812
     1.30758
     1.08654
     0.71814
     0.56026
     0.60236
     0.56026
     0.74972
     0.49710
     0.42342
     0.32869
     0.47605
     0.22343
     0.36027
     0.20238
     0.02344
    -0.15550
     0.07607
     0.00239
    -0.14497
    -0.08182
    -0.37654
    -0.08182
     0.02344
    -0.05024
     0.19185
    -0.03971
     0.00239
    -0.06076
     0.19185
     0.33921
     0.22343
     0.13923
     0.44447
     0.65499
     0.60236
     0.51815
     0.26553
     0.54973
     0.56026
     0.70762
     0.63394
     0.57078
     0.30764
     0.23396
     0.33921
     0.29711
     0.34974
    -0.02919
     0.02344
     0.02344
     0.13923
    -0.02919
    -0.19760
    -0.30286
    -0.21865
     0.05502
    -0.05024
    -0.15550
    -0.33443
    -0.19760
    -0.25023
    -0.02919
    -0.09234
    -0.27128
    -0.29233
    -0.17655
    -0.06076
    -0.10287
    -0.28180
    -0.16602
    -0.17655
    -0.19760
    -0.18707
    -0.12392
    -0.34496
    -0.18707
    -0.48179
    -0.20812
     0.01292
    -0.42917
    -0.27128
    -0.19760
    -0.05024
     0.01292
    -0.13444
    -0.20812
    -0.21865
    -0.00814
     0.14975
     0.21291
    -0.00814
     0.02344
    -0.07129
     0.32869
     0.51815
     0.21291
     0.13923
     0.10765
     0.41290
     0.32869
     0.24448
    -0.01866
     0.14975
     0.39184
     0.50763
     0.51815
     0.17080
     0.09712
     0.01292
     0.07607
     0.32869
     0.34974
     0.04449
    -0.18707
     0.23396
     0.38132
     0.23396
    -0.01866
     0.00239
    -0.16602
     0.01292
    -0.00814
    -0.03971
    -0.30286
     0.10765
     0.05502
     0.53920
     1.22338
     1.50757
     2.00229
     2.18122
     2.81277
     2.66541
     2.04439
     2.13912
     2.24438
     2.56015
     3.07591
     2.99171
     2.96013
     2.12859
     0.81287
     0.79182
     1.07602
     0.06555
    -1.81857
    -2.82904
    -3.01850
    -3.08166
    -3.63952
    -4.79736
    -5.55521
    -5.28154
    -5.00787
    -3.93424
    -3.58689
    -4.68157
    -5.72362
    -4.55526
    -3.62900
    -3.22902
    -2.96587
    -2.25012
    -1.43964
    -1.06071
    -0.72389
    -0.37654
     0.21291
     0.06555
     0.33921
     0.76025
     0.83393
     0.76025
     0.76025
     0.69709
     1.06549
     1.02339
     0.80235
     0.72867
     0.60236
     0.81287
     1.03392
     0.53920
     0.63394
     0.52868
     0.39184
     0.54973
     0.39184
     0.08660
    -0.09234
    -0.22918
    -0.09234
     0.04449
     0.04449
    -0.25023
    -0.43969
    -0.27128
    -0.30286
    -0.29233
    -0.19760
    -0.14497
    -0.38706
    -0.33443
    -0.13444
    -0.15550
    -0.12392
    -0.42917
    -0.21865
     0.22343
     0.08660
     0.07607
    -0.12392
     0.12870
     0.28659
     0.19185
     0.32869
     0.41290
     0.24448
     0.44447
     0.59183
     0.46552
     0.59183
     0.50763
     0.32869
     0.61288
     0.67604
     0.40237
     0.36027
     0.47605
     0.49710
     0.41290
     0.41290
     0.30764
     0.14975
     0.04449
     0.32869
     0.34974
     0.01292
     0.06555
    -0.29233
    -0.06076
     0.19185
    -0.06076
    -0.05024
    -0.16602
    -0.21865
    -0.02919
     0.11817
    -0.12392
    -0.10287
    -0.20812
    -0.10287
     0.23396
    -0.19760
    -0.05024
    -0.20812
    -0.00814
     0.06555
     0.16028
    -0.05024
    -0.17655
     0.00239
    -0.07129
     0.07607
     0.09712
    -0.05024
    -0.01866
     0.05502
     0.09712
     0.30764
     0.13923
    -0.12392
    -0.26075
     0.06555
     0.10765
    -0.08182
    -0.09234
     0.18133
     0.24448
     0.54973
     0.47605
     0.80235
     1.01286
     1.58125
     2.08649
     2.44437
     2.13912
     1.82335
     1.78124
     2.36016
     2.65488
     2.74961
     2.32858
     2.29701
     1.86545
     1.12865
     1.57073
     1.86545
     1.60231
     0.25501
    -0.99756
    -1.43964
    -1.03966
    -0.90282
    -1.41859
    -1.39754
    -1.47122
    -1.50279
    -1.63963
    -1.62910
    -1.65015
    -2.09224
    -2.36591
    -1.36596
    -1.19755
    -0.74494
    -0.05024
     0.46552
     0.83393
     0.76025
    -0.29233
    -0.05024
     0.05502
    -0.48179
     0.73919
     1.20233
     0.72867
     0.74972
     0.51815
     0.10765
     0.00239
    -0.32391
    -0.58705
    -0.59758
    -0.40811
    -0.50285
    -0.58705
    -0.63968
    -0.33443
    -0.32391
    -0.38706
    -0.31338
    -0.41864
    -0.28180
    -0.49232
    -0.39759
    -0.38706
    -0.34496
    -0.46074
    -0.30286
    -0.51337
    -0.43969
    -0.34496
    -0.57653
    -0.52390
    -0.39759
    -0.51337
    -0.36601
    -0.46074
    -0.61863
    -0.46074
    -0.30286
    -0.54495
    -0.32391
    -0.39759
    -0.55547
    -0.51337
    -0.39759
    -0.10287
    -0.36601
    -0.42917
    -0.34496
    -0.20812
    -0.29233
    -0.15550
    -0.16602
    -0.05024
    -0.25023
    -0.08182
    -0.02919
     0.17080
     0.11817
     0.14975
     0.21291
     0.27606
     0.41290
     0.50763
     0.50763
     0.36027
     0.36027
     0.42342
     0.53920
     0.42342
     0.31816
     0.41290
     0.39184
     0.56026
     0.56026
     0.19185
     0.06555
     0.38132
     0.09712
     0.03397
     0.20238
     0.08660
     0.05502
     0.09712
     0.12870
     0.04449
    -0.17655
     0.00239
    -0.19760
     0.02344
    -0.02919
    -0.05024
     0.05502
    -0.22918
    -0.08182
    -0.10287
    -0.01866
    -0.08182
    -0.11339
    -0.05024
    -0.13444
    -0.09234
    -0.32391
    -0.29233
    -0.29233
    -0.05024
    -0.01866
    -0.21865
    -0.12392
    -0.43969
    -0.09234
    -0.36601
    -0.41864
    -0.28180
    -0.50285
    -0.42917
    -0.28180
    -0.27128
    -0.47127
    -0.56600
    -0.62916
    -0.53442
    -0.50285
    -0.59758
    -0.57653
    -0.71336
    -0.59758
    -0.55547
    -0.54495
    -0.47127
    -0.54495
    -0.54495
    -0.66073
    -0.55547
    -0.49232
    -0.68178
    -0.70284
    -0.37654
     0.19185
     0.31816
     0.61288
     1.16022
     1.87598
     2.27595
     2.13912
     1.87598
     1.50757
     0.84445
     0.86550
     1.85492
     2.36016
     1.62336
     0.51815
    -0.68178
    -1.62910
    -1.99750
    -1.53437
    -1.27123
    -2.02908
    -4.37633
    -4.55526
    -4.89209
    -4.88156
    -4.57632
    -2.99745
    -2.21854
    -1.67121
    -2.14486
    -2.20802
    -1.88172
    -0.98703
    -0.22918
     0.51815
     0.91813
     1.16022
     1.72862
     1.89703
     2.38121
     2.25490
     2.43384
     2.05491
     2.44437
     2.13912
     2.05491
     1.57073
     1.41284
     1.63388
     1.26548
     1.00234
     1.09707
     0.78130
     0.53920
     0.34974
     0.12870
     0.01292
    -0.08182
    -0.23970
    -0.53442
    -0.27128
    -0.33443
    -0.47127
    -0.59758
    -0.70284
    -0.62916
    -0.45022
    -0.39759
    -0.53442
    -0.70284
    -0.57653
    -0.56600
    -0.17655
    -0.36601
    -0.40811
    -0.48179
    -0.27128
    -0.17655
    -0.34496
    -0.34496
    -0.41864
    -0.31338
    -0.05024
     0.05502
     0.02344
    -0.21865
    -0.13444
    -0.14497
     0.14975
     0.06555
     0.07607
    -0.12392
    -0.03971
     0.19185
     0.23396
    -0.02919
    -0.10287
     0.21291
     0.37079
     0.31816
     0.39184
     0.16028
     0.22343
     0.16028
     0.52868
     0.51815
     0.39184
     0.25501
     0.31816
     0.45500
     0.41290
     0.29711
     0.42342
     0.14975
     0.44447
     0.37079
     0.29711
     0.28659
    -0.08182
     0.16028
     0.09712
     0.53920
     0.47605
     0.07607
    -0.06076
    -0.00814
     0.23396
     0.25501
    -0.08182
     0.06555
     0.08660
     0.12870
     0.29711
     0.24448
     0.06555
    -0.00814
    -0.07129
     0.19185
     0.25501
     0.00239
     0.07607
     0.20238
     0.20238
     0.29711
     0.02344
    -0.09234
     0.09712
     0.24448
     0.08660
     0.32869
    -0.21865
     0.08660
    -0.09234
     0.05502
     0.23396
     0.07607
    -0.02919
    -0.18707
    -0.13444
    -0.07129
    -0.01866
    -0.29233
    -0.14497
    -0.27128
    -0.10287
    -0.09234
    -0.07129
    -0.23970
    -0.30286
    -0.08182
     0.17080
    -0.11339
    -0.05024
    -0.12392
    -0.25023
     0.26553
     0.01292
    -0.05024
    -0.14497
     0.57078
     1.37074
     1.29706
     1.57073
     2.22333
     1.71809
     1.27601
     0.72867
     0.17080
     0.03397
     0.07607
     0.16028
     1.43389
     1.27601
    -0.54495
    -1.29228
    -1.79751
    -3.34480
    -3.41848
    -3.34480
    -3.12376
    -3.18691
    -3.14481
    -3.19744
    -3.05008
    -2.80799
    -2.89219
    -2.62905
    -1.92382
    -1.29228
    -0.73441
    -0.19760
    -0.06076
     0.24448
     0.79182
     1.51810
     1.69704
     1.83387
     1.72862
     1.92860
     2.26543
     2.21280
     2.10754
     1.89703
     2.11807
     2.22333
     1.86545
     1.72862
     1.63388
     1.51810
     1.39179
     1.65493
     1.23390
     1.21285
     1.04444
     0.94971
     1.23390
     0.94971
     0.90761
     0.65499
     0.33921
     0.63394
     0.38132
     0.14975
     0.04449
    -0.14497
    -0.35549
    -0.60810
    -0.55547
    -0.58705
    -0.90282
    -1.08176
    -0.61863
    -0.74494
    -0.96598
    -0.96598
    -0.95545
    -0.80809
    -0.69231
    -0.40811
    -0.53442
    -0.26075
    -0.26075
     0.01292
     0.08660
     0.14975
     0.05502
    -0.07129
     0.22343
     0.31816
     0.30764
     0.45500
     0.17080
     0.17080
     0.32869
     0.34974
     0.32869
     0.23396
     0.40237
     0.34974
     0.50763
     0.40237
     0.38132
     0.28659
     0.36027
     0.48658
     0.67604
     0.53920
     0.36027
     0.33921
     0.59183
     0.49710
     0.49710
     0.66551
     0.58131
     0.45500
     0.65499
     0.79182
     0.69709
     0.65499
     0.61288
     0.88655
     0.98129
     0.91813
     0.99181
     0.83393
     1.00234
     0.91813
     0.91813
     0.92866
     0.93918
     0.88655
     0.85498
     0.81287
     0.70762
     0.72867
     0.46552
     0.66551
     0.78130
     0.62341
     0.39184
     0.34974
     0.46552
     0.33921
     0.38132
     0.30764
     0.07607
     0.10765
    -0.08182
    -0.01866
    -0.21865
    -0.49232
    -0.46074
    -0.81862
    -0.39759
    -0.74494
    -0.73441
    -0.76599
    -0.95545
    -1.05019
    -1.08176
    -1.18702
    -1.07124
    -1.28175
    -1.27123
    -1.36596
    -1.28175
    -1.27123
    -1.03966
    -0.13444
    -0.13444
    -0.60810
     0.02344
     0.60236
     0.43395
     0.22343
    -0.59758
    -1.18702
    -0.90282
    -0.40811
     0.11817
     0.09712
     0.01292
    -0.38706
    -0.99756
    -1.65015
    -2.14486
    -2.38696
    -2.26065
    -2.21854
    -2.46064
    -2.75536
    -2.61852
    -2.30275
    -1.83962
    -1.48174
    -2.25012
    -2.21854
    -1.94488
    -1.47122
    -0.71336
    -0.60810
    -0.36601
     0.59183
     1.06549
     1.21285
     0.58131
     0.76025
     0.78130
     1.20233
     1.70756
     1.81282
     2.08649
     1.71809
     1.85492
     1.38127
     1.16022
     0.67604
     0.19185
     0.03397
     0.46552
     0.94971
     0.90761
     0.94971
     0.76025
     0.41290
     0.46552
     0.60236
     0.71814
     0.78130
     0.98129
     0.93918
     1.08654
     0.98129
     0.79182
     1.18128
     0.87603
     1.02339
     0.97076
     0.90761
     0.64446
     0.46552
     0.49710
     0.70762
     0.62341
     0.64446
     0.41290
     0.49710
     0.58131
     0.44447
     0.40237
     0.28659
     0.40237
     0.36027
     0.07607
     0.16028
     0.01292
    -0.03971
    -0.20812
    -0.16602
    -0.06076
    -0.30286
    -0.33443
    -0.38706
    -0.26075
    -0.07129
    -0.15550
    -0.11339
    -0.02919
     0.02344
     0.07607
     0.28659
     0.37079
     0.39184
     0.11817
     0.33921
     0.70762
     0.54973
     0.39184
     0.36027
     0.37079
     0.33921
     0.22343
     0.14975
     0.16028
     0.17080
    -0.10287
     0.03397
     0.10765
     0.07607
    -0.09234
    -0.22918
     0.13923
     0.03397
    -0.02919
    -0.15550
    -0.06076
    -0.13444
     0.06555
    -0.27128
     0.00239
    -0.02919
    -0.12392
    -0.00814
    -0.00814
    -0.00814
    -0.19760
    -0.11339
    -0.12392
    -0.01866
    -0.13444
    -0.11339
    -0.19760
    -0.22918
    -0.16602
    -0.19760
    -0.22918
    -0.14497
    -0.39759
    -0.29233
    -0.25023
    -0.09234
    -0.35549
    -0.42917
    -0.36601
    -0.28180
    -0.31338
    -0.08182
    -0.16602
    -0.17655
    -0.34496
     0.01292
    -0.09234
    -0.15550
    -0.13444
    -0.20812
    -0.17655
     0.16028
    -0.18707
    -0.28180
    -0.13444
    -0.22918
     0.02344
    -0.12392
    -0.31338
    -0.29233
    -0.25023
    -0.18707
    -0.02919
    -0.12392
    -0.27128
    -0.13444
    -0.49232
    -0.13444
    -0.16602
    -0.50285
    -0.14497
     0.39184
     1.86545
     1.17075
     0.82340
     1.58125
     2.13912
     1.91808
     0.76025
    -0.18707
    -0.48179
    -0.71336
    -0.76599
     0.51815
     0.96023
     0.03397
    -1.14492
    -2.91325
    -4.17634
    -5.09208
    -4.54474
    -3.23954
    -2.88167
    -2.94482
    -3.31322
    -3.73425
    -3.54479
    -3.39743
    -2.95535
    -1.87119
    -0.99756
    -0.59758
    -0.40811
    -0.32391
     0.07607
     0.51815
     0.83393
     1.27601
     1.28653
     1.60231
     1.56020
     1.26548
     2.04439
     1.99176
     1.92860
     1.67599
     1.72862
     1.65493
     1.45495
     1.18128
     1.10760
     1.24443
     1.28653
     1.27601
     1.07602
     1.05497
     0.94971
     0.72867
     0.99181
     1.04444
     0.60236
     0.24448
     0.60236
     0.73919
     0.33921
     0.13923
     0.04449
     0.07607
     0.17080
     0.25501
     0.20238
    -0.09234
    -0.12392
    -0.21865
     0.08660
     0.03397
    -0.09234
    -0.26075
    -0.28180
     0.24448
     0.06555
    -0.09234
    -0.02919
    -0.25023
    -0.05024
     0.01292
     0.07607
    -0.02919
    -0.27128
    -0.32391
    -0.23970
    -0.05024
    -0.12392
    -0.49232
    -0.56600
    -0.43969
    -0.65021
    -0.60810
    -0.79757
    -0.95545
    -0.96598
    -0.83967
    -0.79757
    -0.87125
    -0.88177
    -1.03966
    -0.90282
    -0.55547
    -0.57653
    -0.79757
    -0.78704
    -0.47127
    -0.03971
    -0.13444
    -0.18707
    -0.43969
    -0.22918
     0.18133
     0.13923
     0.17080
    -0.16602
     0.10765
    -0.07129
     0.06555
     0.27606
     0.09712
    -0.11339
    -0.23970
    -0.27128
    -0.06076
     0.05502
    -0.06076
    -0.03971
     0.07607
    -0.06076
    -0.00814
    -0.19760
     0.04449
    -0.20812
     0.12870
     0.11817
     0.14975
     0.06555
    -0.25023
     0.10765
     0.31816
    -0.03971
     0.12870
     0.07607
     0.23396
     0.20238
     0.18133
     0.07607
    -0.09234
    -0.07129
     0.03397
     0.12870
    -0.06076
    -0.00814
     0.09712
     0.87603
     1.00234
     0.48658
     0.17080
     0.66551
     0.82340
     1.20233
     0.96023
     0.42342
    -0.29233
    -0.42917
    -0.83967
    -0.55547
     0.11817
    -0.37654
    -0.78704
    -0.97651
    -1.07124
    -1.65015
    -2.25012
    -2.34485
    -2.11329
    -1.82909
    -1.66068
    -1.99750
    -1.83962
    -1.50279
    -1.01861
    -1.07124
    -1.15544
    -1.30280
    -1.38701
    -1.12387
    -0.52390
    -0.42917
    -0.18707
    -0.25023
     0.03397
     0.18133
     0.26553
     0.37079
     0.67604
     0.39184
     0.67604
     1.09707
     1.47600
     1.24443
     1.09707
     0.98129
     0.76025
     1.14970
     1.05497
     0.69709
     0.53920
     0.00239
     0.14975
     0.33921
     0.37079
     0.34974
    -0.01866
    -0.00814
    -0.09234
     0.03397
     0.04449
    -0.12392
    -0.01866
    -0.03971
     0.20238
     0.26553
     0.40237
     0.34974
     0.21291
     0.52868
     0.44447
     0.56026
     0.40237
     0.11817
     0.38132
     0.59183
     0.42342
     0.28659
     0.16028
     0.19185
     0.24448
     0.19185
     0.28659
     0.03397
     0.17080
     0.29711
     0.19185
     0.24448
     0.05502
    -0.11339
    -0.02919
     0.23396
     0.27606
     0.27606
     0.05502
     0.12870
     0.18133
     0.24448
     0.20238
     0.44447
     0.42342
     0.48658
     0.47605
     0.50763
     0.40237
     0.51815
     0.44447
     0.74972
     0.64446
     0.48658
     0.60236
     0.41290
     0.44447
     0.31816
     0.54973
     0.43395
     0.48658
     0.22343
     0.33921
     0.39184
     0.41290
     0.36027
    -0.00814
    -0.05024
     0.28659
     0.01292
     0.01292
    -0.15550
    -0.34496
    -0.37654
    -0.31338
    -0.55547
    -0.57653
    -0.76599
    -0.87125
    -0.70284
    -0.82914
    -0.73441
    -0.97651
    -0.93440
    -0.87125
    -0.70284
    -0.70284
    -0.72389
    -0.70284
    -0.66073
    -0.17655
    -0.32391
    -0.21865
    -0.25023
     0.09712
     0.97076
     1.57073
     1.01286
    -0.28180
    -0.06076
     0.54973
     0.91813
     0.43395
    -0.46074
    -1.77646
    -1.96593
    -1.35543
    -0.82914
    -0.92388
    -1.07124
    -1.40806
    -1.60805
    -2.03961
    -2.09224
    -2.14486
    -2.11329
    -1.37648
    -0.71336
    -0.05024
    -0.34496
    -0.21865
    -0.05024
     0.11817
     0.18133
     0.28659
     0.14975
    -0.03971
     0.03397
     0.11817
     0.02344
     0.12870
    -0.28180
     0.10765
     0.34974
     0.38132
     0.73919
     1.16022
     1.11812
     0.88655
     0.11817
     0.40237
     0.92866
     1.30758
     1.46547
     1.38127
     1.39179
     1.06549
     0.63394
     0.08660
     0.05502
     0.32869
     0.91813
     0.51815
     0.06555
    -0.37654
    -0.49232
    -0.72389
    -0.76599
    -0.32391
    -0.13444
    -0.23970
    -0.28180
    -0.38706
    -0.41864
    -0.40811
    -0.39759
    -0.17655
    -0.14497
     0.00239
     0.08660
     0.13923
    -0.09234
    -0.05024
     0.24448
     0.11817
     0.08660
     0.00239
     0.02344
     0.21291
     0.36027
     0.05502
     0.19185
     0.03397
     0.00239
     0.08660
     0.38132
     0.07607
     0.26553
    -0.09234
     0.21291
     0.45500
     0.34974
     0.36027
     0.14975
     0.24448
     0.39184
     0.06555
     0.25501
     0.27606
     0.22343
     0.51815
     0.52868
     0.49710
     0.41290
     0.20238
     0.42342
     0.52868
     0.45500
     0.38132
     0.28659
     0.32869
     0.53920
     0.37079
     0.23396
     0.63394
     0.56026
     0.49710
     0.53920
     0.54973
     0.39184
     0.32869
     0.42342
     0.41290
     0.64446
     0.28659
     0.31816
     0.30764
     0.21291
     0.12870
     0.02344
     0.18133
     0.05502
    -0.01866
    -0.01866
     0.07607
     0.09712
    -0.21865
     0.12870
     0.23396
     0.18133
     0.22343
     0.27606
     0.14975
     0.16028
     0.08660
    -0.03971
     0.10765
    -0.31338
    -0.48179
    -0.32391
    -0.49232
    -0.53442
    -0.71336
    -1.03966
    -1.14492
    -1.06071
    -0.87125
    -0.32391
     0.07607
    -0.07129
    -1.23965
    -1.57647
    -1.31333
    -0.96598
    -1.02913
    -1.45016
    -2.38696
    -3.47111
    -3.48164
    -2.49221
    -2.23960
    -2.09224
    -2.31328
    -2.50274
    -2.86062
    -3.15534
    -2.92377
    -2.62905
    -2.33433
    -1.71331
    -1.30280
    -0.76599
    -0.35549
    -0.11339
     0.13923
     0.08660
    -0.03971
    -0.22918
    -0.19760
     0.05502
     0.08660
     0.12870
     0.12870
     0.45500
     0.70762
     0.82340
     0.49710
     0.44447
     0.94971
     1.14970
     1.24443
     1.32864
     1.29706
     1.47600
     1.60231
     1.74967
     1.67599
     1.69704
     1.56020
     2.00229
     1.87598
     2.03386
     1.81282
     1.47600
     1.27601
     1.34969
     1.42337
     1.24443
     0.69709
     0.49710
     0.77077
     0.78130
     0.61288
     0.22343
     0.13923
    -0.08182
    -0.43969
    -0.08182
    -0.17655
    -0.16602
    -0.35549
    -0.09234
     0.02344
    -0.08182
    -0.10287
    -0.30286
     0.03397
     0.00239
    -0.06076
     0.14975
    -0.17655
    -0.18707
    -0.27128
    -0.01866
     0.14975
     0.07607
    -0.12392
    -0.19760
     0.31816
     0.18133
     0.06555
    -0.05024
    -0.10287
     0.16028
     0.14975
     0.17080
     0.01292
     0.13923
    -0.11339
     0.18133
     0.30764
     0.11817
     0.00239
    -0.21865
     0.27606
     0.26553
     0.21291
    -0.10287
     0.01292
     0.12870
     0.21291
     0.38132
     0.23396
     0.07607
     0.16028
     0.27606
     0.36027
     0.51815
     0.26553
     0.04449
     0.22343
     0.48658
     0.39184
     0.25501
     0.13923
     0.32869
     0.57078
     0.52868
     0.33921
     0.34974
     0.33921
     0.22343
     0.39184
     0.52868
     0.50763
     0.22343
     0.16028
     0.21291
     0.12870
     0.11817
     0.08660
    -0.01866
    -0.25023
    -0.03971
     0.07607
    -0.02919
    -0.31338
    -0.32391
    -0.36601
    -0.14497
    -0.23970
    -0.29233
    -0.34496
    -0.22918
    -0.17655
    -0.14497
    -0.36601
    -0.40811
    -0.55547
    -0.33443
    -0.27128
     0.06555
     0.62341
     0.78130
     0.25501
    -0.17655
    -0.17655
     0.25501
     0.93918
     0.82340
    -0.61863
    -1.78699
    -2.06066
    -2.07118
    -1.27123
    -1.10281
    -0.26075
    -1.03966
    -3.76583
    -2.21854
    -1.87119
    -2.00803
    -1.66068
    -2.49221
    -3.43953
    -2.87114
    -1.33438
    -0.15550
    -0.28180
    -1.08176
    -1.32386
    -1.27123
    -1.46069
    -1.05019
    -0.66073
    -0.37654
    -0.70284
    -0.51337
    -0.31338
    -0.41864
    -0.12392
    -0.15550
    -0.16602
     0.27606
     0.14975
     0.29711
     0.37079
     0.44447
     0.43395
     0.41290
     0.53920
     0.29711
     0.17080
    -0.09234
     0.25501
     0.21291
     0.16028
    -0.08182
    -0.11339
    -0.14497
    -0.02919
    -0.06076
    -0.11339
    -0.30286
    -0.36601
    -0.17655
    -0.39759
    -0.29233
    -0.40811
    -0.78704
    -0.56600
    -0.36601
    -0.40811
    -0.72389
    -0.46074
    -0.63968
    -0.55547
    -0.54495
    -0.49232
    -0.58705
    -0.61863
    -0.49232
    -0.39759
    -0.47127
    -0.47127
    -0.56600
    -0.38706
    -0.33443
    -0.46074
    -0.46074
    -0.61863
    -0.50285
    -0.56600
    -0.42917
    -0.46074
    -0.40811
    -0.65021
    -0.63968
    -0.46074
    -0.39759
    -0.42917
    -0.63968
    -0.71336
    -0.29233
    -0.30286
    -0.52390
    -0.42917
    -0.61863
    -0.48179
    -0.37654
    -0.39759
    -0.38706
    -0.43969
    -0.47127
    -0.50285
    -0.46074
    -0.43969
    -0.57653
    -0.94493
    -0.59758
    -0.46074
    -0.42917
    -0.56600
    -0.70284
    -0.72389
    -0.66073
    -0.81862
    -0.52390
    -0.63968
    -0.63968
    -0.54495
    -0.45022
    -0.42917
    -0.36601
    -0.63968
    -0.49232
    -0.15550
    -0.28180
    -0.12392
    -0.21865
    -0.27128
    -0.15550
    -0.28180
    -0.13444
    -0.12392
    -0.30286
    -0.18707
    -0.14497
    -0.01866
    -0.07129
    -0.29233
    -0.46074
    -0.20812
    -0.07129
    -0.26075
    -0.28180
    -0.41864
    -0.21865
    -0.42917
    -0.26075
    -0.27128
    -0.30286
    -0.08182
    -0.34496
    -0.20812
    -0.34496
    -0.38706
    -0.59758
    -0.25023
    -0.28180
    -0.20812
    -0.12392
    -0.41864
    -0.20812
    -0.35549
     0.10765
     0.76025
     1.27601
     0.82340
    -0.15550
     0.34974
     1.04444
     1.11812
     0.02344
    -1.67121
    -1.90277
    -1.13439
    -0.14497
     0.03397
    -0.12392
    -0.46074
    -1.38701
    -2.21854
    -2.38696
    -2.57642
    -2.81851
    -2.32380
    -1.72383
    -1.05019
    -1.25017
    -0.50285
    -0.63968
    -0.48179
    -0.86072
    -1.19755
    -1.32386
    -0.81862
    -0.26075
     0.26553
     0.14975
     0.21291
     0.13923
     0.07607
     0.00239
     0.31816
     0.37079
     0.11817
     0.22343
     0.41290
     0.59183
     0.67604
     0.54973
     0.63394
     0.58131
     0.59183
     0.72867
     0.69709
     0.63394
     0.68656
     0.63394
     0.53920
     0.54973
     0.53920
     0.56026
     0.74972
     0.45500
     0.59183
     0.61288
     0.47605
     0.41290
     0.42342
     0.24448
     0.51815
     0.32869
     0.30764
     0.16028
     0.23396
     0.31816
     0.04449
     0.26553
     0.08660
     0.23396
     0.19185
     0.11817
     0.21291
    -0.05024
     0.09712
     0.13923
     0.25501
     0.31816
     0.06555
     0.28659
     0.40237
     0.29711
     0.33921
     0.33921
     0.30764
     0.33921
     0.47605
     0.52868
     0.62341
     0.49710
     0.50763
     0.57078
     0.58131
     0.58131
     0.62341
     0.68656
     0.51815
     0.45500
     0.58131
     0.51815
     0.68656
     0.49710
     0.56026
     0.45500
     0.65499
     0.51815
     0.54973
     0.43395
     0.47605
     0.57078
     0.57078
     0.83393
     0.63394
     0.44447
     0.77077
     0.71814
     0.79182
     0.83393
     0.86550
     0.66551
     0.90761
     1.12865
     0.86550
     0.61288
     0.88655
     0.77077
     1.01286
     0.98129
     0.66551
     0.65499
     0.84445
     0.78130
     0.89708
     0.83393
     0.70762
     0.46552
     0.96023
     0.76025
     0.70762
     0.40237
     0.54973
     0.54973
     0.65499
     0.50763
     0.50763
     0.30764
     0.46552
     0.37079
     0.23396
     0.18133
     0.16028
    -0.02919
     0.12870
     0.20238
     0.28659
    -0.00814
    -0.01866
    -0.08182
     0.11817
     0.28659
     0.07607
    -0.03971
     0.07607
     0.11817
    -0.10287
     0.19185
     0.10765
    -0.06076
    -0.09234
     0.09712
     0.02344
    -0.01866
    -0.28180
    -0.06076
    -0.05024
    -0.05024
     0.00239
    -0.10287
    -0.48179
    -0.26075
    -0.42917
    -0.10287
    -0.37654
    -0.43969
    -0.40811
    -0.37654
    -0.34496
    -0.62916
    -0.55547
    -0.66073
    -0.67126
    -0.69231
    -0.61863
    -0.81862
    -1.01861
    -1.22912
    -1.28175
    -1.42911
    -1.50279
    -1.96593
    -2.21854
    -2.07118
    -2.28170
    -2.62905
    -3.01850
    -3.12376
    -3.10271
    -3.32375
    -3.53426
    -3.79741
    -3.98687
    -4.02898
    -3.92372
    -3.80793
    -3.80793
    -3.17639
    -2.55537
    -1.21860
     0.01292
     0.45500
    -0.86072
    -1.17649
     0.05502
     1.92860
     0.64446
    -2.51327
    -3.13429
    -1.38701
    -2.90272
    -3.01850
    -1.26070
    -0.70284
    -2.36591
    -4.54474
    -6.10255
    -6.72357
    -6.43937
    -6.17623
    -5.63942
    -5.06050
    -3.98687
    -3.42901
    -3.33428
    -3.10271
    -2.82904
    -2.57642
    -1.86067
    -1.80804
    -1.71331
    -1.57647
    -1.33438
    -1.00808
    -0.81862
    -0.86072
    -0.87125
    -0.68178
    -0.54495
    -0.51337
    -0.62916
    -0.78704
    -0.94493
    -0.78704
    -0.68178
    -0.50285
    -0.91335
    -0.88177
    -1.10281
    -0.80809
    -0.81862
    -1.18702
    -1.07124
    -1.12387
    -1.13439
    -0.78704
    -1.15544
    -1.03966
    -1.06071
    -1.12387
    -1.01861
    -0.77652
    -0.68178
    -0.93440
    -0.93440
    -0.75546
    -0.55547
    -0.62916
    -0.89230
    -0.75546
    -0.67126
    -0.41864
    -0.41864
    -0.58705
    -0.69231
    -0.71336
    -0.93440
    -0.57653
    -0.56600
    -0.54495
    -0.54495
    -0.52390
    -0.39759
    -0.54495
    -0.62916
    -0.72389
    -0.73441
    -0.51337
    -0.45022
    -0.41864
    -0.61863
    -0.78704
    -0.89230
    -0.50285
    -0.45022
    -0.76599
    -0.77652
    -0.83967
    -0.66073
    -0.72389
    -0.67126
    -0.68178
    -0.70284
    -0.70284
    -0.52390
    -0.76599
    -0.58705
    -0.57653
    -0.81862
    -0.74494
    -0.38706
    -0.59758
    -0.70284
    -0.62916
    -0.54495
    -0.52390
    -0.68178
    -0.70284
    -0.59758
    -0.65021
    -0.63968
    -0.56600
    -0.53442
    -0.76599
    -0.65021
    -0.88177
    -0.56600
    -0.32391
    -0.69231
    -0.67126
    -0.73441
    -0.53442
    -0.52390
    -0.41864
    -0.66073
    -0.67126
    -0.53442
    -0.53442
    -0.42917
    -0.63968
    -0.49232
    -0.68178
    -0.41864
    -0.50285
    -0.53442
    -0.70284
    -0.81862
    -0.77652
    -0.72389
    -0.66073
    -0.69231
    -0.76599
    -0.74494
    -0.67126
    -0.55547
    -0.70284
    -0.92388
    -0.99756
    -0.75546
    -0.42917
    -0.48179
    -0.66073
    -0.78704
    -0.80809
    -0.63968
    -0.53442
    -0.55547
    -0.60810
    -0.75546
    -0.83967
    -0.68178
    -0.79757
    -0.82914
    -0.94493
    -1.08176
    -0.57653
    -0.42917
    -0.61863
    -0.81862
    -0.95545
    -0.87125
    -0.63968
    -0.81862
    -1.19755
    -1.26070
    -1.60805
    -1.69226
    -1.62910
    -2.22907
    -2.72378
    -3.34480
    -2.67115
    -1.94488
    -0.89230
     0.58131
     1.89703
     1.97071
     0.37079
    -1.49227
    -2.45011
    -1.60805
    -0.38706
     0.25501
    -0.25023
     0.16028
     1.20233
     0.16028
    -0.20812
    -0.50285
    -1.15544
    -1.83962
    -1.98698
    -1.88172
    -1.77646
    -1.19755
    -1.41859
    -1.35543
    -1.22912
    -1.37648
    -0.92388
    -0.54495
    -0.37654
    -0.87125
    -1.34491
    -1.38701
    -1.41859
    -1.38701
    -1.59753
    -1.32386
    -1.16597
    -0.51337
    -0.43969
    -0.05024
     0.13923
     0.21291
     0.28659
     0.47605
     0.49710
     0.43395
     0.50763
     0.47605
     0.72867
     0.70762
     0.43395
     0.40237
     0.37079
     0.45500
     0.33921
     0.39184
     0.11817
     0.30764
     0.23396
     0.54973
     0.33921
     0.26553
     0.13923
     0.13923
     0.37079
     0.40237
     0.22343
     0.19185
     0.16028
     0.27606
     0.16028
     0.33921
     0.31816
     0.10765
     0.21291
     0.36027
     0.23396
     0.27606
     0.11817
     0.18133
     0.28659
     0.36027
     0.46552
     0.18133
     0.16028
     0.25501
     0.16028
     0.31816
     0.52868
     0.18133
     0.00239
     0.20238
     0.37079
     0.11817
    -0.07129
    -0.00814
     0.05502
     0.27606
     0.32869
     0.09712
    -0.05024
    -0.05024
    -0.02919
     0.01292
     0.20238
    -0.06076
     0.01292
     0.02344
    -0.15550
     0.17080
     0.04449
    -0.16602
    -0.06076
    -0.05024
    -0.03971
     0.03397
     0.01292
    -0.17655
    -0.17655
    -0.11339
    -0.00814
    -0.28180
     0.01292
    -0.02919
    -0.01866
    -0.02919
     0.01292
    -0.14497
     0.11817
     0.12870
     0.32869
     0.01292
     0.32869
     0.20238
     0.32869
     0.22343
     0.31816
     0.50763
     0.41290
     0.18133
     0.13923
     0.19185
     0.16028
     0.25501
     0.11817
     0.10765
    -0.15550
    -0.27128
    -0.56600
    -0.54495
    -0.77652
    -0.89230
    -0.96598
    -0.88177
    -0.85020
    -0.87125
    -1.30280
    -1.06071
    -0.56600
    -0.54495
    -0.80809
    -0.40811
    -0.89230
    -0.73441
    -0.16602
     0.40237
     0.52868
     0.46552
     0.31816
    -0.18707
    -1.40806
    -2.30275
    -1.94488
    -1.23965
    -0.49232
     0.32869
     0.25501
     0.01292
    -0.28180
    -1.27123
    -1.69226
    -1.65015
    -1.79751
    -1.08176
    -0.48179
     0.27606
     0.45500
     0.37079
     0.41290
    -0.20812
    -0.16602
    -0.05024
    -0.35549
    -0.43969
    -0.20812
    -0.02919
     0.22343
     0.11817
     0.41290
     0.58131
     0.22343
     0.39184
     0.65499
     0.86550
     0.86550
     0.52868
     0.53920
     0.70762
     0.62341
     0.62341
     0.64446
     0.76025
     0.46552
     0.87603
     0.56026
     0.68656
     0.60236
     0.61288
     0.49710
     0.96023
     0.65499
     0.70762
     0.37079
     0.32869
     0.45500
     0.40237
     0.33921
     0.16028
    -0.06076
    -0.01866
    -0.06076
     0.14975
    -0.05024
    -0.41864
    -0.45022
    -0.25023
    -0.20812
    -0.16602
    -0.32391
    -0.42917
    -0.22918
    -0.34496
    -0.12392
    -0.22918
    -0.26075
    -0.39759
    -0.10287
    -0.21865
    -0.18707
    -0.30286
    -0.31338
     0.01292
    -0.08182
     0.17080
     0.02344
     0.00239
     0.10765
     0.06555
     0.23396
     0.40237
     0.27606
     0.07607
     0.44447
     0.43395
     0.50763
     0.36027
     0.36027
     0.24448
     0.40237
     0.33921
     0.24448
     0.19185
     0.08660
     0.32869
     0.16028
     0.25501
     0.16028
     0.11817
     0.09712
     0.29711
     0.31816
    -0.17655
     0.12870
     0.05502
     0.10765
     0.31816
     0.12870
     0.01292
    -0.11339
     0.14975
    -0.07129
     0.58131
     0.17080
     0.13923
     0.08660
     0.30764
     0.32869
     0.21291
     0.28659
     0.00239
     0.36027
     0.31816
     0.41290
     0.23396
     0.06555
     0.05502
    -0.03971
     0.03397
    -0.00814
    -0.36601
    -0.63968
    -0.71336
    -0.51337
    -0.74494
    -0.71336
    -0.69231
    -0.69231
    -0.69231
    -0.45022
     0.19185
     0.12870
     0.27606
     0.08660
     0.07607
     0.00239
     0.63394
     1.04444
     1.13917
     1.33916
     1.30758
     0.83393
    -0.15550
    -1.05019
    -0.82914
    -0.41864
    -0.08182
     0.14975
     0.08660
     0.04449
    -0.23970
    -0.57653
    -1.05019
    -1.13439
    -0.77652
     0.20238
     0.70762
     0.91813
     0.62341
    -0.00814
    -0.79757
    -0.89230
    -0.65021
    -0.74494
    -1.28175
    -1.65015
    -0.65021
     0.22343
    -0.73441
    -1.53437
    -1.94488
    -1.41859
    -0.93440
    -0.90282
    -0.59758
    -0.29233
     0.14975
     0.32869
     0.69709
     0.61288
     0.50763
     0.73919
     0.39184
     0.74972
     0.89708
     0.76025
     0.50763
     0.54973
     0.69709
     0.66551
     0.53920
     0.33921
     0.59183
     0.68656
     0.77077
     0.56026
     0.60236
     0.50763
     0.26553
     0.25501
     0.57078
     0.67604
     0.19185
     0.30764
     0.24448
     0.28659
     0.19185
     0.17080
     0.19185
     0.11817
     0.36027
     0.40237
     0.36027
     0.12870
     0.03397
     0.13923
     0.34974
     0.24448
     0.12870
     0.23396
     0.16028
     0.17080
     0.32869
     0.28659
     0.26553
     0.04449
     0.37079
     0.52868
     0.50763
     0.28659
     0.39184
     0.36027
     0.63394
     0.59183
     0.60236
     0.56026
     0.62341
     0.57078
     0.70762
     0.61288
     0.58131
     0.81287
     1.06549
     1.19180
     0.73919
     0.76025
     0.67604
     0.62341
     0.87603
     0.98129
     0.90761
     0.60236
     0.44447
     0.39184
     0.62341
     0.17080
     0.10765
    -0.01866
     0.19185
     0.14975
     0.03397
    -0.01866
     0.06555
    -0.29233
    -0.25023
     0.18133
     0.25501
    -0.07129
    -0.32391
     0.11817
     0.17080
     0.33921
     0.37079
     0.23396
     0.09712
     0.19185
     0.24448
     0.16028
     0.07607
     0.03397
    -0.41864
    -0.03971
     0.13923
     0.13923
    -0.10287
    -0.35549
    -0.41864
    -0.45022
    -0.33443
    -0.26075
    -0.29233
    -0.34496
    -0.33443
     0.04449
    -0.11339
    -0.03971
    -0.37654
    -0.09234
    -0.05024
     0.14975
     0.08660
    -0.14497
    -0.02919
    -0.30286
    -0.36601
    -0.27128
    -0.35549
    -0.60810
    -0.51337
    -0.50285
    -0.11339
     0.24448
     0.08660
    -0.69231
    -0.68178
    -0.16602
     0.50763
     1.05497
     1.18128
     0.20238
    -0.58705
    -0.25023
    -0.46074
    -0.66073
     0.28659
     0.59183
     0.46552
    -0.02919
    -0.56600
    -1.05019
    -0.79757
    -0.77652
    -0.35549
    -0.16602
    -0.48179
    -0.69231
    -0.78704
    -0.52390
    -0.27128
    -0.62916
    -0.43969
    -0.18707
    -0.00814
     0.22343
     0.02344
    -0.32391
     0.00239
     0.46552
     0.37079
     0.45500
     0.68656
     0.63394
     1.00234
     1.00234
     1.03392
     1.01286
     1.05497
     1.33916
     1.02339
     1.10760
     0.96023
     0.72867
     0.47605
     0.65499
     0.78130
     0.60236
     0.61288
     0.49710
     0.40237
     0.28659
     0.44447
     0.27606
     0.23396
     0.06555
     0.21291
     0.36027
     0.13923
     0.02344
    -0.10287
     0.04449
     0.04449
    -0.30286
     0.06555
    -0.08182
    -0.22918
    -0.26075
    -0.07129
    -0.19760
    -0.05024
    -0.38706
    -0.07129
    -0.14497
     0.05502
     0.01292
    -0.30286
    -0.03971
     0.03397
    -0.09234
     0.10765
     0.04449
     0.08660
     0.03397
     0.00239
     0.27606
     0.05502
    -0.17655
     0.12870
     0.18133
     0.27606
    -0.02919
     0.14975
     0.05502
     0.13923
     0.27606
     0.03397
     0.02344
     0.16028
     0.18133
     0.08660
    -0.13444
    -0.62916
     0.74972
     0.42342
     0.32869
     0.19185
     0.26553
     0.36027
     0.09712
     0.43395
     0.65499
     0.58131
     0.72867
     0.78130
     0.78130
     1.00234
     1.02339
     1.09707
     1.40232
     1.23390
     1.00234
     1.04444
     1.09707
     1.19180
     0.86550
     0.81287
     0.85498
     0.88655
     0.82340
     0.59183
     0.44447
     0.43395
     0.21291
     0.40237
     0.25501
     0.29711
     0.07607
    -0.12392
     0.21291
     0.17080
     0.20238
     0.18133
     0.09712
     0.26553
     0.23396
     0.20238
     0.31816
     0.25501
     0.05502
     0.17080
     0.22343
     0.31816
     0.20238
     0.13923
     0.13923
     0.19185
     0.12870
    -0.06076
     0.21291
     0.03397
     0.02344
     0.38132
     0.69709
     1.02339
     0.99181
    -0.17655
    -0.77652
    -0.42917
    -0.29233
    -0.75546
    -0.86072
    -1.50279
    -1.22912
    -0.28180
     0.02344
    -0.42917
    -0.82914
     0.19185
    -0.16602
    -0.41864
    -1.27123
    -1.76594
    -1.69226
    -1.40806
    -0.07129
     0.10765
    -0.08182
    -0.70284
    -0.74494
    -1.22912
    -0.74494
    -0.97651
    -1.23965
    -1.10281
    -0.72389
    -0.49232
    -0.20812
     0.24448
     0.67604
     1.08654
     1.25496
     1.46547
     1.34969
     1.64441
     1.83387
     1.78124
     1.82335
     1.67599
     1.56020
     1.66546
     1.86545
     1.54968
     1.44442
     1.27601
     1.26548
     1.16022
     1.42337
     1.27601
     1.10760
     0.92866
     1.19180
     0.85498
     1.11812
     0.96023
     0.87603
     0.99181
     0.98129
     1.01286
     0.83393
     0.65499
     0.61288
     0.64446
     0.74972
     0.82340
     0.60236
     0.57078
     0.59183
     0.61288
     0.53920
     0.61288
     0.53920
     0.27606
     0.38132
     0.40237
     0.45500
     0.24448
     0.03397
     0.01292
     0.16028
     0.14975
    -0.13444
    -0.32391
    -0.33443
    -0.32391
    -0.46074
    -0.43969
    -0.38706
    -0.65021
    -0.82914
    -0.37654
    -0.59758
    -0.57653
    -0.80809
    -0.66073
    -0.77652
    -0.56600
    -0.78704
    -0.95545
    -0.85020
    -0.76599
    -0.87125
    -1.03966
    -1.00808
    -1.03966
    -1.31333
    -1.32386
    -1.41859
    -1.31333
    -1.34491
    -1.61858
    -1.32386
    -1.46069
    -1.38701
    -1.50279
    -1.48174
    -1.46069
    -1.46069
    -1.22912
    -0.88177
    -1.25017
    -1.43964
    -1.03966
    -0.95545
    -0.71336
    -1.02913
    -0.78704
    -0.88177
    -0.72389
    -0.53442
    -0.69231
    -0.78704
    -0.92388
    -0.82914
    -0.61863
    -0.60810
    -0.50285
    -0.88177
    -0.88177
    -0.79757
    -0.82914
    -0.88177
    -0.92388
    -1.15544
    -1.08176
    -0.88177
    -0.78704
    -1.07124
    -1.14492
    -0.96598
    -1.05019
    -0.91335
    -0.91335
    -0.97651
    -1.01861
    -0.78704
    -0.72389
    -1.05019
    -1.22912
    -1.39754
    -1.41859
    -1.16597
    -1.37648
    -1.52384
    -1.43964
    -1.68173
    -1.97645
    -1.55542
    -1.10281
    -0.94493
    -0.82914
    -0.43969
    -0.58705
    -1.47122
    -1.08176
    -0.89230
    -1.60805
    -1.65015
    -1.56595
    -1.74489
    -1.49227
    -0.93440
    -0.96598
    -1.79751
    -1.50279
    -1.88172
    -2.00803
    -1.75541
    -1.73436
    -1.75541
    -1.07124
    -0.90282
    -0.72389
    -0.28180
     0.01292
     0.09712
     0.01292
    -0.09234
    -0.33443
    -0.49232
    -0.40811
    -0.38706
    -0.22918
     0.04449
    -0.02919
    -0.10287
    -0.14497
    -0.52390
    -0.29233
    -0.31338
    -0.01866
     0.13923
     0.19185
     0.14975
     0.11817
     0.21291
     0.37079
     0.40237
     0.32869
     0.33921
     0.03397
     0.02344
     0.43395
    -0.00814
     0.24448
    -0.14497
     0.05502
     0.34974
     0.17080
     0.02344
    -0.14497
    -0.19760
    -0.19760
    -0.01866
     0.05502
    -0.26075
    -0.21865
    -0.22918
    -0.19760
    -0.20812
    -0.34496
    -0.46074
    -0.43969
    -0.30286
    -0.06076
    -0.28180
    -0.20812
    -0.50285
    -0.50285
    -0.28180
    -0.05024
    -0.32391
    -0.29233
    -0.26075
    -0.09234
    -0.11339
    -0.13444
    -0.18707
    -0.21865
    -0.05024
     0.03397
     0.03397
     0.06555
     0.03397
     0.07607
     0.14975
     0.14975
     0.06555
    -0.07129
     0.01292
     0.06555
     0.00239
     0.04449
    -0.12392
    -0.33443
    -0.33443
    -0.29233
    -0.37654
    -0.46074
    -0.53442
    -1.07124
    -0.82914
    -0.65021
    -0.98703
    -1.26070
    -1.33438
    -1.37648
    -1.20807
    -1.60805
    -1.46069
    -1.43964
    -1.55542
    -1.38701
    -1.43964
    -1.14492
    -1.16597
    -1.23965
    -1.17649
    -0.67126
    -0.62916
    -0.62916
    -0.59758
    -0.41864
    -0.28180
    -0.01866
     0.05502
     0.06555
     0.14975
     0.09712
     0.28659
     0.34974
     0.20238
     0.05502
    -0.14497
     0.40237
     0.22343
     0.19185
     0.03397
    -0.05024
    -0.07129
     0.09712
    -0.09234
    -0.01866
    -0.02919
    -0.13444
    -0.17655
    -0.28180
    -0.10287
    -0.06076
    -0.28180
    -0.19760
    -0.03971
     0.01292
     0.00239
    -0.26075
    -0.09234
    -0.22918
     0.12870
     0.00239
    -0.07129
     0.02344
     0.09712
     0.03397
     0.21291
     0.21291
     0.06555
    -0.18707
     0.23396
     0.13923
     0.25501
    -0.08182
    -0.26075
    -0.33443
    -0.35549
    -0.53442
    -0.90282
    -1.32386
    -1.28175
    -1.13439
    -1.19755
    -1.38701
    -0.97651
    -0.12392
     0.64446
     0.69709
     0.72867
     0.26553
    -0.57653
     0.60236
     1.40232
     1.26548
    -0.87125
    -3.11323
    -2.38696
    -0.00814
     0.08660
    -0.74494
    -2.21854
    -2.70273
    -3.28165
    -4.35527
    -3.68163
    -3.61847
    -3.61847
    -3.31322
    -3.06061
    -2.35538
    -1.76594
    -1.65015
    -1.08176
    -0.80809
    -0.38706
    -0.27128
     0.02344
    -0.10287
    -0.23970
     0.53920
     1.00234
     1.02339
     0.92866
     1.08654
     0.98129
     1.28653
     1.42337
     1.51810
     1.38127
     1.45495
     1.29706
     1.63388
     1.53915
     1.42337
     1.31811
     1.27601
     1.36021
     1.28653
     1.40232
     0.93918
     0.97076
     0.99181
     0.93918
     0.84445
     0.78130
     0.79182
     0.66551
     0.67604
     0.47605
     0.61288
     0.41290
     0.38132
     0.48658
     0.42342
     0.36027
     0.19185
     0.25501
     1.02339
     1.81282
     0.37079
     0.06555
     0.34974
     0.56026
     0.77077
     0.89708
     0.69709
     0.78130
     0.87603
     0.77077
     0.77077
     0.79182
     0.72867
     0.71814
     0.59183
     0.85498
     0.97076
     0.93918
     0.83393
     0.98129
     0.87603
     1.23390
     1.21285
     1.18128
     1.00234
     1.12865
     1.09707
     1.00234
     0.80235
     1.04444
     0.62341
     0.72867
     0.47605
     0.46552
     0.34974
     0.20238
    -0.03971
    -0.06076
    -0.17655
    -0.25023
    -0.43969
    -0.30286
    -0.48179
    -0.32391
    -0.31338
    -0.47127
    -0.48179
    -0.56600
    -0.29233
    -0.34496
    -0.29233
    -0.26075
    -0.16602
    -0.33443
    -0.13444
    -0.01866
    -0.19760
    -0.20812
     0.04449
    -0.21865
    -0.09234
     0.04449
    -0.19760
    -0.13444
    -0.28180
    -0.13444
    -0.13444
     0.00239
    -0.11339
    -0.13444
    -0.19760
     0.07607
    -0.15550
     0.01292
    -0.02919
    -0.02919
     0.12870
     0.08660
     0.12870
     0.03397
     0.07607
     0.03397
     0.22343
     0.27606
     0.29711
     0.36027
     0.08660
     0.12870
     0.20238
     0.06555
     0.37079
     0.09712
     0.02344
     0.24448
     0.29711
     0.00239
     0.04449
     0.09712
     0.08660
     0.22343
     0.20238
    -0.01866
    -0.01866
    -0.08182
     0.11817
    -0.10287
    -0.07129
     0.21291
     0.13923
     0.01292
     0.17080
     0.04449
    -0.01866
     0.01292
     0.06555
     0.32869
     0.11817
     0.09712
    -0.07129
    -0.03971
     0.06555
    -0.32391
    -0.30286
    -0.74494
    -0.87125
    -1.02913
    -1.12387
    -1.13439
    -1.17649
    -1.37648
    -1.38701
    -0.83967
    -0.34496
    -0.12392
     0.64446
     1.80230
     1.08654
     0.37079
     1.04444
     1.74967
     1.18128
    -0.65021
    -1.48174
     0.23396
     0.77077
     0.96023
     0.84445
     0.71814
    -0.60810
    -1.43964
    -2.79746
    -4.48158
    -4.55526
    -3.40796
    -2.13434
    -1.09229
    -1.50279
    -1.72383
    -1.35543
    -1.63963
    -1.43964
    -1.49227
    -1.14492
    -0.27128
     0.17080
     0.70762
     0.88655
     0.78130
     0.88655
     1.13917
     1.38127
     1.43389
     1.60231
     1.26548
     1.30758
     1.34969
     0.87603
     1.13917
     1.49705
     1.02339
     1.08654
     1.06549
     0.91813
     0.89708
     0.58131
     0.63394
     0.60236
     0.88655
     0.94971
     0.83393
     0.68656
     0.78130
     0.94971
     0.69709
     0.53920
     0.40237
     0.69709
     0.89708
     0.82340
     0.80235
     0.74972
     0.71814
     0.57078
     0.92866
     0.83393
     0.86550
     0.72867
     0.74972
     1.09707
     0.97076
     0.56026
     0.65499
     0.72867
     0.58131
     0.65499
     0.57078
     0.24448
     0.30764
     0.05502
     0.05502
     0.16028
     0.12870
    -0.01866
    -0.08182
     0.11817
     0.29711
     0.04449
    -0.06076
     0.00239
     0.23396
     0.34974
     0.51815
     0.38132
     0.33921
     0.48658
     0.49710
     0.77077
     0.76025
     0.71814
     0.74972
     0.61288
     0.86550
     0.86550
     0.66551
     0.65499
     0.73919
     0.83393
     0.87603
     0.99181
     0.63394
     0.68656
     0.67604
     0.76025
     1.03392
     0.76025
     0.53920
     0.64446
     0.64446
     0.98129
     0.77077
     0.64446
     0.69709
     0.53920
     0.82340
     0.83393
     0.73919
     0.68656
     0.62341
     0.68656
     0.99181
     0.91813
     0.79182
     0.78130
     0.86550
     1.13917
     0.81287
     0.77077
     0.84445
     1.07602
     1.19180
     1.23390
     1.01286
     1.12865
     1.06549
     1.11812
     1.31811
     1.11812
     1.26548
     1.04444
     1.28653
     1.31811
     1.45495
     1.07602
     1.24443
     1.24443
     1.33916
     1.32864
     1.27601
     1.19180
     1.04444
     1.17075
     1.25496
     1.44442
     1.21285
     1.08654
     1.12865
     1.18128
     1.18128
     0.88655
     0.91813
     0.99181
     1.20233
     0.98129
     1.01286
     0.71814
     0.60236
     0.45500
     0.74972
     0.88655
     0.80235
     0.70762
     0.56026
     0.46552
     0.51815
     0.34974
     0.36027
     0.01292
    -0.03971
    -0.03971
    -0.05024
    -0.18707
    -0.30286
    -0.55547
    -0.95545
    -0.91335
    -1.01861
    -0.90282
    -0.95545
     0.00239
     1.59178
     3.18117
     4.66530
     4.03376
    -0.63968
    -2.94482
    -2.12381
    -0.67126
     0.45500
     0.72867
     1.69704
     1.54968
     0.05502
    -1.23965
    -2.48169
    -2.96587
    -3.29217
    -2.83956
    -2.90272
    -3.26060
    -3.08166
    -1.67121
    -0.46074
    -0.02919
    -0.08182
     0.05502
     0.27606
     0.69709
     1.11812
     1.32864
     1.87598
     2.17070
     2.44437
     2.83382
     2.82329
     3.11802
     3.19170
     3.25485
     3.18117
     3.38116
     3.25485
     3.17064
     2.37069
     2.27595
     2.30753
     2.19175
     2.03386
     1.92860
     1.62336
     1.70756
     1.22338
     1.23390
     1.10760
     1.01286
     0.93918
     1.12865
     1.20233
     0.90761
     0.59183
     0.59183
     1.04444
     0.98129
     1.12865
     0.70762
     0.69709
     0.47605
     0.37079
     0.53920
     0.46552
     0.25501
     0.18133
     0.11817
     0.26553
     0.22343
    -0.12392
    -0.13444
    -0.05024
    -0.03971
     0.11817
    -0.00814
    -0.00814
    -0.00814
     0.14975
     0.08660
     0.32869
     0.21291
     0.11817
     0.18133
     0.02344
     0.24448
     0.08660
    -0.12392
     0.01292
    -0.09234
     0.22343
     0.06555
    -0.18707
    -0.12392
    -0.20812
    -0.12392
     0.09712
     0.03397
     0.18133
     0.03397
     0.20238
     0.41290
     0.39184
     0.34974
     0.26553
     0.69709
     0.54973
     0.66551
     0.72867
     0.82340
     0.65499
     0.72867
     0.81287
     1.11812
     0.92866
     0.88655
     1.12865
     1.00234
     1.11812
     1.01286
     0.84445
     0.93918
     1.17075
     1.13917
     1.08654
     0.88655
     1.11812
     0.96023
     0.93918
     0.86550
     0.86550
     0.76025
     0.77077
     0.73919
     0.74972
     0.70762
     0.65499
     0.66551
     0.58131
     0.67604
     0.77077
     0.81287
     0.49710
     0.61288
     0.50763
     0.58131
     0.74972
     0.79182
     0.64446
     0.58131
     0.77077
     0.80235
     0.73919
     0.34974
     0.64446
     0.72867
     0.80235
     0.74972
     0.61288
     0.45500
     0.43395
     0.53920
     0.72867
     0.77077
     0.54973
     0.43395
     0.52868
     0.53920
     0.46552
     0.29711
     0.23396
     0.46552
     0.41290
     0.43395
     0.46552
     0.30764
     0.17080
     0.13923
     0.05502
     0.20238
     0.19185
     0.14975
    -0.06076
    -0.10287
     0.00239
    -0.19760
    -0.33443
    -0.35549
    -0.48179
    -0.78704
    -0.23970
     0.08660
     0.17080
     0.94971
     0.71814
    -0.94493
     0.54973
     2.30753
     1.18128
    -2.23960
    -5.47100
    -5.53416
    -1.27123
     0.49710
     0.12870
    -0.71336
    -1.94488
    -3.25007
    -4.08160
    -4.31317
    -3.68163
    -3.07113
    -2.72378
    -2.46064
    -1.86067
    -1.13439
    -0.70284
    -0.75546
    -0.42917
    -0.07129
     0.20238
     0.36027
     0.70762
     0.83393
     1.11812
     1.17075
     1.33916
     1.82335
     2.21280
     2.36016
     2.57068
     2.51805
     2.38121
     2.67593
     2.28648
     2.30753
     2.30753
     2.26543
     2.41279
     2.23385
     2.04439
     1.92860
     1.66546
     1.72862
     1.62336
     1.46547
     1.22338
     1.02339
     0.78130
     0.96023
     0.63394
     0.66551
     0.53920
     0.44447
     0.17080
     0.28659
     0.28659
     0.01292
    -0.00814
     0.05502
    -0.11339
     0.29711
     0.20238
     0.21291
     0.14975
     0.40237
     0.33921
     0.45500
     0.57078
     0.44447
     0.67604
     0.67604
     0.77077
     0.66551
     0.46552
     0.67604
     0.71814
     0.80235
     0.89708
     0.80235
     0.79182
     0.80235
     0.79182
     0.84445
     0.87603
     0.72867
     0.70762
     0.63394
     0.57078
     0.80235
     0.71814
     0.59183
     0.61288
     0.58131
     0.53920
     0.59183
     0.24448
     0.22343
     0.60236
     0.33921
     0.40237
     0.43395
     0.39184
     0.38132
     0.47605
     0.40237
     0.43395
     0.26553
     0.45500
     0.43395
     0.69709
     0.46552
     0.42342
     0.42342
     0.87603
     0.64446
     0.66551
     0.70762
     0.51815
     0.58131
     0.88655
     0.69709
     0.83393
     0.64446
     0.49710
     0.68656
     0.91813
     1.04444
     0.63394
     0.62341
     0.60236
     0.52868
     0.72867
     0.86550
     0.61288
     0.54973
     0.70762
     0.64446
     0.86550
     0.65499
     0.47605
     0.47605
     0.49710
     0.57078
     0.64446
     0.28659
     0.46552
     0.20238
     0.38132
     0.61288
     0.49710
     0.20238
    -0.15550
     0.43395
     0.53920
     0.16028
     0.02344
     0.01292
     0.13923
     0.16028
     0.14975
     0.30764
    -0.00814
     0.13923
    -0.02919
     0.36027
     0.30764
     0.14975
     0.12870
     0.38132
     0.51815
     0.63394
     0.51815
     0.43395
     0.59183
     0.39184
     0.51815
     0.61288
     0.07607
     0.13923
     0.26553
     0.81287
     1.14970
     0.40237
    -2.38696
    -3.05008
    -1.95540
    -2.23960
    -2.48169
    -3.16586
    -3.37638
    -1.00808
     0.33921
    -1.17649
    -1.70278
    -2.87114
    -4.28159
    -4.48158
    -1.75541
    -0.50285
    -0.81862
    -1.01861
    -1.08176
    -0.94493
    -1.20807
    -1.45016
    -1.43964
    -1.31333
    -1.02913
    -1.16597
    -0.95545
    -0.43969
    -0.13444
     0.18133
     0.43395
     0.77077
     0.96023
     1.20233
     1.57073
     2.12859
     2.03386
     1.99176
     1.86545
     1.82335
     1.83387
     2.07597
     1.82335
     1.59178
     1.30758
     1.21285
     1.31811
     1.56020
     1.12865
     0.85498
     0.97076
     1.13917
     0.84445
     1.06549
     0.85498
     0.81287
     0.81287
     1.12865
     0.96023
     1.06549
     0.72867
     0.52868
     0.85498
     1.04444
     0.85498
     0.65499
     0.63394
     0.74972
     0.93918
     0.80235
     0.84445
     0.62341
     0.52868
     0.74972
     0.78130
     0.72867
     0.66551
     0.31816
     0.39184
     0.70762
     0.67604
     0.66551
     0.51815
     0.40237
     0.58131
     0.62341
     0.61288
     0.46552
     0.53920
     0.64446
     0.57078
     0.68656
     0.53920
     0.61288
     0.41290
     0.79182
     0.61288
     0.63394
     0.38132
     0.51815
     0.63394
     0.43395
     0.49710
     0.44447
     0.64446
     0.67604
     0.56026
     0.70762
     0.51815
     0.51815
     0.31816
     0.50763
     0.83393
     0.65499
     0.30764
     0.51815
     0.56026
     0.60236
     0.50763
     0.42342
     0.45500
     0.38132
     0.45500
     0.53920
     0.48658
     0.54973
     0.19185
     0.18133
     0.61288
     0.52868
     0.56026
     0.22343
     0.12870
     0.41290
     0.45500
     0.58131
     0.29711
     0.30764
     0.18133
     0.31816
     0.37079
     0.31816
     0.45500
     0.07607
     0.18133
     0.37079
     0.32869
     0.20238
     0.06555
    -0.07129
     0.28659
     0.62341
     0.26553
     0.26553
     0.33921
     0.23396
     0.28659
     0.34974
     0.32869
     0.11817
     0.13923
     0.27606
     0.12870
     0.09712
    -0.12392
    -0.19760
    -0.33443
    -0.53442
    -0.72389
    -0.82914
    -0.88177
    -0.98703
    -0.83967
    -1.07124
    -1.06071
    -1.08176
    -1.19755
    -0.85020
    -0.52390
    -0.33443
     0.20238
     0.63394
     0.78130
    -0.91335
    -1.94488
    -0.99756
    -0.69231
    -0.63968
    -1.31333
    -1.89225
    -2.65010
    -1.97645
    -1.08176
    -0.59758
    -1.00808
    -1.01861
    -1.78699
    -1.76594
    -1.02913
    -0.01866
    -0.20812
    -0.37654
    -0.65021
    -0.43969
     0.44447
    -0.06076
    -0.83967
    -0.45022
    -0.57653
    -0.86072
    -0.78704
    -0.90282
    -1.09229
    -1.14492
    -1.27123
    -1.18702
    -1.06071
    -0.48179
    -0.00814
     0.30764
     0.43395
     0.81287
     1.20233
     1.32864
     1.11812
     1.17075
     1.46547
     1.46547
     1.46547
     1.25496
     1.17075
     1.14970
     1.12865
     1.20233
     1.31811
     1.23390
     0.83393
     0.86550
     1.08654
     1.16022
     0.74972
     0.82340
     0.66551
     0.90761
     0.80235
     0.81287
     0.79182
     0.53920
     0.47605
     0.43395
     0.76025
     0.66551
     0.58131
     0.41290
     0.53920
     0.57078
     0.60236
     0.51815
     0.68656
     0.44447
     0.61288
     0.73919
     0.62341
     0.67604
     0.72867
     0.59183
     0.70762
     0.85498
     0.68656
     0.93918
     0.86550
     0.90761
     0.68656
     0.64446
     0.78130
     0.89708
     0.94971
     0.97076
     0.77077
     0.74972
     0.81287
     0.76025
     0.59183
     0.69709
     0.66551
     0.49710
     0.38132
     0.39184
     0.38132
    -0.03971
     0.04449
    -0.02919
     0.23396
    -0.27128
    -0.18707
    -0.23970
    -0.51337
    -0.69231
    -0.53442
    -0.55547
    -0.40811
    -0.59758
    -0.70284
    -0.55547
    -0.68178
    -0.66073
    -0.73441
    -0.73441
    -0.93440
    -0.71336
    -0.73441
    -0.47127
    -0.61863
    -0.72389
    -0.54495
    -0.40811
    -0.06076
    -0.25023
    -0.17655
    -0.19760
    -0.14497
     0.07607
     0.12870
     0.12870
    -0.02919
     0.19185
     0.37079
     0.19185
     0.31816
     0.05502
    -0.25023
    -0.16602
     0.05502
    -0.05024
    -0.27128
    -0.20812
    -0.25023
     0.02344
    -0.38706
    -0.16602
    -0.15550
    -0.21865
    -0.08182
     0.02344
     0.10765
     0.06555
     0.21291
     0.24448
     0.32869
     0.38132
     0.56026
     0.60236
     0.73919
     0.60236
     0.62341
     0.73919
     0.69709
     0.47605
     0.54973
     0.47605
     0.72867
     0.53920
     0.49710
     0.31816
     0.46552
     0.36027
     0.14975
     0.02344
     0.05502
    -0.01866
     0.00239
    -0.18707
    -0.17655
    -0.09234
    -0.11339
    -0.36601
    -0.15550
     0.01292
    -0.45022
    -0.32391
    -0.15550
     0.09712
     0.07607
     0.00239
    -0.05024
     0.07607
     0.14975
     0.16028
     0.33921
     0.13923
     0.18133
     0.17080
     0.14975
     0.33921
    -0.00814
    -0.10287
    -0.15550
    -0.17655
    -0.00814
    -0.30286
    -0.54495
    -0.67126
    -0.70284
    -0.85020
    -0.85020
    -1.07124
    -1.09229
    -1.31333
    -1.31333
    -1.17649
    -1.13439
    -1.40806
    -1.49227
    -1.22912
    -0.98703
    -1.13439
    -0.21865
     0.13923
     0.93918
     1.66546
     1.07602
    -0.01866
     0.77077
     1.86545
     2.66541
     1.37074
     0.12870
    -0.23970
     0.18133
     0.03397
     0.31816
     1.14970
    -0.17655
    -0.41864
    -2.29223
    -3.75531
    -2.77641
    -1.61858
    -1.68173
    -2.10276
    -2.35538
    -1.93435
    -1.50279
    -1.29228
    -1.12387
    -1.07124
    -0.39759
    -0.29233
     0.03397
     0.11817
     0.05502
     0.38132
     0.47605
     0.74972
     1.00234
     1.00234
     0.87603
     0.88655
     0.90761
     0.73919
     0.67604
     0.62341
     0.66551
     0.60236
     0.67604
     0.61288
     0.32869
     0.46552
     0.32869
     0.52868
     0.41290
     0.31816
     0.26553
     0.21291
     0.42342
     0.38132
     0.16028
     0.06555
     0.18133
     0.20238
     0.39184
     0.14975
     0.04449
    -0.17655
    -0.19760
    -0.06076
     0.08660
     0.33921
     0.07607
    -0.19760
     0.14975
     0.30764
     0.20238
     0.03397
     0.04449
     0.12870
     0.36027
     0.45500
     0.40237
     0.34974
     0.31816
     0.11817
     0.52868
     0.57078
     0.44447
     0.13923
    -0.03971
     0.26553
    -0.01866
    -0.11339
    -0.15550
    -0.28180
    -0.13444
    -0.12392
    -0.12392
    -0.25023
    -0.63968
    -0.49232
    -0.55547
    -0.22918
    -0.34496
    -0.40811
    -0.33443
    -0.13444
    -0.03971
    -0.02919
    -0.09234
    -0.20812
     0.02344
     0.07607
     0.14975
     0.05502
    -0.00814
    -0.13444
     0.03397
     0.23396
     0.08660
    -0.03971
    -0.13444
     0.03397
     0.17080
     0.03397
     0.05502
    -0.05024
    -0.06076
     0.22343
     0.47605
     0.25501
     0.26553
     0.12870
     0.42342
     0.49710
     0.52868
     0.48658
     0.47605
     0.67604
     0.77077
     0.52868
     0.50763
     0.48658
     0.51815
     0.57078
     0.56026
     0.54973
     0.27606
     0.21291
    -0.08182
     0.48658
     0.57078
     0.22343
     0.08660
    -0.06076
     0.14975
     0.08660
     0.23396
    -0.00814
    -0.12392
    -0.03971
     0.14975
     0.21291
     0.07607
    -0.11339
    -0.15550
    -0.00814
     0.25501
     0.47605
    -0.02919
     0.02344
    -0.09234
     0.05502
     0.01292
     0.16028
     0.12870
    -0.09234
     0.05502
     0.13923
     0.11817
    -0.02919
    -0.21865
    -0.31338
     0.03397
     0.09712
     0.07607
    -0.35549
     0.00239
    -0.02919
    -0.11339
    -0.00814
    -0.10287
    -0.11339
    -0.14497
     0.04449
    -0.10287
    -0.26075
    -0.28180
    -0.23970
    -0.20812
    -0.09234
    -0.17655
    -0.38706
    -0.45022
    -0.38706
    -0.37654
    -0.59758
    -0.70284
    -0.63968
    -0.54495
    -0.52390
    -0.77652
    -0.83967
    -0.95545
    -1.12387
    -0.73441
    -0.51337
     0.09712
     0.68656
     0.39184
     0.08660
     0.96023
     1.83387
     1.17075
    -0.36601
    -1.52384
    -1.30280
    -0.79757
    -0.94493
     0.88655
     1.44442
    -0.30286
    -2.05013
    -4.37633
    -4.77630
    -3.77636
    -1.49227
    -0.80809
    -1.52384
    -2.50274
    -2.53432
    -2.00803
    -1.38701
    -0.18707
     0.10765
     0.78130
     0.70762
     1.10760
     1.39179
     1.79177
     1.88650
     2.06544
     2.12859
     1.98123
     2.02334
     2.07597
     1.77072
     1.70756
     1.71809
     1.46547
     1.49705
     1.37074
     1.14970
     0.85498
     0.82340
     0.92866
     0.83393
     0.62341
     0.53920
     0.52868
     0.52868
     0.51815
     0.61288
     0.54973
     0.42342
     0.40237
     0.37079
     0.42342
     0.54973
     0.31816
     0.33921
     0.32869
     0.54973
     0.46552
     0.59183
     0.54973
     0.39184
     0.21291
     0.48658
     0.49710
     0.49710
     0.52868
     0.59183
     0.45500
     0.46552
     0.36027
     0.42342
     0.58131
     0.63394
     0.47605
     0.48658
     0.23396
     0.39184
     0.34974
     0.38132
     0.32869
     0.31816
     0.29711
     0.48658
     0.31816
     0.40237
     0.13923
     0.01292
    -0.05024
     0.17080
     0.24448
     0.06555
     0.21291
     0.04449
     0.24448
     0.11817
     0.17080
     0.19185
     0.03397
     0.09712
     0.04449
     0.41290
     0.40237
     0.20238
     0.42342
     0.53920
     0.62341
     0.67604
     0.68656
     0.53920
     0.64446
     0.64446
     0.71814
     1.11812
     0.81287
     0.82340
     0.85498
     0.59183
     0.65499
     0.44447
     0.44447
     0.66551
     0.31816
     0.27606
     0.36027
     0.73919
     0.37079
     0.03397
     0.04449
     0.06555
     0.03397
     0.17080
     0.22343
    -0.00814
     0.13923
    -0.06076
     0.03397
    -0.11339
    -0.20812
    -0.19760
    -0.05024
    -0.11339
    -0.16602
    -0.27128
    -0.27128
    -0.17655
    -0.10287
    -0.12392
    -0.02919
    -0.51337
    -0.00814
    -0.03971
    -0.10287
    -0.02919
     0.02344
    -0.08182
     0.03397
     0.03397
     0.00239
    -0.17655
    -0.02919
     0.01292
     0.17080
     0.26553
     0.36027
     0.22343
     0.20238
     0.36027
     0.19185
     0.29711
     0.53920
     0.57078
     0.07607
     0.27606
     0.18133
     0.29711
    -0.17655
    -0.15550
    -0.17655
    -0.47127
    -0.78704
    -1.31333
    -1.55542
    -1.73436
    -2.05013
    -2.46064
    -2.07118
    -2.46064
    -2.42906
    -2.38696
    -2.25012
    -2.30275
    -2.35538
    -0.98703
     0.31816
     1.31811
     1.53915
     0.69709
     1.70756
     2.98118
     2.13912
     1.04444
     0.69709
     0.79182
     1.77072
     1.48652
     2.01281
     2.04439
     0.18133
    -1.89225
    -4.34475
    -5.26049
    -4.52369
    -2.47116
    -2.38696
    -2.97640
    -3.95530
    -4.18686
    -3.29217
    -2.82904
    -2.61852
    -2.18697
    -1.70278
    -0.88177
    -0.57653
     0.02344
    -0.00814
     0.41290
     1.05497
     0.96023
     1.10760
     1.21285
     1.22338
     1.07602
     1.09707
     1.12865
     0.96023
     0.80235
     0.79182
     1.03392
     0.80235
     0.56026
     0.63394
     0.57078
     0.71814
     0.66551
     0.33921
     0.57078
     0.18133
     0.38132
     0.25501
     0.14975
     0.02344
     0.04449
     0.21291
     0.22343
     0.11817
     0.09712
    -0.00814
    -0.11339
     0.36027
     0.18133
     0.13923
    -0.03971
     0.06555
     0.24448
     0.08660
     0.26553
     0.22343
     0.08660
     0.22343
     0.13923
     0.17080
    -0.15550
    -0.14497
    -0.09234
    -0.19760
    -0.09234
    -0.05024
    -0.32391
    -0.15550
    -0.31338
    -0.26075
    -0.13444
    -0.15550
    -0.19760
    -0.29233
     0.04449
     0.08660
    -0.12392
    -0.28180
    -0.13444
     0.09712
     0.22343
     0.22343
    -0.06076
    -0.29233
    -0.45022
    -0.05024
    -0.19760
    -0.18707
    -0.38706
    -0.40811
    -0.32391
    -0.06076
    -0.05024
    -0.34496
    -0.35549
    -0.26075
     0.10765
     0.41290
     0.38132
     0.25501
     0.32869
     0.51815
     0.71814
     1.19180
     0.93918
     0.93918
     1.02339
     1.11812
     1.02339
     1.06549
     0.83393
     0.61288
     0.84445
     0.62341
     0.60236
     0.40237
     0.07607
    -0.02919
    -0.14497
    -0.00814
    -0.27128
    -0.68178
    -0.93440
    -0.81862
    -0.68178
    -0.69231
    -0.87125
    -1.22912
    -1.01861
    -1.09229
    -0.92388
    -0.73441
    -0.93440
    -0.54495
    -0.86072
    -0.68178
    -0.46074
    -0.51337
    -0.55547
    -0.53442
    -0.12392
    -0.42917
    -0.34496
    -0.39759
    -0.43969
    -0.19760
    -0.34496
    -0.59758
    -0.77652
    -0.85020
    -1.18702
    -0.95545
    -1.03966
    -1.21860
    -1.49227
    -1.77646
    -1.69226
    -1.55542
    -1.15544
    -1.30280
    -0.61863
     0.05502
     0.93918
     1.58125
     0.54973
     0.48658
     1.80230
     2.71804
     2.46542
     1.05497
     0.19185
     0.56026
     1.45495
     1.59178
     1.60231
     1.70756
     0.57078
    -1.18702
    -1.70278
    -1.91330
    -2.28170
    -3.02903
    -3.00798
    -2.76588
    -2.17644
    -2.27117
    -2.63958
    -2.48169
    -2.45011
    -1.49227
    -1.66068
    -1.47122
    -1.08176
    -0.85020
    -0.41864
     0.12870
     0.41290
     0.57078
     0.65499
     1.03392
     1.14970
     1.49705
     1.40232
     1.42337
     1.32864
     1.32864
     1.33916
     1.45495
     1.21285
     1.04444
     0.96023
     1.12865
     1.01286
     0.85498
     0.70762
     0.67604
     0.69709
     0.84445
     0.93918
     0.62341
     0.51815
     0.43395
     0.62341
     0.49710
     0.28659
     0.17080
     0.21291
     0.12870
     0.27606
     0.05502
     0.07607
     0.07607
    -0.18707
     0.13923
     0.11817
    -0.10287
    -0.15550
    -0.19760
    -0.17655
    -0.02919
     0.00239
    -0.28180
    -0.19760
    -0.10287
    -0.08182
     0.00239
    -0.29233
    -0.29233
    -0.36601
    -0.19760
    -0.07129
    -0.27128
    -0.20812
    -0.18707
     0.07607
     0.24448
     0.31816
     0.59183
     0.43395
     0.38132
     0.74972
     1.03392
     1.21285
     0.94971
     0.80235
     1.10760
     1.40232
     1.53915
     1.33916
     1.03392
     1.14970
     1.24443
     1.12865
     1.01286
     0.98129
     0.52868
     0.59183
     0.80235
     0.71814
     0.52868
     0.53920
     0.31816
     0.51815
     0.73919
     0.63394
     0.41290
     0.42342
     0.29711
     0.49710
     0.38132
     0.18133
     0.19185
     0.32869
     0.07607
     0.08660
    -0.16602
    -0.33443
    -0.49232
    -0.55547
    -0.42917
    -0.46074
    -0.46074
    -0.54495
    -0.57653
    -0.69231
    -0.65021
    -0.56600
    -0.56600
    -0.60810
    -0.46074
    -0.17655
    -0.10287
    -0.12392
    -0.28180
    -0.11339
     0.07607
     0.12870
     0.16028
     0.07607
    -0.09234
    -0.00814
     0.13923
    -0.00814
     0.03397
     0.16028
    -0.01866
    -0.14497
    -0.09234
    -0.17655
    -0.42917
    -0.51337
    -0.31338
    -0.26075
    -0.34496
    -0.55547
    -0.68178
    -0.71336
    -0.53442
    -0.96598
    -0.97651
    -1.01861
    -0.50285
     0.34974
     0.32869
     0.49710
     1.25496
     1.86545
     0.97076
     0.57078
    -0.20812
    -0.25023
     0.47605
     0.26553
     0.44447
     1.09707
     0.31816
    -0.39759
    -1.23965
    -1.27123
    -2.65010
    -3.33428
    -2.88167
    -2.87114
    -2.75536
    -2.86062
    -2.56590
    -2.29223
    -2.34485
    -2.53432
    -2.33433
    -1.50279
    -0.97651
    -0.54495
    -0.05024
    -0.17655
     0.42342
     0.53920
     0.94971
     0.91813
     1.20233
     1.27601
     1.67599
     1.42337
     1.37074
     1.33916
     1.29706
     1.17075
     1.25496
     1.17075
     0.97076
     0.96023
     0.91813
     0.88655
     0.90761
     0.72867
     0.69709
     0.57078
     0.83393
     0.72867
     0.63394
     0.63394
     0.38132
     0.31816
     0.32869
     0.42342
     0.27606
     0.32869
     0.24448
     0.52868
     0.52868
     0.28659
     0.17080
     0.30764
     0.48658
     0.61288
     0.59183
     0.52868
     0.43395
     0.53920
     0.47605
     0.60236
     0.62341
     0.51815
     0.60236
     0.65499
     0.52868
     0.66551
     0.24448
     0.20238
     0.38132
     0.32869
     0.59183
     0.36027
     0.25501
     0.08660
    -0.06076
     0.02344
     0.12870
     0.11817
     0.28659
     0.08660
     0.31816
     0.31816
     0.31816
     0.10765
     0.54973
     0.54973
     0.51815
     0.79182
     0.78130
     0.73919
     0.73919
     0.94971
     1.00234
     1.30758
     1.12865
     1.05497
     1.20233
     1.04444
     1.05497
     1.05497
     1.30758
     1.13917
     0.96023
     0.87603
     0.86550
     0.83393
     0.68656
     0.63394
     0.61288
     0.62341
     0.42342
     0.24448
     0.20238
     0.21291
     0.36027
    -0.09234
     0.24448
    -0.01866
     0.10765
     0.05502
    -0.00814
     0.03397
    -0.27128
    -0.36601
    -0.27128
    -0.16602
     0.02344
    -0.30286
    -0.45022
    -0.41864
    -0.41864
    -0.25023
    -0.30286
    -0.37654
    -0.54495
    -0.65021
    -0.30286
    -0.36601
    -0.27128
    -0.30286
    -0.12392
    -0.11339
     0.06555
    -0.20812
    -0.17655
    -0.17655
    -0.05024
     0.07607
    -0.07129
     0.12870
    -0.00814
    -0.06076
    -0.07129
    -0.08182
    -0.09234
    -0.57653
    -0.41864
    -0.45022
    -0.42917
    -0.59758
    -0.56600
    -0.76599
    -0.68178
    -0.88177
    -0.94493
    -1.08176
    -1.34491
    -1.35543
    -0.71336
     0.36027
     0.52868
     1.22338
     1.67599
     0.86550
     0.54973
     0.32869
    -0.21865
     0.37079
     0.19185
     0.50763
     1.18128
     1.05497
    -0.10287
    -0.29233
    -0.90282
    -2.88167
    -3.49216
    -2.37643
    -2.01856
    -1.57647
    -2.19749
    -2.90272
    -3.66057
    -3.40796
    -3.00798
    -2.09224
    -0.87125
    -0.53442
    -0.22918
    -0.65021
    -0.55547
    -0.35549
     0.17080
     0.61288
     0.82340
     0.84445
     1.43389
     1.61283
     1.51810
     1.66546
     2.48647
     3.27590
     2.43384
     1.61283
     1.97071
     2.29701
     2.05491
     1.65493
     1.52863
     1.70756
     1.61283
     1.47600
     1.23390
     1.13917
     0.90761
     0.76025
     0.23396
    -0.13444
    -0.02919
    -0.36601
    -0.05024
     0.01292
    -0.20812
    -0.37654
    -0.13444
    -0.07129
    -0.07129
    -0.28180
    -0.26075
    -0.13444
    -0.00814
     0.16028
    -0.09234
    -0.12392
    -0.17655
    -0.05024
     0.02344
     0.08660
    -0.19760
    -0.05024
    -0.18707
     0.24448
     0.21291
    -0.25023
     0.06555
     0.01292
     0.16028
     0.25501
     0.26553
     0.03397
     0.04449
     0.21291
     0.17080
     0.36027
     0.46552
     0.12870
     0.25501
     0.39184
     0.41290
     0.41290
     0.13923
     0.26553
     0.37079
     0.54973
     0.51815
     0.50763
     0.22343
     0.19185
     0.24448
     0.44447
     0.44447
     0.02344
     0.09712
     0.32869
     0.26553
     0.23396
     0.36027
     0.11817
     0.11817
     0.31816
     0.38132
     0.33921
     0.29711
     0.44447
     0.36027
     0.63394
     0.78130
     0.77077
     0.67604
     0.73919
     0.77077
     0.97076
     0.82340
     0.74972
     0.64446
     0.93918
     1.18128
     1.00234
     0.93918
     1.09707
     0.78130
     0.97076
     1.02339
     0.99181
     0.64446
     0.65499
     0.77077
     0.73919
     0.63394
     0.63394
     0.43395
     0.36027
     0.20238
    -0.12392
    -0.36601
    -0.47127
    -0.67126
    -0.78704
    -0.81862
    -1.00808
    -1.25017
    -1.26070
    -1.43964
    -1.16597
    -1.50279
    -1.71331
    -1.65015
    -1.69226
    -1.65015
    -1.59753
    -1.57647
    -1.78699
    -1.35543
    -0.30286
     0.70762
     1.34969
     1.62336
     1.05497
     0.91813
     1.02339
     0.90761
     1.23390
     1.51810
     1.05497
     1.74967
     2.14965
     1.30758
    -0.21865
    -0.51337
    -1.54490
    -1.83962
    -1.81857
    -1.79751
    -2.52379
    -3.94477
    -3.82899
    -3.40796
    -3.03955
    -3.01850
    -2.81851
    -2.69220
    -2.20802
    -1.50279
    -1.27123
    -0.82914
    -0.73441
    -0.32391
     0.33921
     0.73919
     0.71814
     1.06549
     1.39179
     1.20233
     1.54968
     1.44442
     1.26548
     1.16022
     1.38127
     1.43389
     1.30758
     0.99181
     0.99181
     0.69709
     0.86550
     0.84445
     0.87603
     0.56026
     0.51815
     0.72867
     0.53920
     0.54973
     0.18133
     0.41290
     0.17080
     0.17080
     0.27606
     0.04449
    -0.09234
    -0.23970
    -0.14497
     0.12870
    -0.18707
    -0.09234
    -0.19760
    -0.41864
    -0.23970
    -0.03971
    -0.35549
    -0.17655
    -0.34496
    -0.08182
     0.12870
    -0.14497
    -0.06076
    -0.43969
    -0.08182
     0.03397
     0.12870
    -0.03971
    -0.33443
     0.28659
     0.28659
     0.03397
     0.10765
     0.13923
     0.13923
     0.21291
     0.23396
     0.32869
     0.27606
    -0.00814
    -0.01866
     0.44447
     0.62341
     0.47605
     0.41290
     0.26553
     0.26553
     0.25501
     0.30764
     0.37079
     0.45500
     0.34974
     0.39184
     0.48658
     0.58131
     0.31816
     0.16028
     0.47605
     0.43395
     0.51815
     0.67604
     0.23396
     0.36027
     0.46552
     0.48658
     0.42342
     0.48658
     0.20238
     0.32869
     0.51815
     0.28659
     0.19185
    -0.00814
     0.12870
     0.17080
     0.14975
     0.19185
     0.00239
    -0.07129
    -0.13444
    -0.01866
     0.02344
     0.04449
    -0.27128
    -0.02919
    -0.16602
    -0.14497
    -0.28180
    -0.25023
    -0.13444
     0.05502
     0.18133
    -0.10287
    -0.08182
    -0.31338
    -0.10287
    -0.34496
    -0.41864
    -0.35549
     0.24448
     1.00234
     1.17075
     1.81282
     2.21280
     2.24438
     2.28648
     2.51805
     2.77067
     2.54962
     2.87592
     3.08644
     3.37063
     3.39169
     3.41274
     2.69699
     2.62330
     1.31811
     0.50763
     0.42342
     0.24448
    -0.74494
    -2.28170
    -2.91325
    -2.26065
    -2.43959
    -2.78694
    -3.18691
    -3.50269
    -3.77636
    -4.20791
    -4.03950
    -3.77636
    -3.17639
    -2.75536
    -2.86062
    -2.16592
    -1.65015
    -1.13439
    -0.93440
    -0.85020
    -1.10281
    -1.02913
     0.05502
     0.71814
     0.54973
     0.66551
     0.58131
     0.66551
     0.60236
     0.49710
     0.50763
     0.34974
     0.44447
     0.29711
     0.01292
     0.12870
     0.16028
    -0.10287
     0.00239
    -0.05024
    -0.18707
    -0.46074
    -0.40811
    -0.42917
    -0.47127
    -0.60810
    -0.49232
    -0.58705
    -0.46074
    -0.53442
    -0.76599
    -0.69231
    -0.53442
    -0.36601
    -0.39759
    -0.37654
    -0.55547
    -0.67126
    -0.40811
    -0.12392
    -0.12392
    -0.15550
    -0.30286
    -0.17655
     0.10765
     0.09712
    -0.23970
    -0.11339
     0.22343
     0.20238
    -0.01866
     0.13923
     0.04449
     0.09712
    -0.12392
     0.09712
     0.33921
     0.19185
     0.12870
    -0.11339
     0.07607
     0.26553
     0.12870
    -0.02919
     0.29711
     0.08660
     0.13923
     0.28659
     0.37079
     0.11817
     0.07607
    -0.00814
     0.36027
     0.27606
     0.30764
    -0.03971
     0.17080
     0.30764
     0.32869
     0.28659
     0.13923
     0.20238
     0.14975
     0.31816
     0.10765
     0.22343
     0.05502
     0.11817
     0.24448
     0.23396
     0.37079
    -0.07129
     0.23396
     0.16028
     0.36027
     0.07607
     0.33921
     0.18133
     0.20238
     0.30764
     0.28659
     0.44447
     0.27606
     0.11817
     0.24448
     0.58131
     0.40237
     0.27606
     0.29711
     0.31816
     0.38132
     0.32869
     0.34974
     0.50763
     0.26553
     0.29711
     0.30764
     0.33921
     0.24448
     0.26553
     0.11817
     0.33921
     0.41290
     0.24448
     0.31816
     0.23396
     0.13923
     0.05502
     0.17080
     0.09712
    -0.07129
     0.21291
     0.53920
     0.59183
     0.58131
     0.68656
     1.34969
     1.98123
     2.46542
     2.79172
     2.38121
     2.26543
     1.87598
     2.37069
     2.85487
     3.40221
     3.37063
     3.11802
     3.18117
     3.47589
     3.43379
     2.54962
     0.98129
    -0.91335
    -2.33433
    -3.51321
    -4.14476
    -4.02898
    -2.25012
    -1.30280
    -2.49221
    -3.39743
    -4.28159
    -4.69210
    -4.54474
    -3.74478
    -3.08166
    -2.09224
    -1.60805
    -0.80809
     0.02344
     0.81287
     1.59178
     1.56020
     1.60231
     1.47600
     1.62336
     1.73914
     2.01281
     1.77072
     1.31811
     1.41284
     1.45495
     1.40232
     1.16022
     1.02339
     0.79182
     0.93918
     0.84445
     0.69709
     0.60236
     0.29711
     0.19185
     0.08660
     0.39184
     0.09712
    -0.15550
    -0.25023
    -0.15550
     0.04449
    -0.46074
    -0.34496
    -0.43969
    -0.34496
    -0.32391
    -0.15550
    -0.26075
    -0.26075
    -0.41864
    -0.48179
    -0.11339
    -0.26075
    -0.21865
    -0.55547
    -0.34496
    -0.13444
    -0.14497
    -0.19760
    -0.38706
    -0.20812
    -0.05024
    -0.17655
    -0.25023
    -0.26075
    -0.12392
    -0.33443
    -0.21865
     0.06555
    -0.10287
    -0.16602
    -0.15550
    -0.13444
    -0.14497
    -0.10287
    -0.37654
    -0.15550
    -0.21865
    -0.28180
    -0.11339
    -0.15550
    -0.34496
    -0.39759
    -0.30286
    -0.07129
    -0.27128
    -0.33443
    -0.53442
    -0.28180
    -0.37654
    -0.17655
    -0.51337
    -0.39759
    -0.37654
    -0.35549
    -0.02919
    -0.25023
    -0.40811
    -0.60810
    -0.39759
    -0.10287
    -0.38706
    -0.34496
    -0.26075
    -0.40811
     0.06555
    -0.21865
    -0.31338
    -0.36601
    -0.11339
    -0.15550
    -0.09234
    -0.22918
    -0.39759
    -0.33443
    -0.32391
    -0.02919
