# Supplementary material for: Software algorithm and hardware design for real-time implementation of new spectral estimator
Source: Biomed Eng Online. 2014 May 9;13:61. doi: 10.1186/1475-925X-13-61 (PMC4057578; doi:10.1186/1475-925X-13-61)
Supplement: Additional file 2 — txtfiles.zip. [file 1475-925X-13-61-S2.zip › FILE164.TXT]

    -0.22070
    -0.09197
    -0.26613
    -0.23584
    -0.03139
     0.05191
    -0.14497
    -0.13740
    -0.02382
    -0.07682
    -0.06925
     0.15035
     0.04434
    -0.08440
     0.06705
    -0.02382
     0.20336
     0.09734
     0.17307
    -0.02382
    -0.02382
     0.24879
     0.09734
     0.08977
    -0.08440
     0.06705
    -0.00110
     0.08220
    -0.02382
    -0.07682
    -0.05411
    -0.03896
    -0.04653
    -0.12226
    -0.18284
    -0.15255
    -0.19041
    -0.09197
    -0.06925
    -0.11469
    -0.16012
    -0.00867
    -0.09954
    -0.06168
    -0.11469
    -0.10711
    -0.09197
    -0.06925
     0.05948
     0.09734
    -0.02382
    -0.01624
    -0.05411
     0.08220
     0.29422
     0.19578
     0.02162
     0.12006
     0.15792
     0.30180
     0.31694
     0.28665
     0.10491
     0.40781
     0.38509
     0.44567
     0.40024
     0.08977
    -0.16012
     0.13520
     0.47596
     0.34723
     0.65013
     0.58955
     0.58198
     0.32451
     0.32451
     0.55169
     0.20336
    -0.19798
     0.13520
     0.68799
     1.14991
     0.24122
     0.08977
     0.11249
     0.91516
     0.94545
     0.76371
     0.56683
     0.50625
     0.67285
     0.61984
     0.73342
     0.84701
     0.90759
     0.96817
     0.88487
     0.90759
     0.65770
     0.59712
     0.16549
     0.25636
     0.21093
     0.01405
    -0.08440
    -0.34943
    -0.50088
    -0.42515
    -0.49331
    -0.52360
    -0.61446
    -0.64475
    -0.71291
    -0.69776
    -0.73562
    -0.71291
    -0.78106
    -0.65990
    -0.75834
    -0.57660
    -0.56146
    -0.63718
    -0.71291
    -0.62961
    -0.55389
    -0.53117
    -0.45544
    -0.41758
    -0.53874
    -0.37215
    -0.41001
    -0.41758
    -0.37972
    -0.33429
    -0.29642
    -0.16769
    -0.29642
    -0.23584
    -0.34943
    -0.24342
    -0.12226
    -0.17526
    -0.23584
    -0.18284
    -0.16769
    -0.09197
    -0.14497
    -0.09197
    -0.18284
    -0.28128
    -0.19041
     0.00647
    -0.12226
    -0.16012
    -0.13740
    -0.13740
    -0.08440
    -0.10711
    -0.14497
    -0.00867
    -0.10711
    -0.05411
    -0.16012
     0.02919
    -0.08440
    -0.18284
     0.02919
     0.15035
     0.07463
     0.00647
     0.07463
     0.05948
     0.08220
    -0.01624
     0.02919
     0.05948
     0.10491
     0.05191
     0.11249
     0.05191
     0.08220
     0.07463
     0.04434
     0.12006
     0.11249
     0.19578
     0.00647
     0.14278
     0.05948
    -0.00867
     0.04434
     0.25636
     0.21850
     0.19578
     0.17307
     0.18064
     0.20336
     0.09734
     0.24879
     0.29422
     0.33966
     0.21850
     0.36995
     0.47596
     0.38509
     0.33966
     0.43053
     0.27908
     0.53654
     0.38509
     0.40781
     0.44567
     0.38509
     0.33966
     0.17307
     0.27908
    -1.30355
     0.13520
     1.10447
     0.41538
     0.46082
    -0.03896
     0.16549
     0.06705
     0.51382
     0.63498
     0.99089
     0.98331
     0.51382
    -0.28128
    -1.09153
    -2.58329
    -3.61314
    -2.80289
    -0.83406
    -0.40244
    -2.44699
    -4.76415
    -5.15791
    -4.96103
    -3.02249
    -0.66747
    -0.63718
    -1.31870
    -1.08395
    -0.34943
     0.31694
     1.28621
     2.40693
     2.90671
     3.48978
     3.98956
     4.33032
     4.18644
     3.93655
     3.61851
     3.43678
     3.02787
     2.75526
     2.16461
     1.80871
     1.59668
     1.33165
     1.07418
     0.83944
     0.72585
     0.39267
     0.47596
     0.28665
     0.21850
    -0.02382
    -0.03139
    -0.05411
     0.19578
    -0.04653
    -0.02382
    -0.22827
    -0.14497
    -0.17526
    -0.19798
    -0.17526
    -0.12983
    -0.19798
    -0.19041
    -0.03896
    -0.07682
    -0.20555
    -0.28885
    -0.16769
    -0.09954
    -0.13740
    -0.20555
    -0.00867
    -0.17526
    -0.12983
    -0.18284
    -0.10711
     0.07463
    -0.06168
    -0.09197
    -0.08440
     0.06705
    -0.03896
    -0.10711
    -0.05411
     0.01405
     0.09734
     0.05948
     0.16549
    -0.00867
    -0.00110
    -0.19798
     0.05948
     0.08977
     0.04434
    -0.03896
     0.08220
     0.03676
     0.04434
    -0.03896
    -0.04653
    -0.09954
     0.11249
     0.03676
    -0.03139
    -0.03896
     0.03676
     0.06705
    -0.05411
     0.12763
     0.09734
     0.02162
     0.05191
     0.17307
     0.12006
    -0.03139
    -0.04653
     0.10491
     0.09734
     0.08977
     0.05191
    -0.14497
     0.06705
     0.02162
    -0.09197
     0.08220
     0.14278
    -0.05411
    -0.09954
    -0.00867
    -0.08440
    -0.31914
    -0.12983
    -0.03896
     0.03676
     0.18821
     0.05191
    -0.09954
    -0.11469
    -0.09197
    -0.02382
     0.12763
     0.06705
     0.12763
     0.01405
     0.19578
     0.24122
     0.24122
     0.22607
     0.15035
     0.05948
     0.19578
     0.33966
     0.06705
     0.15035
     0.02162
     0.02919
    -0.00867
     0.19578
     0.10491
    -0.09197
    -0.19041
     0.10491
    -0.06168
    -0.16012
    -0.24342
    -0.14497
    -0.17526
    -0.05411
    -0.01624
     0.00647
     0.15792
     0.19578
     0.17307
     0.47596
     0.80915
     1.29378
     0.90759
    -0.75077
    -2.85590
    -5.93787
    -7.33119
    -6.05903
    -2.92405
    -0.37215
     0.83944
     0.71071
    -0.11469
     0.10491
    -0.35700
    -0.55389
     0.02919
     1.32407
     3.29290
     5.04970
     6.60204
     7.26842
     7.11697
     6.77621
     6.14770
     5.37531
     4.64079
     3.66395
     2.80069
     2.05102
     1.57396
     0.99846
     0.68042
     0.35480
    -0.07682
    -0.02382
    -0.31914
    -0.58417
    -0.57660
    -0.85678
    -1.08395
    -0.97037
    -0.91736
    -0.97037
    -1.03852
    -1.31113
    -1.32627
    -1.22026
    -1.15968
    -0.91736
    -1.12182
    -1.11424
    -1.09910
    -1.03095
    -0.97794
    -0.89464
    -0.82649
    -0.76591
    -0.78863
    -0.63718
    -0.70533
    -0.63718
    -0.45544
    -0.59175
    -0.47059
    -0.19041
    -0.31914
    -0.31914
    -0.25099
    -0.26613
    -0.13740
    -0.11469
    -0.10711
    -0.08440
     0.12763
     0.01405
     0.12763
     0.06705
     0.10491
    -0.04653
    -0.03896
     0.28665
     0.08220
     0.09734
     0.03676
     0.06705
     0.02162
     0.05948
     0.13520
    -0.02382
     0.14278
    -0.03139
     0.10491
     0.11249
    -0.03139
    -0.13740
     0.05191
     0.12763
     0.05191
     0.02162
    -0.01624
     0.02162
     0.14278
    -0.03139
    -0.00110
    -0.03139
    -0.06925
     0.09734
     0.02162
    -0.00867
    -0.12983
    -0.17526
    -0.19041
     0.06705
     0.02919
    -0.20555
    -0.14497
    -0.12983
    -0.02382
     0.05948
    -0.10711
    -0.00867
    -0.07682
    -0.00110
     0.17307
     0.10491
     0.07463
     0.07463
     0.01405
     0.30937
     0.32451
     0.30937
     0.20336
     0.33209
     0.37752
     0.44567
     0.49111
     0.37752
     0.36995
     0.29422
     0.34723
     0.50625
     0.33209
     0.14278
     0.09734
     0.06705
     0.12763
     0.15792
    -0.03139
    -0.06925
    -0.09197
    -0.04653
     0.03676
     0.08977
     0.20336
     0.46082
     0.12006
    -0.75834
    -1.89420
    -3.44655
    -4.27951
    -4.22650
    -4.15835
    -4.93831
    -5.10490
    -6.27106
    -5.24878
    -4.62784
    -3.62071
    -3.46169
    -4.27194
    -3.21180
    -1.56859
    -0.47816
     0.62741
     1.50581
     2.65682
     3.77753
     5.01941
     5.64035
     5.89781
     5.81451
     5.87509
     5.59491
     4.97398
     4.52720
     3.71695
     3.32319
     2.85370
     2.57352
     1.87686
     1.48309
     1.22563
     0.71828
     0.47596
     0.35480
     0.12763
    -0.16769
    -0.28128
    -0.44030
    -0.37972
    -0.65233
    -0.66747
    -0.67504
    -0.86435
    -0.78106
    -0.78863
    -0.61446
    -0.68262
    -0.91736
    -0.87950
    -0.68262
    -0.66747
    -0.60689
    -0.72048
    -0.55389
    -0.77349
    -0.72048
    -0.48573
    -0.57660
    -0.46302
    -0.50845
    -0.49331
    -0.45544
    -0.52360
    -0.54631
    -0.53117
    -0.53117
    -0.38729
    -0.22070
    -0.33429
    -0.45544
    -0.27371
    -0.25099
    -0.34943
    -0.31157
    -0.31914
    -0.15255
    -0.17526
    -0.09197
    -0.12983
    -0.17526
    -0.16012
    -0.16012
    -0.04653
    -0.05411
    -0.15255
    -0.10711
    -0.03139
    -0.10711
    -0.03896
    -0.03139
    -0.00110
     0.08977
     0.05948
     0.05948
    -0.00110
     0.07463
     0.03676
     0.08977
     0.22607
     0.00647
    -0.05411
     0.18821
     0.05191
     0.12006
     0.15792
     0.13520
     0.14278
     0.06705
     0.11249
     0.19578
     0.27151
     0.13520
     0.19578
     0.09734
     0.25636
     0.23365
     0.23365
     0.04434
     0.26394
     0.24122
     0.21850
     0.07463
     0.19578
     0.04434
     0.14278
     0.14278
     0.09734
     0.05191
     0.21093
     0.16549
     0.18821
     0.30937
     0.40024
     0.27151
     0.33209
     0.23365
     0.58198
     0.49868
     0.52140
     0.65770
     0.52140
     0.32451
     0.14278
     0.54411
     0.33966
     0.15035
     0.17307
    -0.18284
    -1.90177
    -3.63586
    -3.88575
    -3.93118
    -2.97706
    -1.56102
    -0.78863
    -0.50088
    -1.17482
    -2.03051
    -2.53028
    -1.81091
    -1.02337
     0.08220
     1.23320
     2.04345
     2.86127
     3.05058
     3.17931
     3.30804
     3.18689
     3.08844
     2.83856
     2.80827
     2.42964
     2.29334
     1.82385
     1.45280
     1.31650
     0.94545
     0.75614
     0.50625
     0.48354
     0.17307
     0.08220
     0.02162
    -0.00867
    -0.22070
    -0.22827
    -0.24342
    -0.31914
    -0.33429
    -0.36457
    -0.28885
    -0.25856
    -0.34943
    -0.48573
    -0.24342
    -0.13740
    -0.19798
    -0.37972
    -0.24342
    -0.16012
    -0.22827
    -0.16012
    -0.09954
    -0.27371
    -0.16012
    -0.12983
    -0.16012
    -0.17526
    -0.13740
    -0.19798
    -0.06168
    -0.13740
    -0.00110
    -0.28128
    -0.00867
     0.10491
     0.17307
    -0.22827
    -0.19041
    -0.12983
    -0.03896
    -0.12983
    -0.12983
    -0.06168
    -0.21313
    -0.25099
    -0.28128
    -0.09954
    -0.26613
    -0.38729
    -0.32671
    -0.29642
    -0.31914
    -0.41001
    -0.45544
    -0.40244
    -0.35700
    -0.37215
    -0.29642
    -0.37215
    -0.51602
    -0.26613
    -0.52360
    -0.24342
    -0.24342
    -0.20555
    -0.34943
    -0.21313
    -0.29642
    -0.22070
    -0.28885
    -0.21313
    -0.12226
    -0.01624
    -0.01624
    -0.05411
    -0.10711
    -0.07682
    -0.13740
    -0.00110
     0.06705
    -0.06925
    -0.03139
     0.03676
    -0.03139
     0.10491
    -0.11469
    -0.24342
     0.05191
    -0.02382
     0.14278
     0.07463
    -0.08440
    -0.15255
    -0.24342
    -0.04653
    -0.01624
     0.04434
     0.02162
    -0.16769
     0.00647
    -0.04653
    -0.09954
    -0.08440
     0.03676
    -0.00867
     0.10491
     0.08220
     0.00647
     0.05948
    -0.00867
     0.01405
     0.05191
     0.13520
     0.07463
    -0.00110
     0.09734
     0.09734
     0.08977
    -0.17526
    -0.09197
    -0.03896
    -0.13740
    -0.06168
    -0.18284
    -0.26613
    -0.35700
    -0.46302
    -0.44030
    -0.69019
    -0.84164
    -0.82649
    -0.51602
    -0.35700
    -0.31157
    -0.38729
    -0.43273
    -0.24342
     0.40024
     0.68799
    -0.25856
    -0.65233
    -0.28128
    -0.03139
     0.08220
     0.47596
     1.23320
     1.35436
     1.17262
     0.91516
     0.78643
     0.61227
     0.71071
     0.87730
     1.15748
     1.29378
     1.31650
     1.34679
     1.21806
     1.01360
     1.11962
     1.05147
     0.95302
     0.65770
     0.62741
     0.44567
     0.30937
     0.39267
     0.12006
     0.03676
     0.15035
     0.01405
     0.04434
    -0.08440
    -0.14497
    -0.16012
    -0.13740
     0.05191
     0.05948
    -0.19798
    -0.16769
    -0.25856
    -0.01624
    -0.07682
    -0.16012
    -0.12983
     0.06705
    -0.03896
     0.02162
     0.09734
     0.08977
    -0.00867
     0.06705
     0.06705
     0.12763
     0.14278
     0.04434
     0.13520
     0.14278
     0.06705
    -0.06925
     0.05191
     0.17307
     0.11249
     0.02919
     0.15792
     0.17307
     0.08977
     0.11249
     0.24879
     0.35480
     0.43810
     0.35480
     0.39267
     0.55926
     0.57440
     0.61227
     0.33209
     0.59712
     0.56683
     0.75614
     0.74857
     0.52140
     0.52897
     0.56683
     0.45325
     0.61984
     0.65770
     0.47596
     0.37752
     0.43810
     0.48354
     0.39267
     0.30180
     0.17307
     0.28665
     0.25636
     0.40781
     0.31694
     0.17307
     0.17307
    -0.03139
     0.27908
     0.15792
     0.20336
     0.06705
    -0.02382
     0.04434
     0.24122
     0.07463
     0.07463
    -0.02382
     0.02919
     0.05948
     0.12763
     0.01405
    -0.03139
    -0.06925
     0.00647
     0.19578
     0.02919
     0.11249
    -0.08440
    -0.03896
     0.07463
     0.12006
     0.00647
     0.06705
     0.05191
     0.02919
     0.13520
     0.08220
     0.06705
     0.09734
     0.04434
     0.11249
     0.13520
     0.07463
    -0.04653
     0.16549
     0.12763
     0.04434
     0.02919
     0.14278
     0.24879
     0.19578
     0.12763
    -0.02382
     0.09734
     0.07463
     0.02919
     0.26394
     0.14278
     0.07463
     0.10491
     0.10491
     0.07463
     0.17307
     0.08220
     0.05191
     0.14278
     0.15035
     0.18821
     0.18064
     0.33209
     0.08977
     0.24879
     0.41538
     0.50625
     0.37752
     0.23365
     0.22607
     0.37752
     0.48354
     0.54411
     0.27151
     0.22607
     0.16549
     0.01405
     0.25636
     0.00647
     0.34723
     0.36238
     0.41538
     1.08933
     1.34679
     0.96060
     0.81672
     0.81672
     1.67240
     2.33120
     2.35392
     2.56595
     3.27776
     2.58867
     1.95258
     1.34679
     0.64256
     0.64256
     1.05147
     0.78643
     0.56683
     0.53654
    -0.69776
    -1.68217
    -2.23496
    -1.25812
    -0.65233
    -0.56903
    -0.94008
    -1.17482
    -0.85678
    -0.62961
    -0.31157
    -0.00110
     0.25636
     0.74857
     0.83944
     0.98331
     0.93031
     0.81672
     0.82429
     0.53654
     0.62741
     0.35480
     0.24122
     0.29422
     0.05191
     0.03676
    -0.07682
    -0.20555
    -0.34186
    -0.17526
    -0.16012
    -0.22070
    -0.43273
    -0.30400
    -0.27371
    -0.22070
    -0.39486
    -0.34943
    -0.44030
    -0.24342
    -0.19041
    -0.28885
    -0.30400
    -0.31157
    -0.33429
    -0.22827
    -0.11469
     0.00647
    -0.15255
    -0.09954
    -0.22827
    -0.09197
    -0.10711
    -0.00867
    -0.11469
    -0.07682
    -0.10711
     0.06705
     0.03676
    -0.03139
    -0.12226
    -0.22827
    -0.02382
    -0.10711
    -0.15255
    -0.12983
    -0.16769
    -0.08440
    -0.19041
    -0.15255
    -0.13740
    -0.12983
    -0.12226
    -0.25856
    -0.12226
    -0.03896
     0.02919
    -0.22827
    -0.07682
    -0.02382
    -0.09197
     0.08977
    -0.06168
     0.03676
    -0.03896
     0.01405
    -0.02382
     0.15035
    -0.03896
     0.06705
    -0.00110
     0.05948
     0.14278
    -0.04653
     0.06705
     0.10491
    -0.04653
     0.09734
     0.06705
     0.10491
    -0.06925
    -0.08440
     0.19578
     0.03676
     0.20336
     0.05948
     0.21093
     0.16549
     0.00647
     0.01405
     0.05948
     0.11249
     0.08220
     0.15792
     0.00647
     0.07463
     0.12006
    -0.01624
    -0.03896
     0.00647
    -0.03896
     0.00647
     0.01405
     0.05948
     0.03676
     0.03676
     0.12763
     0.15792
     0.31694
     0.32451
     0.40781
     0.36238
     0.37752
     0.23365
     0.43810
     0.49868
     0.55926
     0.73342
     0.59712
     0.65013
     0.61984
     0.55926
     0.30937
     0.52897
     0.46082
     0.53654
     0.61984
     0.63498
     0.52897
     0.59712
     0.47596
     0.55169
     0.78643
     0.71071
     0.40781
     0.39267
     0.68042
     0.67285
     0.49111
     0.29422
    -0.00867
    -0.41001
    -0.10711
     0.32451
     0.51382
    -0.25099
    -0.87950
    -0.99308
    -1.30355
    -1.51558
    -0.24342
     0.40024
    -0.24342
    -0.77349
    -0.94008
    -1.44743
    -1.56102
    -1.13696
    -0.03139
     0.50625
     0.66527
     0.46082
     0.10491
     0.05191
     0.14278
     0.40781
     0.61984
     0.78643
     0.58955
     0.69556
     0.65770
     0.58955
     0.55169
     0.58198
     0.32451
     0.11249
     0.18064
     0.02919
    -0.29642
    -0.22070
    -0.29642
    -0.19041
    -0.28885
    -0.31914
    -0.30400
    -0.27371
    -0.29642
    -0.36457
    -0.25856
    -0.20555
    -0.09954
    -0.30400
    -0.14497
    -0.03896
    -0.10711
    -0.16012
    -0.08440
    -0.09197
    -0.11469
     0.05191
    -0.00867
     0.03676
     0.06705
     0.00647
    -0.07682
     0.02919
    -0.06925
    -0.00867
     0.07463
     0.08220
    -0.05411
    -0.34186
    -0.34186
     0.21850
     0.05191
     0.01405
    -0.00110
    -0.18284
    -0.19798
    -0.13740
    -0.21313
    -0.03139
    -0.06168
    -0.11469
    -0.14497
     0.00647
    -0.04653
    -0.08440
    -0.26613
    -0.09954
    -0.17526
    -0.16769
    -0.23584
    -0.22070
    -0.29642
    -0.22070
    -0.30400
    -0.28885
    -0.08440
    -0.09197
    -0.33429
    -0.18284
    -0.15255
    -0.17526
    -0.19798
    -0.19041
    -0.09954
    -0.05411
     0.24122
     0.04434
    -0.03896
    -0.07682
     0.03676
     0.02162
     0.02162
     0.19578
     0.08977
    -0.03896
     0.21850
     0.27908
     0.08977
     0.04434
     0.03676
     0.02919
     0.10491
     0.17307
     0.03676
     0.02919
     0.06705
    -0.09954
     0.15792
     0.15792
     0.05948
     0.11249
    -0.09197
     0.10491
     0.10491
    -0.03896
     0.04434
     0.06705
     0.18821
     0.14278
     0.07463
     0.07463
    -0.04653
    -0.08440
    -0.00867
     0.02162
    -0.01624
     0.18821
     0.49868
     0.57440
     0.24879
    -0.11469
     0.16549
     0.45325
     0.62741
     0.30937
     0.06705
     0.18064
     0.80158
     0.95302
     0.65770
    -0.10711
    -0.49331
    -0.80377
    -0.90222
    -0.12983
    -0.11469
     0.16549
     0.02162
    -0.40244
    -0.75834
     0.12763
    -0.51602
    -1.23540
    -0.41001
     1.05147
     1.41494
     1.52096
     1.29378
     1.09690
     1.10447
     1.46795
     1.63454
     1.73298
     1.74813
     1.81628
     1.76327
     1.67998
     1.57396
     1.33165
     1.13476
     0.82429
     0.54411
     0.56683
     0.64256
     0.32451
     0.12006
     0.14278
     0.08220
     0.03676
    -0.01624
    -0.10711
    -0.12226
    -0.11469
    -0.06925
    -0.15255
    -0.03139
    -0.17526
    -0.23584
    -0.13740
     0.00647
    -0.12226
    -0.16769
    -0.16769
    -0.12226
    -0.12983
    -0.23584
    -0.08440
    -0.24342
     0.00647
     0.03676
    -0.02382
    -0.13740
    -0.06925
    -0.06168
    -0.05411
    -0.00110
    -0.04653
    -0.06925
     0.02162
     0.02162
     0.07463
     0.00647
    -0.02382
    -0.05411
     0.21093
     0.08220
    -0.02382
     0.04434
    -0.06925
    -0.04653
    -0.05411
     0.12006
     0.06705
    -0.12226
    -0.13740
    -0.00867
     0.03676
     0.02162
    -0.12983
    -0.05411
    -0.20555
    -0.05411
     0.10491
    -0.07682
    -0.16769
    -0.06925
    -0.06925
     0.14278
     0.12006
     0.00647
     0.12006
    -0.03139
     0.02162
     0.32451
     0.05948
    -0.01624
     0.06705
     0.07463
     0.36238
     0.30937
     0.20336
     0.06705
    -0.06925
     0.26394
     0.41538
     0.02162
     0.02919
     0.08220
     0.20336
     0.24122
     0.05191
     0.14278
     0.05948
     0.12006
     0.12763
     0.04434
     0.02919
    -0.07682
    -0.09954
    -0.12983
     0.12006
     0.02919
    -0.05411
    -0.08440
    -0.07682
    -0.10711
    -0.16769
    -0.21313
    -0.16769
    -0.09954
    -0.06925
    -0.08440
    -0.02382
    -0.14497
    -0.13740
    -0.14497
    -0.09954
    -0.14497
    -0.09954
    -0.16769
    -0.16769
    -0.09954
    -0.15255
    -0.28885
    -0.13740
    -0.12983
     0.01405
     0.01405
    -0.25099
    -0.19798
    -0.16012
    -0.19798
    -0.09197
     0.06705
    -0.04653
    -0.08440
    -0.09954
     0.06705
     0.09734
     0.12763
    -0.03139
    -0.00110
    -0.00867
     0.07463
     0.14278
     0.11249
     0.15035
    -0.09197
     0.07463
     0.42296
     0.11249
     0.00647
    -0.03139
     0.09734
     0.04434
     0.01405
     0.05191
     0.15792
    -0.02382
     0.02919
     0.12763
     0.19578
     0.14278
    -0.09197
     0.03676
     0.01405
     0.05948
     0.16549
     0.08220
     0.05191
     0.02162
     0.02162
     0.09734
     0.16549
     0.08977
     0.02162
     0.00647
     0.20336
     0.11249
    -0.09197
     0.05948
    -0.00110
     0.05948
     0.02919
     0.12763
     0.07463
     0.02919
    -0.14497
    -0.02382
     0.12763
    -0.03896
     0.04434
     0.24122
     0.18064
     0.25636
     0.27908
     0.30937
     0.57440
     0.66527
     0.90002
     1.55882
     1.91472
     2.33878
     1.27864
    -0.06168
    -4.58241
    -8.96683
    -7.56594
    -1.95478
     0.61227
     1.43766
     1.50581
    -0.49331
    -2.68931
    -4.21893
    -3.65100
    -1.93206
    -0.31157
     1.27107
     2.49022
     3.43678
     3.99713
     4.19402
     4.17887
     3.91384
     3.58065
     3.30047
     2.96729
     2.53566
     2.02831
     1.86929
     1.59668
     1.32407
     1.10447
     0.86216
     0.91516
     0.65770
     0.71828
     0.48354
     0.35480
     0.32451
     0.06705
     0.29422
     0.07463
     0.05948
    -0.16769
    -0.19041
     0.00647
    -0.25099
    -0.34943
    -0.19798
    -0.22827
    -0.37972
    -0.37215
    -0.25099
    -0.25099
    -0.35700
    -0.41001
    -0.47059
    -0.37972
    -0.31914
    -0.65233
    -0.35700
    -0.41758
    -0.49331
    -0.35700
    -0.28885
    -0.33429
    -0.34186
    -0.46302
    -0.43273
    -0.22070
    -0.26613
    -0.19798
    -0.17526
    -0.34186
    -0.15255
    -0.17526
    -0.11469
    -0.03139
    -0.17526
    -0.00867
    -0.16769
    -0.05411
    -0.03139
    -0.10711
    -0.06168
    -0.08440
    -0.00867
    -0.03139
    -0.00867
    -0.10711
    -0.05411
    -0.06925
    -0.21313
    -0.04653
    -0.08440
    -0.17526
    -0.12983
    -0.08440
    -0.09954
    -0.12226
    -0.10711
    -0.14497
    -0.10711
    -0.13740
    -0.23584
    -0.06925
    -0.14497
    -0.06925
    -0.09954
    -0.08440
     0.06705
    -0.04653
     0.02919
    -0.09197
     0.04434
    -0.11469
    -0.04653
    -0.05411
    -0.05411
     0.05191
    -0.00867
    -0.10711
    -0.00110
     0.01405
    -0.22827
    -0.09954
    -0.10711
    -0.04653
    -0.12983
    -0.10711
     0.00647
    -0.16012
    -0.06925
    -0.09954
     0.02162
     0.13520
     0.07463
    -0.04653
    -0.06168
    -0.03139
     0.11249
    -0.01624
     0.07463
     0.01405
     0.13520
     0.07463
     0.06705
     0.07463
     0.02162
     0.02162
    -0.02382
     0.05191
     0.06705
     0.01405
     0.04434
    -0.03139
    -0.03896
     0.00647
     0.05191
     0.08977
    -0.10711
    -0.06168
    -0.05411
    -0.12983
    -0.00867
    -0.12983
    -0.02382
    -0.09197
    -0.00110
    -0.13740
    -0.00867
    -0.07682
    -0.00110
    -0.06925
     0.01405
     0.30937
     0.37752
     0.68799
     0.71071
     1.33165
     2.01316
     1.75570
     0.40024
    -2.70445
    -6.22562
    -6.69511
    -4.52940
    -3.34053
    -2.37884
    -2.96948
    -3.99933
    -3.94633
    -2.55300
    -2.34097
    -2.59844
    -1.87148
    -1.00066
     0.21093
     1.78599
     3.45949
     4.82253
     5.76151
     6.10226
     6.29157
     6.43545
     6.32186
     5.61763
     4.95883
     4.19402
     3.47464
     2.99000
     2.54323
     1.96016
     1.32407
     0.99846
     0.73342
     0.71828
     0.47596
     0.18064
    -0.10711
    -0.37972
    -0.26613
    -0.39486
    -0.38729
    -0.55389
    -0.58417
    -0.78106
    -0.60689
    -0.43273
    -0.67504
    -0.76591
    -0.69019
    -0.68262
    -0.51602
    -0.31914
    -0.63718
    -0.57660
    -0.51602
    -0.50088
    -0.47059
    -0.12226
    -0.27371
    -0.40244
    -0.46302
    -0.09954
    -0.20555
    -0.18284
    -0.31157
    -0.22827
    -0.09954
     0.14278
     0.48354
     0.00647
    -0.03896
    -0.22070
    -0.05411
     0.05191
     0.15035
     0.12006
     0.09734
     0.02162
     0.03676
    -0.03139
    -0.11469
     0.03676
    -0.03896
     0.00647
     0.07463
    -0.14497
    -0.16769
    -0.11469
    -0.16012
     0.02162
    -0.03139
    -0.06925
    -0.12226
    -0.02382
    -0.06925
    -0.06925
    -0.21313
    -0.16769
    -0.05411
    -0.20555
    -0.17526
    -0.05411
    -0.12226
    -0.09197
    -0.09197
    -0.12983
    -0.01624
    -0.09954
    -0.06168
    -0.00867
     0.05191
     0.00647
     0.02919
     0.05948
     0.00647
     0.16549
     0.20336
     0.08220
     0.11249
     0.10491
     0.02919
     0.08220
     0.34723
     0.09734
    -0.08440
     0.04434
     0.24879
     0.30180
     0.13520
     0.08977
     0.00647
     0.18821
     0.11249
     0.22607
     0.08977
     0.02162
     0.05948
     0.06705
     0.19578
     0.21850
     0.23365
    -0.05411
     0.08220
     0.21093
     0.09734
     0.07463
     0.16549
     0.11249
     0.18064
     0.31694
     0.32451
     0.19578
     0.22607
     0.25636
     0.43810
     0.58955
     0.46839
     0.68042
     0.66527
     0.52897
     0.31694
    -0.22827
    -1.31870
    -3.28753
    -5.11248
    -6.12718
    -6.14990
    -6.08175
    -5.23363
    -2.53786
    -0.41758
    -1.49286
    -3.33296
    -3.61314
    -2.81046
    -1.48529
    -0.85678
     1.51338
     3.67909
     4.68622
     5.32231
     6.04926
     6.26886
     6.17042
     6.11741
     5.28444
     4.82253
     4.22431
     3.63366
     3.13388
     2.44479
     2.10403
     1.55882
     1.13476
     0.85458
     0.65770
     0.26394
     0.20336
     0.08220
    -0.26613
    -0.53117
    -0.52360
    -0.75077
    -0.62961
    -0.62204
    -0.82649
    -0.89464
    -0.86435
    -0.84164
    -0.81892
    -0.69776
    -0.84921
    -0.85678
    -0.86435
    -0.75834
    -0.64475
    -0.77349
    -0.77349
    -0.74320
    -0.53874
    -0.44030
    -0.58417
    -0.46302
    -0.60689
    -0.44030
    -0.46302
    -0.52360
    -0.55389
    -0.44030
    -0.40244
    -0.34186
    -0.31157
    -0.26613
    -0.32671
    -0.48573
    -0.40244
    -0.10711
    -0.09197
    -0.16769
     0.02162
    -0.08440
     0.12006
     0.09734
     0.04434
     0.17307
     0.05191
     0.20336
     0.15792
     0.24879
     0.11249
     0.11249
    -0.00867
     0.05191
     0.08220
    -0.05411
    -0.19041
    -0.18284
    -0.37972
    -0.44030
    -0.39486
    -0.47059
    -0.58417
    -0.54631
    -0.47059
    -0.61446
    -0.71291
    -0.66747
    -0.68262
    -0.47816
    -0.62204
    -0.49331
    -0.56146
    -0.57660
    -0.60689
    -0.55389
    -0.59932
    -0.44787
    -0.43273
    -0.53874
    -0.31914
    -0.40244
    -0.40244
    -0.46302
    -0.44787
    -0.40244
    -0.25856
    -0.25099
    -0.25856
    -0.24342
    -0.09197
    -0.19798
    -0.17526
    -0.03896
    -0.03896
    -0.05411
     0.00647
     0.02162
     0.16549
     0.20336
    -0.06168
     0.02162
     0.11249
     0.20336
     0.17307
     0.08220
     0.05191
     0.14278
     0.08220
     0.20336
     0.08977
     0.05191
     0.13520
    -0.00110
     0.18064
     0.08977
     0.14278
     0.05191
     0.06705
     0.21850
     0.12763
     0.09734
     0.08977
     0.24879
     0.06705
     0.07463
     0.19578
     0.27151
     0.24879
     0.12006
     0.12763
     0.21093
     0.18821
     0.01405
     0.17307
     0.28665
     0.18064
     0.28665
     0.18064
     0.27151
     0.22607
     0.11249
     0.21850
     0.45325
     0.48354
     0.49868
     0.90002
     1.07418
     1.10447
     1.01360
     0.12763
    -1.04609
    -2.17438
    -4.05234
    -5.34722
    -6.84656
    -6.16504
    -4.36281
    -0.58417
     0.66527
    -0.34186
    -2.43942
    -3.27995
    -2.65144
    -1.74275
    -0.31157
     1.49824
     3.26261
     4.70894
     5.35260
     5.94324
     6.02654
     5.76151
     5.40560
     4.67108
     4.33032
     3.61851
     2.99000
     2.46751
     2.27820
     1.49067
     1.21806
     0.70314
     0.72585
     0.69556
     0.38509
     0.18821
    -0.00867
     0.04434
    -0.27371
    -0.19041
    -0.22070
    -0.43273
    -0.49331
    -0.68262
    -0.55389
    -0.53874
    -0.47816
    -0.80377
    -0.62961
    -0.65233
    -0.79620
    -0.75834
    -0.70533
    -0.67504
    -0.72805
    -0.76591
    -0.59932
    -0.50845
    -0.58417
    -0.59175
    -0.56903
    -0.56903
    -0.47816
    -0.50088
    -0.56903
    -0.43273
    -0.37972
    -0.43273
    -0.36457
    -0.31157
    -0.28128
    -0.42515
    -0.34943
    -0.25856
    -0.14497
    -0.27371
    -0.22070
    -0.16012
    -0.08440
    -0.13740
    -0.12983
     0.03676
     0.05191
    -0.00867
     0.11249
     0.05191
     0.12006
     0.07463
     0.02162
     0.12006
     0.06705
     0.35480
     0.18821
     0.23365
     0.10491
     0.18064
    -0.00110
     0.18821
     0.22607
     0.20336
     0.05191
     0.13520
     0.24879
     0.10491
     0.12006
     0.02919
     0.13520
     0.12006
     0.10491
     0.13520
    -0.03896
     0.10491
    -0.01624
    -0.00110
     0.12006
     0.06705
    -0.00110
     0.11249
     0.22607
     0.05948
    -0.09197
     0.02162
     0.13520
     0.09734
    -0.00110
     0.16549
     0.05948
     0.20336
     0.05948
     0.16549
     0.13520
     0.07463
     0.10491
     0.08977
     0.25636
     0.04434
     0.04434
     0.15035
     0.12763
     0.18821
     0.21093
    -0.02382
     0.09734
     0.00647
     0.18064
     0.08977
     0.13520
     0.10491
     0.12006
     0.08977
     0.21850
     0.15792
     0.15035
     0.07463
     0.11249
     0.04434
     0.07463
     0.24879
     0.11249
     0.17307
     0.18064
     0.15035
     0.16549
     0.37752
     0.12763
     0.15035
     0.17307
     0.27908
     0.24879
     0.26394
     0.23365
     0.38509
     0.74857
     1.20291
     1.43009
     1.86171
     1.16505
    -0.65990
    -2.96191
    -3.89332
    -3.96904
    -4.86259
    -3.79488
    -2.49999
    -1.03095
    -0.10711
    -1.02337
    -2.96948
    -3.62071
    -3.36325
    -2.92405
    -1.21268
     0.48354
     1.53610
     2.30091
     2.94457
     3.30804
     3.80025
     3.69424
     3.50493
     3.18689
     2.87642
     2.42207
     2.27820
     2.03588
     1.74813
     1.43766
     1.18777
     0.96060
     0.75614
     0.45325
     0.55169
     0.33966
     0.10491
     0.02162
     0.02162
    -0.10711
    -0.12226
    -0.28885
    -0.35700
    -0.37215
    -0.38729
    -0.29642
    -0.45544
    -0.44787
    -0.49331
    -0.55389
    -0.43273
    -0.43273
    -0.49331
    -0.53874
    -0.44787
    -0.32671
    -0.40244
    -0.41758
    -0.35700
    -0.37215
    -0.37972
    -0.29642
    -0.32671
    -0.23584
    -0.47059
    -0.31914
    -0.31914
    -0.14497
    -0.19798
    -0.26613
    -0.40244
    -0.19041
    -0.19041
    -0.35700
    -0.34186
    -0.23584
    -0.22827
    -0.22827
    -0.20555
    -0.15255
    -0.19041
    -0.17526
    -0.31157
    -0.16769
    -0.15255
    -0.22070
    -0.06925
    -0.27371
    -0.04653
     0.02919
    -0.16012
    -0.07682
    -0.10711
    -0.06168
    -0.00867
    -0.15255
    -0.03139
     0.06705
    -0.12226
     0.02162
     0.08220
    -0.02382
     0.01405
     0.12763
     0.04434
     0.12763
     0.03676
     0.07463
     0.11249
     0.20336
     0.19578
     0.16549
     0.11249
     0.05948
     0.05948
     0.22607
     0.45325
     0.14278
     0.12763
     0.11249
     0.23365
     0.21093
     0.18064
     0.24879
     0.06705
     0.21850
     0.30180
     0.49111
     0.09734
     0.21850
     0.00647
     0.19578
     0.25636
     0.33966
     0.27908
    -0.00110
     0.40781
     0.18064
     0.29422
     0.12006
     0.27151
     0.23365
     0.30180
     0.21850
     0.24122
     0.21850
     0.32451
     0.11249
     0.40781
     0.33209
     0.27151
     0.12763
     0.27908
     0.20336
     0.21850
     0.21850
     0.28665
     0.15792
     0.20336
     0.24879
     0.27151
     0.11249
     0.10491
    -0.19041
     0.10491
     0.12006
    -0.00110
     0.08977
    -0.06925
    -0.09954
    -0.01624
     0.01405
    -0.00867
    -0.14497
     0.12006
     0.28665
     0.21093
     0.47596
     0.69556
     0.61984
     0.86973
     1.22563
     1.15748
     0.81672
    -1.22783
    -3.47684
    -4.43096
    -4.20379
    -3.20423
    -2.52271
    -0.59175
    -1.03095
    -1.72761
    -2.00779
    -2.57572
    -2.75746
    -2.29554
    -1.29598
    -0.31914
     0.72585
     1.74056
     2.46751
     2.95214
     3.19446
     3.14145
     2.75526
     2.73254
     2.49022
     2.21004
     1.93744
     1.39222
     1.14233
     0.78643
     0.85458
     0.66527
     0.49111
     0.32451
     0.15792
     0.15035
     0.17307
    -0.12226
    -0.05411
     0.00647
    -0.24342
    -0.28885
    -0.16769
    -0.37215
    -0.36457
    -0.51602
    -0.47059
    -0.31914
    -0.37215
    -0.50088
    -0.62961
    -0.50845
    -0.72048
    -0.55389
    -0.63718
    -0.65990
    -0.71291
    -0.65233
    -0.75834
    -0.55389
    -0.69776
    -0.90222
    -0.79620
    -0.67504
    -0.62204
    -0.69019
    -0.74320
    -0.68262
    -0.63718
    -0.61446
    -0.69776
    -0.50845
    -0.43273
    -0.43273
    -0.50088
    -0.37972
    -0.38729
    -0.39486
    -0.51602
    -0.27371
    -0.26613
    -0.33429
    -0.22827
    -0.16769
    -0.22827
    -0.16769
    -0.30400
    -0.16769
    -0.25099
    -0.06168
    -0.12983
    -0.13740
    -0.10711
    -0.16769
    -0.18284
    -0.02382
    -0.10711
     0.03676
    -0.00110
    -0.15255
    -0.03896
    -0.01624
    -0.08440
    -0.15255
    -0.10711
    -0.08440
     0.12006
    -0.02382
     0.15035
    -0.08440
    -0.19041
    -0.13740
    -0.00867
     0.11249
    -0.02382
     0.05948
    -0.00867
     0.15035
     0.08977
     0.16549
     0.08977
     0.02919
     0.09734
     0.11249
     0.22607
     0.29422
     0.09734
     0.08220
     0.22607
     0.27908
     0.24879
     0.21093
     0.14278
     0.18821
     0.04434
     0.25636
     0.13520
     0.23365
     0.16549
     0.13520
     0.15792
     0.18064
     0.21093
     0.01405
     0.14278
     0.24879
    -0.03896
     0.20336
     0.01405
     0.11249
     0.00647
     0.03676
     0.18821
    -0.00110
     0.08220
     0.08220
     0.07463
     0.12763
     0.15035
    -0.11469
     0.04434
     0.21850
     0.11249
     0.18064
     0.14278
     0.10491
     0.22607
     0.05948
     0.23365
     0.08977
    -0.00110
     0.28665
     0.20336
     0.06705
     0.11249
     0.01405
    -0.06168
     0.12763
     0.23365
    -0.01624
     0.08220
    -0.03139
    -0.06925
    -0.12226
    -0.22070
    -0.22070
    -0.19798
    -0.22827
    -0.33429
    -0.38729
    -0.59175
    -0.34186
    -0.44030
    -0.33429
    -0.50845
    -0.37972
    -0.16012
    -0.03139
    -0.03139
    -0.25856
    -0.52360
    -0.69776
     0.12763
     1.32407
     1.33922
     1.39980
     0.99089
    -0.17526
    -0.45544
    -0.25099
    -0.22070
     0.77129
     1.20291
     1.42251
     1.18020
     0.44567
    -0.05411
     0.04434
     0.11249
     0.01405
     0.05191
     0.08220
     0.34723
     0.31694
     0.07463
    -0.00867
    -0.19798
    -0.08440
    -0.44787
    -0.37215
    -0.60689
    -0.65990
    -0.77349
    -0.84164
    -0.84164
    -0.68262
    -0.76591
    -0.82649
    -0.85678
    -0.97037
    -0.89464
    -0.85678
    -0.66747
    -0.62961
    -0.75077
    -0.44787
    -0.59175
    -0.55389
    -0.52360
    -0.47816
    -0.43273
    -0.28128
    -0.43273
    -0.33429
    -0.26613
    -0.31914
    -0.33429
    -0.34943
    -0.24342
    -0.09954
    -0.25856
    -0.21313
    -0.16012
    -0.03139
    -0.25099
    -0.22070
    -0.25856
    -0.14497
    -0.16012
    -0.06168
    -0.15255
    -0.08440
    -0.03139
    -0.18284
    -0.06168
    -0.07682
    -0.09197
    -0.04653
     0.03676
     0.08220
    -0.06925
    -0.11469
    -0.03139
     0.09734
     0.05191
     0.06705
     0.06705
     0.05191
    -0.00110
    -0.04653
     0.09734
     0.17307
     0.11249
     0.17307
     0.18064
     0.08220
     0.10491
     0.12763
     0.07463
     0.01405
     0.04434
     0.12006
     0.12006
     0.06705
     0.08977
     0.05191
    -0.12226
     0.09734
     0.06705
    -0.06925
     0.07463
     0.17307
     0.08220
    -0.11469
    -0.09954
    -0.09954
     0.01405
     0.22607
     0.04434
    -0.06925
    -0.09954
    -0.14497
    -0.06168
    -0.05411
    -0.00110
    -0.06925
    -0.19798
    -0.07682
     0.05948
    -0.18284
    -0.16769
    -0.16012
    -0.14497
    -0.05411
    -0.06925
    -0.10711
    -0.10711
    -0.24342
    -0.26613
    -0.16769
    -0.15255
    -0.21313
    -0.19041
    -0.36457
    -0.20555
    -0.22070
    -0.35700
    -0.46302
    -0.45544
    -0.22070
    -0.17526
    -0.23584
    -0.22070
    -0.25856
    -0.24342
    -0.16012
    -0.13740
    -0.04653
    -0.15255
    -0.12226
     0.03676
     0.09734
     0.09734
     0.16549
     0.23365
     0.25636
     0.32451
     0.15035
     0.32451
     0.21093
     0.31694
     0.18064
     0.31694
     0.44567
     0.42296
     0.21850
     0.25636
     0.23365
     0.09734
    -0.01624
    -0.13740
    -0.03139
     0.07463
    -0.16012
    -0.12983
    -0.28885
    -0.34943
    -0.29642
    -0.47059
    -0.74320
    -0.91736
    -0.83406
    -0.62204
     0.17307
     0.66527
     0.93788
     1.05904
     0.65770
     0.39267
     1.10447
     1.94501
     1.44523
     1.87686
     1.23320
     0.12006
    -0.90979
     0.27151
     1.87686
     1.84657
     1.12719
     0.27151
    -0.60689
    -0.90222
    -1.18240
    -1.09153
    -0.80377
    -0.61446
    -0.50088
    -0.44787
    -0.45544
    -0.41001
    -0.18284
    -0.30400
    -0.49331
    -0.44030
    -0.46302
    -0.22070
    -0.34186
    -0.41001
    -0.41758
    -0.43273
    -0.14497
    -0.28885
    -0.25099
    -0.23584
    -0.26613
    -0.26613
    -0.07682
     0.01405
    -0.12226
    -0.23584
    -0.13740
    -0.06168
     0.00647
    -0.13740
    -0.00867
    -0.06168
    -0.09197
    -0.00867
     0.03676
    -0.09954
    -0.13740
    -0.18284
    -0.11469
     0.04434
     0.09734
    -0.06168
    -0.00110
    -0.02382
     0.18821
    -0.02382
     0.14278
     0.14278
     0.12006
     0.39267
     0.28665
     0.30937
     0.27151
     0.24879
     0.20336
     0.33966
     0.27908
     0.27151
     0.32451
     0.26394
     0.41538
     0.25636
     0.30937
     0.20336
     0.19578
     0.24122
     0.39267
     0.21850
     0.21093
     0.15035
     0.10491
     0.33209
     0.41538
     0.15792
     0.21093
     0.18821
     0.19578
     0.21850
     0.03676
     0.22607
     0.04434
     0.14278
     0.24122
     0.29422
    -0.00110
     0.13520
     0.01405
     0.13520
     0.27151
     0.08977
    -0.07682
     0.15035
     0.04434
     0.15792
     0.18821
     0.21093
     0.07463
    -0.03896
     0.06705
     0.21850
     0.08220
     0.18064
    -0.12226
    -0.00110
     0.17307
     0.22607
     0.15035
     0.10491
     0.02919
     0.22607
     0.19578
     0.17307
     0.14278
     0.18064
     0.26394
     0.31694
     0.37752
     0.18821
     0.15792
     0.14278
     0.26394
     0.33966
     0.27908
     0.26394
     0.30180
     0.26394
     0.15035
     0.24122
     0.38509
     0.13520
     0.24122
     0.19578
     0.33209
     0.11249
     0.26394
     0.16549
     0.40024
     0.34723
     0.25636
     0.20336
     0.12006
     0.33209
     0.32451
     0.42296
     0.30180
     0.39267
     0.46839
     0.33209
     0.61984
     0.49111
     0.41538
     0.19578
     0.37752
     0.33966
     0.28665
     0.08220
    -0.12226
    -0.19041
    -0.41001
    -0.61446
    -0.62204
    -0.86435
    -0.83406
    -0.47816
    -0.37215
     0.24879
     0.39267
     0.35480
    -0.35700
     0.02162
     0.59712
     0.07463
     0.80915
     1.02875
    -0.11469
    -2.00779
    -1.84119
     0.39267
     1.34679
     1.08933
     0.02162
    -0.78863
    -1.28084
    -1.40200
    -1.50044
    -1.19754
    -0.60689
    -0.25099
    -0.29642
    -0.10711
    -0.02382
    -0.03896
     0.01405
     0.08220
    -0.00867
     0.08220
     0.15792
    -0.12983
     0.06705
    -0.12226
    -0.22827
    -0.09197
     0.08977
     0.11249
    -0.06925
     0.08977
     0.04434
     0.00647
     0.05191
     0.05191
    -0.02382
    -0.09197
     0.12763
     0.06705
     0.03676
    -0.02382
    -0.09197
    -0.03139
     0.02919
    -0.01624
     0.01405
    -0.00110
    -0.22070
     0.10491
    -0.00867
    -0.06168
     0.04434
     0.08977
     0.01405
     0.13520
     0.23365
     0.02919
     0.13520
     0.02919
     0.22607
     0.20336
     0.27151
     0.20336
     0.18064
     0.24122
     0.17307
     0.21850
     0.25636
     0.21850
     0.12006
     0.27151
     0.06705
     0.24879
     0.16549
     0.02919
     0.28665
     0.15035
     0.22607
     0.20336
     0.19578
     0.10491
     0.28665
     0.06705
     0.13520
     0.08977
     0.20336
     0.10491
     0.13520
     0.23365
     0.05191
     0.11249
     0.06705
     0.08220
     0.11249
     0.07463
     0.13520
     0.15792
    -0.00867
     0.09734
     0.07463
     0.15792
     0.13520
     0.11249
     0.18064
     0.18821
     0.26394
     0.11249
     0.08977
     0.20336
     0.31694
     0.20336
     0.21850
     0.30937
     0.27151
     0.17307
     0.25636
     0.27151
     0.23365
     0.21850
     0.27908
     0.24879
     0.21093
     0.28665
     0.08977
     0.24879
     0.30937
     0.21093
     0.23365
     0.18821
     0.18064
     0.19578
     0.08977
     0.09734
     0.33209
     0.14278
     0.24879
     0.21093
     0.11249
     0.05191
     0.07463
     0.15792
     0.18821
     0.21093
     0.08977
     0.02162
     0.17307
     0.06705
     0.12763
    -0.06925
    -0.00867
     0.15792
     0.08977
    -0.00867
     0.02919
     0.08977
    -0.00867
     0.07463
    -0.03139
     0.01405
     0.04434
     0.00647
     0.05191
    -0.06925
    -0.19041
    -0.05411
    -0.00867
     0.08220
    -0.00867
    -0.11469
    -0.07682
    -0.02382
    -0.00867
    -0.05411
     0.15792
     0.02919
    -0.09954
     0.01405
     0.11249
     0.05191
    -0.01624
     0.08977
     0.12763
     0.01405
     0.08220
    -0.12226
    -0.14497
    -0.12983
    -0.11469
    -0.43273
    -0.16769
    -0.22070
    -0.09197
    -0.19041
    -0.31157
    -0.19041
    -0.24342
    -0.42515
    -0.56146
    -0.13740
     0.00647
    -0.19041
    -0.10711
    -0.33429
     0.41538
     1.80871
     2.19490
     1.24835
     0.80915
     0.90002
     2.37664
     3.42163
     2.58867
     1.75570
     1.74056
     2.29334
     2.62653
     2.44479
     2.04345
     1.73298
     1.63454
     1.08176
     0.70314
     0.38509
     0.03676
    -0.10711
    -0.44787
    -0.57660
    -0.50845
    -0.60689
    -0.96280
    -0.84164
    -0.84921
    -0.96280
    -0.78863
    -0.85678
    -0.95522
    -0.91736
    -0.82649
    -0.69776
    -0.60689
    -0.63718
    -0.46302
    -0.56146
    -0.47816
    -0.70533
    -0.41758
    -0.52360
    -0.32671
    -0.39486
    -0.28885
    -0.40244
    -0.45544
    -0.36457
    -0.33429
    -0.20555
    -0.22070
    -0.34943
    -0.28128
    -0.28885
    -0.23584
    -0.35700
    -0.28128
    -0.27371
    -0.19798
    -0.00110
    -0.20555
    -0.10711
    -0.35700
    -0.15255
    -0.31157
     0.01405
    -0.05411
    -0.19041
    -0.14497
    -0.08440
     0.00647
    -0.03139
    -0.16769
    -0.02382
    -0.03896
    -0.09197
    -0.07682
     0.03676
    -0.06168
    -0.13740
    -0.06925
    -0.09197
    -0.01624
     0.05191
    -0.06925
    -0.14497
    -0.09954
     0.02162
    -0.09954
    -0.04653
    -0.03896
    -0.12983
    -0.00110
     0.12763
    -0.04653
    -0.03139
    -0.00110
    -0.25099
     0.07463
    -0.01624
    -0.00867
    -0.09954
     0.10491
    -0.12226
     0.06705
    -0.06925
    -0.07682
    -0.03139
     0.03676
     0.04434
    -0.00110
    -0.04653
    -0.12983
    -0.12983
    -0.03139
     0.05191
     0.08220
    -0.07682
     0.01405
    -0.01624
     0.11249
    -0.09954
    -0.19041
    -0.06168
    -0.03896
    -0.03896
     0.02919
    -0.12226
    -0.22070
    -0.15255
    -0.03139
     0.01405
    -0.12226
    -0.16012
    -0.25856
    -0.28885
    -0.14497
    -0.24342
    -0.15255
    -0.31914
    -0.25099
    -0.22070
    -0.16012
    -0.24342
    -0.36457
    -0.31157
    -0.32671
    -0.19798
    -0.19041
    -0.28885
    -0.34186
    -0.25856
    -0.25099
    -0.15255
    -0.37972
    -0.17526
    -0.23584
    -0.12983
    -0.08440
    -0.12226
    -0.11469
    -0.14497
    -0.35700
     0.03676
     0.04434
     0.01405
    -0.11469
    -0.21313
    -0.01624
    -0.12983
    -0.06925
    -0.15255
    -0.07682
    -0.00867
     0.03676
    -0.01624
    -0.00867
    -0.07682
    -0.24342
     0.01405
     0.02919
    -0.11469
    -0.06925
    -0.00867
     0.13520
    -0.05411
    -0.00110
    -0.20555
    -0.01624
     0.03676
     0.10491
     0.02919
     0.05191
    -0.21313
    -0.19041
    -0.05411
    -0.07682
    -0.05411
    -0.13740
    -0.11469
    -0.12983
    -0.09197
    -0.23584
    -0.37215
    -0.53117
    -0.60689
    -0.60689
    -0.86435
    -1.40957
    -1.96993
    -2.71202
    -3.83274
    -3.82517
    -2.00022
    -0.07682
     0.74100
     0.29422
    -0.94765
    -2.18195
    -1.24297
     0.11249
     0.32451
    -0.06925
     0.55926
     1.75570
     2.33878
     2.24033
     2.31606
     2.47508
     2.13432
     1.62697
     1.21049
     1.11962
     0.91516
     0.90002
     0.85458
     0.79400
     0.85458
     0.96817
     0.80158
     0.82429
     0.65770
     0.67285
     0.65770
     0.53654
     0.62741
     0.44567
     0.33966
     0.46082
     0.31694
     0.41538
     0.45325
     0.40781
     0.36995
     0.31694
     0.37752
     0.31694
     0.40781
     0.30180
     0.30180
     0.07463
     0.27908
     0.16549
     0.22607
     0.12763
     0.22607
     0.16549
     0.10491
     0.05948
     0.05191
     0.04434
     0.08977
     0.01405
     0.02919
    -0.01624
    -0.04653
    -0.09954
    -0.06925
     0.15035
     0.00647
    -0.09954
    -0.12226
    -0.04653
     0.08220
     0.02919
     0.07463
     0.05191
    -0.08440
    -0.09197
     0.02162
     0.08220
     0.06705
    -0.00110
     0.08220
     0.16549
     0.12006
     0.05191
    -0.00110
     0.24879
     0.12006
     0.05191
     0.08977
     0.06705
     0.05948
     0.16549
     0.03676
     0.20336
     0.07463
    -0.22070
     0.00647
     0.04434
     0.03676
    -0.00110
    -0.05411
    -0.07682
    -0.08440
    -0.16012
    -0.01624
    -0.12226
    -0.21313
    -0.15255
    -0.03139
    -0.13740
    -0.25099
    -0.13740
    -0.19041
    -0.21313
    -0.15255
    -0.06168
    -0.16012
    -0.22827
    -0.19798
    -0.27371
    -0.22827
    -0.16769
    -0.22070
    -0.22827
    -0.29642
    -0.23584
    -0.22827
    -0.21313
    -0.31157
    -0.09197
    -0.13740
    -0.16012
    -0.13740
    -0.12983
    -0.03896
    -0.12983
    -0.08440
    -0.06925
    -0.00110
     0.15035
     0.02919
     0.11249
     0.02162
     0.01405
     0.01405
     0.00647
     0.05948
     0.06705
     0.12006
     0.02919
     0.02919
     0.13520
    -0.07682
     0.00647
    -0.09197
     0.08220
     0.04434
     0.02162
     0.00647
    -0.06925
     0.02919
    -0.06925
    -0.07682
    -0.03139
    -0.12226
    -0.06925
    -0.16769
    -0.09197
    -0.19041
    -0.22827
    -0.25099
    -0.21313
    -0.28128
    -0.29642
    -0.52360
    -0.56903
    -0.72805
    -0.98551
    -1.42471
    -1.81091
    -2.30311
    -2.86347
    -3.08307
    -1.68217
    -0.63718
    -1.65946
    -1.40200
     0.70314
     1.92229
     1.64969
     1.30136
     1.40737
     0.53654
     1.03632
     2.58109
     3.51250
     4.01985
     4.20159
     4.05771
     4.20159
     3.06573
     2.08131
     1.63454
     1.14991
     0.94545
     0.51382
     0.44567
     0.24879
     0.42296
     0.21093
    -0.04653
    -0.14497
    -0.51602
    -0.60689
    -0.48573
    -0.45544
    -0.48573
    -0.77349
    -0.76591
    -0.73562
    -0.78106
    -0.59175
    -0.89464
    -0.69776
    -0.80377
    -0.71291
    -0.89464
    -0.72048
    -0.58417
    -0.74320
    -0.65990
    -0.56903
    -0.53117
    -0.56146
    -0.62961
    -0.54631
    -0.42515
    -0.31157
    -0.45544
    -0.41758
    -0.32671
    -0.31157
    -0.37215
    -0.33429
    -0.24342
    -0.37215
    -0.20555
    -0.34186
    -0.01624
    -0.30400
    -0.29642
    -0.22070
    -0.15255
    -0.05411
    -0.17526
    -0.11469
    -0.15255
    -0.11469
    -0.22070
    -0.14497
     0.05191
    -0.09954
    -0.03896
    -0.09954
    -0.00110
    -0.05411
    -0.12226
     0.02162
    -0.16769
     0.08220
    -0.03896
    -0.18284
    -0.03139
    -0.19798
    -0.15255
    -0.23584
     0.00647
    -0.26613
    -0.22827
    -0.18284
    -0.22070
    -0.16012
    -0.37215
    -0.36457
    -0.25856
    -0.29642
    -0.26613
    -0.37215
    -0.25099
    -0.42515
    -0.35700
    -0.52360
    -0.14497
    -0.27371
    -0.43273
    -0.39486
    -0.21313
    -0.16769
    -0.42515
    -0.34943
    -0.33429
    -0.12983
    -0.09954
    -0.16769
    -0.16769
    -0.09954
    -0.12983
    -0.30400
    -0.00867
    -0.03896
    -0.09954
    -0.25099
    -0.02382
    -0.15255
    -0.08440
    -0.15255
    -0.14497
    -0.12226
    -0.13740
     0.11249
    -0.11469
    -0.12226
    -0.13740
    -0.09954
    -0.06925
    -0.00110
     0.02919
    -0.13740
    -0.05411
     0.01405
     0.05948
    -0.10711
    -0.09954
     0.03676
     0.05948
     0.09734
     0.03676
    -0.06925
    -0.09954
     0.01405
    -0.15255
     0.11249
    -0.07682
    -0.09954
    -0.22070
    -0.18284
    -0.22070
    -0.22070
    -0.47059
    -0.37215
    -0.31914
    -0.40244
    -0.49331
    -0.76591
    -0.75077
    -0.87193
    -1.05366
    -1.25055
    -1.62160
    -2.18195
    -2.77260
    -3.16637
    -3.27995
    -2.83318
    -0.67504
     0.96060
     0.32451
     0.21850
     1.52853
     1.89958
     0.36238
    -0.19798
     0.76371
     2.50537
     3.08844
     3.25504
     3.63366
     3.44435
     2.95971
     2.37664
     1.80871
     1.05904
     0.84701
     0.31694
     0.02919
    -0.22827
    -0.38729
    -0.50845
    -0.41001
    -0.28128
    -0.31914
    -0.36457
    -0.34943
    -0.54631
    -0.50845
    -0.28128
    -0.37972
    -0.41758
    -0.47059
    -0.29642
    -0.17526
    -0.17526
    -0.20555
    -0.21313
    -0.22827
    -0.25856
    -0.04653
     0.00647
    -0.26613
    -0.16769
    -0.07682
    -0.01624
    -0.25099
    -0.30400
    -0.36457
    -0.42515
    -0.29642
    -0.22070
    -0.39486
    -0.63718
    -0.62961
    -0.84164
    -0.57660
    -0.72048
    -0.90979
    -1.06881
    -0.89464
    -0.91736
    -0.89464
    -0.86435
    -1.01580
    -0.82649
    -0.75834
    -0.68262
    -0.72048
    -0.77349
    -0.87193
    -0.73562
    -0.57660
    -0.34186
    -0.37972
    -0.56903
    -0.47816
    -0.33429
    -0.26613
    -0.35700
    -0.37972
    -0.28128
    -0.25099
    -0.19041
    -0.13740
    -0.05411
    -0.34186
    -0.25099
    -0.28128
    -0.04653
     0.04434
    -0.11469
    -0.16012
    -0.12983
    -0.07682
    -0.10711
    -0.17526
    -0.11469
    -0.16769
    -0.00867
    -0.07682
     0.00647
    -0.19798
    -0.22070
    -0.15255
    -0.10711
     0.04434
    -0.06925
    -0.23584
    -0.24342
    -0.14497
     0.08977
    -0.08440
    -0.04653
    -0.16012
    -0.12983
    -0.09197
    -0.03139
    -0.16769
    -0.19041
    -0.10711
    -0.01624
     0.03676
    -0.11469
    -0.06168
    -0.13740
     0.11249
    -0.11469
    -0.04653
    -0.08440
    -0.13740
    -0.00867
     0.04434
    -0.00110
     0.02919
    -0.07682
    -0.14497
    -0.05411
     0.04434
     0.02162
    -0.18284
    -0.00867
    -0.07682
     0.01405
    -0.11469
    -0.25099
    -0.10711
    -0.06168
    -0.05411
    -0.05411
    -0.17526
    -0.12983
    -0.14497
    -0.24342
    -0.03139
    -0.06925
    -0.12226
    -0.14497
    -0.10711
    -0.01624
     0.24122
     0.18064
    -0.18284
    -0.12226
    -0.15255
     0.05191
     0.01405
    -0.04653
     0.02919
    -0.06925
    -0.08440
     0.02162
     0.04434
    -0.12226
    -0.22827
    -0.07682
    -0.09197
    -0.20555
    -0.16012
    -0.22827
    -0.19041
    -0.19798
    -0.28885
    -0.35700
    -0.39486
    -0.87193
    -0.65233
    -0.89464
    -1.04609
    -1.64431
    -2.43184
    -3.26481
    -3.21180
    -2.41670
     0.22607
     1.80871
     1.47552
     0.43053
     0.69556
     0.86216
     1.83142
     2.88399
     2.40693
     1.77085
     2.72497
     4.22431
     4.35304
     4.46662
     3.99713
     3.30804
     2.52051
     1.80871
     1.20291
     0.83187
     0.58198
     0.29422
     0.28665
     0.13520
    -0.10711
    -0.03139
     0.01405
    -0.27371
    -0.16012
    -0.35700
    -0.44030
    -0.23584
    -0.37215
    -0.43273
    -0.43273
    -0.42515
    -0.42515
    -0.38729
    -0.44787
    -0.32671
    -0.51602
    -0.48573
    -0.34943
    -0.41001
    -0.41001
    -0.24342
    -0.36457
    -0.29642
    -0.35700
    -0.22827
    -0.29642
    -0.35700
    -0.37215
    -0.19798
    -0.23584
    -0.21313
    -0.33429
    -0.35700
    -0.18284
    -0.16012
    -0.28128
    -0.22070
    -0.31914
    -0.18284
    -0.22070
    -0.25856
    -0.28128
    -0.31157
    -0.17526
    -0.19041
    -0.18284
    -0.16012
    -0.34186
    -0.37215
    -0.22070
    -0.00867
    -0.25099
    -0.22070
    -0.20555
    -0.22827
    -0.12983
    -0.18284
    -0.16012
    -0.14497
    -0.15255
    -0.15255
    -0.22070
    -0.16769
    -0.03139
    -0.33429
     0.02162
    -0.06168
    -0.11469
    -0.01624
    -0.20555
    -0.03896
    -0.30400
    -0.02382
    -0.20555
     0.00647
    -0.09954
    -0.11469
    -0.01624
    -0.16769
     0.02919
    -0.10711
    -0.09954
    -0.05411
    -0.09954
    -0.00867
    -0.07682
    -0.16769
    -0.16769
    -0.16012
    -0.11469
     0.03676
    -0.12983
    -0.10711
    -0.22070
    -0.15255
    -0.05411
    -0.07682
    -0.30400
    -0.24342
    -0.17526
    -0.19041
    -0.11469
    -0.18284
    -0.16769
    -0.24342
    -0.16012
    -0.28128
    -0.25099
    -0.14497
    -0.22070
    -0.28128
    -0.22070
    -0.22827
    -0.34186
    -0.27371
    -0.18284
    -0.25856
    -0.22827
    -0.27371
    -0.20555
    -0.32671
    -0.29642
    -0.28128
    -0.28885
    -0.19798
    -0.13740
    -0.09954
    -0.31157
    -0.17526
    -0.24342
    -0.22070
    -0.17526
    -0.19041
    -0.36457
    -0.06925
    -0.26613
    -0.21313
    -0.22827
    -0.32671
    -0.22827
    -0.25099
    -0.26613
    -0.28128
    -0.31914
    -0.25099
    -0.33429
    -0.44030
    -0.25099
    -0.33429
    -0.30400
    -0.38729
    -0.41001
    -0.45544
    -0.73562
    -0.78863
    -0.91736
    -1.32627
    -1.94721
    -2.74231
    -3.21937
    -2.77260
    -1.12939
     0.01405
    -0.17526
    -0.50845
    -0.73562
    -0.12226
     0.28665
     1.13476
     3.37620
     2.74011
     1.34679
     1.29378
     2.50537
     3.71695
     3.70181
     3.64880
     3.27776
     2.74011
     2.02073
     1.54367
     0.86216
     0.47596
     0.14278
    -0.00867
    -0.28885
    -0.35700
    -0.44787
    -0.56903
    -0.30400
    -0.59932
    -0.70533
    -0.77349
    -0.78106
    -0.88707
    -0.77349
    -0.72805
    -0.90979
    -0.87193
    -0.91736
    -0.71291
    -0.76591
    -0.88707
    -0.79620
    -0.78106
    -0.80377
    -0.76591
    -0.73562
    -0.75077
    -0.76591
    -0.65233
    -0.68262
    -0.62961
    -0.59932
    -0.60689
    -0.57660
    -0.56146
    -0.50088
    -0.52360
    -0.53874
    -0.47059
    -0.35700
    -0.31157
    -0.42515
    -0.43273
    -0.41758
    -0.41001
    -0.27371
    -0.24342
    -0.11469
    -0.22827
    -0.26613
    -0.21313
    -0.01624
    -0.23584
    -0.07682
    -0.18284
    -0.03139
    -0.05411
    -0.00110
    -0.00110
    -0.13740
     0.00647
    -0.08440
     0.15792
    -0.02382
     0.13520
    -0.19041
     0.06705
     0.21093
     0.03676
    -0.03896
    -0.07682
     0.02162
     0.03676
     0.11249
     0.08220
    -0.07682
     0.04434
    -0.01624
     0.05191
     0.05948
     0.03676
    -0.03896
     0.10491
     0.07463
     0.14278
    -0.09954
    -0.02382
     0.12006
    -0.03896
     0.14278
     0.02162
     0.09734
    -0.04653
    -0.08440
     0.09734
     0.07463
     0.08977
     0.02919
    -0.07682
     0.06705
     0.07463
    -0.03896
    -0.03896
    -0.00110
     0.13520
     0.07463
     0.07463
     0.04434
     0.02919
     0.12006
     0.08220
     0.08977
     0.16549
    -0.01624
     0.07463
     0.07463
     0.20336
     0.14278
     0.14278
     0.02919
     0.11249
     0.23365
     0.08977
     0.11249
    -0.03896
     0.08220
     0.00647
     0.19578
     0.20336
     0.05948
    -0.03896
     0.31694
     0.18064
     0.18821
    -0.02382
    -0.09954
    -0.12983
     0.01405
     0.08977
     0.08220
    -0.13740
    -0.16769
    -0.11469
    -0.08440
    -0.23584
    -0.25099
    -0.61446
    -1.22783
    -2.21982
    -2.74988
    -2.34855
    -1.17482
    -0.24342
    -1.35656
    -3.87817
    -2.77260
    -0.90222
    -0.10711
     0.21850
    -0.75834
    -0.34186
     0.08977
     0.83944
     1.44523
     1.92987
     2.38421
     2.56595
     2.64167
     2.70225
     2.73254
     2.52809
     2.36907
     2.01316
     1.73298
     1.40737
     1.05147
     1.01360
     0.79400
     0.35480
     0.32451
    -0.06168
    -0.12226
    -0.32671
    -0.53874
    -0.65990
    -0.70533
    -0.67504
    -0.81892
    -0.86435
    -1.12939
    -1.17482
    -1.28841
    -1.20511
    -1.13696
    -1.12939
    -1.39442
    -1.49286
    -1.22026
    -1.26569
    -1.10667
    -1.23540
    -1.32627
    -1.12939
    -0.99308
    -0.94008
    -0.89464
    -0.92493
    -0.95522
    -0.77349
    -0.55389
    -0.51602
    -0.55389
    -0.54631
    -0.58417
    -0.35700
    -0.53874
    -0.34186
    -0.44030
    -0.18284
    -0.30400
    -0.34186
    -0.18284
    -0.23584
    -0.20555
    -0.32671
    -0.16012
    -0.15255
    -0.22070
    -0.08440
    -0.25099
    -0.09197
    -0.06925
    -0.10711
    -0.02382
    -0.12983
    -0.06925
     0.04434
     0.07463
    -0.08440
    -0.09197
    -0.22827
    -0.00867
     0.04434
     0.07463
    -0.10711
    -0.26613
    -0.04653
    -0.10711
    -0.04653
    -0.30400
    -0.25856
    -0.22070
    -0.04653
    -0.08440
    -0.12226
    -0.28128
    -0.31157
    -0.19041
    -0.16012
    -0.12226
    -0.16769
    -0.31157
    -0.11469
    -0.17526
    -0.16012
    -0.22070
    -0.19041
    -0.14497
    -0.03139
    -0.09954
    -0.13740
    -0.10711
    -0.09197
    -0.25856
    -0.03896
    -0.03896
    -0.04653
    -0.16012
    -0.03139
    -0.03896
    -0.11469
     0.00647
    -0.09954
    -0.11469
    -0.06925
    -0.00867
    -0.11469
    -0.09197
    -0.12226
    -0.25099
    -0.06925
    -0.10711
     0.02162
    -0.12226
    -0.20555
    -0.00867
    -0.18284
     0.04434
    -0.04653
    -0.00867
    -0.04653
    -0.03896
    -0.12983
    -0.17526
    -0.34943
    -0.76591
    -1.29598
    -1.72761
    -2.59844
    -2.69688
    -1.24297
     0.12006
    -0.81135
    -2.19710
    -2.84833
    -2.44699
    -0.61446
     0.66527
     0.31694
     0.86216
     0.77886
     1.36193
     1.87686
     2.40693
     3.15660
     3.20203
     3.55793
     3.57308
     3.52007
     3.33833
     3.47464
     3.06573
     2.79312
     2.36907
     1.86929
     1.78599
     1.43009
     1.22563
     0.74100
     0.61984
     0.42296
     0.17307
    -0.06168
    -0.16012
    -0.22827
    -0.35700
    -0.53117
    -0.50088
    -0.47059
    -0.69019
    -0.64475
    -0.59175
    -0.71291
    -0.84921
    -0.79620
    -0.72048
    -0.63718
    -0.61446
    -0.65233
    -0.84921
    -0.72048
    -0.73562
    -0.75834
    -0.75834
    -0.59175
    -0.69776
    -0.73562
    -0.67504
    -0.87950
    -0.69776
    -0.87193
    -0.74320
    -0.72805
    -0.61446
    -0.87193
    -0.75077
    -0.70533
    -0.84164
    -0.59175
    -0.88707
    -0.67504
    -0.72805
    -0.40244
    -0.73562
    -0.62204
    -0.69776
    -0.54631
    -0.79620
    -0.47816
    -0.53874
    -0.47059
    -0.49331
    -0.58417
    -0.41001
    -0.50845
    -0.54631
    -0.36457
    -0.46302
    -0.39486
    -0.41001
    -0.72805
    -0.47059
    -0.28885
    -0.30400
    -0.19041
    -0.33429
    -0.36457
    -0.34186
    -0.37972
    -0.19798
    -0.31157
    -0.27371
    -0.22827
    -0.18284
    -0.09197
    -0.19041
    -0.16012
    -0.11469
    -0.05411
    -0.19798
    -0.19041
    -0.03896
    -0.17526
    -0.28885
    -0.16769
    -0.24342
    -0.18284
    -0.29642
    -0.26613
    -0.25856
    -0.22070
    -0.22070
    -0.20555
    -0.19798
    -0.32671
    -0.31157
    -0.32671
    -0.19041
    -0.20555
    -0.30400
    -0.20555
    -0.31914
    -0.34186
    -0.27371
    -0.28885
    -0.22070
    -0.28128
    -0.25099
    -0.20555
    -0.50845
    -0.22827
    -0.26613
    -0.19041
    -0.16769
    -0.20555
    -0.16012
    -0.08440
    -0.03896
    -0.11469
    -0.07682
     0.04434
    -0.22070
    -0.97794
    -2.00022
    -2.92405
    -3.68886
    -2.71202
    -1.99264
    -2.41670
    -2.95434
    -2.02293
    -1.52315
    -0.55389
    -0.18284
    -0.72805
    -0.30400
     0.41538
     1.68755
     2.42207
     3.14145
     4.16373
     4.44391
     4.85282
     4.85282
     4.55749
     4.43633
     4.19402
     3.73967
     3.15660
     2.77798
     2.29334
     1.60425
     1.24078
     1.05904
     0.55926
     0.38509
     0.09734
    -0.04653
    -0.38729
    -0.43273
    -0.58417
    -0.79620
    -0.80377
    -0.94765
    -0.90222
    -0.94765
    -1.05366
    -0.98551
    -1.05366
    -0.94765
    -0.97794
    -1.00066
    -0.78106
    -0.87950
    -0.91736
    -0.76591
    -0.62204
    -0.76591
    -0.53874
    -0.48573
    -0.54631
    -0.44787
    -0.16769
    -0.09954
    -0.09954
    -0.06925
    -0.04653
    -0.06168
     0.18821
     0.14278
     0.26394
     0.37752
     0.29422
     0.27908
     0.49111
     0.46839
     0.41538
     0.36995
     0.45325
     0.49868
     0.40781
     0.15792
     0.16549
     0.15035
     0.16549
    -0.06168
    -0.06925
    -0.35700
    -0.20555
    -0.53874
    -0.50088
    -0.67504
    -0.78106
    -0.85678
    -0.86435
    -1.00823
    -1.00823
    -1.15968
    -1.31113
    -1.14453
    -1.07638
    -1.15211
    -1.20511
    -1.27326
    -1.09910
    -0.99308
    -1.18997
    -1.09153
    -1.00823
    -1.02337
    -0.98551
    -0.88707
    -0.78106
    -0.79620
    -0.77349
    -0.73562
    -0.65990
    -0.64475
    -0.43273
    -0.67504
    -0.43273
    -0.46302
    -0.54631
    -0.22827
    -0.23584
    -0.24342
    -0.37215
    -0.20555
    -0.19798
    -0.17526
    -0.25099
    -0.24342
    -0.08440
    -0.01624
    -0.09954
    -0.19798
    -0.17526
    -0.13740
    -0.18284
    -0.21313
     0.00647
    -0.18284
    -0.16769
    -0.09954
    -0.25099
    -0.19041
    -0.13740
    -0.22070
    -0.19041
    -0.05411
    -0.23584
     0.04434
    -0.12983
     0.12006
     0.08977
     0.58198
     0.92274
     0.24879
    -0.97037
    -2.70445
    -4.42339
    -4.91559
    -4.04477
    -3.12850
    -3.07550
    -2.70445
    -1.03852
    -1.03095
    -1.47015
    -2.18195
    -2.15166
    -1.25812
     0.25636
     1.52853
     2.56595
     3.86083
     4.48177
     5.13300
     5.29202
     5.36774
     5.06484
     4.81495
     4.42119
     3.86083
     3.34591
     2.84613
     2.29334
     1.87686
     1.52853
     1.18777
     0.65770
     0.43810
     0.28665
     0.05191
    -0.17526
    -0.28128
    -0.52360
    -0.50088
    -0.49331
    -0.53117
    -0.69776
    -0.86435
    -0.79620
    -0.87950
    -0.96280
    -0.72805
    -0.77349
    -0.90979
    -0.72805
    -0.82649
    -0.81135
    -0.80377
    -0.91736
    -0.68262
    -0.80377
    -0.67504
    -0.72048
    -0.62204
    -0.65233
    -0.78106
    -0.59932
    -0.56146
    -0.32671
    -0.34943
    -0.44030
    -0.33429
    -0.33429
    -0.22827
    -0.25099
    -0.21313
    -0.28128
    -0.06925
     0.06705
    -0.06925
     0.04434
    -0.10711
    -0.09954
     0.10491
     0.25636
     0.18821
    -0.01624
     0.26394
     0.20336
     0.21093
     0.27908
     0.29422
     0.30937
     0.35480
     0.40781
     0.52140
     0.25636
     0.29422
     0.33966
     0.36995
     0.51382
     0.42296
     0.20336
     0.23365
     0.15792
     0.14278
     0.29422
     0.07463
    -0.00110
    -0.02382
     0.02919
    -0.00867
     0.01405
    -0.08440
    -0.29642
    -0.19798
     0.02919
    -0.08440
    -0.16769
    -0.26613
    -0.21313
    -0.22070
    -0.12226
    -0.24342
    -0.34943
    -0.20555
    -0.18284
    -0.11469
    -0.20555
    -0.22070
    -0.47816
    -0.31157
    -0.24342
    -0.16012
    -0.19798
    -0.22070
    -0.32671
    -0.17526
    -0.27371
    -0.16012
    -0.21313
    -0.41758
    -0.19041
    -0.19798
    -0.16012
    -0.15255
    -0.37215
    -0.32671
    -0.32671
    -0.17526
    -0.22827
    -0.36457
    -0.38729
    -0.30400
    -0.39486
    -0.37215
    -0.55389
    -0.47059
    -0.72805
    -0.75077
    -0.72048
    -0.50088
    -0.78106
    -0.93251
    -1.12182
    -1.17482
    -1.56859
    -2.17438
    -3.08307
    -2.75746
    -1.04609
     0.08977
    -0.14497
    -0.08440
     0.45325
     1.10447
     0.37752
    -0.39486
     0.52140
     1.91472
     2.44479
     3.15660
     3.33076
     3.28533
     3.02029
     2.94457
     2.64924
     2.39178
     2.11160
     1.77085
     1.43009
     1.11962
     0.96817
     0.68042
     0.41538
     0.02919
    -0.08440
    -0.03896
    -0.34943
    -0.36457
    -0.47059
    -0.59932
    -0.69776
    -0.50845
    -0.90979
    -0.69019
    -0.76591
    -0.69019
    -0.81892
    -0.89464
    -0.78106
    -0.84164
    -0.94008
    -0.96280
    -0.82649
    -0.69019
    -0.90222
    -0.88707
    -0.78106
    -0.90979
    -0.73562
    -0.81892
    -0.72048
    -0.76591
    -0.72805
    -0.56903
    -0.56146
    -0.69019
    -0.59175
    -0.65990
    -0.52360
    -0.59175
    -0.50088
    -0.52360
    -0.62961
    -0.59932
    -0.48573
    -0.50845
    -0.28128
    -0.40244
    -0.45544
    -0.36457
    -0.33429
    -0.35700
    -0.26613
    -0.39486
    -0.27371
    -0.12983
    -0.16769
    -0.21313
    -0.18284
    -0.17526
    -0.18284
    -0.25856
    -0.12226
    -0.09197
    -0.13740
    -0.10711
    -0.13740
    -0.02382
    -0.23584
    -0.24342
    -0.12226
    -0.07682
    -0.15255
    -0.14497
    -0.10711
    -0.08440
    -0.26613
    -0.28885
    -0.30400
    -0.16012
    -0.29642
    -0.20555
    -0.32671
    -0.17526
    -0.22070
    -0.41758
    -0.36457
    -0.23584
    -0.22070
    -0.24342
    -0.19798
    -0.26613
    -0.29642
    -0.12983
    -0.34186
    -0.18284
    -0.06168
    -0.18284
    -0.18284
    -0.04653
    -0.18284
    -0.09954
    -0.25099
    -0.03139
    -0.07682
    -0.07682
    -0.11469
    -0.22070
    -0.21313
    -0.17526
    -0.14497
    -0.17526
    -0.24342
    -0.10711
    -0.06925
    -0.23584
    -0.16769
    -0.06925
    -0.25856
    -0.09954
    -0.02382
    -0.19798
    -0.12983
     0.02919
    -0.10711
    -0.02382
    -0.16769
     0.02919
    -0.09954
     0.04434
    -0.03896
     0.02162
     0.02162
     0.07463
    -0.08440
    -0.12226
     0.13520
     0.10491
    -0.04653
     0.05948
     0.01405
     0.07463
     0.02162
     0.04434
     0.12763
     0.03676
     0.26394
     0.01405
     0.10491
     0.13520
    -0.03896
     0.14278
     0.11249
     0.18821
    -0.02382
     0.02919
     0.11249
     0.09734
    -0.01624
    -0.10711
     0.15792
     0.15035
     0.03676
     0.10491
    -0.12226
    -0.02382
     0.04434
    -0.04653
    -0.01624
    -0.00867
    -0.31157
    -0.12226
    -0.22070
    -0.07682
    -0.04653
     0.12006
     0.35480
     0.33966
     0.38509
     0.80158
     0.53654
     0.57440
     0.95302
     1.48309
     2.28577
     2.18733
     2.16461
     2.19490
     1.83142
     2.14947
     1.48309
     0.69556
    -0.69019
    -0.97037
     0.33966
     0.97574
     0.32451
    -0.21313
    -0.08440
    -0.68262
    -0.75834
    -0.80377
    -0.85678
    -0.70533
    -0.25856
     0.29422
     0.63498
     0.96817
     1.18777
     1.37708
     1.36951
     1.47552
     1.30136
     1.11962
     1.14233
     0.83944
     0.77129
     0.66527
     0.46082
     0.21850
     0.36238
     0.26394
     0.08220
    -0.06168
    -0.05411
    -0.09954
    -0.12226
    -0.19041
    -0.27371
    -0.34943
    -0.28885
    -0.29642
    -0.36457
    -0.38729
    -0.31914
    -0.40244
    -0.44030
    -0.34186
    -0.34943
    -0.41001
    -0.50845
    -0.45544
    -0.37215
    -0.24342
    -0.47059
    -0.44030
    -0.51602
    -0.34943
    -0.47816
    -0.56903
    -0.89464
    -0.41001
    -0.22070
    -0.20555
    -0.24342
    -0.47059
    -0.47816
    -0.47816
    -0.39486
    -0.25099
    -0.12226
    -0.21313
    -0.17526
    -0.17526
    -0.27371
    -0.00867
    -0.09197
    -0.05411
    -0.26613
    -0.16012
    -0.07682
    -0.09954
    -0.04653
    -0.31157
    -0.16769
    -0.08440
    -0.13740
    -0.17526
    -0.22070
    -0.22070
    -0.19041
    -0.19798
    -0.14497
    -0.12983
    -0.32671
    -0.26613
     0.03676
    -0.03139
    -0.31914
    -0.37972
    -0.25099
    -0.24342
    -0.12226
    -0.09197
    -0.22070
    -0.28885
    -0.16769
    -0.16012
    -0.19041
    -0.06925
    -0.28128
    -0.24342
    -0.29642
    -0.05411
    -0.12983
    -0.34186
    -0.12983
    -0.12983
    -0.03896
    -0.15255
    -0.18284
    -0.15255
    -0.18284
    -0.18284
    -0.19041
    -0.00110
    -0.28128
    -0.28128
    -0.25856
    -0.19041
    -0.18284
    -0.34186
    -0.28128
    -0.38729
    -0.26613
    -0.31157
    -0.28885
    -0.33429
    -0.34943
    -0.27371
    -0.37972
    -0.26613
    -0.34943
    -0.34943
    -0.44030
    -0.36457
    -0.13740
    -0.26613
    -0.34186
    -0.30400
    -0.41001
    -0.26613
    -0.23584
    -0.25099
    -0.47059
    -0.28128
    -0.30400
    -0.18284
    -0.20555
    -0.31157
    -0.43273
    -0.22827
    -0.22827
    -0.28128
    -0.23584
    -0.36457
    -0.16769
    -0.18284
    -0.23584
    -0.18284
    -0.26613
    -0.18284
    -0.32671
    -0.04653
    -0.12983
    -0.16769
    -0.09197
    -0.03139
     0.18064
     0.10491
     0.16549
     0.50625
     0.44567
    -0.28128
    -1.60645
    -3.87817
    -5.46081
    -5.51381
    -3.85546
    -1.67460
     0.58198
     0.49868
    -2.25011
    -1.71246
     0.21093
     1.43009
     1.26349
     0.52140
     1.73298
     3.52007
     5.14814
     6.32944
     6.76864
     6.56418
     6.41273
     5.64035
     5.39803
     4.79224
     3.77753
     3.09602
     2.59624
     1.98287
     1.60425
     1.08176
     0.62741
     0.12763
     0.15035
    -0.09197
    -0.50845
    -0.62204
    -0.75834
    -1.04609
    -0.89464
    -0.97794
    -1.14453
    -1.21268
    -1.31113
    -1.18997
    -1.25055
    -1.31113
    -1.25055
    -1.18240
    -1.28084
    -1.15211
    -1.00066
    -1.02337
    -1.09910
    -1.15211
    -0.97794
    -0.69019
    -0.79620
    -0.94008
    -0.74320
    -0.72805
    -0.69019
    -0.52360
    -0.72048
    -0.60689
    -0.44030
    -0.39486
    -0.32671
    -0.44030
    -0.30400
    -0.41758
    -0.47816
    -0.18284
    -0.03139
    -0.27371
    -0.24342
    -0.22070
    -0.11469
    -0.17526
    -0.14497
    -0.12983
    -0.34186
    -0.04653
    -0.01624
    -0.10711
    -0.14497
     0.00647
    -0.26613
    -0.02382
    -0.04653
    -0.01624
    -0.11469
    -0.03139
    -0.04653
     0.05948
    -0.01624
    -0.07682
     0.07463
     0.01405
     0.08977
     0.12763
     0.08977
     0.05948
    -0.03896
     0.08220
     0.11249
     0.12006
    -0.03139
     0.08220
    -0.06925
     0.20336
    -0.05411
    -0.02382
     0.06705
    -0.12226
     0.03676
     0.12763
     0.02919
    -0.12226
    -0.19798
    -0.02382
     0.02162
    -0.04653
    -0.02382
    -0.19798
    -0.15255
    -0.25099
    -0.05411
    -0.20555
    -0.20555
    -0.21313
    -0.28885
    -0.09954
    -0.21313
    -0.29642
    -0.38729
    -0.28128
    -0.18284
    -0.28128
    -0.21313
    -0.22070
    -0.29642
    -0.16769
    -0.31914
    -0.19798
    -0.17526
    -0.24342
    -0.20555
    -0.16012
    -0.16769
    -0.22070
    -0.26613
    -0.30400
    -0.20555
    -0.22827
    -0.30400
    -0.25099
    -0.16769
    -0.21313
    -0.24342
    -0.19798
    -0.23584
    -0.22070
    -0.04653
     0.13520
    -0.01624
     0.06705
    -0.00867
     0.00647
     0.34723
     0.30180
     0.32451
     0.21850
     0.44567
     0.55926
     0.46082
     0.50625
     0.19578
     0.36238
     0.40781
     0.44567
     0.47596
     0.23365
     0.18064
    -0.40244
    -1.27326
    -2.56815
    -4.87773
    -6.34678
    -3.70401
     1.58153
     2.19490
    -1.06881
    -3.43897
    -4.02962
    -2.34855
    -0.52360
     0.68799
     1.07418
     1.18777
     1.37708
     2.06617
     3.02787
     3.56551
     3.45949
     3.47464
     3.19446
     2.87642
     2.63410
     2.24033
     2.20247
     1.49824
     1.27864
     0.93031
     0.58198
     0.51382
     0.25636
    -0.09197
    -0.18284
    -0.08440
    -0.22070
    -0.32671
    -0.62961
    -0.56903
    -0.55389
    -0.56146
    -0.56903
    -0.68262
    -0.66747
    -0.56903
    -0.71291
    -0.75834
    -0.59932
    -0.72805
    -0.81892
    -0.69019
    -0.59932
    -0.78106
    -0.60689
    -0.63718
    -0.63718
    -0.59932
    -0.72805
    -0.54631
    -0.49331
    -0.50845
    -0.48573
    -0.48573
    -0.36457
    -0.44030
    -0.43273
    -0.35700
    -0.16769
    -0.23584
    -0.28885
    -0.19798
    -0.16012
    -0.16769
    -0.13740
    -0.21313
    -0.13740
     0.03676
     0.04434
    -0.01624
    -0.00110
     0.05191
    -0.12983
     0.05191
     0.02919
     0.05948
     0.12763
     0.02162
     0.13520
    -0.04653
    -0.00867
    -0.08440
     0.07463
    -0.00867
     0.06705
     0.04434
     0.05191
    -0.00867
    -0.16769
    -0.03896
    -0.00867
     0.07463
    -0.07682
     0.03676
    -0.02382
    -0.19041
    -0.06925
    -0.12983
    -0.00867
    -0.00110
    -0.06925
    -0.06925
    -0.14497
    -0.12983
    -0.06925
    -0.03139
    -0.12226
    -0.12983
    -0.03896
    -0.09954
    -0.09954
    -0.09197
    -0.16012
    -0.16012
    -0.17526
    -0.12226
    -0.05411
    -0.19798
    -0.08440
    -0.16012
    -0.12983
    -0.21313
    -0.17526
    -0.05411
    -0.26613
    -0.09197
    -0.00867
    -0.19041
    -0.18284
    -0.19798
    -0.12226
    -0.00867
    -0.19041
    -0.12983
    -0.12983
    -0.21313
    -0.14497
    -0.14497
    -0.02382
    -0.06925
    -0.13740
    -0.15255
    -0.12226
    -0.16012
    -0.00110
    -0.21313
    -0.08440
    -0.16769
     0.12763
    -0.00110
     0.04434
     0.02919
     0.08977
    -0.03896
     0.08977
     0.30180
     0.11249
     0.20336
     0.21850
     0.41538
     0.36238
     0.23365
     0.35480
     0.35480
     0.55169
     0.49868
     0.49868
     0.40024
     0.23365
    -0.00867
    -0.27371
    -1.62160
    -3.65100
    -4.81715
    -3.13608
     0.04434
     0.45325
    -1.01580
    -2.31068
    -3.18151
    -2.48485
    -0.51602
     0.77129
     1.30893
     1.12719
     1.25592
     1.53610
     2.95971
     3.79268
     3.98199
     4.20159
     4.22431
     3.95170
     3.63366
     3.17931
     2.89156
     2.74011
     2.17218
     1.82385
     1.40737
     1.04389
     0.71828
     0.43810
     0.34723
     0.20336
    -0.08440
    -0.28128
    -0.41758
    -0.44787
    -0.51602
    -0.75834
    -0.81892
    -0.79620
    -0.73562
    -0.90979
    -0.81892
    -1.03095
    -1.06881
    -1.00823
    -1.06124
    -0.73562
    -1.00823
    -1.12182
    -1.03852
    -0.88707
    -0.84164
    -0.97037
    -0.82649
    -0.93251
    -0.72048
    -0.78863
    -0.62204
    -0.64475
    -0.73562
    -0.79620
    -0.60689
    -0.50845
    -0.41001
    -0.65233
    -0.53117
    -0.31157
    -0.49331
    -0.40244
    -0.44030
    -0.47059
    -0.37972
    -0.28128
    -0.35700
    -0.40244
    -0.41001
    -0.29642
    -0.37215
    -0.43273
    -0.25856
    -0.33429
    -0.25099
    -0.30400
    -0.34186
    -0.32671
    -0.41001
    -0.30400
    -0.18284
    -0.22070
    -0.30400
    -0.25099
    -0.26613
    -0.25099
    -0.19798
    -0.27371
    -0.06925
    -0.19041
    -0.33429
    -0.21313
    -0.22827
    -0.09197
    -0.29642
    -0.36457
    -0.19798
    -0.12983
    -0.06168
    -0.15255
    -0.31157
    -0.28128
    -0.32671
    -0.20555
    -0.17526
    -0.16769
    -0.29642
    -0.22070
    -0.19041
    -0.05411
    -0.25856
    -0.12226
    -0.20555
    -0.14497
    -0.08440
    -0.12983
    -0.03896
    -0.03139
    -0.16012
    -0.18284
     0.08977
     0.12763
    -0.04653
    -0.02382
     0.01405
     0.00647
     0.01405
     0.03676
     0.03676
     0.12006
     0.08220
     0.15035
     0.11249
     0.18064
     0.02919
     0.02919
     0.12763
     0.12763
     0.14278
     0.04434
     0.08220
     0.13520
     0.07463
     0.12763
     0.21093
     0.09734
     0.14278
     0.10491
     0.15792
     0.27908
     0.16549
     0.12006
     0.18064
     0.33966
     0.29422
     0.26394
     0.29422
     0.42296
     0.26394
     0.31694
     0.17307
     0.29422
     0.40024
     0.48354
     0.54411
     0.47596
    -0.11469
    -1.31870
    -2.79532
    -3.05278
    -1.93206
    -1.49286
    -1.23540
    -2.01536
    -3.05278
    -3.34810
    -2.99220
    -1.07638
     0.16549
    -0.21313
    -0.49331
    -0.59932
     0.20336
     1.11205
     1.60425
     2.65682
     3.08844
     3.33076
     3.31562
     3.33833
     3.12631
     2.98243
     2.69468
     2.13432
     1.79356
     1.67998
     1.31650
     1.18777
     0.99089
     0.71828
     0.39267
     0.36995
     0.47596
     0.18821
     0.09734
     0.01405
    -0.05411
    -0.04653
    -0.12983
    -0.03896
    -0.17526
    -0.09197
    -0.12983
    -0.02382
    -0.22070
    -0.12226
    -0.29642
    -0.31157
    -0.06925
    -0.07682
    -0.05411
    -0.13740
    -0.25099
    -0.20555
    -0.06168
    -0.06168
    -0.08440
    -0.05411
    -0.23584
    -0.01624
    -0.06168
     0.06705
    -0.00867
    -0.25099
     0.02919
     0.06705
    -0.09954
     0.05191
    -0.00867
     0.03676
    -0.00867
    -0.13740
    -0.16012
    -0.00867
    -0.06168
     0.02162
     0.02162
    -0.10711
    -0.01624
    -0.12226
     0.08977
    -0.04653
    -0.03896
    -0.03139
     0.02919
     0.02162
     0.07463
    -0.01624
     0.07463
     0.02919
     0.15792
     0.21093
     0.08977
     0.20336
     0.07463
    -0.07682
     0.02162
     0.21850
     0.21093
     0.20336
    -0.01624
     0.08977
     0.06705
     0.16549
     0.21093
     0.17307
     0.11249
     0.18064
     0.18821
     0.22607
     0.05191
    -0.09954
     0.12763
     0.23365
     0.20336
     0.21850
     0.12006
     0.02162
    -0.02382
     0.11249
     0.06705
     0.17307
     0.05948
    -0.12983
     0.13520
     0.10491
    -0.00110
     0.02162
    -0.17526
     0.04434
     0.02919
    -0.16012
    -0.17526
    -0.05411
     0.05191
    -0.04653
    -0.17526
    -0.19798
    -0.03139
    -0.07682
    -0.00110
    -0.03896
    -0.09954
    -0.00867
    -0.06168
     0.01405
     0.18821
     0.01405
     0.15035
     0.06705
     0.18821
     0.20336
     0.17307
     0.16549
     0.16549
     0.19578
     0.21850
     0.08977
     0.00647
     0.15035
     0.05191
     0.12006
     0.27151
     0.29422
     0.46839
     0.55926
     0.69556
     1.21049
     1.48309
     0.53654
    -2.47728
    -6.73297
    -7.57351
    -4.30223
    -2.00779
    -0.49331
    -1.31870
    -3.45412
    -4.19621
    -2.53786
    -0.69019
    -1.40200
    -1.55344
    -0.69019
     0.62741
     2.25548
     3.42163
     4.30003
     5.01941
     5.27687
     5.26930
     5.03455
     4.64836
     3.86083
     3.46707
     3.11873
     2.44479
     1.78599
     1.51338
     0.98331
     0.61984
     0.41538
     0.21093
     0.02919
     0.01405
    -0.37215
    -0.47059
    -0.44030
    -0.53874
    -0.74320
    -0.82649
    -0.55389
    -0.42515
    -0.75077
    -0.81135
    -0.94765
    -0.87193
    -0.94765
    -0.87950
    -0.80377
    -0.90979
    -0.79620
    -0.94008
    -0.97037
    -0.94008
    -0.94765
    -0.90979
    -0.85678
    -0.81135
    -0.94765
    -0.68262
    -0.48573
    -0.59175
    -0.44030
    -0.70533
    -0.38729
    -0.37215
    -0.16769
    -0.22070
     0.05191
    -0.29642
    -0.12983
    -0.24342
     0.10491
     0.22607
    -0.13740
    -0.03896
     0.07463
     0.15035
    -0.18284
     0.05948
     0.03676
     0.09734
     0.12763
     0.14278
     0.08220
     0.14278
     0.09734
    -0.00110
     0.05948
     0.13520
     0.15792
     0.15792
     0.15792
     0.04434
     0.05191
     0.13520
     0.05948
     0.13520
     0.09734
     0.23365
     0.07463
     0.02162
     0.04434
     0.09734
    -0.00110
     0.10491
     0.02162
     0.07463
     0.20336
     0.08220
     0.13520
    -0.05411
     0.03676
     0.01405
     0.15035
     0.15035
     0.07463
    -0.00867
     0.17307
     0.18821
     0.06705
     0.16549
     0.05191
     0.10491
     0.12763
     0.15792
     0.16549
     0.13520
     0.06705
     0.12006
     0.29422
     0.12763
     0.21093
     0.15035
     0.00647
     0.11249
     0.10491
     0.14278
     0.07463
     0.08977
    -0.03896
     0.04434
     0.08977
     0.12006
     0.13520
    -0.09197
     0.04434
     0.15035
     0.12006
     0.08977
    -0.00110
    -0.05411
    -0.13740
     0.08977
     0.17307
     0.02162
    -0.09197
    -0.22070
    -0.07682
    -0.06925
    -0.25856
    -0.15255
    -0.22070
    -0.15255
    -0.03139
     0.15792
     0.11249
    -0.04653
    -0.06925
     0.34723
    -0.02382
    -1.64431
    -4.41581
    -5.40023
    -2.76503
     1.43009
     1.54367
    -1.56859
    -2.54543
    -2.69688
    -1.49286
    -1.09153
     0.20336
     1.22563
     1.27864
     1.56639
     2.01316
     2.65682
     3.01272
     3.40649
     3.74724
     3.70938
     3.42920
     3.33076
     2.94457
     2.61896
     2.01316
     1.75570
     1.26349
     0.86216
     0.50625
     0.20336
     0.08220
    -0.09954
    -0.39486
    -0.63718
    -0.60689
    -0.78863
    -0.72805
    -0.80377
    -0.87193
    -0.85678
    -0.75834
    -0.78106
    -0.94008
    -0.91736
    -0.95522
    -1.00823
    -0.74320
    -0.62961
    -0.71291
    -0.91736
    -0.82649
    -0.72048
    -0.49331
    -0.64475
    -0.78106
    -0.64475
    -0.51602
    -0.44787
    -0.25856
    -0.41758
    -0.34186
    -0.50845
    -0.44787
    -0.17526
    -0.06925
    -0.06168
    -0.19798
    -0.16012
    -0.17526
    -0.11469
    -0.18284
    -0.05411
    -0.03896
    -0.15255
    -0.03896
    -0.07682
    -0.16012
    -0.16012
    -0.25856
    -0.12983
    -0.03896
    -0.11469
    -0.15255
    -0.11469
    -0.03896
    -0.11469
    -0.18284
    -0.16012
    -0.04653
    -0.02382
    -0.03896
    -0.09954
    -0.13740
    -0.10711
    -0.19041
    -0.01624
    -0.02382
    -0.16769
    -0.19041
     0.02919
    -0.00867
     0.02919
    -0.07682
    -0.03896
    -0.09197
     0.06705
     0.18064
    -0.00110
    -0.06925
     0.02919
     0.08220
     0.25636
     0.15792
     0.10491
     0.15035
    -0.03139
     0.31694
     0.21850
     0.24122
     0.14278
     0.12763
     0.22607
     0.43053
     0.34723
     0.41538
     0.27908
     0.18821
     0.33966
     0.33966
     0.46082
     0.36995
     0.35480
     0.22607
     0.35480
     0.43053
     0.30180
     0.31694
     0.10491
     0.32451
     0.34723
     0.30180
     0.22607
     0.25636
     0.09734
     0.23365
     0.42296
     0.28665
     0.09734
     0.05948
     0.24879
     0.15035
     0.06705
    -0.08440
    -0.05411
    -0.16012
    -0.22827
     0.07463
    -0.18284
    -0.01624
    -0.34943
    -0.20555
    -0.39486
    -0.87950
    -0.83406
    -0.41001
    -0.11469
    -0.45544
    -0.78106
     0.25636
     0.51382
     0.12006
     0.33209
     0.46082
     1.30893
     1.33165
     0.63498
    -0.06925
    -1.28084
    -3.47684
    -3.24209
    -1.14453
    -0.36457
     0.40781
     0.04434
    -0.97794
    -1.82605
    -2.21224
    -2.00779
    -1.51558
    -0.96280
    -0.29642
     0.08977
     0.71071
     1.40737
     1.64969
     1.64211
     1.80871
     1.73298
     1.77085
     1.38465
     1.22563
     0.97574
     0.86973
     0.61984
     0.54411
     0.49111
     0.15035
     0.04434
    -0.31157
    -0.10711
    -0.10711
    -0.22070
    -0.31157
    -0.52360
    -0.42515
    -0.44030
    -0.37972
    -0.51602
    -0.58417
    -0.59175
    -0.56146
    -0.52360
    -0.47059
    -0.53117
    -0.68262
    -0.52360
    -0.47059
    -0.34943
    -0.58417
    -0.44030
    -0.46302
    -0.47059
    -0.45544
    -0.40244
    -0.45544
    -0.31914
    -0.30400
    -0.28128
    -0.22827
    -0.27371
    -0.34943
    -0.19798
     0.46082
     0.64256
     0.22607
    -0.10711
    -0.17526
     0.04434
    -0.09954
     0.01405
     0.24879
     0.46839
     0.18821
     0.04434
     0.01405
    -0.11469
    -0.18284
    -0.25856
    -0.19041
    -0.06925
    -0.14497
    -0.34943
    -0.22827
    -0.08440
    -0.04653
    -0.08440
    -0.19798
    -0.14497
    -0.09197
     0.03676
     0.07463
    -0.03896
     0.04434
    -0.03896
     0.10491
     0.21093
     0.24879
     0.21093
     0.12763
     0.16549
     0.24122
     0.29422
     0.42296
     0.28665
     0.27908
     0.39267
     0.45325
     0.39267
     0.26394
     0.08220
     0.24879
     0.34723
     0.30180
     0.31694
     0.04434
     0.12763
     0.06705
     0.08220
     0.09734
    -0.01624
     0.01405
    -0.10711
    -0.06925
     0.05191
    -0.00867
    -0.11469
    -0.12226
    -0.12226
    -0.06168
     0.01405
     0.10491
    -0.15255
    -0.13740
    -0.19041
    -0.07682
    -0.06925
    -0.02382
     0.07463
    -0.10711
    -0.04653
     0.02919
    -0.00110
    -0.08440
    -0.02382
    -0.12226
     0.08977
    -0.11469
    -0.11469
    -0.22827
    -0.12983
    -0.16012
    -0.16012
    -0.19798
    -0.24342
    -0.40244
    -0.43273
    -0.14497
    -0.34943
    -0.60689
    -0.25099
     0.52140
     0.85458
     0.83944
     0.86973
     0.90002
    -0.09954
    -1.75790
    -3.85546
    -4.12806
    -1.34142
     1.71027
     1.99802
     0.80158
    -0.03139
    -0.19041
    -0.81135
    -0.99308
    -0.10711
     0.71071
     1.48309
     2.19490
     2.58867
     2.85370
     2.91428
     2.91428
     2.84613
     2.53566
     2.39936
     1.94501
     1.69512
     1.34679
     0.91516
     0.79400
     0.43053
     0.26394
     0.21850
    -0.10711
    -0.12983
    -0.46302
    -0.29642
    -0.36457
    -0.43273
    -0.52360
    -0.56903
    -0.63718
    -0.59175
    -0.59932
    -0.65233
    -0.65233
    -0.57660
    -0.64475
    -0.50845
    -0.56903
    -0.56146
    -0.57660
    -0.61446
    -0.54631
    -0.53117
    -0.45544
    -0.37972
    -0.47816
    -0.52360
    -0.48573
    -0.46302
    -1.91692
    -1.51558
     0.76371
    -0.20555
    -0.28128
    -0.59175
    -0.65990
    -0.85678
    -0.62204
    -0.50845
    -0.35700
    -0.25856
    -0.22070
    -0.19798
    -0.13740
    -0.13740
    -0.19041
    -0.09197
    -0.11469
    -0.14497
    -0.19798
    -0.13740
    -0.06925
    -0.16012
    -0.14497
    -0.16012
    -0.12983
    -0.07682
     0.07463
    -0.09954
    -0.03139
    -0.00867
    -0.17526
     0.05948
     0.00647
     0.05191
     0.05948
     0.02162
     0.19578
    -0.03139
    -0.09197
     0.08977
     0.19578
     0.05191
     0.11249
     0.10491
     0.12763
     0.05191
    -0.06925
     0.11249
     0.08220
     0.08977
    -0.12226
     0.11249
    -0.03896
     0.04434
    -0.13740
    -0.03139
     0.10491
    -0.05411
     0.12006
    -0.03139
     0.10491
     0.03676
     0.03676
     0.03676
     0.20336
     0.07463
     0.13520
     0.13520
     0.18821
     0.16549
     0.17307
    -0.06168
     0.06705
     0.14278
     0.09734
     0.15035
     0.05191
    -0.06925
     0.12006
    -0.00110
     0.20336
     0.03676
    -0.09197
    -0.03896
     0.15792
     0.01405
     0.02919
    -0.10711
    -0.27371
    -0.16012
     0.02162
     0.09734
    -0.00867
    -0.15255
    -0.27371
    -0.30400
    -0.42515
    -0.31157
    -0.53117
    -0.24342
     0.12763
     0.68799
     0.85458
     0.32451
    -0.03139
    -0.03139
     0.23365
     0.15792
    -0.06925
    -0.32671
    -1.75790
    -2.92405
    -0.92493
     0.46082
     0.33966
    -0.45544
    -0.68262
    -0.80377
    -0.63718
    -0.72805
    -0.52360
    -0.12226
     0.21850
     0.84701
     1.16505
     1.42251
     1.54367
     1.65726
     1.58911
     1.69512
     1.43009
     1.10447
     1.11205
     0.86973
     0.79400
     0.67285
     0.35480
     0.42296
     0.43810
     0.34723
     0.29422
     0.13520
     0.05191
    -0.03139
    -0.04653
     0.19578
     0.16549
    -0.04653
    -0.08440
     0.00647
     0.06705
    -0.08440
    -0.14497
    -0.19798
    -0.18284
    -0.01624
    -0.00110
    -0.03896
    -0.28885
    -0.10711
    -0.25099
    -0.06925
    -0.12226
    -0.09197
    -0.13740
    -0.32671
    -0.17526
    -0.08440
    -0.21313
    -0.20555
    -0.26613
    -0.16769
    -0.13740
    -0.05411
    -0.12226
    -0.20555
    -0.24342
    -0.20555
    -0.02382
    -0.02382
    -0.11469
    -0.12983
    -0.07682
     0.02919
     0.05948
     0.04434
    -0.00110
    -0.03896
     0.15792
     0.11249
     0.18821
     0.10491
     0.22607
     0.05191
     0.27908
     0.38509
     0.27908
     0.17307
     0.23365
     0.20336
     0.40024
     0.23365
     0.12006
     0.16549
     0.16549
     0.30937
     0.22607
     0.15792
     0.05191
     0.02919
     0.09734
     0.21850
     0.04434
    -0.08440
    -0.01624
     0.12763
    -0.03139
    -0.01624
    -0.16012
    -0.05411
     0.01405
     0.02162
     0.02162
    -0.03139
    -0.09954
    -0.16012
    -0.12226
     0.14278
    -0.13740
    -0.16012
    -0.24342
     0.02919
    -0.01624
    -0.11469
    -0.16012
    -0.26613
    -0.07682
    -0.03896
     0.00647
    -0.04653
    -0.11469
    -0.12983
    -0.12983
    -0.06168
    -0.12226
    -0.15255
    -0.27371
    -0.26613
    -0.20555
    -0.28128
    -0.25856
    -0.09954
     0.16549
     0.34723
     0.03676
     0.09734
    -0.14497
    -0.23584
    -0.28885
     0.07463
     0.56683
     0.89245
     1.02118
     0.82429
     0.51382
    -0.14497
    -0.83406
    -1.08395
    -1.09153
    -0.89464
    -0.72805
     0.14278
     1.19534
     0.08220
    -2.25011
    -1.88663
     0.02919
     0.58198
     0.61227
     0.63498
     0.36238
     0.97574
     1.18020
     1.44523
     1.63454
     1.90715
     2.11160
     2.06617
     1.96773
     1.78599
     1.44523
     1.43009
     1.27107
     1.05147
     0.93031
     0.66527
     0.49111
     0.31694
     0.40781
     0.11249
     0.11249
     0.02919
    -0.04653
    -0.06925
    -0.20555
    -0.25099
    -0.31157
    -0.35700
    -0.28128
    -0.34943
    -0.44787
    -0.40244
    -0.28885
    -0.34186
    -0.46302
    -0.52360
    -0.39486
    -0.50088
    -0.35700
    -0.50845
    -0.31157
    -0.32671
    -0.45544
    -0.56903
    -0.34186
    -0.25856
    -0.33429
    -0.41001
    -0.41001
    -0.25856
    -0.34186
    -0.34186
    -0.37972
    -0.37215
    -0.38729
    -0.10711
    -0.25099
    -0.11469
    -0.19041
    -0.45544
    -0.37215
    -0.19798
    -0.29642
    -0.20555
    -0.19798
    -0.35700
    -0.15255
    -0.19041
    -0.25856
    -0.11469
    -0.23584
    -0.19041
    -0.06925
     0.05191
     0.04434
    -0.03896
     0.12763
     0.15792
     0.40024
     0.28665
     0.46082
     0.42296
     0.39267
     0.37752
     0.36238
     0.54411
     0.36995
     0.47596
     0.28665
     0.27908
     0.43810
     0.19578
     0.19578
     0.22607
     0.18821
     0.21093
     0.05191
     0.10491
     0.04434
     0.18821
     0.09734
    -0.02382
     0.20336
     0.17307
     0.16549
     0.18064
     0.15035
     0.23365
    -0.10711
     0.11249
     0.14278
     0.15792
    -0.03896
     0.03676
     0.08220
    -0.13740
    -0.01624
    -0.10711
    -0.19798
    -0.22070
    -0.05411
    -0.05411
     0.07463
     0.17307
     0.27908
     0.12006
    -0.05411
     0.03676
    -0.06168
     0.12006
     0.32451
     0.18821
     0.02919
     0.00647
     0.15035
     0.51382
     0.61984
    -0.13740
    -0.37972
    -0.99308
    -1.73518
    -2.37884
    -1.18997
    -0.01624
    -0.65990
    -0.97794
    -0.45544
    -0.31157
     0.08220
    -1.74275
    -2.65902
    -0.02382
     1.15748
     1.64211
     1.44523
     1.21049
     1.27107
     1.40737
     1.71784
     1.87686
     1.94501
     2.01316
     2.04345
     1.71784
     1.61940
     1.33922
     1.34679
     1.05904
     0.92274
     0.83944
     0.69556
     0.40781
     0.33209
     0.16549
     0.21850
     0.23365
     0.07463
    -0.06925
     0.08220
    -0.02382
     0.01405
    -0.09954
    -0.21313
    -0.17526
    -0.05411
    -0.02382
    -0.09197
    -0.18284
    -0.12983
    -0.19041
    -0.28128
    -0.17526
    -0.11469
    -0.12983
    -0.21313
    -0.01624
    -0.12983
    -0.16012
    -0.19041
     0.02162
    -0.18284
    -0.06925
    -0.09197
    -0.00110
    -0.10711
    -0.06168
    -0.01624
    -0.02382
     0.01405
     0.05948
     0.02919
    -0.02382
    -0.10711
     0.03676
    -0.24342
     0.02162
     0.08220
    -0.13740
    -0.19041
    -0.06925
    -0.00110
    -0.13740
    -0.16769
    -0.21313
     0.01405
     0.00647
    -0.12983
    -0.02382
    -0.03896
    -0.08440
    -0.04653
    -0.00110
     0.02162
     0.16549
     0.06705
     0.00647
     0.11249
     0.33209
     0.13520
     0.09734
     0.19578
     0.28665
     0.23365
     0.33209
     0.37752
     0.27908
     0.20336
     0.27151
     0.27151
     0.40024
     0.37752
     0.29422
     0.28665
     0.24879
     0.27151
     0.08220
     0.30937
     0.17307
     0.08220
     0.02919
    -0.03139
     0.00647
    -0.13740
    -0.25099
    -0.17526
    -0.21313
    -0.24342
    -0.20555
    -0.31914
    -0.36457
    -0.28128
    -0.34186
    -0.13740
    -0.30400
    -0.16769
    -0.20555
    -0.13740
    -0.28885
    -0.25856
    -0.28885
    -0.09954
     0.08220
     0.05191
     0.14278
     0.46839
     0.29422
    -0.28885
    -0.67504
     0.16549
     0.56683
     0.68042
     0.25636
    -0.29642
    -0.47059
    -1.21268
    -2.61358
    -2.59844
    -1.79576
    -0.37972
     0.06705
    -0.56146
    -1.55344
    -2.62873
    -2.43942
    -2.13652
    -0.84164
     0.17307
     0.27151
     0.55926
     0.76371
     0.81672
     1.18020
     1.43766
     1.77842
     2.05860
     1.99045
     2.16461
     1.99045
     1.67240
     1.71027
     1.47552
     1.41494
     1.09690
     1.00603
     0.77886
     0.74857
     0.64256
     0.52897
     0.27908
     0.24122
     0.13520
     0.32451
     0.18064
     0.12763
    -0.09954
    -0.00867
    -0.07682
    -0.00110
     0.05948
    -0.12226
    -0.28128
    -0.19041
    -0.17526
    -0.05411
    -0.22070
    -0.18284
    -0.34943
    -0.22070
    -0.03139
    -0.08440
    -0.14497
    -0.22827
    -0.31914
    -0.17526
     0.02162
     0.01405
    -0.09197
    -0.09197
    -0.09954
     0.00647
    -0.06925
    -0.03139
     0.01405
     0.08977
    -0.01624
    -0.00867
     0.07463
    -0.05411
    -0.06168
    -0.14497
    -0.04653
     0.00647
    -0.08440
    -0.06925
    -0.10711
    -0.16769
    -0.13740
    -0.09954
    -0.17526
    -0.18284
    -0.16769
    -0.11469
    -0.19041
    -0.01624
    -0.06168
    -0.14497
    -0.12226
    -0.12983
    -0.04653
    -0.19041
     0.20336
    -0.03896
    -0.01624
    -0.13740
    -0.16769
     0.02919
    -0.08440
     0.08220
    -0.11469
    -0.25856
    -0.06925
    -0.18284
    -0.06168
    -0.03896
    -0.12983
    -0.16012
    -0.16012
    -0.05411
     0.05948
    -0.18284
    -0.20555
    -0.06168
     0.12763
     0.02162
     0.18064
     0.17307
    -0.01624
     0.05191
     0.12006
     0.33966
     0.48354
    -0.01624
     0.08220
     0.18064
     0.21850
     0.22607
     0.32451
     0.02919
     0.21093
     0.21093
     0.39267
     0.33966
     0.31694
     0.43053
     0.25636
     0.47596
     0.47596
     0.14278
     0.05948
     0.40781
     0.64256
     0.59712
     0.47596
     0.36995
     0.66527
     0.75614
     0.71071
     0.33966
     0.10491
     0.18064
     0.08220
    -0.09197
    -0.52360
    -0.18284
     0.37752
     0.18821
    -0.84164
    -1.22783
    -0.66747
    -0.21313
    -1.02337
    -1.24297
    -0.05411
     0.53654
     0.71071
     0.58198
     0.32451
     0.55926
     0.99846
     1.19534
     1.39222
     1.54367
     1.59668
     1.64211
     1.60425
     1.60425
     1.37708
     1.30893
     1.13476
     0.93788
     0.69556
     0.49868
     0.34723
     0.21093
     0.30180
     0.22607
     0.01405
    -0.03896
    -0.07682
    -0.00110
    -0.04653
    -0.14497
    -0.32671
    -0.23584
    -0.06168
    -0.17526
    -0.31157
    -0.31157
    -0.45544
    -0.45544
    -0.23584
    -0.21313
    -0.29642
    -0.47816
    -0.47816
    -0.42515
    -0.40244
    -0.44787
    -0.34186
    -0.48573
    -0.44030
    -0.34186
    -0.31157
    -0.20555
    -0.31914
    -0.35700
    -0.29642
    -0.23584
    -0.21313
    -0.19798
    -0.28885
    -0.28885
    -0.09954
    -0.08440
    -0.12226
    -0.15255
    -0.12226
    -0.09954
    -0.03139
    -0.04653
    -0.12226
    -0.22070
    -0.05411
     0.08220
    -0.07682
    -0.05411
    -0.04653
     0.05948
    -0.06925
    -0.08440
    -0.06925
    -0.06168
     0.06705
    -0.11469
     0.08977
    -0.02382
     0.01405
    -0.03139
    -0.10711
    -0.02382
     0.06705
    -0.09197
    -0.07682
     0.02162
     0.05191
    -0.05411
    -0.08440
    -0.19041
    -0.16769
    -0.00867
     0.05948
     0.10491
    -0.12226
    -0.13740
    -0.24342
    -0.04653
     0.05948
    -0.01624
    -0.11469
    -0.18284
     0.02919
    -0.08440
     0.05948
    -0.12983
    -0.06168
    -0.06925
    -0.09197
    -0.10711
    -0.00867
    -0.16769
    -0.18284
    -0.01624
     0.02162
     0.09734
    -0.13740
    -0.09954
    -0.07682
    -0.25099
    -0.01624
    -0.05411
    -0.00867
    -0.02382
    -0.16012
    -0.06925
     0.09734
    -0.04653
    -0.09954
    -0.12983
    -0.00110
     0.13520
    -0.12983
    -0.03896
    -0.03896
     0.04434
    -0.04653
     0.12006
     0.04434
     0.07463
     0.01405
     0.26394
     0.06705
     0.16549
     0.10491
     0.15035
     0.32451
     0.38509
     0.35480
     0.41538
     0.52897
     0.61227
     0.45325
     0.38509
     0.55926
     0.58198
     0.62741
     0.26394
     0.31694
     0.31694
     0.93788
     1.75570
     2.36907
     2.30091
     1.83142
     1.53610
     1.27107
     0.98331
    -0.57660
    -1.47772
    -1.53073
     0.32451
     0.98331
     1.27107
    -0.18284
    -1.18240
    -1.41714
    -1.61402
    -1.40957
    -1.00823
    -0.92493
    -0.59932
    -0.35700
     0.18064
     0.56683
     0.80915
     1.12719
     1.18777
     1.35436
     1.21806
     1.12719
     1.21049
     1.02118
     0.97574
     0.41538
     0.60469
     0.71071
     0.46082
     0.18821
     0.36995
     0.26394
     0.14278
     0.05191
     0.27151
     0.09734
     0.12763
     0.02162
     0.15035
     0.08977
     0.07463
    -0.08440
     0.02162
     0.02919
     0.03676
    -0.05411
    -0.03896
     0.01405
    -0.16769
    -0.03139
    -0.00867
    -0.08440
    -0.05411
    -0.07682
    -0.19041
    -0.07682
    -0.03896
    -0.19041
    -0.07682
    -0.12226
    -0.10711
    -0.12226
    -0.08440
    -0.08440
    -0.20555
    -0.28885
    -0.24342
    -0.00110
    -0.03139
    -0.11469
    -0.07682
    -0.06925
    -0.06168
    -0.15255
     0.02162
     0.07463
     0.03676
     0.00647
    -0.04653
     0.02162
     0.19578
    -0.05411
    -0.16012
    -0.06168
     0.14278
     0.06705
    -0.07682
     0.02162
    -0.14497
    -0.16012
    -0.16769
    -0.05411
     0.04434
    -0.12226
    -0.16769
    -0.16012
    -0.04653
    -0.06925
    -0.04653
    -0.02382
    -0.13740
     0.05948
    -0.22827
     0.02919
    -0.03896
     0.05191
    -0.21313
    -0.01624
     0.15792
     0.05948
     0.16549
     0.08977
     0.04434
     0.02919
    -0.00867
    -0.03139
     0.09734
     0.02919
     0.10491
     0.19578
    -0.00867
     0.04434
     0.11249
    -0.14497
     0.08977
     0.02162
    -0.01624
    -0.00867
     0.03676
     0.02162
    -0.09954
    -0.09954
     0.16549
     0.05948
     0.05948
    -0.04653
    -0.14497
    -0.03139
    -0.02382
    -0.07682
     0.08220
    -0.03139
     0.02162
    -0.01624
     0.08977
     0.02919
    -0.09197
    -0.25099
    -0.02382
     0.02919
     0.05191
     0.02162
    -0.10711
    -0.06925
     0.03676
     0.06705
     0.14278
     0.20336
    -0.00110
     0.00647
     0.10491
     0.02919
     0.22607
     0.11249
     0.24879
     0.04434
     0.15792
     0.27908
     0.18821
     0.14278
     0.20336
     0.05948
     0.27151
     0.23365
     0.22607
     0.22607
     0.28665
     0.25636
     0.36238
     0.20336
     0.31694
     0.27908
     0.24879
     0.38509
     0.24879
     0.22607
     0.22607
     0.23365
     0.33966
     0.38509
     0.34723
     0.26394
     0.29422
     0.35480
     0.28665
     0.27151
     0.26394
     0.30937
     0.35480
     0.29422
     0.43053
     0.24879
     0.35480
     0.38509
     0.24122
     0.33209
     0.34723
     0.21850
     0.30180
     0.32451
     0.35480
     0.15035
     0.28665
     0.26394
     0.29422
     0.38509
     0.50625
     0.32451
     0.04434
     0.18821
     0.26394
     0.27151
     0.43810
     0.32451
     0.19578
     0.28665
     0.45325
     0.32451
     0.00647
     0.02162
     0.10491
     0.27908
     0.21850
     0.22607
     0.08977
    -0.01624
     0.18064
     0.33966
     0.83944
     1.46795
     2.35392
     2.17218
     2.61896
     2.36907
     2.43722
     2.74011
     3.64880
     4.28489
     3.80025
     4.30003
     3.90627
     2.80069
     2.62653
     2.70982
     3.02029
     1.77842
     0.57440
    -0.12983
    -0.36457
     0.18064
    -0.63718
    -2.47728
    -3.54499
    -3.77973
    -3.69644
    -3.59799
    -2.68931
    -1.80333
    -2.18195
    -2.19710
    -1.97750
    -2.00022
    -1.96235
    -1.36413
    -0.96280
    -0.28128
     0.15792
     0.25636
     0.54411
     0.52140
     0.65013
     0.53654
     0.24879
    -0.09197
    -0.22070
    -0.44787
    -0.36457
    -0.55389
    -0.76591
    -1.01580
    -0.93251
    -0.94008
    -0.89464
    -0.86435
    -1.00823
    -0.90222
    -0.70533
    -0.59932
    -0.67504
    -0.78863
    -0.87193
    -0.87193
    -0.61446
    -0.47059
    -0.58417
    -0.50088
    -0.54631
    -0.33429
    -0.39486
    -0.37972
    -0.44030
    -0.47816
    -0.26613
    -0.09197
    -0.06168
    -0.25856
    -0.06925
    -0.06925
    -0.07682
     0.14278
     0.34723
     0.08220
     0.08220
     0.14278
     0.26394
     0.25636
     0.32451
     0.18821
     0.14278
     0.25636
     0.47596
     0.34723
     0.42296
     0.21093
     0.19578
     0.21093
     0.49868
     0.30937
     0.21093
     0.22607
     0.28665
     0.42296
     0.23365
     0.27908
     0.19578
     0.15035
     0.30180
     0.24122
     0.16549
     0.24879
     0.11249
     0.27908
     0.18064
     0.21850
     0.30180
     0.24122
     0.15035
     0.13520
     0.15035
     0.18821
     0.15792
     0.06705
     0.21850
     0.18821
     0.08977
     0.20336
     0.03676
     0.05948
     0.21850
     0.17307
     0.06705
     0.00647
     0.11249
     0.17307
     0.12763
     0.02162
     0.07463
     0.17307
     0.06705
     0.22607
     0.21093
     0.08220
     0.00647
     0.04434
     0.26394
     0.18064
     0.00647
     0.14278
    -0.00110
     0.12763
     0.15035
     0.07463
     0.09734
    -0.07682
    -0.05411
    -0.01624
     0.05948
    -0.06168
    -0.12226
    -0.16769
    -0.09954
    -0.01624
    -0.08440
    -0.18284
    -0.34943
    -0.22827
    -0.06925
    -0.18284
    -0.28128
    -0.25856
    -0.28885
    -0.27371
    -0.28885
    -0.14497
    -0.28885
    -0.40244
    -0.41758
    -0.40244
    -0.33429
    -0.34186
    -0.44787
    -0.44787
    -0.36457
    -0.32671
    -0.34186
    -0.31914
    -0.25856
    -0.20555
    -0.12226
    -0.14497
     0.01405
    -0.06925
    -0.02382
     0.27908
     0.33209
     0.25636
     0.37752
     0.40781
     0.47596
     0.48354
     0.35480
     0.46839
     0.54411
     0.65770
     0.78643
     0.61227
     0.69556
     0.75614
     0.45325
     0.40781
     0.52140
     0.58198
     0.52897
     0.55169
     0.77129
     0.52897
     0.43053
     0.39267
     1.11962
     1.43766
     1.55882
     1.02875
     0.60469
     0.02919
     0.71071
     1.01360
     0.64256
    -0.24342
    -0.41001
    -0.04653
    -0.00867
    -0.69776
    -0.59175
     0.33209
     0.21093
    -0.16769
    -0.26613
    -0.48573
    -0.34186
    -0.04653
     0.05191
     0.22607
     0.69556
     0.94545
     1.05904
     0.89245
     0.80915
     0.69556
     0.34723
     0.30180
     0.31694
     0.15792
     0.02162
    -0.13740
    -0.17526
    -0.25856
    -0.19041
    -0.50088
    -0.41758
    -0.39486
    -0.29642
    -0.34186
    -0.34943
    -0.43273
    -0.37215
    -0.52360
    -0.21313
    -0.43273
    -0.24342
    -0.34186
    -0.40244
    -0.31157
    -0.27371
    -0.41001
    -0.36457
    -0.12983
    -0.20555
    -0.35700
    -0.16012
    -0.32671
    -0.24342
    -0.22070
    -0.31157
    -0.26613
    -0.28885
    -0.41001
    -0.32671
    -0.19798
    -0.11469
    -0.33429
    -0.21313
    -0.10711
    -0.19041
    -0.12226
    -0.17526
    -0.24342
     0.02162
    -0.08440
    -0.05411
    -0.00867
    -0.10711
     0.03676
     0.04434
     0.04434
    -0.00110
     0.14278
    -0.12983
     0.09734
     0.08977
     0.02162
     0.09734
     0.00647
     0.02919
     0.02919
     0.00647
     0.02162
     0.08977
     0.05948
    -0.02382
    -0.10711
    -0.03139
    -0.09954
    -0.15255
    -0.05411
    -0.03896
     0.01405
    -0.06925
    -0.06925
    -0.24342
    -0.14497
    -0.25099
    -0.27371
    -0.26613
    -0.16012
    -0.24342
    -0.16769
    -0.19041
    -0.20555
    -0.40244
    -0.35700
    -0.20555
    -0.32671
    -0.22827
    -0.39486
    -0.18284
    -0.33429
    -0.41001
    -0.16769
    -0.16769
    -0.28128
    -0.20555
    -0.22070
    -0.24342
    -0.13740
    -0.26613
    -0.19041
    -0.22070
    -0.11469
    -0.10711
    -0.02382
    -0.09954
    -0.07682
    -0.15255
    -0.12983
    -0.12983
    -0.12226
    -0.00110
    -0.02382
    -0.15255
    -0.07682
    -0.03139
    -0.12983
     0.05948
     0.01405
     0.05948
    -0.09954
    -0.07682
     0.08220
    -0.03139
     0.10491
     0.08220
     0.09734
     0.27908
     0.20336
     0.17307
     0.19578
     0.24122
     0.27151
     0.30937
     0.52140
     0.46839
     0.41538
     0.46082
     0.62741
     0.75614
     0.79400
     0.95302
     0.98331
     1.08176
     0.86973
     1.02875
     1.06661
     1.31650
     1.25592
     1.17262
     1.31650
     1.30136
     1.10447
     1.24835
     0.85458
     0.65770
     0.48354
     0.73342
     0.72585
     0.68042
     0.23365
     0.11249
    -0.14497
    -0.40244
    -0.42515
    -0.12226
    -0.62204
    -2.28039
    -3.43140
    -2.12895
    -0.74320
    -0.06925
    -0.57660
    -1.27326
    -1.65188
    -1.79576
    -1.53830
    -1.47772
    -1.03095
    -0.59932
    -0.28128
     0.02919
     0.05948
     0.05191
     0.18064
     0.26394
     0.42296
     0.24122
     0.21850
     0.03676
     0.03676
     0.15035
     0.13520
     0.15035
     0.02162
    -0.08440
     0.11249
    -0.12226
     0.07463
     0.13520
    -0.04653
    -0.04653
    -0.12983
    -0.03896
    -0.03139
    -0.11469
    -0.10711
    -0.15255
    -0.09197
    -0.14497
    -0.17526
    -0.07682
    -0.23584
    -0.22070
    -0.30400
    -0.19798
    -0.26613
    -0.25856
    -0.10711
    -0.21313
    -0.12226
    -0.18284
    -0.13740
    -0.12983
    -0.19798
    -0.00867
     0.01405
     0.35480
    -0.18284
    -0.06925
    -0.15255
    -0.11469
     0.08977
    -0.11469
    -0.04653
    -0.00867
     0.01405
    -0.30400
    -0.22070
    -0.39486
    -0.26613
    -0.22070
    -0.40244
    -0.27371
    -0.40244
    -0.22070
    -0.44030
    -0.30400
    -0.29642
    -0.37972
    -0.44787
    -0.34186
    -0.15255
    -0.24342
    -0.21313
    -0.34186
    -0.28885
    -0.15255
    -0.03896
     0.00647
    -0.24342
    -0.36457
    -0.14497
    -0.05411
     0.01405
    -0.10711
    -0.20555
    -0.01624
     0.02162
    -0.02382
    -0.09197
    -0.09197
    -0.08440
    -0.07682
     0.04434
     0.00647
    -0.10711
    -0.15255
    -0.15255
    -0.03139
     0.09734
     0.02919
    -0.22827
    -0.03139
    -0.00110
    -0.00110
    -0.08440
    -0.09954
    -0.11469
    -0.06168
    -0.01624
    -0.00867
    -0.04653
    -0.07682
    -0.09954
    -0.16012
    -0.06168
     0.04434
    -0.08440
    -0.11469
     0.00647
    -0.05411
    -0.03896
    -0.19041
    -0.08440
    -0.11469
    -0.18284
     0.03676
    -0.06168
    -0.15255
    -0.10711
    -0.12226
    -0.14497
     0.03676
    -0.06168
    -0.13740
    -0.09197
     0.08220
     0.10491
    -0.04653
     0.17307
     0.01405
     0.18821
     0.10491
     0.32451
     0.09734
     0.29422
     0.23365
     0.40781
     0.37752
     0.19578
     0.30937
     0.30180
     0.32451
     0.39267
     0.30180
     0.31694
     0.68042
     0.66527
     0.76371
     0.55926
     0.59712
     1.02875
     1.03632
     1.33922
     1.33922
     1.42251
     1.58911
     1.52853
     1.83900
     1.62697
     1.53610
     1.85414
     1.82385
     1.74813
     1.42251
     1.18020
     0.94545
     0.77886
     0.13520
     0.36995
     0.81672
    -0.51602
    -3.05278
    -3.15122
    -1.50044
     0.12763
    -0.22070
    -0.81135
    -1.71246
    -2.00779
    -2.20467
    -1.71246
    -1.18997
    -0.95522
    -0.50088
    -0.43273
    -0.11469
    -0.01624
     0.03676
     0.11249
    -0.02382
    -0.03896
    -0.30400
    -0.06925
    -0.20555
    -0.20555
    -0.32671
    -0.23584
    -0.27371
    -0.22070
    -0.28128
    -0.38729
    -0.32671
    -0.28128
    -0.19041
    -0.27371
    -0.34943
    -0.22070
    -0.25856
    -0.34943
    -0.19041
    -0.20555
    -0.31914
    -0.18284
    -0.22070
    -0.21313
    -0.34186
    -0.34943
    -0.35700
    -0.16769
    -0.16769
    -0.28885
    -0.30400
    -0.31157
    -0.30400
    -0.40244
    -0.29642
    -0.30400
    -0.31157
    -0.28128
    -0.21313
    -0.06168
    -0.18284
    -0.30400
    -0.31157
    -0.15255
    -0.05411
    -0.09197
    -0.08440
    -0.15255
    -0.05411
    -0.10711
     0.04434
    -0.05411
    -0.00867
     0.01405
     0.06705
     0.01405
     0.01405
     0.09734
    -0.00867
    -0.03896
     0.24879
     0.21850
     0.24879
    -0.06168
     0.19578
     0.27151
     0.06705
     0.18821
     0.20336
     0.10491
     0.06705
     0.21093
     0.14278
     0.09734
     0.06705
     0.02162
     0.10491
     0.12763
    -0.06168
     0.02919
    -0.06925
     0.02919
     0.10491
    -0.01624
     0.06705
    -0.06925
     0.12006
     0.15035
     0.09734
     0.09734
    -0.03896
    -0.11469
    -0.00867
     0.21093
     0.03676
     0.03676
     0.13520
     0.02162
     0.02919
    -0.10711
     0.05191
     0.07463
     0.08220
     0.11249
     0.01405
    -0.02382
     0.25636
    -0.14497
     0.06705
     0.15792
     0.12763
     0.05191
     0.12006
     0.07463
     0.07463
     0.08977
     0.20336
     0.16549
     0.18821
     0.21093
     0.31694
     0.21093
     0.27151
     0.34723
     0.15035
     0.38509
     0.22607
     0.23365
     0.27151
     0.29422
     0.23365
     0.09734
     0.38509
     0.13520
     0.25636
     0.21850
     0.30180
     0.24122
     0.17307
     0.12763
     0.04434
     0.25636
     0.32451
     0.41538
     0.14278
     0.29422
     0.54411
     0.30937
     0.14278
    -0.09954
    -0.59175
    -1.45500
    -1.64431
    -1.16725
     0.09734
     1.14233
    -0.19798
    -2.06079
    -1.87148
     0.74100
     0.39267
     0.36238
    -0.59932
    -0.57660
     0.12763
     0.90002
     1.45280
     1.36951
     1.52853
     1.33165
     1.39222
     1.21806
     1.15748
     1.08933
     0.93031
     0.75614
     0.73342
     0.59712
     0.52897
     0.40781
     0.27908
     0.25636
     0.05191
    -0.05411
    -0.15255
    -0.29642
    -0.31157
    -0.20555
    -0.34186
    -0.41758
    -0.59175
    -0.52360
    -0.57660
    -0.47059
    -0.61446
    -0.47816
    -0.66747
    -0.72805
    -0.61446
    -0.51602
    -0.55389
    -0.43273
     0.20336
     0.43053
    -0.20555
    -0.46302
     0.15035
     0.32451
     0.15035
     0.25636
     0.32451
    -0.10711
    -0.05411
    -0.09954
     0.02919
    -0.05411
    -0.12226
    -0.30400
    -0.31914
    -0.53874
    -0.51602
    -0.80377
    -0.65233
    -0.59932
    -0.60689
    -0.55389
    -0.42515
    -0.48573
    -0.37972
    -0.39486
    -0.45544
    -0.17526
    -0.19041
    -0.23584
    -0.17526
    -0.19798
    -0.24342
    -0.23584
    -0.16012
    -0.09197
    -0.14497
    -0.19798
    -0.11469
    -0.14497
    -0.21313
    -0.20555
    -0.07682
    -0.02382
    -0.11469
    -0.06925
     0.06705
    -0.19798
    -0.02382
    -0.10711
     0.02162
     0.06705
     0.17307
     0.07463
     0.03676
     0.04434
     0.12006
     0.08220
     0.04434
     0.02919
     0.15035
     0.12006
     0.24122
     0.06705
     0.17307
    -0.00110
     0.07463
     0.13520
     0.21850
     0.08977
     0.14278
     0.15792
     0.19578
     0.10491
     0.00647
     0.04434
     0.19578
     0.15792
     0.16549
     0.15792
    -0.00867
    -0.01624
    -0.08440
     0.01405
     0.25636
     0.09734
    -0.03139
     0.04434
     0.14278
     0.13520
    -0.00110
     0.06705
     0.00647
     0.24122
     0.03676
     0.24122
     0.00647
    -0.00867
     0.14278
     0.23365
     0.19578
     0.15035
     0.05948
     0.13520
     0.17307
     0.38509
     0.12763
    -0.05411
    -0.16012
    -0.53874
    -1.12182
    -1.83362
    -1.90177
    -1.25812
    -0.69019
    -0.90222
    -2.31826
    -3.04521
    -1.25812
    -0.92493
     0.16549
    -0.48573
    -1.15968
    -0.79620
    -0.00110
     0.86973
     1.29378
     1.60425
     1.84657
     1.99802
     2.19490
     2.24791
     2.39936
     2.16461
     2.01316
     2.04345
     1.74056
     1.67240
     1.35436
     1.23320
     1.01360
     0.96817
     0.89245
     0.85458
     0.52140
     0.47596
     0.52140
     0.24122
     0.41538
     0.39267
     0.28665
     0.16549
     0.15035
     0.23365
     0.15792
     0.00647
    -0.06168
    -0.06168
    -0.11469
     0.08220
     0.02162
    -0.16769
    -0.15255
    -0.22070
    -0.09197
    -0.12983
    -0.09954
    -0.25856
    -0.27371
    -0.14497
    -0.11469
    -0.15255
    -0.29642
    -0.00867
    -0.21313
     0.02162
     0.00647
    -0.10711
    -0.00110
    -0.16769
    -0.06168
     0.16549
     0.18064
     0.05948
     0.13520
     0.16549
     0.09734
     0.21093
     0.08220
     0.05948
     0.25636
     0.20336
     0.40781
     0.25636
     0.23365
     0.43053
     0.18821
     0.43810
     0.41538
     0.49111
     0.25636
     0.34723
     0.68042
     0.53654
     0.48354
     0.45325
     0.55926
     0.55926
     0.61984
     0.64256
     0.51382
     0.55169
     0.31694
     0.29422
     0.37752
     0.33209
     0.10491
     0.18821
     0.10491
     0.05191
    -0.01624
    -0.22070
    -0.25856
    -0.35700
    -0.32671
    -0.44030
    -0.59175
    -0.51602
    -0.50088
    -0.53874
    -0.36457
    -0.53874
    -0.59175
    -0.59175
    -0.47816
    -0.46302
    -0.44030
    -0.46302
    -0.51602
    -0.32671
    -0.25099
    -0.25099
    -0.11469
    -0.25856
    -0.19041
    -0.20555
    -0.19798
     0.01405
    -0.01624
    -0.16012
     0.02162
     0.07463
    -0.00110
    -0.00867
     0.02162
    -0.00110
     0.16549
     0.11249
     0.10491
     0.06705
     0.05191
    -0.04653
     0.20336
     0.06705
     0.33209
     0.08977
     0.33209
     0.11249
     0.23365
     0.12763
     0.08220
     0.08977
     0.17307
     0.08977
    -0.18284
    -0.48573
    -1.02337
    -1.65946
    -1.74275
    -1.73518
    -1.18997
    -0.44787
    -0.00110
    -0.99308
    -1.46257
    -0.19798
    -0.03139
     0.41538
    -0.22070
    -0.19041
     0.19578
     0.96817
     1.86929
     1.93744
     1.84657
     2.14189
     1.98287
     1.49067
     1.58153
     1.36193
     1.09690
     1.17262
     1.08933
     0.84701
     0.81672
     0.70314
     0.67285
     0.79400
     0.49868
     0.23365
     0.14278
     0.25636
     0.34723
     0.12763
     0.07463
    -0.09197
    -0.03139
    -0.00867
    -0.00110
    -0.16012
    -0.10711
    -0.12226
    -0.12983
     0.02162
    -0.08440
    -0.09954
    -0.12226
    -0.24342
    -0.02382
    -0.01624
    -0.02382
    -0.03139
     0.07463
    -0.07682
    -0.00867
     0.02919
    -0.06168
    -0.00110
     0.12763
     0.08220
     0.04434
    -0.03139
     0.01405
    -0.05411
     0.08977
     0.05191
     0.02919
     0.11249
     0.05948
     0.02919
     0.12763
     0.05191
     0.09734
     0.05191
     0.18821
     0.28665
     0.12763
     0.18064
     0.22607
     0.02162
     0.34723
     0.30180
     0.50625
     0.26394
     0.27151
     0.33966
     0.43053
     0.28665
     0.42296
     0.35480
     0.38509
     0.48354
     0.46839
     0.56683
     0.31694
     0.32451
     0.47596
     0.42296
     0.42296
     0.42296
     0.35480
     0.48354
     0.49111
     0.47596
     0.32451
     0.33209
     0.36995
     0.38509
     0.30180
     0.46082
     0.33966
     0.20336
     0.25636
     0.34723
     0.24879
     0.40024
     0.26394
     0.19578
     0.31694
     0.18064
     0.19578
     0.21850
     0.25636
     0.09734
     0.26394
     0.34723
     0.13520
     0.24879
     0.10491
     0.21093
     0.22607
     0.21850
     0.23365
     0.05191
     0.13520
     0.27908
     0.06705
     0.33966
     0.18064
     0.12763
     0.01405
     0.23365
     0.19578
     0.23365
     0.02162
     0.20336
     0.26394
     0.18064
     0.30180
     0.20336
     0.21850
     0.26394
     0.25636
     0.28665
     0.18064
     0.27908
     0.39267
     0.33209
     0.18064
     0.37752
     0.08977
     0.24122
     0.32451
     0.26394
     0.29422
     0.18821
     0.16549
    -0.00867
     0.10491
     0.04434
     0.08977
    -0.11469
    -0.14497
    -0.43273
    -0.39486
    -0.85678
    -1.26569
    -2.03051
    -2.33340
    -2.43942
    -2.13652
    -0.26613
     1.33922
     1.08933
     0.13520
     0.73342
     1.23320
     1.93744
     1.56639
     1.49824
     1.52853
     2.05102
     3.13388
     3.56551
     3.58822
     3.66395
     3.05815
     2.16461
     2.02073
     1.08933
     0.70314
     0.31694
     0.31694
     0.18821
     0.23365
     0.18064
    -0.02382
    -0.12226
    -0.25856
    -0.31914
    -0.12983
    -0.34943
    -0.69776
    -0.55389
    -0.58417
    -0.75077
    -0.72805
    -0.76591
    -0.73562
    -0.61446
    -0.61446
    -0.69776
    -0.67504
    -0.67504
    -0.59175
    -0.70533
    -0.71291
    -0.45544
    -0.49331
    -0.61446
    -0.38729
    -0.44787
    -0.41758
    -0.40244
    -0.46302
    -0.43273
    -0.47059
    -0.33429
    -0.46302
    -0.28885
    -0.18284
    -0.33429
    -0.50845
    -0.28128
    -0.28885
    -0.39486
    -0.32671
    -0.41001
    -0.34943
    -0.44030
    -0.39486
    -0.34943
    -0.22070
    -0.19798
    -0.37972
    -0.24342
    -0.18284
    -0.22827
    -0.34186
    -0.15255
    -0.27371
    -0.19798
    -0.20555
    -0.09954
    -0.06168
    -0.21313
    -0.08440
    -0.04653
    -0.11469
    -0.03139
     0.02162
    -0.13740
    -0.09197
     0.04434
    -0.14497
    -0.04653
    -0.05411
    -0.06925
     0.01405
    -0.00867
    -0.07682
     0.06705
    -0.19041
    -0.22827
    -0.07682
    -0.03896
    -0.00110
    -0.15255
    -0.00867
    -0.08440
    -0.07682
    -0.02382
    -0.09954
    -0.06168
    -0.07682
    -0.03139
     0.03676
    -0.09197
    -0.09197
    -0.06168
    -0.04653
    -0.02382
     0.06705
    -0.06168
    -0.16769
    -0.16769
     0.01405
    -0.11469
     0.08977
     0.02162
    -0.13740
    -0.06925
     0.04434
     0.04434
    -0.00867
    -0.09197
    -0.11469
     0.04434
    -0.00110
     0.03676
    -0.03139
    -0.11469
    -0.00867
    -0.12983
     0.03676
     0.01405
     0.09734
    -0.15255
    -0.06925
     0.12763
     0.05191
     0.05948
    -0.06925
     0.12006
     0.13520
     0.18064
     0.06705
     0.04434
    -0.00867
     0.12763
    -0.00110
     0.23365
     0.16549
     0.02919
     0.11249
     0.07463
     0.05191
     0.05191
     0.06705
     0.04434
     0.18064
     0.24879
     0.08977
     0.03676
     0.00647
    -0.00110
    -0.02382
     0.18821
     0.05191
    -0.02382
    -0.24342
    -0.11469
    -0.14497
    -0.12983
    -0.51602
    -0.64475
    -0.45544
    -0.56903
    -0.72805
    -0.75077
    -0.87193
    -1.06124
    -1.43986
    -1.22783
    -0.74320
    -0.75077
    -1.11424
    -1.43986
    -1.07638
    -0.00110
     1.20291
     0.83187
     0.61227
     0.33966
    -0.53874
    -1.11424
     0.02162
     1.18020
     1.02118
     1.32407
     1.14233
     0.68799
     0.46839
     0.24879
     0.37752
     0.05948
     0.15035
     0.17307
     0.04434
     0.27908
     0.43053
     0.49111
     0.40781
     0.29422
     0.31694
     0.40781
     0.55169
     0.39267
     0.35480
     0.30180
     0.36995
     0.48354
     0.18821
     0.06705
     0.25636
     0.21850
     0.21850
     0.43810
     0.23365
     0.21850
     0.27151
     0.14278
     0.32451
     0.37752
     0.15035
     0.16549
     0.22607
     0.25636
     0.25636
     0.19578
     0.24879
     0.24122
     0.33209
     0.23365
     0.25636
     0.29422
     0.11249
     0.24122
     0.15792
     0.27151
     0.27908
     0.13520
     0.30180
     0.25636
     0.27151
     0.15792
     0.21850
     0.17307
     0.26394
     0.21093
     0.21093
     0.13520
     0.23365
    -0.00867
     0.16549
     0.31694
     0.02919
     0.16549
     0.05191
     0.06705
     0.25636
     0.11249
    -0.00110
     0.07463
     0.05948
     0.08977
     0.23365
     0.09734
     0.04434
     0.05191
     0.13520
     0.23365
     0.22607
     0.05948
     0.06705
     0.15792
     0.27908
     0.22607
     0.16549
     0.08977
     0.15035
     0.13520
     0.25636
     0.24879
     0.10491
     0.06705
     0.12006
     0.25636
     0.27151
     0.12006
     0.21093
     0.01405
     0.10491
     0.02919
     0.02162
     0.02162
     0.12006
    -0.01624
     0.04434
     0.11249
     0.08977
    -0.00110
    -0.11469
    -0.04653
     0.04434
     0.13520
    -0.02382
    -0.01624
    -0.02382
     0.17307
     0.02162
     0.02919
    -0.09197
     0.23365
     0.11249
     0.06705
     0.10491
     0.05948
     0.06705
     0.18821
     0.24879
     0.16549
     0.11249
     0.15035
     0.23365
     0.24879
     0.14278
     0.07463
     0.18821
     0.07463
     0.27908
     0.19578
     0.20336
     0.08977
     0.06705
     0.12763
     0.21850
     0.18821
     0.10491
     0.11249
     0.07463
     0.11249
     0.12006
     0.08977
     0.14278
    -0.01624
     0.14278
     0.08220
     0.08220
    -0.12983
    -0.33429
    -0.41001
     0.00647
    -0.16769
    -0.22070
    -0.51602
    -0.71291
    -0.82649
    -1.11424
    -1.46257
    -1.84119
    -2.06837
    -1.93206
    -0.34186
    -0.02382
    -0.65233
    -0.90222
    -0.52360
     2.25548
     4.20159
     3.59580
     1.60425
     0.81672
     0.90759
     2.52809
     3.19446
     3.92898
     4.18644
     4.13344
     3.03544
     2.56595
     1.54367
     1.03632
     0.40781
     0.01405
    -0.09954
    -0.26613
    -0.36457
    -0.44787
    -0.32671
    -0.62961
    -0.68262
    -0.61446
    -0.74320
    -0.76591
    -0.72805
    -0.81892
    -0.78863
    -0.75834
    -0.78106
    -0.88707
    -0.60689
    -0.49331
    -0.56903
    -0.79620
    -0.65233
    -0.40244
    -0.44787
    -0.43273
    -0.59175
    -0.37972
    -0.29642
    -0.29642
    -0.23584
    -0.18284
    -0.16769
    -0.31157
    -0.15255
    -0.12983
    -0.02382
    -0.10711
    -0.21313
    -0.04653
    -0.03896
    -0.03896
    -0.15255
    -0.03896
     0.02162
    -0.04653
    -0.00110
     0.05191
    -0.11469
    -0.02382
    -0.10711
    -0.00110
     0.08977
    -0.12226
    -0.00867
    -0.08440
    -0.19041
    -0.00110
    -0.09954
    -0.03896
    -0.04653
    -0.09197
    -0.18284
    -0.21313
    -0.04653
    -0.19798
    -0.33429
    -0.16012
    -0.03896
    -0.10711
    -0.13740
    -0.16769
    -0.21313
    -0.10711
    -0.16769
    -0.03139
    -0.16769
    -0.18284
    -0.06925
    -0.15255
     0.04434
    -0.03896
    -0.13740
    -0.14497
     0.03676
    -0.06925
    -0.00867
    -0.03896
    -0.03139
    -0.16769
    -0.09954
    -0.03139
    -0.02382
    -0.04653
    -0.05411
    -0.12983
    -0.18284
     0.05191
    -0.07682
    -0.17526
     0.02162
    -0.25099
     0.05191
    -0.06925
    -0.17526
    -0.15255
    -0.10711
    -0.11469
    -0.12983
    -0.06168
    -0.00867
    -0.03139
    -0.17526
     0.00647
    -0.06925
    -0.19041
    -0.04653
    -0.06925
    -0.00867
    -0.09954
    -0.06925
    -0.09197
    -0.06925
    -0.09954
     0.07463
     0.00647
    -0.06168
    -0.09197
    -0.17526
     0.02919
     0.02162
    -0.12226
    -0.04653
    -0.00867
    -0.09954
    -0.09197
    -0.03139
    -0.12983
    -0.08440
    -0.12983
    -0.12226
    -0.03896
    -0.16012
    -0.25099
    -0.45544
    -0.59932
    -0.82649
    -1.49286
    -1.85634
    -2.51514
    -2.88619
    -2.09866
    -0.50088
    -0.18284
    -1.26569
    -1.56102
    -0.85678
     0.70314
     1.71027
     0.36995
     0.19578
    -0.06168
     0.65770
     1.64211
     2.18733
     2.66439
     2.94457
     2.35392
     2.11160
     1.67240
     1.19534
     0.73342
     0.52140
     0.52897
     0.52897
     0.26394
     0.33209
     0.26394
     0.21093
     0.32451
     0.07463
     0.11249
     0.01405
     0.02919
    -0.15255
    -0.17526
    -0.35700
    -0.20555
    -0.28128
    -0.27371
    -0.24342
    -0.32671
    -0.41001
    -0.34186
    -0.50088
    -0.44030
    -0.59175
    -0.33429
    -0.37972
    -0.49331
    -0.43273
    -0.17526
    -0.28885
    -0.28128
    -0.25856
    -0.24342
    -0.16769
    -0.05411
    -0.13740
     0.11249
    -0.09954
    -0.00110
     0.00647
    -0.00110
     0.15792
     0.04434
    -0.13740
     0.04434
    -0.01624
    -0.11469
    -0.22827
    -0.30400
    -0.35700
    -0.24342
    -0.41001
    -0.55389
    -0.59175
    -0.78863
    -0.78106
    -0.87193
    -0.81135
    -0.91736
    -0.94008
    -0.93251
    -1.03852
    -0.98551
    -1.12939
    -1.18997
    -1.06881
    -0.88707
    -1.01580
    -1.03095
    -1.13696
    -0.95522
    -1.07638
    -0.97037
    -0.67504
    -0.84921
    -0.74320
    -0.91736
    -0.72805
    -0.66747
    -0.69776
    -0.72048
    -0.59932
    -0.37972
    -0.45544
    -0.34943
    -0.31157
    -0.48573
    -0.34186
    -0.32671
    -0.10711
    -0.12226
    -0.17526
    -0.10711
    -0.01624
     0.18064
    -0.04653
    -0.05411
     0.08220
    -0.01624
     0.15792
     0.18821
     0.02919
     0.00647
     0.02162
    -0.05411
     0.06705
     0.08977
     0.10491
    -0.13740
     0.06705
     0.09734
    -0.01624
    -0.14497
    -0.22070
    -0.10711
    -0.03139
     0.08977
     0.02919
    -0.19798
     0.07463
    -0.07682
    -0.16769
     0.02919
    -0.03896
    -0.15255
    -0.28128
    -0.41758
    -0.96280
    -1.56859
    -1.81848
    -1.52315
    -1.12939
    -0.60689
    -0.79620
    -1.22026
    -1.01580
    -0.69776
    -1.15211
    -1.80333
    -1.25812
    -0.55389
     0.30180
     0.57440
     0.70314
     0.92274
     0.69556
     0.86216
     0.83187
     1.10447
     1.30136
     1.18777
     1.15748
     1.08176
     1.02875
     1.23320
     1.27107
     0.97574
     0.80915
     0.78643
     0.72585
     0.88487
     0.57440
     0.64256
     0.41538
     0.52897
     0.54411
     0.43810
     0.24879
     0.21093
     0.05191
     0.02162
     0.18064
     0.11249
     0.05948
    -0.20555
    -0.14497
    -0.10711
    -0.09197
    -0.25856
    -0.36457
    -0.13740
    -0.13740
    -0.22070
    -0.26613
    -0.29642
    -0.34186
    -0.33429
    -0.16012
    -0.09954
    -0.36457
    -0.22827
    -0.24342
    -0.22827
    -0.30400
    -0.14497
    -0.26613
    -0.25856
    -0.27371
    -0.10711
    -0.08440
    -0.14497
    -0.07682
    -0.19798
    -0.16012
     0.13520
    -0.12226
     0.04434
    -0.13740
    -0.00110
    -0.02382
     0.18821
    -0.15255
    -0.03139
     0.12006
    -0.00110
     0.08977
    -0.09197
    -0.00110
    -0.00867
    -0.09197
    -0.00867
     0.05191
    -0.06168
    -0.08440
    -0.05411
     0.06705
    -0.01624
    -0.03896
    -0.21313
     0.02162
     0.03676
     0.05191
    -0.16769
    -0.10711
    -0.22070
    -0.00867
    -0.00110
    -0.02382
    -0.14497
    -0.23584
    -0.22070
    -0.06925
    -0.15255
    -0.19798
    -0.19041
    -0.23584
    -0.12226
    -0.16769
    -0.16012
    -0.18284
    -0.29642
    -0.36457
    -0.16769
    -0.19041
    -0.25856
    -0.31914
    -0.19041
    -0.28128
    -0.09954
    -0.28885
    -0.20555
    -0.28885
    -0.19041
    -0.19041
    -0.12983
    -0.20555
    -0.33429
    -0.34186
    -0.26613
    -0.20555
    -0.56146
    -0.97794
    -1.68975
    -2.35612
    -2.11380
    -1.12182
    -0.94008
    -0.85678
    -1.34142
    -0.69776
    -0.55389
    -0.76591
    -0.37215
    -0.75834
     0.19578
     0.68799
     1.40737
     1.63454
     1.93744
     2.11160
     2.20247
     2.22519
     2.07374
     1.94501
     2.00559
     1.67998
     1.64969
     1.35436
     1.04389
     0.97574
     0.88487
     0.58198
     0.43053
    -0.00110
    -0.00867
     0.02919
    -0.08440
    -0.21313
    -0.39486
    -0.34943
    -0.40244
    -0.34943
    -0.44030
    -0.50088
    -0.50845
    -0.71291
    -0.79620
    -0.62204
    -0.57660
    -0.61446
    -0.68262
    -0.62204
    -0.75834
    -0.73562
    -0.47816
    -0.55389
    -0.53874
    -0.62204
    -0.39486
    -0.47059
    -0.41758
    -0.44030
    -0.59175
    -0.41001
    -0.28128
    -0.22070
    -0.27371
    -0.41001
    -0.31914
    -0.26613
    -0.22070
    -0.16769
    -0.23584
    -0.27371
    -0.22070
    -0.10711
    -0.16769
    -0.16769
    -0.41758
    -0.33429
    -0.15255
    -0.21313
    -0.08440
    -0.22070
    -0.26613
    -0.28128
    -0.26613
    -0.16012
    -0.29642
    -0.35700
    -0.21313
    -0.21313
    -0.25856
    -0.22827
    -0.18284
    -0.36457
    -0.39486
    -0.17526
    -0.21313
    -0.31914
    -0.30400
    -0.31157
    -0.31914
    -0.19798
    -0.25856
    -0.28128
    -0.22827
    -0.35700
    -0.31157
    -0.22827
    -0.26613
    -0.54631
    -0.17526
    -0.27371
    -0.24342
    -0.25856
    -0.32671
    -0.31157
    -0.31914
    -0.16769
    -0.37215
    -0.14497
    -0.36457
    -0.31914
    -0.21313
    -0.28128
    -0.31914
    -0.31914
    -0.47059
    -0.15255
    -0.29642
    -0.27371
    -0.41758
    -0.35700
    -0.44787
    -0.40244
    -0.56146
    -0.36457
    -0.46302
    -0.47059
    -0.38729
    -0.52360
    -0.50088
    -0.62204
    -0.53117
    -0.52360
    -0.43273
    -0.55389
    -0.46302
    -0.46302
    -0.31157
    -0.44787
    -0.37215
    -0.34186
    -0.24342
    -0.28885
    -0.30400
    -0.37215
    -0.53117
    -0.78863
    -1.30355
    -1.99264
    -2.52271
    -2.12895
    -1.81091
    -1.29598
    -1.36413
    -2.31826
    -1.65188
    -0.82649
    -0.14497
    -0.89464
    -1.24297
    -0.98551
     0.18821
     1.18020
     1.34679
     1.85414
     2.08131
     2.08889
     2.11918
     2.16461
     2.28577
     2.03588
     1.75570
     1.74056
     1.30136
     1.43009
     1.27107
     1.08933
     0.72585
     0.66527
     0.39267
     0.29422
     0.24879
     0.13520
     0.01405
    -0.00867
    -0.03896
     0.06705
    -0.13740
    -0.19041
    -0.22070
    -0.22827
    -0.27371
    -0.40244
    -0.36457
    -0.49331
    -0.32671
    -0.50088
    -0.44030
    -0.33429
    -0.56146
    -0.59175
    -0.53117
    -0.49331
    -0.64475
    -0.56146
    -0.59175
    -0.37972
    -0.35700
    -0.31157
    -0.46302
    -0.41758
    -0.22827
    -0.36457
    -0.22070
    -0.26613
    -0.27371
    -0.16769
    -0.13740
    -0.16769
    -0.32671
    -0.12226
    -0.22070
    -0.25856
    -0.03896
    -0.03896
    -0.16769
    -0.09197
    -0.01624
    -0.12983
     0.09734
    -0.08440
     0.03676
     0.02919
    -0.00110
     0.21850
     0.18064
    -0.02382
     0.08977
     0.16549
     0.09734
     0.16549
     0.30937
     0.02162
     0.09734
     0.15035
     0.07463
     0.23365
     0.16549
     0.08977
     0.08220
    -0.03896
    -1.42471
     0.19578
     0.62741
     0.06705
     0.01405
     0.01405
    -0.21313
    -0.19798
    -0.10711
    -0.06925
    -0.03139
     0.07463
     0.09734
     0.03676
    -0.00110
     0.10491
     0.07463
     0.11249
    -0.14497
    -0.16769
     0.08977
     0.09734
     0.01405
    -0.03139
    -0.03139
     0.11249
    -0.06168
     0.14278
     0.09734
     0.08220
     0.01405
     0.12006
     0.08977
     0.14278
    -0.00110
     0.09734
    -0.06168
     0.03676
    -0.11469
    -0.31157
    -0.25856
    -0.31914
    -0.32671
    -0.34186
    -0.44030
    -0.48573
    -0.59175
    -0.92493
    -0.82649
    -0.87193
    -0.99308
    -1.22026
    -1.18240
    -1.46257
    -1.61402
    -2.19710
    -2.83318
    -2.15166
    -0.58417
     0.15035
    -1.53830
    -1.18240
     0.29422
     1.07418
     0.30180
    -0.06168
     0.55169
     1.60425
     2.09646
     2.55080
     2.75526
     2.83856
     2.77798
     2.50537
     2.24791
     2.17976
     2.18733
     1.86171
     1.35436
     1.10447
     0.90002
     0.68799
     0.40781
     0.11249
    -0.06168
    -0.27371
    -0.20555
    -0.29642
    -0.43273
    -0.62204
    -0.60689
    -0.75834
    -0.60689
    -0.59932
    -0.72048
    -0.63718
    -0.68262
    -0.65990
    -0.59932
    -0.55389
    -0.62961
    -0.53874
    -0.56146
    -0.43273
    -0.34186
    -0.41758
    -0.43273
    -0.44030
    -0.46302
    -0.18284
    -0.19798
    -0.26613
    -0.29642
    -0.13740
    -0.08440
    -0.24342
    -0.31157
    -0.24342
    -0.24342
    -0.00867
    -0.12983
    -0.17526
    -0.17526
    -0.19041
    -0.28128
    -0.06925
    -0.06168
    -0.25856
    -0.19798
    -0.12983
    -0.09197
    -0.12983
    -0.10711
    -0.22070
    -0.14497
    -0.06925
    -0.01624
    -0.16012
    -0.07682
    -0.08440
    -0.04653
    -0.02382
     0.05191
     0.13520
    -0.01624
     0.07463
    -0.00110
     0.09734
    -0.08440
    -0.01624
     0.05948
     0.02162
     0.05191
    -0.09954
    -0.19041
    -0.08440
    -0.21313
    -0.08440
    -0.00867
    -0.15255
    -0.30400
    -0.31157
    -0.24342
    -0.16012
    -0.12226
    -0.25856
    -0.30400
    -0.11469
    -0.07682
    -0.13740
    -0.28128
    -0.30400
    -0.28128
    -0.17526
    -0.16012
    -0.15255
    -0.29642
    -0.25099
    -0.18284
    -0.22827
    -0.24342
    -0.30400
    -0.31157
    -0.33429
    -0.25856
    -0.21313
    -0.18284
    -0.28128
    -0.34186
    -0.38729
    -0.28885
    -0.00867
    -0.31914
    -0.34943
    -0.37972
    -0.23584
    -0.19798
    -0.30400
    -0.34186
    -0.22827
    -0.14497
    -0.19041
    -0.09197
    -0.46302
    -0.52360
    -0.70533
    -0.97794
    -1.74275
    -2.56057
    -3.53742
    -2.84075
    -1.90935
    -1.47015
    -1.27326
    -2.61358
    -2.99220
    -1.83362
    -0.53117
     0.58955
     0.72585
     0.72585
     1.07418
     1.61940
     2.37664
     3.33076
     3.45949
     3.88355
     3.94413
     3.95170
     3.83811
     3.40649
     2.94457
     2.46751
     2.12675
     1.65726
     1.27107
     0.90002
     0.58198
     0.16549
     0.12763
     0.05948
    -0.18284
    -0.44030
    -0.50845
    -0.46302
    -0.61446
    -0.12983
    -0.54631
    -0.73562
    -0.79620
    -0.64475
    -0.60689
    -0.75077
    -0.78106
    -0.79620
    -0.59932
    -0.47816
    -0.69776
    -0.64475
    -0.66747
    -0.78863
    -0.61446
    -0.61446
    -0.65990
    -0.47816
    -0.62961
    -0.53874
    -0.44030
    -0.41758
    -0.43273
    -0.50845
    -0.47816
    -0.30400
    -0.20555
    -0.42515
    -0.41001
    -0.43273
    -0.19798
    -0.34186
    -0.15255
    -0.22827
    -0.40244
    -0.16769
    -0.09954
    -0.07682
    -0.19798
    -0.22827
    -0.29642
    -0.03896
    -0.00110
    -0.10711
    -0.22070
    -0.17526
     0.03676
    -0.19041
    -0.16012
    -0.12226
    -0.18284
    -0.11469
    -0.17526
    -0.15255
    -0.10711
    -0.08440
    -0.22827
    -0.12983
    -0.04653
    -0.02382
    -0.05411
    -0.10711
    -0.03896
    -0.03139
    -0.15255
    -0.03139
    -0.15255
    -0.03896
    -0.08440
     0.02162
    -0.10711
    -0.10711
    -0.22827
    -0.04653
    -0.14497
    -0.09954
    -0.11469
    -0.19041
    -0.30400
    -0.18284
    -0.20555
    -0.25856
    -0.15255
    -0.23584
    -0.09954
    -0.19798
    -0.13740
    -0.14497
    -0.30400
    -0.34943
    -0.11469
    -0.15255
    -0.20555
    -0.13740
    -0.22070
    -0.19041
    -0.28885
    -0.28885
    -0.16012
    -0.22827
    -0.25856
    -0.19041
    -0.20555
    -0.13740
    -0.21313
    -0.25856
    -0.10711
    -0.00867
    -0.04653
    -0.04653
    -0.06168
     0.02162
     0.01405
     0.15792
     0.12763
     0.18064
     0.30180
     0.30180
     0.25636
     0.16549
     0.30180
     0.18064
     0.33209
     0.30937
     0.34723
     0.23365
     0.02162
     0.08220
    -0.01624
    -0.20555
    -0.08440
    -0.37972
    -0.53117
    -0.49331
    -0.59932
    -0.73562
    -0.96280
    -0.48573
    -0.28885
    -0.34186
     0.84701
     1.61940
     1.96016
     0.87730
    -0.44787
    -0.11469
     0.92274
     0.63498
    -0.31157
    -0.94008
    -0.22827
     0.40781
     0.78643
     0.35480
    -0.26613
    -0.66747
    -0.91736
    -1.06124
    -1.19754
    -0.96280
    -0.61446
    -0.35700
     0.02919
     0.32451
     0.43810
     0.65770
     0.64256
     0.47596
     0.28665
     0.27151
     0.00647
     0.05948
    -0.09954
    -0.26613
    -0.28885
    -0.40244
    -0.44030
    -0.59932
    -0.55389
    -0.53874
    -0.62204
    -0.55389
    -0.52360
    -0.58417
    -0.77349
    -0.53117
    -0.68262
    -0.57660
    -0.58417
    -0.56903
    -0.40244
    -0.50845
    -0.38729
    -0.51602
    -0.45544
    -0.61446
    -0.23584
    -0.27371
    -0.29642
    -0.26613
    -0.27371
    -0.28128
    -0.19041
    -0.19798
    -0.06168
    -0.10711
    -0.08440
    -0.10711
    -0.00110
    -0.03139
     0.00647
    -0.03896
     0.13520
     0.08220
     0.16549
     0.05191
     0.10491
     0.08977
     0.14278
     0.01405
     0.21850
     0.14278
     0.05948
     0.21093
     0.17307
     0.13520
     0.08220
     0.06705
    -0.03896
     0.12763
     0.10491
     0.08220
     0.00647
     0.17307
    -0.14497
     0.04434
    -0.09197
     0.04434
     0.01405
     0.06705
    -0.10711
    -0.01624
    -0.03896
    -0.16012
    -0.03896
     0.02919
     0.05948
    -0.01624
    -0.09954
    -0.03896
    -0.11469
    -0.04653
    -0.02382
    -0.01624
    -0.09954
    -0.13740
    -0.10711
    -0.09197
     0.04434
    -0.21313
    -0.19041
    -0.16012
    -0.06168
    -0.12226
    -0.13740
    -0.09954
    -0.06168
    -0.15255
    -0.20555
    -0.16012
    -0.03139
    -0.11469
    -0.07682
    -0.09197
    -0.03139
    -0.22070
    -0.00867
    -0.15255
    -0.09197
    -0.12226
    -0.15255
    -0.19041
    -0.23584
    -0.12226
    -0.17526
    -0.03896
    -0.23584
    -0.09954
    -0.16012
    -0.15255
     0.15792
     0.05191
    -0.03139
     0.15035
     0.15035
     0.27908
     0.36995
     0.18064
    -0.07682
     0.02919
     0.27908
     0.44567
     0.53654
     0.18821
     0.01405
     0.11249
     0.32451
     0.17307
    -0.10711
    -0.29642
    -0.08440
    -0.00867
     0.04434
    -0.21313
     0.22607
     0.65013
     0.02919
    -0.57660
    -0.37215
     0.19578
     0.80915
     0.65013
     0.05948
     0.64256
     1.21806
     1.28621
     1.24835
     1.15748
     1.16505
     1.21049
     1.21049
     0.99089
     1.09690
     1.00603
     1.08933
     1.00603
     0.70314
     0.40024
     0.40781
     0.00647
    -0.06168
    -0.25099
    -0.41758
    -0.48573
    -0.46302
    -0.52360
    -0.56146
    -0.87950
    -0.96280
    -0.87193
    -0.61446
    -0.80377
    -0.76591
    -0.93251
    -0.70533
    -0.85678
    -0.71291
    -0.84164
    -0.88707
    -0.65990
    -0.63718
    -0.57660
    -0.55389
    -0.74320
    -0.39486
    -0.64475
    -0.44030
    -0.31914
    -0.34186
    -0.41758
    -0.34186
    -0.30400
    -0.15255
    -0.26613
    -0.32671
    -0.27371
    -0.18284
    -0.04653
    -0.18284
    -0.21313
    -0.25856
    -0.19041
    -0.16769
    -0.14497
    -0.04653
    -0.21313
    -0.22827
    -0.05411
    -0.11469
    -0.15255
    -0.11469
    -0.25856
    -0.12226
    -0.11469
    -0.12983
    -0.07682
    -0.19798
    -0.12226
    -0.12226
     0.01405
    -0.06925
    -0.09954
    -0.15255
    -0.09954
    -0.15255
    -0.10711
    -0.09954
    -0.19041
    -0.15255
    -0.12983
    -0.00110
    -0.13740
    -0.24342
    -0.22070
    -0.27371
    -0.16769
    -0.09197
    -0.28128
    -0.38729
    -0.34186
    -0.07682
    -0.22070
    -0.32671
    -0.32671
    -0.32671
    -0.25856
    -0.28885
    -0.31157
    -0.32671
    -0.31914
    -0.43273
    -0.32671
    -0.22827
    -0.31157
    -0.43273
    -0.35700
    -0.37215
    -0.35700
    -0.37972
    -0.53117
    -0.52360
    -0.41758
    -0.44030
    -0.37972
    -0.32671
    -0.58417
    -0.62961
    -0.56903
    -0.45544
    -0.28885
    -0.54631
    -0.56903
    -0.53117
    -0.34943
    -0.48573
    -0.50845
    -0.56146
    -0.47059
    -0.31157
    -0.31914
    -0.39486
    -0.50088
    -0.46302
    -0.47816
    -0.33429
    -0.31157
    -0.28885
    -0.44030
    -0.36457
    -0.36457
    -0.28885
    -0.41758
    -0.46302
    -0.47059
    -0.41758
    -0.28128
    -0.06925
     0.10491
     0.00647
    -0.14497
     0.05191
     0.05191
    -0.04653
     0.07463
     0.48354
     0.84701
     0.95302
     0.74857
     0.59712
     0.65013
     0.66527
     0.90002
     0.55169
     0.82429
     0.84701
     0.66527
     0.30937
    -0.28128
    -0.57660
    -0.37215
    -0.73562
    -1.19754
    -0.10711
     0.17307
     0.32451
    -0.33429
    -0.62961
    -0.51602
    -0.39486
    -0.09197
    -0.03896
     0.08977
     0.14278
     0.70314
     0.68799
     0.49868
     0.58198
     0.50625
     0.26394
     0.05948
     0.19578
     0.06705
    -0.06925
    -0.21313
    -0.06168
    -0.18284
    -0.28885
    -0.20555
    -0.52360
    -0.33429
    -0.31914
    -0.45544
    -0.27371
    -0.44787
    -0.44787
    -0.42515
    -0.31157
    -0.37972
    -0.59932
    -0.33429
    -0.37215
    -0.43273
    -0.47059
    -0.45544
    -0.51602
    -0.38729
    -0.31914
    -0.41001
    -0.37215
    -0.37215
    -0.37215
    -0.28885
    -0.34186
    -0.38729
    -0.29642
    -0.27371
    -0.32671
    -0.25099
    -0.18284
    -0.12983
    -0.22070
    -0.28128
    -0.12226
    -0.12983
    -0.07682
    -0.16012
     0.05948
    -0.06168
     0.02919
    -0.04653
    -0.04653
    -0.09954
     0.10491
     0.07463
     0.10491
     0.19578
     0.09734
     0.02162
     0.17307
     0.31694
     0.05191
     0.24879
     0.15035
     0.08977
     0.21850
     0.24122
     0.12006
     0.15035
     0.31694
     0.27151
     0.17307
     0.15792
     0.24879
     0.09734
     0.07463
     0.27908
     0.09734
     0.18064
     0.12006
     0.21093
     0.09734
     0.01405
     0.10491
     0.12006
     0.07463
     0.03676
     0.08977
     0.05191
     0.02919
    -0.13740
    -0.05411
     0.08220
    -0.07682
    -0.12226
    -0.16012
    -0.06168
    -0.19041
    -0.20555
    -0.20555
    -0.21313
    -0.38729
    -0.19041
    -0.31914
    -0.21313
    -0.19798
    -0.30400
    -0.26613
    -0.31157
    -0.08440
    -0.28128
    -0.14497
    -0.11469
    -0.37215
    -0.12983
    -0.12983
    -0.22070
    -0.11469
    -0.01624
    -0.09954
    -0.23584
    -0.53874
    -0.19041
    -0.22070
    -0.13740
    -0.06925
    -0.11469
    -0.16769
    -0.12226
    -0.15255
    -0.14497
    -0.16012
    -0.17526
     0.02919
    -0.00867
     0.08220
     0.03676
     0.14278
     0.02919
    -0.04653
    -0.07682
     0.04434
     0.14278
     0.01405
    -0.31157
    -0.27371
    -0.21313
    -0.36457
    -0.41758
    -0.47816
    -0.52360
    -0.16769
    -0.10711
    -0.09197
    -0.70533
    -0.61446
     0.02919
     1.06661
     1.68755
     1.65726
     1.52096
     0.78643
    -1.15968
    -0.93251
     1.20291
     2.12675
     1.76327
     1.24835
     1.83900
     1.67998
     1.30893
     1.07418
     0.78643
     0.72585
     0.94545
     0.87730
     1.13476
     1.21806
     1.08933
     1.03632
     0.84701
     0.88487
     0.51382
     0.49868
     0.09734
     0.02162
    -0.24342
    -0.37972
    -0.59175
    -0.72048
    -0.71291
    -0.65990
    -0.83406
    -0.86435
    -0.84164
    -0.99308
    -0.86435
    -0.91736
    -0.82649
    -0.80377
    -0.74320
    -0.85678
    -0.77349
    -0.73562
    -0.56903
    -0.65990
    -0.55389
    -0.52360
    -0.50845
    -0.28128
    -0.34186
    -0.25856
    -0.34943
    -0.34943
    -0.14497
    -0.25856
    -0.11469
    -0.16769
    -0.31914
    -0.21313
    -0.16012
    -0.30400
    -0.25099
    -0.35700
    -0.42515
    -0.47816
    -0.40244
    -0.69776
    -0.70533
    -0.85678
    -0.62961
    -0.69776
    -0.74320
    -0.81892
    -0.89464
    -0.75834
    -0.79620
    -0.86435
    -0.68262
    -0.56903
    -0.73562
    -0.72805
    -0.62961
    -0.44030
    -0.59932
    -0.68262
    -0.48573
    -0.47059
    -0.37215
    -0.31914
    -0.47816
    -0.42515
    -0.39486
    -0.55389
    -0.27371
    -0.22827
    -0.35700
    -0.41001
    -0.25856
    -0.14497
    -0.28128
    -0.46302
    -0.27371
    -0.22827
    -0.16769
    -0.22070
    -0.24342
    -0.22827
    -0.19798
    -0.23584
    -0.33429
    -0.16769
    -0.12983
    -0.24342
    -0.15255
    -0.15255
    -0.19798
    -0.37972
    -0.22070
    -0.21313
    -0.12226
    -0.22827
    -0.10711
    -0.28128
    -0.27371
    -0.24342
    -0.24342
    -0.28128
    -0.19798
    -0.28128
    -0.27371
    -0.22070
    -0.09954
    -0.22827
    -0.34943
    -0.21313
    -0.16769
    -0.16769
    -0.09954
    -0.19798
    -0.16769
    -0.12226
    -0.13740
    -0.00110
     0.08977
    -0.16769
    -0.09197
     0.13520
    -0.00867
     0.08977
     0.08977
    -0.12983
    -0.00110
     0.14278
     0.15035
     0.01405
    -0.00110
    -0.21313
    -0.12983
    -0.06925
     0.03676
    -0.12226
    -0.16769
    -0.24342
    -0.07682
    -0.22070
    -0.20555
    -0.30400
    -0.26613
    -0.22827
    -0.12226
    -0.16012
    -0.34186
    -0.20555
    -0.39486
    -0.14497
    -0.00110
    -0.10711
    -0.10711
    -0.16012
     0.02162
     0.08977
     0.14278
     0.40781
     0.93788
     1.30893
     1.32407
     1.41494
     1.68755
     1.46038
     1.84657
     2.65682
     3.87598
     3.77753
     2.61138
     2.08889
     2.59624
     2.14947
     0.55169
    -1.27326
    -0.71291
     0.88487
     0.74100
    -0.50088
    -1.97750
    -2.51514
    -1.95478
    -1.68217
    -2.07594
    -2.23496
    -2.05322
    -1.69732
    -1.12939
    -0.59175
    -0.06925
     0.21850
     0.49111
     0.65770
     0.78643
     0.89245
     1.01360
     0.81672
     0.79400
     0.49868
     0.36238
     0.49868
     0.20336
    -0.01624
    -0.30400
    -0.16769
    -0.36457
    -0.28128
    -0.49331
    -0.48573
    -0.59175
    -0.44787
    -0.56146
    -0.59932
    -0.69019
    -0.62961
    -0.73562
    -0.53117
    -0.40244
    -0.65233
    -0.65233
    -0.56903
    -0.56146
    -0.43273
    -0.55389
    -0.46302
    -0.41758
    -0.43273
    -0.34186
    -0.45544
    -0.37972
    -0.34943
    -0.36457
    -0.22827
    -0.20555
    -0.32671
    -0.34186
    -0.35700
    -0.26613
    -0.33429
    -0.23584
    -0.28885
    -0.27371
    -0.41001
    -0.19041
    -0.35700
    -0.22827
    -0.33429
    -0.31157
    -0.37215
    -0.08440
    -0.29642
    -0.23584
    -0.28885
    -0.21313
    -0.16012
    -0.21313
    -0.14497
    -0.34943
    -0.25856
    -0.20555
    -0.12983
    -0.22827
    -0.32671
    -0.34186
    -0.32671
    -0.20555
    -0.19798
    -0.35700
    -0.39486
    -0.34943
    -0.20555
    -0.25099
    -0.44030
    -0.40244
    -0.39486
    -0.28128
    -0.25856
    -0.29642
    -0.34186
    -0.40244
    -0.42515
    -0.19798
    -0.29642
    -0.28128
    -0.11469
    -0.44030
    -0.22070
    -0.37215
    -0.30400
    -0.30400
    -0.22070
    -0.34943
    -0.22070
    -0.15255
    -0.30400
    -0.33429
    -0.38729
    -0.33429
    -0.22070
    -0.29642
    -0.24342
    -0.37215
    -0.25099
    -0.26613
    -0.45544
    -0.44030
    -0.33429
    -0.22070
    -0.27371
    -0.25856
    -0.32671
    -0.35700
    -0.44787
    -0.35700
    -0.26613
    -0.26613
    -0.20555
    -0.25856
    -0.32671
    -0.28128
    -0.31157
    -0.28885
    -0.32671
    -0.13740
    -0.31914
    -0.16769
    -0.27371
    -0.25099
    -0.38729
    -0.31914
    -0.14497
    -0.05411
    -0.06925
    -0.25099
    -0.16769
    -0.08440
    -0.03896
     0.08220
     0.15035
     0.22607
     0.33966
     0.49111
     0.65013
     0.80915
     0.83187
     0.81672
     1.32407
     1.74056
     1.83900
     1.54367
     1.90715
     1.26349
     0.17307
    -1.11424
    -0.01624
     1.04389
     1.08176
    -0.03139
    -0.90979
    -1.50801
    -1.08395
    -0.70533
    -1.18997
    -0.88707
    -0.78106
    -0.83406
    -0.65233
    -0.53117
    -0.26613
     0.13520
     0.36238
     0.51382
     0.69556
     0.68799
     0.90759
     0.79400
     0.53654
     0.36995
     0.36995
     0.25636
     0.12006
    -0.07682
    -0.32671
    -0.43273
    -0.39486
    -0.53874
    -0.56146
    -0.62204
    -0.64475
    -0.66747
    -0.78106
    -0.71291
    -0.78106
    -0.62204
    -0.83406
    -0.62961
    -0.65233
    -0.65990
    -0.67504
    -0.52360
    -0.66747
    -0.62204
    -0.52360
    -0.49331
    -0.49331
    -0.37215
    -0.34943
    -0.49331
    -0.45544
    -0.25099
    -0.40244
    -0.25099
    -0.06925
    -0.24342
    -0.20555
    -0.19041
    -0.12983
    -0.19041
    -0.07682
    -0.09197
     0.01405
     0.00647
     0.05191
    -0.11469
    -0.05411
     0.02162
    -0.07682
    -0.10711
     0.08220
    -0.01624
    -0.04653
    -0.02382
     0.05948
     0.05191
    -0.04653
     0.05191
     0.04434
    -0.00867
     0.02162
    -0.00110
     0.14278
     0.05191
     0.01405
     0.18064
    -0.02382
     0.08977
     0.03676
     0.23365
     0.12763
     0.10491
    -0.03139
     0.02919
     0.15792
     0.11249
     0.10491
     0.03676
     0.05948
     0.09734
     0.15035
     0.00647
     0.16549
     0.03676
    -0.00110
     0.07463
     0.12763
     0.12006
     0.02919
     0.21850
    -0.01624
     0.17307
     0.24122
     0.08220
     0.13520
    -0.04653
     0.05191
     0.05948
     0.18064
     0.29422
     0.05191
     0.12006
     0.14278
     0.22607
     0.15035
     0.02162
     0.02919
     0.13520
     0.24122
     0.13520
     0.16549
     0.15035
     0.13520
     0.08977
     0.15035
     0.22607
     0.19578
     0.18064
     0.24122
     0.14278
     0.12006
     0.12006
    -0.00110
     0.17307
     0.08220
    -0.00110
     0.30180
     0.17307
     0.05948
     0.02162
    -0.08440
    -0.00867
     0.10491
    -0.00110
    -0.06925
     0.07463
     0.04434
     0.05948
    -0.07682
    -0.21313
    -0.06925
    -0.20555
    -0.23584
    -0.09197
    -0.20555
    -0.03896
    -0.34943
     0.43810
     1.14991
     2.21762
     2.22519
     0.31694
    -2.66659
    -3.59042
    -1.50044
     0.71071
     2.06617
     2.14189
     0.12006
    -1.09153
    -0.98551
     0.24122
     0.38509
     0.55926
     0.72585
     0.83944
     1.27864
     1.60425
     2.24033
     2.14189
     2.33878
     2.40693
     2.45993
     2.39936
     2.22519
     2.06617
     1.66483
     1.61182
     1.29378
     1.00603
     1.01360
     0.71828
     0.43810
     0.40024
     0.24879
     0.05191
     0.03676
    -0.13740
    -0.18284
    -0.28885
    -0.41001
    -0.45544
    -0.58417
    -0.56903
    -0.73562
    -0.75077
    -0.65233
    -0.76591
    -0.73562
    -0.94765
    -0.80377
    -0.78106
    -0.95522
    -0.87193
    -1.00823
    -0.85678
    -0.80377
    -0.70533
    -0.65233
    -0.84921
    -0.72805
    -0.66747
    -0.77349
    -0.44787
    -0.52360
    -0.53117
    -0.45544
    -0.49331
    -0.43273
    -0.50088
    -0.48573
    -0.34943
    -0.34943
    -0.28128
    -0.34943
    -0.41001
    -0.47816
    -0.52360
    -0.33429
    -0.28885
    -0.33429
    -0.44030
    -0.25856
    -0.29642
    -0.34186
    -0.53874
    -0.49331
    -0.40244
    -0.15255
    -0.31157
    -0.40244
    -0.49331
    -0.36457
    -0.34943
    -0.26613
    -0.31157
    -0.28885
    -0.34186
    -0.33429
    -0.28128
    -0.16012
    -0.26613
    -0.36457
    -0.28128
    -0.19798
    -0.22827
    -0.21313
    -0.18284
    -0.28128
    -0.19798
    -0.22827
    -0.06168
    -0.13740
    -0.22827
    -0.16769
    -0.06925
    -0.03139
    -0.06168
    -0.18284
    -0.12226
    -0.03896
    -0.09197
     0.12763
     0.00647
    -0.06925
    -0.07682
    -0.13740
     0.16549
     0.08220
    -0.03896
    -0.12226
    -0.03139
     0.00647
    -0.10711
     0.05191
    -0.12983
    -0.06925
    -0.06168
     0.02162
    -0.02382
    -0.13740
    -0.06925
    -0.06925
     0.03676
    -0.06168
    -0.06925
    -0.03139
     0.02919
     0.01405
    -0.14497
     0.01405
     0.04434
    -0.05411
    -0.00110
     0.09734
     0.01405
     0.02919
    -0.08440
     0.02162
    -0.00867
     0.09734
     0.05191
     0.16549
     0.04434
     0.07463
     0.00647
     0.08220
     0.19578
     0.20336
     0.32451
     0.55926
     0.68799
     0.67285
     0.72585
    -0.35700
    -3.16637
    -5.84700
    -5.93030
    -3.45412
    -1.37171
    -0.92493
    -1.64431
    -3.40868
    -3.86303
    -2.66659
     0.23365
     1.21806
     0.57440
     0.52897
     1.45280
     2.92185
     4.19402
     5.31473
     6.27643
     6.22342
     6.26128
     5.89024
     5.56462
     4.99669
     4.29246
     3.54279
     2.97486
     2.42207
     1.96016
     1.74813
     1.12719
     0.72585
     0.43810
     0.22607
     0.27151
     0.08977
    -0.19798
    -0.34186
    -0.46302
    -0.46302
    -0.65233
    -0.67504
    -0.67504
    -0.75834
    -0.79620
    -0.90222
    -0.72048
    -0.87950
    -0.93251
    -0.92493
    -0.82649
    -0.69019
    -0.97794
    -0.85678
    -0.76591
    -0.77349
    -0.72048
    -0.65990
    -0.64475
    -0.57660
    -0.72048
    -0.47059
    -0.51602
    -0.52360
    -0.51602
    -0.50088
    -0.44030
    -0.14497
    -0.44030
    -0.38729
    -0.19798
    -0.28885
    -0.22070
    -0.30400
    -0.19041
    -0.32671
    -0.20555
    -0.09197
    -0.11469
    -0.19798
    -0.29642
    -0.28128
    -0.12226
    -0.05411
    -0.22827
    -0.19798
    -0.23584
    -0.31157
    -0.16769
    -0.33429
    -0.31157
    -0.24342
    -0.36457
    -0.14497
    -0.14497
    -0.25856
    -0.28128
    -0.28885
    -0.44030
    -0.14497
    -0.13740
    -0.19798
    -0.26613
    -0.22827
    -0.25099
    -0.14497
    -0.15255
    -0.37215
    -0.32671
    -0.15255
    -0.11469
    -0.15255
    -0.17526
    -0.17526
    -0.34943
    -0.23584
    -0.00110
    -0.12983
    -0.19041
    -0.14497
    -0.19041
    -0.27371
    -0.06925
    -0.25099
    -0.27371
    -0.18284
    -0.32671
    -0.06925
    -0.03139
    -0.10711
    -0.23584
    -0.26613
    -0.46302
    -0.23584
     0.05948
    -0.09954
    -0.21313
    -0.20555
    -0.20555
    -0.11469
    -0.31914
    -0.20555
    -0.25856
    -0.14497
    -0.03139
    -0.28885
    -0.31157
    -0.29642
    -0.08440
    -0.01624
    -0.19041
    -0.12983
    -0.23584
    -0.15255
    -0.24342
    -0.18284
    -0.21313
    -0.09197
    -0.06925
    -0.12226
    -0.06168
    -0.12226
    -0.21313
    -0.17526
    -0.12983
     0.02162
    -0.10711
     0.08220
     0.01405
     0.07463
     0.31694
     0.58198
     0.76371
     0.72585
     0.71828
     0.20336
    -2.62873
    -6.15747
    -6.86928
    -3.86303
    -0.89464
    -0.83406
    -1.92449
    -3.53742
    -4.80958
    -3.51470
    -1.62160
    -0.11469
    -0.43273
    -0.52360
     0.71828
     1.91472
     3.17174
     4.20159
     4.86796
     5.29202
     5.29959
     5.30716
     5.21629
     4.71651
     4.30003
     3.62609
     3.23989
     2.83098
     2.33120
     2.06617
     1.58153
     1.46795
     1.14233
     1.08176
     0.94545
     0.65770
     0.40024
     0.51382
     0.30937
     0.39267
     0.18064
     0.02162
    -0.00867
    -0.22827
    -0.15255
    -0.25099
    -0.10711
    -0.14497
    -0.40244
    -0.31157
    -0.43273
    -0.53117
    -0.50845
    -0.45544
    -0.22827
    -0.43273
    -0.25099
    -0.34186
    -0.16769
    -0.25099
    -0.39486
    -0.34943
    -0.33429
    -0.25099
    -0.33429
    -0.34186
    -0.38729
    -0.47059
    -0.56146
    -0.53117
    -0.56903
    -0.57660
    -0.72048
    -0.69019
    -0.85678
    -0.90979
    -0.91736
    -0.81135
    -0.88707
    -1.03852
    -0.93251
    -0.73562
    -0.81892
    -0.87193
    -0.83406
    -0.77349
    -0.81135
    -0.62204
    -0.71291
    -0.84921
    -0.62204
    -0.62204
    -0.79620
    -0.62204
    -0.59175
    -0.66747
    -0.66747
    -0.70533
    -0.58417
    -0.60689
    -0.68262
    -0.69019
    -0.61446
    -0.53117
    -0.55389
    -0.37972
    -0.49331
    -0.33429
    -0.42515
    -0.41758
    -0.22827
    -0.15255
    -0.07682
    -0.02382
    -0.21313
    -0.03139
    -0.07682
     0.02162
     0.00647
     0.04434
    -0.00867
    -0.12983
    -0.04653
     0.13520
    -0.00867
    -0.13740
    -0.11469
     0.08220
    -0.03139
    -0.10711
    -0.07682
    -0.03139
    -0.09197
    -0.16012
    -0.10711
    -0.01624
     0.02162
    -0.10711
    -0.02382
    -0.09197
     0.14278
    -0.12226
    -0.08440
    -0.01624
    -0.06925
     0.13520
     0.17307
     0.18821
     0.02919
    -0.05411
    -0.01624
     0.13520
     0.12763
     0.02162
     0.05948
     0.12006
     0.18064
    -0.15255
     0.08220
    -0.03139
     0.05948
    -0.00110
     0.11249
     0.07463
     0.04434
     0.12763
    -0.06168
    -0.06925
     0.17307
     0.20336
     0.31694
     0.43053
     0.60469
     0.90002
     1.33165
     1.71784
     1.02875
    -1.04609
    -4.34009
    -7.32362
    -7.40692
    -4.11292
    -1.05366
    -0.65990
    -1.30355
    -3.87817
    -4.38552
    -2.96948
    -1.12939
    -0.72048
    -0.91736
     0.07463
     1.46795
     3.18689
     4.50449
     5.32988
     5.80694
     6.18556
     5.95839
     5.61763
     5.13300
     4.57264
     3.99713
     3.40649
     3.02029
     2.41450
     2.08131
     1.63454
     1.46038
     1.26349
     1.13476
     0.71828
     0.48354
     0.42296
     0.21093
     0.20336
     0.06705
     0.04434
    -0.25099
    -0.20555
    -0.32671
    -0.36457
    -0.47059
    -0.66747
    -0.65990
    -0.66747
    -0.47816
    -0.58417
    -0.61446
    -0.82649
    -0.56903
    -0.65233
    -0.56146
    -0.41758
    -0.66747
    -0.54631
    -0.52360
    -0.38729
    -0.41758
    -0.45544
    -0.45544
    -0.40244
    -0.32671
    -0.28885
    -0.41001
    -0.21313
    -0.41001
    -0.34186
    -0.44787
    -0.21313
    -0.31914
    -0.36457
    -0.31157
    -0.28885
    -0.40244
    -0.37215
    -0.31914
    -0.15255
    -0.28128
    -0.16769
    -0.10711
    -0.28128
    -0.13740
    -0.12226
    -0.15255
    -0.09197
    -0.06168
    -0.01624
     0.04434
     0.08977
    -0.04653
     0.02919
    -0.14497
    -0.00867
    -0.09197
     0.04434
     0.16549
    -0.11469
    -0.03896
    -0.12226
    -0.16012
     0.08977
     0.05191
    -0.20555
    -0.12226
     0.05948
    -0.02382
    -0.14497
    -0.08440
    -0.25856
    -0.03896
     0.00647
     0.10491
    -0.06925
    -0.18284
    -0.16012
    -0.17526
    -0.12983
     0.03676
    -0.11469
    -0.14497
    -0.09197
    -0.12226
     0.02162
    -0.08440
     0.00647
    -0.16769
    -0.06168
    -0.11469
     0.05191
    -0.03896
    -0.14497
    -0.17526
    -0.07682
     0.11249
     0.07463
    -0.04653
    -0.17526
    -0.13740
    -0.14497
    -0.05411
    -0.10711
    -0.15255
    -0.22827
    -0.00867
    -0.19041
    -0.06925
    -0.11469
    -0.30400
    -0.06168
    -0.04653
    -0.09954
    -0.22070
    -0.23584
    -0.14497
    -0.03139
    -0.09197
    -0.19041
    -0.19041
    -0.04653
     0.00647
    -0.09954
     0.04434
     0.14278
     0.12763
     0.24879
     0.50625
     0.71828
     0.10491
    -1.11424
    -2.92405
    -3.34810
    -2.31826
    -2.18953
    -2.05322
    -2.15166
    -3.34053
    -3.80245
    -3.90089
    -2.09108
    -0.31914
    -1.03095
    -1.25055
    -0.91736
     0.05948
     0.77886
     1.56639
     2.64924
     3.26261
     3.75482
     4.01985
     3.99713
     4.07286
     3.89112
     3.60337
     3.17931
     2.64924
     2.30849
     2.06617
     1.78599
     1.48309
     0.93031
     0.83187
     0.62741
     0.59712
     0.32451
     0.35480
    -0.00110
    -0.03896
     0.05948
    -0.21313
    -0.06925
    -0.26613
    -0.29642
    -0.43273
    -0.34186
    -0.25099
    -0.23584
    -0.31157
    -0.47059
    -0.31914
    -0.50845
    -0.28885
    -0.48573
    -0.43273
    -0.46302
    -0.38729
    -0.20555
    -0.25099
    -0.37972
    -0.49331
    -0.37215
    -0.23584
    -0.23584
    -0.22070
    -0.32671
    -0.15255
    -0.21313
    -0.26613
    -0.25099
    -0.25856
    -0.23584
    -0.09954
    -0.09954
    -0.25099
    -0.23584
    -0.32671
    -0.19041
    -0.19041
    -0.18284
    -0.24342
    -0.34186
    -0.16012
    -0.19041
    -0.16012
    -0.28885
    -0.23584
    -0.22070
    -0.12226
    -0.12983
    -0.17526
    -0.16769
    -0.09954
    -0.28128
     0.02919
     0.03676
    -0.01624
    -0.04653
    -0.03896
     0.12006
    -0.02382
     0.14278
    -0.01624
     0.14278
     0.18821
     0.24879
     0.31694
     0.24122
     0.18821
     0.14278
     0.17307
     0.24122
     0.23365
     0.32451
     0.13520
     0.15792
     0.22607
     0.27151
     0.26394
     0.23365
     0.12763
     0.20336
     0.15035
     0.27908
     0.13520
     0.18821
     0.12763
     0.19578
     0.22607
     0.23365
     0.27151
     0.11249
     0.17307
     0.19578
     0.13520
     0.27151
     0.16549
     0.22607
     0.11249
     0.26394
     0.12763
     0.16549
     0.12763
     0.05191
     0.21850
     0.18064
     0.02919
     0.15792
     0.13520
    -0.01624
     0.12006
    -0.00867
     0.05948
     0.11249
     0.17307
    -0.03896
     0.02919
     0.02919
    -0.01624
     0.12763
     0.22607
     0.67285
     1.32407
     1.84657
     2.18733
     1.18020
    -2.03808
    -5.00646
    -4.99132
    -3.15879
    -1.29598
    -0.71291
    -1.03852
    -2.15166
    -1.70489
    -2.12895
    -2.53028
    -2.88619
    -2.49242
    -1.62917
    -0.59175
     0.43810
     1.24078
     1.86171
     2.39936
     2.72497
     2.79312
     2.70225
     2.74769
     2.42207
     1.92987
     1.93744
     1.68755
     1.56639
     1.29378
     1.21806
     1.14991
     0.99846
     0.77886
     0.75614
     0.93031
     0.51382
     0.61984
     0.55169
     0.58955
     0.55169
     0.41538
     0.37752
     0.30180
     0.37752
     0.37752
     0.29422
     0.21093
     0.21093
     0.08977
     0.16549
     0.15035
     0.12006
     0.13520
     0.00647
    -0.00867
     0.02162
     0.12006
    -0.01624
    -0.00110
    -0.06925
    -0.01624
     0.04434
    -0.03896
    -0.03896
    -0.18284
    -0.13740
    -0.09954
    -0.09954
    -0.03139
    -0.09197
    -0.25856
    -0.19798
    -0.27371
    -0.12226
    -0.25099
    -0.23584
     0.18064
    -0.16769
    -0.20555
    -0.22827
    -0.17526
    -0.28885
    -0.24342
    -0.21313
    -0.33429
    -0.23584
    -0.12983
    -0.28885
    -0.33429
    -0.35700
    -0.44030
    -0.17526
    -0.28128
    -0.43273
    -0.40244
    -0.43273
    -0.06925
    -0.41758
    -0.36457
    -0.31914
    -0.17526
    -0.14497
    -0.22827
    -0.28128
    -0.20555
    -0.17526
    -0.40244
    -0.22070
    -0.24342
    -0.19041
    -0.14497
    -0.19041
    -0.23584
    -0.22070
    -0.36457
    -0.12983
    -0.16012
    -0.21313
    -0.18284
    -0.19041
    -0.20555
    -0.37972
    -0.25856
    -0.26613
    -0.25099
    -0.22827
    -0.26613
    -0.34943
    -0.33429
    -0.42515
    -0.54631
    -0.48573
    -0.31914
    -0.44030
    -0.45544
    -0.44030
    -0.52360
    -0.49331
    -0.45544
    -0.40244
    -0.25856
    -0.37972
    -0.41001
    -0.28128
    -0.36457
    -0.12983
    -0.15255
    -0.31914
    -0.09197
    -0.01624
    -0.03139
     0.08220
    -0.10711
     0.04434
     0.06705
     0.02919
     0.15792
     0.15035
     0.07463
     0.10491
     0.15035
     0.24122
     0.26394
     0.31694
     0.47596
     0.58955
     0.76371
     1.01360
     1.34679
     1.49067
     0.20336
    -1.90935
    -5.16548
    -7.99756
    -7.42206
    -2.78017
    -0.47059
     0.33209
    -1.22026
    -3.45412
    -2.59086
    -0.47816
     0.49111
    -0.06925
     0.45325
     1.53610
     3.39891
     5.20872
     6.57933
     7.29871
     7.21541
     6.88979
     6.53389
     5.95082
     5.07999
     4.28489
     3.61094
     3.00515
     2.52809
     2.01316
     1.43766
     1.15748
     0.86973
     0.55926
     0.49111
     0.52140
     0.18064
     0.02162
     0.12763
     0.09734
    -0.03896
    -0.28885
    -0.34186
    -0.37972
    -0.25856
    -0.36457
    -0.33429
    -0.41758
    -0.45544
    -0.56903
    -0.41758
    -0.47059
    -0.49331
    -0.59932
    -0.59932
    -0.41758
    -0.49331
    -0.70533
    -0.60689
    -0.59175
    -0.53117
    -0.42515
    -0.50088
    -0.53117
    -0.59175
    -0.58417
    -0.59175
    -0.34186
    -0.44030
    -0.35700
    -0.56903
    -0.42515
    -0.19798
    -0.15255
    -0.31914
    -0.47059
    -0.28885
    -0.22070
    -0.09954
    -0.12983
    -0.16012
    -0.12226
    -0.28128
    -0.07682
    -0.06925
     0.07463
    -0.22827
    -0.04653
    -0.04653
    -0.03896
    -0.15255
    -0.02382
    -0.18284
    -0.07682
     0.14278
     0.08220
    -0.09197
    -0.02382
    -0.10711
    -0.12226
     0.07463
     0.01405
    -0.06925
    -0.09954
     0.11249
     0.01405
    -0.09197
    -0.10711
    -0.06925
    -0.06168
     0.17307
    -0.03896
    -0.07682
    -0.21313
    -0.09954
    -0.20555
    -0.03896
    -0.12983
    -0.28128
    -0.20555
    -0.10711
    -0.12226
    -0.16769
    -0.28885
    -0.32671
    -0.24342
    -0.28128
    -0.14497
    -0.21313
    -0.25856
    -0.31914
    -0.29642
    -0.14497
    -0.19041
    -0.34186
    -0.38729
    -0.41758
    -0.09197
    -0.29642
    -0.31157
    -0.39486
    -0.23584
    -0.34186
    -0.28885
    -0.27371
    -0.28885
    -0.31157
    -0.42515
    -0.33429
    -0.16769
    -0.13740
    -0.28128
    -0.17526
    -0.38729
    -0.10711
    -0.11469
    -0.12226
    -0.22070
    -0.17526
    -0.08440
    -0.03139
    -0.08440
    -0.17526
    -0.13740
    -0.20555
    -0.06168
    -0.05411
    -0.15255
    -0.15255
    -0.20555
    -0.09954
    -0.30400
    -0.21313
    -0.22070
    -0.23584
    -0.16012
    -0.24342
    -0.22070
    -0.24342
    -0.10711
    -0.28128
    -0.02382
    -0.00110
    -0.03896
    -0.00867
     0.28665
     0.47596
     0.62741
     0.97574
     0.18821
    -1.36413
    -4.04477
    -5.95301
    -5.40023
    -1.40200
     1.78599
     1.29378
    -0.76591
    -2.20467
    -1.98507
    -1.08395
    -0.20555
     0.91516
     1.22563
     1.66483
     2.65682
     3.65638
     4.36061
     4.76195
     4.94369
     4.42876
     4.06529
     3.87598
     3.18689
     3.00515
     2.62653
     2.00559
     1.74056
     1.39222
     1.11205
     0.91516
     0.61227
     0.36238
     0.21093
     0.18821
     0.14278
     0.07463
    -0.19041
    -0.41001
    -0.47059
    -0.36457
    -0.30400
    -0.56146
    -0.62204
    -0.56146
    -0.55389
    -0.52360
    -0.41758
    -0.56146
    -0.54631
    -0.55389
    -0.46302
    -0.43273
    -0.47059
    -0.40244
    -0.51602
    -0.26613
    -0.25856
    -0.13740
    -0.12983
    -0.19041
    -0.22827
    -0.16012
    -0.18284
    -0.20555
     0.03676
    -0.10711
    -0.06168
     0.01405
    -0.02382
     0.02919
    -0.14497
    -0.09954
     0.05191
     0.02919
    -0.04653
    -0.05411
    -0.08440
     0.03676
    -0.06925
     0.06705
     0.11249
     0.02162
    -0.00867
     0.05191
     0.05191
     0.02919
     0.00647
    -0.06168
     0.11249
     0.11249
     0.11249
     0.02162
     0.05191
     0.21093
    -0.00110
    -0.00110
    -0.02382
    -0.00867
    -0.05411
    -0.02382
    -0.12983
    -0.16012
    -0.15255
    -0.25856
    -0.00110
     0.08977
    -0.13740
    -0.25856
    -0.20555
    -0.16012
    -0.12226
    -0.28128
    -0.16012
    -0.13740
    -0.15255
    -0.06168
     0.12763
    -0.10711
    -0.13740
    -0.23584
    -0.23584
     0.13520
    -0.06168
    -0.06925
     0.06705
    -0.16012
    -0.03896
    -0.06168
     0.02162
     0.12763
    -0.13740
    -0.12983
    -0.06168
    -0.00867
    -0.03139
     0.05948
    -0.09197
    -0.02382
    -0.06168
    -0.09954
     0.11249
    -0.00867
     0.05191
    -0.07682
    -0.13740
     0.01405
     0.01405
    -0.13740
    -0.08440
    -0.09197
    -0.02382
    -0.04653
     0.00647
    -0.13740
    -0.04653
    -0.11469
    -0.08440
    -0.02382
     0.06705
    -0.09197
    -0.00867
     0.02162
     0.11249
     0.19578
     0.32451
     0.21850
     0.08977
     0.18821
     0.23365
     0.30937
     0.37752
     0.44567
     0.49868
     0.55169
     0.55169
     0.50625
     0.59712
     0.56683
     0.58955
     0.64256
     0.72585
     0.65770
     0.56683
     0.47596
     0.46082
     0.40024
     0.65013
     0.71071
     0.59712
     0.33209
     0.71828
     0.86973
     1.00603
     1.09690
    -0.30400
    -2.75746
    -5.83943
    -7.75525
    -4.89288
     1.00603
     3.50493
     0.61984
    -1.43986
    -2.18195
    -2.29554
    -2.50757
    -1.22783
     0.15035
     1.14233
     2.10403
     2.94457
     3.23989
     3.45192
     3.46707
     3.20960
     2.95214
     2.50537
     2.11918
     1.66483
     1.36951
     0.97574
     0.88487
     0.63498
     0.40024
     0.18821
     0.00647
     0.08220
     0.07463
    -0.04653
    -0.03896
    -0.14497
    -0.24342
    -0.10711
    -0.18284
    -0.07682
    -0.19798
    -0.21313
    -0.35700
    -0.03139
    -0.09197
    -0.28128
    -0.21313
    -0.20555
    -0.14497
    -0.02382
     0.05948
    -0.16769
    -0.12983
    -0.17526
    -0.16012
    -0.13740
    -0.06925
    -0.12226
    -0.14497
    -0.01624
     0.02919
    -0.16769
    -0.06168
    -0.25856
    -0.09954
    -0.07682
    -0.12983
    -0.00110
    -0.12983
    -0.18284
    -0.15255
    -0.16012
    -0.02382
    -0.00867
    -0.06925
    -0.21313
    -0.23584
    -0.15255
    -0.11469
    -0.16012
    -0.13740
    -0.09197
    -0.19041
    -0.13740
    -0.09954
    -0.12983
    -0.01624
    -0.25099
    -0.00867
     0.05948
    -0.06925
     0.04434
     0.01405
     0.02919
    -0.06168
     0.04434
     0.08220
     0.02919
     0.27151
     0.07463
     0.09734
    -0.04653
     0.16549
    -0.04653
     0.09734
     0.18821
     0.08220
     0.13520
     0.18821
     0.36995
     0.02919
     0.01405
     0.09734
     0.17307
     0.20336
     0.23365
     0.18821
     0.08220
     0.11249
     0.09734
     0.23365
     0.28665
     0.12006
     0.06705
     0.13520
     0.18821
     0.14278
     0.08977
     0.03676
     0.18064
     0.00647
     0.24879
     0.13520
     0.08977
    -0.01624
    -0.03139
    -0.03139
     0.12763
     0.12006
    -0.06925
    -0.09197
     0.02162
     0.16549
    -0.10711
    -0.06925
    -0.00110
    -0.02382
    -0.09197
     0.03676
    -0.04653
    -0.09954
    -0.25856
    -0.10711
    -0.08440
     0.10491
     0.05948
    -0.20555
    -0.12226
    -0.16769
    -0.10711
    -0.33429
    -0.67504
    -0.17526
    -0.06168
    -0.07682
    -0.06925
    -0.24342
    -0.14497
    -0.42515
    -0.28885
    -0.07682
    -0.16012
    -0.28885
    -0.11469
    -0.03139
    -0.00110
    -0.09954
     0.08977
     0.05191
     0.04434
     0.10491
     0.05191
     0.05948
     0.03676
     0.09734
     0.10491
     0.36238
     0.02162
     0.04434
     0.18821
     0.28665
     0.46082
     0.36238
     0.24122
     0.52897
     1.00603
     0.14278
    -1.28841
    -3.74187
    -6.66482
    -5.60468
    -1.46257
     1.70269
     1.57396
    -0.80377
    -2.78017
    -1.93206
    -1.27326
    -0.04653
     0.35480
     0.66527
     1.47552
     2.77798
     3.88355
     4.36818
     4.44391
     4.61050
     4.07286
     3.97442
     3.70181
     3.23232
     2.79312
     2.33120
     2.11918
     1.68755
     1.55882
     1.11962
     0.84701
     0.66527
     0.66527
     0.42296
     0.08220
    -0.08440
    -0.19041
    -0.16012
    -0.13740
    -0.21313
    -0.31914
    -0.44787
    -0.54631
    -0.62961
    -0.60689
    -0.62204
    -0.70533
    -0.57660
    -0.62961
    -0.56146
    -0.59175
    -0.64475
    -0.63718
    -0.68262
    -0.52360
    -0.56146
    -0.66747
    -0.53117
    -0.41758
    -0.47816
    -0.51602
    -0.41758
    -0.48573
    -0.31914
    -0.22070
    -0.21313
    -0.23584
    -0.31914
    -0.24342
    -0.31914
    -0.00867
     0.02162
    -0.00867
     0.00647
     0.04434
     0.15035
     0.12763
     0.07463
    -0.00867
     0.00647
     0.03676
     0.32451
     0.17307
     0.04434
     0.03676
    -0.04653
     0.11249
     0.18064
     0.18821
    -0.04653
    -0.06168
     0.06705
     0.08977
    -0.14497
    -0.03896
    -0.03896
    -0.08440
     0.12763
     0.02162
     0.11249
    -0.00867
    -0.15255
    -0.06168
     0.01405
     0.05948
    -0.06168
    -0.08440
    -0.01624
     0.00647
     0.08220
    -0.08440
    -0.00110
    -0.12983
     0.07463
     0.02919
    -0.03896
     0.02162
    -0.12226
    -0.12983
     0.00647
     0.08220
    -0.00110
    -0.00110
    -0.03896
     0.05191
    -0.05411
    -0.06925
    -0.06168
     0.05191
    -0.03139
    -0.05411
     0.01405
     0.07463
     0.02162
    -0.13740
    -0.00867
    -0.00110
     0.02919
    -0.10711
     0.17307
     0.02919
    -0.00110
    -0.00867
    -0.03139
     0.05191
     0.02162
     0.07463
     0.05948
     0.08977
    -0.28128
    -0.09954
    -0.06925
     0.09734
     0.00647
    -0.03896
    -0.22070
    -0.00867
     0.05191
    -0.00867
    -0.09197
    -0.12226
    -0.03139
    -0.03139
     0.02919
     0.07463
    -0.07682
    -0.16769
    -0.05411
     0.11249
     0.08220
    -0.06168
    -0.07682
     0.08977
    -0.05411
     0.02919
     0.18064
     0.00647
     0.25636
     0.30180
     0.52897
     0.63498
     0.80915
     1.43766
     1.86171
     1.97530
     0.77886
    -2.18953
    -4.54455
    -4.19621
    -2.31826
    -0.99308
    -1.78062
    -3.68129
    -4.62027
    -3.97661
    -1.77304
    -1.56102
    -2.41670
    -2.59844
    -2.11380
    -1.33384
    -0.19041
     0.98331
     2.05102
     2.92942
     3.33076
     3.57308
     3.72453
     3.66395
     3.60337
     3.28533
     2.92942
     2.47508
     2.32363
     1.86171
     1.52853
     1.46038
     1.30136
     1.25592
     0.98331
     0.96817
     0.61227
     0.72585
     0.54411
     0.57440
     0.63498
     0.48354
     0.52140
     0.45325
     0.37752
     0.22607
     0.25636
     0.05948
     0.27908
     0.22607
    -0.01624
     0.05948
    -0.00867
     0.01405
    -0.09197
     0.06705
    -0.03896
    -0.16769
    -0.16769
    -0.21313
    -0.11469
    -0.12983
    -0.11469
    -0.26613
    -0.14497
     0.01405
    -0.16769
    -0.21313
    -0.09954
    -0.26613
    -0.18284
    -0.06168
    -0.09954
    -0.09197
    -0.08440
    -0.16769
    -0.00867
     0.00647
     0.03676
    -0.24342
    -0.16012
    -0.06925
    -0.01624
    -0.03139
     0.01405
    -0.12983
     0.02162
    -0.15255
    -0.04653
    -0.02382
    -0.07682
    -0.06925
    -0.19798
    -0.22827
     0.04434
    -0.22070
    -0.25856
    -0.15255
    -0.14497
    -0.12983
    -0.08440
    -0.19041
    -0.15255
    -0.19798
    -0.31157
    -0.18284
    -0.19041
    -0.17526
    -0.19041
    -0.17526
    -0.28128
    -0.12226
    -0.13740
    -0.25856
    -0.07682
    -0.31914
    -0.08440
    -0.08440
    -0.09197
    -0.19798
    -0.22070
    -0.15255
    -0.12226
    -0.00110
     0.02162
    -0.12226
    -0.14497
    -0.11469
    -0.13740
    -0.16012
     0.03676
    -0.11469
    -0.11469
    -0.16012
    -0.09954
    -0.11469
    -0.10711
    -0.16012
    -0.16769
    -0.11469
    -0.03896
    -0.16769
    -0.12983
    -0.21313
    -0.28885
    -0.21313
     0.08220
    -0.14497
    -0.01624
    -0.10711
    -0.09197
    -0.17526
    -0.07682
    -0.10711
     0.01405
     0.08220
     0.08977
     0.01405
     0.18821
     0.22607
     0.27908
     0.28665
     0.36995
     0.56683
     0.72585
     0.78643
     1.53610
     1.38465
     0.51382
    -1.65946
    -4.93074
    -6.51337
    -4.32495
    -2.41670
    -1.12939
    -1.72761
    -3.25724
    -3.74187
    -2.35612
    -0.86435
    -1.26569
    -1.07638
    -0.38729
     0.90759
     2.18733
     3.26261
     4.43633
     5.27687
     5.82966
     5.76151
     5.64035
     5.41317
     4.89825
     4.27731
     3.71695
     3.23989
     2.57352
     1.92987
     1.49067
     1.20291
     0.89245
     0.52897
     0.26394
     0.22607
    -0.05411
    -0.11469
    -0.07682
    -0.17526
    -0.48573
    -0.57660
    -0.49331
    -0.44787
    -0.53874
    -0.47816
    -0.52360
    -0.53117
    -0.37215
    -0.43273
    -0.53874
    -0.46302
    -0.37972
    -0.34186
    -0.44030
    -0.33429
    -0.49331
    -0.33429
    -0.35700
    -0.31157
    -0.13740
    -0.35700
    -0.18284
    -0.28128
    -0.18284
    -0.22070
    -0.36457
    -0.21313
    -0.16769
    -0.19798
    -0.28885
    -0.25099
    -0.20555
    -0.03139
    -0.24342
    -0.21313
    -0.23584
    -0.27371
    -0.10711
    -0.18284
     0.02919
    -0.11469
    -0.22070
    -0.22070
     0.05948
    -0.02382
    -0.01624
    -0.19041
    -0.20555
    -0.07682
    -0.06925
    -0.16012
    -0.14497
    -0.32671
    -0.23584
    -0.12226
    -0.16012
    -0.15255
    -0.25099
    -0.28885
    -0.37215
    -0.22827
    -0.16769
    -0.19798
    -0.35700
    -0.34186
    -0.26613
    -0.25856
    -0.03139
    -0.14497
    -0.26613
    -0.31157
    -0.30400
    -0.23584
    -0.12226
    -0.32671
    -0.26613
    -0.24342
    -0.16012
    -0.00867
    -0.03139
    -0.26613
    -0.16012
    -0.21313
    -0.07682
    -0.17526
    -0.23584
    -0.18284
    -0.16012
    -0.00867
    -0.06168
    -0.06168
    -0.18284
    -0.15255
    -0.12226
    -0.09954
    -0.18284
    -0.15255
    -0.12226
    -0.21313
    -0.06168
     0.04434
    -0.23584
    -0.12983
    -0.00867
    -0.13740
    -0.05411
    -0.25856
    -0.25099
    -0.02382
    -0.10711
     0.00647
    -0.07682
    -0.00867
    -0.02382
    -0.06168
    -0.03896
     0.12006
    -0.04653
    -0.08440
     0.09734
     0.12763
     0.31694
     0.19578
     0.27908
     0.36238
     0.63498
     0.65770
     1.27107
     1.27107
     0.49868
    -1.52315
    -4.84744
    -5.97573
    -3.91604
    -1.68975
    -1.66703
    -1.40957
    -2.93919
    -3.58285
    -3.10579
    -0.79620
     0.31694
    -0.44787
    -0.43273
     0.49111
     1.64969
     2.94457
     4.09558
     5.09513
     5.65549
     5.53433
     5.24658
     4.82253
     4.56506
     3.89869
     3.28533
     2.55838
     1.92229
     1.79356
     1.21049
     0.85458
     0.46082
     0.16549
    -0.12983
    -0.28128
    -0.35700
    -0.44787
    -0.62204
    -0.82649
    -0.75077
    -0.82649
    -0.80377
    -0.94008
    -0.94008
    -0.85678
    -0.81135
    -0.73562
    -0.81892
    -0.87193
    -0.75834
    -0.80377
    -0.59175
    -0.45544
    -0.44030
    -0.52360
    -0.45544
    -0.41001
    -0.20555
    -0.27371
    -0.13740
    -0.23584
    -0.06168
    -0.06168
    -0.09197
    -0.04653
    -0.19041
    -0.22827
    -0.19798
    -0.24342
    -0.40244
    -0.37972
    -0.46302
    -0.38729
    -0.62961
    -0.77349
    -0.63718
    -0.67504
    -0.80377
    -0.63718
    -0.87950
    -0.94008
    -0.94765
    -1.02337
    -0.87950
    -0.67504
    -0.72048
    -0.81892
    -0.84164
    -0.77349
    -0.65233
    -0.70533
    -0.81892
    -0.67504
    -0.62961
    -0.55389
    -0.44030
    -0.55389
    -0.41758
    -0.64475
    -0.56146
    -0.34186
    -0.31157
    -0.41758
    -0.39486
    -0.42515
    -0.33429
    -0.08440
    -0.23584
    -0.23584
    -0.20555
    -0.28885
    -0.06925
    -0.02382
    -0.04653
    -0.06925
    -0.13740
    -0.05411
     0.09734
     0.01405
     0.02919
     0.04434
     0.00647
    -0.08440
    -0.04653
     0.06705
     0.11249
    -0.00867
     0.02162
     0.12006
    -0.02382
    -0.10711
    -0.01624
     0.00647
     0.06705
     0.18821
     0.03676
     0.04434
     0.02162
     0.01405
    -0.00867
    -0.06925
     0.13520
     0.00647
     0.01405
     0.02919
     0.08977
     0.07463
    -0.00867
    -0.00110
     0.08220
     0.02162
    -0.04653
    -0.00110
    -0.02382
     0.03676
     0.02919
    -0.00110
    -0.00867
     0.04434
     0.14278
     0.12763
     0.05191
    -0.04653
    -0.01624
    -0.07682
     0.15792
     0.12006
     0.15035
    -0.02382
     0.01405
    -0.01624
     0.15035
    -0.03896
    -0.05411
    -0.30400
    -0.03896
     0.02162
     0.07463
    -0.50088
    -1.77304
    -3.02249
    -1.75033
    -0.22070
     0.15792
    -0.33429
    -0.73562
    -1.65188
    -1.74275
    -0.83406
     0.43053
     0.85458
     0.80915
     0.82429
     0.90002
     1.59668
     1.67240
     2.02831
     2.23276
     2.28577
     2.28577
     2.12675
     2.05860
     1.73298
     1.66483
     1.33922
     1.19534
     0.93788
     0.76371
     0.44567
     0.25636
     0.18821
     0.05191
    -0.23584
    -0.22070
    -0.22070
    -0.24342
    -0.25856
    -0.39486
    -0.33429
    -0.45544
    -0.51602
    -0.41758
    -0.47059
    -0.37972
    -0.44787
    -0.37215
    -0.35700
    -0.39486
    -0.35700
    -0.34186
    -0.33429
    -0.26613
    -0.31914
    -0.34943
    -0.14497
    -0.29642
    -0.13740
    -0.10711
    -0.06925
    -0.14497
    -0.06925
    -0.09197
     0.11249
    -0.08440
     0.12006
    -0.08440
    -0.00867
     0.00647
     0.15035
    -0.03139
     0.16549
     0.09734
     0.11249
     0.09734
     0.08220
     0.06705
     0.16549
    -0.03139
     0.06705
     0.21850
     0.19578
    -0.01624
     0.05191
     0.07463
     0.22607
     0.22607
     0.22607
     0.08977
     0.02919
     0.02919
     0.17307
     0.24122
     0.25636
     0.32451
     0.14278
     0.19578
     0.33966
     0.15035
     0.27151
     0.14278
     0.29422
     0.25636
     0.25636
     0.33209
     0.18821
     0.22607
     0.23365
     0.26394
     0.27908
     0.18064
     0.33966
     0.26394
     0.19578
     0.29422
     0.26394
     0.25636
     0.33966
     0.20336
     0.31694
     0.32451
     0.37752
     0.24879
     0.18821
     0.26394
     0.29422
     0.21093
     0.36995
     0.24122
     0.24879
     0.23365
     0.17307
     0.22607
     0.24122
     0.14278
     0.19578
     0.25636
     0.15035
     0.20336
     0.06705
     0.04434
     0.21093
     0.20336
     0.27908
     0.24122
     0.19578
     0.24122
     0.22607
     0.10491
     0.30180
     0.24879
     0.29422
     0.20336
     0.23365
     0.28665
     0.21850
     0.32451
     0.21093
     0.21093
     0.36238
     0.23365
     0.21850
     0.24879
     0.12763
     0.17307
     0.08220
     0.21093
     0.18064
     0.31694
     0.30180
     0.23365
     0.02162
    -0.05411
     0.12006
     0.36995
     0.08977
     0.23365
     0.18821
     0.14278
    -0.03139
    -0.53874
    -0.94765
    -1.81848
    -1.84877
    -1.28084
    -0.25856
    -0.25099
    -1.72004
    -3.84031
    -3.47684
    -0.62961
     0.95302
     1.36193
     0.62741
     0.05191
    -0.21313
     0.11249
     0.96817
     1.78599
     2.21762
     2.67953
     2.64924
     2.63410
     2.48265
     2.24033
     2.01316
     1.60425
     1.19534
     1.15748
     0.81672
     0.53654
     0.47596
     0.28665
     0.12763
     0.17307
     0.10491
    -0.07682
    -0.12983
    -0.09197
    -0.01624
    -0.18284
    -0.27371
    -0.31914
    -0.22827
    -0.13740
    -0.25099
    -0.28128
    -0.39486
    -0.26613
    -0.38729
    -0.22827
    -0.34943
    -0.28128
    -0.47059
    -0.15255
    -0.31914
    -0.30400
    -0.37215
    -0.29642
    -0.25856
    -0.25099
    -0.32671
    -0.08440
    -0.39486
    -0.22070
    -0.19041
    -0.22827
    -0.12226
    -0.33429
    -0.01624
    -0.12226
    -0.17526
    -0.13740
    -0.21313
    -0.13740
    -0.06168
    -0.02382
     0.02162
    -0.06925
    -0.05411
    -0.09197
    -0.09197
    -0.03139
     0.13520
     0.03676
    -0.14497
     0.04434
     0.05191
    -0.01624
    -0.01624
     0.00647
     0.00647
     0.02162
     0.09734
     0.09734
     0.02919
     0.02162
    -0.06168
    -0.01624
     0.08977
     0.13520
    -0.02382
     0.10491
     0.01405
     0.02919
     0.00647
     0.08977
    -0.09197
    -0.00867
     0.12763
     0.06705
    -0.01624
     0.08977
    -0.03896
    -0.04653
     0.27908
     0.14278
    -0.00110
     0.08220
     0.05191
     0.07463
     0.08220
     0.07463
    -0.00867
     0.05948
     0.12763
     0.11249
     0.08977
     0.06705
    -0.00867
     0.03676
     0.10491
     0.15035
    -0.06925
    -0.06168
    -0.03139
     0.05191
     0.06705
    -0.03139
     0.02919
     0.07463
     0.04434
     0.00647
     0.04434
     0.09734
     0.08977
    -0.01624
     0.17307
     0.23365
     0.15792
     0.08977
     0.28665
     0.18064
     0.16549
     0.15792
     0.25636
     0.21093
     0.23365
     0.35480
     0.25636
     0.37752
     0.16549
     0.15035
     0.18821
     0.18064
     0.24879
     0.15792
    -0.03139
     0.02919
     0.13520
    -0.06168
    -0.11469
    -0.33429
    -0.29642
    -0.17526
    -0.22070
    -0.47059
    -0.38729
    -0.53874
    -0.50088
    -0.36457
    -0.43273
    -0.99308
    -2.00779
    -2.29554
    -1.41714
    -0.59175
    -0.36457
    -1.06881
    -2.82561
    -2.71202
    -1.53830
    -1.00066
    -0.26613
    -0.46302
    -0.83406
    -0.79620
    -0.43273
     0.18821
     0.24879
     0.58955
     0.84701
     1.08933
     1.05904
     1.17262
     1.06661
     1.11205
     1.11962
     1.04389
     0.91516
     0.75614
     0.49111
     0.57440
     0.51382
     0.35480
     0.30180
     0.11249
     0.26394
     0.19578
     0.05948
     0.19578
    -0.06168
     0.17307
     0.01405
     0.00647
    -0.06168
    -0.15255
    -0.09197
    -0.31157
     0.01405
    -0.02382
    -0.19041
    -0.06925
    -0.08440
    -0.16012
    -0.09954
    -0.31914
    -0.32671
    -0.12226
    -0.09197
    -0.12226
    -0.16769
    -0.07682
    -0.07682
    -0.32671
    -0.13740
     0.02919
    -0.06925
    -0.23584
    -0.13740
     0.02162
    -0.00867
     0.03676
    -0.00110
     0.12006
    -0.06925
     0.04434
     0.18821
     0.08977
     0.15035
     0.01405
     0.25636
     0.33966
     0.53654
     0.21850
     0.33966
     0.43053
     0.36238
     0.39267
     0.28665
     0.40024
     0.33966
     0.33209
     0.19578
     0.20336
    -0.00867
    -0.06925
    -0.11469
    -0.13740
    -0.12983
    -0.25099
    -0.40244
    -0.39486
    -0.42515
    -0.56146
    -0.55389
    -0.69019
    -0.70533
    -0.61446
    -0.58417
    -0.47059
    -0.65990
    -0.60689
    -0.65233
    -0.52360
    -0.54631
    -0.60689
    -0.16012
    -0.06925
     0.64256
     1.05147
    -0.06168
    -0.87193
    -0.62204
    -0.12983
     0.02919
     0.31694
     0.23365
     0.25636
    -0.22827
    -0.14497
    -0.36457
    -0.36457
    -0.49331
    -0.53117
    -0.38729
    -0.53874
    -0.55389
    -0.44787
    -0.27371
    -0.14497
    -0.25099
    -0.09954
    -0.04653
     0.05191
    -0.12983
    -0.06925
     0.05948
    -0.01624
     0.09734
    -0.00110
    -0.01624
     0.00647
    -0.00867
    -0.00867
     0.02919
    -0.04653
    -0.11469
    -0.04653
    -0.20555
    -0.19798
    -0.30400
    -0.41001
    -0.18284
    -0.10711
    -0.35700
    -0.44030
    -0.34186
    -0.24342
    -0.37215
    -0.44030
    -0.38729
    -0.41758
    -0.49331
    -0.81135
    -0.93251
    -1.18997
    -1.62160
    -2.59086
    -2.56057
    -2.09108
    -0.88707
    -0.48573
    -1.09153
    -1.60645
    -0.38729
     1.46038
     1.09690
     0.55169
    -0.57660
     0.14278
     1.30893
     2.48265
     3.05058
     2.95971
     2.93700
     2.77798
     2.27820
     2.11160
     1.82385
     1.37708
     1.05904
     0.93031
     0.86216
     0.52140
     0.49111
     0.26394
     0.15035
    -0.12226
    -0.05411
    -0.08440
    -0.44030
    -0.14497
    -0.20555
    -0.39486
    -0.50845
    -0.47816
    -0.34943
    -0.49331
    -0.47059
    -0.35700
    -0.38729
    -0.38729
    -0.48573
    -0.49331
    -0.35700
    -0.35700
    -0.47059
    -0.34186
    -0.29642
    -0.35700
    -0.28885
    -0.34943
    -0.21313
    -0.36457
    -0.29642
    -0.22070
    -0.19041
    -0.15255
    -0.20555
    -0.15255
    -0.23584
    -0.13740
    -0.28885
    -0.27371
    -0.10711
    -0.12983
    -0.28128
    -0.24342
    -0.24342
    -0.22070
    -0.14497
    -0.21313
    -0.21313
    -0.19798
    -0.22827
    -0.28128
    -0.13740
    -0.13740
    -0.29642
    -0.22070
    -0.12983
    -0.16012
    -0.13740
    -0.11469
    -0.07682
    -0.10711
    -0.31914
    -0.09954
    -0.05411
    -0.07682
    -0.12226
    -0.13740
    -0.00110
    -0.09197
     0.02919
    -0.17526
    -0.06168
    -0.10711
     0.07463
     0.02919
    -0.17526
    -0.04653
    -0.03896
    -0.09954
    -0.13740
     0.04434
     0.02919
    -0.17526
    -0.22070
    -0.08440
    -0.03896
    -0.19798
    -0.06168
    -0.05411
    -0.05411
    -0.21313
    -0.05411
     0.05948
    -0.22827
    -0.01624
    -0.24342
    -0.02382
    -0.00110
     0.04434
    -0.06925
    -0.16769
    -0.12226
    -0.01624
     0.16549
     0.07463
     0.00647
     0.12006
    -0.06925
     0.16549
     0.09734
     0.08977
     0.09734
     0.23365
     0.21093
     0.31694
     0.25636
     0.16549
     0.28665
     0.32451
     0.18064
     0.26394
     0.49111
     0.28665
     0.23365
     0.41538
     0.40781
     0.30180
     0.27908
     0.36995
     0.35480
     0.32451
     0.24122
     0.26394
     0.29422
     0.27908
     0.12763
     0.38509
     0.20336
     0.06705
     0.00647
     0.20336
     0.01405
    -0.16769
    -0.30400
    -0.32671
    -0.39486
    -0.36457
    -0.56903
    -0.80377
    -0.93251
    -1.06124
    -1.85634
    -1.75790
    -2.24253
    -2.23496
    -1.11424
    -0.00867
     1.66483
     1.47552
     0.77129
     0.51382
     0.67285
     0.70314
     1.60425
     2.20247
     2.56595
     3.07330
     3.19446
     3.31562
     3.12631
     2.38421
     2.01316
     1.55882
     1.41494
     1.04389
     0.64256
     0.25636
     0.17307
     0.06705
     0.19578
     0.05191
    -0.17526
    -0.37972
    -0.25856
    -0.58417
    -0.26613
    -0.34186
    -0.53117
    -0.65990
    -0.41758
    -0.40244
    -0.41001
    -0.62204
    -0.59932
    -0.52360
    -0.45544
    -0.38729
    -0.40244
    -0.40244
    -0.37972
    -0.53117
    -0.34186
    -0.27371
    -0.25856
    -0.36457
    -0.13740
    -0.20555
    -0.07682
    -0.14497
    -0.12226
    -0.13740
    -0.06168
    -0.02382
    -0.00110
    -0.20555
    -0.03896
    -0.02382
    -0.07682
     0.05948
    -0.06168
    -0.15255
     0.06705
    -0.02382
    -0.00110
    -0.02382
    -0.10711
     0.00647
     0.00647
    -0.06168
     0.16549
     0.32451
     0.30937
    -0.07682
     0.03676
     0.20336
     0.06705
     0.12763
     0.10491
     0.25636
     0.22607
    -0.03139
     0.02162
     0.04434
    -0.00867
     0.00647
     0.09734
     0.02919
    -0.17526
    -0.21313
    -0.02382
     0.04434
    -0.01624
    -0.09954
    -0.05411
    -0.04653
     0.17307
    -0.06168
    -0.10711
    -0.00867
    -0.09954
     0.11249
     0.02162
    -0.01624
     0.01405
    -0.00110
    -0.02382
    -0.09197
     0.09734
     0.18821
    -0.04653
     0.03676
    -0.12226
     0.08220
    -0.03139
    -0.09197
     0.08977
     0.05948
     0.09734
    -0.03139
    -0.01624
    -0.00867
    -0.13740
    -0.01624
     0.18064
     0.12763
    -0.09954
    -0.00867
     0.09734
     0.11249
     0.12006
     0.05191
     0.06705
     0.02162
     0.15035
     0.15035
     0.00647
     0.04434
     0.00647
    -0.00110
     0.24122
     0.21093
     0.20336
     0.02162
     0.06705
     0.16549
     0.12006
    -0.06925
    -0.00867
     0.04434
     0.08220
     0.19578
     0.03676
    -0.00110
    -0.00110
    -0.15255
     0.12763
     0.04434
    -0.03896
     0.00647
    -0.12226
    -0.06925
    -0.05411
    -0.12226
    -0.07682
    -0.18284
    -0.06925
    -0.12983
    -0.20555
    -0.29642
    -0.50088
    -0.41001
    -0.45544
    -0.40244
    -0.53117
    -0.62961
    -0.78863
    -0.50845
    -0.40244
    -0.44787
    -0.62204
    -0.62961
    -0.75077
    -0.66747
    -0.51602
    -0.21313
    -0.52360
    -0.59932
    -0.47816
    -0.13740
     0.02162
    -0.19798
    -0.02382
    -0.06168
     0.79400
     1.13476
    -0.15255
    -0.60689
    -0.11469
     0.29422
     1.61940
     1.55125
     0.66527
     0.23365
     0.50625
     0.77129
     0.73342
     0.43053
     0.35480
     0.55926
     0.50625
     0.43053
     0.16549
     0.15035
     0.04434
     0.06705
    -0.06168
    -0.13740
    -0.07682
    -0.21313
    -0.36457
    -0.25099
    -0.12226
    -0.26613
    -0.28885
    -0.34943
    -0.28128
    -0.33429
    -0.27371
    -0.26613
    -0.25856
    -0.31157
    -0.28885
    -0.15255
    -0.21313
    -0.19041
    -0.49331
    -0.21313
    -0.11469
    -0.09197
    -0.25099
    -0.26613
    -0.11469
    -0.09197
    -0.09197
    -0.13740
    -0.03139
    -0.25856
    -0.10711
     0.06705
    -0.00110
    -0.13740
    -0.26613
    -0.06925
    -0.10711
     0.02919
    -0.05411
    -0.07682
    -0.10711
    -0.02382
    -0.03896
    -0.06925
    -0.04653
    -0.09197
    -0.00110
    -0.05411
    -0.04653
    -0.11469
    -0.10711
    -0.08440
    -0.01624
    -0.03139
     0.07463
    -0.10711
    -0.03896
     0.00647
    -0.03896
    -0.09197
    -0.02382
     0.11249
    -0.11469
     0.05191
     0.17307
     0.12763
     0.13520
     0.00647
    -0.03896
     0.18821
     0.19578
     0.08977
     0.24122
     0.17307
     0.12006
     0.21850
     0.07463
     0.27151
     0.29422
     0.15035
     0.30180
     0.29422
     0.21093
     0.02919
     0.27151
     0.30180
     0.34723
     0.22607
     0.20336
     0.27151
     0.21850
     0.25636
     0.18064
     0.25636
     0.16549
     0.14278
     0.08977
     0.35480
     0.13520
     0.19578
     0.13520
     0.11249
     0.12763
     0.09734
     0.15035
     0.12763
     0.09734
     0.12006
     0.05948
    -0.04653
     0.09734
     0.16549
     0.05191
     0.11249
    -0.06168
     0.02162
    -0.19798
    -0.09197
     0.02919
    -0.02382
    -0.12226
    -0.26613
    -0.09197
    -0.15255
    -0.20555
    -0.25856
    -0.13740
    -0.16769
    -0.24342
    -0.21313
    -0.23584
    -0.19041
    -0.23584
    -0.34186
    -0.19041
    -0.19041
    -0.32671
    -0.25856
    -0.19041
    -0.35700
    -0.16769
    -0.30400
    -0.16769
    -0.19041
    -0.22827
    -0.21313
    -0.06925
    -0.06925
    -0.20555
    -0.27371
    -0.09197
    -0.06168
    -0.14497
    -0.00867
    -0.04653
    -0.13740
    -0.16012
    -0.32671
    -0.11469
    -0.23584
    -0.18284
     0.15035
    -0.12226
    -0.29642
    -0.39486
    -0.51602
    -0.44030
    -0.48573
    -0.58417
    -0.55389
    -0.66747
    -0.63718
    -1.03095
    -0.86435
    -1.00823
    -0.85678
    -0.78863
    -1.13696
    -0.46302
     0.49111
     0.90759
     1.28621
     0.78643
     1.14991
     2.62653
     1.81628
     0.93788
     1.43009
     2.29334
     2.47508
     2.61896
     2.31606
     1.96773
     1.75570
     1.28621
     0.90759
     0.36238
     0.20336
    -0.13740
    -0.21313
    -0.39486
    -0.39486
    -0.60689
    -0.61446
    -0.73562
    -0.95522
    -0.79620
    -0.53117
    -0.76591
    -0.75834
    -0.80377
    -0.71291
    -0.72048
    -0.70533
    -0.81892
    -0.52360
    -0.51602
    -0.59932
    -0.71291
    -0.41758
    -0.50845
    -0.62204
    -0.53117
    -0.60689
    -0.39486
    -0.39486
    -0.41001
    -0.26613
    -0.35700
    -0.39486
    -0.36457
    -0.23584
    -0.31157
    -0.32671
    -0.19041
    -0.23584
    -0.16769
    -0.28885
    -0.22070
    -0.24342
    -0.22070
    -0.09954
    -0.06168
    -0.22070
    -0.24342
    -0.02382
    -0.18284
    -0.19041
    -0.03896
    -0.22070
    -0.13740
    -0.19798
    -0.14497
    -0.12226
    -0.21313
    -0.31157
    -0.20555
    -0.08440
    -0.09954
    -0.25856
    -0.17526
    -0.31157
    -0.34943
    -0.13740
    -0.21313
    -0.17526
    -0.24342
    -0.08440
    -0.22070
    -0.04653
    -0.29642
    -0.36457
    -0.24342
    -0.19041
    -0.09197
    -0.30400
    -0.35700
    -0.22070
    -0.34186
    -0.32671
    -0.30400
    -0.25099
    -0.34943
    -0.22070
    -0.37215
    -0.35700
    -0.34186
    -0.41758
    -0.37972
    -0.28128
    -0.19041
    -0.21313
    -0.36457
    -0.32671
    -0.31157
    -0.41001
    -0.16769
    -0.19798
    -0.20555
    -0.34943
    -0.18284
    -0.17526
    -0.10711
    -0.36457
    -0.28885
    -0.34186
    -0.21313
    -0.27371
    -0.22070
    -0.30400
    -0.33429
    -0.34943
    -0.25856
    -0.31157
    -0.34943
    -0.34186
    -0.41001
    -0.37972
    -0.26613
    -0.53117
    -0.31157
    -0.41001
    -0.22827
    -0.31914
    -0.26613
    -0.31157
    -0.31157
    -0.39486
    -0.33429
    -0.23584
    -0.35700
    -0.36457
    -0.30400
    -0.30400
    -0.32671
    -0.29642
    -0.33429
    -0.22070
    -0.34186
    -0.21313
    -0.23584
    -0.17526
    -0.46302
    -0.19798
    -0.39486
    -0.06168
    -0.09954
    -0.33429
    -0.28885
    -0.10711
    -0.27371
    -0.21313
    -0.24342
    -0.22827
    -0.28128
    -0.14497
     0.00647
    -0.20555
    -0.09954
    -0.17526
    -0.32671
    -0.16012
    -0.01624
    -0.28128
    -0.30400
    -0.28128
    -0.04653
    -0.40244
    -0.37972
    -0.45544
    -0.38729
    -0.24342
    -0.23584
    -0.44787
    -0.59175
    -0.76591
    -0.73562
    -0.70533
    -0.64475
    -1.03852
    -0.90222
    -1.03095
    -1.08395
    -1.07638
    -0.96280
    -0.06168
     0.60469
     1.00603
     1.96016
     1.78599
     1.32407
     2.03588
     1.84657
     1.08933
     2.05860
     2.88399
     3.07330
     2.93700
     2.83856
     2.39178
     2.09646
     1.54367
     0.84701
     0.55926
     0.36995
     0.15035
    -0.34186
    -0.29642
    -0.35700
    -0.44787
    -0.38729
    -0.37215
    -0.69019
    -0.52360
    -0.63718
    -0.40244
    -0.44787
    -0.62204
    -0.44030
    -0.38729
    -0.31157
    -0.32671
    -0.25099
    -0.44030
    -0.32671
    -0.44030
    -0.21313
    -0.03896
    -0.16012
    -0.13740
    -0.11469
    -0.08440
    -0.07682
     0.12763
     0.07463
     0.09734
     0.27151
     0.24122
     0.31694
     0.21093
     0.11249
     0.13520
     0.11249
     0.25636
     0.03676
    -0.06168
    -0.22827
    -0.12983
    -0.29642
    -0.48573
    -0.40244
    -0.45544
    -0.65233
    -0.63718
    -0.79620
    -0.81892
    -0.97037
    -1.08395
    -1.08395
    -1.06881
    -1.03852
    -1.22783
    -1.18240
    -1.08395
    -1.02337
    -1.09153
    -1.08395
    -1.08395
    -1.03095
    -0.85678
    -0.90222
    -0.81135
    -0.77349
    -0.74320
    -0.80377
    -0.53117
    -0.50845
    -0.50845
    -0.55389
    -0.60689
    -0.43273
    -0.36457
    -0.53874
    -0.37215
    -0.26613
    -0.28885
    -0.31157
    -0.25856
    -0.11469
    -0.25856
    -0.44787
    -0.15255
    -0.16769
    -0.20555
    -0.52360
    -0.38729
    -0.16012
    -0.18284
    -0.07682
    -0.32671
    -0.26613
    -0.31914
    -0.35700
    -0.25099
    -0.15255
    -0.22070
    -0.31157
    -0.27371
    -0.09954
    -0.06925
    -0.12226
    -0.06925
    -0.12983
    -0.09197
    -0.06168
    -0.15255
    -0.06168
    -0.16012
    -0.12983
    -0.07682
    -0.04653
    -0.25856
    -0.05411
    -0.31157
    -0.12983
    -0.08440
    -0.16769
    -0.16012
    -0.22827
    -0.12983
    -0.28885
    -0.19041
    -0.19041
    -0.16012
    -0.12983
    -0.22070
    -0.19041
    -0.21313
    -0.13740
    -0.37215
    -0.12983
    -0.03139
    -0.22070
    -0.18284
    -0.23584
    -0.14497
    -0.07682
    -0.19798
    -0.21313
    -0.08440
    -0.12983
    -0.14497
    -0.22827
    -0.23584
    -0.19798
    -0.34186
    -0.37972
    -0.16012
    -0.41758
    -0.74320
    -1.09153
    -1.53830
    -1.84877
    -2.47728
    -2.82561
    -2.12137
    -0.65990
     0.25636
    -0.41001
    -0.81135
    -0.28885
     1.05147
     2.65682
     1.82385
     0.65013
     0.40781
     1.14233
     2.74011
     3.45949
     3.73210
     3.84569
     3.51250
     2.66439
     2.23276
     1.74813
     1.41494
     1.04389
     0.81672
     0.52140
     0.52897
     0.56683
     0.51382
     0.43810
     0.21850
     0.18064
     0.01405
    -0.05411
    -0.09197
    -0.11469
    -0.22070
    -0.27371
    -0.18284
    -0.16012
    -0.16769
    -0.42515
    -0.34186
    -0.23584
    -0.24342
    -0.28885
    -0.24342
    -0.37972
    -0.30400
    -0.26613
    -0.37215
    -0.26613
    -0.16012
    -0.22070
    -0.19798
    -0.20555
    -0.30400
    -0.38729
    -0.25856
    -0.13740
    -0.11469
    -0.12983
    -0.24342
    -0.21313
    -0.27371
    -0.31157
    -0.37972
    -0.22070
    -0.17526
    -0.31914
    -0.25856
    -0.25099
    -0.23584
    -0.33429
    -0.44030
    -0.31157
    -0.39486
    -0.37972
    -0.27371
    -0.39486
    -0.41758
    -0.44787
    -0.32671
    -0.34943
    -0.34186
    -0.34943
    -0.36457
    -0.36457
    -0.28885
    -0.22827
    -0.34943
    -0.49331
    -0.22070
    -0.12983
    -0.36457
    -0.25856
    -0.21313
    -0.20555
    -0.29642
    -0.14497
    -0.10711
    -0.26613
    -0.04653
    -0.19041
    -0.18284
    -0.21313
    -0.26613
    -0.17526
    -0.02382
    -0.09954
    -0.19041
    -0.04653
    -0.15255
    -0.15255
    -0.15255
    -0.22827
    -0.09954
    -0.09197
    -0.13740
    -0.12226
    -0.18284
    -0.09197
    -0.05411
    -0.15255
    -0.14497
    -0.25856
    -0.24342
    -0.01624
    -0.03139
    -0.24342
    -0.16012
    -0.20555
    -0.13740
    -0.07682
    -0.16769
    -0.06925
    -0.12226
    -0.17526
    -0.20555
    -0.17526
    -0.19041
    -0.19798
    -0.04653
    -0.23584
    -0.16012
    -0.16012
    -0.26613
    -0.15255
    -0.38729
    -0.28885
    -0.28128
    -0.28885
    -0.44787
    -0.33429
    -0.48573
    -0.43273
    -0.36457
    -0.53117
    -0.48573
    -0.53874
    -0.56146
    -0.54631
    -0.72805
    -0.76591
    -1.09153
    -1.09910
    -1.35656
    -1.81848
    -2.61358
    -3.37082
    -3.46169
    -2.74231
    -0.45544
     0.56683
    -0.09954
    -0.41001
     0.74857
     1.36193
     2.05102
     0.16549
     0.26394
     1.08176
     2.79312
     4.07286
     4.43633
     3.89869
     3.70938
     3.14145
     2.21762
     2.11160
     1.56639
     0.90759
     0.49111
     0.51382
     0.80158
     0.32451
     0.10491
    -0.09197
    -0.25856
    -0.34943
    -0.62204
    -0.56903
    -0.65990
    -0.68262
    -0.80377
    -0.64475
    -0.81135
    -0.92493
    -0.86435
    -0.86435
    -0.87193
    -0.84921
    -0.87193
    -0.91736
    -0.79620
    -0.78106
    -0.70533
    -0.64475
    -0.73562
    -0.60689
    -0.65233
    -0.61446
    -0.52360
    -0.52360
    -0.44787
    -0.48573
    -0.39486
    -0.48573
    -0.41001
    -0.47816
    -0.40244
    -0.34943
    -0.25856
    -0.32671
    -0.44787
    -0.37215
    -0.37215
    -0.39486
    -0.14497
    -0.26613
    -0.33429
    -0.41001
    -0.26613
    -0.25099
    -0.36457
    -0.56903
    -0.27371
    -0.22827
    -0.26613
    -0.28128
    -0.24342
    -0.30400
    -0.29642
    -0.34186
    -0.26613
    -0.19041
    -0.39486
    -0.34186
    -0.25856
    -0.09954
    -0.16012
    -0.30400
    -0.40244
    -0.18284
    -0.09954
    -0.21313
    -0.25099
    -0.32671
    -0.12983
    -0.34186
    -0.16769
    -0.03139
    -0.28885
    -0.24342
    -0.06168
    -0.11469
    -0.16012
    -0.12983
    -0.13740
    -0.16012
    -0.03896
    -0.06168
    -0.09954
     0.05948
    -0.10711
    -0.20555
    -0.09197
     0.08977
     0.01405
    -0.17526
    -0.02382
    -0.09954
    -0.12983
    -0.12226
    -0.17526
    -0.09954
    -0.16769
    -0.04653
    -0.03139
    -0.25856
    -0.19041
    -0.18284
    -0.17526
    -0.00867
    -0.02382
    -0.31157
    -0.41758
    -0.11469
    -0.11469
    -0.05411
    -0.32671
    -0.22827
    -0.37215
    -0.08440
    -0.18284
    -0.16012
    -0.27371
    -0.21313
    -0.25856
    -0.09954
    -0.16769
    -0.22827
    -0.16769
    -0.18284
    -0.15255
    -0.13740
    -0.04653
    -0.34943
    -0.16012
    -0.28128
    -0.23584
    -0.22070
    -0.24342
    -0.24342
    -0.47059
    -0.43273
    -0.31914
    -0.60689
    -0.54631
    -0.59932
    -0.65233
    -0.67504
    -0.59175
    -0.75077
    -0.79620
    -0.73562
    -0.64475
    -0.80377
    -1.32627
    -1.60645
    -1.09910
    -0.71291
    -0.30400
    -0.11469
    -0.24342
     0.11249
     0.27908
    -0.15255
     0.27151
     0.84701
     0.46839
     1.39980
     1.43009
     1.46038
     1.57396
     1.59668
     1.38465
     1.28621
     1.18777
     1.09690
     0.99089
     0.86973
     0.61227
     0.40781
     0.24879
    -0.00867
    -0.25856
    -0.37972
    -0.31914
    -0.42515
    -0.41758
    -0.69019
    -1.04609
    -0.99308
    -0.85678
    -0.90222
    -0.84921
    -1.18240
    -1.09910
    -0.95522
    -1.08395
    -1.08395
    -1.21268
    -1.05366
    -1.02337
    -1.04609
    -1.03852
    -0.89464
    -0.90222
    -1.22026
    -0.88707
    -0.75834
    -0.72805
    -0.78863
    -0.80377
    -0.62961
    -0.65233
    -0.50845
    -0.44030
    -0.55389
    -0.39486
    -0.46302
    -0.26613
    -0.22827
    -0.27371
    -0.37215
    -0.36457
    -0.10711
    -0.00867
    -0.19798
    -0.09197
    -0.03139
    -0.26613
    -0.13740
    -0.12983
    -0.09954
    -0.02382
     0.12006
    -0.12983
     0.03676
     0.05191
    -0.12226
    -0.06168
    -0.07682
     0.01405
     0.04434
    -0.05411
     0.00647
     0.00647
     0.02162
    -0.09954
    -0.05411
    -0.02382
    -0.21313
    -0.12226
    -0.12226
    -0.00867
    -0.12983
    -0.27371
    -0.14497
    -0.05411
    -0.02382
    -0.10711
    -0.22070
    -0.06925
    -0.13740
    -0.14497
    -0.16012
     0.10491
    -0.03139
     0.12763
     0.08220
     0.03676
    -0.06925
     0.01405
    -0.09197
     0.12763
     0.09734
     0.12763
    -0.01624
    -0.01624
     0.07463
     0.25636
     0.12006
     0.24879
    -0.05411
     0.15035
    -0.15255
    -0.11469
    -0.09197
    -0.12983
    -0.42515
    -0.07682
     0.04434
    -0.19798
    -0.39486
    -0.27371
    -0.42515
    -0.29642
    -0.48573
    -0.28885
    -0.37215
    -0.27371
    -0.35700
    -0.16769
    -0.26613
    -0.24342
    -0.34186
    -0.17526
    -0.00867
    -0.21313
    -0.03139
    -0.04653
     0.01405
    -0.09197
    -0.11469
    -0.35700
    -0.12983
    -0.16012
    -0.19798
    -0.38729
    -0.49331
    -1.21268
    -1.75033
    -1.69732
    -1.03852
    -0.52360
    -0.99308
    -1.90935
    -0.27371
     1.31650
     0.83944
    -0.23584
     0.61227
     1.12719
     1.27107
     1.82385
     2.22519
     2.56595
     2.94457
     2.88399
     2.67196
     2.62653
     2.49780
     2.12675
     1.67998
     1.51338
     1.02875
     0.71071
     0.27908
     0.18821
     0.05948
    -0.16012
    -0.22827
    -0.51602
    -0.49331
    -0.69776
    -0.47816
    -0.59932
    -0.56903
    -0.59175
    -0.50088
    -0.58417
    -0.57660
    -0.59932
    -0.41001
    -0.51602
    -0.56146
    -0.39486
    -0.48573
    -0.47816
    -0.37972
    -0.56146
    -0.34186
    -0.23584
    -0.33429
    -0.38729
    -0.35700
    -0.21313
    -0.31157
    -0.34186
    -0.18284
    -0.17526
    -0.28885
    -0.08440
    -0.23584
    -0.03139
    -0.14497
    -0.09954
    -0.00867
    -0.09954
     0.10491
    -0.06925
    -0.03139
     0.23365
     0.11249
     0.04434
     0.02919
     0.15035
     0.21093
     0.15035
     0.10491
     0.17307
     0.18064
     0.16549
    -0.02382
     0.10491
     0.18064
     0.15035
     0.06705
     0.14278
    -0.05411
     0.05948
    -0.09197
    -0.02382
    -0.01624
    -0.00867
     0.13520
    -0.08440
    -0.06925
    -0.00110
    -0.09954
     0.02162
    -0.22070
     0.01405
    -0.07682
     0.11249
    -0.01624
    -0.01624
    -0.07682
    -0.05411
     0.07463
     0.04434
     0.08220
    -0.01624
    -0.02382
     0.02919
     0.00647
     0.06705
     0.08220
    -0.00867
    -0.12983
    -0.08440
     0.08977
    -0.08440
    -0.06925
    -0.12983
    -0.05411
    -0.06168
    -0.22070
    -0.56146
    -0.24342
    -0.10711
    -0.22827
    -0.25099
    -0.37972
    -0.34186
    -0.48573
    -0.30400
    -0.15255
    -0.17526
    -0.23584
    -0.31157
    -0.18284
    -0.20555
    -0.11469
     0.06705
    -0.16012
    -0.00867
    -0.16012
    -0.29642
    -0.11469
    -0.00867
     0.03676
    -0.07682
    -0.20555
    -0.46302
    -1.20511
    -1.50801
    -1.77304
    -0.55389
     0.49111
     0.08220
    -0.62204
    -0.31157
     1.39222
     0.82429
    -0.31914
     0.15035
     1.23320
     2.01316
     2.39936
     2.58109
     2.51294
     2.45993
     2.52809
     2.48265
     2.33120
     2.17976
     2.14189
     1.70269
     1.55882
     1.16505
     1.11205
     0.78643
     0.40781
     0.23365
     0.20336
     0.02919
    -0.13740
    -0.09197
    -0.51602
    -0.22070
    -0.37215
    -0.43273
    -0.43273
    -0.45544
    -0.54631
    -0.50088
    -0.47816
    -0.42515
    -0.46302
    -0.48573
    -0.43273
    -0.43273
    -0.34943
    -0.39486
    -0.48573
    -0.50088
    -0.33429
    -0.27371
    -0.29642
    -0.34943
    -0.33429
    -0.27371
    -0.34186
    -0.24342
    -0.18284
    -0.36457
