# Supplementary material for: Software algorithm and hardware design for real-time implementation of new spectral estimator
Source: Biomed Eng Online. 2014 May 9;13:61. doi: 10.1186/1475-925X-13-61 (PMC4057578; doi:10.1186/1475-925X-13-61)
Supplement: Additional file 2 — txtfiles.zip. [file 1475-925X-13-61-S2.zip › FILE165.TXT]

     0.35170
     0.46477
     0.37779
     0.17774
     0.23862
     0.10816
     0.19513
     0.16034
     0.23862
     0.22123
     0.12555
     0.13425
     0.25602
     0.35170
     0.14295
     0.07336
     0.35170
     0.36039
     0.33430
     0.32560
     0.22993
     0.18644
     0.27342
     0.61263
     0.91706
     1.48243
     1.74336
     1.70857
     1.78685
     2.07388
     2.48269
     3.14373
     3.20461
     3.16112
     4.33534
     4.34404
     2.75232
     2.56967
     3.84826
     2.96107
     2.22175
     1.87383
     1.62159
     1.60420
     1.39545
     0.42128
    -0.16148
    -0.43112
    -0.63117
    -0.94429
    -1.34440
    -1.56184
    -1.30961
    -1.67492
    -1.50966
    -1.44877
    -1.19653
    -0.98778
    -0.84862
    -0.79643
    -0.65726
    -0.59638
    -0.65726
    -0.55289
    -0.70945
    -0.30934
    -0.15278
     0.00378
    -0.06580
     0.00378
     0.07336
     0.13425
    -0.10059
    -0.10059
    -0.26586
    -0.37893
    -0.26586
    -0.17018
    -0.18757
    -0.32674
    -0.48330
    -0.37893
    -0.41372
    -0.50070
    -0.41372
    -0.57028
    -0.63117
    -0.56158
    -0.51809
    -0.45721
    -0.26586
    -0.63987
    -0.51809
    -0.47461
    -0.50940
    -0.58768
    -0.83122
    -0.70075
    -0.80513
    -0.59638
    -0.65726
    -0.72684
    -0.74424
    -0.64856
    -0.94429
    -0.52679
    -0.63987
    -0.75294
    -0.70945
    -0.60507
    -0.56158
    -0.55289
    -0.50940
    -0.49200
    -0.24846
    -0.28325
    -0.20497
    -0.26586
    -0.17888
    -0.27455
    -0.28325
    -0.42242
    -0.04841
    -0.31804
    -0.33544
    -0.39632
    -0.24846
    -0.23106
    -0.38763
    -0.48330
    -0.29195
    -0.04841
    -0.00492
    -0.18757
    -0.30065
    -0.03971
    -0.31804
    -0.23976
    -0.04841
    -0.17018
    -0.20497
    -0.12669
     0.03857
     0.01248
     0.06467
    -0.06580
    -0.15278
     0.04727
     0.19513
     0.22993
    -0.03101
     0.14295
     0.19513
     0.31691
     0.74310
     0.95185
     0.83878
     0.89967
     1.15191
     1.33456
     1.12581
     1.19539
     1.04753
     1.16930
     1.40415
     1.43024
     1.21279
     1.16060
     0.98665
     0.75180
     0.88227
     0.57784
     0.86487
     0.56914
     0.58654
     0.29951
     0.13425
    -0.25716
     0.14295
     0.76920
     0.56914
     0.18644
    -0.55289
    -0.80513
    -0.68336
    -0.11799
    -0.13539
     0.24732
    -0.57028
    -0.73554
    -0.74424
    -1.00518
    -1.10085
    -1.08346
    -1.04867
    -0.90080
    -0.82252
    -0.77903
    -0.43112
    -0.66596
    -0.70945
    -0.82252
    -0.63117
    -0.50070
    -0.45721
    -0.35283
    -0.23976
    -0.16148
    -0.14408
    -0.03971
    -0.15278
    -0.16148
     0.00378
     0.12555
    -0.00492
     0.03857
    -0.30065
    -0.08320
    -0.17888
     0.12555
    -0.00492
     0.02987
    -0.16148
     0.16904
     0.09946
    -0.00492
    -0.04841
    -0.21367
     0.01248
     0.18644
     0.27342
     0.29951
     0.03857
     0.32560
     0.06467
     0.32560
     0.36039
     0.36039
     0.13425
     0.27342
     0.22123
     0.32560
     0.13425
     0.19513
     0.19513
     0.17774
     0.21253
     0.19513
     0.04727
     0.05597
    -0.17888
    -0.19627
     0.11685
    -0.08320
    -0.11799
    -0.30934
    -0.17018
    -0.30934
    -0.37023
    -0.36153
    -0.52679
    -0.43112
    -0.37893
    -0.43981
    -0.36153
    -0.48330
    -0.49200
    -0.63987
    -0.29195
    -0.30934
    -0.22237
    -0.31804
    -0.34414
    -0.27455
    -0.28325
    -0.27455
    -0.33544
    -0.16148
    -0.24846
    -0.25716
    -0.15278
     0.09076
    -0.21367
    -0.23976
    -0.17888
     0.09076
    -0.07450
    -0.03971
     0.09946
    -0.13539
     0.06467
     0.20383
     0.24732
     0.15164
     0.66482
     1.23888
     1.50852
     1.71727
     2.03909
     2.09998
     2.16086
     2.59576
     2.58706
     2.96107
     2.77842
     2.47399
     2.77842
     3.19592
     2.70883
     2.38701
     1.79555
     1.55201
     0.93446
     0.69961
     0.04727
    -0.88341
    -1.29221
    -0.69205
    -0.79643
    -1.10085
    -1.52705
    -1.98804
    -1.84888
    -1.94455
    -1.97065
    -1.87497
    -1.55315
    -1.58794
    -1.11825
    -1.05737
    -1.02257
    -0.86601
    -0.91820
    -0.54419
    -0.40502
    -0.63117
    -0.50070
    -0.31804
    -0.08320
     0.02987
     0.09946
     0.09076
    -0.09190
    -0.23106
    -0.05711
     0.00378
     0.08206
    -0.08320
    -0.26586
    -0.34414
     0.07336
    -0.18757
    -0.14408
    -0.28325
    -0.23106
    -0.23106
    -0.37023
    -0.31804
    -0.30065
    -0.37893
    -0.29195
    -0.20497
    -0.12669
    -0.24846
    -0.15278
    -0.28325
    -0.12669
     0.02987
    -0.16148
    -0.21367
    -0.04841
     0.08206
     0.00378
     0.08206
     0.15164
     0.05597
     0.34300
     0.29081
     0.13425
     0.29951
     0.15164
     0.08206
     0.36909
     0.44737
     0.27342
     0.30821
     0.39519
     0.34300
     0.38649
     0.32560
     0.36909
     0.29951
     0.32560
     0.34300
     0.30821
     0.29951
     0.25602
     0.17774
     0.29951
     0.48217
     0.31691
     0.24732
     0.33430
     0.36039
     0.29951
     0.29951
     0.41258
     0.47347
     0.41258
     0.41258
     0.40388
     0.58654
     0.62133
     0.20383
     0.26472
     0.24732
     0.54305
     0.16904
     0.25602
     0.09076
     0.30821
     0.20383
     0.16904
     0.16904
     0.10816
     0.07336
    -0.00492
     0.03857
     0.12555
    -0.02231
    -0.16148
     0.08206
     0.10816
    -0.05711
    -0.10059
     0.05597
     0.18644
     0.05597
    -0.05711
    -0.03101
     0.13425
     0.04727
     0.02987
    -0.03971
     0.14295
     0.03857
    -0.15278
    -0.02231
    -0.03101
    -0.01362
    -0.10929
    -0.30934
     0.05597
     0.30821
     0.56914
     0.59524
     0.51696
     1.04753
     0.55175
     0.54305
     2.26524
     3.72649
     1.96951
     0.38649
     0.40388
     0.17774
     0.67352
     1.34326
     0.85618
     0.22993
    -0.45721
    -0.54419
    -1.02257
    -1.21393
    -1.70101
    -2.10981
    -2.08372
    -1.93586
    -2.17940
    -2.17070
    -2.08372
    -1.74450
    -1.37049
    -1.09216
    -1.11825
    -0.87471
    -0.71815
    -0.76164
    -0.65726
    -0.70945
    -0.56158
    -0.29195
    -0.24846
    -0.14408
    -0.14408
    -0.39632
    -0.14408
    -0.36153
    -0.21367
    -0.32674
    -0.31804
    -0.36153
    -0.43981
    -0.45721
    -0.39632
    -0.26586
    -0.41372
    -0.45721
    -0.23106
    -0.43112
    -0.30934
    -0.48330
    -0.30934
    -0.28325
    -0.30065
    -0.37893
    -0.26586
    -0.33544
    -0.33544
    -0.48330
    -0.38763
    -0.14408
    -0.14408
    -0.17018
    -0.41372
    -0.37893
    -0.20497
    -0.29195
    -0.15278
    -0.05711
    -0.16148
    -0.31804
    -0.20497
    -0.19627
    -0.15278
    -0.31804
    -0.09190
    -0.13539
     0.11685
     0.02118
     0.12555
    -0.14408
    -0.14408
     0.07336
     0.03857
     0.14295
     0.16904
     0.02987
     0.12555
     0.24732
     0.14295
     0.24732
     0.23862
     0.29951
     0.29081
     0.27342
     0.33430
     0.33430
     0.23862
     0.23862
     0.31691
     0.29951
     0.52566
     0.42128
     0.31691
     0.36909
     0.31691
     0.39519
     0.25602
     0.29951
     0.50826
     0.49956
     0.42998
     0.33430
     0.39519
     0.47347
     0.47347
     0.42128
     0.54305
     0.56045
     0.49086
     0.51696
     0.50826
     0.36909
     0.37779
     0.41258
     0.45607
     0.57784
     0.29081
     0.33430
     0.33430
     0.34300
     0.14295
     0.24732
     0.29951
     0.22123
     0.22993
     0.29951
     0.24732
     0.15164
     0.10816
    -0.03971
     0.08206
     0.22993
     0.26472
     0.10816
    -0.08320
    -0.01362
     0.09076
    -0.12669
     0.25602
     0.08206
     0.09946
     0.02987
     0.29951
    -0.01362
     0.22993
    -0.09190
     0.09946
     0.30821
     0.12555
     0.22993
     0.09076
     0.01248
     0.01248
    -0.20497
     0.07336
    -0.16148
    -0.40502
    -0.30065
    -0.15278
    -0.18757
    -0.35283
    -0.44851
    -0.47461
    -0.23976
    -0.30065
    -0.26586
    -0.43112
    -0.37023
    -0.34414
    -0.46591
     0.36039
     0.68222
     0.86487
     0.94316
     1.43024
     1.77816
     1.99560
     3.35248
     4.01352
     2.81321
     0.79529
     0.35170
     0.60394
     1.30847
     2.11737
     1.30847
     0.42128
    -0.51809
    -0.95299
    -1.62273
    -1.93586
    -2.50992
    -3.16226
    -3.26664
    -3.33622
    -3.12747
    -3.11877
    -2.54471
    -2.25768
    -1.91846
    -1.71841
    -1.29221
    -0.99648
    -0.62247
    -0.32674
    -0.70075
    -0.50940
     0.28211
     1.13451
     0.89967
     0.59524
     0.64743
     0.89097
     1.16060
     1.17800
     0.96055
     1.04753
     0.71701
     0.16904
     0.33430
     0.50826
     0.27342
     0.12555
     0.14295
     0.01248
    -0.23106
    -0.32674
    -0.65726
    -0.43981
    -0.50070
    -0.39632
    -0.31804
    -0.61377
    -0.46591
    -0.47461
    -0.30065
    -0.07450
    -0.23976
    -0.35283
    -0.30934
    -0.07450
    -0.04841
    -0.15278
    -0.10929
    -0.17018
    -0.26586
    -0.01362
    -0.03971
    -0.04841
     0.06467
    -0.19627
    -0.02231
     0.20383
     0.00378
     0.14295
     0.02987
     0.15164
     0.29081
     0.25602
     0.14295
     0.29951
     0.26472
     0.29081
     0.43868
     0.31691
     0.16034
     0.37779
     0.21253
     0.45607
     0.38649
     0.30821
     0.33430
     0.31691
     0.18644
     0.23862
     0.37779
     0.29081
     0.25602
     0.18644
     0.31691
     0.26472
     0.42128
     0.17774
     0.08206
     0.26472
     0.32560
     0.27342
     0.10816
     0.11685
     0.22123
     0.20383
     0.19513
     0.20383
    -0.08320
     0.26472
     0.17774
     0.04727
     0.10816
    -0.03101
    -0.13539
    -0.08320
     0.16904
    -0.03101
    -0.01362
    -0.42242
    -0.28325
    -0.09190
    -0.16148
    -0.28325
    -0.19627
    -0.34414
    -0.11799
    -0.13539
    -0.18757
    -0.32674
    -0.25716
    -0.37023
    -0.14408
    -0.23976
    -0.12669
    -0.30934
    -0.24846
    -0.09190
    -0.13539
    -0.34414
    -0.24846
    -0.18757
    -0.17018
    -0.30065
    -0.27455
    -0.17018
    -0.24846
    -0.32674
    -0.18757
    -0.06580
    -0.11799
    -0.17018
    -0.18757
    -0.25716
    -0.04841
    -0.17018
    -0.07450
    -0.14408
    -0.13539
    -0.05711
    -0.18757
    -0.06580
    -0.13539
    -0.18757
    -0.15278
     0.02987
    -0.06580
    -0.15278
     0.16904
     0.19513
     0.31691
     0.55175
     0.93446
     0.97795
     1.45633
     1.76076
     1.43894
     1.43024
     1.49982
     1.70857
     1.72597
     1.43024
     1.32586
     1.23019
     1.12581
     0.89097
     0.92576
    -0.10059
    -0.77033
    -0.79643
    -0.57028
    -0.72684
    -1.27481
    -1.62273
    -1.50096
    -1.65752
    -2.17070
    -2.01414
    -1.84888
    -1.56184
    -1.25742
    -1.37049
    -1.31830
    -1.24002
    -0.98778
    -1.13565
    -0.98778
    -0.89210
    -0.64856
    -0.57898
    -0.43981
    -0.29195
    -0.50940
    -0.43112
    -0.21367
    -0.23976
    -0.32674
    -0.32674
    -0.12669
    -0.17018
    -0.14408
    -0.02231
     0.02987
     0.02987
     0.08206
    -0.01362
     0.12555
     0.22123
     0.05597
     0.01248
     0.32560
     0.38649
     0.31691
     0.15164
     0.37779
     0.18644
     0.01248
     0.09946
     0.21253
     0.24732
    -0.03101
     0.16904
     0.09946
     0.14295
     0.02118
    -0.08320
     0.14295
     0.23862
     0.09946
     0.12555
    -0.01362
     0.06467
     0.09076
     0.00378
     0.15164
     0.16034
     0.26472
     0.14295
    -0.03971
     0.13425
     0.09946
     0.03857
     0.22123
     0.11685
     0.28211
     0.07336
     0.09946
     0.16904
     0.07336
     0.16034
     0.17774
     0.12555
     0.24732
     0.07336
     0.01248
     0.05597
     0.22123
     0.04727
     0.10816
     0.06467
     0.08206
     0.11685
     0.07336
     0.19513
    -0.05711
     0.01248
     0.16904
     0.07336
     0.15164
     0.16034
     0.11685
     0.12555
     0.26472
    -0.03971
     0.14295
     0.16034
     0.06467
     0.17774
     0.07336
     0.15164
     0.17774
    -0.10059
     0.04727
     0.02118
     0.03857
     0.09946
     0.07336
     0.02987
    -0.03971
    -0.10929
    -0.17018
     0.13425
    -0.01362
    -0.04841
     0.09946
    -0.00492
    -0.00492
    -0.19627
    -0.10929
    -0.06580
    -0.06580
    -0.03971
    -0.04841
    -0.06580
    -0.11799
     0.09076
    -0.09190
    -0.11799
    -0.13539
    -0.01362
    -0.17018
     0.01248
     0.02987
    -0.18757
    -0.04841
    -0.10929
    -0.09190
    -0.02231
    -0.20497
    -0.34414
    -0.32674
    -0.42242
    -0.43981
    -0.70945
    -0.53549
    -0.74424
    -0.82252
    -0.90080
    -1.17914
    -1.32700
    -1.61403
    -1.86627
    -1.31830
    -0.45721
    -0.09190
    -0.97908
    -0.90080
     0.13425
     1.07362
     1.62159
     0.48217
     0.40388
     1.01274
     1.29977
     1.43894
     1.42154
     1.10842
     1.55201
     1.70857
     1.47373
     1.23019
     1.11711
     0.68222
     0.28211
     0.09946
    -0.16148
    -0.15278
    -0.11799
     0.03857
    -0.01362
     0.14295
     0.10816
    -0.23106
    -0.24846
    -0.12669
    -0.25716
    -0.40502
    -0.30065
    -0.41372
     0.09076
    -0.38763
    -0.50940
    -0.68336
    -0.43981
    -0.58768
    -0.30934
    -0.39632
    -0.44851
    -0.45721
    -0.59638
    -0.49200
    -0.41372
    -0.52679
    -0.35283
    -0.57028
    -0.44851
    -0.50070
    -0.43112
    -0.40502
    -0.25716
    -0.25716
    -0.21367
    -0.30065
    -0.03101
    -0.26586
     0.02118
    -0.08320
    -0.03101
     0.06467
     0.13425
    -0.00492
     0.07336
    -0.11799
     0.07336
     0.01248
     0.21253
     0.09076
    -0.10929
     0.05597
     0.22993
     0.14295
     0.12555
     0.09946
     0.02987
     0.04727
     0.32560
     0.10816
     0.16034
     0.06467
     0.22993
     0.09076
     0.14295
     0.24732
     0.29951
     0.05597
     0.02987
     0.26472
     0.10816
    -0.03971
    -0.01362
    -0.03971
     0.22123
     0.14295
     0.02118
     0.02987
     0.10816
    -0.02231
     0.01248
     0.01248
     0.04727
     0.08206
     0.04727
     0.03857
     0.10816
    -0.01362
    -0.07450
     0.09946
     0.07336
     0.28211
     0.08206
    -0.00492
     0.10816
     0.21253
    -0.07450
     0.09946
     0.12555
     0.01248
     0.10816
    -0.04841
     0.17774
     0.03857
    -0.06580
    -0.24846
    -0.00492
     0.10816
    -0.20497
    -0.22237
    -0.10929
    -0.07450
    -0.25716
    -0.03971
    -0.00492
    -0.25716
    -0.30065
    -0.14408
     0.07336
    -0.31804
    -0.13539
    -0.35283
    -0.29195
     0.00378
    -0.10929
    -0.29195
    -0.47461
    -0.34414
    -0.58768
    -0.56158
    -0.68336
    -0.90080
    -0.96169
    -1.07476
    -1.15304
    -1.24872
    -1.35309
    -1.41398
    -0.80513
     0.06467
     0.02118
    -0.20497
    -0.09190
     0.47347
     1.23019
     0.36909
     0.25602
     0.79529
     1.18670
     1.28237
     1.01274
     1.00404
     1.09102
     0.72571
     0.40388
     0.39519
     0.14295
     0.16904
    -0.15278
    -0.26586
    -0.50070
    -0.42242
    -0.20497
    -0.32674
    -0.13539
    -0.23976
     0.02118
     0.04727
     0.13425
     0.09076
     0.01248
     0.20383
     0.16034
     0.10816
     0.19513
    -0.12669
    -0.13539
    -0.21367
     0.06467
     0.07336
     0.00378
    -0.10929
    -0.09190
    -0.09190
     0.14295
    -0.23106
    -0.28325
    -0.03971
     0.00378
     0.16904
    -0.13539
    -0.08320
    -0.02231
    -0.11799
    -0.01362
     0.07336
     0.06467
    -0.11799
     0.06467
    -0.04841
     0.00378
     0.05597
    -0.11799
    -0.05711
     0.01248
     0.11685
     0.10816
     0.08206
     0.01248
    -0.19627
    -0.02231
    -0.04841
     0.05597
     0.02118
    -0.06580
    -0.01362
    -0.00492
     0.09076
    -0.09190
     0.04727
     0.03857
    -0.09190
     0.12555
     0.14295
    -0.03101
    -0.10059
    -0.10059
     0.10816
     0.34300
    -0.03101
     0.06467
     0.02118
     0.17774
     0.02118
    -0.09190
    -0.06580
     0.06467
     0.01248
     0.09946
    -0.00492
     0.01248
     0.06467
    -0.19627
     0.07336
     0.08206
     0.02987
    -0.11799
     0.07336
     0.05597
     0.14295
     0.02987
    -0.03101
     0.06467
     0.14295
     0.17774
     0.22993
     0.12555
     0.02987
     0.01248
     0.06467
     0.31691
     0.18644
     0.16904
     0.13425
     0.24732
     0.24732
     0.12555
     0.09946
    -0.00492
    -0.03101
     0.05597
     0.09076
     0.00378
     0.05597
    -0.21367
    -0.19627
    -0.11799
    -0.10929
    -0.27455
    -0.20497
    -0.28325
    -0.39632
    -0.34414
    -0.26586
    -0.37893
    -0.62247
    -0.43112
    -0.41372
    -0.41372
    -0.43981
    -0.56158
    -0.82252
    -0.40502
    -0.39632
    -0.64856
    -0.60507
    -0.63117
    -0.54419
    -0.55289
    -0.63117
    -0.64856
    -0.69205
    -0.77903
    -1.00518
    -0.87471
    -1.22263
    -1.37049
    -1.21393
    -1.23132
    -0.61377
    -0.22237
    -0.15278
    -0.17888
     0.65612
     0.83008
     0.69961
     1.14321
     1.44763
     1.56071
     1.46503
     1.11711
     1.61289
     2.09128
     2.05649
     1.51722
     1.16060
     0.85618
     0.47347
     0.12555
    -0.31804
    -0.51809
    -0.43112
    -0.60507
    -0.54419
    -0.64856
    -0.67466
    -0.68336
    -0.68336
    -0.71815
    -0.63117
    -0.51809
    -0.30934
    -0.17888
    -0.17888
    -0.25716
    -0.15278
    -0.25716
    -0.21367
    -0.32674
    -0.30934
    -0.27455
    -0.28325
    -0.30934
    -0.45721
    -0.29195
    -0.34414
    -0.49200
    -0.34414
    -0.32674
    -0.23976
    -0.30934
    -0.39632
    -0.38763
    -0.30934
    -0.36153
    -0.37893
    -0.37893
    -0.30934
    -0.22237
    -0.08320
    -0.31804
    -0.27455
    -0.28325
    -0.28325
    -0.15278
    -0.09190
    -0.17888
    -0.09190
    -0.17888
    -0.10059
    -0.09190
    -0.07450
     0.13425
    -0.08320
    -0.04841
    -0.03101
     0.14295
     0.17774
    -0.15278
    -0.05711
     0.10816
     0.09076
    -0.03101
     0.08206
     0.10816
     0.16034
    -0.01362
    -0.10929
     0.20383
     0.13425
     0.16034
    -0.09190
    -0.08320
     0.16034
    -0.02231
    -0.07450
     0.03857
     0.16904
    -0.04841
     0.06467
    -0.00492
    -0.03971
    -0.03971
    -0.10929
     0.02987
    -0.02231
    -0.03101
     0.05597
    -0.07450
    -0.00492
    -0.10059
    -0.36153
    -0.15278
    -0.03971
    -0.24846
    -0.17888
    -0.06580
    -0.17888
    -0.12669
    -0.13539
    -0.29195
    -0.06580
    -0.17018
    -0.25716
    -0.05711
    -0.22237
    -0.03971
    -0.15278
    -0.21367
    -0.07450
    -0.07450
    -0.02231
    -0.08320
    -0.18757
    -0.00492
    -0.22237
    -0.20497
    -0.04841
     0.03857
    -0.02231
    -0.04841
    -0.06580
    -0.08320
    -0.11799
    -0.17018
    -0.01362
     0.00378
    -0.05711
    -0.00492
     0.02118
     0.00378
    -0.21367
     0.00378
    -0.06580
     0.06467
     0.28211
     0.35170
     0.22993
     0.20383
     0.29081
     0.34300
     0.46477
     0.88227
     0.28211
     0.59524
     1.00404
     1.15191
     1.01274
     0.95185
     0.66482
     0.96925
     0.64743
     1.02144
     1.26498
     0.73441
     0.02987
    -0.04841
    -0.04841
     0.00378
    -0.30934
    -0.68336
    -0.71815
    -1.05737
    -1.55315
    -1.72711
    -1.49226
    -1.31830
    -0.96169
    -1.33570
    -1.05737
    -1.10955
    -1.14434
    -1.21393
    -0.97908
    -0.63117
    -0.52679
    -0.30934
     0.07336
     0.07336
     0.14295
     0.07336
    -0.13539
     0.09946
     0.02987
     0.01248
     0.04727
    -0.03101
     0.00378
    -0.20497
    -0.19627
    -0.11799
    -0.07450
    -0.17018
    -0.15278
    -0.19627
    -0.07450
    -0.23106
    -0.40502
    -0.18757
    -0.26586
    -0.23976
    -0.28325
    -0.46591
    -0.23106
    -0.32674
    -0.31804
    -0.41372
    -0.43981
    -0.52679
    -0.49200
    -0.41372
    -0.46591
    -0.59638
    -0.62247
    -0.83122
    -0.56158
    -0.47461
    -0.57898
    -0.56158
    -0.68336
    -0.87471
    -0.81382
    -0.85731
    -0.53549
    -0.69205
    -0.53549
    -0.63987
    -0.63987
    -0.45721
    -0.71815
    -0.75294
    -0.68336
    -0.43981
    -0.60507
    -0.53549
    -0.63987
    -0.61377
    -0.75294
    -0.52679
    -0.58768
    -0.56158
    -0.80513
    -0.77033
    -0.65726
    -0.59638
    -0.92690
    -0.80513
    -0.91820
    -0.90950
    -0.80513
    -0.81382
    -0.83122
    -1.04867
    -1.03997
    -1.02257
    -0.92690
    -0.97039
    -0.99648
    -1.07476
    -0.98778
    -0.80513
    -0.93559
    -1.05737
    -1.10085
    -0.90950
    -0.77033
    -0.77903
    -0.90080
    -1.01388
    -0.78773
    -0.97039
    -0.67466
    -0.62247
    -0.61377
    -0.82252
    -0.71815
    -0.58768
    -0.49200
    -0.52679
    -0.50940
    -0.33544
    -0.36153
    -0.19627
    -0.23106
    -0.07450
    -0.03971
    -0.10059
     0.02118
     0.29081
     0.17774
     0.13425
     0.23862
     0.41258
     0.49086
     0.45607
     0.17774
     0.27342
     0.61263
     0.51696
     0.24732
    -0.05711
     0.00378
     0.05597
    -0.00492
     0.21253
     0.02987
    -0.53549
    -0.79643
    -0.71815
    -0.30934
    -0.30934
    -0.79643
    -0.86601
    -0.58768
    -0.71815
    -0.56158
    -0.66596
    -0.89210
    -0.78773
    -0.83122
    -0.36153
    -0.31804
    -0.50070
    -0.82252
    -0.09190
    -0.12669
    -0.10929
    -0.36153
    -0.49200
    -0.33544
    -0.17888
    -0.23106
    -0.03971
    -0.24846
     0.02118
    -0.37893
     0.00378
     0.02987
    -0.09190
    -0.12669
    -0.17018
    -0.04841
    -0.10059
    -0.09190
    -0.10929
    -0.11799
    -0.21367
    -0.03101
     0.10816
    -0.12669
    -0.22237
    -0.20497
    -0.00492
     0.01248
     0.16034
    -0.04841
    -0.00492
     0.09946
     0.12555
     0.01248
    -0.04841
     0.02987
     0.02987
     0.13425
     0.19513
     0.03857
     0.09076
    -0.04841
    -0.01362
     0.10816
     0.19513
     0.09076
    -0.16148
     0.02118
     0.08206
     0.04727
     0.07336
    -0.19627
    -0.04841
    -0.03971
     0.14295
     0.16904
    -0.03101
    -0.13539
    -0.13539
     0.07336
     0.03857
    -0.01362
    -0.09190
    -0.06580
    -0.02231
     0.02118
    -0.01362
    -0.08320
    -0.03971
     0.10816
     0.28211
     0.18644
     0.11685
     0.03857
    -0.23106
     0.22123
     0.16034
     0.36909
     0.22993
     0.22123
     0.13425
     0.14295
     0.26472
     0.10816
     0.16034
     0.09946
     0.22993
     0.19513
     0.21253
     0.10816
     0.02987
    -0.26586
     0.11685
     0.23862
    -0.07450
    -0.06580
    -0.15278
     0.03857
    -0.12669
    -0.12669
    -0.15278
    -0.10929
    -0.11799
    -0.11799
    -0.08320
    -0.10929
    -0.17888
    -0.31804
    -0.04841
     0.02987
    -0.00492
    -0.10929
    -0.12669
    -0.03101
    -0.02231
     0.02118
    -0.19627
     0.07336
     0.20383
     0.19513
     0.30821
     0.28211
     0.26472
     0.37779
     0.49086
     0.76920
     0.81269
     0.77789
     0.83878
     1.09972
     1.15191
     1.12581
     1.09972
     1.27368
     1.39545
     1.27368
     1.56071
     1.64769
     1.29977
     1.01274
     0.86487
     0.83008
     0.65612
     0.56914
     0.33430
     0.36909
    -0.17018
    -0.39632
    -0.51809
    -0.47461
    -0.49200
    -0.63117
    -0.86601
    -0.79643
    -0.87471
    -1.00518
    -1.09216
    -1.05737
    -0.68336
    -0.77033
    -0.57898
    -0.58768
    -0.54419
    -0.45721
    -0.66596
    -0.54419
    -0.66596
    -0.73554
    -0.57028
    -0.45721
    -0.48330
    -0.51809
    -0.57898
    -0.55289
    -0.31804
    -0.60507
    -0.50940
    -0.48330
    -0.49200
    -0.49200
    -0.53549
    -0.32674
    -0.56158
    -0.38763
    -0.42242
    -0.40502
    -0.40502
    -0.23106
    -0.43112
    -0.45721
    -0.37893
    -0.17018
    -0.21367
    -0.14408
    -0.30065
    -0.23976
    -0.32674
    -0.17888
    -0.04841
    -0.24846
    -0.01362
    -0.05711
    -0.02231
    -0.04841
    -0.16148
    -0.05711
    -0.01362
    -0.07450
    -0.06580
     0.02118
     0.16034
    -0.15278
    -0.09190
    -0.02231
    -0.04841
     0.02987
     0.21253
     0.17774
    -0.01362
     0.04727
    -0.03971
     0.05597
     0.07336
     0.27342
     0.29951
     0.12555
     0.05597
     0.09076
     0.08206
     0.21253
     0.24732
     0.07336
     0.20383
     0.25602
     0.22123
     0.14295
     0.19513
     0.06467
     0.06467
     0.33430
     0.14295
     0.22993
     0.09946
     0.16034
     0.12555
     0.09946
    -0.03101
     0.08206
     0.02987
     0.08206
     0.02987
     0.07336
     0.14295
    -0.03101
    -0.05711
     0.17774
     0.17774
    -0.20497
     0.10816
    -0.08320
     0.10816
    -0.19627
     0.07336
     0.07336
    -0.04841
     0.14295
     0.04727
     0.05597
     0.08206
     0.16904
     0.07336
     0.37779
     0.30821
     0.19513
     0.42998
     0.39519
     0.58654
     0.65612
     0.62133
     0.39519
     0.69961
     0.82138
     0.79529
     0.62133
     0.72571
     0.62133
     0.56914
     0.67352
     0.97795
     0.77789
     0.64743
     0.59524
     0.33430
     0.39519
     0.14295
     0.17774
     0.13425
    -0.15278
    -0.31804
    -0.23106
    -0.10059
    -0.11799
    -0.41372
    -0.77033
    -0.37893
    -0.36153
    -0.57898
    -0.50940
    -0.63987
    -0.63987
    -0.50070
    -0.37023
    -0.24846
    -0.05711
     0.16034
    -0.04841
    -0.03971
    -0.10059
    -0.01362
    -0.03101
     0.09076
    -0.01362
     0.18644
     0.24732
     0.11685
     0.15164
     0.22123
     0.14295
     0.09946
     0.17774
     0.08206
     0.02118
     0.01248
     0.02987
     0.16904
    -0.10059
     0.01248
     0.15164
     0.04727
    -0.15278
     0.06467
    -0.02231
    -0.00492
    -0.03101
    -0.10929
     0.07336
     0.21253
    -0.04841
    -0.14408
    -0.13539
     0.09076
    -0.09190
    -0.10929
    -0.02231
    -0.03101
    -0.14408
    -0.04841
     0.10816
    -0.08320
    -0.10059
    -0.06580
    -0.06580
     0.06467
    -0.14408
    -0.12669
    -0.05711
    -0.09190
    -0.03971
    -0.11799
    -0.14408
    -0.03101
    -0.26586
    -0.18757
    -0.05711
    -0.10059
    -0.38763
    -0.23976
    -0.23106
    -0.12669
    -0.12669
    -0.16148
    -0.21367
    -0.29195
    -0.28325
    -0.13539
    -0.15278
    -0.12669
    -0.19627
    -0.10929
    -0.00492
    -0.03971
    -0.10059
    -0.12669
    -0.07450
     0.18644
     0.17774
     0.12555
     0.00378
     0.04727
     0.01248
     0.15164
     0.31691
     0.33430
     0.18644
     0.29081
     0.41258
     0.40388
     0.19513
     0.41258
     0.34300
     0.50826
     0.55175
     0.77789
     0.73441
     0.69961
     0.43868
     0.50826
     0.76920
     0.83878
     0.78659
     0.51696
     0.76920
     1.07362
     0.84748
     0.42998
     0.43868
     0.53435
     0.36039
     0.40388
     0.47347
     0.05597
    -0.39632
    -0.43981
    -0.21367
     0.02118
    -0.27455
    -0.52679
    -0.56158
    -0.49200
    -0.52679
    -0.70075
    -0.50070
    -0.74424
    -0.53549
    -0.46591
    -0.39632
    -0.37893
    -0.14408
    -0.18757
    -0.29195
    -0.10059
    -0.09190
    -0.25716
    -0.39632
    -0.15278
     0.01248
    -0.05711
    -0.13539
    -0.09190
     0.01248
     0.04727
    -0.00492
    -0.04841
    -0.08320
    -0.15278
    -0.15278
     0.03857
     0.00378
    -0.13539
    -0.16148
    -0.08320
    -0.04841
    -0.15278
    -0.13539
    -0.17018
    -0.10059
     0.04727
     0.00378
    -0.08320
    -0.15278
    -0.13539
    -0.02231
    -0.03101
    -0.12669
     0.12555
    -0.02231
     0.12555
     0.19513
     0.09946
     0.02118
    -0.03101
     0.14295
    -0.04841
     0.15164
     0.20383
     0.09946
     0.14295
     0.35170
     0.22993
     0.14295
     0.01248
    -0.10929
     0.02987
     0.00378
     0.08206
     0.02987
    -0.06580
    -0.17888
    -0.12669
    -0.03971
    -0.10929
    -0.06580
    -0.22237
    -0.40502
    -0.16148
    -0.21367
     0.11685
    -0.12669
    -0.17018
    -0.07450
     0.17774
     0.12555
    -0.16148
    -0.02231
     0.03857
     0.17774
     0.10816
     0.12555
    -0.03101
     0.01248
    -0.10059
     0.09946
     0.16904
     0.14295
     0.05597
     0.01248
     0.16904
     0.22123
     0.00378
     0.26472
     0.02987
     0.16034
     0.50826
     0.76920
     1.38675
     0.56045
     0.18644
    -0.03971
     0.48217
     0.77789
     0.87357
     0.73441
    -0.08320
     0.25602
     0.09076
    -0.25716
    -0.29195
    -0.47461
    -0.51809
    -0.57898
    -0.84862
    -1.34440
    -1.34440
    -1.17914
    -0.56158
    -0.63117
    -0.64856
    -0.74424
    -0.50940
    -0.37893
    -0.37893
    -0.32674
    -0.23976
    -0.06580
     0.29951
     0.58654
     0.77789
     0.68222
     0.69092
     0.45607
     0.66482
     0.86487
     0.49956
     0.49956
     0.53435
     0.63873
     0.43868
     0.36909
     0.36039
     0.50826
     0.29951
     0.17774
     0.22123
     0.03857
    -0.00492
    -0.21367
     0.04727
     0.03857
    -0.09190
    -0.17888
    -0.23976
    -0.10059
    -0.14408
    -0.21367
    -0.09190
    -0.23976
    -0.20497
    -0.16148
     0.01248
    -0.10059
     0.06467
    -0.09190
    -0.14408
    -0.02231
     0.06467
    -0.13539
     0.10816
    -0.02231
     0.13425
     0.11685
    -0.00492
    -0.03101
     0.21253
     0.11685
    -0.00492
     0.03857
     0.12555
    -0.12669
    -0.03101
     0.01248
     0.09076
    -0.04841
     0.05597
    -0.05711
    -0.08320
     0.02118
    -0.17888
    -0.09190
    -0.18757
    -0.14408
     0.05597
     0.06467
    -0.12669
    -0.05711
    -0.26586
    -0.08320
    -0.01362
     0.12555
     0.15164
     0.11685
     0.21253
     0.02118
     0.16904
     0.19513
     0.26472
     0.22993
     0.22993
     0.55175
     0.71701
     0.92576
     0.73441
     0.36039
     0.33430
     0.31691
     0.30821
     0.33430
     0.23862
    -0.16148
     0.35170
     0.81269
    -0.03101
    -0.36153
    -0.37023
    -0.20497
    -0.13539
    -0.35283
    -0.83122
    -0.98778
    -0.89210
    -0.94429
    -0.92690
    -0.64856
    -0.49200
    -0.61377
    -0.60507
    -0.67466
    -0.64856
    -0.70945
    -0.70075
    -0.64856
    -0.50940
    -0.45721
    -0.38763
    -0.43112
    -0.14408
     0.02987
    -0.10059
    -0.17888
    -0.26586
    -0.37893
    -0.24846
    -0.43112
    -0.21367
    -0.15278
    -0.31804
    -0.21367
    -0.28325
    -0.11799
    -0.18757
    -0.37893
    -0.30934
    -0.21367
    -0.36153
    -0.31804
    -0.14408
    -0.22237
    -0.40502
    -0.35283
    -0.23106
    -0.25716
    -0.40502
    -0.25716
    -0.38763
    -0.35283
    -0.41372
    -0.41372
    -0.37893
    -0.45721
    -0.22237
    -0.43112
    -0.37893
    -0.34414
    -0.32674
    -0.38763
    -0.34414
    -0.28325
    -0.35283
    -0.20497
    -0.11799
    -0.14408
    -0.06580
    -0.10929
    -0.06580
    -0.15278
    -0.17888
    -0.16148
    -0.08320
     0.00378
    -0.09190
    -0.05711
    -0.11799
    -0.10059
    -0.15278
    -0.11799
    -0.01362
    -0.17018
    -0.15278
    -0.07450
    -0.18757
    -0.17888
     0.02987
    -0.14408
    -0.07450
    -0.03971
    -0.07450
    -0.13539
    -0.05711
     0.06467
     0.05597
     0.07336
     0.10816
    -0.00492
    -0.00492
     0.09946
    -0.05711
    -0.01362
     0.13425
     0.14295
    -0.03101
     0.08206
     0.05597
    -0.04841
    -0.06580
     0.06467
     0.25602
    -0.00492
     0.80399
     1.02144
     1.04753
     0.29081
    -0.20497
     0.03857
     0.21253
     0.69961
     0.88227
     0.49086
     0.21253
    -0.10059
    -0.26586
     0.03857
    -0.17888
    -0.57898
    -0.41372
    -0.82252
    -1.24872
    -1.08346
    -0.71815
    -0.75294
    -0.54419
    -0.76164
    -0.62247
    -0.53549
    -0.30065
    -0.48330
    -0.44851
    -0.55289
    -0.32674
    -0.07450
     0.02987
     0.22123
     0.06467
     0.06467
     0.07336
     0.16034
     0.12555
     0.19513
     0.03857
     0.08206
     0.09076
     0.15164
     0.09076
     0.18644
     0.12555
     0.10816
     0.41258
     0.21253
     0.12555
     0.06467
     0.11685
     0.04727
    -0.01362
     0.20383
     0.16904
     0.13425
     0.12555
     0.13425
     0.18644
     0.09946
    -0.02231
    -0.10059
     0.07336
    -0.03101
    -0.02231
    -0.04841
    -0.02231
    -0.01362
    -0.11799
    -0.10059
    -0.02231
    -0.23106
    -0.09190
    -0.01362
    -0.06580
    -0.07450
    -0.22237
    -0.16148
    -0.37023
    -0.06580
    -0.20497
    -0.23976
    -0.11799
    -0.11799
    -0.17888
    -0.16148
    -0.15278
    -0.17018
    -0.30065
    -0.32674
    -0.32674
     0.26472
     0.05597
     0.03857
     0.03857
     0.15164
     0.08206
     0.28211
     0.17774
     0.24732
     0.38649
     0.36039
     0.64743
     0.58654
     0.55175
     0.67352
     0.89097
     1.01274
     1.01274
     0.94316
     0.99534
     1.09102
     1.10842
     1.11711
     0.98665
     1.21279
     1.53461
     2.07388
     1.71727
     1.14321
     0.81269
     0.63873
     0.69961
     0.63873
     0.99534
     0.70831
     0.55175
     0.58654
    -0.03101
    -0.52679
    -0.36153
    -0.19627
     0.23862
    -0.30934
    -0.57028
    -1.19653
    -1.00518
    -0.97039
    -1.11825
    -0.54419
    -0.66596
    -0.65726
    -0.43112
    -0.37023
    -0.30934
    -0.27455
    -0.45721
    -0.67466
    -0.23976
    -0.30065
     0.15164
     0.32560
     0.27342
     0.31691
     0.33430
     0.21253
     0.17774
     0.11685
     0.02987
    -0.10929
     0.19513
     0.08206
    -0.03101
    -0.12669
    -0.02231
    -0.04841
    -0.20497
    -0.03971
    -0.00492
    -0.18757
    -0.23976
    -0.12669
    -0.14408
    -0.09190
    -0.17888
    -0.09190
     0.02118
     0.07336
    -0.05711
     0.00378
     0.01248
     0.07336
     0.07336
     0.21253
     0.24732
     0.15164
    -0.02231
     0.42128
     0.25602
     0.14295
     0.33430
     0.15164
     0.01248
     0.37779
     0.33430
     0.33430
     0.19513
     0.16034
     0.08206
     0.24732
     0.35170
     0.00378
     0.16034
     0.14295
     0.20383
     0.08206
     0.01248
     0.06467
     0.02118
     0.07336
     0.10816
    -0.08320
    -0.05711
    -0.03971
    -0.30065
    -0.07450
     0.02987
    -0.04841
    -0.20497
    -0.11799
     0.00378
    -0.00492
    -0.01362
     0.02987
     0.19513
     0.13425
     0.19513
     0.19513
     0.13425
     0.12555
     0.22993
     0.33430
     0.57784
     0.59524
     0.29951
     0.36909
     0.81269
     1.22149
     1.04753
     1.20409
     1.43024
     1.49112
     1.89123
     2.64795
     1.90862
     1.22149
     0.82138
     1.23019
     1.64769
     1.61289
     1.05623
     0.22123
    -0.21367
    -0.19627
    -0.35283
    -0.26586
    -0.99648
    -1.49226
    -1.37049
    -1.77929
    -1.88367
    -1.77929
    -1.33570
    -1.36179
    -1.04867
    -0.66596
    -0.69205
    -0.62247
    -0.70945
    -0.34414
    -0.32674
    -0.46591
    -0.27455
    -0.10929
     0.14295
     0.05597
     0.13425
    -0.10059
    -0.01362
    -0.23976
    -0.11799
    -0.14408
    -0.23976
    -0.31804
    -0.19627
    -0.13539
    -0.11799
    -0.23976
    -0.19627
    -0.10059
     0.02987
     0.12555
     0.10816
     0.19513
    -0.09190
     0.03857
    -0.03971
     0.31691
     0.21253
     0.15164
     0.18644
     0.21253
     0.22993
     0.17774
     0.05597
     0.21253
     0.02987
    -0.00492
     0.23862
     0.10816
     0.04727
     0.10816
    -0.10929
     0.22123
     0.36039
     0.04727
     0.14295
     0.30821
     0.36039
     0.29081
     0.36039
     0.29951
     0.13425
     0.44737
     0.54305
     0.55175
     0.25602
     0.24732
     0.28211
     0.59524
     0.40388
     0.51696
     0.22993
     0.14295
     0.35170
     0.17774
     0.24732
     0.14295
     0.12555
     0.17774
     0.29081
     0.16034
     0.09946
     0.07336
    -0.05711
    -0.03101
     0.13425
    -0.06580
    -0.03971
    -0.06580
    -0.13539
    -0.31804
    -0.27455
    -0.37023
    -0.17888
    -0.14408
    -0.13539
     0.25602
     0.43868
     0.65612
     0.51696
     0.69092
     0.72571
     0.95185
     0.40388
     0.34300
     0.44737
    -0.02231
     0.95185
     0.71701
     0.24732
     0.32560
    -0.37893
    -1.24002
    -0.82252
    -1.13565
    -1.10085
    -0.90080
    -1.60533
    -1.70971
    -1.50096
    -1.75320
    -1.72711
    -1.44007
    -1.07476
    -1.02257
    -0.63987
    -0.44851
    -0.41372
    -0.20497
    -0.14408
    -0.15278
     0.09076
    -0.09190
     0.25602
     0.43868
     0.51696
     0.61263
     0.54305
     0.49956
     0.42128
     0.24732
     0.28211
     0.19513
     0.18644
     0.05597
     0.00378
     0.03857
     0.14295
    -0.01362
    -0.21367
    -0.08320
     0.03857
    -0.29195
    -0.20497
    -0.11799
    -0.17018
    -0.10059
    -0.32674
    -0.19627
    -0.28325
    -0.08320
     0.00378
    -0.17018
    -0.09190
    -0.10929
    -0.19627
    -0.13539
    -0.03101
    -0.04841
     0.01248
     0.12555
     0.14295
    -0.07450
    -0.01362
     0.12555
     0.27342
     0.02118
     0.02118
     0.10816
     0.39519
     0.07336
     0.12555
     0.12555
     0.22123
     0.24732
     0.34300
     0.24732
     0.28211
     0.22993
     0.28211
     0.16034
     0.23862
     0.29081
     0.34300
     0.36039
     0.25602
     0.27342
     0.18644
     0.36039
     0.26472
     0.12555
    -0.01362
     0.34300
     0.31691
     0.11685
     0.22123
     0.11685
     0.18644
     0.14295
     0.37779
     0.28211
     0.21253
     0.11685
    -0.16148
     0.46477
     0.35170
     0.51696
     0.34300
     0.18644
     0.34300
     0.27342
     0.35170
     0.38649
     0.40388
     0.43868
     0.43868
     0.50826
     0.27342
     0.42998
     0.36909
     0.21253
     0.29951
     0.48217
     0.26472
     0.35170
     0.29951
     0.26472
    -0.13539
     0.14295
     0.13425
    -0.03101
     0.00378
    -0.21367
    -0.22237
    -0.25716
    -0.28325
    -0.50070
    -0.48330
    -0.59638
    -0.55289
    -0.63987
    -0.58768
    -0.74424
    -0.83992
    -0.92690
    -1.17914
    -1.57924
    -1.74450
    -0.70075
     0.20383
     0.91706
     1.66508
     2.59576
     2.96107
     1.64769
     0.66482
     1.00404
     1.49982
     2.03909
     3.21331
     3.30029
     3.16982
     2.74362
     2.37831
     1.56071
     0.85618
     0.48217
    -0.07450
    -0.34414
    -0.26586
    -0.26586
    -0.70075
    -1.06606
    -0.82252
    -0.64856
    -0.60507
    -0.73554
    -0.69205
    -0.41372
    -0.47461
    -0.60507
    -0.51809
    -0.39632
    -0.39632
    -0.10059
    -0.36153
    -0.10929
    -0.23106
    -0.21367
    -0.23976
    -0.09190
    -0.37893
    -0.35283
    -0.48330
    -0.43981
    -0.36153
    -0.37893
    -0.54419
    -0.43112
    -0.28325
    -0.39632
    -0.38763
    -0.43981
    -0.10929
    -0.34414
    -0.29195
    -0.23976
    -0.16148
    -0.31804
    -0.32674
    -0.21367
    -0.25716
    -0.15278
    -0.11799
    -0.24846
    -0.36153
    -0.35283
    -0.33544
    -0.23106
    -0.30934
    -0.33544
    -0.50070
    -0.43981
    -0.28325
    -0.42242
    -0.50940
    -0.43112
    -0.42242
    -0.36153
    -0.28325
    -0.43112
    -0.25716
    -0.43981
    -0.17018
    -0.35283
    -0.20497
     0.13425
    -0.21367
    -0.04841
     0.02987
     0.14295
     0.01248
     0.06467
     0.09946
     0.16034
     0.14295
     0.16034
     0.23862
     0.13425
     0.10816
     0.13425
     0.17774
     0.36039
     0.19513
     0.07336
     0.03857
     0.38649
     0.16034
    -0.00492
     0.21253
     0.18644
     0.19513
     0.20383
     0.25602
     0.16904
    -0.10059
     0.06467
    -0.01362
     0.16034
     0.02987
    -0.08320
     0.07336
    -0.03971
    -0.25716
    -0.43112
    -0.57898
    -0.70075
    -0.72684
    -0.74424
    -0.61377
    -0.77903
    -0.89210
    -0.89210
    -1.17914
    -0.81382
    -0.65726
    -0.74424
    -1.33570
    -1.83148
    -2.10981
    -1.49226
    -0.91820
    -0.66596
     0.15164
     0.42998
     0.30821
    -0.50070
     0.59524
     0.36039
     0.58654
     1.07362
     1.20409
     0.96925
     1.03883
     1.51722
     1.35196
     1.27368
     1.21279
     0.77789
     1.09102
     1.09972
     0.76920
     0.43868
     0.24732
     0.03857
    -0.14408
     0.12555
     0.24732
     0.23862
     0.04727
     0.29081
     0.16034
     0.34300
    -0.03971
    -0.14408
    -0.14408
    -0.23976
    -0.15278
    -0.17018
    -0.48330
    -0.53549
    -0.56158
    -0.66596
    -0.45721
    -0.53549
    -0.63987
    -0.59638
    -0.63117
    -0.44851
    -0.37023
    -0.52679
    -0.72684
    -0.42242
    -0.36153
    -0.34414
    -0.27455
    -0.26586
    -0.43112
    -0.29195
    -0.00492
    -0.01362
    -0.23106
    -0.18757
    -0.13539
    -0.09190
     0.00378
    -0.30934
    -0.14408
    -0.10059
    -0.28325
    -0.01362
    -0.06580
    -0.17018
    -0.18757
    -0.43112
    -0.25716
    -0.17888
    -0.27455
    -0.46591
    -0.37893
    -0.25716
    -0.48330
    -0.30065
    -0.09190
    -0.37893
    -0.59638
    -0.43112
    -0.40502
    -0.37023
    -0.37893
    -0.52679
    -0.44851
    -0.19627
    -0.35283
    -0.32674
    -0.33544
    -0.32674
    -0.36153
    -0.39632
    -0.43981
    -0.32674
    -0.41372
    -0.27455
    -0.22237
    -0.17018
    -0.06580
     0.06467
     0.13425
     0.36909
     0.49086
     0.44737
     0.34300
     0.50826
     0.49956
     0.75180
     0.62133
     0.69961
     0.74310
     0.83878
     0.69092
     0.69092
     0.56045
     0.50826
     0.25602
     0.31691
     0.53435
     0.24732
     0.09946
    -0.08320
    -0.01362
     0.20383
     0.27342
     0.88227
     1.63029
     2.83060
     2.96977
     1.88253
     2.05649
     1.70857
    -0.04841
     0.16904
     1.31717
     2.10868
     2.87409
     2.77842
     2.42180
     1.26498
     0.49956
    -0.04841
     0.12555
    -0.65726
    -0.79643
    -0.48330
    -0.47461
    -0.51809
    -0.68336
    -0.76164
    -0.33544
    -0.37893
    -0.64856
    -0.77033
    -1.12695
    -1.08346
    -1.01388
    -0.93559
    -0.68336
    -0.50940
    -0.48330
    -0.23976
    -0.03971
    -0.15278
    -0.16148
    -0.19627
    -0.10059
     0.15164
    -0.06580
    -0.13539
    -0.10059
    -0.03101
     0.00378
    -0.06580
    -0.03971
    -0.04841
     0.01248
    -0.03971
    -0.17018
    -0.03101
     0.00378
    -0.21367
    -0.23976
     0.09076
     0.01248
    -0.11799
    -0.14408
    -0.08320
    -0.10059
    -0.05711
    -0.03971
    -0.16148
     0.00378
    -0.14408
     0.02987
    -0.12669
    -0.15278
    -0.12669
    -0.20497
     0.01248
    -0.12669
    -0.30065
    -0.25716
    -0.14408
    -0.23976
    -0.28325
    -0.28325
    -0.30934
    -0.22237
    -0.22237
    -0.21367
    -0.17888
    -0.27455
    -0.46591
    -0.43981
    -0.35283
    -0.36153
    -0.26586
    -0.34414
    -0.28325
    -0.54419
    -0.37023
    -0.42242
    -0.40502
    -0.30065
    -0.30065
    -0.31804
    -0.38763
    -0.22237
    -0.38763
    -0.41372
    -0.16148
    -0.15278
     0.00378
    -0.17018
    -0.17018
    -0.17018
    -0.14408
    -0.14408
    -0.10929
    -0.03101
    -0.09190
    -0.05711
    -0.10059
     0.02118
    -0.10059
    -0.31804
    -0.12669
    -0.14408
    -0.25716
    -0.31804
    -0.44851
    -0.54419
    -0.76164
    -0.86601
    -1.01388
    -0.86601
    -1.14434
    -1.28351
    -2.01414
    -2.97961
    -3.85809
    -4.19731
    -2.91872
    -1.82278
    -2.33596
    -1.30091
     1.50852
     0.76920
    -0.53549
    -0.17018
     0.15164
     1.12581
     1.77816
     2.70013
     2.98717
     3.90914
     3.84826
     3.79607
     3.43946
     3.31769
     3.26550
     2.49138
     2.00430
     1.49982
     1.10842
     0.79529
     0.69092
     0.68222
     0.66482
     0.42128
     0.53435
     0.36039
     0.23862
     0.22993
    -0.04841
     0.31691
     0.29951
     0.15164
     0.07336
     0.17774
    -0.03971
     0.08206
     0.11685
     0.00378
    -0.20497
    -0.30065
    -0.54419
    -0.59638
    -0.33544
    -0.21367
    -0.42242
    -0.51809
    -0.53549
    -0.62247
    -0.61377
    -0.54419
    -0.44851
    -0.43981
    -0.57028
    -0.24846
    -0.04841
     0.09076
     0.01248
     0.28211
     0.29951
     0.34300
     0.24732
     0.35170
     0.35170
     0.47347
     0.36909
     0.42128
     0.44737
     0.47347
     0.22993
     0.30821
     0.38649
     0.39519
     0.30821
     0.23862
     0.30821
     0.16904
     0.27342
     0.02987
     0.28211
     0.36039
     0.06467
     0.12555
     0.09076
     0.19513
     0.09076
     0.09946
     0.09946
    -0.02231
     0.09946
     0.18644
     0.00378
    -0.03101
    -0.01362
    -0.16148
    -0.05711
    -0.06580
    -0.23976
    -0.17888
    -0.51809
    -0.01362
    -0.25716
    -0.27455
    -0.34414
    -0.37023
    -0.26586
    -0.36153
    -0.19627
    -0.35283
    -0.32674
    -0.28325
    -0.33544
    -0.30065
    -0.30934
    -0.13539
    -0.32674
     0.02987
    -0.08320
    -0.31804
    -0.17018
    -0.20497
    -0.18757
    -0.03101
    -0.20497
    -0.42242
    -0.23106
    -0.21367
    -0.43112
    -0.20497
    -0.30065
    -0.35283
    -0.18757
    -0.18757
    -0.23976
    -0.28325
    -0.46591
    -0.14408
    -0.10929
    -0.25716
    -0.04841
    -0.16148
    -0.16148
    -0.03971
    -0.23976
    -0.13539
    -0.07450
    -0.19627
    -0.16148
    -0.15278
    -0.16148
    -0.27455
    -0.39632
    -0.43981
    -0.24846
    -0.06580
    -0.18757
    -0.29195
    -0.22237
    -0.34414
    -0.23976
    -0.32674
    -0.02231
    -0.09190
    -0.19627
    -0.18757
    -0.05711
     0.13425
    -0.15278
    -0.17018
     0.05597
     0.26472
     0.28211
     0.41258
     0.35170
     0.39519
     0.32560
     0.35170
     0.49086
     0.53435
     0.53435
     0.77789
     2.26524
     3.00456
     2.83930
     3.15243
     3.97003
     4.66586
     4.28316
     4.48321
     2.67404
     0.76050
     1.32586
     1.78685
     1.27368
     0.44737
     0.00378
    -0.55289
    -1.29221
    -2.30117
    -3.16226
    -4.21471
    -4.71049
    -4.31039
    -3.80591
    -3.77112
    -3.67544
    -3.11877
    -2.14460
    -1.97934
    -1.37919
    -1.08346
    -0.76164
    -0.14408
     0.16904
     0.52566
     0.49086
     0.48217
     0.53435
     0.42128
     0.67352
     0.65612
     0.73441
     0.56045
     0.69961
     0.60394
     0.68222
     0.66482
     0.57784
     0.16034
     0.13425
     0.02987
     0.22993
    -0.00492
    -0.10059
    -0.18757
    -0.15278
    -0.04841
    -0.23106
    -0.23976
    -0.22237
    -0.25716
    -0.30065
    -0.05711
    -0.11799
    -0.28325
    -0.21367
    -0.09190
    -0.07450
    -0.04841
    -0.10929
    -0.26586
    -0.05711
     0.00378
     0.06467
    -0.10059
    -0.19627
    -0.06580
    -0.10929
    -0.05711
     0.20383
    -0.11799
     0.02987
     0.05597
    -0.05711
     0.05597
    -0.03971
    -0.16148
    -0.03101
    -0.07450
     0.05597
     0.07336
     0.11685
     0.05597
    -0.09190
    -0.06580
    -0.05711
     0.05597
    -0.04841
     0.03857
     0.06467
    -0.06580
    -0.16148
    -0.17018
     0.06467
    -0.09190
    -0.02231
     0.02118
    -0.12669
    -0.07450
    -0.17018
    -0.16148
     0.05597
    -0.03101
    -0.24846
    -0.07450
    -0.05711
     0.01248
    -0.20497
    -0.21367
    -0.21367
    -0.15278
    -0.18757
    -0.23106
    -0.13539
    -0.36153
    -0.33544
    -0.40502
    -0.25716
    -0.14408
    -0.35283
    -0.12669
    -0.35283
    -0.17018
     0.00378
    -0.26586
    -0.10929
    -0.10059
    -0.01362
     0.12555
     0.28211
     0.24732
     0.33430
     0.06467
     0.27342
     0.49956
     0.44737
     0.35170
     0.26472
     0.35170
     0.29081
     0.40388
     0.22123
     0.24732
     0.30821
     0.30821
     0.24732
     0.18644
     0.29951
     0.06467
     0.06467
     0.18644
     0.29081
     0.18644
     0.11685
     0.54305
     0.79529
     1.01274
     0.74310
     0.55175
     0.71701
     0.87357
     1.98691
     2.84800
     3.54383
     2.70883
     1.16060
     0.36909
     1.18670
     1.08232
     0.71701
     0.99534
     1.04753
     0.76920
     0.34300
    -0.63987
    -1.55315
    -1.71841
    -1.73580
    -1.80539
    -2.01414
    -2.20549
    -2.19679
    -1.86627
    -1.88367
    -1.88367
    -1.91846
    -1.51836
    -1.03127
    -0.94429
    -0.81382
    -0.43112
    -0.56158
    -0.49200
    -0.51809
    -0.36153
    -0.43981
    -0.06580
    -0.11799
     0.17774
     0.21253
     0.08206
     0.00378
    -0.03971
    -0.17018
    -0.09190
    -0.21367
    -0.10929
    -0.23976
    -0.18757
    -0.23106
    -0.10059
    -0.13539
    -0.03101
    -0.33544
    -0.31804
    -0.21367
    -0.16148
    -0.11799
    -0.25716
    -0.23976
    -0.19627
    -0.13539
    -0.28325
    -0.11799
    -0.15278
    -0.23106
    -0.10059
    -0.08320
    -0.10059
    -0.05711
    -0.18757
    -0.04841
     0.12555
     0.03857
     0.09946
     0.05597
    -0.10059
     0.09946
     0.01248
     0.07336
     0.20383
     0.22993
     0.07336
     0.16034
     0.05597
     0.01248
    -0.12669
     0.14295
     0.03857
     0.05597
    -0.06580
    -0.18757
    -0.03101
    -0.04841
    -0.25716
    -0.17018
    -0.16148
    -0.17888
    -0.15278
    -0.25716
    -0.71815
    -0.80513
    -0.18757
    -0.37023
    -0.19627
    -0.24846
    -0.43981
    -0.37023
    -0.37893
    -0.38763
    -0.35283
    -0.23976
    -0.27455
    -0.20497
    -0.09190
    -0.11799
     0.00378
     0.05597
    -0.10059
    -0.08320
     0.16034
     0.23862
     0.21253
     0.16904
     0.12555
     0.08206
     0.07336
     0.08206
     0.25602
     0.10816
     0.31691
     0.81269
     1.23019
     1.09972
     1.02144
     1.18670
     1.40415
     1.87383
     2.60446
     3.97003
     4.72675
     2.98717
     1.09972
     0.30821
     2.10868
     2.01300
     1.03013
     1.02144
     0.56045
     0.24732
     0.13425
    -0.87471
    -1.72711
    -1.84018
    -2.07502
    -2.07502
    -2.50122
    -1.91846
    -1.48356
    -1.17044
    -1.13565
    -1.09216
    -0.81382
    -0.62247
    -0.24846
     0.06467
     0.40388
     0.28211
     0.38649
     0.33430
     0.23862
     0.25602
     0.14295
     0.35170
     0.43868
     0.19513
     0.44737
     0.33430
     0.49086
     0.28211
     0.19513
     0.22993
     0.26472
     0.02118
     0.03857
     0.13425
     0.01248
     0.09946
    -0.01362
    -0.14408
    -0.10059
    -0.07450
    -0.23106
    -0.29195
    -0.03971
    -0.08320
    -0.28325
    -0.33544
    -0.30065
    -0.24846
    -0.63987
    -0.27455
    -0.06580
     0.07336
    -0.07450
    -0.00492
     0.10816
    -0.01362
    -0.04841
     0.22993
     0.17774
     0.15164
     0.15164
     0.34300
     0.19513
     0.36039
     0.16034
     0.21253
     0.24732
    -0.10059
     0.18644
     0.02118
    -0.01362
    -0.19627
    -0.32674
    -0.29195
    -0.06580
    -0.10929
    -0.07450
    -0.23106
    -0.50070
    -0.47461
    -0.31804
    -0.29195
    -0.35283
    -0.53549
    -0.38763
    -0.37023
    -0.37893
    -0.45721
    -0.53549
    -0.78773
    -0.57898
    -0.44851
    -0.52679
    -0.64856
    -0.69205
    -0.36153
    -0.60507
    -0.49200
    -0.50070
    -0.66596
    -0.67466
    -0.35283
     0.46477
     0.99534
     1.36066
     1.47373
     1.36935
     1.43024
     1.69987
     1.88253
     2.33482
     2.75232
     2.23045
     1.72597
     1.89123
     2.80451
     2.10868
     1.76946
     0.69961
    -0.24846
     0.37779
    -0.11799
    -0.42242
    -0.63117
    -0.93559
    -1.44007
    -1.30091
    -1.58794
    -1.38789
    -0.91820
    -1.07476
    -1.49226
    -1.42268
    -1.06606
    -0.84862
    -0.82252
    -0.45721
    -0.22237
    -0.17888
    -0.03971
     0.32560
     0.30821
     0.10816
     0.00378
     0.26472
     0.18644
     0.22993
     0.34300
     0.46477
     0.28211
     0.43868
     0.22993
     0.26472
    -0.17888
    -0.37893
    -0.34414
    -0.20497
    -0.15278
    -0.25716
    -0.27455
    -0.37023
    -0.45721
    -0.38763
    -0.20497
    -0.32674
    -0.30065
    -0.01362
     0.10816
     0.18644
     0.21253
    -0.01362
     0.02987
     0.24732
     0.29951
     0.26472
     0.28211
     0.17774
     0.09946
     0.17774
     0.25602
     0.23862
    -0.03101
     0.02987
     0.13425
    -0.00492
    -0.00492
    -0.11799
    -0.05711
    -0.05711
    -0.03971
     0.09946
    -0.10059
    -0.23106
    -0.22237
    -0.28325
    -0.03971
     0.24732
     0.42998
     0.31691
     0.25602
     0.12555
     0.00378
    -0.03101
    -0.11799
     0.14295
     0.16034
     0.16904
     0.28211
     0.03857
    -0.10059
     0.00378
    -0.24846
    -0.01362
    -0.23106
    -0.31804
    -0.29195
    -0.28325
    -0.26586
    -0.16148
    -0.30065
    -0.23976
    -0.02231
    -0.06580
     0.10816
    -0.02231
    -0.03971
     0.12555
     0.42998
     0.76050
     0.81269
     0.42128
     0.65612
     0.94316
     1.23888
     1.17800
     1.08232
     1.49982
     2.30003
     3.70040
     3.66560
     2.23915
     1.87383
     1.33456
     1.67378
     0.74310
     1.67378
     2.62185
     2.16956
     1.35196
     0.65612
    -0.17888
    -0.74424
    -0.35283
    -0.48330
    -0.57898
    -0.90080
    -0.89210
    -1.07476
    -1.03997
    -1.31830
    -1.00518
    -0.57028
    -0.30065
    -0.30934
    -0.34414
    -0.19627
    -0.00492
     0.03857
    -0.32674
    -0.16148
    -0.29195
    -0.17018
    -0.09190
    -0.22237
    -0.36153
    -0.37023
    -0.69205
    -0.44851
    -0.68336
    -0.95299
    -1.01388
    -1.06606
    -1.10085
    -1.10955
    -1.05737
    -0.87471
    -1.01388
    -0.83122
    -0.84862
    -0.70075
    -0.73554
    -0.70945
    -0.63117
    -0.47461
    -0.31804
    -0.36153
    -0.30934
    -0.24846
    -0.23976
    -0.10929
    -0.18757
    -0.32674
    -0.20497
    -0.14408
     0.00378
    -0.19627
    -0.23976
    -0.21367
    -0.48330
    -0.28325
    -0.16148
    -0.28325
    -0.41372
    -0.51809
    -0.31804
    -0.41372
    -0.44851
    -0.52679
    -0.41372
    -0.29195
    -0.14408
    -0.46591
    -0.18757
    -0.31804
    -0.20497
    -0.45721
    -0.18757
    -0.13539
    -0.26586
    -0.29195
    -0.18757
    -0.08320
    -0.24846
    -0.15278
    -0.17018
    -0.24846
    -0.25716
    -0.25716
    -0.11799
    -0.28325
    -0.29195
    -0.40502
    -0.10929
    -0.02231
     0.06467
    -0.23976
    -0.08320
    -0.17018
     0.07336
     0.09076
     0.09076
     0.07336
     0.04727
     0.09076
     0.30821
     0.31691
     0.18644
     0.02118
     0.30821
     0.39519
     0.29951
     0.28211
     0.42998
     0.29951
     0.42128
     0.44737
     0.34300
     0.27342
     0.18644
     0.22993
     0.29081
     0.17774
     0.63873
     1.02144
     1.57810
     1.72597
     1.12581
     1.10842
     1.64769
     2.50878
     3.75258
     4.59628
     4.23967
     1.59550
     0.43868
     2.21305
     3.06545
     1.73467
     1.14321
     1.25628
     0.87357
     0.97795
     0.18644
    -0.80513
    -1.22263
    -1.24872
    -1.59664
    -1.64013
    -1.82278
    -1.81408
    -1.21393
    -1.11825
    -0.88341
    -0.97039
    -1.23132
    -1.08346
    -1.03997
    -0.70945
    -0.60507
    -0.28325
    -0.30065
    -0.35283
    -0.32674
    -0.25716
    -0.50070
    -0.04841
     0.03857
     0.08206
     0.41258
     0.42128
     0.49956
     0.45607
     0.42998
     0.42998
     0.65612
     0.68222
     0.49086
     0.42998
     0.30821
     0.29081
     0.29951
     0.17774
     0.26472
    -0.00492
     0.07336
     0.00378
    -0.03971
    -0.02231
    -0.30934
    -0.28325
    -0.29195
    -0.23106
    -0.33544
    -0.39632
    -0.25716
    -0.42242
    -0.48330
    -0.63117
    -0.41372
    -0.50940
    -0.46591
    -0.46591
    -0.33544
    -0.45721
    -0.23106
    -0.00492
    -0.26586
    -0.66596
    -0.63117
    -0.43981
    -0.29195
    -0.42242
    -0.45721
    -0.46591
    -0.49200
    -0.52679
    -0.72684
    -0.77033
    -0.59638
    -0.58768
    -0.80513
    -0.74424
    -0.77033
    -0.58768
    -0.76164
    -0.71815
    -0.69205
    -0.59638
    -0.61377
    -0.57028
    -0.43981
    -0.44851
    -0.29195
    -0.24846
    -0.20497
     0.00378
    -0.17888
    -0.27455
    -0.08320
     0.14295
     0.08206
     0.11685
     0.04727
     0.12555
     0.15164
     0.14295
    -0.03101
     0.22993
     0.28211
     0.38649
     0.32560
     0.26472
     0.24732
     0.32560
     0.22123
     0.43868
     0.55175
     0.68222
     0.56045
     0.45607
     0.65612
     0.48217
     0.57784
     0.60394
     0.54305
     0.36039
     0.38649
     0.52566
     0.50826
     0.60394
     0.30821
     0.51696
     0.84748
     1.10842
     1.79555
     1.62159
    -0.35283
    -1.61403
     1.10842
     1.80425
     1.26498
     1.02144
    -0.15278
    -0.23106
     0.40388
     0.50826
     0.16034
     0.05597
    -0.28325
    -0.51809
    -0.65726
    -0.55289
    -0.70945
    -0.56158
    -0.67466
    -0.43112
    -0.22237
    -0.29195
    -0.25716
    -0.06580
    -0.19627
    -0.17888
    -0.30065
    -0.21367
    -0.19627
    -0.03971
     0.19513
     0.16034
     0.48217
     0.24732
     0.02987
    -0.09190
    -0.03971
    -0.04841
     0.00378
    -0.04841
    -0.02231
    -0.12669
    -0.01362
    -0.33544
     0.02987
    -0.04841
    -0.02231
    -0.10059
    -0.08320
    -0.10059
    -0.15278
    -0.14408
    -0.17888
    -0.20497
    -0.03101
    -0.18757
    -0.08320
    -0.11799
    -0.11799
    -0.23106
    -0.17888
    -0.11799
    -0.16148
    -0.30065
    -0.08320
    -0.04841
    -0.28325
    -0.29195
    -0.31804
    -0.17888
    -0.36153
    -0.23976
    -0.30934
    -0.28325
    -0.17888
    -0.24846
    -0.30065
    -0.07450
    -0.05711
    -0.10929
    -0.03971
     0.04727
     0.02118
    -0.01362
     0.20383
     0.16034
     0.29081
     0.39519
     0.22123
     0.27342
     0.12555
     0.19513
     0.25602
     0.33430
     0.30821
     0.22993
     0.29081
     0.31691
     0.38649
     0.18644
     0.25602
     0.19513
     0.12555
     0.26472
     0.10816
     0.19513
     0.10816
     0.08206
     0.04727
     0.09946
     0.22993
    -0.06580
     0.03857
    -0.07450
    -0.01362
    -0.11799
    -0.08320
    -0.13539
    -0.23976
    -0.25716
    -0.24846
    -0.18757
    -0.30934
    -0.23976
     0.01248
     0.86487
     1.61289
     1.43024
     1.16060
     0.64743
     0.57784
     0.92576
     2.05649
     2.63055
     3.95263
     4.13529
     2.73493
     1.16930
     1.90862
     0.62133
    -0.41372
     0.18644
     1.96081
     1.43894
     0.48217
    -0.72684
    -1.44007
    -2.04023
    -1.49226
    -1.55315
    -1.78799
    -2.01414
    -1.93586
    -1.96195
    -1.74450
    -1.47487
    -1.26612
    -1.13565
    -0.78773
    -0.38763
    -0.46591
    -0.40502
     0.13425
     0.14295
     0.08206
     0.16034
     0.07336
     0.36039
     0.57784
     0.67352
     0.52566
     0.57784
     0.75180
     0.37779
     0.49956
     0.37779
     0.14295
    -0.02231
     0.09076
     0.11685
    -0.03101
    -0.26586
    -0.32674
    -0.26586
    -0.37893
    -0.27455
    -0.38763
    -0.52679
    -0.58768
    -0.73554
    -0.43112
    -0.38763
    -0.61377
    -0.52679
    -0.69205
    -0.59638
    -0.43112
    -0.58768
    -0.54419
    -0.45721
    -0.19627
    -0.28325
    -0.20497
    -0.23106
    -0.39632
    -0.37893
    -0.17888
    -0.17018
    -0.13539
    -0.11799
    -0.03101
    -0.10059
     0.00378
     0.09076
    -0.12669
     0.03857
     0.09076
     0.40388
     0.18644
     0.08206
     0.07336
     0.07336
    -0.36153
    -0.45721
    -0.65726
    -0.59638
    -0.40502
    -0.10929
    -0.43112
    -0.46591
    -0.68336
    -0.88341
    -0.74424
    -0.49200
    -0.33544
    -0.39632
    -0.34414
    -0.27455
    -0.06580
     0.12555
     0.28211
     0.09946
     0.16034
     0.33430
     0.35170
     0.46477
     0.25602
    -0.01362
     0.10816
     0.31691
     0.31691
     0.24732
     0.16034
    -0.10929
    -0.03971
     0.09946
     0.24732
     0.14295
     0.22123
     0.13425
     0.24732
     0.40388
     0.56914
     0.39519
     0.42998
     0.41258
     0.33430
     0.40388
     0.30821
     0.29951
     0.04727
     0.22993
     0.54305
     0.34300
     0.23862
    -0.10059
     0.23862
     0.40388
     0.44737
     0.14295
     1.31717
     3.64821
     3.32638
     2.40441
     1.76946
     2.40441
     0.23862
     0.17774
     1.54331
     1.15191
     1.23888
     1.11711
     0.54305
    -0.40502
    -1.16174
    -1.07476
    -1.44877
    -1.94455
    -2.48382
    -2.59690
    -2.28377
    -2.11851
    -1.76190
    -1.47487
    -1.28351
    -0.95299
    -0.72684
    -0.36153
    -0.36153
    -0.19627
    -0.00492
    -0.23106
    -0.16148
    -0.15278
     0.09946
     0.11685
     0.22993
    -0.03971
     0.17774
    -0.06580
     0.00378
    -0.06580
     0.21253
    -0.14408
    -0.34414
    -0.13539
    -0.15278
     0.10816
    -0.16148
    -0.09190
    -0.04841
     0.01248
     0.06467
     0.05597
    -0.10929
    -0.00492
    -0.16148
     0.10816
     0.41258
     0.07336
     0.07336
     0.16904
     0.09076
     0.19513
     0.19513
     0.21253
     0.11685
     0.24732
     0.18644
     0.31691
     0.19513
    -0.16148
    -0.12669
     0.32560
     0.20383
     0.40388
     0.28211
     0.09946
     0.11685
     0.19513
     0.12555
     0.23862
     0.17774
     0.11685
     0.22123
     0.36039
     0.39519
     0.36039
     0.01248
     0.17774
     0.15164
     0.38649
     0.08206
     0.31691
     0.21253
     0.23862
     0.08206
     0.23862
     0.11685
    -0.23106
    -0.27455
    -0.46591
    -0.57898
    -0.58768
    -0.42242
     0.22123
     0.79529
     0.98665
     0.91706
     0.87357
     0.83878
     0.89097
     0.92576
     1.23888
     1.52592
     1.85644
     1.96951
     2.00430
     1.57810
     1.31717
     1.11711
     0.61263
     0.51696
     0.77789
     0.63873
     0.56045
     0.53435
     0.81269
     0.92576
     0.85618
     1.00404
     0.73441
     0.22993
     0.56045
     0.81269
     1.09972
     0.52566
     0.20383
    -0.47461
    -0.50940
    -0.20497
    -0.42242
    -1.37919
    -1.35309
    -1.60533
    -1.63143
    -1.57924
    -1.30091
    -1.33570
    -1.03127
    -1.18783
    -0.73554
    -0.57028
    -0.44851
    -0.37893
     0.09076
     0.29081
     0.16904
     0.45607
     0.29081
     0.24732
    -0.03971
    -0.07450
    -0.05711
    -0.36153
    -0.58768
    -0.53549
    -0.65726
    -0.63117
    -0.86601
    -1.19653
    -1.13565
    -1.11825
    -1.30091
    -1.43138
    -1.37049
    -1.45747
    -1.57924
    -1.48356
    -1.29221
    -1.32700
    -1.21393
    -1.18783
    -1.09216
    -1.03127
    -0.92690
    -1.16174
    -0.75294
    -0.71815
    -0.65726
    -0.51809
    -0.42242
    -0.20497
    -0.24846
    -0.17888
    -0.27455
     0.09076
     0.09076
     0.16034
     0.01248
     0.16904
     0.24732
     0.21253
     0.38649
     0.51696
     0.36039
     0.49086
     0.39519
     0.49086
     0.35170
     0.42128
     0.48217
     0.50826
     0.42998
     0.40388
     0.49086
     0.26472
     0.20383
     0.28211
     0.06467
     0.17774
     0.11685
     0.22123
     0.04727
    -0.13539
    -0.01362
    -0.28325
    -0.24846
    -0.10929
    -0.29195
    -0.14408
    -0.17018
    -0.28325
    -0.45721
    -0.30065
    -0.39632
     0.07336
     0.76050
     1.87383
     2.40441
     2.37831
     1.71727
     1.38675
     1.86513
     2.17826
     2.45659
     2.57836
     2.33482
     2.32612
     2.31743
     2.49138
     2.01300
     1.31717
     0.45607
    -0.37023
    -1.08346
    -0.77903
    -0.34414
    -0.83992
    -1.64882
    -2.29247
    -2.01414
    -2.02283
    -1.70971
    -1.26612
    -0.95299
    -0.85731
    -0.85731
    -1.06606
    -0.87471
    -0.66596
    -0.63987
     0.05597
     0.22993
     0.50826
     0.61263
     0.65612
     0.66482
     0.61263
     0.54305
     0.66482
     0.55175
     0.49956
     0.31691
     0.37779
     0.65612
     0.65612
     0.60394
     0.65612
     0.61263
     0.76050
     0.83008
     0.65612
     0.78659
     0.65612
     0.78659
     0.64743
     0.47347
     0.45607
     0.63003
     0.64743
     0.29951
     0.50826
     0.13425
    -0.13539
    -0.25716
    -0.19627
    -0.29195
    -0.63117
    -0.74424
    -0.77033
    -0.87471
    -0.79643
    -1.05737
    -0.87471
    -1.07476
    -1.30961
    -1.01388
    -1.13565
    -1.11825
    -1.10085
    -1.03997
    -0.98778
    -0.95299
    -1.16174
    -1.02257
    -0.88341
    -0.57028
    -0.74424
    -0.70075
    -0.74424
    -0.49200
    -0.54419
    -0.37893
    -0.35283
    -0.41372
    -0.40502
    -0.26586
    -0.21367
    -0.11799
    -0.28325
    -0.24846
    -0.22237
    -0.08320
     0.01248
    -0.13539
    -0.10929
    -0.19627
    -0.03971
    -0.19627
     0.06467
     0.08206
    -0.00492
    -0.17018
    -0.01362
     0.09946
     0.12555
    -0.19627
    -0.34414
    -0.16148
     0.02987
    -0.02231
    -0.17018
    -0.19627
     0.13425
     0.66482
     1.28237
     1.31717
     1.26498
     1.70857
     2.57836
     2.96977
     2.85670
     2.85670
     3.11763
     2.85670
     2.86539
     3.50034
     2.90888
     1.68248
     1.29107
     0.54305
     0.03857
     0.69961
     0.16904
    -0.65726
    -1.70971
    -2.47513
    -2.48382
    -1.99674
    -2.17070
    -1.77059
    -1.70101
    -1.89237
    -1.84018
    -1.40528
    -0.87471
    -0.59638
    -0.10929
     0.29081
     0.23862
     0.53435
     0.68222
     1.15191
     1.34326
     1.30847
     1.03013
     1.08232
     1.34326
     1.34326
     1.49982
     1.23019
     1.19539
     1.16060
     0.99534
     0.90836
     0.79529
     0.30821
     0.19513
     0.08206
     0.04727
    -0.13539
    -0.24846
    -0.35283
    -0.28325
    -0.29195
    -0.26586
    -0.48330
    -0.66596
    -0.59638
    -0.71815
    -0.51809
    -0.37893
    -0.43981
    -0.54419
    -0.50070
    -0.28325
    -0.39632
    -0.45721
    -0.71815
    -0.95299
    -0.51809
    -0.77903
    -0.44851
    -0.63987
    -0.55289
    -0.53549
    -0.54419
    -0.27455
    -0.41372
    -0.63117
    -0.48330
    -0.60507
    -0.43981
    -0.40502
    -0.47461
    -0.29195
    -0.21367
    -0.11799
    -0.14408
    -0.24846
    -0.05711
    -0.25716
    -0.28325
    -0.14408
     0.06467
    -0.05711
    -0.08320
     0.01248
     0.01248
     0.05597
     0.12555
     0.23862
     0.31691
     0.22993
     0.28211
     0.39519
     0.25602
     0.28211
     0.26472
     0.49086
     0.45607
     0.44737
     0.47347
     0.41258
     0.52566
     0.47347
     0.40388
     0.35170
     0.36039
     0.34300
     0.46477
     0.49086
     0.28211
     0.34300
     0.16034
     0.20383
     0.47347
     0.41258
     0.06467
     0.02987
     0.13425
     0.21253
     0.15164
     0.09076
    -0.00492
     0.14295
     0.29081
     0.20383
     0.12555
    -0.07450
    -0.01362
    -0.18757
     0.10816
     0.02987
     0.01248
     0.10816
    -0.00492
     0.09946
     0.10816
     0.00378
    -0.05711
     0.09946
     0.08206
     0.09946
     0.06467
     0.12555
     0.02987
    -0.19627
     0.21253
     0.29951
     0.18644
    -0.10929
     0.01248
     0.12555
     0.03857
     0.02987
    -0.05711
     0.24732
     0.36039
     0.76920
     1.25628
     1.56071
     3.23071
     3.32638
     4.35274
     5.04857
     3.86566
     3.37857
     5.30081
     4.16138
     1.37805
     2.25654
     1.91732
     1.67378
     2.25654
     1.98691
     1.02144
    -0.68336
    -2.26638
    -3.30143
    -2.60559
    -2.67518
    -2.97961
    -3.17096
    -2.89263
    -2.39684
    -1.97934
    -1.63143
    -1.18783
    -0.88341
    -0.55289
    -0.02231
     0.27342
     0.53435
     0.57784
     0.78659
     0.79529
     0.94316
     0.99534
     0.86487
     0.93446
     1.09102
     1.01274
     1.23019
     0.97795
     0.87357
     0.66482
     0.66482
     0.63873
     0.55175
     0.42998
     0.18644
     0.02118
    -0.23106
    -0.82252
     0.27342
     0.11685
    -0.20497
    -0.30065
    -0.45721
    -0.55289
    -0.65726
    -0.63117
    -0.57898
    -0.59638
    -0.50940
    -0.53549
    -0.75294
    -1.01388
    -0.91820
    -0.97908
    -0.70075
    -0.87471
    -0.90080
    -1.03127
    -0.80513
    -0.91820
    -0.59638
    -0.81382
    -0.83992
    -0.78773
    -0.56158
    -0.43981
    -0.35283
    -0.36153
    -0.33544
    -0.21367
    -0.14408
    -0.00492
     0.05597
     0.02987
    -0.01362
    -0.00492
     0.02987
     0.24732
    -0.01362
     0.13425
     0.28211
     0.21253
     0.00378
     0.20383
     0.01248
     0.18644
     0.29951
     0.09076
     0.00378
     0.36039
     0.37779
     0.33430
     0.13425
     0.22993
     0.25602
     0.14295
     0.29081
     0.20383
     0.31691
     0.30821
     0.04727
     0.12555
     0.19513
     0.10816
    -0.02231
    -0.03101
    -0.06580
    -0.17888
    -0.16148
    -0.23976
    -0.21367
    -0.12669
    -0.23976
    -0.24846
    -0.38763
    -0.34414
    -0.57898
    -0.45721
    -0.30934
    -0.34414
     0.09946
    -0.18757
    -0.45721
    -0.48330
    -0.38763
    -0.21367
    -0.05711
    -0.02231
     0.03857
    -0.25716
     0.02987
    -0.05711
    -0.00492
    -0.22237
     0.14295
     0.12555
     0.16034
     0.09076
     0.02118
     0.12555
     0.06467
     0.18644
     0.15164
     0.26472
    -0.01362
     0.12555
     0.05597
     0.16034
     0.19513
     0.00378
     0.06467
     0.02987
     0.03857
     0.04727
     0.12555
    -0.03101
    -0.08320
    -0.17018
    -0.06580
    -0.04841
    -0.09190
     0.04727
    -0.24846
    -0.20497
    -0.08320
    -0.21367
    -0.31804
    -0.30065
    -0.44851
    -0.43112
    -0.41372
    -0.68336
    -0.84862
     0.79529
     2.57836
     3.98743
     5.86618
     6.57071
     6.19670
     6.37066
     4.19618
     0.94316
     1.93472
     4.67456
     5.04857
     3.45685
     2.56967
     2.20435
     0.90836
    -0.66596
    -2.06632
    -3.59716
    -4.52783
    -4.73658
    -4.84096
    -4.71049
    -4.87575
    -4.31039
    -3.95377
    -3.17966
    -2.69257
    -2.24028
    -1.81408
    -1.37049
    -0.97039
    -0.64856
    -0.32674
    -0.02231
     0.17774
     0.24732
     0.02987
     0.26472
     0.51696
     0.70831
     0.56045
     0.59524
     0.64743
     0.52566
     0.35170
     0.49956
     0.15164
     0.04727
     0.02118
    -0.00492
    -0.00492
    -0.03971
    -0.27455
    -0.38763
    -0.30065
    -0.43981
    -0.45721
    -0.34414
    -0.31804
    -0.30065
    -0.52679
    -0.27455
    -0.22237
    -0.29195
    -0.22237
    -0.34414
    -0.07450
     0.16904
    -0.03101
    -0.08320
    -0.10059
     0.04727
     0.07336
     0.20383
     0.06467
     0.13425
    -0.07450
     0.13425
     0.25602
     0.24732
     0.09946
     0.29081
     0.50826
     0.51696
     0.61263
     0.74310
     0.57784
     0.56914
     0.50826
     0.45607
     0.76920
     0.90836
     0.72571
     0.65612
     0.51696
     0.49956
     0.25602
     0.24732
     0.01248
     0.17774
    -0.10929
    -0.12669
    -0.18757
    -0.49200
    -0.45721
    -0.77903
    -0.45721
    -0.43981
    -0.36153
    -0.35283
    -0.33544
    -0.26586
    -0.29195
    -0.42242
    -0.10929
    -0.14408
     0.04727
     0.06467
     0.06467
     0.02987
    -0.00492
     0.18644
     0.08206
     0.32560
     0.03857
     0.09946
     0.09946
     0.21253
     0.12555
     0.00378
    -0.12669
     0.01248
     0.02118
     0.27342
     0.17774
     0.06467
     0.02118
    -0.02231
     0.06467
     0.15164
     0.14295
     0.07336
    -0.01362
     0.27342
     0.00378
     0.09946
     0.01248
    -0.12669
     0.00378
     0.11685
     0.28211
     0.01248
    -0.14408
    -0.05711
    -0.09190
     0.09076
     0.02118
    -0.10929
    -0.20497
    -0.03971
    -0.09190
    -0.00492
    -0.29195
    -0.34414
    -0.51809
    -0.50070
    -0.41372
    -0.43981
    -0.99648
    -1.55315
     0.39519
     3.44816
     6.19670
     6.60550
     5.03118
     4.50060
     4.61368
     2.39571
     0.73441
     2.96107
     4.99638
     4.22227
     2.33482
     1.85644
     1.54331
     0.55175
    -1.10085
    -2.51862
    -4.02336
    -4.31908
    -4.40606
    -4.36257
    -3.98856
    -3.92768
    -3.69283
    -3.10138
    -2.18809
    -1.71841
    -1.49226
    -1.25742
    -0.78773
    -0.63987
    -0.40502
    -0.22237
     0.16904
     0.15164
    -0.03971
     0.02987
     0.14295
     0.26472
     0.23862
     0.04727
    -0.21367
    -0.15278
    -0.18757
    -0.27455
    -0.32674
    -0.47461
    -0.45721
    -0.76164
    -0.73554
    -0.54419
    -0.80513
    -0.96169
    -0.97908
    -0.68336
    -0.75294
    -0.73554
    -0.62247
    -0.60507
    -0.44851
    -0.17018
    -0.04841
    -0.20497
    -0.23976
    -0.08320
     0.16034
     0.29951
     0.27342
     0.09946
     0.29081
     0.39519
     0.32560
     0.45607
     0.45607
     0.51696
     0.41258
     0.43868
     0.55175
     0.30821
     0.41258
     0.23862
     0.29951
     0.36039
     0.36909
     0.24732
     0.13425
     0.23862
     0.31691
     0.20383
     0.20383
     0.20383
    -0.03101
     0.10816
     0.05597
     0.21253
     0.09076
     0.03857
    -0.10059
     0.09946
    -0.10059
    -0.08320
    -0.19627
    -0.10059
    -0.23106
    -0.30065
    -0.43112
    -0.29195
    -0.28325
    -0.30065
    -0.07450
    -0.10929
    -0.34414
    -0.32674
    -0.32674
    -0.12669
    -0.08320
     0.07336
    -0.00492
     0.04727
     0.23862
     0.15164
    -0.03971
     0.00378
     0.15164
     0.18644
     0.29951
     0.32560
     0.02987
    -0.13539
    -0.30065
    -0.23106
    -0.09190
     0.00378
     0.21253
    -0.04841
     0.07336
     0.01248
    -0.06580
    -0.23106
    -0.25716
    -0.19627
     0.22993
     0.94316
     1.86513
     2.31743
     1.80425
     1.44763
     1.80425
     2.85670
     4.71805
     5.63133
     5.39649
     4.59628
     3.74388
     1.96951
     1.29107
     1.56941
     2.52618
     1.42154
     1.21279
     1.04753
     0.46477
    -1.13565
    -2.17940
    -2.72737
    -2.52731
    -2.78825
    -2.80565
    -2.85783
    -2.76216
    -2.21419
    -1.85757
    -1.36179
    -1.26612
    -0.84862
    -0.64856
    -0.39632
    -0.55289
    -0.57898
    -0.47461
    -0.35283
    -0.32674
    -0.29195
    -0.50070
    -0.57028
    -0.33544
    -0.34414
    -0.41372
    -0.45721
    -0.40502
    -0.27455
    -0.53549
    -0.70945
    -0.83122
    -0.83992
    -0.90080
    -0.74424
    -0.74424
    -0.91820
    -0.83122
    -0.81382
    -0.84862
    -0.69205
    -0.88341
    -0.78773
    -0.80513
    -0.72684
    -0.81382
    -0.74424
    -0.77033
    -0.65726
    -0.83122
    -0.77903
    -0.52679
    -0.60507
    -0.70075
    -0.75294
    -0.65726
    -0.73554
    -0.71815
    -0.61377
    -0.71815
    -0.52679
    -0.53549
    -0.46591
    -0.30934
    -0.43981
    -0.58768
    -0.45721
    -0.26586
    -0.17018
    -0.17018
    -0.34414
    -0.25716
    -0.20497
    -0.13539
    -0.17888
    -0.02231
    -0.14408
    -0.12669
    -0.03101
    -0.00492
     0.06467
     0.05597
    -0.16148
     0.06467
     0.09946
     0.05597
     0.17774
     0.07336
     0.21253
     0.15164
     0.22993
     0.16904
     0.28211
     0.26472
     0.19513
     0.16904
     0.30821
     0.29081
     0.17774
     0.32560
     0.24732
     0.37779
     0.22993
     0.30821
     0.32560
     0.24732
     0.22993
     0.18644
     0.34300
     0.34300
     0.32560
     0.42128
     0.35170
     0.23862
     0.12555
     0.17774
     0.26472
     0.24732
     0.10816
     0.14295
     0.13425
    -0.07450
     0.09946
    -0.05711
    -0.10059
    -0.22237
    -0.06580
    -0.05711
    -0.23976
    -0.00492
    -0.07450
     0.04727
     0.48217
     0.50826
     0.49956
     1.11711
     3.36987
     4.83112
     4.09180
     3.83956
     2.46529
     2.96977
     3.94394
     3.16112
     1.96951
     1.73467
     1.70857
     1.95211
     1.67378
     1.08232
    -0.25716
    -1.46617
    -2.50992
    -2.18809
    -2.58820
    -2.84044
    -2.96221
    -3.03179
    -2.77955
    -2.36205
    -1.74450
    -1.57924
    -1.06606
    -0.92690
    -0.54419
    -0.23976
    -0.03971
     0.04727
     0.29951
     0.48217
     0.18644
     0.27342
     0.44737
     0.71701
     0.89967
     0.68222
     0.55175
     0.44737
     0.31691
     0.45607
     0.34300
     0.30821
    -0.03101
     0.11685
    -0.11799
    -0.08320
    -0.23976
    -0.33544
    -0.30065
    -0.23976
    -0.22237
    -0.22237
    -0.37023
    -0.37023
    -0.44851
    -0.56158
    -0.56158
    -0.42242
    -0.47461
    -0.52679
    -0.51809
    -0.39632
    -0.50940
    -0.46591
    -0.64856
    -0.55289
    -0.50940
    -0.59638
    -0.63117
    -0.68336
    -0.74424
    -0.70945
    -0.69205
    -0.55289
    -0.73554
    -0.83122
    -0.90080
    -0.63987
    -0.73554
    -0.87471
    -0.89210
    -0.88341
    -0.73554
    -0.95299
    -0.80513
    -0.80513
    -1.05737
    -0.77033
    -0.81382
    -0.68336
    -0.69205
    -0.65726
    -0.65726
    -0.60507
    -0.43981
    -0.54419
    -0.57028
    -0.26586
    -0.23976
    -0.22237
    -0.17888
    -0.14408
    -0.18757
     0.00378
     0.02987
    -0.08320
     0.13425
    -0.06580
    -0.04841
    -0.05711
     0.01248
     0.00378
    -0.18757
    -0.24846
    -0.57898
     0.12555
     0.00378
    -0.09190
    -0.10929
    -0.13539
    -0.26586
    -0.24846
    -0.13539
    -0.10059
    -0.31804
    -0.07450
     0.02118
     0.01248
     0.13425
     0.09076
     0.17774
     0.25602
     0.40388
     0.44737
     0.28211
     0.38649
     0.53435
     0.31691
     0.49086
     0.63003
     0.42128
     0.62133
     0.87357
     0.64743
     0.76920
     0.65612
     0.55175
     0.77789
     0.84748
     0.85618
     0.69961
     0.56914
     0.83878
     0.58654
     0.85618
     0.76920
     0.72571
     0.61263
     0.72571
     0.63003
     0.46477
     0.23862
     0.36909
     0.42998
     0.42128
     0.36909
     0.32560
     0.22123
     0.27342
     0.24732
     0.23862
     0.35170
    -0.07450
     0.02987
     0.02987
     0.39519
     1.69987
     2.43920
     2.70013
     3.46555
     5.26602
     6.79685
     5.64873
     4.50930
     3.24810
     3.86566
     5.57914
     2.63925
     0.05597
     1.46503
     2.35222
     2.08258
     0.77789
    -1.25742
    -2.77955
    -3.69283
    -4.13643
    -4.48434
    -4.83226
    -5.82382
    -5.49330
    -4.17122
    -3.19705
    -2.07502
    -1.93586
    -1.88367
    -1.44007
    -1.20523
    -0.87471
    -0.67466
    -0.50070
    -0.06580
     0.13425
     0.42998
     0.46477
     0.68222
     0.36039
     0.50826
     0.39519
     0.49956
     0.56045
     0.36039
     0.19513
     0.30821
    -0.00492
     0.36039
     0.23862
     0.07336
     0.01248
     0.10816
    -0.05711
     0.12555
    -0.10059
    -0.18757
    -0.22237
    -0.09190
     0.15164
    -0.14408
    -0.15278
    -0.09190
    -0.11799
    -0.23976
    -0.20497
    -0.26586
    -0.18757
    -0.17018
    -0.17888
    -0.15278
    -0.17018
    -0.19627
    -0.27455
    -0.28325
    -0.09190
    -0.17018
    -0.15278
    -0.31804
    -0.03971
    -0.16148
    -0.10929
    -0.20497
    -0.26586
    -0.12669
    -0.05711
     0.02118
    -0.19627
    -0.21367
    -0.07450
    -0.33544
    -0.04841
    -0.03971
    -0.07450
    -0.17888
    -0.05711
    -0.06580
    -0.04841
    -0.21367
    -0.29195
    -0.17888
    -0.05711
    -0.08320
     0.04727
    -0.21367
    -0.09190
    -0.17018
    -0.04841
     0.07336
     0.05597
     0.04727
    -0.01362
    -0.01362
     0.09076
     0.18644
     0.27342
     0.17774
     0.18644
     0.12555
     0.28211
     0.23862
     0.22123
     0.06467
     0.03857
     0.22993
     0.35170
     0.07336
     0.06467
     0.03857
     0.28211
     0.03857
     0.09946
     0.15164
     0.03857
     0.04727
     0.25602
     0.08206
    -0.06580
    -0.04841
    -0.23976
     0.00378
     0.02118
     0.05597
    -0.10929
    -0.23106
    -0.01362
    -0.24846
    -0.24846
    -0.38763
    -0.46591
    -0.40502
    -0.41372
    -0.72684
    -0.95299
    -0.83992
    -0.83992
    -0.63987
    -0.15278
     0.20383
     0.54305
     0.42998
     0.85618
     1.23019
     1.95211
     3.99612
     3.66560
     2.83060
     1.06493
     1.08232
     2.25654
     1.84774
     0.66482
     0.36909
     0.47347
     0.29081
    -0.27455
    -1.72711
    -2.53601
    -2.86653
    -2.94481
    -3.38841
    -3.47539
    -3.52757
    -3.15356
    -2.66648
    -2.28377
    -1.98804
    -1.83148
    -1.30091
    -0.63117
    -0.28325
    -0.11799
     0.01248
     0.15164
     0.12555
     0.14295
     0.39519
     0.36909
     0.59524
     0.59524
     0.72571
     0.62133
     0.51696
     0.29951
     0.02118
     0.22993
     0.09946
     0.00378
    -0.17018
    -0.09190
    -0.28325
    -0.34414
    -0.24846
    -0.52679
    -0.28325
    -0.42242
    -0.30934
    -0.47461
    -0.23976
    -0.37023
    -0.54419
    -0.42242
    -0.20497
    -0.20497
    -0.31804
    -0.22237
    -0.30934
    -0.06580
    -0.26586
    -0.18757
    -0.15278
    -0.28325
    -0.05711
     0.03857
    -0.08320
    -0.03101
    -0.16148
    -0.13539
     0.14295
    -0.14408
    -0.13539
    -0.09190
    -0.08320
    -0.17018
     0.01248
     0.00378
    -0.00492
    -0.14408
    -0.03101
     0.09946
    -0.05711
     0.02118
    -0.16148
    -0.05711
     0.02118
     0.03857
    -0.11799
     0.10816
    -0.04841
    -0.04841
    -0.02231
    -0.04841
     0.05597
    -0.20497
    -0.10059
    -0.07450
     0.02987
    -0.16148
     0.02118
    -0.15278
    -0.32674
     0.01248
    -0.11799
     0.00378
    -0.06580
    -0.18757
    -0.18757
    -0.25716
    -0.05711
     0.06467
    -0.06580
    -0.03101
     0.02118
    -0.02231
     0.02118
     0.01248
     0.02118
     0.10816
     0.11685
     0.09076
     0.09076
     0.15164
     0.07336
     0.01248
     0.08206
     0.12555
     0.08206
     0.09076
     0.16904
     0.07336
     0.01248
     0.12555
    -0.16148
     0.03857
     0.22123
     0.04727
     0.09076
     0.09076
     0.00378
    -0.00492
    -0.15278
     0.18644
     0.62133
     1.00404
     1.43894
     1.77816
     2.01300
     2.30003
     3.62211
     3.91784
     3.70909
     2.98717
     1.76946
     2.30003
     2.83930
     2.43050
     1.42154
     1.28237
     1.43894
     1.35196
     0.16034
    -1.50966
    -2.19679
    -2.23158
    -2.28377
    -2.73606
    -3.03179
    -2.91872
    -2.99700
    -2.74476
    -2.53601
    -2.37945
    -2.18809
    -1.56184
    -1.27481
    -0.89210
    -0.74424
    -0.68336
    -0.70075
    -0.43981
    -0.30065
    -0.32674
     0.08206
     0.33430
     0.43868
     0.46477
     0.77789
     0.35170
     0.38649
     0.44737
     0.52566
     0.39519
     0.39519
     0.38649
     0.41258
     0.35170
     0.38649
     0.32560
     0.44737
     0.25602
     0.30821
     0.29081
     0.32560
     0.22993
     0.11685
     0.11685
     0.29951
     0.21253
     0.17774
     0.09946
     0.10816
     0.06467
     0.12555
    -0.01362
     0.00378
     0.11685
     0.09946
    -0.03101
     0.15164
     0.08206
     0.10816
    -0.15278
    -0.00492
    -0.06580
     0.15164
     0.05597
    -0.05711
    -0.07450
     0.08206
    -0.05711
    -0.05711
    -0.04841
    -0.01362
    -0.03101
    -0.04841
     0.10816
     0.20383
    -0.18757
     0.05597
     0.02987
     0.01248
     0.23862
     0.11685
     0.09946
    -0.00492
     0.16034
     0.06467
     0.21253
     0.07336
     0.20383
     0.04727
     0.54305
     2.30003
     2.52618
    -0.08320
    -0.30934
    -0.07450
     0.43868
     0.69961
     0.89967
     0.82138
     0.81269
     0.35170
     0.33430
     0.02118
    -0.20497
    -0.28325
    -0.30065
    -0.20497
    -0.28325
    -0.45721
    -0.23106
    -0.16148
    -0.04841
    -0.07450
    -0.08320
     0.07336
     0.05597
     0.05597
     0.15164
     0.14295
     0.04727
     0.11685
     0.24732
     0.09076
     0.36039
     0.11685
     0.05597
     0.30821
     0.22993
     0.24732
     0.16904
     0.26472
     0.28211
     0.20383
     0.21253
     0.36909
     0.11685
     0.20383
     0.62133
     1.05623
     1.19539
     1.12581
     1.25628
     1.49112
     3.28290
     2.68274
     2.33482
     2.18696
     1.65638
     1.93472
     2.12607
     1.64769
     0.99534
     0.91706
     0.82138
     0.96925
     0.31691
    -1.14434
    -2.17940
    -1.91846
    -2.07502
    -2.24028
    -2.77955
    -2.99700
    -2.84914
    -3.24924
    -3.28403
    -2.93612
    -2.75346
    -2.37945
    -2.27507
    -1.88367
    -1.64882
    -1.64013
    -1.53575
    -1.28351
    -1.08346
    -0.83992
    -0.51809
    -0.10059
    -0.18757
     0.03857
     0.13425
     0.42128
     0.56914
     0.52566
     0.35170
     0.27342
     0.61263
     0.36909
     0.54305
     0.38649
     0.44737
     0.46477
     0.67352
     0.63873
     0.35170
     0.17774
     0.00378
     0.00378
    -0.00492
     0.10816
     0.02118
     0.02987
     0.11685
     0.10816
    -0.13539
    -0.11799
    -0.12669
    -0.05711
     0.12555
    -0.11799
    -0.22237
    -0.01362
     0.01248
     0.09076
     0.28211
     0.21253
     0.13425
     0.00378
     0.22123
     0.19513
     0.29951
     0.19513
     0.01248
     0.18644
     0.22993
     0.30821
     0.22993
     0.01248
     0.11685
    -0.10059
     0.26472
     0.30821
     0.03857
     0.01248
     0.06467
     0.18644
     0.09946
    -0.00492
     0.04727
    -0.01362
     0.09946
     0.26472
     0.18644
     0.07336
    -0.06580
     0.03857
    -0.05711
     0.22993
     0.14295
     0.02987
    -0.17018
     0.09076
     0.30821
     0.10816
     0.13425
    -0.02231
    -0.07450
     0.41258
     0.29951
     0.29081
     0.29951
     0.18644
     0.16904
     0.37779
     0.52566
     0.39519
     0.29081
     0.28211
     0.36039
     0.33430
     0.33430
     0.28211
     0.09076
     0.44737
     0.36909
     0.39519
     0.44737
     0.67352
     0.67352
     1.37805
     1.50852
     1.48243
     1.69987
     1.75206
     2.42180
     3.07415
     2.48269
     1.30847
     0.63873
     0.84748
     1.49982
     1.89123
     1.34326
     0.37779
    -0.37893
    -0.42242
    -0.52679
    -0.96169
    -1.03127
    -1.82278
    -1.99674
    -2.01414
    -2.02283
    -1.94455
    -1.93586
    -1.50096
    -1.08346
    -0.87471
    -0.92690
    -0.83992
    -0.60507
    -0.57028
    -0.26586
    -0.21367
    -0.23976
    -0.04841
     0.20383
     0.38649
     0.37779
     0.44737
     0.18644
     0.28211
     0.40388
     0.16034
     0.19513
    -0.01362
    -0.07450
    -0.02231
     0.04727
    -0.02231
    -0.21367
    -0.20497
    -0.32674
    -0.17018
    -0.17018
    -0.33544
    -0.25716
    -0.17018
    -0.30934
    -0.16148
    -0.34414
    -0.27455
    -0.27455
    -0.32674
    -0.28325
    -0.06580
     0.00378
    -0.32674
    -0.13539
    -0.21367
    -0.20497
    -0.23976
    -0.10929
    -0.23976
    -0.34414
    -0.17018
     0.05597
    -0.09190
    -0.24846
    -0.21367
    -0.17018
    -0.04841
     0.02118
    -0.13539
    -0.03971
     0.05597
    -0.03971
     0.15164
     0.10816
     0.12555
     0.18644
     0.38649
     0.37779
     0.45607
     0.28211
     0.27342
     0.25602
     0.49956
     0.64743
     0.55175
     0.49086
     0.42128
     0.50826
     0.50826
     0.42128
     0.42128
     0.38649
     0.42998
     0.54305
     0.29951
     0.21253
     0.27342
     0.17774
     0.29951
     0.29951
     0.17774
    -0.00492
     0.09946
     0.06467
     0.08206
     0.20383
     0.01248
     0.09946
     0.15164
    -0.00492
    -0.04841
    -0.03971
    -0.10929
    -0.24846
     0.17774
     0.18644
     0.41258
     0.76050
     1.16060
     1.25628
     0.44737
    -0.01362
     0.95185
     2.38701
     1.20409
    -0.16148
     0.04727
     0.38649
     0.73441
     0.36039
    -0.42242
    -0.59638
    -0.83992
    -1.04867
    -0.90080
    -1.39658
    -1.94455
    -1.97065
    -1.90106
    -1.73580
    -1.70101
    -1.34440
    -1.17044
    -0.93559
    -0.71815
    -0.70945
    -0.37893
    -0.13539
    -0.02231
    -0.12669
     0.06467
     0.11685
     0.37779
     0.33430
     0.42128
     0.35170
     0.30821
     0.52566
     0.50826
     0.29081
     0.26472
     0.31691
    -0.00492
     0.22993
     0.26472
     0.35170
     0.22123
     0.28211
     0.29951
     0.18644
     0.09076
     0.11685
     0.00378
     0.04727
     0.01248
    -0.07450
    -0.08320
    -0.31804
    -0.17888
    -0.23976
    -0.27455
    -0.43981
    -0.36153
    -0.27455
    -0.44851
    -0.38763
    -0.38763
    -0.36153
    -0.47461
    -0.18757
    -0.50940
    -0.38763
    -0.34414
    -0.27455
    -0.49200
    -0.34414
    -0.31804
    -0.33544
    -0.40502
    -0.20497
    -0.33544
    -0.23976
    -0.42242
    -0.26586
    -0.21367
    -0.22237
    -0.17888
    -0.20497
    -0.04841
    -0.24846
    -0.17888
    -0.32674
    -0.11799
    -0.04841
    -0.03101
    -0.03101
     0.00378
    -0.04841
    -0.18757
    -0.19627
    -0.20497
    -0.10929
     0.07336
    -0.13539
    -0.10929
    -0.13539
    -0.03101
    -0.30934
    -0.09190
    -0.12669
    -0.16148
    -0.13539
    -0.02231
    -0.14408
    -0.15278
    -0.27455
    -0.22237
    -0.09190
    -0.03101
    -0.22237
    -0.21367
    -0.23976
     0.05597
    -0.19627
    -0.33544
    -0.10059
    -0.12669
    -0.14408
     0.02987
    -0.06580
    -0.01362
    -0.10059
     0.00378
    -0.03101
     0.02118
    -0.06580
     0.09076
     0.01248
    -0.02231
     0.23862
    -0.27455
     0.08206
     0.02987
     0.09946
    -0.03971
     0.09076
     0.19513
    -0.07450
    -0.04841
    -0.12669
     0.17774
    -0.11799
     0.01248
    -0.11799
    -0.03971
     0.54305
     0.48217
     1.13451
     3.94394
     4.65717
     1.59550
    -0.03971
     0.12555
     0.18644
     0.88227
     1.41284
     2.16956
     1.65638
     0.61263
     0.07336
    -0.65726
    -0.77903
    -1.56184
    -1.76190
    -2.02283
    -2.36205
    -2.23158
    -2.09242
    -1.97934
    -2.30117
    -1.95325
    -1.57924
    -0.98778
    -0.57898
    -0.46591
    -0.51809
    -0.56158
    -0.58768
    -0.46591
    -0.28325
     0.20383
     0.37779
     0.40388
     0.41258
     0.62133
     0.38649
     0.18644
     0.06467
    -0.01362
     0.10816
     0.03857
    -0.23976
    -0.27455
    -0.36153
    -0.37023
    -0.53549
    -0.19627
    -0.45721
    -0.45721
    -0.65726
    -0.33544
    -0.35283
    -0.35283
    -0.40502
    -0.43112
    -0.37893
    -0.23106
    -0.26586
    -0.29195
    -0.33544
    -0.10059
    -0.32674
    -0.08320
    -0.00492
    -0.08320
    -0.09190
    -0.13539
    -0.19627
    -0.07450
    -0.11799
    -0.07450
    -0.10929
    -0.01362
    -0.05711
     0.02987
    -0.02231
    -0.10929
    -0.18757
    -0.07450
    -0.07450
    -0.06580
    -0.14408
     0.02118
    -0.11799
     0.14295
    -0.23106
    -0.07450
    -0.12669
    -0.03971
    -0.12669
     0.05597
    -0.17888
    -0.09190
    -0.20497
    -0.05711
    -0.09190
     0.03857
    -0.22237
    -0.05711
     0.05597
     0.17774
     0.09076
     0.16034
     0.20383
     0.24732
     0.13425
     0.38649
     0.20383
     0.30821
     0.46477
     0.17774
     0.54305
     0.56045
     0.34300
     0.35170
     0.44737
     0.42128
     0.42128
     0.49086
     0.27342
     0.29951
     0.47347
     0.34300
     0.38649
     0.20383
     0.20383
     0.13425
     0.10816
     0.32560
     0.11685
     0.09946
    -0.02231
    -0.01362
     0.03857
    -0.03971
    -0.02231
    -0.02231
     0.01248
     0.07336
    -0.01362
    -0.13539
    -0.12669
    -0.14408
    -0.08320
    -0.20497
    -0.04841
     0.07336
    -0.10929
     0.00378
     0.07336
    -0.03971
    -0.20497
    -0.11799
    -0.05711
    -0.06580
     0.02118
    -0.00492
    -0.30065
    -0.14408
     0.33430
     0.52566
     0.78659
     1.09972
     0.49956
     0.25602
     0.49086
     0.88227
     1.09102
     0.91706
     0.89967
     1.18670
     1.00404
     0.93446
     0.72571
     0.48217
    -0.05711
    -0.25716
    -0.27455
    -0.57028
    -0.86601
    -0.90080
    -0.78773
    -0.70075
    -0.85731
    -1.04867
    -1.08346
    -1.10085
    -1.05737
    -0.90950
    -0.81382
    -0.74424
    -0.90080
    -0.34414
    -0.22237
    -0.25716
    -0.18757
    -0.28325
    -0.24846
    -0.29195
    -0.30934
    -0.46591
    -0.40502
    -0.27455
    -0.29195
    -0.34414
    -0.34414
    -0.48330
    -0.60507
    -0.58768
    -0.36153
    -0.29195
    -0.45721
    -0.63117
    -0.50070
    -0.33544
    -0.45721
    -0.57028
    -0.36153
    -0.41372
    -0.44851
    -0.23976
    -0.40502
    -0.42242
    -0.38763
    -0.41372
    -0.24846
    -0.11799
    -0.16148
    -0.23976
    -0.41372
    -0.13539
    -0.09190
    -0.27455
    -0.14408
    -0.17888
    -0.28325
    -0.00492
     0.08206
    -0.12669
    -0.10059
    -0.27455
    -0.02231
     0.02987
     0.09076
    -0.11799
    -0.10929
     0.06467
    -0.00492
    -0.02231
    -0.06580
    -0.03101
     0.08206
     0.04727
     0.05597
     0.12555
    -0.03971
    -0.03101
    -0.03101
     0.18644
     0.11685
    -0.00492
     0.07336
     0.15164
     0.13425
     0.07336
     0.07336
     0.06467
     0.09946
     0.06467
     0.09946
     0.02987
    -0.05711
    -0.14408
    -0.03971
     0.13425
     0.12555
    -0.05711
    -0.10059
    -0.11799
     0.03857
     0.03857
    -0.10929
    -0.11799
     0.09946
     0.05597
     0.18644
     0.17774
     0.11685
     0.08206
     0.02118
     0.38649
     0.24732
     0.32560
     0.56045
     0.61263
     0.63003
     0.70831
     0.91706
     0.91706
     0.95185
     1.03883
     1.66508
     1.87383
     1.56071
     0.78659
     0.79529
     1.20409
     1.57810
     1.47373
     0.99534
     0.88227
     0.58654
    -0.13539
    -0.10059
    -0.16148
    -0.49200
    -0.52679
    -0.90080
    -1.20523
    -1.20523
    -0.95299
    -0.97908
    -0.84862
    -1.03997
    -0.60507
    -0.69205
    -0.50070
    -0.55289
    -0.63117
    -0.26586
    -0.17888
     0.06467
     0.07336
     0.32560
     0.39519
     0.12555
     0.13425
     0.05597
    -0.05711
    -0.03971
     0.00378
     0.09076
    -0.30065
     0.00378
    -0.07450
    -0.11799
    -0.10929
     0.11685
    -0.16148
     0.07336
     0.05597
    -0.03971
     0.14295
    -0.09190
    -0.12669
     0.16904
     0.27342
     0.15164
     0.14295
    -0.01362
     0.12555
     0.06467
     0.08206
     0.17774
     0.05597
     0.03857
     0.02118
     0.01248
    -0.00492
    -0.06580
    -0.06580
    -0.05711
     0.06467
     0.10816
    -0.01362
     0.01248
    -0.03971
    -0.14408
    -0.02231
    -0.03971
     0.02118
     0.03857
     0.06467
    -0.04841
     0.06467
    -0.06580
    -0.21367
    -0.07450
    -0.10929
    -0.07450
     0.02118
    -0.02231
    -0.07450
    -0.21367
    -0.03101
    -0.21367
    -0.04841
     0.01248
    -0.10929
    -0.05711
    -0.03101
     0.00378
     0.04727
    -0.07450
    -0.02231
     0.12555
     0.09076
     0.13425
     0.09076
     0.09946
    -0.09190
     0.10816
     0.16034
     0.19513
     0.23862
     0.17774
     0.00378
     0.11685
     0.32560
     0.08206
     0.07336
     0.42998
     0.22123
     0.13425
     0.18644
     0.31691
     0.21253
     0.08206
     0.18644
     0.05597
     0.20383
     0.03857
     0.09946
    -0.01362
    -0.01362
    -0.02231
    -0.06580
    -0.17888
    -0.11799
    -0.07450
    -0.24846
    -0.24846
    -0.26586
    -0.37023
    -0.43981
    -0.38763
    -0.30065
    -0.30934
    -0.21367
    -0.11799
    -0.23106
    -0.37893
    -0.09190
     0.07336
     0.37779
     0.25602
     0.09946
     0.76050
     0.84748
     0.69961
     0.67352
     0.76920
     0.80399
     0.93446
     0.72571
     0.98665
     0.65612
     0.44737
    -0.06580
    -0.03971
    -0.08320
    -0.34414
    -0.57898
    -0.78773
    -0.76164
    -1.44877
    -1.68362
    -1.37049
    -1.24002
    -1.17044
    -1.19653
    -1.24002
    -0.79643
    -0.66596
    -0.85731
    -0.61377
    -0.60507
    -0.49200
    -0.12669
     0.12555
     0.30821
     0.28211
     0.51696
     0.22123
     0.40388
     0.44737
     0.35170
     0.23862
     0.21253
     0.21253
     0.26472
     0.05597
     0.25602
     0.24732
     0.02118
     0.25602
     0.06467
     0.09946
     0.02118
     0.09076
     0.03857
     0.04727
     0.15164
     0.13425
     0.13425
    -0.04841
     0.24732
     0.07336
     0.23862
     0.15164
     0.23862
     0.31691
     0.25602
     0.33430
     0.09946
     0.16034
     0.22993
     0.32560
     0.32560
     0.32560
     0.16034
     0.21253
     0.15164
     0.12555
     0.19513
     0.29951
     0.17774
     0.05597
     0.15164
     0.13425
     0.16904
    -0.03101
     0.08206
     0.09076
     0.17774
     0.16034
     0.18644
     0.07336
     0.00378
    -0.05711
    -0.03101
    -0.07450
    -0.03101
     0.06467
     0.04727
     0.18644
     0.02987
    -0.11799
    -0.23106
    -0.03101
     0.05597
     0.21253
     0.06467
    -0.13539
     0.46477
     0.10816
    -0.01362
     0.01248
     0.04727
    -0.15278
     0.00378
     0.11685
     0.11685
    -0.15278
    -0.21367
    -0.38763
    -0.25716
    -0.13539
    -0.10929
    -0.27455
    -0.48330
    -0.45721
    -0.38763
    -0.18757
    -0.14408
    -0.17018
    -0.09190
     0.09946
     0.09076
     0.17774
     0.40388
     0.18644
     0.22123
     0.23862
     0.36909
     0.32560
     0.22123
     0.28211
     0.29081
     0.29081
     0.07336
     0.07336
    -0.08320
    -0.12669
    -0.07450
    -0.31804
    -0.52679
    -0.57898
    -0.71815
    -0.75294
    -0.43112
    -0.23106
    -0.51809
    -0.50070
    -0.48330
    -0.44851
    -0.14408
    -0.40502
    -0.26586
    -0.27455
    -0.14408
    -0.20497
    -0.09190
    -0.09190
     0.13425
     0.17774
     0.26472
     0.26472
     0.06467
    -0.00492
     0.00378
    -0.26586
     0.07336
     0.09076
     0.02987
     0.04727
     0.05597
     0.09076
     0.06467
    -0.15278
    -0.11799
    -0.10929
     0.04727
     0.03857
     0.01248
    -0.23976
    -0.15278
    -0.29195
    -0.04841
     0.02987
    -0.17018
    -0.20497
    -0.09190
    -0.14408
    -0.12669
    -0.13539
    -0.20497
    -0.00492
     0.00378
     0.05597
    -0.00492
     0.03857
     0.03857
    -0.10929
     0.03857
     0.02118
     0.19513
    -0.03971
     0.12555
     0.07336
     0.03857
     0.10816
     0.02987
     0.02118
     0.12555
     0.16904
     0.17774
     0.09076
     0.03857
    -0.10059
     0.06467
     0.13425
     0.23862
     0.09076
     0.02987
     0.03857
     0.26472
     0.00378
     0.07336
    -0.02231
    -0.03101
     0.17774
     0.11685
     0.05597
     0.02987
    -0.01362
    -0.11799
     0.12555
     0.09076
     0.00378
    -0.06580
    -0.16148
     0.15164
    -0.01362
    -0.18757
    -0.10059
     0.09076
    -0.00492
     0.09946
    -0.00492
    -0.06580
    -0.04841
    -0.21367
     0.10816
     0.25602
     0.08206
     0.11685
     0.11685
     0.21253
     0.28211
     0.24732
     0.29081
     0.39519
     0.60394
     0.69092
     0.75180
     1.01274
     0.89967
     0.39519
     0.24732
     0.78659
     0.76920
     0.82138
     0.60394
     0.54305
     0.48217
     0.26472
    -0.36153
    -0.30934
    -0.21367
    -0.52679
    -0.40502
    -0.77903
    -1.35309
    -1.42268
    -1.07476
    -0.95299
    -1.12695
    -1.22263
    -1.19653
    -1.03127
    -0.83122
    -0.97039
    -1.04867
    -0.88341
    -0.70075
    -0.50940
    -0.29195
    -0.18757
    -0.11799
    -0.03971
    -0.27455
    -0.02231
     0.12555
     0.13425
    -0.00492
    -0.03971
     0.17774
     0.09076
    -0.04841
     0.05597
    -0.07450
     0.10816
     0.03857
    -0.08320
    -0.29195
    -0.23106
    -0.33544
    -0.23106
    -0.03971
    -0.29195
    -0.23976
    -0.31804
    -0.38763
    -0.37893
    -0.20497
    -0.36153
    -0.35283
    -0.31804
    -0.17888
    -0.25716
    -0.23976
    -0.30934
    -0.40502
    -0.34414
    -0.11799
    -0.18757
    -0.22237
    -0.15278
    -0.35283
    -0.15278
    -0.15278
    -0.07450
    -0.15278
    -0.17018
    -0.26586
    -0.03971
    -0.01362
    -0.23976
    -0.09190
    -0.32674
     0.05597
    -0.09190
     0.02987
    -0.14408
    -0.02231
    -0.05711
    -0.11799
     0.04727
    -0.22237
    -0.07450
    -0.06580
     0.05597
    -0.03101
    -0.03101
    -0.14408
    -0.31804
    -0.07450
     0.08206
    -0.09190
    -0.08320
    -0.19627
    -0.18757
    -0.00492
     0.03857
    -0.08320
    -0.06580
    -0.11799
     0.04727
     0.04727
    -0.03101
     0.17774
     0.03857
    -0.10929
     0.19513
     0.18644
     0.22993
     0.18644
     0.07336
     0.13425
     0.11685
     0.15164
     0.15164
     0.26472
     0.16904
     0.05597
     0.23862
     0.14295
    -0.02231
     0.06467
     0.06467
     0.24732
     0.02987
     0.06467
     0.05597
     0.16034
    -0.02231
     0.10816
    -0.07450
     0.02987
     0.09076
     0.18644
    -0.08320
     0.04727
    -0.01362
    -0.23106
    -0.10929
    -0.01362
     0.01248
    -0.04841
    -0.13539
    -0.03971
    -0.00492
    -0.12669
    -0.06580
    -0.20497
     0.02987
    -0.16148
    -0.03971
    -0.10059
    -0.10059
    -0.18757
    -0.15278
    -0.01362
    -0.00492
    -0.16148
    -0.07450
    -0.18757
    -0.10059
    -0.18757
    -0.13539
    -0.07450
    -0.12669
     0.02987
    -0.17018
    -0.10929
    -0.14408
    -0.28325
    -0.10059
    -0.10929
    -0.17018
    -0.27455
    -0.17888
    -0.33544
    -0.46591
    -0.48330
    -0.37893
    -0.29195
    -0.43981
    -0.30934
    -0.49200
    -0.33544
    -0.31804
    -0.17018
    -0.13539
    -0.20497
    -0.23976
    -0.15278
    -0.01362
     0.19513
     0.27342
     0.06467
     0.09946
     0.49956
     0.30821
     0.09946
     0.69961
     0.79529
     0.20383
     0.63873
     1.04753
     1.36066
     1.39545
     1.62159
     1.79555
     1.08232
     0.84748
     0.53435
     0.43868
     0.68222
     1.06493
     0.83008
     0.64743
    -0.29195
    -0.70945
    -0.82252
    -0.79643
    -0.68336
    -1.03997
    -1.12695
    -1.42268
    -1.33570
    -1.16174
    -1.19653
    -1.10085
    -1.01388
    -0.90950
    -0.57028
    -0.60507
    -0.56158
    -0.42242
    -0.48330
    -0.47461
    -0.43112
    -0.31804
    -0.30934
    -0.29195
    -0.28325
    -0.09190
    -0.37023
    -0.33544
    -0.37893
    -0.19627
    -0.17888
    -0.29195
    -0.09190
    -0.19627
    -0.31804
    -0.18757
    -0.28325
    -0.14408
    -0.20497
    -0.17018
    -0.23976
    -0.26586
    -0.30065
    -0.38763
    -0.37023
    -0.36153
    -0.40502
    -0.22237
    -0.23976
    -0.33544
    -0.50940
    -0.41372
    -0.57028
    -0.32674
    -0.37023
    -0.29195
    -0.50940
    -0.21367
    -0.21367
    -0.34414
    -0.37023
    -0.28325
    -0.31804
    -0.26586
     0.06467
    -0.35283
    -0.26586
    -0.17888
    -0.19627
    -0.21367
     0.08206
     0.14295
    -0.06580
    -0.03101
    -0.22237
     0.02987
    -0.15278
    -0.20497
     0.09076
    -0.09190
     0.12555
     0.14295
     0.09076
    -0.02231
    -0.30934
    -0.41372
    -0.33544
    -0.11799
    -0.37023
    -0.48330
    -0.30934
    -0.31804
    -0.58768
    -0.57028
    -0.63987
    -0.50940
    -0.39632
    -0.66596
    -0.58768
    -0.60507
    -0.48330
    -0.71815
    -0.34414
    -0.45721
    -0.45721
    -0.50940
    -0.38763
    -0.52679
    -0.38763
    -0.66596
    -0.47461
    -0.45721
    -0.41372
    -0.45721
    -0.28325
    -0.51809
    -0.47461
    -0.41372
    -0.38763
    -0.42242
    -0.23106
    -0.35283
    -0.34414
    -0.14408
    -0.21367
    -0.23106
    -0.28325
    -0.17018
    -0.10059
    -0.09190
    -0.06580
    -0.19627
    -0.23976
    -0.25716
    -0.34414
    -0.14408
    -0.19627
    -0.17888
    -0.29195
    -0.30065
    -0.40502
    -0.18757
    -0.44851
    -0.48330
    -0.37893
    -0.41372
    -0.39632
    -0.41372
    -0.54419
    -0.57898
    -0.70945
    -0.63117
    -0.62247
    -0.70945
    -1.01388
    -1.00518
    -0.99648
    -1.12695
    -1.31830
    -1.43138
    -1.46617
    -1.32700
    -1.02257
    -0.78773
    -0.09190
    -0.45721
    -0.34414
     0.53435
     1.93472
     1.55201
     0.87357
     1.42154
     1.87383
     1.49982
     1.20409
     1.65638
     1.87383
     2.15217
     1.82165
     1.61289
     1.36066
     1.20409
     0.77789
     0.44737
     0.25602
     0.09946
    -0.05711
     0.10816
     0.14295
     0.33430
     0.36039
     0.28211
     0.30821
     0.29951
     0.28211
     0.09946
     0.12555
     0.07336
    -0.04841
    -0.14408
     0.04727
    -0.00492
    -0.23106
    -0.18757
    -0.09190
    -0.13539
    -0.23106
    -0.21367
    -0.32674
    -0.29195
    -0.34414
    -0.11799
    -0.09190
    -0.30934
    -0.36153
    -0.31804
    -0.28325
    -0.09190
    -0.32674
    -0.30934
    -0.26586
    -0.11799
    -0.33544
    -0.17018
    -0.21367
    -0.23976
    -0.14408
    -0.07450
    -0.10929
    -0.06580
    -0.09190
    -0.21367
     0.07336
     0.09946
     0.08206
     0.01248
     0.02987
     0.21253
     0.28211
     0.18644
     0.15164
     0.22993
     0.27342
     0.45607
     0.29951
     0.31691
     0.35170
     0.38649
     0.14295
     0.43868
     0.56914
     0.19513
    -0.28325
     0.22993
     0.31691
     0.43868
     0.31691
     0.09946
     0.18644
     0.23862
     0.27342
     0.26472
     0.20383
     0.30821
     0.08206
     0.35170
     0.54305
     0.30821
     0.16904
     0.00378
     0.22123
     0.29081
     0.24732
    -0.17018
    -0.03101
     0.03857
    -0.10929
    -0.16148
    -0.17018
    -0.18757
    -0.48330
    -0.17018
    -0.10059
    -0.30934
    -0.35283
    -0.19627
    -0.14408
    -0.23976
    -0.26586
    -0.27455
    -0.29195
    -0.14408
    -0.10929
    -0.04841
    -0.17888
    -0.14408
    -0.26586
    -0.28325
    -0.25716
    -0.04841
    -0.12669
    -0.34414
    -0.30934
    -0.11799
    -0.10059
    -0.11799
    -0.10929
    -0.03101
    -0.12669
    -0.02231
    -0.12669
    -0.10929
    -0.12669
    -0.03101
     0.04727
     0.00378
    -0.20497
    -0.27455
    -0.37023
    -0.30934
    -0.36153
    -0.55289
    -0.70075
    -0.77033
    -1.17044
    -1.13565
    -1.11825
    -1.32700
    -1.57054
    -1.43138
    -0.73554
     0.39519
     0.86487
    -0.03971
    -1.27481
     0.09946
     1.54331
     2.43050
     1.66508
     0.99534
     1.16060
     2.20435
     1.77816
     1.11711
     1.03883
     0.42998
     1.09972
     1.46503
     0.92576
     0.68222
     0.31691
     0.18644
     0.00378
    -0.27455
    -0.17018
    -0.18757
     0.16034
     0.37779
     0.77789
     0.51696
     0.83878
     0.62133
     0.47347
     0.71701
     0.46477
     0.49956
     0.35170
     0.14295
     0.04727
     0.16034
     0.16904
     0.05597
    -0.04841
    -0.09190
     0.06467
    -0.10059
     0.02987
    -0.00492
    -0.23106
    -0.14408
    -0.02231
    -0.00492
    -0.18757
    -0.23106
    -0.12669
    -0.17018
    -0.24846
    -0.16148
    -0.13539
    -0.29195
    -0.13539
    -0.25716
    -0.20497
    -0.22237
    -0.34414
    -0.26586
    -0.10059
    -0.23976
    -0.15278
    -0.20497
    -0.18757
    -0.23976
    -0.22237
    -0.10929
    -0.06580
    -0.15278
    -0.16148
    -0.06580
    -0.08320
    -0.08320
    -0.10929
    -0.19627
     0.00378
    -0.06580
    -0.09190
    -0.09190
    -0.10059
    -0.06580
    -0.09190
     0.03857
    -0.03971
     0.16034
    -0.00492
     0.04727
    -0.06580
     0.16904
     0.10816
     0.08206
     0.16034
     0.22123
     0.13425
     0.12555
     0.06467
     0.27342
     0.10816
     0.02987
     0.06467
     0.25602
     0.22993
     0.16904
     0.17774
     0.11685
     0.20383
     0.08206
    -0.05711
     0.33430
     0.07336
     0.31691
     0.16904
     0.22123
     0.10816
     0.11685
     0.05597
     0.20383
     0.19513
     0.08206
     0.13425
     0.10816
     0.10816
     0.09946
     0.09076
     0.12555
     0.09946
     0.09076
     0.07336
     0.12555
    -0.09190
    -0.10059
    -0.06580
    -0.06580
     0.01248
    -0.16148
    -0.21367
    -0.35283
    -0.46591
    -0.62247
    -0.58768
    -0.34414
    -0.42242
    -0.46591
    -0.33544
    -0.32674
    -1.16174
    -1.86627
    -2.03153
    -1.13565
     0.68222
     1.23888
     1.17800
     0.28211
    -0.13539
     0.14295
    -0.27455
     0.02118
    -0.36153
     0.06467
     1.39545
     1.60420
     1.51722
     1.29107
     0.92576
     0.69092
     0.31691
     0.26472
     0.29081
     0.43868
     0.42128
     0.63003
     0.53435
     0.70831
     0.53435
     0.50826
     0.57784
     0.48217
     0.47347
     0.17774
     0.23862
     0.19513
     0.30821
     0.14295
     0.14295
    -0.05711
     0.00378
     0.02987
    -0.03101
     0.03857
     0.10816
    -0.17018
    -0.17888
    -0.10929
    -0.14408
    -0.15278
    -0.18757
    -0.15278
    -0.15278
    -0.12669
    -0.03101
    -0.20497
    -0.18757
    -0.08320
    -0.11799
    -0.18757
     0.04727
    -0.15278
    -0.10929
     0.01248
    -0.14408
    -0.14408
    -0.14408
    -0.30934
    -0.24846
    -0.04841
    -0.10059
    -0.17018
    -0.22237
    -0.26586
    -0.17888
    -0.43112
    -0.10059
    -0.14408
    -0.34414
    -0.17888
    -0.10059
    -0.23106
    -0.34414
    -0.30934
    -0.24846
    -0.23106
    -0.13539
    -0.22237
    -0.14408
    -0.39632
    -0.17888
    -0.29195
    -0.08320
    -0.15278
    -0.19627
    -0.26586
    -0.19627
    -0.14408
    -0.12669
    -0.16148
    -0.27455
    -0.23106
    -0.00492
    -0.20497
    -0.12669
    -0.20497
    -0.03101
    -0.23106
    -0.12669
    -0.02231
    -0.16148
    -0.15278
    -0.12669
    -0.03971
    -0.03971
    -0.25716
    -0.15278
    -0.11799
    -0.05711
    -0.01362
    -0.11799
    -0.06580
    -0.19627
     0.01248
    -0.21367
     0.16904
     0.05597
    -0.10059
    -0.07450
     0.03857
     0.03857
     0.04727
    -0.00492
    -0.08320
     0.01248
     0.01248
    -0.00492
     0.05597
     0.01248
     0.02118
    -0.14408
    -0.06580
    -0.08320
    -0.16148
    -0.25716
    -0.05711
    -0.10929
    -0.23106
    -0.55289
    -0.58768
    -0.81382
    -0.81382
    -0.92690
    -1.24872
    -1.95325
    -2.40554
    -2.92742
    -3.37101
    -3.63195
    -2.85783
    -0.30065
     2.24784
     4.43102
     4.83112
     1.21279
    -1.46617
     0.72571
     2.13477
     3.74388
     4.80503
     5.25732
     5.58784
     4.97029
     4.36144
     3.15243
     1.98691
     1.03883
     0.64743
     0.42998
    -0.14408
    -0.57028
    -1.09216
    -1.41398
    -1.47487
    -1.53575
    -1.39658
    -1.44007
    -1.37049
    -1.19653
    -1.22263
    -0.80513
    -0.65726
    -0.81382
    -0.81382
    -0.60507
    -0.41372
    -0.52679
    -0.50070
    -0.55289
    -0.44851
    -0.41372
    -0.34414
    -0.30934
    -0.32674
    -0.48330
    -0.30934
    -0.17888
    -0.19627
    -0.37893
    -0.21367
    -0.38763
    -0.10929
    -0.17888
    -0.22237
    -0.33544
    -0.13539
    -0.23976
    -0.12669
    -0.07450
    -0.04841
    -0.20497
    -0.31804
    -0.01362
     0.12555
    -0.08320
    -0.04841
    -0.13539
     0.06467
     0.02987
     0.01248
     0.23862
     0.27342
     0.22993
     0.27342
     0.29081
     0.29951
     0.24732
     0.35170
     0.29081
     0.42128
     0.33430
     0.37779
     0.35170
     0.32560
     0.17774
     0.24732
     0.16904
     0.17774
     0.06467
     0.02118
     0.17774
     0.00378
    -0.17888
    -0.16148
    -0.25716
     0.08206
     0.03857
    -0.22237
    -0.17888
    -0.23106
    -0.20497
    -0.17018
    -0.37023
    -0.21367
    -0.27455
    -0.19627
    -0.22237
    -0.26586
    -0.18757
    -0.30065
    -0.38763
    -0.23106
    -0.01362
    -0.13539
    -0.24846
    -0.06580
     0.03857
    -0.03101
     0.10816
     0.02987
     0.04727
     0.02987
     0.17774
     0.34300
    -0.01362
     0.02118
     0.02987
     0.17774
     0.26472
     0.23862
     0.10816
     0.02118
    -0.00492
     0.09946
     0.11685
    -0.04841
     0.04727
    -0.13539
     0.05597
     0.06467
     0.02118
    -0.06580
    -0.10059
    -0.28325
     0.02118
     0.02118
    -0.10929
    -0.08320
    -0.04841
    -0.08320
    -0.08320
    -0.00492
    -0.10059
    -0.25716
    -0.05711
     0.10816
     0.10816
    -0.10059
    -0.06580
    -0.26586
    -0.04841
    -0.04841
    -0.11799
    -0.12669
    -0.20497
    -0.16148
    -0.30934
    -0.41372
    -0.45721
    -0.52679
    -0.67466
    -0.64856
    -0.70075
    -0.74424
    -0.39632
    -0.30934
     0.04727
     0.60394
     1.73467
     2.46529
     2.13477
     1.70857
     0.46477
     0.43868
     0.92576
     0.66482
     0.30821
     1.19539
     1.96951
     1.89123
     1.07362
    -0.23106
    -1.69231
    -1.70101
    -1.11825
    -0.83992
    -1.35309
    -1.80539
    -1.65752
    -1.19653
    -1.26612
    -1.20523
    -1.13565
    -0.86601
    -0.62247
    -0.43112
    -0.49200
    -0.38763
    -0.58768
    -0.49200
    -0.33544
    -0.32674
    -0.19627
    -0.01362
    -0.06580
     0.09946
    -0.11799
     0.10816
     0.06467
    -0.00492
    -0.01362
    -0.11799
    -0.03101
    -0.10929
    -0.39632
    -0.42242
    -0.26586
    -0.13539
    -0.08320
    -0.24846
    -0.16148
    -0.28325
    -0.30065
    -0.18757
    -0.21367
    -0.22237
    -0.23976
    -0.10059
    -0.04841
    -0.05711
    -0.13539
    -0.29195
    -0.11799
    -0.07450
    -0.11799
    -0.27455
     0.01248
    -0.00492
    -0.10929
    -0.23106
    -0.15278
    -0.13539
    -0.09190
    -0.10929
    -0.09190
     0.02118
    -0.08320
    -0.09190
     0.04727
     0.22123
     0.01248
    -0.00492
     0.15164
     0.02118
     0.09076
     0.09946
     0.09076
     0.23862
     0.25602
     0.22123
     0.07336
     0.20383
     0.29081
    -0.02231
     0.15164
     0.30821
     0.08206
     0.26472
     0.13425
     0.06467
     0.02987
     0.02987
     0.17774
     0.18644
     0.28211
     0.17774
     0.17774
     0.32560
     0.21253
     0.22123
     0.31691
     0.39519
     0.35170
     0.42128
     0.46477
     0.43868
     0.46477
     0.50826
     0.40388
     0.44737
     0.55175
     0.56914
     0.61263
     0.49086
     0.49086
     0.47347
     0.31691
     0.51696
     0.49956
     0.36039
     0.73441
     0.47347
     0.50826
     0.20383
     0.23862
     0.40388
     0.21253
     0.26472
     0.34300
     0.29951
     0.09076
     0.02987
    -0.10929
     0.00378
    -0.05711
    -0.10929
    -0.10059
    -0.16148
    -0.10059
    -0.37023
    -0.30065
    -0.30934
    -0.13539
    -0.19627
    -0.11799
    -0.17018
    -0.19627
    -0.10929
    -0.11799
     0.08206
     0.34300
     0.38649
     0.69092
    -0.29195
    -1.31830
    -2.34466
    -3.19705
    -3.70153
    -2.41424
     1.76946
     1.25628
    -1.66622
    -1.18783
    -1.17914
    -1.00518
    -1.63143
    -1.64882
    -0.83122
     0.46477
     1.72597
     2.59576
     2.48269
     2.33482
     2.29133
     1.98691
     2.21305
     2.02170
     1.98691
     2.06519
     1.93472
     1.73467
     1.43024
     1.35196
     1.15191
     1.01274
     0.68222
     0.49086
     0.43868
     0.16034
     0.03857
     0.10816
    -0.11799
    -0.03971
    -0.15278
    -0.16148
    -0.32674
    -0.09190
    -0.18757
    -0.18757
    -0.15278
    -0.17018
    -0.27455
    -0.17888
    -0.07450
    -0.13539
    -0.29195
    -0.04841
    -0.10059
    -0.10929
     0.10816
     0.04727
    -0.21367
     0.11685
     0.04727
    -0.02231
     0.04727
     0.12555
    -0.13539
     0.22993
     0.18644
    -0.20497
    -0.06580
     0.07336
    -0.12669
     0.07336
    -0.07450
    -0.07450
    -0.13539
    -0.07450
    -0.17018
    -0.20497
    -0.07450
    -0.19627
    -0.20497
    -0.20497
    -0.10059
    -0.06580
    -0.11799
    -0.27455
    -0.01362
    -0.07450
     0.13425
    -0.04841
    -0.07450
    -0.10059
     0.00378
     0.00378
     0.19513
    -0.02231
    -0.03101
     0.00378
     0.13425
     0.09076
    -0.08320
    -0.07450
    -0.12669
    -0.16148
     0.08206
    -0.01362
    -0.13539
    -0.08320
    -0.12669
    -0.23106
    -0.21367
    -0.04841
    -0.36153
    -0.09190
     0.04727
    -0.08320
    -0.18757
    -0.21367
    -0.19627
    -0.00492
     0.08206
    -0.06580
     0.03857
    -0.06580
     0.09076
    -0.09190
     0.13425
     0.07336
    -0.04841
    -0.12669
    -0.03101
     0.04727
    -0.03101
    -0.03101
    -0.11799
    -0.18757
    -0.10929
    -0.01362
    -0.10929
    -0.10059
    -0.18757
    -0.34414
    -0.19627
    -0.17018
     0.09076
    -0.13539
     0.01248
    -0.17018
    -0.09190
    -0.24846
    -0.22237
    -0.28325
    -0.36153
    -0.33544
    -0.46591
    -0.66596
    -0.63117
    -0.74424
    -0.81382
    -0.86601
    -0.80513
    -0.79643
    -1.12695
    -0.97039
    -1.02257
    -1.12695
    -1.29221
    -1.37919
    -1.32700
    -1.32700
    -1.12695
    -1.63143
    -2.13591
    -2.81434
    -2.73606
     1.91732
     5.38779
    -0.00492
    -3.03179
    -1.49226
     0.63873
     1.04753
     1.95211
     1.99560
     1.75206
     1.80425
     1.44763
     0.83878
     1.18670
     1.84774
     1.98691
     1.77816
     1.37805
     1.19539
     0.66482
     0.50826
     0.77789
     0.77789
     0.76050
     0.80399
     0.83008
     1.00404
     0.89967
     0.77789
     0.68222
     0.40388
     0.17774
     0.22993
     0.20383
     0.20383
    -0.08320
    -0.06580
    -0.17018
    -0.01362
    -0.20497
    -0.26586
    -0.24846
    -0.11799
    -0.06580
    -0.10929
    -0.05711
    -0.12669
    -0.29195
    -0.16148
     0.01248
    -0.07450
     0.01248
    -0.16148
     0.01248
    -0.01362
    -0.03101
     0.08206
    -0.05711
    -0.03971
    -0.01362
     0.09946
     0.14295
     0.01248
    -0.08320
    -0.06580
    -0.01362
     0.22123
     0.09946
    -0.14408
    -0.11799
     0.02118
    -0.13539
    -0.17018
    -0.23976
    -0.10929
    -0.20497
    -0.19627
    -0.20497
    -0.17018
    -0.30065
    -0.37023
    -0.41372
    -0.17888
    -0.17018
    -0.31804
    -0.32674
    -0.24846
    -0.18757
    -0.00492
    -0.17018
    -0.22237
    -0.14408
    -0.06580
    -0.03971
    -0.00492
    -0.17018
    -0.23106
    -0.38763
    -0.17018
     0.09076
    -0.13539
    -0.25716
    -0.37023
    -0.31804
    -0.37893
    -0.35283
    -0.37893
    -0.37023
    -0.53549
    -0.36153
    -0.39632
    -0.38763
    -0.50940
    -0.60507
    -0.32674
    -0.21367
    -0.25716
    -0.41372
    -0.15278
    -0.23106
    -0.04841
    -0.06580
    -0.15278
    -0.17888
    -0.10929
     0.09076
     0.16904
     0.09946
     0.02987
    -0.09190
     0.17774
     0.26472
     0.30821
     0.00378
     0.06467
     0.29081
     0.16904
     0.10816
    -0.02231
     0.02118
     0.02987
    -0.03971
    -0.06580
     0.12555
    -0.13539
     0.03857
    -0.18757
     0.16034
     0.30821
     0.09076
     0.60394
     1.83034
     3.78737
     4.10050
     3.25680
     3.34378
     3.76998
     2.53487
     2.88279
     1.43894
     1.60420
     0.78659
     0.96925
     1.34326
     1.14321
    -0.20497
    -2.08372
    -3.46669
    -3.35362
    -3.31882
    -3.21445
    -3.20575
    -3.69283
    -3.56237
    -3.14487
    -2.29247
    -2.18809
    -1.67492
    -1.21393
    -0.65726
     0.07336
     0.16904
     0.10816
     0.34300
     0.30821
     0.38649
     0.41258
     0.49086
     0.35170
     0.42128
     0.55175
     0.42998
     0.65612
     0.35170
     0.09076
     0.16904
     0.30821
     0.23862
     0.23862
    -0.03971
     0.09946
    -0.03101
    -0.09190
    -0.07450
    -0.10059
    -0.09190
     0.03857
     0.14295
    -0.03101
    -0.03101
    -0.23976
    -0.17888
    -0.03971
    -0.00492
    -0.01362
    -0.15278
    -0.03971
    -0.15278
    -0.15278
    -0.14408
    -0.01362
    -0.14408
    -0.32674
    -0.25716
    -0.07450
    -0.30065
    -0.25716
    -0.42242
    -0.37893
    -0.25716
    -0.36153
    -0.30065
    -0.41372
    -0.30065
    -0.37893
    -0.50070
    -0.49200
    -0.44851
    -0.50940
    -0.41372
    -0.49200
    -0.29195
    -0.43981
    -0.61377
    -0.45721
    -0.37893
    -0.32674
    -0.63987
    -0.36153
    -0.37023
    -0.37023
    -0.40502
    -0.36153
    -0.23106
    -0.38763
    -0.41372
    -0.23106
    -0.24846
    -0.36153
    -0.37023
    -0.34414
    -0.30065
    -0.31804
    -0.34414
    -0.37023
    -0.31804
    -0.37023
    -0.46591
    -0.37023
    -0.21367
    -0.37023
    -0.44851
    -0.31804
    -0.48330
    -0.42242
    -0.32674
    -0.46591
    -0.13539
    -0.17018
    -0.05711
    -0.11799
    -0.27455
    -0.10059
    -0.37023
    -0.25716
    -0.01362
     0.03857
     0.06467
    -0.10059
    -0.03101
    -0.19627
     0.02987
    -0.24846
    -0.04841
     0.31691
     0.13425
     0.18644
     0.16904
     0.16034
     0.37779
     0.42998
     0.33430
     0.46477
     0.69961
     0.70831
     0.63003
     0.50826
     0.65612
     0.63003
     0.57784
     0.71701
     0.57784
     0.55175
     0.63003
     0.60394
     0.40388
     0.26472
     0.21253
     0.19513
     0.11685
     0.06467
     0.16904
     0.24732
    -0.02231
    -0.15278
    -0.30065
    -0.10929
    -0.41372
    -0.57898
     0.16034
     1.55201
     3.11763
     3.99612
     3.50034
     3.39597
     5.43128
     2.40441
    -1.78799
     0.05597
     2.12607
     2.02170
     2.04779
     1.89123
     0.83008
     0.49956
    -0.85731
    -1.67492
    -2.10112
    -2.71867
    -3.37101
    -3.43190
    -3.11877
    -2.39684
    -1.83148
    -1.93586
    -1.70101
    -1.39658
    -0.98778
    -0.46591
    -0.38763
    -0.38763
    -0.33544
    -0.37893
    -0.27455
    -0.13539
    -0.16148
     0.22123
     0.21253
     0.49086
     0.37779
     0.34300
     0.36909
     0.24732
     0.24732
     0.02987
     0.15164
     0.11685
     0.02987
     0.02118
    -0.06580
    -0.07450
    -0.13539
    -0.14408
    -0.07450
     0.05597
     0.02987
    -0.11799
    -0.03971
    -0.10059
     0.02987
    -0.23976
    -0.06580
     0.04727
    -0.15278
     0.05597
    -0.11799
    -0.10929
    -0.25716
    -0.24846
    -0.23976
     0.00378
    -0.19627
    -0.15278
    -0.28325
    -0.27455
    -0.10929
    -0.10929
    -0.13539
    -0.20497
    -0.13539
    -0.18757
    -0.41372
    -0.07450
    -0.06580
    -0.22237
    -0.30065
    -0.19627
    -0.11799
    -0.12669
    -0.09190
    -0.25716
    -0.23106
    -0.23106
    -0.26586
    -0.11799
    -0.14408
    -0.17888
    -0.10059
    -0.06580
    -0.05711
    -0.05711
    -0.13539
    -0.08320
    -0.17018
     0.06467
     0.02118
     0.00378
    -0.14408
    -0.03101
    -0.19627
     0.06467
     0.08206
    -0.33544
    -0.05711
    -0.15278
     0.02118
    -0.32674
    -0.22237
    -0.25716
    -0.17888
    -0.33544
    -0.17018
    -0.23976
    -0.37023
    -0.31804
    -0.34414
    -0.26586
    -0.34414
    -0.37893
    -0.47461
    -0.33544
    -0.21367
    -0.37023
    -0.40502
    -0.28325
    -0.23976
    -0.21367
    -0.03101
    -0.25716
    -0.28325
    -0.03101
     0.02987
     0.24732
     0.42128
     0.29081
     0.32560
     0.44737
     0.42128
     0.48217
     0.59524
     0.53435
     0.56914
     0.83878
     0.88227
     0.91706
     0.77789
     0.55175
     0.64743
     0.38649
     0.65612
     0.58654
     0.22123
     0.22123
     0.34300
     0.20383
    -0.07450
    -0.03971
    -0.20497
    -0.50070
    -0.35283
    -0.44851
    -1.03997
    -1.39658
    -1.70971
    -2.22289
    -2.24028
    -2.98830
    -4.58002
    -5.01492
    -2.99700
    -1.49226
     1.29977
     4.97899
    -0.76164
    -4.77138
    -2.66648
     0.94316
     2.33482
     2.94368
     3.04805
     3.03066
     3.69170
     4.01352
     3.72649
     2.95237
     2.51748
     2.46529
     1.84774
     1.63899
     1.27368
     1.36935
     1.27368
     0.76920
     0.56045
     0.25602
     0.02118
     0.00378
     0.16904
     0.31691
     0.30821
     0.25602
     0.37779
     0.24732
     0.29951
     0.33430
     0.03857
     0.06467
     0.05597
    -0.02231
    -0.01362
    -0.12669
    -0.32674
    -0.33544
    -0.23106
    -0.11799
    -0.10929
    -0.42242
    -0.30065
    -0.38763
    -0.15278
    -0.26586
    -0.31804
    -0.35283
    -0.34414
    -0.13539
    -0.28325
    -0.25716
    -0.32674
    -0.38763
    -0.32674
    -0.17018
     0.01248
    -0.23106
    -0.39632
    -0.35283
    -0.10059
    -0.05711
    -0.27455
    -0.17018
    -0.17888
     0.01248
    -0.10929
     0.05597
    -0.05711
    -0.20497
    -0.21367
    -0.06580
     0.13425
    -0.00492
    -0.13539
    -0.04841
     0.01248
     0.03857
     0.02987
    -0.08320
    -0.16148
    -0.01362
     0.17774
     0.12555
     0.01248
     0.11685
    -0.10929
    -0.01362
     0.09076
     0.09946
     0.17774
     0.01248
     0.02987
     0.16034
     0.07336
     0.04727
    -0.10929
     0.06467
     0.02987
     0.05597
     0.18644
     0.31691
    -0.05711
     0.09076
     0.24732
     0.32560
     0.14295
     0.22123
     0.09946
     0.49956
     0.04727
     0.32560
     0.77789
     0.50826
     0.32560
     0.24732
     0.36909
     0.13425
     0.29081
    -0.05711
     0.16034
     0.29951
     0.23862
     0.12555
     0.16034
     0.13425
     0.17774
     0.15164
     0.03857
     0.25602
     0.23862
     0.76050
     0.72571
     1.03883
     1.23888
     0.70831
     0.03857
    -0.90950
    -1.90106
    -3.25794
    -5.83252
    -6.89367
    -3.66674
    -0.43981
     0.82138
    -1.19653
    -4.00596
    -4.37997
    -4.84096
    -4.92794
    -3.67544
    -1.72711
     0.14295
     1.08232
     1.76076
     2.12607
     2.36961
     2.14347
     2.10868
     2.21305
     2.38701
     2.42180
     2.54357
     2.56097
     2.40441
     2.45659
     1.92602
     1.65638
     1.65638
     1.38675
     1.37805
     1.31717
     1.16930
     1.03013
     0.83878
     0.74310
     0.67352
     0.49086
     0.38649
     0.37779
     0.21253
     0.29951
     0.17774
     0.23862
    -0.02231
    -0.03101
     0.08206
    -0.10059
    -0.13539
    -0.04841
    -0.13539
    -0.12669
    -0.23976
    -0.33544
    -0.18757
    -0.25716
    -0.03101
    -0.27455
    -0.32674
    -0.30934
    -0.31804
    -0.43112
    -0.21367
    -0.30065
    -0.19627
    -0.34414
    -0.22237
    -0.17018
    -0.27455
    -0.19627
    -0.21367
    -0.11799
    -0.24846
    -0.10929
    -0.16148
    -0.17888
    -0.17888
    -0.21367
    -0.15278
    -0.00492
    -0.11799
    -0.11799
    -0.11799
    -0.05711
    -0.12669
    -0.16148
    -0.03101
     0.05597
    -0.09190
    -0.13539
     0.10816
     0.09076
     0.13425
    -0.35283
     0.01248
    -0.00492
     0.09946
    -0.05711
     0.11685
     0.09946
    -0.11799
    -0.03971
     0.07336
     0.20383
     0.02987
    -0.03971
     0.11685
     0.10816
    -0.04841
     0.02987
     0.15164
    -0.08320
    -0.15278
    -0.03101
     0.15164
    -0.11799
    -0.07450
    -0.18757
    -0.17018
    -0.17018
    -0.30065
    -0.12669
    -0.03101
    -0.30934
    -0.40502
    -0.22237
    -0.28325
    -0.22237
    -0.26586
    -0.23106
    -0.36153
    -0.26586
    -0.39632
    -0.26586
    -0.34414
    -0.40502
    -0.49200
    -0.15278
    -0.20497
    -0.15278
    -0.32674
    -0.15278
    -0.25716
     0.05597
     0.06467
     0.05597
    -0.05711
     0.00378
     0.08206
     0.15164
     0.16904
     0.21253
     0.10816
     0.16034
     0.15164
     0.24732
     0.23862
     0.22123
     0.12555
     0.09946
     0.06467
     0.04727
    -0.03971
     0.11685
     0.10816
     0.07336
    -0.07450
    -0.09190
     0.00378
     0.07336
    -0.15278
    -0.05711
    -0.33544
    -0.32674
    -0.43981
    -0.42242
    -0.30934
    -0.44851
     0.49086
     1.66508
     1.63029
     0.99534
     1.41284
     3.97003
     5.59654
     5.18774
     4.61368
     4.06571
     1.94342
     3.40467
     0.58654
     0.73441
     0.14295
     0.42998
     0.47347
     0.29951
    -1.24872
    -3.21445
    -4.45825
    -5.22367
    -4.80617
    -4.59742
    -4.79747
    -4.44955
    -3.84940
    -2.53601
    -1.56184
    -1.19653
    -0.27455
    -0.03101
     0.36909
     0.76050
     0.99534
     1.16060
     1.24758
     1.17800
     1.26498
     1.27368
     1.19539
     1.07362
     1.03883
     0.80399
     0.78659
     0.48217
     0.42128
     0.29951
     0.28211
     0.09946
    -0.14408
     0.11685
    -0.05711
    -0.01362
    -0.30934
    -0.17888
    -0.07450
     0.03857
    -0.05711
    -0.25716
    -0.11799
    -0.16148
    -0.06580
    -0.17018
    -0.06580
    -0.09190
    -0.09190
    -0.10059
    -0.03101
    -0.14408
    -0.23976
    -0.03101
    -0.08320
    -0.15278
    -0.06580
    -0.13539
    -0.00492
     0.01248
    -0.26586
    -0.20497
     0.02118
    -0.19627
    -0.16148
     0.06467
    -0.11799
    -0.19627
    -0.26586
    -0.24846
    -0.00492
     0.24732
    -0.17018
    -0.23106
    -0.17018
    -0.01362
    -0.17018
     0.00378
    -0.03101
    -0.05711
    -0.06580
    -0.07450
     0.16904
     0.03857
    -0.03971
    -0.16148
     0.08206
     0.24732
     0.14295
     0.16034
     0.11685
    -0.01362
     0.09076
     0.22123
     0.29951
     0.29081
     0.02118
     0.09076
     0.18644
     0.25602
     0.25602
     0.09946
    -0.10929
     0.20383
     0.26472
     0.22993
     0.07336
     0.07336
     0.03857
     0.09076
     0.16904
     0.05597
    -0.05711
     0.02118
     0.14295
     0.06467
     0.01248
     0.02987
    -0.08320
     0.16034
     0.00378
     0.07336
     0.02987
     0.10816
     0.08206
     0.01248
     0.10816
     0.12555
     0.14295
     0.05597
     0.03857
     0.25602
     0.13425
     0.02118
     0.09946
     0.16904
     0.22123
     0.22123
     0.13425
     0.10816
     0.12555
     0.03857
     0.20383
     0.29081
     0.13425
     0.09076
     0.21253
     0.16034
     0.07336
     0.12555
     0.02987
     0.01248
     0.28211
     0.16034
     0.10816
     0.22993
     0.14295
     0.12555
     0.29951
     0.25602
     0.23862
     0.07336
    -0.02231
     0.19513
     0.20383
    -0.05711
    -0.13539
    -0.41372
    -0.49200
     0.82138
     2.30003
     2.82191
     3.37857
     4.51800
     5.43128
     5.50956
     4.57888
     1.32586
     0.28211
     3.24810
     3.98743
     1.96951
     0.93446
     1.98691
     0.98665
    -0.29195
    -1.92716
    -3.70153
    -4.74528
    -4.79747
    -4.74528
    -4.50174
    -4.46695
    -4.36257
    -4.04075
    -3.27533
    -2.30987
    -1.96195
    -1.81408
    -1.28351
    -0.52679
    -0.34414
    -0.08320
     0.46477
     0.54305
     0.56914
     0.35170
     0.47347
     0.60394
     0.64743
     0.48217
     0.50826
     0.51696
     0.30821
     0.16034
     0.01248
     0.00378
    -0.11799
    -0.03101
     0.02987
    -0.17018
    -0.23106
    -0.17018
    -0.22237
     0.16034
     0.03857
    -0.12669
    -0.00492
     0.03857
     0.16034
     0.21253
     0.09076
     0.10816
     0.18644
     0.16034
     0.44737
     0.35170
     0.29081
     0.16034
     0.29951
     0.28211
     0.33430
     0.50826
     0.29951
     0.23862
     0.46477
     0.25602
     0.26472
     0.29081
     0.10816
     0.29081
     0.37779
     0.30821
     0.20383
     0.02118
     0.08206
     0.09946
     0.31691
     0.26472
    -0.07450
     0.02987
     0.09946
     0.11685
    -0.01362
     0.02118
    -0.05711
    -0.18757
     0.04727
     0.00378
     0.05597
    -0.08320
    -0.32674
    -0.25716
     0.06467
    -0.03101
    -0.17018
    -0.08320
    -0.11799
    -0.10059
    -0.07450
     0.04727
    -0.10929
    -0.06580
    -0.04841
     0.15164
    -0.00492
    -0.10059
    -0.17888
    -0.00492
     0.05597
     0.17774
     0.04727
     0.02987
     0.08206
     0.02987
     0.02987
    -0.03971
     0.09076
     0.06467
     0.10816
     0.11685
     0.16034
    -0.03971
     0.10816
     0.05597
     0.20383
     0.28211
     0.08206
     0.09076
     0.14295
     0.12555
     0.13425
     0.13425
     0.26472
     0.19513
     0.28211
     0.35170
     0.22993
     0.11685
     0.18644
     0.09076
     0.23862
     0.36039
     0.29951
     0.17774
     0.18644
     0.24732
     0.28211
     0.17774
     0.15164
     0.25602
     0.09076
     0.23862
     0.21253
     0.29951
     0.04727
    -0.04841
     0.03857
     0.05597
     0.17774
     0.16034
    -0.10059
     0.01248
     0.08206
    -0.07450
    -0.17888
    -0.01362
    -0.13539
    -0.30934
    -0.23976
    -0.42242
    -0.57898
    -0.68336
    -0.70945
     1.09972
     2.10868
     2.72623
     3.51774
     4.82243
     6.50982
     4.79633
     2.56097
    -0.03971
     1.08232
     4.03092
     4.39623
     2.19566
     1.08232
     2.01300
     1.23888
     1.04753
    -0.57898
    -2.35336
    -3.26664
    -2.92742
    -2.59690
    -2.94481
    -3.34492
    -2.94481
    -2.28377
    -1.57924
    -1.25742
    -1.18783
    -1.24872
    -0.91820
    -0.63117
    -0.23106
    -0.08320
     0.09076
    -0.07450
     0.03857
     0.24732
     0.19513
     0.56914
     0.59524
     0.92576
     0.77789
     1.04753
     0.86487
     0.83878
     0.46477
     0.38649
     0.24732
     0.12555
     0.17774
     0.00378
    -0.03971
    -0.21367
    -0.10929
    -0.25716
    -0.20497
    -0.20497
    -0.24846
    -0.37023
    -0.33544
    -0.37023
    -0.51809
    -0.77033
    -0.57028
    -0.23976
    -0.02231
    -0.23106
    -0.57028
    -0.43981
    -0.37023
    -0.57898
    -0.29195
    -0.25716
    -0.10059
    -0.29195
    -0.23976
     0.00378
    -0.02231
    -0.10059
    -0.18757
    -0.07450
    -0.06580
     0.00378
    -0.10929
    -0.25716
    -0.04841
    -0.20497
    -0.23106
    -0.11799
    -0.03971
    -0.07450
    -0.11799
    -0.01362
    -0.13539
     0.00378
    -0.06580
    -0.18757
    -0.01362
    -0.13539
     0.03857
    -0.01362
     0.13425
    -0.03101
    -0.12669
    -0.10929
    -0.06580
     0.00378
     0.01248
    -0.09190
     0.02118
     0.01248
     0.00378
    -0.06580
     0.09946
     0.11685
    -0.02231
     0.02118
     0.03857
     0.04727
    -0.05711
    -0.20497
    -0.02231
     0.08206
     0.10816
     0.07336
     0.04727
    -0.06580
    -0.03971
    -0.07450
    -0.01362
     0.06467
    -0.23976
    -0.06580
    -0.00492
     0.02118
     0.05597
    -0.10059
    -0.10059
     0.02118
    -0.22237
    -0.14408
    -0.17888
    -0.15278
    -0.13539
    -0.19627
    -0.25716
    -0.00492
    -0.06580
    -0.10929
    -0.01362
    -0.16148
    -0.19627
    -0.23106
    -0.09190
    -0.03971
    -0.16148
    -0.26586
    -0.31804
    -0.64856
    -0.59638
    -0.26586
     0.78659
     1.76946
     2.00430
     2.28263
     3.17852
     4.81373
     6.09232
     4.33534
     1.27368
    -0.46591
     0.87357
     2.43920
     2.24784
     0.49086
     0.32560
     0.23862
     0.24732
    -1.10085
    -2.61429
    -4.04075
    -4.42346
    -3.75372
    -3.64065
    -3.61455
    -3.29273
    -3.11007
    -2.24028
    -1.64882
    -1.30961
    -1.10085
    -0.83992
    -0.45721
    -0.44851
    -0.70075
    -0.67466
    -0.75294
    -0.77903
    -0.44851
    -0.21367
    -0.26586
    -0.29195
    -0.22237
    -0.21367
    -0.04841
     0.12555
     0.22123
     0.36039
     0.49086
     0.49086
     0.68222
     0.90836
     1.01274
     1.15191
     1.07362
     1.27368
     1.26498
     1.16930
     1.39545
     1.43024
     1.27368
     1.17800
     1.09102
     1.03013
     0.88227
     0.84748
     0.75180
     0.72571
     0.52566
     0.42128
     0.44737
     0.36909
     0.18644
     0.13425
     0.07336
     0.00378
     0.20383
     0.11685
     0.10816
     0.05597
     0.03857
     0.08206
    -0.05711
     0.04727
     0.09946
    -0.06580
    -0.07450
     0.10816
     0.16904
    -0.00492
    -0.10929
    -0.09190
    -0.11799
     0.20383
     0.20383
    -0.00492
    -0.10059
    -0.00492
    -0.09190
    -0.00492
     0.12555
    -0.00492
    -0.17018
    -0.05711
     0.14295
     0.15164
    -0.27455
    -0.17888
    -0.21367
     0.11685
    -0.11799
    -0.06580
    -0.09190
    -0.22237
    -0.26586
    -0.16148
     0.01248
     0.02118
    -0.19627
    -0.14408
    -0.17018
     0.04727
    -0.07450
    -0.23106
    -0.07450
     0.01248
     0.17774
     0.03857
     0.16904
     0.11685
     0.02987
    -0.00492
     0.16904
     0.22123
    -0.10059
    -0.17018
    -0.38763
    -0.13539
     0.67352
     1.27368
     1.37805
     1.62159
     1.46503
     1.99560
     3.46555
     4.71805
     4.87461
     6.11842
     3.85696
     1.32586
     1.94342
     2.98717
     3.28290
     2.75232
     2.39571
     1.14321
     0.89967
     0.41258
    -0.76164
    -2.17940
    -2.84914
    -3.36231
    -3.31013
    -3.88419
    -3.71893
    -3.77112
    -3.61455
    -3.51018
    -3.09268
    -3.11007
    -2.94481
    -2.74476
    -2.75346
    -2.49252
    -2.17940
    -1.96195
    -1.87497
    -1.68362
    -1.39658
    -1.30961
    -0.94429
    -0.68336
    -0.37893
    -0.38763
    -0.22237
    -0.12669
    -0.03971
    -0.03971
    -0.04841
    -0.21367
    -0.01362
    -0.08320
     0.02118
     0.07336
    -0.13539
    -0.23976
    -0.32674
    -0.00492
     0.09076
     0.01248
    -0.02231
    -0.22237
    -0.19627
    -0.21367
    -0.07450
    -0.23976
    -0.31804
    -0.52679
    -0.15278
    -0.21367
    -0.09190
    -0.41372
    -0.39632
     0.08206
    -0.23976
     0.01248
     0.12555
    -0.08320
     0.14295
     0.02118
     0.18644
     0.23862
     0.42998
     0.35170
     0.49086
     0.43868
     0.53435
     0.30821
     0.26472
     0.42128
     0.56914
     0.51696
     0.49086
     0.77789
     0.58654
     0.63873
     0.76920
     0.67352
     0.64743
     0.84748
     0.89967
     0.86487
     0.78659
     0.60394
     0.51696
     0.82138
     0.73441
     0.70831
     0.29951
     0.13425
     0.01248
     0.16034
    -0.09190
    -0.29195
    -0.30934
    -0.22237
    -0.35283
    -0.23976
    -0.60507
    -0.56158
    -0.60507
    -0.69205
    -0.55289
    -0.52679
    -0.47461
    -0.77903
    -0.93559
    -0.75294
    -0.68336
    -1.24002
    -1.66622
    -1.04867
     0.15164
     1.19539
     1.14321
     0.73441
     0.36039
     1.25628
     3.64821
     4.49191
     3.55253
     3.45685
     2.65665
     2.15217
     2.72623
     2.70883
     2.41310
     0.76050
     0.78659
     0.67352
    -0.20497
    -0.58768
    -1.37049
    -2.51862
    -2.82304
    -2.82304
    -3.07528
    -3.23184
    -3.40580
    -2.91872
    -2.36205
    -1.92716
    -1.81408
    -1.32700
    -1.41398
    -1.24002
    -1.04867
    -0.85731
    -0.81382
    -0.97039
    -1.05737
    -0.83122
    -0.96169
    -1.02257
    -1.05737
    -0.91820
    -0.83992
    -1.02257
    -1.04867
    -1.08346
    -1.13565
    -1.24002
    -1.09216
    -1.13565
    -1.31830
    -1.25742
    -1.21393
    -0.90950
    -0.70945
    -0.76164
    -0.67466
    -0.69205
    -0.64856
    -0.61377
    -0.46591
    -0.49200
    -0.21367
    -0.24846
    -0.23106
    -0.11799
    -0.08320
    -0.33544
    -0.30065
    -0.49200
    -0.07450
    -0.23976
    -0.18757
    -0.45721
    -0.24846
    -0.14408
    -0.18757
    -0.30934
    -0.28325
    -0.27455
    -0.19627
    -0.06580
     0.00378
    -0.24846
    -0.08320
    -0.15278
     0.02118
     0.10816
    -0.00492
     0.03857
    -0.08320
     0.00378
     0.00378
    -0.02231
     0.00378
     0.02987
    -0.07450
     0.11685
     0.05597
     0.00378
     0.14295
    -0.06580
     0.07336
    -0.01362
     0.10816
     0.02987
     0.05597
     0.05597
    -0.14408
    -0.13539
    -0.05711
     0.15164
     0.16904
     0.26472
     0.30821
     0.55175
     0.91706
     0.76920
     1.07362
     1.34326
     1.34326
     1.70857
     1.94342
     1.82165
     1.98691
     2.01300
     2.42180
     2.56967
     2.68274
     2.93498
     2.50008
     1.51722
     1.43024
     0.99534
    -0.91820
    -0.93559
     0.04727
     0.09946
    -0.00492
    -0.79643
    -2.02283
    -2.71867
    -2.26638
    -1.88367
    -1.59664
    -1.41398
    -1.65752
    -1.82278
    -1.72711
    -1.33570
    -0.97039
    -0.51809
     0.08206
     0.00378
     0.36039
     0.46477
     0.57784
     0.63003
     0.51696
     0.66482
     0.50826
     0.52566
     0.58654
     0.68222
     0.84748
     0.80399
     0.53435
     0.45607
     0.41258
     0.43868
     0.30821
     0.29081
     0.22123
    -0.18757
    -0.33544
    -0.54419
    -0.32674
    -0.17018
     0.12555
    -0.02231
     0.09946
     0.15164
     0.00378
     0.08206
     0.15164
     0.03857
     0.35170
     0.25602
     0.27342
     0.03857
    -0.12669
    -0.19627
    -0.03101
    -0.15278
    -0.23976
    -0.46591
    -0.68336
    -0.38763
    -0.06580
     0.15164
     0.39519
     0.21253
     0.25602
     0.26472
     0.62133
     0.89097
     1.00404
     1.14321
     1.36066
     1.40415
     1.58680
     1.41284
     1.36935
     1.17800
     1.04753
     1.06493
     0.93446
     1.02144
     0.92576
     0.68222
     0.83008
     0.63003
     0.74310
     0.75180
     0.71701
     0.81269
     0.70831
     0.69092
     0.77789
     0.60394
     0.66482
     0.52566
     0.59524
     0.57784
     0.31691
     0.43868
     0.35170
     0.32560
     0.20383
     0.36039
     0.39519
     0.27342
     0.26472
     0.08206
     0.13425
     0.24732
     0.16904
     0.07336
     0.03857
     0.31691
    -0.12669
     0.11685
     0.17774
     0.19513
     0.05597
    -0.30065
     0.02987
     0.02118
     0.10816
     0.15164
     0.09946
    -0.00492
     0.09076
     0.36039
    -0.01362
     0.30821
     0.13425
     0.05597
     0.17774
     0.23862
     0.28211
     0.12555
     0.05597
     0.13425
     0.48217
     0.30821
     0.29951
     0.20383
     0.11685
     0.15164
     0.13425
     0.34300
     0.45607
     0.24732
     0.14295
     0.33430
     0.36039
     0.36909
     0.28211
     0.19513
     0.26472
     0.44737
     0.45607
     0.20383
     0.36909
     0.36039
     0.09946
     0.30821
     0.38649
     0.35170
     0.19513
     0.25602
     0.27342
     0.10816
     0.32560
     0.02987
     0.42998
     0.22993
     0.22993
     0.32560
     0.27342
     0.25602
     0.22993
     0.09076
     0.32560
     0.20383
     0.15164
     0.20383
     0.18644
     0.25602
     0.33430
     0.16904
     0.16904
     0.36909
     0.36039
     0.34300
     0.27342
     0.28211
     0.14295
     0.29951
     0.36909
     0.25602
     0.25602
     0.33430
     0.33430
     0.38649
     0.20383
     0.09076
    -0.05711
     0.23862
     0.22123
     0.21253
     0.13425
     0.12555
     0.16034
     0.09946
     0.33430
     0.14295
     0.02118
    -0.11799
     0.07336
     0.18644
     0.11685
     0.04727
    -0.02231
    -0.04841
     0.17774
     0.16904
     0.09076
    -0.16148
    -0.34414
    -0.41372
    -0.15278
     0.15164
    -0.01362
    -0.30065
    -0.17018
    -0.26586
    -0.34414
    -0.66596
    -0.92690
    -0.93559
    -0.73554
    -0.67466
    -0.91820
    -1.10955
    -1.36179
    -1.52705
    -1.93586
    -2.08372
    -2.08372
    -2.24898
    -2.43164
    -2.75346
    -2.43164
    -2.03153
    -0.68336
     2.09128
     1.55201
    -1.16174
    -0.29195
    -0.17888
    -0.02231
    -0.45721
     0.06467
     1.34326
     2.16086
     2.70883
     3.32638
     2.92628
     1.75206
     0.29081
     0.41258
     0.63003
     1.05623
     0.90836
     1.19539
     0.90836
     1.04753
     1.08232
     1.16060
     1.34326
     0.98665
     0.83878
     0.60394
     0.44737
     0.40388
     0.36909
     0.16904
     0.26472
     0.36039
     0.47347
     0.27342
     0.18644
     0.12555
     0.12555
     0.01248
    -0.11799
     0.16034
    -0.22237
    -0.30934
    -0.32674
    -0.19627
    -0.32674
    -0.18757
    -0.28325
    -0.26586
    -0.34414
    -0.10929
    -0.05711
    -0.20497
    -0.32674
    -0.39632
    -0.31804
    -0.09190
    -0.03101
    -0.16148
    -0.22237
    -0.30065
     0.01248
     0.04727
    -0.03101
    -0.18757
    -0.09190
     0.00378
    -0.07450
     0.07336
    -0.12669
     0.17774
    -0.22237
     0.06467
     0.17774
     0.10816
     0.04727
    -0.03971
     0.15164
     0.13425
    -0.01362
    -0.06580
     0.15164
    -0.08320
     0.15164
     0.26472
    -0.06580
     0.16904
     0.02987
    -0.18757
     0.08206
     0.19513
    -0.08320
    -0.00492
     0.00378
     0.11685
     0.10816
    -0.10929
     0.09946
    -0.00492
     0.06467
     0.03857
     0.09076
     0.08206
    -0.03101
    -0.06580
     0.14295
     0.04727
     0.12555
     0.05597
     0.07336
     0.15164
     0.03857
     0.07336
    -0.04841
     0.06467
     0.22993
     0.05597
     0.21253
    -0.00492
     0.12555
     0.14295
     0.29951
     0.16904
     0.07336
    -0.03971
    -0.02231
     0.14295
     0.21253
     0.18644
     0.00378
    -0.05711
     0.07336
     0.29081
     0.15164
     0.13425
     0.05597
    -0.07450
    -0.05711
     0.22123
     0.09076
     0.07336
    -0.07450
    -0.03971
     0.21253
     0.03857
     0.09076
    -0.04841
     0.01248
    -0.04841
     0.07336
     0.08206
    -0.04841
    -0.20497
    -0.13539
     0.06467
     0.11685
    -0.01362
    -0.03971
    -0.22237
    -0.25716
    -0.23106
    -0.21367
    -0.37023
    -0.36153
    -0.31804
    -0.37893
    -0.37023
    -0.24846
    -0.48330
    -0.67466
    -0.61377
    -0.55289
    -0.70075
    -1.00518
    -0.76164
    -0.78773
    -0.80513
    -0.83992
    -0.77033
    -0.93559
    -0.66596
    -0.73554
    -1.23132
    -1.28351
    -1.21393
    -1.44877
    -1.16174
    -0.92690
    -0.92690
    -0.75294
    -0.37023
     0.01248
    -0.31804
    -1.06606
    -0.10059
     2.83930
     5.90967
     8.19722
     7.67534
     4.83112
     2.17826
     0.36039
     0.23862
     3.74388
     2.68274
     1.33456
     1.93472
     2.13477
     0.19513
    -2.04893
    -4.17992
    -5.25846
    -4.77138
    -4.98882
    -4.88445
    -5.05841
    -4.58872
    -3.85809
    -3.22315
    -2.37075
    -1.45747
    -0.92690
    -0.57028
    -0.20497
     0.20383
     0.47347
     0.76050
     0.81269
     0.80399
     0.83008
     0.98665
     0.94316
     1.03883
     0.85618
     0.58654
     0.70831
     0.81269
     0.71701
     0.42998
     0.40388
     0.09076
     0.13425
     0.04727
     0.11685
     0.00378
    -0.01362
    -0.20497
     0.06467
    -0.13539
     0.07336
    -0.17018
    -0.26586
    -0.08320
    -0.17888
    -0.15278
    -0.01362
    -0.08320
    -0.05711
    -0.26586
    -0.04841
    -0.07450
     0.03857
    -0.05711
     0.04727
    -0.23106
    -0.16148
    -0.20497
    -0.11799
    -0.03101
    -0.14408
    -0.12669
    -0.15278
     0.02987
    -0.08320
    -0.11799
    -0.23976
    -0.20497
    -0.10929
    -0.17888
    -0.11799
    -0.09190
    -0.23106
    -0.26586
    -0.34414
    -0.19627
    -0.10059
    -0.15278
    -0.24846
    -0.36153
    -0.22237
    -0.31804
    -0.17018
    -0.24846
    -0.28325
    -0.03101
    -0.29195
    -0.23976
    -0.13539
    -0.23106
    -0.25716
    -0.25716
    -0.08320
    -0.16148
    -0.13539
    -0.13539
    -0.26586
    -0.14408
    -0.10929
    -0.05711
     0.08206
    -0.09190
     0.08206
    -0.03101
     0.11685
     0.10816
     0.03857
    -0.00492
    -0.07450
     0.02987
     0.17774
     0.14295
     0.12555
     0.04727
    -0.26586
    -0.01362
     0.02987
    -0.02231
    -0.16148
    -0.16148
    -0.20497
    -0.29195
    -0.10929
    -0.26586
    -0.30934
    -0.49200
    -0.47461
    -0.41372
    -0.28325
    -0.43112
    -0.44851
    -0.36153
    -0.51809
    -0.28325
    -0.23106
    -0.32674
    -0.45721
    -0.43981
    -0.28325
    -0.46591
    -0.35283
    -0.27455
    -0.26586
    -0.42242
    -0.24846
    -0.16148
    -0.26586
    -0.41372
    -0.56158
    -0.52679
    -0.55289
    -0.59638
    -1.03127
    -0.97908
     0.72571
     2.59576
     3.34378
     3.99612
     5.25732
     7.06649
     6.61420
     2.93498
    -0.73554
     1.32586
     3.40467
     4.35274
     3.55253
     2.14347
     1.37805
     0.31691
    -0.40502
    -1.70101
    -3.32752
    -4.43216
    -4.63221
    -4.45825
    -4.58872
    -4.73658
    -4.15382
    -3.51888
    -2.94481
    -2.37945
    -1.69231
    -1.72711
    -1.33570
    -0.70945
    -0.63117
    -0.43981
    -0.50070
    -0.02231
    -0.10059
    -0.13539
     0.22123
     0.33430
     0.39519
     0.29081
     0.15164
     0.16034
     0.16034
    -0.03971
     0.09076
    -0.28325
    -0.28325
    -0.21367
    -0.23106
    -0.18757
    -0.16148
    -0.24846
    -0.12669
    -0.09190
     0.00378
    -0.12669
    -0.08320
    -0.23106
     0.12555
     0.12555
     0.12555
     0.11685
    -0.01362
     0.09076
    -0.15278
     0.14295
     0.25602
    -0.02231
    -0.03971
     0.07336
     0.12555
     0.21253
     0.02118
    -0.04841
    -0.03971
     0.07336
    -0.02231
     0.03857
     0.00378
    -0.01362
    -0.17888
    -0.10929
    -0.04841
     0.01248
    -0.26586
    -0.18757
    -0.23976
    -0.30934
    -0.23976
    -0.31804
    -0.38763
    -0.23976
    -0.23976
    -0.10929
    -0.34414
    -0.16148
    -0.18757
    -0.24846
    -0.15278
     0.02987
    -0.10059
    -0.17888
    -0.14408
     0.09076
    -0.16148
     0.11685
    -0.03101
     0.16034
     0.10816
     0.01248
    -0.05711
     0.03857
     0.02987
     0.06467
     0.17774
     0.27342
     0.05597
     0.15164
     0.28211
     0.16034
     0.14295
     0.10816
    -0.03101
     0.08206
     0.13425
     0.30821
     0.12555
    -0.08320
     0.09076
    -0.04841
     0.21253
     0.22993
     0.09076
     0.00378
     0.00378
     0.20383
     0.08206
     0.08206
     0.00378
     0.09076
     0.09946
     0.13425
     0.30821
     0.22123
    -0.17888
    -0.26586
    -0.13539
    -0.30065
     0.11685
     1.07362
     2.02170
     2.33482
     2.70013
     3.56123
     5.17904
     7.01430
     6.03144
     3.43076
     1.69987
     2.92628
     3.76128
     4.49191
     2.73493
     2.46529
     1.87383
     0.88227
     0.69961
    -0.28325
    -1.57054
    -2.57080
    -2.75346
    -3.34492
    -3.37971
    -3.28403
    -2.58820
    -2.06632
    -1.80539
    -1.50966
    -1.43138
    -1.07476
    -0.77903
    -0.55289
    -0.74424
    -0.43981
    -0.44851
    -0.41372
    -0.42242
    -0.50070
    -0.51809
    -0.20497
    -0.34414
    -0.26586
    -0.21367
    -0.38763
    -0.39632
    -0.28325
    -0.37023
    -0.30065
    -0.57898
    -0.55289
    -0.46591
    -0.33544
    -0.51809
    -0.76164
    -0.76164
    -0.76164
    -0.50070
    -0.81382
    -0.78773
    -0.90080
    -0.66596
    -0.67466
     0.03857
     0.00378
    -0.23976
     0.07336
    -0.03971
     0.13425
     0.28211
     0.31691
     0.29081
     0.48217
     0.75180
     0.66482
     0.69961
     0.47347
     0.35170
     0.15164
     0.09076
     0.41258
     0.12555
    -0.10929
    -0.20497
    -0.15278
    -0.09190
     0.02118
    -0.03971
    -0.27455
    -0.16148
    -0.02231
     0.06467
     0.07336
     0.10816
    -0.23976
    -0.20497
     0.15164
     0.21253
     0.05597
    -0.03101
     0.01248
    -0.14408
     0.03857
     0.05597
     0.02987
    -0.08320
    -0.07450
    -0.03101
    -0.07450
    -0.02231
    -0.10929
    -0.17888
     0.01248
    -0.03101
    -0.09190
    -0.10929
    -0.01362
    -0.10059
    -0.06580
     0.02987
     0.07336
     0.02987
     0.22123
     0.08206
     0.01248
     0.06467
     0.15164
     0.02987
     0.27342
     0.36039
     0.16034
     0.19513
     0.13425
     0.16904
     0.35170
     0.16034
     0.04727
     0.14295
     0.15164
     0.21253
     0.42128
     0.11685
     0.48217
    -0.03971
     0.45607
     0.30821
     0.46477
     0.22123
     0.22123
     0.15164
     0.10816
    -0.09190
    -0.21367
     0.64743
     1.82165
     2.33482
     2.76102
     3.11763
     4.07441
     6.10102
     5.10076
     3.21331
     1.12581
     1.86513
     3.77868
     3.51774
     2.03040
     1.13451
     1.76946
     0.94316
     0.56914
    -0.79643
    -1.81408
    -2.99700
    -3.18835
    -3.12747
    -3.24924
    -3.30143
    -2.64908
    -2.35336
    -1.86627
    -1.56184
    -1.08346
    -1.12695
    -0.94429
    -0.34414
    -0.21367
    -0.02231
     0.30821
     0.35170
     0.31691
     0.30821
     0.18644
     0.49086
     0.51696
     0.63003
     0.59524
     0.64743
     0.62133
     0.31691
     0.39519
     0.36909
     0.23862
     0.30821
     0.17774
    -0.03971
    -0.20497
     0.00378
    -0.23106
    -0.01362
     0.02987
    -0.04841
    -0.10059
    -0.06580
     0.09076
    -0.01362
     0.02987
     0.02118
     0.01248
     0.03857
     0.14295
     0.22993
     0.18644
     0.17774
     0.03857
     0.09076
     0.27342
     0.26472
     0.28211
     0.03857
     0.23862
     0.13425
     0.16904
     0.33430
     0.23862
     0.26472
     0.30821
     0.44737
     0.59524
     0.44737
     0.24732
     0.20383
     0.30821
     0.44737
     0.42128
     0.31691
     0.47347
     0.24732
    -0.05711
     0.11685
     0.29081
     0.35170
     0.31691
     0.26472
     0.12555
     0.11685
     0.36039
     0.04727
     0.36039
     0.41258
     0.61263
     1.04753
     1.11711
     0.56914
     0.56914
     0.58654
     0.75180
     0.83008
     0.86487
     0.71701
     0.73441
     0.69092
     0.43868
     0.30821
     0.46477
     0.34300
     0.09076
     0.17774
     0.14295
     0.12555
    -0.06580
     0.00378
    -0.03101
    -0.05711
     0.13425
     0.10816
    -0.03971
    -0.12669
    -0.10059
    -0.06580
    -0.00492
     0.02987
    -0.06580
    -0.25716
    -0.12669
    -0.12669
    -0.36153
     0.06467
     1.13451
     1.49112
     1.37805
     1.39545
     1.23888
     2.23045
     4.10050
     5.86618
     5.39649
     3.08284
     1.44763
     1.81295
     3.06545
     2.42180
     0.45607
     1.03013
     1.36066
     0.44737
    -0.20497
    -1.30091
    -2.23158
    -2.79695
    -2.96221
    -3.04049
    -3.74502
    -3.58846
    -2.85783
    -2.43164
    -1.77929
    -1.63143
    -1.14434
    -1.25742
    -0.72684
    -0.44851
    -0.14408
     0.18644
     0.16904
    -0.04841
     0.16904
     0.15164
     0.22993
     0.36909
     0.37779
     0.34300
     0.54305
     0.49086
     0.49086
     0.41258
    -0.03101
    -0.13539
    -0.19627
     0.16904
    -0.18757
    -0.35283
    -0.36153
    -0.23976
    -0.40502
    -0.36153
    -0.30934
    -0.43981
    -0.25716
    -0.33544
    -0.18757
    -0.28325
    -0.28325
    -0.29195
    -0.23106
     0.03857
    -0.13539
    -0.01362
    -0.00492
    -0.03101
    -0.03971
    -0.08320
     0.07336
     0.17774
     0.02987
    -0.02231
     0.08206
     0.12555
     0.14295
     0.14295
    -0.09190
     0.16034
     0.11685
     0.27342
     0.09946
     0.07336
     0.04727
     0.12555
     0.03857
     0.34300
     0.10816
     0.24732
     0.23862
     0.25602
     0.12555
    -0.00492
     0.14295
     0.27342
     0.26472
     0.46477
     0.19513
     0.33430
     0.21253
     0.18644
     0.29081
     0.52566
     0.35170
     0.14295
     0.46477
     0.31691
     0.49956
     0.50826
     0.39519
     0.67352
     0.77789
     0.73441
     0.91706
     0.62133
     0.70831
     0.69961
     0.53435
     0.74310
     0.77789
     0.69092
     0.50826
     0.55175
     0.36039
     0.32560
     0.74310
     0.89097
     1.04753
     1.07362
     0.91706
     0.90836
     1.29107
     1.66508
     2.57836
     3.60472
     3.30029
     3.42206
     2.99586
     3.23071
     3.67430
     1.71727
     1.47373
     0.32560
    -0.04841
     1.38675
     1.47373
     0.28211
    -1.10085
    -2.51862
    -2.67518
    -2.21419
    -2.51862
    -2.57950
    -3.04049
    -3.39711
    -2.84044
    -2.42294
    -2.20549
    -1.97934
    -1.77929
    -1.34440
    -0.92690
    -0.93559
    -0.83122
    -0.55289
    -0.34414
    -0.24846
    -0.37893
    -0.35283
    -0.33544
    -0.17888
     0.03857
     0.01248
    -0.17888
    -0.11799
    -0.11799
    -0.01362
    -0.10059
    -0.15278
    -0.34414
    -0.39632
    -0.49200
    -0.62247
    -0.46591
    -0.74424
    -0.79643
    -0.77903
    -0.84862
    -0.73554
    -0.49200
    -0.71815
    -0.90080
    -0.83122
    -0.67466
    -0.72684
    -0.60507
    -0.65726
    -0.63987
    -0.75294
    -0.43981
    -0.51809
    -0.47461
    -0.44851
    -0.43981
    -0.33544
    -0.42242
    -0.36153
    -0.43112
    -0.49200
    -0.23976
    -0.19627
    -0.27455
    -0.17888
    -0.33544
    -0.31804
    -0.31804
    -0.26586
    -0.13539
    -0.37893
    -0.40502
    -0.13539
    -0.22237
    -0.20497
    -0.25716
    -0.31804
    -0.14408
    -0.15278
    -0.02231
    -0.06580
    -0.29195
    -0.22237
    -0.17018
    -0.07450
     0.01248
    -0.10929
    -0.10929
    -0.25716
    -0.06580
    -0.09190
    -0.07450
    -0.14408
    -0.09190
     0.06467
    -0.02231
    -0.02231
    -0.10059
     0.17774
    -0.07450
     0.22123
     0.23862
     0.16034
     0.12555
     0.24732
     0.25602
     0.23862
     0.23862
     0.18644
     0.07336
     0.24732
     0.59524
     1.32586
     1.72597
     2.23045
     2.55227
     3.11763
     2.95237
     2.97847
     2.64795
     2.90019
     3.92654
     5.24862
     4.01352
     2.00430
     0.89967
     1.45633
     2.20435
     2.30003
     1.04753
    -0.31804
    -1.71841
    -1.86627
    -1.37919
    -1.44877
    -1.43138
    -2.24028
    -2.57080
    -2.40554
    -2.06632
    -1.74450
    -1.41398
    -1.09216
    -0.78773
    -0.30934
    -0.20497
    -0.08320
     0.26472
    -0.01362
     0.17774
     0.34300
     0.33430
     0.56045
     0.42128
     0.61263
     0.66482
     0.50826
     0.42128
     0.56045
     0.36039
     0.39519
     0.36039
     0.31691
     0.30821
     0.00378
     0.19513
     0.35170
     0.16034
     0.03857
     0.19513
     0.18644
     0.14295
     0.08206
     0.30821
     0.42128
     0.32560
     0.23862
     0.03857
    -0.17888
    -0.21367
    -0.12669
    -0.09190
     0.22993
     0.09076
    -0.22237
    -0.36153
    -0.37893
    -0.55289
    -0.53549
    -0.52679
    -0.43981
    -0.57028
    -0.49200
    -0.43112
    -0.35283
    -0.44851
    -0.55289
    -0.51809
    -0.30065
    -0.37023
    -0.26586
    -0.34414
    -0.16148
    -0.22237
    -0.30934
    -0.30065
    -0.25716
    -0.15278
    -0.26586
    -0.25716
    -0.21367
    -0.23976
    -0.14408
    -0.43112
    -0.18757
    -0.17888
    -0.08320
    -0.24846
    -0.17018
    -0.26586
    -0.07450
    -0.13539
    -0.11799
    -0.10929
    -0.16148
    -0.03101
    -0.17018
     0.02987
    -0.06580
    -0.10929
     0.04727
     0.05597
    -0.03971
    -0.04841
    -0.11799
    -0.07450
     0.13425
     0.20383
     0.33430
     0.19513
     0.32560
     0.54305
     0.76050
     1.25628
     1.63029
     1.99560
     2.09128
     1.87383
     1.78685
     1.53461
     2.86539
     3.61342
     2.45659
     0.22993
     1.04753
     2.64795
     2.35222
     0.99534
    -0.05711
    -1.37049
    -1.61403
    -1.10085
    -1.13565
    -0.95299
    -1.28351
    -2.44903
    -2.59690
    -2.62299
    -2.48382
    -2.43164
    -2.23158
    -1.60533
    -1.32700
    -1.10955
    -0.90950
    -0.71815
    -0.12669
    -0.12669
    -0.39632
    -0.19627
     0.17774
     0.42998
     0.35170
     0.46477
     0.36039
     0.42998
     0.23862
     0.36039
     0.24732
     0.15164
     0.11685
    -0.11799
    -0.03971
    -0.02231
    -0.25716
    -0.11799
    -0.25716
     0.00378
    -0.09190
    -0.04841
    -0.10929
    -0.09190
    -0.03101
    -0.07450
     0.03857
     0.12555
     0.27342
     0.09076
     0.24732
     0.24732
     0.29081
     0.13425
     0.38649
     0.42998
     0.32560
     0.45607
     0.35170
     0.20383
     0.24732
     0.14295
     0.40388
     0.48217
     0.44737
     0.27342
     0.18644
     0.29951
    -0.08320
    -0.02231
     0.10816
     0.13425
    -0.14408
    -0.19627
    -0.08320
    -0.20497
    -0.31804
    -0.52679
    -0.55289
    -0.59638
    -0.55289
    -0.66596
    -0.54419
    -0.67466
    -0.48330
    -0.71815
    -0.63987
    -0.44851
    -0.63117
    -0.67466
    -0.45721
    -0.76164
    -0.73554
    -0.59638
    -0.47461
    -0.21367
    -0.28325
    -0.23976
    -0.44851
    -0.23106
    -0.16148
    -0.07450
    -0.18757
     0.01248
     0.21253
     0.15164
     0.27342
     0.32560
     0.23862
     0.32560
     0.37779
     0.42998
     0.47347
     0.60394
     0.67352
     0.59524
     0.85618
     1.40415
     2.41310
     2.77842
     1.69987
     1.19539
     1.09972
     1.13451
     0.81269
     1.59550
     2.31743
     1.82165
     1.23888
     0.33430
    -0.12669
    -0.11799
     0.15164
    -0.18757
    -0.76164
    -1.13565
    -1.01388
    -1.30961
    -1.53575
    -1.11825
    -0.88341
    -0.78773
    -0.25716
    -0.28325
    -0.17888
    -0.13539
    -0.07450
    -0.11799
     0.28211
     0.22993
     0.57784
     0.44737
     0.25602
     0.50826
     0.32560
     0.51696
     0.14295
     0.05597
    -0.09190
    -0.23106
    -0.15278
    -0.38763
    -0.06580
    -0.41372
    -0.61377
    -0.57898
    -0.45721
    -0.59638
    -0.39632
    -0.50940
    -0.59638
    -0.43981
    -0.28325
    -0.46591
    -0.63117
    -0.56158
    -0.41372
    -0.47461
    -0.30065
    -0.29195
    -0.31804
    -0.45721
    -0.28325
    -0.23976
    -0.17888
    -0.16148
    -0.27455
    -0.29195
    -0.22237
    -0.18757
    -0.17018
    -0.27455
    -0.17888
    -0.54419
    -0.25716
    -0.07450
    -0.06580
    -0.29195
    -0.14408
    -0.19627
    -0.21367
    -0.21367
    -0.11799
    -0.12669
    -0.11799
     0.07336
     0.09946
    -0.03101
     0.10816
    -0.01362
     0.30821
     0.24732
     0.16034
     0.02987
     0.09076
     0.09946
     0.17774
     0.20383
     0.29081
     0.22123
     0.26472
     0.23862
     0.14295
     0.09946
     0.03857
     0.22123
     0.16904
     0.18644
     0.23862
     0.09946
     0.02987
     0.02987
     0.06467
     0.17774
     0.09946
     0.07336
     0.00378
     0.21253
     0.09946
    -0.02231
    -0.06580
     0.03857
    -0.03971
    -0.00492
     0.05597
    -0.09190
     0.00378
    -0.26586
    -0.10929
     0.13425
     0.03857
    -0.17888
    -0.09190
     0.03857
     0.20383
     0.22123
     0.20383
     0.05597
     0.17774
     0.55175
     1.25628
     1.60420
     1.98691
     2.41310
     3.59602
     5.13555
     3.64821
     2.91758
     2.75232
     1.87383
     1.98691
     1.69118
     2.14347
     2.44790
     2.54357
     1.15191
    -0.16148
    -1.35309
    -1.81408
    -2.17940
    -2.13591
    -2.46643
    -3.01440
    -3.11007
    -3.15356
    -2.88393
    -2.55341
    -2.20549
    -1.89237
    -1.54445
    -1.13565
    -0.90950
    -0.52679
    -0.33544
    -0.54419
    -0.35283
    -0.27455
    -0.09190
     0.26472
     0.72571
     0.38649
     0.41258
     0.30821
     0.27342
     0.04727
    -0.03101
    -0.16148
    -0.10059
    -0.42242
    -0.29195
    -0.23976
    -0.40502
    -0.37893
    -0.31804
    -0.33544
    -0.21367
    -0.39632
    -0.46591
    -0.57028
    -0.30934
    -0.18757
    -0.24846
    -0.22237
    -0.22237
    -0.23106
    -0.19627
    -0.26586
    -0.34414
    -0.42242
    -0.39632
    -0.43112
    -0.21367
    -0.28325
    -0.43112
    -0.27455
    -0.24846
    -0.14408
    -0.34414
    -0.28325
    -0.33544
    -0.29195
    -0.15278
    -0.03101
    -0.25716
    -0.25716
    -0.25716
    -0.03101
    -0.02231
    -0.03971
    -0.15278
    -0.29195
    -0.13539
    -0.04841
    -0.05711
    -0.16148
    -0.27455
    -0.12669
    -0.10929
     0.07336
    -0.10929
    -0.04841
    -0.31804
    -0.22237
     0.02118
     0.06467
    -0.17018
    -0.10929
    -0.09190
    -0.07450
     0.02118
     0.05597
    -0.15278
    -0.06580
    -0.09190
     0.02987
     0.01248
    -0.08320
    -0.03971
    -0.02231
    -0.11799
     0.07336
     0.10816
    -0.06580
    -0.03101
     0.04727
    -0.05711
    -0.03101
    -0.09190
    -0.07450
    -0.00492
     0.13425
     0.11685
    -0.10059
    -0.03101
     0.00378
    -0.07450
    -0.12669
     0.12555
    -0.04841
    -0.05711
    -0.10929
    -0.17018
     0.11685
    -0.03101
     0.28211
     0.17774
     0.40388
     0.31691
     0.51696
     0.61263
     0.42998
     1.91732
     4.17008
     4.17878
     3.36987
     1.34326
     0.37779
     1.23019
     1.00404
     0.74310
     1.50852
     1.76946
     1.38675
    -0.09190
    -1.08346
    -2.10112
    -1.97934
    -2.62299
    -2.39684
    -3.00570
    -3.25794
    -3.09268
    -3.09268
    -2.68388
    -2.40554
    -2.11851
    -1.94455
    -1.60533
    -1.21393
    -0.67466
    -0.63117
    -0.37023
    -0.27455
    -0.58768
    -0.37023
     0.18644
     0.24732
     0.32560
     0.34300
     0.29951
     0.30821
     0.26472
     0.32560
     0.12555
     0.09946
     0.09076
     0.09946
    -0.01362
     0.03857
    -0.11799
    -0.14408
     0.09946
     0.01248
     0.11685
    -0.02231
    -0.03971
    -0.23976
    -0.05711
    -0.10929
     0.09946
    -0.01362
    -0.14408
    -0.06580
    -0.01362
    -0.01362
    -0.06580
    -0.13539
    -0.07450
     0.11685
    -0.05711
    -0.08320
     0.01248
     0.05597
    -0.10059
     0.12555
     0.15164
     0.10816
     0.11685
     0.30821
     0.08206
     0.19513
     0.21253
     0.02118
     0.28211
     0.36909
     0.27342
     0.37779
     0.21253
     0.36909
     0.36909
     0.25602
     0.29081
     0.36039
     0.34300
     0.21253
     0.37779
     0.38649
     0.36039
     0.36909
     0.29081
     0.39519
     0.47347
     0.24732
     0.33430
     0.25602
     0.30821
     0.17774
     0.28211
     0.34300
     0.26472
     0.33430
     0.16034
     0.16034
     0.19513
     0.28211
     0.10816
     0.10816
     0.20383
     0.21253
     0.20383
     0.18644
     0.14295
     0.06467
     0.14295
     0.16904
     0.26472
     0.21253
     0.09076
    -0.03101
     0.10816
     0.22123
     0.02987
     0.09076
     0.17774
     0.11685
     0.16904
     0.14295
     0.16904
     0.05597
     0.01248
     0.11685
     0.13425
     0.12555
     0.03857
     0.12555
     0.01248
     0.02987
     0.05597
    -0.18757
     0.12555
     0.06467
    -0.16148
    -0.06580
    -0.05711
    -0.12669
    -0.13539
    -0.21367
    -0.08320
     0.00378
    -0.02231
    -0.10059
    -0.18757
    -0.21367
    -0.35283
    -0.17888
    -0.23976
    -0.28325
    -0.19627
    -0.13539
    -0.14408
    -0.21367
    -0.23976
    -0.22237
    -0.14408
    -0.28325
    -0.11799
    -0.10929
    -0.25716
    -0.37023
    -0.27455
    -0.10929
    -0.22237
    -0.04841
    -0.01362
     0.15164
     0.16034
     0.13425
    -0.20497
    -0.23976
    -0.19627
     0.44737
     0.57784
     0.74310
     0.97795
     1.99560
     2.43920
     2.32612
     1.63899
     0.90836
     1.11711
     1.29977
     1.80425
     1.93472
     1.29107
     0.89097
     0.50826
     0.33430
     0.17774
    -0.49200
    -1.12695
    -1.83148
    -1.90976
    -2.53601
    -2.60559
    -2.44033
    -2.28377
    -2.05763
    -2.00544
    -1.84888
    -1.57054
    -1.43138
    -1.50096
    -1.16174
    -1.14434
    -0.70075
    -0.51809
    -0.26586
     0.02987
     0.29081
     0.26472
     0.20383
     0.22993
     0.19513
    -0.01362
     0.01248
     0.01248
     0.03857
    -0.11799
    -0.02231
     0.10816
     0.03857
     0.06467
    -0.06580
    -0.13539
    -0.05711
    -0.18757
    -0.04841
     0.04727
    -0.08320
    -0.23106
    -0.21367
     0.04727
    -0.20497
    -0.23106
    -0.09190
    -0.23106
    -0.18757
    -0.18757
    -0.18757
    -0.20497
    -0.22237
    -0.24846
    -0.17888
    -0.05711
    -0.29195
    -0.19627
    -0.23976
    -0.17018
    -0.34414
    -0.36153
    -0.37023
    -0.19627
    -0.21367
    -0.10929
    -0.06580
    -0.10929
    -0.17018
    -0.10929
    -0.10059
     0.21253
     0.06467
     0.00378
     0.15164
     0.24732
     0.18644
     0.02118
     0.21253
     0.17774
     0.16904
     0.26472
     0.21253
     0.19513
    -0.03101
     0.04727
     0.01248
     0.05597
     0.02118
    -0.03971
    -0.00492
     0.02987
     0.03857
     0.03857
    -0.23106
    -0.13539
    -0.07450
    -0.09190
     0.09076
    -0.03971
    -0.13539
    -0.09190
    -0.18757
    -0.08320
     0.06467
    -0.19627
    -0.29195
    -0.21367
    -0.04841
    -0.13539
    -0.16148
    -0.36153
    -0.16148
    -0.15278
    -0.09190
    -0.21367
    -0.24846
    -0.30934
    -0.32674
    -0.27455
    -0.28325
     0.04727
    -0.49200
    -0.19627
    -0.17888
    -0.21367
    -0.24846
    -0.23106
    -0.37893
    -0.11799
    -0.07450
    -0.16148
    -0.26586
    -0.23106
    -0.30065
    -0.22237
    -0.06580
    -0.11799
    -0.23106
    -0.16148
    -0.07450
    -0.02231
    -0.20497
    -0.21367
    -0.17018
    -0.29195
    -0.09190
    -0.02231
    -0.18757
    -0.23976
    -0.17018
    -0.17888
    -0.17018
    -0.01362
    -0.23106
    -0.26586
    -0.23976
    -0.02231
    -0.11799
    -0.30065
    -0.23976
    -0.24846
    -0.00492
    -0.11799
    -0.08320
    -0.13539
    -0.12669
    -0.17888
    -0.02231
     0.24732
     0.22123
     0.19513
     0.52566
     0.57784
     0.79529
     1.14321
     0.80399
     1.02144
     2.04779
     1.92602
     1.51722
     1.17800
     1.39545
     1.98691
     2.03040
     2.03040
     1.63899
     1.20409
     0.40388
     0.06467
     0.17774
     0.00378
    -0.20497
    -1.07476
    -0.98778
    -1.35309
    -1.75320
    -2.22289
    -1.97934
    -1.81408
    -1.79669
    -1.50966
    -1.36179
    -1.46617
    -1.51836
    -1.26612
    -0.83122
    -0.66596
    -0.52679
    -0.30065
    -0.28325
    -0.05711
     0.15164
     0.04727
    -0.09190
     0.02987
    -0.25716
     0.01248
     0.04727
    -0.13539
    -0.14408
    -0.25716
    -0.17888
    -0.17888
    -0.27455
    -0.28325
    -0.29195
    -0.22237
    -0.06580
    -0.17888
    -0.14408
    -0.17888
    -0.26586
    -0.26586
    -0.03101
    -0.12669
    -0.06580
    -0.04841
    -0.06580
     0.02118
     0.02118
    -0.00492
     0.20383
     0.09076
     0.22123
     0.18644
     0.08206
     0.05597
     0.03857
     0.08206
     0.29081
     0.33430
     0.24732
     0.06467
     0.34300
     0.19513
     0.00378
     0.12555
     0.08206
     0.25602
     0.18644
     0.28211
     0.24732
     0.06467
    -0.03971
     0.05597
     0.09076
     0.36909
     0.09946
    -0.11799
     0.04727
     0.14295
     0.09076
     0.08206
    -0.11799
     0.00378
     0.07336
     0.05597
     0.06467
    -0.03101
     0.18644
    -0.13539
    -0.02231
     0.09076
     0.02987
     0.05597
     0.01248
    -0.05711
     0.08206
     0.03857
    -0.01362
     0.12555
     0.00378
     0.04727
     0.02987
     0.13425
     0.13425
    -0.13539
     0.13425
     0.09946
     0.04727
     0.23862
     0.05597
     0.02987
     0.05597
     0.02987
     0.04727
     0.06467
     0.02987
     0.09946
     0.03857
     0.09946
     0.09076
    -0.07450
    -0.15278
    -0.04841
     0.12555
    -0.04841
    -0.20497
    -0.03971
    -0.17888
     0.02987
    -0.17888
    -0.15278
    -0.14408
    -0.18757
    -0.17018
     0.01248
    -0.18757
    -0.19627
    -0.57898
    -0.13539
    -0.22237
    -0.26586
    -0.30934
    -0.51809
    -0.48330
    -0.25716
     0.05597
    -0.03971
    -0.17018
    -0.30065
    -0.18757
     0.10816
     0.77789
     1.36066
     0.63873
     0.61263
     0.56045
     0.02118
     0.20383
     0.28211
    -0.23106
    -0.26586
     0.83008
     0.93446
     0.84748
     0.46477
    -0.01362
    -0.26586
    -0.55289
    -0.46591
    -0.43112
    -0.22237
    -0.06580
     0.14295
     0.17774
     0.20383
    -0.00492
    -0.21367
    -0.12669
    -0.28325
    -0.41372
    -0.28325
    -0.37893
    -0.41372
    -0.52679
    -0.43981
    -0.50940
    -0.60507
    -0.53549
    -0.29195
    -0.43112
    -0.41372
    -0.44851
    -0.35283
    -0.44851
    -0.41372
    -0.30065
    -0.18757
    -0.49200
    -0.26586
    -0.23106
    -0.06580
    -0.24846
    -0.36153
    -0.06580
    -0.07450
    -0.17018
    -0.08320
    -0.06580
    -0.09190
    -0.07450
    -0.10059
    -0.08320
     0.02987
     0.04727
     0.06467
    -0.04841
    -0.10059
    -0.13539
    -0.15278
    -0.06580
     0.02118
    -0.03971
    -0.27455
    -0.03971
    -0.04841
    -0.04841
    -0.05711
    -0.15278
     0.05597
    -0.08320
    -0.07450
    -0.07450
    -0.16148
     0.01248
    -0.03101
    -0.11799
    -0.00492
     0.16904
     0.13425
    -0.04841
     0.10816
     0.04727
    -0.07450
    -0.04841
     0.22993
     0.16034
     0.16034
     0.09946
     0.08206
     0.02987
     0.07336
    -0.01362
     0.07336
     0.16034
     0.01248
     0.06467
    -0.02231
     0.12555
    -0.08320
    -0.09190
    -0.07450
     0.20383
     0.02987
     0.11685
     0.02987
    -0.03101
    -0.02231
     0.00378
     0.07336
     0.13425
     0.07336
     0.12555
     0.05597
     0.11685
     0.14295
     0.02987
     0.09946
    -0.03101
     0.22993
     0.16904
     0.02118
     0.13425
     0.07336
     0.09946
     0.08206
     0.07336
    -0.06580
     0.16904
     0.03857
     0.15164
    -0.17888
    -0.03971
    -0.14408
    -0.16148
    -0.07450
    -0.05711
    -0.15278
    -0.28325
    -0.36153
    -0.18757
    -0.49200
    -0.37893
    -0.47461
    -0.50070
    -0.53549
    -0.50070
    -0.67466
    -0.71815
    -0.86601
    -0.93559
    -0.93559
    -0.86601
    -0.99648
    -0.61377
    -0.11799
     0.61263
     1.29107
     1.53461
     1.01274
     0.52566
     0.68222
     1.09102
     1.19539
     1.17800
     1.48243
     1.76946
     1.61289
     1.27368
     1.03883
     0.35170
    -0.08320
    -0.39632
    -0.53549
    -0.34414
    -0.39632
    -0.48330
    -0.34414
    -0.49200
    -0.47461
    -0.42242
    -0.45721
    -0.29195
    -0.05711
    -0.03101
     0.16904
     0.19513
     0.13425
     0.21253
     0.09946
     0.10816
     0.08206
     0.04727
    -0.02231
    -0.01362
    -0.05711
    -0.10929
    -0.07450
    -0.17018
    -0.17888
    -0.26586
    -0.11799
    -0.12669
    -0.24846
    -0.28325
    -0.31804
    -0.17018
    -0.03101
    -0.08320
    -0.42242
    -0.30065
    -0.14408
    -0.30065
    -0.25716
    -0.30065
    -0.25716
    -0.18757
    -0.16148
    -0.23106
    -0.31804
    -0.24846
    -0.26586
    -0.37023
    -0.32674
    -0.10059
    -0.20497
    -0.46591
    -0.17018
    -0.18757
    -0.14408
    -0.30065
    -0.39632
    -0.17018
    -0.06580
    -0.19627
    -0.11799
    -0.32674
    -0.26586
    -0.21367
    -0.10929
    -0.10059
    -0.03971
    -0.37893
    -0.10059
    -0.04841
    -0.16148
    -0.30934
    -0.28325
    -0.16148
    -0.03971
    -0.16148
     0.02987
    -0.27455
    -0.09190
    -0.10929
    -0.26586
    -0.02231
    -0.07450
    -0.22237
    -0.24846
    -0.10929
    -0.03101
    -0.17018
    -0.23106
    -0.17888
    -0.17888
    -0.13539
    -0.07450
    -0.10059
    -0.17018
    -0.00492
    -0.33544
    -0.06580
    -0.16148
    -0.17018
    -0.10929
    -0.03101
     0.09946
    -0.03971
    -0.18757
    -0.12669
    -0.06580
    -0.23106
    -0.06580
    -0.18757
    -0.17888
    -0.22237
    -0.30934
    -0.16148
    -0.14408
    -0.11799
    -0.37893
    -0.24846
    -0.10929
    -0.10929
    -0.15278
    -0.35283
    -0.26586
    -0.18757
    -0.16148
    -0.19627
    -0.13539
    -0.34414
    -0.24846
    -0.38763
    -0.30934
    -0.17018
    -0.40502
    -0.33544
    -0.42242
    -0.23976
    -0.52679
    -0.39632
    -0.53549
    -0.55289
    -0.60507
    -0.72684
    -0.66596
    -0.90080
    -1.03997
    -1.05737
    -1.24872
    -1.06606
    -1.48356
    -1.33570
    -0.91820
    -0.01362
     0.76920
     1.12581
     1.18670
     1.18670
     1.22149
     0.83008
     0.95185
     1.39545
     1.30847
     1.72597
     2.06519
     2.25654
     1.61289
     0.76920
     0.39519
     0.04727
    -0.19627
    -0.34414
    -0.56158
    -0.58768
    -0.59638
    -0.32674
    -0.59638
    -0.58768
    -0.59638
    -0.64856
    -0.31804
    -0.04841
     0.12555
    -0.07450
     0.12555
     0.13425
     0.09946
     0.18644
    -0.08320
    -0.01362
    -0.10929
     0.01248
     0.02987
    -0.21367
    -0.20497
    -0.21367
    -0.17888
     0.02118
     0.00378
    -0.11799
    -0.16148
    -0.17018
    -0.11799
    -0.11799
    -0.12669
    -0.18757
    -0.10929
    -0.25716
    -0.04841
    -0.15278
    -0.27455
    -0.32674
    -0.22237
    -0.26586
    -0.03971
    -0.10059
    -0.29195
    -0.30065
    -0.18757
    -0.06580
    -0.15278
    -0.12669
    -0.09190
    -0.12669
     0.00378
     0.01248
    -0.06580
    -0.07450
    -0.08320
    -0.08320
     0.03857
     0.09946
     0.07336
    -0.04841
     0.01248
     0.09946
     0.02118
    -0.01362
     0.02118
     0.12555
     0.09946
     0.09076
     0.16034
     0.08206
    -0.12669
     0.13425
     0.05597
     0.02118
     0.10816
     0.08206
     0.02118
     0.04727
     0.05597
    -0.00492
    -0.00492
     0.00378
     0.18644
     0.04727
     0.00378
     0.06467
    -0.09190
     0.00378
     0.07336
     0.11685
    -0.05711
     0.03857
    -0.00492
    -0.01362
    -0.08320
     0.01248
     0.02118
    -0.08320
     0.00378
    -0.05711
    -0.05711
    -0.05711
    -0.18757
    -0.13539
    -0.20497
     0.08206
    -0.09190
    -0.12669
    -0.13539
    -0.09190
    -0.03101
    -0.04841
    -0.02231
    -0.15278
    -0.03971
    -0.03101
     0.17774
    -0.07450
     0.03857
    -0.06580
    -0.06580
     0.16904
     0.09946
     0.03857
    -0.01362
    -0.03101
    -0.10929
     0.13425
    -0.02231
     0.14295
    -0.06580
     0.01248
     0.03857
    -0.07450
     0.00378
    -0.05711
    -0.06580
    -0.08320
    -0.03101
     0.16034
    -0.06580
    -0.04841
    -0.03101
     0.02987
     0.00378
    -0.14408
    -0.09190
    -0.07450
    -0.10929
    -0.18757
    -0.16148
    -0.27455
    -0.23976
    -0.31804
    -0.34414
    -0.48330
    -0.57028
    -0.67466
    -0.70075
    -0.83122
    -1.10955
    -1.06606
    -1.19653
    -1.36179
    -1.35309
    -1.11825
    -1.25742
    -0.54419
     0.00378
     0.65612
     1.41284
     0.98665
     0.45607
     0.71701
     1.21279
     1.43894
     1.36935
     1.66508
     2.24784
     1.81295
     1.48243
     1.16930
     0.60394
     0.49086
     0.42998
     0.22993
     0.28211
     0.27342
     0.17774
    -0.03101
    -0.20497
    -0.39632
    -0.63117
     0.00378
     0.19513
     0.32560
     0.38649
     0.53435
     0.46477
     0.24732
    -0.19627
    -0.19627
    -0.09190
    -0.03101
    -0.22237
    -0.23976
    -0.19627
    -0.30934
    -0.48330
    -0.44851
    -0.34414
    -0.47461
    -0.33544
    -0.38763
    -0.48330
    -0.41372
    -0.38763
    -0.48330
    -0.41372
    -0.25716
    -0.31804
    -0.21367
    -0.37893
    -0.35283
    -0.42242
    -0.37893
    -0.33544
    -0.30934
    -0.26586
    -0.10059
    -0.19627
    -0.29195
    -0.32674
    -0.39632
    -0.24846
    -0.24846
    -0.20497
    -0.17018
    -0.30934
    -0.23976
    -0.29195
    -0.32674
    -0.29195
    -0.23106
    -0.23976
    -0.30065
    -0.19627
    -0.44851
    -0.43112
    -0.29195
    -0.43981
    -0.29195
    -0.34414
    -0.46591
    -0.37023
    -0.19627
    -0.51809
    -0.45721
    -0.37893
    -0.48330
    -0.19627
    -0.37023
    -0.36153
    -0.42242
    -0.32674
    -0.24846
    -0.44851
    -0.18757
    -0.32674
    -0.37893
    -0.26586
    -0.23106
    -0.23106
    -0.31804
    -0.37023
    -0.19627
    -0.20497
    -0.16148
    -0.17018
    -0.20497
    -0.27455
    -0.25716
    -0.28325
    -0.23976
    -0.03101
    -0.17888
    -0.20497
    -0.11799
    -0.08320
    -0.20497
    -0.19627
    -0.07450
    -0.02231
    -0.02231
     0.07336
     0.11685
     0.16904
     0.09946
     0.04727
     0.16904
     0.27342
     0.21253
     0.24732
     0.27342
     0.35170
     0.31691
     0.19513
     0.19513
     0.22123
     0.29081
     0.18644
     0.25602
     0.03857
     0.02118
     0.11685
     0.06467
     0.02987
     0.10816
    -0.01362
    -0.16148
    -0.01362
    -0.00492
    -0.27455
    -0.17018
    -0.17018
    -0.22237
    -0.16148
    -0.28325
    -0.25716
    -0.39632
    -0.35283
    -0.46591
    -0.23976
    -0.37893
    -0.46591
    -0.47461
    -0.51809
    -0.26586
    -0.45721
    -0.39632
    -0.54419
    -0.41372
    -0.42242
    -0.43112
    -0.36153
    -0.67466
    -0.54419
    -0.82252
    -0.97039
    -1.04867
    -1.22263
    -1.28351
    -1.44007
    -0.77903
    -0.13539
     0.56045
     0.63873
     0.33430
     0.34300
     1.41284
     1.93472
     1.16930
     0.80399
     1.69987
     2.20435
     2.15217
     2.19566
     1.89123
     1.56941
     1.14321
     0.09946
    -1.28351
     1.30847
     0.61263
     0.28211
    -0.30065
    -0.41372
    -0.78773
    -0.88341
    -0.69205
    -0.41372
    -0.09190
     0.11685
     0.26472
     0.29081
     0.28211
     0.31691
     0.26472
     0.07336
    -0.02231
     0.01248
    -0.02231
     0.12555
    -0.10059
    -0.21367
    -0.16148
    -0.19627
    -0.11799
    -0.02231
    -0.11799
    -0.14408
    -0.09190
     0.04727
    -0.12669
    -0.30934
    -0.09190
    -0.09190
    -0.00492
     0.02987
    -0.02231
    -0.05711
     0.16034
     0.33430
     0.02987
     0.10816
     0.00378
     0.01248
     0.02118
     0.20383
     0.18644
     0.19513
     0.15164
    -0.10059
     0.10816
     0.07336
     0.05597
     0.00378
    -0.00492
    -0.00492
    -0.03101
     0.02987
     0.00378
    -0.03101
     0.07336
     0.17774
     0.12555
     0.18644
     0.16904
    -0.07450
     0.14295
     0.40388
     0.22993
     0.29081
     0.29081
     0.31691
     0.31691
     0.46477
     0.43868
     0.45607
     0.16904
     0.33430
     0.42128
     0.45607
     0.42998
     0.17774
     0.23862
     0.50826
     0.44737
     0.38649
     0.30821
     0.16034
     0.05597
     0.12555
     0.29951
     0.15164
    -0.23976
     0.01248
    -0.09190
    -0.13539
    -0.15278
    -0.33544
    -0.25716
    -0.29195
    -0.26586
    -0.34414
    -0.46591
    -0.51809
    -0.62247
    -0.56158
    -0.29195
    -0.43112
    -0.57028
    -0.54419
    -0.43112
    -0.47461
    -0.54419
    -0.69205
    -0.37023
    -0.46591
    -0.30934
    -0.43981
    -0.30065
    -0.52679
    -0.53549
    -0.63117
    -0.24846
    -0.39632
    -0.55289
    -0.38763
    -0.46591
    -0.30934
    -0.37893
    -0.37893
    -0.52679
    -0.37893
    -0.34414
    -0.48330
    -0.33544
    -0.25716
    -0.30934
    -0.36153
    -0.30934
    -0.03101
    -0.21367
    -0.37023
    -0.29195
    -0.06580
    -0.06580
    -0.00492
    -0.03101
    -0.16148
    -0.00492
    -0.04841
    -0.19627
    -0.07450
    -0.23976
    -0.17888
    -0.12669
     0.01248
    -0.14408
    -0.27455
    -0.60507
    -0.59638
    -0.66596
    -0.79643
    -0.79643
    -0.76164
    -0.40502
     0.67352
     2.24784
     3.52644
     2.69144
    -0.23976
    -0.20497
     1.29107
     1.92602
     2.23915
     2.09998
     2.21305
     2.31743
     2.23915
     1.60420
     0.56914
    -0.59638
    -0.58768
    -0.82252
    -0.84862
    -0.57028
    -0.79643
    -0.51809
    -0.57898
    -0.61377
    -0.78773
    -0.93559
    -0.64856
    -0.50070
    -0.24846
     0.05597
     0.12555
     0.40388
     0.30821
     0.28211
     0.19513
     0.16034
     0.13425
    -0.12669
     0.03857
    -0.00492
    -0.09190
    -0.13539
    -0.18757
    -0.16148
    -0.16148
    -0.02231
    -0.18757
    -0.27455
    -0.04841
    -0.03101
    -0.14408
    -0.17018
    -0.10059
    -0.23106
     0.09946
    -0.03101
     0.09946
    -0.14408
     0.23862
    -0.13539
     0.00378
     0.07336
     0.21253
     0.00378
     0.10816
     0.01248
     0.02987
     0.25602
    -0.04841
     0.14295
     0.00378
     0.23862
     0.26472
     0.09946
     0.16904
     0.22123
     0.02118
     0.22123
     0.01248
     0.33430
     0.09076
     0.05597
     0.16904
     0.19513
     0.17774
     0.07336
    -0.04841
     0.19513
     0.33430
     0.22123
     0.22993
     0.17774
     0.05597
     0.20383
     0.17774
     0.13425
     0.14295
     0.31691
     0.24732
     0.29951
     0.11685
     0.10816
     0.05597
     0.12555
     0.17774
     0.25602
     0.05597
     0.10816
    -0.02231
     0.05597
    -0.03101
     0.02987
    -0.01362
     0.00378
    -0.04841
    -0.02231
     0.09076
    -0.11799
    -0.02231
    -0.14408
     0.11685
    -0.06580
    -0.21367
    -0.07450
     0.02118
    -0.10929
    -0.03971
    -0.06580
    -0.15278
     0.02118
    -0.07450
    -0.07450
    -0.16148
     0.08206
     0.01248
    -0.10929
    -0.06580
    -0.08320
    -0.04841
     0.06467
     0.03857
    -0.04841
    -0.09190
    -0.08320
    -0.08320
     0.04727
     0.16904
     0.07336
    -0.13539
    -0.07450
     0.06467
    -0.10059
    -0.20497
    -0.10059
    -0.20497
    -0.10059
    -0.36153
    -0.22237
    -0.22237
    -0.26586
    -0.37893
    -0.30065
    -0.43112
    -0.47461
    -0.43981
    -0.53549
    -0.29195
    -0.91820
    -0.77903
    -0.64856
    -0.97908
    -1.11825
    -1.29221
    -1.33570
    -1.94455
    -2.38815
    -2.63169
    -2.07502
    -0.78773
     0.41258
     1.39545
    -0.30934
    -0.03101
     0.72571
     1.44763
     1.55201
     1.15191
     0.97795
     2.11737
     3.10894
     3.44816
     3.10024
     2.18696
     1.32586
     1.36935
     0.63003
     0.39519
     0.28211
     0.22993
     0.26472
    -0.10929
    -0.11799
    -0.37893
    -0.70945
    -0.57898
    -0.25716
    -0.30934
    -0.21367
    -0.07450
     0.02987
     0.21253
     0.09076
    -0.00492
    -0.01362
    -0.05711
    -0.12669
    -0.28325
    -0.23976
    -0.19627
    -0.24846
    -0.23106
    -0.24846
    -0.27455
    -0.42242
    -0.34414
    -0.30065
    -0.25716
    -0.28325
    -0.22237
    -0.09190
    -0.37023
    -0.20497
    -0.23976
    -0.19627
    -0.20497
    -0.20497
    -0.17018
    -0.17888
    -0.14408
    -0.10059
    -0.24846
    -0.10059
    -0.10059
    -0.14408
    -0.04841
    -0.09190
     0.02987
    -0.14408
    -0.05711
    -0.25716
     0.18644
     0.00378
    -0.03101
    -0.13539
     0.13425
     0.16904
     0.08206
     0.01248
     0.22123
     0.18644
     0.22123
     0.04727
     0.11685
     0.30821
     0.14295
     0.08206
     0.14295
     0.11685
     0.07336
     0.14295
     0.18644
     0.07336
     0.00378
    -0.07450
    -0.03971
     0.05597
    -0.05711
     0.12555
    -0.17888
    -0.10059
    -0.00492
    -0.18757
    -0.14408
     0.01248
    -0.17888
    -0.15278
     0.02987
    -0.10059
    -0.06580
    -0.24846
    -0.31804
    -0.16148
    -0.10059
    -0.10929
    -0.17018
    -0.05711
    -0.25716
    -0.23106
     0.00378
    -0.02231
    -0.00492
    -0.04841
    -0.09190
     0.01248
     0.16904
     0.00378
     0.09076
     0.03857
     0.16904
     0.19513
     0.13425
     0.03857
    -0.03971
     0.08206
     0.03857
     0.02987
    -0.01362
    -0.08320
    -0.10059
     0.02987
    -0.08320
    -0.08320
    -0.14408
    -0.18757
    -0.12669
    -0.10059
    -0.04841
    -0.17018
    -0.17018
    -0.21367
    -0.34414
    -0.00492
    -0.00492
    -0.28325
    -0.10929
    -0.17888
    -0.18757
    -0.21367
    -0.46591
    -0.30934
    -0.47461
    -0.35283
    -0.48330
    -0.48330
    -0.62247
    -0.69205
    -0.85731
    -0.95299
    -1.08346
    -1.31830
    -1.72711
    -1.88367
    -2.19679
    -2.56210
    -3.58846
    -3.84070
    -2.77085
    -0.68336
     2.64795
     4.29185
    -0.23106
    -3.61455
    -1.49226
     1.20409
     2.62185
     3.03935
     2.66534
     2.86539
     3.58732
     4.05701
     3.50904
     2.04779
     0.95185
     0.27342
     1.19539
     1.46503
     1.18670
     0.94316
     0.61263
     0.00378
    -0.09190
    -0.27455
    -0.30065
    -0.16148
     0.02987
     0.25602
     0.33430
     0.45607
     0.36909
     0.68222
     0.45607
     0.56045
     0.33430
     0.10816
     0.14295
    -0.01362
     0.00378
     0.30821
    -0.11799
    -0.21367
    -0.06580
     0.02118
     0.03857
    -0.06580
    -0.13539
     0.00378
    -0.11799
     0.11685
     0.08206
    -0.08320
    -0.00492
    -0.13539
     0.05597
     0.09946
    -0.08320
     0.00378
    -0.17888
     0.01248
     0.01248
     0.01248
    -0.06580
    -0.17888
    -0.09190
    -0.00492
     0.06467
    -0.10059
    -0.09190
     0.02987
    -0.17018
     0.19513
     0.16034
    -0.10929
     0.05597
     0.10816
     0.15164
     0.09946
     0.19513
     0.02118
     0.15164
     0.22123
     0.26472
     0.23862
     0.07336
     0.19513
     0.08206
     0.22993
     0.29081
     0.09946
     0.01248
     0.05597
     0.09946
     0.09946
     0.04727
    -0.03101
     0.01248
    -0.08320
    -0.10059
     0.12555
    -0.15278
    -0.04841
    -0.27455
    -0.18757
    -0.03101
    -0.15278
    -0.31804
    -0.35283
    -0.24846
    -0.42242
    -0.39632
    -0.42242
    -0.37023
    -0.51809
    -0.43981
    -0.35283
    -0.43981
    -0.53549
    -0.61377
    -0.65726
    -0.43981
    -0.30065
    -0.34414
    -0.44851
    -0.41372
    -0.55289
    -0.30934
    -0.32674
    -0.33544
    -0.25716
    -0.23976
    -0.13539
    -0.07450
    -0.06580
    -0.28325
    -0.31804
    -0.04841
    -0.09190
    -0.14408
    -0.12669
    -0.21367
    -0.04841
    -0.08320
    -0.07450
    -0.17018
    -0.21367
    -0.29195
    -0.10059
     0.02987
     0.09946
     0.37779
    -0.06580
    -0.72684
    -2.17940
    -3.80591
    -1.84888
    -0.52679
    -1.38789
     0.80399
     0.38649
     0.72571
    -0.49200
    -0.93559
    -1.67492
    -1.72711
    -1.95325
    -0.94429
     0.15164
     1.91732
     2.34352
     1.78685
     0.93446
     0.37779
     0.22123
     0.12555
     0.25602
     0.53435
     0.58654
     0.69092
     0.83878
     0.73441
     0.71701
     0.57784
     0.48217
     0.23862
     0.22123
     0.38649
     0.31691
     0.05597
     0.13425
     0.15164
     0.02987
    -0.02231
     0.02987
     0.01248
     0.01248
     0.14295
     0.06467
     0.03857
     0.19513
    -0.07450
     0.28211
     0.07336
     0.16034
     0.08206
     0.11685
     0.16034
     0.05597
     0.10816
     0.15164
     0.10816
     0.16904
     0.22993
     0.22123
     0.28211
     0.25602
     0.02987
     0.28211
     0.17774
     0.16034
     0.32560
     0.08206
     0.11685
     0.21253
     0.02987
     0.08206
     0.18644
     0.15164
     0.15164
     0.12555
     0.09946
     0.10816
     0.13425
    -0.03101
     0.29081
     0.34300
     0.26472
     0.24732
     0.18644
     0.20383
     0.24732
     0.33430
     0.29951
     0.40388
     0.45607
     0.38649
     0.37779
     0.49086
     0.54305
     0.35170
     0.38649
     0.31691
     0.41258
     0.29951
     0.32560
     0.25602
     0.34300
     0.08206
     0.18644
     0.07336
     0.17774
     0.02987
    -0.01362
    -0.17018
    -0.04841
    -0.31804
    -0.19627
    -0.10059
     0.00378
    -0.21367
     0.02118
    -0.14408
    -0.20497
    -0.12669
    -0.01362
    -0.03101
    -0.13539
    -0.00492
     0.00378
     0.07336
    -0.09190
    -0.07450
    -0.05711
     0.02987
    -0.02231
     0.01248
     0.00378
    -0.07450
    -0.11799
    -0.20497
    -0.21367
    -0.19627
    -0.28325
    -0.30934
    -0.46591
    -0.43112
    -0.11799
    -0.37023
    -0.30065
    -0.43112
    -0.31804
    -0.52679
    -0.59638
    -0.57028
    -0.58768
    -0.68336
    -0.65726
    -0.38763
    -0.55289
    -0.51809
    -0.94429
    -1.13565
    -1.37919
    -1.71841
    -1.93586
    -2.03153
    -2.91002
    -3.37971
    -2.70997
    -0.63117
     2.98717
     6.51852
     1.35196
    -2.60559
    -1.32700
     0.56914
     2.02170
     2.35222
     3.19592
     3.40467
     4.11790
     4.21357
     3.16112
     1.80425
     1.45633
     1.20409
     1.02144
     0.66482
    -0.03971
     0.32560
     0.37779
     0.55175
     0.24732
     0.16904
     0.02987
    -0.10059
    -0.05711
    -0.03101
     0.11685
     0.07336
     0.11685
     0.24732
     0.28211
     0.17774
    -0.03971
    -0.06580
    -0.10929
    -0.10929
    -0.12669
    -0.20497
    -0.34414
    -0.28325
    -0.28325
    -0.41372
    -0.17888
    -0.22237
    -0.18757
    -0.09190
    -0.20497
    -0.02231
    -0.23106
    -0.16148
     0.02987
    -0.04841
     0.18644
     0.04727
     0.10816
     0.11685
     0.35170
     0.05597
     0.28211
     0.21253
     0.21253
     0.27342
     0.33430
     0.38649
     0.39519
     0.30821
     0.28211
     0.46477
     0.61263
     0.47347
     0.35170
     0.42998
     0.52566
     0.55175
     0.65612
     0.60394
     0.50826
     0.33430
     0.50826
     0.68222
     0.59524
     0.35170
     0.38649
     0.35170
     0.45607
     0.45607
     0.48217
     0.11685
     0.28211
     0.07336
     0.26472
     0.17774
     0.04727
    -0.11799
     0.01248
    -0.17018
    -0.17888
    -0.15278
    -0.33544
    -0.30934
    -0.28325
    -0.10059
    -0.32674
    -0.42242
    -0.32674
    -0.44851
    -0.52679
    -0.30065
    -0.34414
    -0.39632
    -0.50070
    -0.29195
    -0.27455
    -0.38763
    -0.60507
    -0.57898
    -0.25716
    -0.22237
    -0.26586
    -0.38763
    -0.46591
    -0.34414
    -0.53549
    -0.28325
    -0.15278
    -0.32674
    -0.37893
    -0.32674
    -0.14408
    -0.21367
    -0.54419
    -0.46591
    -0.38763
    -0.42242
    -0.42242
    -0.44851
    -0.61377
    -0.71815
    -0.63117
    -0.72684
    -0.63117
    -0.84862
    -0.95299
    -0.91820
    -0.67466
    -0.82252
    -0.97039
    -1.08346
    -1.11825
    -1.20523
    -1.15304
    -1.21393
    -1.43138
    -1.48356
    -1.89237
    -1.92716
    -1.83148
    -2.06632
    -0.73554
     1.48243
     3.47425
     3.10024
     1.86513
    -1.60533
    -2.27507
     0.29081
     1.75206
     2.11737
     3.47425
     3.31769
     3.08284
     2.40441
     0.64743
     0.16034
     0.22123
     0.17774
     0.17774
    -0.00492
    -0.17018
    -0.21367
    -0.01362
     0.13425
     0.07336
     0.14295
    -0.01362
    -0.10059
    -0.30934
    -0.15278
    -0.02231
     0.22993
     0.16904
     0.06467
     0.29951
     0.20383
     0.29081
     0.07336
     0.08206
     0.16904
     0.07336
     0.18644
    -0.06580
     0.02987
    -0.08320
     0.00378
    -0.02231
     0.10816
     0.09076
    -0.26586
    -0.13539
     0.02987
    -0.21367
    -0.06580
    -0.26586
    -0.31804
    -0.17888
    -0.16148
     0.00378
    -0.30934
    -0.34414
    -0.57898
    -0.80513
    -0.34414
    -0.23106
    -0.29195
    -0.50070
    -0.31804
    -0.20497
    -0.24846
    -0.30065
    -0.38763
    -0.29195
    -0.10929
    -0.11799
     0.10816
    -0.23976
     0.02987
    -0.06580
     0.15164
     0.22123
     0.18644
     0.11685
     0.11685
    -0.04841
     0.28211
     0.28211
     0.10816
    -0.00492
     0.22123
     0.10816
     0.23862
     0.09076
     0.13425
    -0.17888
    -0.04841
     0.21253
     0.17774
     0.01248
    -0.25716
    -0.03101
     0.07336
    -0.17018
    -0.20497
    -0.35283
    -0.17888
    -0.22237
    -0.10059
     0.11685
     0.14295
     0.25602
     0.31691
     0.58654
     0.83878
     0.60394
     0.69961
     0.70831
     1.03013
     0.90836
     0.90836
     0.94316
     0.99534
     1.14321
     0.76050
     0.74310
     0.49956
     0.36909
     0.13425
     0.17774
     0.16034
    -0.02231
    -0.29195
    -0.29195
    -0.39632
    -0.40502
    -0.48330
    -0.57028
    -0.67466
    -0.55289
    -0.56158
    -0.55289
    -0.77903
    -0.75294
    -0.77033
    -0.87471
    -0.81382
    -0.07450
     0.83008
     1.72597
     3.10024
     4.31795
     4.20487
     3.73519
     4.82243
     2.65665
     2.22175
     1.21279
     0.96925
    -0.16148
     0.74310
     1.71727
     1.42154
    -0.65726
    -2.84044
    -4.64961
    -4.46695
    -4.51914
    -4.44955
    -4.65830
    -4.83226
    -4.29299
    -3.49278
    -2.45773
    -1.95325
    -1.30091
    -1.09216
    -0.50070
     0.24732
     0.58654
     0.55175
     0.55175
     0.60394
     0.69961
     0.69961
     0.68222
     0.65612
     0.69961
     0.65612
     0.57784
     0.49956
     0.40388
     0.29951
     0.24732
     0.23862
     0.19513
     0.33430
    -0.02231
     0.11685
     0.16034
    -0.07450
     0.02987
     0.09946
     0.09076
    -0.10929
    -0.02231
     0.08206
    -0.17888
    -0.18757
    -0.26586
    -0.25716
    -0.05711
    -0.16148
    -0.28325
    -0.37023
    -0.43112
    -0.21367
    -0.30065
    -0.37893
    -0.24846
    -0.40502
    -0.37893
    -0.25716
    -0.25716
    -0.45721
    -0.35283
    -0.37893
    -0.23976
    -0.23106
    -0.32674
    -0.26586
    -0.37893
    -0.42242
    -0.27455
    -0.27455
    -0.30934
    -0.50070
    -0.37023
    -0.37023
    -0.30065
    -0.36153
    -0.63117
    -0.67466
    -0.49200
    -0.22237
    -0.28325
    -0.40502
    -0.53549
    -0.46591
    -0.37023
    -0.31804
    -0.23106
    -0.38763
    -0.30065
    -0.14408
    -0.17888
    -0.15278
    -0.18757
    -0.16148
    -0.12669
     0.15164
    -0.06580
     0.09076
    -0.07450
     0.02118
    -0.10059
     0.02987
    -0.02231
     0.03857
     0.02987
    -0.09190
    -0.06580
    -0.03971
    -0.03101
    -0.23976
    -0.24846
    -0.25716
    -0.15278
    -0.22237
    -0.33544
    -0.36153
    -0.33544
    -0.40502
    -0.42242
    -0.26586
    -0.46591
    -0.29195
    -0.37023
    -0.37893
    -0.34414
    -0.53549
    -0.47461
    -0.42242
    -0.30065
    -0.63987
    -0.37893
    -0.31804
    -0.37023
    -0.50070
    -1.09216
    -0.97039
    -0.19627
     0.86487
     2.24784
     4.13529
     5.74441
     7.51878
     7.07519
     3.09154
     0.84748
     2.13477
     4.24836
     4.61368
     2.40441
     2.16086
     2.76102
     2.27394
     0.99534
    -1.10955
    -3.06658
    -4.17992
    -4.15382
    -4.38867
    -4.53653
    -4.92794
    -4.54523
    -3.99726
    -3.55367
    -2.99700
    -2.80565
    -2.39684
    -2.06632
    -1.55315
    -1.30091
    -1.17044
    -1.03997
    -0.95299
    -0.96169
    -0.83122
    -0.70075
    -0.76164
    -0.50070
    -0.36153
    -0.30934
    -0.30934
    -0.25716
    -0.19627
    -0.57028
    -0.50070
    -0.27455
    -0.41372
    -0.21367
    -0.37023
    -0.32674
    -0.45721
    -0.37023
    -0.30065
    -0.22237
    -0.31804
    -0.31804
    -0.24846
    -0.18757
    -0.21367
    -0.41372
    -0.34414
    -0.09190
    -0.25716
    -0.03971
    -0.18757
    -0.11799
    -0.10059
    -0.13539
    -0.17018
    -0.14408
    -0.04841
     0.03857
     0.02987
     0.05597
     0.23862
     0.03857
    -0.06580
     0.04727
     0.20383
     0.10816
     0.04727
     0.12555
     0.16034
     0.31691
    -0.12669
    -0.14408
    -0.17888
     0.02987
    -0.10059
    -0.05711
    -0.10059
    -0.27455
    -0.17888
    -0.33544
    -0.18757
    -0.17018
    -0.28325
    -0.24846
    -0.20497
    -0.18757
    -0.22237
    -0.19627
    -0.21367
    -0.04841
    -0.18757
    -0.08320
     0.12555
    -0.02231
     0.02987
     0.01248
     0.03857
     0.13425
     0.26472
     0.15164
     0.15164
     0.24732
     0.10816
    -0.03971
     0.22993
     0.22993
     0.07336
     0.19513
     0.03857
     0.28211
    -0.03101
    -0.10059
    -0.07450
    -0.03101
    -0.00492
    -0.00492
    -0.15278
    -0.18757
    -0.21367
    -0.24846
    -0.11799
    -0.03971
    -0.32674
    -0.33544
    -0.30065
    -0.10059
    -0.34414
    -0.39632
    -0.47461
    -0.32674
    -0.33544
    -0.27455
    -0.45721
    -0.37023
    -0.39632
    -0.50070
    -0.45721
    -0.42242
    -0.51809
    -0.42242
    -0.51809
    -0.25716
    -0.30065
    -0.37023
    -0.45721
    -0.43112
    -0.23976
    -0.32674
    -0.41372
    -0.63987
    -0.67466
    -0.58768
    -0.95299
    -0.43112
     1.11711
     2.12607
     3.16982
     5.30951
     7.35352
     7.34482
     5.35300
     1.57810
    -0.11799
     2.05649
     4.23967
     3.91784
     2.09998
     2.19566
     1.22149
     0.04727
    -1.26612
    -3.42320
    -4.82356
    -5.65856
    -5.21497
    -5.32804
    -5.48461
    -5.36283
    -4.47565
    -3.51888
    -3.26664
    -2.67518
    -1.97934
    -1.67492
    -1.08346
    -0.68336
    -0.01362
     0.27342
     0.53435
     0.65612
     0.98665
     0.98665
     0.93446
     1.10842
     1.21279
     1.24758
     1.53461
     1.38675
     1.18670
     1.16930
     1.04753
     0.91706
     1.03883
     0.78659
     0.71701
     0.57784
     0.65612
     0.50826
     0.33430
     0.25602
     0.02987
     0.20383
     0.23862
     0.29951
    -0.03101
     0.00378
    -0.00492
    -0.11799
    -0.14408
     0.09076
    -0.09190
    -0.05711
    -0.22237
    -0.02231
     0.00378
    -0.03101
    -0.22237
     0.04727
     0.11685
     0.17774
    -0.03971
     0.00378
    -0.10059
    -0.08320
     0.09946
     0.18644
     0.08206
     0.22993
    -0.16148
     0.11685
    -0.19627
    -0.27455
    -0.53549
    -0.19627
    -0.14408
    -0.05711
    -0.15278
    -0.12669
    -0.20497
    -0.11799
    -0.32674
    -0.10929
    -0.12669
    -0.22237
    -0.08320
     0.17774
     0.06467
     0.22993
     0.08206
     0.34300
     0.31691
     0.44737
     0.28211
     0.28211
     0.25602
     0.36909
     0.20383
     0.55175
     0.49956
     0.22993
     0.17774
     0.27342
     0.42128
     0.21253
     0.15164
     0.10816
     0.16034
     0.17774
     0.16034
     0.33430
     0.08206
     0.09076
     0.07336
     0.21253
     0.32560
     0.04727
     0.13425
     0.14295
     0.20383
     0.14295
     0.11685
     0.09076
     0.10816
     0.06467
     0.18644
     0.22123
    -0.00492
     0.05597
    -0.30065
    -0.00492
     0.06467
    -0.09190
    -0.08320
    -0.21367
    -0.04841
    -0.12669
    -0.15278
    -0.15278
    -0.13539
    -0.23106
    -0.03101
    -0.08320
    -0.22237
    -0.11799
    -0.17018
    -0.15278
    -0.13539
    -0.10929
    -0.18757
    -0.20497
    -0.25716
    -0.15278
    -0.26586
    -0.53549
    -0.57028
    -0.42242
    -0.49200
    -0.41372
    -0.94429
    -0.98778
     0.13425
     1.12581
     1.95211
     3.11763
     4.23097
     5.03118
     5.15295
     4.00482
     0.81269
    -0.03971
     2.72623
     3.37857
     1.16060
     0.01248
     1.45633
     0.63003
    -0.55289
    -2.10112
    -3.70153
    -4.35388
    -4.51914
    -4.69309
    -4.72789
    -4.51914
    -4.04945
    -3.59716
    -2.99700
    -2.17070
    -1.57054
    -1.19653
    -0.94429
    -0.25716
    -0.04841
     0.12555
     0.59524
     1.14321
     1.32586
     1.22149
     1.52592
     1.65638
     1.88253
     1.89993
     1.99560
     2.03909
     2.05649
     1.92602
     1.89123
     1.83034
     1.69118
     1.52592
     1.16930
     1.18670
     0.87357
     0.69961
     0.71701
     0.38649
     0.23862
     0.09946
     0.09946
    -0.11799
    -0.01362
    -0.08320
    -0.11799
    -0.07450
    -0.08320
     0.00378
    -0.18757
    -0.26586
    -0.03971
    -0.00492
     0.09946
    -0.03101
    -0.16148
    -0.06580
    -0.22237
    -0.11799
    -0.23106
    -0.21367
    -0.16148
    -0.16148
    -0.20497
    -0.12669
    -0.23976
    -0.21367
    -0.27455
    -0.09190
    -0.28325
    -0.20497
    -0.26586
    -0.17018
    -0.14408
    -0.16148
    -0.06580
    -0.03101
    -0.02231
     0.00378
     0.06467
    -0.01362
    -0.05711
    -0.14408
    -0.02231
     0.22123
    -0.10059
    -0.06580
     0.02118
     0.09946
    -0.17018
    -0.10929
    -0.06580
    -0.05711
    -0.02231
     0.04727
    -0.01362
    -0.05711
    -0.11799
    -0.32674
     0.05597
    -0.02231
     0.02987
     0.02987
    -0.06580
     0.14295
    -0.07450
     0.04727
     0.03857
     0.17774
     0.05597
     0.11685
     0.17774
     0.23862
     0.19513
     0.07336
     0.06467
     0.09946
     0.13425
     0.10816
     0.10816
     0.10816
     0.20383
    -0.18757
    -0.01362
     0.03857
    -0.00492
    -0.11799
     0.09076
    -0.04841
    -0.03971
    -0.17888
    -0.19627
    -0.03101
    -0.08320
    -0.13539
     0.04727
    -0.18757
    -0.01362
    -0.18757
    -0.17888
    -0.17888
    -0.11799
    -0.10059
     0.05597
    -0.23976
    -0.10059
    -0.11799
    -0.16148
    -0.03101
    -0.14408
     0.03857
    -0.23106
    -0.12669
    -0.15278
    -0.20497
    -0.22237
    -0.32674
    -0.25716
    -0.21367
    -0.27455
    -0.30934
    -0.23106
    -0.23106
    -0.43112
    -0.34414
    -0.29195
    -0.28325
    -0.38763
    -0.21367
    -0.24846
    -0.22237
    -0.37893
    -0.29195
    -0.17888
    -0.37023
    -0.23106
    -0.08320
     0.05597
     0.26472
     0.14295
     0.33430
     0.63873
     0.21253
     0.43868
     1.75206
     4.19618
     6.13581
     7.34482
     5.82269
     3.18722
     5.45737
     4.93550
     1.42154
     1.08232
     0.83878
     1.32586
     2.53487
     2.43050
     0.32560
    -1.92716
    -4.45825
    -5.03231
    -4.83226
    -5.20627
    -5.56289
    -5.57158
    -5.00622
    -4.75398
    -4.05815
    -3.42320
    -2.61429
    -1.94455
    -1.53575
    -0.65726
    -0.26586
    -0.38763
    -0.00492
     0.18644
     0.24732
     0.02987
     0.46477
     0.62133
     0.82138
     0.79529
     0.71701
     0.52566
     0.38649
     0.25602
     0.08206
     0.19513
     0.00378
     0.00378
    -0.00492
    -0.37893
    -0.62247
    -0.86601
    -0.94429
    -0.76164
    -0.81382
    -0.79643
    -0.84862
    -0.77903
    -0.78773
    -0.79643
    -0.88341
    -0.79643
    -0.57028
    -0.57898
    -0.42242
    -0.20497
    -0.17888
    -0.15278
     0.07336
    -0.02231
     0.17774
     0.20383
     0.22123
     0.32560
     0.18644
     0.34300
     0.27342
     0.20383
     0.36909
     0.25602
     0.20383
     0.10816
     0.22123
     0.42128
     0.04727
     0.19513
     0.05597
     0.22993
     0.22123
     0.09946
     0.16034
     0.02987
     0.07336
    -0.01362
     0.17774
     0.21253
     0.11685
     0.11685
     0.03857
     0.22993
     0.04727
     0.22123
     0.04727
     0.15164
     0.25602
     0.27342
     0.22993
     0.10816
     0.12555
     0.26472
     0.24732
     0.16034
     0.22123
     0.09946
     0.15164
     0.28211
     0.23862
    -0.06580
     0.02987
    -0.01362
     0.09076
     0.12555
     0.08206
     0.03857
     0.03857
    -0.13539
    -0.15278
     0.09076
    -0.07450
    -0.00492
    -0.09190
     0.15164
     0.00378
     0.06467
    -0.02231
     0.09076
     0.13425
     0.22123
     0.29951
     0.23862
     0.38649
     0.62133
     0.29951
     0.33430
     0.29081
     0.29951
     0.30821
     0.29951
     0.44737
     0.35170
     0.24732
     0.29081
    -0.02231
     0.16034
     0.17774
     0.06467
    -0.18757
     0.07336
    -0.02231
     0.01248
     0.00378
     0.05597
    -0.19627
    -0.03101
    -0.07450
    -0.03101
    -0.15278
    -0.09190
    -0.01362
    -0.00492
     0.09076
    -0.03101
    -0.11799
    -0.02231
    -0.13539
     0.16034
     0.08206
     0.09076
     0.03857
     0.02987
     0.09076
     0.18644
     0.22993
     0.22123
     0.06467
     0.31691
     0.33430
     0.49086
     0.28211
     0.29081
     0.19513
    -0.00492
     0.39519
     0.25602
     0.19513
     0.50826
     0.56914
     0.45607
     0.01248
     0.02987
     0.02118
     0.37779
     2.64795
     6.19670
     8.01456
     7.75362
     3.13503
     3.01326
     4.70066
     1.75206
     2.66534
     2.35222
     1.78685
     2.91758
     3.23071
     1.75206
     0.04727
    -2.47513
    -3.84070
    -3.64065
    -4.24950
    -4.44086
    -4.91924
    -4.60612
    -3.73632
    -3.08398
    -2.60559
    -2.21419
    -1.77059
    -1.29221
    -0.97039
    -0.59638
    -0.35283
     0.03857
     0.12555
     0.17774
     0.11685
     0.12555
     0.18644
     0.22993
     0.38649
     0.42128
     0.22123
     0.33430
     0.27342
     0.25602
     0.40388
     0.17774
     0.20383
     0.06467
     0.13425
     0.39519
     0.46477
     0.29951
     0.19513
     0.20383
     0.19513
     0.42128
     0.45607
     0.20383
     0.32560
     0.29951
     0.30821
     0.23862
     0.44737
     0.21253
     0.21253
     0.23862
     0.44737
     0.27342
     0.07336
     0.30821
     0.07336
     0.36039
     0.43868
     0.29081
     0.19513
     0.29951
     0.29081
     0.28211
     0.28211
     0.17774
     0.16904
     0.27342
     0.49956
     0.16904
     0.18644
     0.13425
     0.09946
     0.03857
     0.21253
     0.03857
    -0.04841
    -0.01362
    -0.20497
    -0.04841
    -0.17888
    -0.23106
    -0.24846
    -0.43112
    -0.23976
    -0.27455
    -0.32674
    -0.54419
    -0.62247
    -0.76164
    -0.39632
    -0.43112
    -0.57028
    -0.69205
    -0.63117
    -0.47461
    -0.59638
    -0.51809
    -0.57028
    -0.46591
    -0.55289
    -0.50940
    -0.38763
    -0.57898
    -0.37893
    -0.55289
    -0.40502
    -0.34414
    -0.33544
    -0.34414
    -0.30065
    -0.35283
    -0.29195
    -0.19627
    -0.32674
    -0.07450
    -0.11799
    -0.08320
    -0.15278
    -0.08320
    -0.06580
    -0.10929
    -0.01362
     0.06467
    -0.03971
    -0.04841
    -0.10059
     0.16034
     0.09076
    -0.00492
     0.12555
     0.08206
     0.21253
     0.20383
     0.12555
     0.17774
     0.08206
     0.24732
     0.26472
     0.41258
     0.51696
     0.20383
     0.31691
     0.31691
     0.42128
     0.49956
     0.47347
     0.59524
     1.07362
     0.69961
     0.72571
     0.55175
     0.68222
     0.97795
     0.83878
     1.13451
     1.08232
     0.92576
     0.97795
     0.73441
     1.00404
     0.63003
     0.47347
     0.15164
     0.07336
     0.94316
     2.55227
     3.53513
     4.51800
     5.63133
     7.55357
     6.98821
     3.35248
    -0.10059
     1.39545
     2.90019
     3.67430
     2.72623
     1.38675
     1.22149
     0.02987
    -0.49200
    -1.99674
    -3.45799
    -4.62351
    -4.79747
    -4.58872
    -4.64091
    -4.90184
    -3.99726
    -3.19705
    -2.46643
    -2.09242
    -1.27481
    -0.97039
    -0.60507
     0.09076
     0.36039
     0.35170
     0.54305
     0.56914
     0.49956
     0.52566
     0.58654
     0.87357
     0.86487
     0.83878
     0.65612
     0.69961
     0.47347
     0.38649
     0.32560
     0.25602
     0.06467
    -0.00492
    -0.04841
    -0.15278
    -0.19627
    -0.36153
    -0.41372
    -0.22237
    -0.25716
    -0.27455
    -0.40502
    -0.38763
    -0.26586
    -0.36153
    -0.14408
    -0.32674
    -0.21367
    -0.17018
    -0.36153
    -0.16148
    -0.14408
    -0.17018
    -0.40502
    -0.10059
     0.01248
    -0.19627
    -0.20497
    -0.10929
    -0.07450
    -0.19627
    -0.37023
    -0.04841
    -0.15278
    -0.07450
    -0.06580
    -0.21367
    -0.12669
     0.06467
    -0.17888
    -0.17888
