# Supplementary material for: Software algorithm and hardware design for real-time implementation of new spectral estimator
Source: Biomed Eng Online. 2014 May 9;13:61. doi: 10.1186/1475-925X-13-61 (PMC4057578; doi:10.1186/1475-925X-13-61)
Supplement: Additional file 2 — txtfiles.zip. [file 1475-925X-13-61-S2.zip › FILE166.TXT]

     0.73281
     1.79103
     4.20510
     5.13105
     6.37115
     5.95778
     3.69253
     3.31223
     3.47757
     2.51856
     2.70044
     2.51856
     3.52718
     4.15550
     3.82480
     3.31223
    -0.58997
    -2.64027
    -3.71503
    -4.02919
    -3.45047
    -2.65681
    -2.35918
    -2.30958
    -2.37572
    -2.37572
    -1.61512
    -1.38363
    -1.41670
    -0.87106
    -0.65610
    -0.25927
     0.12103
     0.48479
     0.10449
     0.22024
     0.12103
     0.53440
     0.86509
     0.79895
     0.48479
     0.60053
     0.89816
     0.89816
     0.96430
     0.71628
     0.58400
     0.56746
     0.84855
     0.98083
     0.55093
     0.33598
     0.15410
     0.03835
     0.31944
     0.25330
    -0.16006
    -0.30888
    -0.17660
    -0.34194
    -0.34194
    -1.01987
    -0.75531
    -0.98680
    -0.57343
    -0.83799
    -0.78838
    -0.82145
    -0.83799
    -0.77185
    -0.32541
    -0.16006
    -0.90413
    -0.82145
    -1.03640
    -0.65610
    -0.52383
    -0.45769
    -0.75531
    -0.98680
    -0.90413
    -0.65610
    -0.78838
    -1.10254
    -1.13561
    -1.44977
    -0.92066
    -0.72224
    -0.78838
    -0.75531
    -0.98680
    -0.63957
    -0.58997
    -0.44115
    -0.50729
    -0.30888
    -0.35848
    -0.09392
    -0.01125
    -0.02779
     0.03835
    -0.65610
    -0.32541
     0.13756
    -0.12699
    -0.27581
    -0.34194
    -0.24274
    -0.14353
    -0.22620
    -0.34194
    -0.12699
    -0.54036
    -0.25927
     0.07142
     0.17063
    -0.32541
    -0.65610
    -0.32541
    -0.16006
     0.22024
    -0.12699
     0.00528
    -0.24274
     0.20370
    -0.06085
    -0.17660
     0.20370
     0.07142
     0.17063
     0.05489
     0.00528
    -0.12699
    -0.44115
    -0.55690
    -0.47422
    -0.65610
    -0.49076
    -0.70571
    -0.97026
    -0.58997
    -0.45769
    -0.34194
     0.41865
     0.78242
     3.37837
     5.16412
     6.28848
     6.60264
     3.87441
     2.63430
     3.90748
     3.72560
     2.73351
     3.01460
     3.42797
     4.02322
     3.94055
     3.57678
     1.95638
    -2.75601
    -3.08671
    -3.88037
    -3.45047
    -3.15285
    -2.73948
    -3.03710
    -2.83869
    -2.52453
    -2.21037
    -1.92928
    -2.01195
    -1.59858
    -1.63165
    -1.28442
    -0.98680
    -0.58997
    -0.60650
    -0.52383
    -0.09392
     0.03835
    -0.34194
    -0.16006
    -0.24274
    -0.30888
    -0.02779
     0.03835
     0.25330
    -0.01125
    -0.30888
    -0.17660
    -0.06085
     0.33598
    -0.22620
     0.07142
    -0.19313
    -0.19313
    -0.06085
     0.00528
    -0.55690
     0.07142
    -0.11046
     0.08796
    -0.11046
    -0.07739
    -0.49076
    -0.30888
    -0.17660
    -0.14353
    -0.11046
    -0.14353
    -0.30888
    -0.34194
     0.15410
    -0.11046
    -0.60650
    -0.39155
    -0.37501
    -0.14353
    -0.35848
    -0.42462
    -0.58997
    -0.63957
    -0.58997
    -0.78838
    -0.40808
    -0.77185
    -0.57343
    -0.68917
    -0.62304
    -0.63957
    -0.68917
    -0.85452
    -0.65610
    -0.83799
    -0.72224
    -0.32541
    -0.40808
    -0.55690
    -0.77185
    -0.34194
    -0.35848
    -0.17660
    -0.63957
    -0.63957
    -0.47422
    -0.22620
    -0.37501
    -0.49076
    -0.20967
    -0.27581
    -0.14353
    -0.32541
    -0.32541
    -0.12699
    -0.29234
    -0.45769
    -0.27581
    -0.22620
     0.13756
    -0.25927
    -0.19313
     0.02182
    -0.04432
    -0.20967
    -0.14353
     0.13756
    -0.37501
     0.02182
     0.18717
     0.28637
    -0.17660
    -0.22620
    -0.07739
     0.22024
     0.25330
     0.05489
    -0.04432
     0.00528
     0.15410
     0.07142
    -0.07739
     0.00528
    -0.01125
     0.03835
     0.03835
     0.28637
     0.02182
    -0.09392
    -0.16006
    -0.02779
     0.03835
    -0.07739
    -0.29234
     0.00528
     0.23677
    -0.12699
    -0.19313
    -0.24274
     0.03835
    -0.29234
     0.25330
    -0.11046
     0.25330
    -0.22620
    -0.19313
    -0.16006
     0.02182
     0.22024
    -0.19313
    -0.22620
     0.00528
    -0.17660
    -0.16006
    -0.25927
    -0.16006
    -0.29234
    -0.30888
    -0.34194
    -0.39155
    -0.37501
    -0.72224
    -0.63957
    -0.54036
    -0.50729
    -0.57343
    -0.25927
    -0.45769
    -0.63957
    -0.87106
    -0.85452
    -1.23482
    -1.54898
    -0.93719
    -0.83799
    -1.06947
    -2.01195
    -1.16868
     0.84855
     2.36975
     4.18857
     5.36253
     3.84134
     2.66737
     0.79895
     2.03905
     2.70044
     1.12964
     0.71628
     2.02252
     2.50203
     2.93193
     1.82410
     2.18787
    -1.43324
    -2.93790
    -3.51661
    -3.88037
    -3.18592
    -2.95443
    -2.52453
    -2.04502
    -1.53244
    -1.48284
    -1.48284
    -1.83007
    -1.31749
    -1.20175
    -1.16868
    -1.43324
    -1.46631
    -1.44977
    -0.97026
    -0.93719
    -1.08601
    -1.23482
    -1.44977
    -1.38363
    -1.15215
    -0.90413
    -0.85452
    -1.48284
    -1.28442
    -1.00333
    -0.82145
    -1.23482
    -1.10254
    -1.26789
    -1.05294
    -0.65610
    -0.82145
    -0.95373
    -1.03640
    -0.82145
    -1.06947
    -0.65610
    -0.75531
    -0.92066
    -0.95373
    -0.67264
    -0.67264
    -0.42462
    -1.10254
    -0.83799
    -0.73878
    -0.42462
    -0.40808
    -0.72224
    -0.78838
    -0.85452
    -0.68917
    -0.72224
    -0.39155
    -0.57343
    -0.32541
    -0.70571
    -0.68917
    -0.40808
    -0.57343
    -0.57343
    -0.45769
    -0.65610
    -0.16006
    -0.60650
    -0.55690
    -0.49076
    -0.80492
    -0.44115
    -0.06085
    -0.24274
    -0.57343
    -0.55690
    -0.22620
    -0.12699
    -0.40808
    -0.49076
    -0.35848
    -0.20967
    -0.22620
    -0.17660
    -0.25927
    -0.55690
    -0.44115
    -0.55690
     0.15410
    -0.39155
    -0.52383
    -0.45769
    -0.65610
    -0.30888
    -0.54036
    -0.63957
    -0.39155
    -0.52383
    -0.58997
    -0.14353
    -0.39155
    -0.52383
    -0.68917
    -0.78838
    -0.40808
    -0.02779
    -0.22620
    -0.34194
    -0.70571
    -0.34194
    -0.07739
    -0.45769
    -0.45769
    -0.44115
    -0.30888
    -0.11046
     0.00528
    -0.17660
    -0.42462
    -0.78838
    -0.19313
     0.00528
    -0.01125
    -0.47422
    -0.24274
    -0.25927
    -0.12699
    -0.11046
    -0.40808
    -0.37501
    -0.39155
    -0.14353
     0.15410
     0.07142
    -0.20967
    -0.62304
    -0.35848
    -0.25927
    -0.06085
    -0.39155
    -0.65610
    -0.40808
    -0.06085
    -0.14353
    -0.42462
    -0.32541
    -0.52383
    -0.52383
    -0.20967
    -0.40808
    -0.34194
    -0.75531
    -0.80492
    -0.37501
    -0.12699
    -0.49076
    -0.58997
    -0.87106
    -0.29234
    -0.39155
    -0.35848
    -0.54036
    -0.67264
    -0.68917
    -0.57343
    -0.70571
    -0.87106
    -0.87106
    -0.73878
    -0.07739
     0.69974
     0.84855
     0.63360
     1.46034
     2.93193
     4.33738
     7.11521
     6.98294
     6.32155
     4.81689
     2.86579
     3.24609
     3.39490
     1.93985
     1.84064
     1.70836
     1.62569
     0.96430
    -0.30888
    -0.45769
    -3.03710
    -5.43464
    -5.88108
    -5.96375
    -5.25276
    -4.60790
    -3.68196
    -3.02057
    -2.40878
    -2.09462
    -1.96235
    -1.71433
    -1.00333
    -0.42462
    -0.65610
    -0.62304
    -0.35848
    -0.22620
    -0.24274
     0.03835
    -0.22620
     0.05489
    -0.14353
     0.28637
     0.30291
     0.08796
     0.07142
    -0.20967
     0.36905
     0.51786
     0.43519
     0.17063
     0.56746
     0.26984
     0.41865
     0.71628
     0.45172
     0.36905
     0.35251
     0.66667
     0.78242
     0.79895
     0.66667
     0.61707
     0.38558
     0.78242
     0.76588
     0.84855
     0.46826
     0.66667
     0.74935
     0.63360
     0.78242
     0.78242
     0.79895
     0.51786
     0.88162
     0.68321
     0.84855
     0.69974
     0.22024
     0.73281
     0.88162
     0.56746
     0.38558
     0.61707
     0.41865
     0.55093
     0.36905
     0.50133
     0.23677
     0.31944
     0.60053
     0.35251
     0.46826
     0.38558
     0.10449
     0.25330
     0.43519
     0.45172
     0.22024
     0.13756
     0.23677
     0.26984
     0.31944
     0.30291
     0.31944
    -0.11046
     0.36905
     0.43519
     0.36905
     0.28637
    -0.39155
    -0.02779
     0.48479
     0.26984
     0.18717
     0.50133
    -0.29234
     0.22024
    -0.04432
     0.17063
     0.05489
     0.00528
     0.30291
     0.02182
     0.38558
     0.26984
    -0.04432
    -0.09392
     0.20370
     0.40212
     0.33598
     0.35251
     0.15410
     0.23677
     0.12103
     0.15410
     0.41865
     0.28637
     0.12103
     0.02182
     0.31944
     0.23677
     0.48479
     0.05489
     0.05489
     0.48479
     0.13756
     0.15410
     0.12103
     0.43519
     0.13756
     0.00528
     0.25330
    -0.19313
     0.05489
     0.17063
     0.13756
    -0.09392
    -0.09392
    -0.19313
    -0.19313
    -0.06085
    -0.01125
     0.00528
     0.05489
    -0.27581
    -0.02779
    -0.12699
    -0.07739
    -0.02779
    -0.04432
     0.05489
     0.05489
    -0.27581
    -0.35848
    -0.55690
    -1.23482
    -1.03640
    -0.75531
    -0.77185
    -0.55690
    -0.17660
    -0.67264
    -1.40017
    -1.43324
    -1.79700
    -0.83799
    -0.19313
    -0.32541
    -0.45769
    -1.68126
    -0.80492
    -1.05294
    -0.85452
     0.99737
     2.20440
     3.94055
     3.13035
     1.90678
     0.58400
     0.02182
     1.42727
     2.02252
     2.30361
     3.26262
     3.67599
     3.79173
     2.53510
     0.73281
     0.83202
     0.03835
     0.46826
     0.25330
     0.17063
     0.31944
     0.08796
    -0.32541
    -0.14353
    -0.30888
    -0.37501
    -0.75531
    -0.52383
    -0.52383
    -0.09392
    -0.68917
    -0.35848
    -0.30888
    -0.27581
    -0.12699
    -0.29234
     0.08796
    -0.29234
    -0.37501
    -0.39155
    -0.16006
    -0.35848
     0.03835
    -0.35848
    -0.20967
    -0.19313
    -0.14353
    -0.29234
    -0.11046
    -0.09392
    -0.35848
     0.08796
    -0.35848
    -0.19313
     0.03835
     0.05489
    -0.17660
    -0.01125
     0.02182
     0.03835
    -0.22620
    -0.09392
    -0.02779
    -0.14353
     0.12103
    -0.11046
    -0.14353
     0.12103
     0.25330
     0.17063
    -0.22620
    -0.20967
    -0.34194
     0.20370
     0.12103
     0.20370
    -0.24274
     0.25330
    -0.30888
     0.12103
    -0.25927
    -0.02779
     0.12103
     0.05489
    -0.12699
     0.12103
     0.07142
    -0.35848
    -0.14353
     0.20370
     0.18717
    -0.09392
    -0.06085
    -0.06085
    -0.40808
    -0.02779
    -0.07739
     0.02182
    -0.01125
    -0.40808
    -0.02779
    -0.14353
    -0.14353
    -0.55690
    -0.32541
    -0.22620
     0.02182
    -0.12699
    -0.27581
    -0.40808
    -0.45769
    -0.20967
    -0.44115
    -0.09392
    -0.34194
    -0.16006
    -0.29234
    -0.07739
    -0.25927
    -0.50729
    -0.25927
    -0.14353
    -0.22620
     0.00528
    -0.16006
    -0.20967
    -0.42462
    -0.29234
    -0.22620
     0.12103
     0.05489
    -0.45769
    -0.58997
    -0.20967
    -0.04432
    -0.02779
    -0.22620
    -0.16006
    -0.20967
    -0.12699
     0.17063
    -0.02779
    -0.12699
    -0.29234
     0.23677
    -0.07739
     0.41865
     0.02182
     0.08796
     0.10449
     0.25330
     0.17063
     0.10449
    -0.19313
     0.02182
     0.38558
     0.45172
     0.41865
    -0.49076
    -0.47422
    -0.42462
    -0.54036
    -0.72224
    -0.47422
    -0.58997
    -0.60650
    -0.37501
    -0.58997
    -0.95373
    -0.83799
    -0.32541
     0.18717
     0.89816
     0.81549
    -0.11046
    -0.07739
     0.79895
     0.61707
     1.12964
     2.45242
     3.49411
     3.77520
     3.52718
     2.46896
     0.22024
    -0.80492
     0.23677
     0.99737
     2.03905
     2.93193
     2.35321
     1.60915
    -1.16868
    -0.70571
    -1.05294
    -1.00333
    -0.40808
    -0.75531
    -0.39155
    -0.47422
    -0.27581
    -0.62304
    -0.63957
    -0.62304
    -0.34194
    -0.07739
    -0.29234
    -0.55690
    -0.54036
    -0.58997
    -0.09392
     0.03835
    -0.04432
    -0.50729
    -0.37501
    -0.17660
     0.10449
    -0.07739
    -0.67264
    -0.02779
    -0.06085
     0.20370
     0.15410
    -0.17660
    -0.19313
    -0.06085
    -0.04432
     0.46826
     0.41865
    -0.01125
    -0.06085
     0.50133
     0.43519
     0.23677
     0.05489
     0.26984
     0.18717
     0.41865
     0.55093
     0.43519
     0.26984
     0.05489
     0.26984
     0.76588
     0.65014
     0.46826
     0.38558
     0.13756
     0.81549
     0.56746
     0.25330
     0.18717
     0.13756
     0.20370
     0.43519
    -0.07739
    -0.58997
    -0.44115
    -0.50729
    -0.29234
    -0.50729
    -0.73878
    -1.00333
    -1.23482
    -1.00333
    -0.95373
    -0.90413
    -1.08601
    -0.98680
    -1.15215
    -0.95373
    -0.93719
    -1.00333
    -1.10254
    -1.26789
    -1.13561
    -0.47422
    -0.92066
    -0.98680
    -1.15215
    -0.98680
    -0.65610
    -0.65610
    -0.95373
    -0.98680
    -0.80492
    -0.62304
    -0.47422
    -0.50729
    -0.87106
    -0.78838
    -0.57343
    -0.24274
    -0.09392
    -0.58997
    -0.39155
    -0.50729
    -0.14353
    -0.02779
    -0.25927
    -0.02779
    -0.06085
    -0.11046
    -0.04432
     0.20370
    -0.14353
     0.08796
    -0.37501
    -0.11046
     0.10449
     0.05489
    -0.17660
    -0.09392
    -0.07739
     0.00528
     0.03835
     0.13756
    -0.27581
     0.00528
     0.12103
     0.50133
     0.03835
     0.03835
    -0.44115
     0.25330
     0.26984
     0.56746
     0.08796
     0.08796
     0.25330
     0.55093
     0.68321
     0.23677
     0.50133
    -0.12699
     0.20370
     0.38558
     0.05489
    -0.16006
    -0.02779
     0.08796
     0.79895
     1.11311
     0.79895
     0.58400
     0.66667
     0.83202
     0.56746
     0.71628
     0.78242
     1.12964
     1.57608
     2.03905
     2.84926
     2.28708
     1.32806
    -0.11046
     0.50133
    -0.16006
     1.46034
     2.07212
     2.35321
     1.87371
    -0.62304
    -0.27581
    -0.44115
    -0.45769
    -0.19313
     0.28637
     0.22024
     0.20370
    -0.44115
    -0.68917
    -0.32541
    -0.40808
    -0.22620
    -0.68917
    -0.49076
    -0.58997
    -0.44115
    -0.12699
    -0.14353
    -0.25927
     0.02182
    -0.16006
     0.15410
     0.03835
     0.00528
    -0.16006
    -0.14353
     0.30291
     0.25330
     0.03835
     0.10449
    -0.16006
    -0.07739
     0.22024
     0.31944
     0.13756
    -0.12699
     0.10449
     0.12103
     0.43519
    -0.09392
     0.07142
    -0.42462
     0.12103
     0.28637
     0.12103
     0.15410
    -0.01125
    -0.12699
     0.00528
    -0.01125
     0.07142
    -0.02779
    -0.12699
    -0.04432
     0.18717
    -0.02779
    -0.11046
    -0.75531
    -0.20967
     0.17063
     0.28637
    -0.40808
    -0.39155
    -0.29234
    -0.02779
    -0.34194
    -0.19313
    -0.34194
    -0.29234
    -0.24274
    -0.12699
    -0.16006
    -0.20967
    -0.58997
    -0.54036
    -0.17660
    -0.16006
    -0.50729
    -0.85452
    -0.35848
    -0.25927
    -0.14353
    -0.29234
    -0.29234
    -0.37501
    -0.27581
    -0.24274
    -0.12699
    -0.11046
    -0.17660
    -0.22620
    -0.24274
     0.05489
    -0.19313
     0.08796
    -0.29234
    -0.63957
    -0.01125
    -0.27581
    -0.02779
    -0.42462
    -0.16006
    -0.24274
    -0.24274
    -0.34194
    -0.44115
    -0.30888
    -0.54036
     0.05489
    -0.22620
    -0.20967
    -0.44115
    -0.34194
    -0.32541
    -0.32541
    -0.07739
    -0.25927
    -0.40808
    -0.30888
    -0.20967
    -0.02779
    -0.01125
    -0.49076
    -0.39155
     0.02182
    -0.01125
    -0.30888
    -0.11046
    -0.04432
    -0.12699
    -0.32541
     0.02182
    -0.37501
    -0.14353
    -0.27581
    -0.35848
    -0.04432
    -0.11046
    -0.75531
    -0.67264
    -0.39155
    -0.32541
     0.13756
    -0.04432
    -0.01125
    -0.02779
    -0.16006
     0.00528
     0.55093
     0.60053
    -0.07739
    -0.04432
    -0.90413
     0.07142
     1.67529
     1.37767
     2.27054
     1.62569
     1.74143
    -0.95373
    -2.25997
    -1.46631
    -0.30888
     1.17925
     1.67529
     2.68391
     0.12103
    -1.59858
    -1.78047
    -1.79700
    -0.95373
    -1.13561
    -0.45769
    -0.88759
    -0.82145
    -0.67264
    -0.95373
    -0.77185
    -1.10254
    -0.98680
    -0.77185
    -0.90413
    -0.58997
    -0.57343
    -0.85452
    -0.83799
    -0.32541
    -0.78838
    -0.44115
    -0.47422
    -0.57343
    -0.67264
    -0.60650
    -0.54036
    -0.68917
    -0.98680
    -0.87106
    -0.67264
    -0.49076
    -0.73878
    -0.52383
    -0.97026
    -0.62304
    -0.82145
    -0.80492
    -0.52383
    -0.92066
    -0.67264
    -0.63957
    -0.30888
    -0.93719
    -0.77185
    -0.58997
    -0.65610
    -0.55690
    -0.40808
    -0.92066
    -0.65610
    -0.63957
    -0.54036
    -0.63957
    -0.40808
    -0.50729
    -0.97026
    -0.19313
    -0.40808
    -0.65610
    -0.58997
    -0.67264
    -0.60650
    -0.44115
    -0.67264
    -0.60650
    -0.42462
    -0.72224
    -0.39155
    -0.57343
    -0.42462
    -0.49076
    -0.70571
    -0.29234
    -0.40808
    -0.11046
    -0.60650
    -0.90413
    -0.39155
    -0.02779
    -0.02779
    -0.29234
    -0.32541
    -0.58997
    -0.49076
    -0.32541
    -0.24274
     0.07142
    -0.25927
    -0.39155
    -0.39155
     0.18717
    -0.27581
    -0.54036
    -0.52383
    -0.12699
     0.00528
     0.02182
    -0.29234
    -0.40808
    -0.40808
    -0.32541
    -0.01125
    -0.16006
     0.10449
    -0.35848
    -0.22620
    -0.24274
     0.07142
    -0.27581
    -0.40808
    -0.97026
    -0.25927
    -0.22620
    -0.01125
    -0.39155
    -0.29234
    -0.42462
    -0.06085
     0.00528
     0.08796
     0.08796
     0.22024
     0.89816
     1.52648
     1.85717
     2.08866
     0.88162
     0.73281
     1.55955
     1.97292
     3.04767
     3.70906
     4.02322
     3.26262
     2.48549
     0.03835
     0.53440
     1.36113
     1.79103
     1.47687
     0.86509
     2.27054
     1.12964
    -1.49938
    -1.76393
    -1.53244
    -1.53244
    -1.38363
    -1.28442
    -1.36710
    -1.25135
    -1.44977
    -1.18522
    -0.92066
    -1.38363
    -1.64819
    -1.26789
    -1.31749
    -1.15215
    -0.83799
    -0.78838
    -0.49076
    -0.58997
    -0.90413
    -0.93719
    -0.80492
    -0.77185
    -0.39155
    -0.62304
    -0.73878
    -0.92066
    -0.67264
    -0.63957
    -0.52383
    -0.80492
    -0.87106
    -0.42462
    -0.40808
    -0.27581
    -0.29234
    -0.62304
    -0.40808
    -0.35848
     0.43519
    -0.22620
    -0.09392
    -0.37501
    -0.16006
    -0.12699
     0.00528
    -0.25927
    -0.20967
    -0.25927
    -0.02779
     0.33598
     0.17063
    -0.32541
     0.05489
    -0.70571
    -0.02779
     0.25330
    -0.12699
    -0.29234
    -0.35848
     0.05489
     0.17063
    -0.09392
    -0.14353
    -0.34194
    -0.04432
     0.18717
     0.12103
     0.08796
    -0.16006
     0.03835
     0.05489
     0.38558
     0.40212
     0.12103
     0.25330
     0.20370
     0.40212
     0.33598
     0.30291
     0.40212
     0.23677
     0.58400
     0.78242
     0.56746
     0.43519
     0.07142
     0.68321
     0.58400
     0.86509
     0.48479
     0.35251
     0.71628
     1.11311
     0.71628
     0.58400
     0.40212
     0.31944
     0.66667
     0.76588
     0.66667
     0.43519
     0.50133
     0.02182
     0.48479
     0.73281
     0.41865
     0.38558
     0.03835
     0.28637
     0.26984
     0.20370
     0.33598
     0.12103
    -0.02779
     0.45172
     0.43519
     0.41865
    -0.02779
    -0.16006
     0.33598
     0.41865
     0.61707
     0.02182
     0.07142
     0.31944
     0.41865
     0.38558
     0.20370
     0.07142
     0.17063
     0.41865
     0.51786
     0.50133
     0.18717
     0.03835
     0.13756
     0.65014
     0.26984
     0.07142
     0.45172
     0.12103
     0.61707
     0.61707
     0.43519
     0.35251
     0.38558
     0.38558
     0.23677
     0.41865
     0.36905
     0.20370
    -0.04432
    -0.14353
     0.93123
     0.26984
     0.15410
     0.22024
     0.40212
     0.50133
     0.58400
     0.38558
     0.20370
     0.86509
     1.41074
     1.50994
     1.39420
     1.37767
     1.04697
     1.34460
     0.93123
     1.54301
     2.02252
     2.53510
     3.31223
     3.60985
     3.03114
     2.46896
     1.52648
     0.63360
     2.18787
     2.75005
     3.26262
     1.79103
     0.84855
     0.91469
     0.99737
     0.88162
     0.20370
     0.02182
    -0.07739
    -0.16006
    -0.47422
    -0.57343
    -0.54036
    -0.80492
    -0.47422
    -0.47422
    -0.12699
    -0.57343
    -0.34194
    -0.39155
     0.10449
     0.23677
    -0.12699
    -0.35848
    -0.52383
    -0.12699
    -0.19313
    -0.14353
    -0.19313
    -0.22620
    -0.40808
    -0.25927
     0.02182
    -0.14353
    -0.14353
    -0.55690
    -0.45769
    -0.25927
    -0.11046
    -0.25927
    -0.30888
    -0.45769
    -0.20967
    -0.25927
    -0.09392
    -0.20967
    -0.29234
    -0.39155
    -0.07739
    -0.07739
    -0.20967
    -0.40808
    -0.45769
     0.02182
    -0.06085
    -0.06085
    -0.06085
    -0.65610
    -0.06085
    -0.02779
    -0.06085
    -0.24274
    -0.25927
    -0.07739
    -0.24274
    -0.04432
    -0.25927
    -0.12699
    -0.17660
     0.05489
     0.23677
    -0.19313
    -0.17660
    -0.17660
    -0.17660
    -0.12699
    -0.06085
    -0.25927
     0.18717
     0.18717
     0.22024
     0.13756
    -0.12699
    -0.11046
    -0.19313
     0.00528
    -0.09392
     0.46826
    -0.12699
    -0.04432
     0.26984
     0.00528
     0.10449
     0.00528
     0.18717
    -0.06085
     0.07142
     0.18717
     0.23677
     0.22024
    -0.30888
    -0.09392
     0.45172
     0.36905
    -0.02779
     0.31944
     0.03835
     0.00528
     0.20370
     0.05489
     0.22024
    -0.04432
     0.20370
     0.08796
     0.28637
     0.03835
     0.26984
    -0.12699
     0.12103
     0.13756
     0.02182
     0.41865
    -0.19313
    -0.02779
     0.10449
     0.17063
     0.33598
     0.15410
     0.12103
    -0.06085
     0.07142
     0.17063
     0.03835
     0.23677
     0.15410
     0.08796
     0.17063
     0.25330
     0.26984
     0.12103
     0.07142
    -0.11046
     0.07142
     0.31944
     0.41865
     0.13756
    -0.14353
     0.46826
     0.03835
     0.00528
     0.28637
     0.13756
     0.31944
    -0.22620
     0.08796
     0.25330
     0.07142
    -0.09392
    -0.24274
     0.40212
     0.22024
     0.12103
     0.02182
     0.20370
     0.38558
     0.03835
     0.25330
     0.65014
     0.55093
     0.73281
     0.41865
     0.73281
     0.69974
     0.58400
     0.96430
     0.88162
     1.04697
     0.58400
     0.28637
     0.83202
     1.24539
     1.16271
     1.60915
     2.63430
     2.89886
     3.04767
     3.46104
     3.09728
     2.13826
     0.71628
     0.76588
     1.44380
     2.50203
     3.29569
     2.00599
     0.91469
     0.46826
    -0.17660
    -0.65610
    -0.77185
    -1.35056
    -1.25135
    -1.15215
    -1.08601
    -1.26789
    -1.30096
    -1.25135
    -0.75531
    -0.42462
    -0.37501
    -0.30888
    -0.55690
    -0.45769
     0.00528
    -0.11046
     0.17063
     0.18717
    -0.11046
     0.18717
     0.56746
     0.33598
     0.07142
     0.20370
    -0.04432
     0.58400
     0.36905
     0.15410
     0.12103
    -0.12699
     0.10449
    -0.11046
     0.13756
    -0.12699
    -0.70571
    -0.45769
    -0.63957
    -0.42462
    -0.78838
    -1.00333
    -1.43324
    -1.00333
    -1.03640
    -1.10254
    -1.13561
    -1.11908
    -1.31749
    -1.35056
    -1.48284
    -1.26789
    -1.25135
    -1.08601
    -1.05294
    -0.95373
    -1.05294
    -0.95373
    -1.36710
    -0.92066
    -0.97026
    -0.63957
    -0.62304
    -1.06947
    -0.58997
    -0.62304
    -0.70571
    -0.60650
    -0.58997
    -0.52383
    -0.35848
    -0.35848
    -0.20967
    -0.49076
    -0.17660
    -0.44115
    -0.12699
     0.10449
    -0.16006
    -0.32541
    -0.02779
    -0.12699
     0.12103
     0.02182
     0.13756
    -0.25927
    -0.14353
    -0.11046
     0.35251
     0.07142
     0.00528
    -0.39155
    -0.07739
     0.28637
     0.07142
    -0.12699
    -0.35848
    -0.32541
    -0.17660
     0.10449
     0.13756
    -0.22620
    -0.32541
    -0.16006
    -0.01125
    -0.04432
    -0.12699
    -0.29234
    -0.24274
     0.02182
     0.00528
     0.00528
     0.12103
    -0.32541
    -0.09392
    -0.14353
     0.22024
     0.50133
    -0.17660
     0.07142
     0.17063
     0.26984
     0.00528
     0.38558
     0.23677
     0.12103
     0.31944
     1.03044
     0.50133
     0.96430
     0.73281
     0.71628
     1.34460
     1.31153
     1.03044
     0.81549
     0.48479
     0.56746
     0.88162
     1.39420
     1.46034
     2.45242
     2.73351
     3.39490
     2.83272
     2.30361
     2.48549
     2.36975
     1.54301
     1.24539
     0.55093
     0.74935
     1.52648
     2.17133
     1.54301
    -0.49076
    -1.43324
    -1.78047
    -1.76393
    -1.94581
    -2.04502
    -2.62374
    -2.30958
    -2.29304
    -1.92928
    -1.71433
    -1.79700
    -1.48284
    -1.25135
    -1.03640
    -0.42462
    -0.62304
    -0.75531
    -0.95373
    -0.45769
    -0.09392
     0.15410
    -0.30888
    -0.35848
    -0.27581
    -0.44115
     0.15410
     0.25330
    -0.35848
    -0.44115
    -0.02779
     0.07142
     0.02182
    -0.35848
    -0.07739
    -0.17660
     0.00528
     0.22024
    -0.11046
    -0.06085
    -0.25927
    -0.40808
     0.18717
     0.30291
     0.18717
    -0.34194
    -0.35848
     0.28637
     0.31944
    -0.06085
    -0.06085
    -0.11046
     0.13756
    -0.06085
     0.22024
     0.00528
     0.13756
    -0.29234
     0.10449
     0.46826
     0.20370
    -0.11046
    -0.06085
     0.12103
     0.31944
     0.20370
    -0.02779
     0.18717
     0.35251
     0.38558
     0.33598
     0.22024
     0.07142
     0.13756
     0.20370
     0.46826
     0.13756
     0.43519
     0.23677
     0.65014
     0.38558
     0.40212
     0.23677
     0.05489
     0.05489
     0.58400
     0.48479
     0.33598
     0.05489
     0.10449
     0.40212
     0.51786
     0.88162
     0.20370
     0.07142
     0.25330
     0.41865
     0.63360
     0.28637
     0.71628
     0.20370
     0.58400
     0.94776
     0.94776
     0.73281
     0.56746
     0.23677
     0.68321
     0.89816
     0.96430
     0.84855
     0.60053
     0.61707
     0.83202
     0.79895
    -0.11046
    -0.17660
     0.28637
     0.93123
     0.96430
     0.65014
     0.25330
     0.07142
     0.03835
     0.71628
     0.60053
     0.51786
     0.31944
     0.23677
     0.51786
     0.58400
     0.53440
     0.61707
    -0.02779
     0.36905
     0.36905
     0.33598
     0.33598
     0.18717
     0.51786
     0.53440
     0.76588
     0.78242
     0.99737
     2.03905
     2.75005
     3.08074
     3.54371
     3.57678
     3.95708
     4.84996
     4.38698
     3.82480
     4.63501
     3.14688
     0.22024
     0.83202
     1.87371
     3.47757
     2.38628
    -0.45769
    -1.71433
    -2.06156
    -2.62374
    -3.08671
    -3.46701
    -3.38433
    -2.92136
    -3.03710
    -3.10324
    -2.62374
    -2.64027
    -2.37572
    -1.74740
    -1.61512
    -1.51591
    -1.48284
    -1.20175
    -1.25135
    -0.87106
    -0.88759
    -0.88759
    -0.92066
    -0.54036
    -0.82145
    -0.65610
    -0.78838
    -0.95373
    -1.20175
    -0.49076
    -0.57343
    -0.73878
    -0.75531
    -0.82145
    -0.98680
    -0.52383
    -0.63957
    -0.63957
    -0.65610
    -0.87106
    -0.44115
    -0.40808
    -0.60650
    -0.82145
    -0.98680
    -0.44115
    -0.39155
    -0.45769
    -0.44115
    -0.55690
    -0.73878
    -0.62304
    -0.52383
    -0.27581
    -0.39155
    -0.52383
    -0.73878
    -0.47422
    -0.07739
    -0.25927
    -0.57343
    -0.62304
    -0.16006
    -0.12699
    -0.39155
    -0.55690
    -0.17660
    -0.29234
    -0.54036
     0.07142
    -0.09392
     0.03835
    -0.35848
    -0.30888
    -0.57343
    -0.01125
    -0.45769
    -0.22620
    -0.01125
     0.00528
    -0.06085
    -0.20967
    -0.19313
    -0.06085
    -0.27581
    -0.07739
    -0.11046
    -0.19313
     0.12103
     0.12103
    -0.34194
     0.25330
    -0.04432
    -0.11046
     0.07142
     0.07142
    -0.07739
    -0.09392
    -0.14353
    -0.16006
    -0.04432
    -0.09392
    -0.30888
    -0.12699
    -0.11046
     0.05489
     0.07142
    -0.01125
    -0.16006
    -0.29234
    -0.02779
     0.05489
     0.15410
     0.15410
     0.13756
    -0.07739
    -0.06085
     0.12103
     0.51786
    -0.02779
     0.40212
     0.12103
     0.38558
     0.36905
     0.55093
    -0.07739
     0.18717
     0.33598
     0.45172
     0.53440
     0.17063
     0.55093
     0.13756
     0.31944
     0.36905
     0.31944
     0.43519
     0.13756
     0.23677
     0.13756
     0.35251
     0.20370
    -0.17660
     0.22024
     0.10449
    -0.04432
    -0.17660
     0.17063
    -0.12699
     0.12103
     0.55093
     0.68321
     0.74935
     0.84855
     1.54301
     0.63360
     0.98083
     1.64222
     0.58400
     1.46034
     2.50203
     2.98153
     2.81619
     3.41144
     2.76658
     1.79103
     0.68321
    -0.19313
     0.43519
     1.12964
     1.09658
     0.38558
     0.38558
     1.80757
     0.07142
    -1.36710
    -1.35056
    -1.41670
    -1.33403
    -1.15215
    -0.85452
    -0.78838
    -0.90413
    -0.58997
    -0.58997
    -0.32541
    -0.45769
    -0.32541
    -0.39155
    -0.29234
    -0.44115
    -0.30888
    -0.27581
    -0.39155
    -0.17660
    -0.17660
     0.15410
    -0.02779
     0.05489
    -0.06085
    -0.25927
     0.08796
     0.02182
     0.10449
    -0.27581
     0.23677
     0.28637
    -0.07739
    -0.01125
     0.00528
     0.20370
     0.10449
     0.23677
     0.31944
    -0.12699
    -0.12699
     0.12103
     0.26984
     0.43519
     0.18717
     0.02182
     0.12103
     0.38558
     0.43519
     0.53440
     0.46826
     0.08796
     0.51786
     0.40212
     0.45172
     0.43519
     0.15410
     0.38558
     0.56746
     0.68321
     0.31944
     0.28637
     0.13756
     0.43519
     0.25330
     0.12103
     0.02182
     0.03835
     0.05489
     0.10449
     0.05489
     0.33598
    -0.34194
    -0.27581
    -0.07739
    -0.06085
     0.05489
    -0.24274
    -0.30888
    -0.12699
    -0.42462
    -0.52383
    -0.01125
    -0.22620
    -0.55690
    -0.62304
    -0.02779
    -0.24274
    -0.50729
    -0.67264
    -0.52383
    -0.24274
    -0.04432
    -0.07739
    -0.30888
    -0.22620
    -0.22620
    -0.32541
    -0.01125
    -0.07739
    -0.29234
    -0.14353
    -0.09392
     0.02182
    -0.01125
    -0.24274
    -0.04432
     0.08796
     0.05489
    -0.25927
     0.02182
     0.02182
    -0.06085
     0.07142
     0.05489
    -0.07739
    -0.32541
    -0.16006
     0.05489
     0.25330
     0.08796
    -0.14353
    -0.22620
    -0.12699
     0.35251
     0.20370
    -0.11046
     0.22024
     0.26984
     0.46826
     0.89816
     0.43519
     1.06351
     1.22885
     1.70836
     2.02252
     2.35321
     2.18787
     2.46896
     2.18787
     2.65084
     3.74213
     3.60985
     2.22094
     2.66737
     2.07212
     1.36113
     2.18787
     2.71698
     2.25401
     1.57608
     0.73281
     0.81549
     0.26984
    -0.25927
    -0.32541
    -0.14353
     0.31944
     0.15410
    -0.14353
    -0.50729
    -0.17660
    -0.42462
     0.35251
     0.00528
    -0.04432
    -0.11046
    -0.04432
     0.25330
     0.13756
    -0.25927
    -0.29234
     0.08796
     0.12103
     0.17063
     0.33598
    -0.17660
    -0.09392
    -0.50729
     0.05489
     0.22024
     0.00528
    -0.34194
    -0.02779
     0.05489
     0.05489
    -0.27581
    -0.45769
     0.35251
     0.08796
     0.00528
    -0.16006
    -0.12699
    -0.12699
    -0.35848
     0.12103
     0.20370
    -0.12699
    -0.30888
     0.07142
    -0.07739
     0.45172
    -0.20967
    -0.32541
     0.13756
    -0.34194
     0.17063
     0.12103
    -0.06085
    -0.24274
    -0.32541
    -0.11046
     0.22024
     0.07142
    -0.04432
    -0.47422
    -0.37501
     0.36905
     0.03835
    -0.19313
    -0.34194
    -0.49076
     0.13756
     0.30291
     0.00528
    -0.40808
    -0.62304
    -0.39155
     0.03835
     0.18717
    -0.25927
    -0.60650
    -0.25927
    -0.11046
    -0.01125
    -0.17660
    -0.52383
    -0.68917
    -0.32541
     0.00528
    -0.19313
    -0.24274
    -0.37501
    -0.85452
    -0.40808
     0.02182
    -0.24274
    -0.34194
    -0.57343
    -0.19313
    -0.34194
    -0.27581
    -0.29234
    -0.40808
    -0.32541
    -0.01125
    -0.04432
    -0.09392
    -0.19313
    -0.55690
    -0.30888
     0.02182
    -0.01125
    -0.12699
    -0.34194
    -0.19313
    -0.19313
     0.07142
    -0.29234
    -0.02779
    -0.24274
    -0.11046
     0.36905
    -0.09392
    -0.39155
    -0.37501
    -0.58997
     0.08796
     0.38558
    -0.09392
    -0.22620
     0.00528
     0.23677
     0.10449
    -0.06085
    -0.24274
    -0.09392
    -0.07739
     0.20370
     0.22024
     0.00528
    -0.20967
    -0.24274
     0.20370
     0.12103
     0.28637
    -0.20967
    -0.12699
    -0.12699
     0.13756
     0.03835
     0.18717
     0.10449
     0.20370
     0.28637
     0.41865
     0.50133
     0.71628
     0.66667
     1.12964
     1.37767
     1.70836
     1.19578
     0.30291
     0.84855
     0.89816
     1.77450
     1.90678
     1.46034
     1.31153
     0.56746
     1.32806
     1.65876
     1.34460
     1.79103
     2.63430
     3.62639
     4.00669
     3.24609
     2.28708
     1.12964
     1.21232
     0.89816
     1.27846
     1.27846
     1.26192
     1.26192
     1.21232
    -0.87106
    -1.08601
    -2.39225
    -2.64027
    -2.77255
    -2.80562
    -2.83869
    -2.85522
    -2.68987
    -2.62374
    -2.52453
    -1.94581
    -2.09462
    -1.71433
    -1.38363
    -1.38363
    -1.06947
    -1.40017
    -1.03640
    -1.35056
    -1.05294
    -0.57343
    -0.54036
    -0.75531
    -0.70571
    -0.47422
    -0.68917
    -0.68917
    -0.40808
    -0.65610
    -0.62304
    -0.25927
    -0.60650
    -0.32541
    -0.30888
    -0.57343
    -0.37501
     0.00528
     0.12103
    -0.11046
    -0.19313
    -0.34194
    -0.19313
     0.25330
     0.07142
     0.15410
     0.08796
    -0.20967
     0.12103
     0.35251
     0.17063
    -0.07739
     0.10449
     0.18717
     0.46826
     0.23677
     0.33598
     0.03835
    -0.11046
     0.12103
     0.63360
     0.25330
     0.13756
     0.20370
     0.08796
     0.20370
     0.26984
     0.17063
    -0.07739
     0.05489
     0.28637
     0.13756
     0.31944
    -0.07739
     0.03835
    -0.44115
     0.23677
     0.00528
     0.43519
     0.03835
    -0.12699
     0.00528
     0.22024
     0.58400
    -0.11046
     0.08796
     0.05489
     0.08796
     0.03835
     0.35251
     0.13756
    -0.01125
     0.15410
    -0.11046
     0.07142
     0.30291
     0.17063
     0.20370
    -0.09392
     0.26984
     0.10449
    -0.14353
     0.23677
     0.17063
     0.25330
     0.08796
     0.18717
     0.08796
     0.03835
     0.15410
    -0.16006
     0.30291
     0.26984
     0.17063
     0.15410
    -0.09392
     0.17063
    -0.02779
     0.28637
     0.45172
     0.15410
     0.17063
     0.08796
    -0.06085
     0.08796
    -0.24274
    -0.01125
     0.36905
     0.17063
     0.05489
     0.15410
     0.03835
    -0.04432
    -0.37501
     0.03835
     0.13756
     0.17063
    -0.07739
     0.05489
     0.00528
    -0.20967
     0.12103
     0.05489
     0.17063
    -0.07739
     0.07142
    -0.20967
    -0.19313
     0.07142
     0.05489
    -0.25927
     0.13756
     0.15410
     0.41865
     0.17063
     0.03835
    -0.39155
    -0.68917
    -0.39155
     0.40212
    -0.25927
     0.51786
     0.12103
     0.51786
    -0.07739
     0.20370
     0.30291
     0.60053
     0.43519
    -0.02779
     0.18717
     0.63360
     1.65876
     1.80757
     2.75005
     3.51064
     3.37837
     2.93193
     2.43589
     1.08004
     0.91469
     1.22885
     1.46034
     2.27054
     2.66737
     3.75867
     1.98945
     0.50133
    -0.04432
    -0.72224
    -0.72224
    -0.30888
    -0.29234
    -0.19313
    -0.32541
    -0.42462
    -0.40808
    -0.06085
    -0.67264
    -0.12699
    -0.12699
     0.28637
     0.00528
     0.17063
     0.10449
    -0.02779
     0.05489
    -0.07739
     0.41865
     0.56746
     0.12103
     0.23677
     0.28637
     0.40212
     0.31944
     0.17063
    -0.12699
     0.12103
     0.03835
     0.07142
     0.33598
     0.00528
    -0.17660
    -0.16006
    -0.02779
     0.28637
     0.07142
    -0.24274
    -0.47422
     0.10449
    -0.30888
     0.13756
    -0.09392
    -0.14353
    -0.45769
     0.13756
     0.08796
     0.00528
    -0.52383
    -0.30888
    -0.30888
     0.10449
    -0.04432
     0.02182
    -0.40808
    -0.39155
     0.07142
    -0.14353
     0.13756
    -0.02779
    -0.42462
    -0.42462
     0.00528
     0.00528
    -0.02779
    -0.42462
    -0.60650
    -0.14353
     0.08796
     0.17063
    -0.27581
    -0.54036
    -0.34194
    -0.16006
    -0.35848
     0.00528
    -0.42462
    -0.49076
    -0.29234
     0.05489
     0.03835
    -0.40808
    -0.30888
    -0.44115
    -0.06085
     0.00528
    -0.17660
    -0.32541
    -0.19313
    -0.42462
    -0.27581
    -0.25927
    -0.14353
    -0.49076
    -0.35848
    -0.62304
    -0.01125
    -0.35848
    -0.63957
    -0.62304
    -0.19313
    -0.24274
    -0.22620
    -0.35848
    -0.49076
    -0.24274
    -0.30888
    -0.34194
    -0.19313
    -0.73878
    -0.32541
    -0.39155
    -0.24274
    -0.01125
    -0.54036
    -0.55690
    -0.52383
    -0.42462
    -0.34194
    -0.34194
    -0.39155
    -0.62304
    -0.65610
    -0.47422
    -0.35848
    -0.67264
    -0.80492
    -0.63957
    -0.27581
    -0.45769
    -0.72224
    -0.88759
    -0.80492
    -0.42462
    -0.42462
    -0.63957
    -0.83799
    -0.73878
    -0.82145
    -0.78838
     0.07142
    -0.82145
    -0.78838
    -0.83799
    -0.35848
    -0.32541
    -0.92066
    -1.06947
    -1.23482
    -1.54898
    -1.51591
    -1.11908
    -1.03640
    -1.21828
    -0.17660
    -0.37501
    -0.65610
    -0.45769
    -0.27581
    -0.42462
     0.23677
     1.32806
     1.42727
     1.16271
     1.36113
     2.10519
     2.58470
     3.14688
     2.46896
     2.81619
     2.48549
     1.64222
     1.82410
     1.65876
     1.39420
     0.53440
    -0.02779
     0.73281
    -0.11046
    -0.60650
     0.63360
     0.68321
    -1.26789
    -1.16868
    -1.18522
    -0.95373
    -0.95373
    -0.88759
    -0.45769
    -0.20967
    -0.20967
     0.10449
    -0.19313
     0.12103
    -0.02779
     0.38558
    -0.06085
     0.15410
     0.20370
     0.46826
     0.38558
     0.00528
     0.17063
    -0.16006
     0.07142
     0.33598
     0.20370
     0.17063
    -0.27581
     0.03835
     0.36905
     0.33598
     0.07142
    -0.17660
     0.07142
     0.28637
     0.25330
     0.35251
    -0.30888
    -0.07739
     0.28637
     0.35251
     0.65014
     0.23677
     0.02182
    -0.12699
     0.26984
     0.33598
     0.30291
     0.12103
    -0.04432
     0.05489
     0.46826
     0.38558
     0.17063
     0.02182
    -0.19313
     0.18717
     0.20370
     0.12103
    -0.07739
     0.13756
    -0.04432
     0.10449
     0.36905
     0.13756
    -0.20967
     0.15410
    -0.09392
     0.23677
     0.26984
     0.18717
    -0.14353
    -0.17660
     0.30291
     0.17063
     0.17063
    -0.06085
    -0.14353
     0.18717
    -0.01125
     0.00528
     0.13756
    -0.14353
     0.08796
     0.12103
     0.08796
     0.12103
     0.12103
    -0.24274
     0.07142
     0.33598
     0.12103
     0.12103
    -0.12699
     0.00528
    -0.02779
     0.20370
     0.20370
     0.08796
     0.18717
     0.12103
     0.10449
    -0.06085
    -0.25927
    -0.16006
     0.00528
     0.45172
     0.17063
    -0.07739
     0.05489
     0.03835
     0.23677
     0.05489
     0.28637
    -0.07739
     0.17063
    -0.06085
     0.43519
     0.28637
     0.05489
    -0.06085
     0.15410
     0.28637
     0.74935
    -0.14353
     0.25330
     0.00528
     0.15410
     0.17063
     0.03835
     0.10449
     0.00528
     0.28637
     0.58400
     0.56746
     0.15410
    -0.24274
    -0.11046
    -0.04432
     0.60053
    -0.06085
    -0.07739
    -0.14353
     0.03835
     0.38558
    -0.01125
     0.20370
    -0.12699
     0.35251
    -0.60650
    -0.04432
    -0.19313
    -0.78838
    -1.56551
    -0.62304
    -0.45769
    -0.16006
     0.28637
    -0.06085
    -0.77185
    -1.26789
    -0.78838
    -0.65610
    -0.65610
    -0.12699
     0.20370
    -0.62304
    -0.95373
    -0.37501
    -0.06085
     0.10449
     0.76588
     1.26192
     2.25401
     1.84064
     0.78242
     0.33598
     0.43519
     0.63360
     0.94776
     1.22885
     1.85717
     2.36975
     3.13035
     0.93123
     0.18717
    -0.14353
     0.13756
     0.03835
     0.30291
    -0.06085
     0.15410
    -0.06085
    -0.22620
    -0.58997
    -0.25927
    -0.65610
    -0.42462
    -0.52383
    -0.07739
    -0.19313
    -0.40808
    -0.44115
    -0.16006
     0.08796
     0.02182
     0.08796
    -0.19313
     0.12103
     0.18717
     0.26984
     0.10449
     0.10449
     0.41865
     0.36905
     0.73281
     0.50133
     0.53440
     0.08796
     0.38558
     0.66667
     0.79895
     0.66667
     0.91469
     0.56746
     0.50133
     0.69974
     0.73281
     1.04697
     0.94776
     0.66667
     0.79895
     0.89816
     1.03044
     0.41865
     0.79895
     0.55093
     0.89816
     0.98083
     0.76588
     0.74935
     0.43519
     0.23677
     0.33598
     0.55093
     0.51786
     0.28637
     0.13756
     0.13756
     0.22024
     0.36905
     0.35251
    -0.09392
     0.35251
     0.13756
    -0.16006
     0.28637
     0.23677
    -0.07739
    -0.20967
     0.15410
     0.23677
     0.26984
     0.10449
     0.00528
    -0.04432
    -0.02779
    -0.40808
     0.13756
    -0.19313
    -0.02779
    -0.24274
    -0.44115
    -0.07739
    -0.29234
    -0.44115
    -0.22620
    -0.35848
    -0.20967
    -0.09392
    -0.45769
    -0.27581
    -0.40808
    -0.47422
    -0.16006
    -0.29234
     0.12103
    -0.27581
    -0.29234
    -0.55690
    -0.49076
    -0.54036
    -0.42462
    -0.06085
    -0.42462
    -0.52383
    -0.42462
    -0.20967
    -0.16006
    -0.50729
    -0.42462
    -0.50729
    -0.68917
    -0.12699
    -0.25927
    -0.12699
    -0.62304
    -0.55690
    -0.22620
    -0.11046
    -0.11046
    -0.37501
    -0.67264
    -0.35848
    -0.35848
    -0.32541
    -0.57343
    -0.29234
    -0.29234
    -0.42462
    -0.44115
    -0.17660
    -0.14353
    -0.49076
    -0.45769
    -0.58997
    -0.22620
    -0.29234
    -0.17660
    -0.34194
    -0.35848
    -0.01125
     0.05489
    -0.04432
     0.05489
    -0.54036
    -0.37501
    -0.01125
    -0.45769
    -0.01125
    -0.49076
    -0.24274
     0.25330
     0.41865
    -0.16006
    -0.44115
    -0.11046
    -0.30888
    -0.14353
     0.45172
     0.28637
    -0.35848
    -0.57343
     0.08796
     0.22024
     0.98083
     1.31153
     1.14618
     1.79103
     1.46034
     1.27846
     0.31944
     0.50133
     0.45172
     0.41865
     0.68321
     1.11311
     1.79103
     1.89024
     0.15410
     0.12103
    -0.88759
    -0.78838
    -0.72224
    -0.44115
    -0.82145
    -0.58997
    -0.80492
    -0.87106
    -0.63957
    -0.78838
    -1.06947
    -0.82145
    -0.72224
    -1.01987
    -0.95373
    -0.75531
    -0.50729
    -0.90413
    -0.60650
    -0.65610
    -0.19313
    -0.68917
    -0.40808
    -0.49076
    -0.65610
    -0.77185
    -0.42462
    -0.50729
    -0.67264
    -0.68917
    -0.67264
    -0.44115
    -0.62304
    -0.47422
    -0.65610
    -0.68917
    -0.77185
    -0.42462
    -0.58997
    -0.35848
    -0.90413
    -0.63957
    -0.58997
    -0.35848
    -0.25927
    -0.37501
    -0.65610
    -0.70571
    -0.32541
    -0.06085
    -0.62304
    -0.40808
    -0.70571
     0.02182
    -0.01125
     0.15410
    -0.32541
    -0.42462
    -0.35848
    -0.16006
     0.23677
     0.15410
    -0.25927
    -0.02779
     0.13756
     0.07142
     0.12103
     0.15410
    -0.29234
     0.07142
     0.40212
     0.22024
    -0.01125
    -0.01125
    -0.35848
     0.12103
     0.18717
     0.31944
     0.31944
    -0.06085
    -0.01125
     0.07142
    -0.22620
    -0.06085
    -0.11046
     0.08796
     0.08796
     0.13756
    -0.07739
     0.28637
    -0.12699
    -0.16006
     0.17063
    -0.02779
    -0.04432
    -0.35848
    -0.04432
     0.00528
    -0.06085
    -0.29234
    -0.06085
     0.03835
     0.12103
     0.12103
    -0.12699
    -0.22620
    -0.17660
    -0.44115
    -0.07739
     0.30291
    -0.11046
    -0.12699
     0.02182
     0.50133
     0.40212
     0.03835
    -0.42462
    -0.07739
    -0.20967
     0.40212
     0.38558
     0.10449
     0.08796
    -0.04432
    -0.02779
     0.28637
     0.50133
    -0.37501
    -0.04432
    -0.01125
    -0.11046
     0.07142
    -0.19313
    -0.24274
    -0.16006
    -0.09392
     0.23677
     0.25330
     0.13756
    -0.42462
    -0.68917
     0.05489
     0.36905
    -0.09392
    -0.44115
    -0.40808
    -0.19313
     0.05489
    -0.20967
    -0.12699
    -0.32541
    -0.44115
    -0.11046
     0.02182
    -0.57343
    -0.60650
    -1.00333
    -0.75531
    -0.49076
    -0.54036
    -0.58997
     0.02182
     0.58400
     0.20370
     0.15410
    -0.01125
     0.15410
     0.69974
     0.63360
     0.73281
     0.12103
     0.69974
     1.47687
     2.46896
     2.61777
     2.76658
     2.10519
     0.76588
    -0.97026
    -0.75531
    -0.57343
     0.65014
     1.26192
     1.36113
     1.29499
    -0.54036
    -1.08601
    -1.71433
    -1.69779
    -1.40017
    -0.80492
    -0.55690
    -1.03640
    -0.88759
    -0.92066
    -0.54036
    -0.57343
    -0.62304
    -1.06947
    -1.11908
    -0.29234
    -0.30888
    -0.25927
    -0.42462
    -0.67264
    -0.83799
    -0.17660
     0.10449
    -0.24274
    -0.45769
    -0.83799
    -0.50729
    -0.27581
    -0.14353
    -0.42462
    -0.44115
    -0.45769
    -0.39155
     0.22024
    -0.14353
    -0.24274
    -0.92066
    -0.49076
     0.03835
     0.20370
    -0.27581
    -0.37501
    -0.40808
    -0.11046
    -0.29234
    -0.04432
    -0.12699
    -0.45769
    -0.22620
    -0.16006
     0.35251
     0.53440
    -0.62304
    -0.63957
    -0.12699
    -0.09392
     0.00528
    -0.16006
    -0.24274
    -0.29234
    -0.25927
    -0.47422
    -0.24274
    -0.29234
    -0.45769
    -0.58997
    -0.25927
    -0.40808
    -0.20967
    -0.60650
     0.07142
    -0.30888
    -0.27581
    -0.11046
    -0.32541
    -0.22620
     0.10449
     0.12103
    -0.16006
    -0.01125
    -0.19313
     0.07142
     0.12103
    -0.07739
     0.02182
    -0.27581
    -0.14353
     0.31944
     0.12103
    -0.01125
    -0.22620
    -0.07739
     0.17063
     0.02182
     0.23677
    -0.45769
    -0.39155
     0.17063
     0.13756
     0.12103
     0.02182
    -0.32541
    -0.25927
     0.36905
    -0.09392
     0.15410
     0.05489
    -0.04432
    -0.30888
    -0.12699
    -0.06085
    -0.16006
    -0.42462
    -0.34194
    -0.19313
    -0.02779
    -0.19313
    -0.62304
    -0.52383
    -0.44115
    -0.30888
    -0.09392
    -0.07739
    -0.47422
    -0.45769
    -0.19313
     0.60053
     1.01390
     0.63360
    -0.06085
    -0.35848
     0.20370
     0.99737
     1.26192
     1.59262
     1.60915
     1.41074
    -0.30888
    -0.35848
     0.56746
     1.39420
     1.47687
     1.41074
     1.41074
     0.99737
    -0.17660
    -0.32541
    -0.72224
    -0.60650
    -0.39155
    -0.14353
    -0.11046
    -0.24274
    -0.85452
    -1.16868
    -1.06947
    -1.46631
    -1.44977
    -1.38363
    -1.26789
    -1.15215
    -1.11908
    -1.03640
    -1.28442
    -1.06947
    -0.95373
    -1.11908
    -0.82145
    -1.06947
    -0.63957
    -0.87106
    -1.13561
    -0.77185
    -0.65610
    -0.83799
    -0.77185
    -0.42462
    -0.60650
    -0.82145
    -0.63957
    -0.63957
    -0.65610
    -0.58997
    -0.82145
    -0.75531
    -0.55690
    -0.29234
    -0.25927
    -0.68917
    -0.72224
    -0.98680
    -0.52383
    -0.55690
    -0.34194
    -0.39155
    -0.78838
    -0.17660
    -0.30888
     0.13756
    -0.72224
    -0.44115
    -0.34194
    -0.29234
    -0.02779
    -0.29234
    -0.06085
    -0.22620
    -0.35848
    -0.20967
    -0.01125
     0.02182
    -0.02779
    -0.34194
    -0.07739
     0.00528
    -0.44115
    -0.14353
    -0.11046
    -0.40808
     0.00528
     0.20370
    -0.11046
    -0.25927
    -0.29234
    -0.07739
    -0.16006
    -0.04432
    -0.02779
    -0.27581
     0.02182
    -0.01125
    -0.11046
     0.07142
     0.20370
    -0.01125
    -0.11046
    -0.06085
     0.13756
     0.41865
    -0.07739
    -0.27581
     0.10449
     0.15410
     0.35251
     0.25330
     0.23677
    -0.01125
     0.17063
     0.02182
     0.07142
     0.08796
    -0.24274
     0.03835
     0.03835
     0.12103
     0.36905
     0.00528
     0.00528
     0.33598
     0.05489
    -0.11046
     0.38558
     0.35251
     0.38558
     0.46826
     0.78242
     1.16271
     1.24539
     1.37767
     0.98083
     0.73281
     1.01390
     1.54301
     1.70836
     2.76658
     2.60123
     2.75005
     0.69974
     0.36905
     1.32806
     1.42727
     1.42727
     1.44380
     1.55955
     1.64222
     0.17063
     0.41865
    -0.02779
    -0.50729
    -0.97026
    -0.67264
    -0.37501
    -0.67264
    -0.73878
    -0.90413
    -1.08601
    -1.05294
    -1.28442
    -1.13561
    -1.03640
    -1.30096
    -0.93719
    -0.60650
    -0.65610
    -0.85452
    -0.98680
    -0.82145
    -0.37501
    -0.27581
    -0.39155
    -0.70571
    -0.55690
    -0.44115
    -0.68917
    -0.39155
    -0.37501
    -0.93719
    -0.58997
    -0.85452
    -0.19313
    -0.63957
    -0.70571
    -1.15215
    -0.82145
    -0.65610
    -0.11046
    -0.63957
    -0.70571
    -1.03640
    -0.54036
    -0.67264
    -0.19313
    -0.65610
    -0.57343
    -0.68917
    -0.12699
    -0.47422
    -0.52383
    -0.77185
    -0.40808
    -0.32541
    -0.27581
    -0.35848
    -0.55690
    -0.39155
    -0.70571
    -0.47422
    -0.20967
    -0.25927
    -0.49076
    -0.29234
    -0.11046
    -0.30888
    -0.44115
    -0.63957
    -0.65610
     0.02182
    -0.14353
    -0.22620
    -0.44115
    -0.40808
    -0.12699
    -0.29234
     0.02182
    -0.16006
    -0.37501
    -0.67264
    -0.12699
     0.02182
    -0.22620
    -0.49076
    -0.09392
    -0.17660
     0.03835
     0.25330
     0.00528
    -0.22620
    -0.39155
    -0.12699
     0.00528
     0.25330
    -0.27581
    -0.16006
     0.00528
     0.43519
     0.18717
     0.15410
    -0.19313
    -0.30888
     0.48479
     0.15410
    -0.06085
    -0.39155
     0.05489
    -0.17660
     0.26984
     0.65014
     0.55093
     0.20370
     0.26984
     0.71628
     0.74935
     0.83202
     0.56746
     0.79895
     1.14618
     1.12964
     1.24539
     0.71628
     1.32806
     1.55955
     1.95638
     2.07212
     0.93123
     0.31944
     0.31944
     0.68321
     0.69974
     0.94776
     1.19578
     1.80757
     0.45172
     0.26984
    -0.14353
    -0.19313
    -0.32541
    -0.54036
    -0.92066
    -0.44115
    -0.39155
    -0.25927
    -0.68917
    -1.03640
    -0.70571
    -1.31749
    -1.21828
    -1.38363
    -1.20175
    -0.95373
    -0.92066
    -0.73878
    -0.70571
    -0.98680
    -0.88759
    -0.70571
    -0.52383
    -0.58997
    -0.90413
    -0.49076
    -0.54036
    -0.58997
    -0.30888
    -0.62304
    -0.57343
    -0.34194
    -0.20967
    -0.22620
    -0.47422
    -0.45769
    -0.44115
    -0.39155
     0.00528
    -0.07739
    -0.37501
    -0.01125
    -0.11046
    -0.04432
    -0.07739
    -0.37501
    -0.20967
    -0.44115
    -0.16006
     0.28637
    -0.02779
    -0.40808
    -0.37501
    -0.30888
     0.18717
     0.12103
    -0.19313
    -0.22620
    -0.24274
    -0.19313
    -0.01125
    -0.09392
    -0.25927
    -0.11046
     0.00528
    -0.09392
     0.15410
    -0.19313
    -0.30888
    -0.34194
    -0.09392
     0.07142
    -0.11046
    -0.40808
    -0.54036
    -0.12699
    -0.40808
    -0.20967
    -0.44115
    -0.35848
    -0.39155
    -0.12699
    -0.44115
    -0.37501
    -0.35848
    -0.50729
    -0.65610
    -0.04432
     0.12103
    -0.20967
    -0.32541
     0.03835
     0.20370
    -0.25927
     0.15410
    -0.02779
     0.02182
     0.28637
     0.15410
     0.58400
     0.33598
    -0.22620
     0.05489
     0.20370
     0.23677
    -0.16006
    -0.09392
    -0.24274
     0.13756
    -0.09392
     0.13756
    -0.20967
     0.17063
     0.15410
     0.33598
     0.40212
     0.41865
     0.15410
     0.03835
     1.16271
     1.77450
     1.60915
     1.50994
     1.29499
     1.24539
     1.16271
     1.39420
     2.10519
     2.70044
     2.83272
     2.76658
     2.93193
     1.60915
     0.35251
     0.93123
     1.34460
     1.95638
     1.36113
     1.39420
     0.99737
    -0.55690
    -0.32541
    -0.78838
    -0.49076
    -0.68917
    -0.80492
    -0.92066
    -0.97026
    -1.06947
    -1.08601
    -1.33403
    -1.44977
    -0.98680
    -0.78838
    -0.68917
    -1.03640
    -0.45769
    -0.58997
    -0.40808
    -0.16006
    -0.40808
    -0.42462
    -0.44115
    -0.17660
    -0.09392
    -0.27581
    -0.29234
    -0.49076
    -0.19313
    -0.27581
    -0.16006
    -0.20967
    -0.27581
    -0.44115
    -0.32541
    -0.14353
    -0.47422
    -0.25927
    -0.22620
    -0.14353
    -0.12699
    -0.40808
    -0.14353
    -0.54036
    -0.17660
    -0.12699
    -0.34194
    -0.32541
    -0.42462
    -0.30888
    -0.45769
    -0.22620
    -0.42462
    -0.19313
    -0.40808
    -0.35848
    -0.12699
    -0.17660
    -0.55690
    -0.39155
    -0.40808
    -0.29234
     0.05489
    -0.42462
    -0.25927
    -0.35848
    -0.45769
    -0.34194
    -0.32541
    -0.16006
    -0.67264
    -0.19313
    -0.30888
    -0.35848
    -0.07739
    -0.49076
    -0.72224
    -0.09392
    -0.02779
    -0.27581
    -0.17660
    -0.29234
    -0.29234
    -0.37501
    -0.11046
     0.10449
     0.03835
    -0.34194
     0.00528
     0.02182
    -0.06085
    -0.09392
    -0.17660
    -0.02779
    -0.07739
     0.13756
    -0.16006
     0.02182
     0.38558
     0.00528
     0.35251
     0.07142
     0.46826
     0.45172
     0.51786
     0.68321
     0.76588
     0.83202
     0.41865
     0.89816
     0.99737
     1.06351
     1.34460
     1.50994
     1.21232
     0.93123
     1.12964
     1.21232
     1.55955
     1.41074
     1.01390
     1.04697
     1.09658
     1.19578
     0.68321
    -0.02779
     0.40212
     0.43519
    -0.39155
     0.13756
     0.35251
     0.08796
     0.22024
    -1.13561
    -1.05294
    -1.20175
    -1.06947
    -0.70571
    -0.45769
    -0.67264
    -1.48284
    -1.53244
    -1.40017
    -1.31749
    -1.63165
    -1.21828
    -1.59858
    -1.83007
    -1.58205
    -1.83007
    -1.71433
    -1.44977
    -1.25135
    -1.84660
    -1.43324
    -1.15215
    -1.05294
    -1.36710
    -1.00333
    -0.82145
    -0.68917
    -0.67264
    -0.45769
    -0.44115
    -0.54036
    -0.55690
    -0.42462
    -0.04432
    -0.16006
    -0.50729
    -0.32541
     0.08796
    -0.11046
    -0.17660
    -0.24274
    -0.40808
    -0.11046
     0.08796
    -0.22620
     0.03835
    -0.29234
    -0.25927
    -0.17660
    -0.01125
    -0.20967
     0.15410
    -0.06085
    -0.25927
     0.10449
    -0.20967
    -0.24274
     0.13756
     0.05489
    -0.29234
     0.26984
     0.38558
    -0.04432
    -0.22620
    -0.22620
     0.17063
    -0.01125
     0.46826
     0.00528
    -0.20967
     0.05489
     0.08796
     0.18717
     0.22024
     0.03835
     0.07142
     0.08796
     0.30291
     0.23677
     0.05489
    -0.09392
     0.30291
     0.46826
     0.46826
     0.20370
     0.02182
     0.25330
     0.31944
     0.20370
     0.43519
     0.35251
    -0.01125
     0.23677
     0.33598
     0.41865
     0.10449
    -0.09392
     0.13756
    -0.14353
     0.28637
     0.30291
    -0.20967
    -0.04432
    -0.11046
    -0.40808
     0.26984
     0.00528
     0.20370
    -0.19313
    -0.17660
     0.33598
     0.13756
    -0.14353
    -0.02779
     0.35251
     0.30291
     0.35251
     0.56746
     0.12103
     0.41865
     0.28637
     0.41865
     0.56746
     0.28637
     0.31944
     0.15410
     0.74935
     0.53440
    -0.01125
     0.22024
     0.36905
     0.61707
     0.41865
     0.18717
     0.17063
    -0.14353
     0.60053
     0.10449
     0.08796
     0.26984
     0.10449
     0.20370
     0.69974
     1.09658
     0.94776
     0.46826
     0.03835
     0.69974
     0.96430
     1.06351
     1.01390
     0.84855
     0.89816
     1.27846
     1.59262
     2.61777
     3.39490
     3.65946
     4.10589
     3.82480
     2.70044
     2.41935
     1.84064
     1.31153
     1.70836
     1.52648
     1.57608
     1.39420
     2.35321
     1.54301
    -1.53244
    -1.36710
    -2.49146
    -2.52453
    -2.52453
    -2.01195
    -0.65610
     1.50994
     0.50133
    -0.12699
    -0.98680
    -1.56551
    -1.20175
    -0.32541
     0.23677
     0.26984
     0.55093
     0.74935
     0.00528
    -0.44115
    -0.97026
    -1.18522
    -1.08601
    -1.54898
    -1.64819
    -1.40017
    -1.08601
    -1.11908
    -0.62304
    -0.87106
    -0.97026
    -1.03640
    -0.97026
    -0.52383
    -0.47422
    -0.58997
    -0.77185
    -0.42462
    -0.54036
    -0.24274
    -0.52383
    -0.73878
    -0.77185
    -0.42462
    -0.19313
    -0.30888
    -0.62304
    -0.62304
    -0.77185
     0.00528
    -0.67264
    -0.34194
    -0.92066
    -0.45769
    -0.29234
    -0.44115
    -0.40808
    -0.80492
    -0.87106
    -0.37501
    -0.11046
    -0.29234
    -0.52383
    -0.72224
    -0.54036
    -0.55690
     0.08796
    -0.11046
    -0.58997
    -0.63957
    -0.14353
    -0.22620
    -0.01125
    -0.34194
    -0.62304
    -0.35848
    -0.17660
     0.12103
    -0.19313
    -0.47422
    -0.32541
    -0.57343
    -0.22620
    -0.07739
    -0.39155
    -0.52383
    -0.30888
    -0.32541
    -0.12699
    -0.12699
    -0.55690
    -0.63957
    -0.35848
    -0.32541
    -0.12699
    -0.52383
    -0.49076
    -0.90413
    -0.65610
     0.02182
    -0.32541
    -0.72224
    -0.55690
    -0.70571
    -0.54036
    -0.54036
    -0.73878
    -0.67264
    -0.62304
    -0.54036
    -0.35848
    -0.67264
    -0.92066
    -0.78838
    -0.70571
    -0.30888
    -0.04432
    -1.00333
    -1.05294
    -0.63957
    -1.44977
    -1.87967
    -1.21828
    -1.53244
    -0.97026
    -0.55690
    -0.37501
    -0.04432
     0.51786
     0.18717
    -0.87106
     0.33598
     1.46034
     2.08866
     2.88233
     3.69253
     3.60985
     3.51064
     3.22955
     1.85717
     1.32806
     1.85717
     2.23747
     1.11311
     0.78242
     0.08796
    -1.43324
    -1.51591
    -0.55690
    -1.10254
    -3.03710
    -2.65681
    -2.87176
    -3.08671
    -2.55760
    -2.34265
    -2.14423
    -1.66472
    -1.36710
    -1.03640
    -0.49076
    -1.01987
    -0.90413
    -0.70571
    -0.42462
    -0.06085
    -0.40808
    -0.29234
    -0.44115
    -0.04432
     0.00528
    -0.07739
    -0.14353
    -0.25927
    -0.06085
    -0.16006
     0.13756
     0.00528
    -0.47422
    -0.37501
     0.02182
     0.18717
    -0.01125
    -0.32541
    -0.25927
     0.02182
    -0.34194
    -0.12699
    -0.37501
    -0.16006
    -0.34194
    -0.09392
    -0.04432
    -0.29234
    -0.07739
    -0.45769
     0.12103
     0.10449
    -0.34194
    -0.32541
    -0.14353
     0.13756
    -0.12699
     0.00528
     0.03835
    -0.04432
     0.03835
     0.35251
     0.35251
     0.13756
    -0.04432
    -0.34194
     0.35251
     0.48479
     0.17063
     0.40212
     0.02182
     0.23677
     0.61707
     0.12103
     0.18717
     0.40212
    -0.09392
     0.36905
     0.48479
     0.41865
     0.26984
    -0.02779
     0.05489
     0.31944
     0.26984
     0.23677
    -0.01125
     0.03835
     0.05489
     0.30291
     0.35251
     0.18717
     0.02182
    -0.04432
     0.05489
     0.35251
     0.25330
    -0.12699
    -0.37501
     0.08796
    -0.01125
     0.00528
    -0.19313
    -0.11046
    -0.27581
    -0.16006
     0.05489
    -0.34194
     0.12103
    -0.19313
    -0.39155
    -0.12699
    -0.12699
    -0.22620
    -0.42462
    -0.52383
    -0.22620
    -0.29234
    -0.34194
    -0.34194
    -0.39155
    -0.55690
    -0.50729
    -0.40808
    -0.40808
    -0.50729
    -0.47422
    -0.67264
    -0.44115
     0.30291
    -0.45769
    -0.17660
    -0.06085
     0.31944
     0.51786
     0.91469
     1.72489
     2.12173
     2.27054
     2.86579
     2.79965
     1.70836
     3.46104
     3.56025
     3.04767
     3.01460
     2.61777
     1.70836
     0.17063
    -0.50729
    -0.12699
     0.74935
     1.87371
    -0.37501
    -1.69779
    -2.50799
    -2.55760
    -2.49146
    -2.59067
    -2.19383
    -2.06156
    -1.54898
    -1.84660
    -1.51591
    -0.80492
    -0.72224
    -0.58997
    -0.57343
    -0.50729
    -0.68917
    -0.63957
    -0.62304
    -0.42462
    -0.19313
    -0.40808
    -0.17660
    -0.25927
     0.02182
    -0.25927
    -0.44115
    -0.22620
    -0.19313
    -0.14353
    -0.06085
    -0.04432
    -0.07739
    -0.25927
     0.00528
     0.02182
     0.26984
    -0.02779
    -0.12699
     0.00528
     0.05489
     0.10449
    -0.06085
    -0.06085
    -0.01125
     0.07142
     0.23677
     0.43519
     0.30291
     0.08796
    -0.12699
     0.15410
     0.48479
     0.40212
     0.38558
     0.55093
     0.23677
     0.56746
     0.33598
     0.40212
     0.84855
     0.71628
     0.51786
     0.53440
     0.69974
     0.41865
     0.79895
     0.38558
     0.68321
     0.81549
     0.86509
     0.83202
     0.51786
     0.60053
     0.66667
     0.69974
     0.61707
     0.93123
     0.56746
     0.65014
     0.81549
     0.55093
     0.71628
     0.28637
     0.53440
     0.56746
     0.23677
     0.51786
     0.13756
     0.26984
     0.10449
     0.05489
     0.22024
     0.40212
    -0.17660
     0.05489
    -0.09392
    -0.04432
    -0.32541
    -0.49076
    -0.37501
    -0.22620
    -0.16006
    -0.22620
    -0.44115
    -0.12699
    -0.45769
    -0.27581
    -0.47422
    -0.47422
    -0.54036
    -0.82145
    -0.22620
    -0.30888
    -0.20967
    -0.95373
    -0.63957
    -0.68917
    -0.40808
    -0.49076
    -0.55690
    -0.77185
    -0.77185
    -1.10254
    -0.87106
    -0.22620
    -0.67264
    -0.92066
    -0.45769
    -0.19313
    -0.49076
    -1.10254
    -1.79700
    -1.35056
    -0.92066
    -1.06947
    -1.16868
    -1.20175
    -1.41670
    -1.33403
    -0.78838
    -0.93719
    -0.80492
    -1.15215
    -1.43324
    -1.18522
    -0.63957
     0.13756
     0.07142
     0.41865
    -0.14353
    -0.65610
     0.40212
     0.45172
     0.66667
     1.85717
     3.14688
     2.30361
     1.24539
     0.25330
     0.58400
     1.22885
     1.19578
     1.01390
     1.69183
     2.22094
     3.46104
     1.21232
     0.31944
     0.02182
    -0.50729
    -0.34194
     0.45172
     0.18717
     0.28637
    -0.34194
    -0.44115
    -0.35848
    -0.09392
    -0.27581
    -0.85452
    -0.73878
    -0.77185
    -0.30888
    -0.22620
    -0.29234
    -0.29234
    -0.35848
    -0.12699
    -0.11046
    -0.14353
    -0.06085
    -0.11046
    -0.19313
     0.18717
    -0.06085
     0.00528
    -0.20967
    -0.30888
     0.13756
     0.25330
     0.22024
     0.12103
    -0.49076
    -0.27581
    -0.01125
     0.40212
     0.22024
    -0.27581
    -0.42462
    -0.01125
     0.26984
     0.08796
     0.02182
    -0.35848
    -0.40808
     0.07142
     0.22024
    -0.19313
    -0.19313
    -0.37501
    -0.24274
    -0.29234
     0.10449
    -0.14353
    -0.17660
    -0.25927
    -0.14353
    -0.12699
    -0.27581
    -0.39155
    -0.35848
    -0.02779
    -0.09392
    -0.02779
     0.08796
    -0.44115
    -0.19313
    -0.39155
    -0.06085
     0.03835
    -0.35848
    -0.49076
    -0.32541
    -0.04432
    -0.07739
    -0.02779
    -0.04432
    -0.54036
     0.22024
    -0.01125
    -0.01125
    -0.32541
    -0.16006
    -0.27581
     0.08796
     0.13756
    -0.02779
    -0.30888
    -0.01125
     0.41865
     0.31944
     0.17063
    -0.01125
    -0.16006
    -0.16006
    -0.35848
    -0.60650
    -0.72224
    -0.45769
    -0.22620
     0.07142
     0.63360
    -0.35848
    -1.06947
    -0.83799
    -0.83799
    -0.49076
     0.26984
     0.38558
     0.23677
    -0.25927
    -0.55690
     0.86509
     1.16271
     1.36113
     2.45242
     2.58470
     3.08074
     1.72489
     0.61707
    -0.06085
     0.35251
     0.98083
     1.31153
     1.54301
     1.08004
     1.49341
     2.18787
     0.45172
    -1.49938
    -1.68126
    -1.36710
    -1.23482
    -0.12699
     0.00528
    -0.27581
    -0.34194
    -0.58997
    -0.32541
    -0.07739
    -0.35848
    -0.58997
    -0.58997
    -0.17660
     0.02182
     0.18717
    -0.35848
    -0.07739
    -0.49076
    -0.04432
     0.18717
     0.10449
    -0.04432
     0.17063
    -0.12699
     0.23677
     0.00528
     0.03835
     0.02182
     0.26984
     0.13756
     0.13756
     0.00528
     0.03835
    -0.11046
     0.02182
     0.45172
     0.46826
     0.03835
    -0.17660
     0.00528
     0.31944
    -0.09392
     0.35251
     0.18717
     0.05489
     0.25330
     0.50133
     0.00528
     0.25330
    -0.01125
    -0.04432
     0.69974
     0.50133
     0.36905
    -0.02779
     0.23677
     0.45172
     0.41865
     0.41865
     0.31944
     0.43519
     0.58400
     0.69974
     0.68321
     0.51786
     0.38558
     0.03835
     0.83202
     0.94776
     0.81549
     0.65014
     0.40212
     0.65014
     0.93123
     0.63360
     0.76588
     0.65014
     0.50133
     0.68321
     0.73281
     0.66667
     0.63360
     0.07142
     0.66667
     1.04697
     0.71628
     0.33598
     0.26984
     0.43519
     0.45172
     0.63360
     0.65014
     0.71628
     0.60053
     0.60053
     0.86509
     0.53440
     0.60053
    -0.07739
    -0.49076
    -0.22620
    -0.06085
     0.02182
    -0.24274
     0.10449
    -0.30888
    -0.35848
    -0.55690
    -0.01125
     0.33598
     0.05489
    -0.25927
    -0.52383
    -0.32541
    -0.37501
     0.30291
     1.39420
     1.65876
     2.58470
     2.07212
     0.35251
    -1.66472
    -2.07809
    -1.00333
    -0.25927
     0.43519
     0.60053
     0.66667
     1.11311
    -1.35056
    -1.91274
    -2.55760
    -1.97888
    -1.44977
    -0.93719
    -1.10254
    -0.93719
    -0.82145
    -1.20175
    -0.87106
    -1.25135
    -1.16868
    -1.20175
    -1.15215
    -0.92066
    -0.85452
    -0.80492
    -0.97026
    -1.06947
    -0.95373
    -0.35848
    -0.72224
    -0.97026
    -0.63957
    -0.90413
    -0.47422
    -0.78838
    -0.40808
    -0.72224
    -1.08601
    -0.39155
    -0.50729
    -0.57343
    -0.87106
    -0.77185
    -0.30888
    -0.24274
    -0.39155
    -0.49076
    -0.55690
    -0.34194
    -0.55690
    -0.17660
    -0.42462
    -0.22620
    -0.11046
    -0.42462
    -0.20967
    -0.14353
    -0.04432
    -0.75531
    -0.12699
    -0.09392
    -0.45769
    -0.20967
    -0.24274
    -0.24274
    -0.49076
    -0.01125
    -0.42462
     0.28637
    -0.20967
    -0.22620
    -0.39155
     0.17063
    -0.02779
    -0.09392
    -0.06085
     0.10449
     0.00528
     0.08796
     0.02182
    -0.04432
     0.10449
    -0.19313
    -0.20967
     0.13756
     0.05489
     0.12103
    -0.07739
    -0.11046
     0.12103
    -0.12699
    -0.27581
     0.07142
    -0.07739
     0.13756
     0.02182
    -0.40808
    -0.49076
    -0.90413
    -0.58997
    -0.68917
    -0.72224
    -0.20967
    -0.68917
    -0.72224
    -0.93719
    -1.11908
    -1.58205
    -1.23482
    -1.49938
    -1.79700
    -0.68917
     0.17063
     0.43519
     1.47687
     1.77450
     1.70836
     2.88233
     2.83272
     2.05559
     1.92331
     2.41935
     2.93193
     3.65946
     3.84134
     4.10589
     4.32085
     4.45312
     4.46966
     1.32806
     1.11311
     0.86509
     0.98083
     1.31153
     1.16271
     1.12964
     0.79895
     0.40212
     0.73281
    -0.09392
    -0.06085
    -0.40808
    -0.29234
    -0.16006
    -0.35848
    -0.22620
    -0.44115
    -0.42462
    -0.62304
     0.00528
    -0.20967
    -0.30888
    -0.54036
    -0.20967
    -0.25927
    -0.25927
    -0.49076
    -0.39155
    -0.45769
    -0.44115
    -0.11046
    -0.16006
    -0.07739
    -0.77185
    -0.22620
     0.03835
    -0.29234
    -0.14353
    -0.32541
    -0.54036
    -0.25927
    -0.07739
    -0.24274
     0.00528
    -0.37501
    -0.24274
    -0.06085
     0.00528
    -0.16006
    -0.45769
    -0.34194
    -0.06085
     0.02182
     0.20370
    -0.09392
    -0.34194
    -0.29234
    -0.06085
    -0.17660
    -0.06085
    -0.29234
    -0.35848
    -0.34194
    -0.25927
    -0.39155
    -0.40808
    -0.60650
    -0.68917
    -0.67264
    -0.34194
    -0.98680
    -1.23482
    -1.33403
    -1.76393
    -1.58205
    -1.43324
    -1.49938
    -1.63165
    -1.49938
    -1.46631
    -1.56551
    -1.73086
    -2.21037
    -1.81353
    -1.78047
    -1.56551
    -1.38363
    -1.41670
    -1.87967
    -1.73086
    -1.78047
    -2.55760
    -2.37572
    -0.95373
    -0.54036
     0.65014
     1.41074
     1.47687
     0.96430
     0.53440
     0.28637
     1.03044
     1.75796
     2.38628
     2.33668
     1.92331
     2.32014
     2.13826
     2.20440
     2.02252
     1.42727
     2.60123
     1.16271
    -0.24274
     0.05489
    -0.06085
    -0.34194
     0.12103
     0.65014
     0.51786
    -0.01125
     0.00528
    -0.16006
    -0.24274
    -0.39155
    -0.45769
    -0.78838
    -0.73878
    -0.54036
    -0.78838
    -0.63957
    -0.80492
    -1.00333
    -0.90413
    -0.98680
    -0.68917
    -0.77185
    -1.13561
    -1.01987
    -1.18522
    -1.08601
    -1.00333
    -1.06947
    -1.25135
    -1.15215
    -1.06947
    -0.85452
    -1.21828
    -1.48284
    -1.21828
    -1.15215
    -0.65610
    -0.78838
    -1.08601
    -1.15215
    -0.90413
    -0.78838
    -0.55690
    -0.40808
    -1.00333
    -0.58997
    -0.24274
    -0.14353
    -0.40808
    -1.05294
    -0.40808
    -0.20967
    -0.19313
    -0.06085
    -0.16006
    -0.27581
    -0.42462
    -0.06085
    -0.11046
     0.20370
    -0.40808
    -0.39155
    -0.20967
    -0.06085
    -0.14353
    -0.32541
    -0.34194
    -0.20967
     0.07142
     0.03835
    -0.01125
    -0.37501
    -0.52383
    -0.42462
    -0.12699
     0.35251
    -0.11046
    -0.35848
    -0.22620
    -0.14353
     0.03835
    -0.07739
    -0.37501
    -0.19313
    -0.19313
    -0.04432
    -0.01125
    -0.07739
    -0.29234
    -0.34194
    -0.35848
     0.36905
     0.07142
    -0.22620
    -0.32541
     0.02182
    -0.16006
    -0.29234
    -0.37501
    -0.25927
    -0.50729
    -0.35848
    -0.24274
    -0.20967
    -0.57343
    -0.65610
    -0.60650
    -0.45769
    -0.27581
    -0.80492
    -0.95373
    -0.88759
    -0.78838
    -0.52383
    -1.01987
    -1.13561
    -1.06947
    -1.35056
    -1.43324
    -1.48284
    -2.19383
    -2.90483
    -2.30958
    -2.01195
    -1.96235
    -1.69779
    -2.09462
    -1.71433
    -1.23482
    -0.68917
     0.63360
     1.54301
     0.53440
     1.34460
     2.84926
     2.43589
     3.29569
     4.86649
     5.19719
     5.14758
     4.56887
     2.94846
     2.91539
     2.53510
     1.87371
     1.04697
     1.27846
     0.71628
    -0.92066
    -1.35056
    -0.58997
    -0.01125
    -2.22690
    -2.29304
    -3.13631
    -2.92136
    -1.94581
    -1.31749
    -1.23482
    -1.25135
    -1.03640
    -0.65610
    -0.57343
    -0.83799
    -0.62304
    -0.78838
    -0.77185
    -0.70571
    -0.75531
    -1.01987
    -0.95373
    -0.95373
    -0.57343
    -0.58997
    -0.55690
    -0.75531
    -0.55690
    -1.00333
    -0.44115
    -0.39155
    -0.49076
    -0.63957
    -0.77185
    -0.19313
    -0.02779
    -0.30888
    -0.17660
    -0.52383
    -0.32541
    -0.29234
    -0.17660
    -0.07739
    -0.20967
    -0.32541
    -0.12699
    -0.17660
     0.00528
    -0.20967
    -0.19313
    -0.06085
    -0.17660
     0.28637
    -0.17660
    -0.42462
    -0.24274
     0.00528
     0.00528
    -0.02779
    -0.24274
    -0.25927
    -0.11046
     0.22024
    -0.12699
    -0.12699
    -0.40808
     0.26984
    -0.01125
     0.13756
     0.35251
    -0.12699
    -0.24274
     0.31944
     0.48479
     0.30291
     0.13756
     0.15410
    -0.01125
     0.28637
     0.53440
     0.20370
     0.15410
     0.28637
     0.43519
     0.53440
     0.56746
     0.18717
    -0.25927
     0.40212
     0.45172
     0.86509
     0.28637
     0.13756
     0.66667
     0.36905
     0.28637
     0.61707
     0.41865
     0.15410
     0.50133
     0.53440
     0.68321
     0.56746
     0.15410
     0.13756
     0.60053
     0.55093
     0.88162
     0.38558
     0.46826
     0.50133
     0.46826
     0.71628
     0.79895
     0.69974
     0.61707
     0.94776
     1.17925
     1.17925
     0.84855
     0.35251
     0.15410
     0.46826
     0.30291
     0.12103
     0.23677
    -0.20967
    -0.09392
    -0.06085
     0.78242
     0.71628
     0.07142
     0.12103
     0.76588
     2.07212
     3.09728
     5.14758
     6.13966
     6.50343
     6.15620
     3.90748
     3.06421
     4.48619
     4.42005
     2.83272
     2.32014
     2.53510
     2.15480
     2.07212
     1.49341
     1.03044
    -2.39225
    -3.59928
    -3.92998
    -3.79770
    -2.80562
    -2.60720
    -2.16076
    -1.68126
    -1.58205
    -1.16868
    -0.77185
    -0.58997
    -0.14353
     0.22024
     0.20370
     0.48479
     0.40212
     0.50133
     0.66667
     0.88162
     0.89816
     1.11311
     0.98083
     1.11311
     1.29499
     0.86509
     1.09658
     1.29499
     1.39420
     1.17925
     0.96430
     1.55955
     1.41074
     1.29499
     0.86509
     1.31153
     1.60915
     1.29499
     1.42727
     1.52648
     1.41074
     0.91469
     1.21232
     1.44380
     1.14618
     0.91469
     0.98083
     0.50133
     1.01390
     0.50133
     0.30291
     0.17063
     0.38558
    -0.11046
     0.33598
    -0.42462
    -0.12699
    -0.87106
    -0.73878
    -0.55690
    -0.40808
    -0.67264
    -0.68917
    -0.58997
    -0.54036
    -0.87106
    -0.98680
    -0.67264
    -0.75531
    -0.47422
    -0.42462
    -0.42462
    -0.25927
    -0.70571
    -0.55690
    -0.55690
    -0.40808
    -0.20967
    -0.24274
    -0.44115
    -0.39155
    -0.37501
    -0.22620
    -0.24274
    -0.16006
    -0.25927
    -0.29234
     0.08796
    -0.04432
    -0.24274
    -0.29234
     0.23677
     1.12964
     0.02182
     0.18717
    -0.16006
     0.02182
     0.22024
     0.45172
     0.13756
     0.13756
     0.35251
     0.12103
    -0.09392
     0.30291
     0.07142
    -0.20967
    -0.37501
     0.00528
     0.20370
    -0.06085
     0.07142
    -0.04432
    -0.12699
     0.26984
    -0.12699
    -0.04432
     0.22024
     0.05489
     0.31944
     0.20370
     0.55093
     0.30291
    -0.04432
     0.08796
     0.53440
     0.31944
     0.65014
     0.30291
     0.30291
     0.61707
     0.55093
     0.58400
     1.12964
     0.79895
     0.81549
     1.09658
     0.84855
     0.33598
     0.17063
    -0.34194
     0.26984
     0.23677
     0.15410
     0.15410
    -0.09392
    -0.14353
     0.13756
    -0.12699
    -0.49076
    -0.68917
     0.22024
     1.09658
     2.12173
     4.78382
     5.77590
     6.80105
     6.40422
     3.74213
     3.47757
     3.79173
     2.12173
     2.66737
     3.34530
     3.67599
     4.43659
     4.02322
     2.78312
     1.27846
    -2.83869
    -2.73948
    -3.58275
    -3.30166
    -2.60720
    -1.78047
    -1.56551
    -1.56551
    -1.71433
    -1.68126
    -1.56551
    -1.20175
    -1.08601
    -1.03640
    -1.23482
    -0.90413
    -0.44115
    -0.29234
    -0.29234
    -0.37501
    -0.58997
    -0.09392
    -0.35848
    -0.06085
    -0.04432
    -0.39155
    -0.06085
    -0.35848
    -0.20967
    -0.19313
    -0.35848
    -0.29234
    -0.32541
    -0.09392
    -0.12699
    -0.40808
    -0.42462
    -0.52383
    -0.24274
    -0.14353
     0.03835
    -0.65610
    -0.25927
    -0.19313
    -0.30888
     0.03835
    -0.12699
    -0.49076
    -0.32541
     0.08796
     0.10449
    -0.24274
    -0.14353
    -0.25927
    -0.02779
     0.40212
     0.25330
     0.03835
    -0.16006
    -0.04432
     0.20370
     0.43519
     0.38558
     0.00528
     0.10449
     0.45172
     0.84855
     0.58400
     0.46826
     0.05489
     0.23677
     0.38558
     0.56746
     0.60053
     0.00528
     0.22024
     0.00528
     0.58400
     0.91469
     0.93123
     0.41865
     0.35251
     0.25330
     0.25330
     0.20370
     0.00528
     0.23677
     0.66667
     0.58400
     0.40212
    -0.49076
    -0.58997
    -0.82145
    -0.34194
     0.12103
    -0.42462
    -0.58997
    -0.78838
    -0.52383
    -0.40808
    -0.58997
    -0.83799
    -0.85452
    -0.65610
    -0.11046
    -0.07739
    -0.40808
    -0.52383
    -0.32541
    -0.39155
    -0.19313
     0.20370
    -0.32541
    -0.39155
    -0.34194
    -0.12699
     0.15410
    -0.22620
    -0.32541
    -0.27581
     0.23677
     0.10449
    -0.25927
     0.05489
    -0.25927
    -0.49076
    -0.06085
     0.33598
    -0.11046
    -0.49076
     0.15410
    -0.01125
     0.22024
    -0.24274
     0.33598
     0.25330
     0.61707
     0.20370
    -0.01125
    -0.65610
    -1.25135
    -0.87106
    -0.97026
    -0.42462
    -0.37501
    -0.49076
    -0.49076
    -0.57343
    -1.15215
    -2.14423
    -1.38363
    -0.16006
     0.86509
     3.29569
     6.58610
     6.85066
     6.73491
     4.42005
     1.97292
     2.65084
     1.49341
     1.24539
     1.89024
     3.59332
     5.01530
     3.97362
     3.17995
    -1.20175
    -3.68196
    -3.97958
    -4.29374
    -3.97958
    -3.86384
    -3.28512
    -3.20245
    -2.30958
    -2.32611
    -2.19383
    -2.30958
    -1.78047
    -1.58205
    -1.43324
    -1.20175
    -1.36710
    -1.05294
    -0.92066
    -0.44115
    -0.45769
    -0.58997
    -0.70571
    -0.75531
    -0.57343
    -0.47422
    -0.17660
    -0.58997
    -0.65610
    -0.37501
    -0.50729
    -0.40808
    -0.63957
    -0.47422
    -0.54036
    -0.57343
    -0.29234
    -0.60650
    -0.82145
    -0.88759
    -0.73878
    -0.57343
    -0.34194
    -0.92066
    -0.57343
    -0.73878
    -0.50729
    -0.70571
    -0.65610
    -0.75531
    -0.92066
    -0.54036
    -0.45769
    -0.52383
    -0.62304
    -0.95373
    -0.98680
    -0.60650
    -0.47422
    -0.45769
    -0.98680
    -0.68917
    -0.68917
    -0.52383
    -0.62304
    -0.49076
    -0.57343
    -0.62304
    -0.39155
    -0.49076
    -0.50729
    -0.34194
    -0.67264
    -0.34194
    -0.24274
    -0.07739
    -0.19313
    -0.65610
    -0.34194
    -0.01125
    -0.30888
    -0.40808
    -0.45769
    -0.16006
    -0.09392
    -0.06085
     0.00528
    -0.50729
    -0.40808
    -0.29234
    -0.04432
     0.08796
    -0.24274
    -0.35848
    -0.11046
    -0.34194
    -0.04432
    -0.12699
    -0.24274
    -0.40808
    -0.24274
    -0.09392
     0.00528
    -0.06085
    -0.50729
    -0.54036
    -0.11046
    -0.06085
    -0.04432
    -0.42462
    -0.44115
    -0.12699
    -0.20967
    -0.12699
    -0.45769
    -0.44115
    -0.06085
    -0.30888
    -0.29234
     0.05489
    -0.25927
    -0.70571
     0.02182
     0.17063
     0.30291
     0.03835
    -0.12699
    -0.29234
    -0.58997
    -0.57343
    -0.70571
    -1.35056
    -0.98680
    -0.32541
     0.58400
     0.61707
     1.36113
     0.63360
     1.42727
     3.16342
     4.78382
     6.23887
     6.05699
     6.12313
     4.42005
     3.57678
     4.48619
     5.31293
     3.31223
     2.41935
     2.32014
     1.39420
     0.38558
    -0.17660
    -0.85452
    -0.97026
    -3.69849
    -4.64097
    -4.93860
    -4.88899
    -4.04572
    -3.68196
    -2.88829
    -2.27651
    -1.96235
    -1.87967
    -1.15215
    -0.93719
    -0.92066
    -0.65610
    -1.03640
    -0.47422
    -0.11046
    -0.27581
    -0.09392
    -0.25927
    -0.17660
    -0.35848
    -0.30888
    -0.07739
    -0.20967
    -0.25927
    -0.16006
    -0.45769
    -0.16006
    -0.24274
    -0.17660
    -0.55690
    -0.37501
    -0.14353
    -0.67264
    -0.44115
    -0.42462
    -0.65610
    -0.55690
    -0.50729
    -0.49076
    -0.45769
    -0.60650
    -0.42462
    -0.50729
    -0.62304
    -0.78838
    -0.68917
    -0.75531
    -0.27581
    -0.60650
    -0.24274
    -0.60650
    -0.70571
    -0.67264
    -0.63957
    -0.24274
    -0.40808
    -0.27581
    -0.55690
    -0.67264
    -0.32541
    -0.52383
    -0.40808
    -0.40808
    -0.32541
    -0.39155
    -0.35848
    -0.17660
    -0.32541
    -0.57343
    -0.58997
    -0.12699
    -0.16006
    -0.37501
    -0.25927
    -0.27581
    -0.11046
    -0.16006
    -0.30888
    -0.24274
    -0.39155
    -0.19313
     0.15410
    -0.07739
    -0.20967
    -0.24274
    -0.25927
    -0.09392
    -0.02779
     0.08796
    -0.12699
    -0.06085
    -0.02779
     0.22024
     0.00528
    -0.06085
     0.07142
     0.05489
    -0.30888
     0.33598
     0.45172
     0.17063
    -0.19313
     0.10449
     0.08796
     0.31944
     0.33598
     0.02182
     0.12103
     0.15410
     0.20370
     0.40212
     0.20370
     0.00528
     0.18717
     0.56746
     0.36905
     0.18717
     0.15410
     0.07142
     0.28637
     0.40212
     0.50133
     0.17063
     0.28637
     0.68321
     0.73281
     0.38558
     0.83202
     0.74935
     1.08004
     1.32806
     1.57608
     0.68321
     0.26984
     0.98083
     2.53510
     3.56025
     5.51134
     6.75145
     6.71838
     5.75937
     3.85787
     3.17995
     2.15480
     1.85717
     2.12173
     2.65084
     3.51064
     3.75867
     3.16342
    -0.22620
    -2.77255
    -3.05364
    -3.86384
    -3.43394
    -3.73156
    -3.79770
    -3.40087
    -3.21899
    -3.33473
    -2.87176
    -2.50799
    -2.40878
    -1.92928
    -1.66472
    -1.16868
    -1.40017
    -1.10254
    -0.68917
    -0.39155
    -0.68917
    -0.19313
    -0.49076
    -0.29234
    -0.40808
    -0.19313
    -0.07739
     0.02182
    -0.20967
    -0.29234
     0.00528
     0.02182
    -0.17660
    -0.24274
    -0.35848
     0.20370
     0.18717
    -0.06085
    -0.20967
    -0.35848
    -0.09392
    -0.16006
     0.12103
    -0.22620
    -0.27581
    -0.45769
     0.12103
     0.35251
    -0.22620
    -0.57343
    -0.39155
    -0.22620
     0.03835
     0.03835
    -0.29234
    -0.29234
    -0.34194
    -0.37501
    -0.35848
    -0.22620
    -0.49076
    -0.44115
    -0.55690
    -0.34194
    -0.35848
    -0.78838
    -0.65610
    -0.68917
    -0.42462
    -0.25927
    -0.54036
    -0.63957
    -0.93719
    -0.58997
    -0.45769
    -0.32541
    -0.49076
    -0.39155
    -0.50729
    -0.34194
    -0.16006
    -0.24274
    -0.30888
    -0.20967
    -0.20967
    -0.11046
    -0.07739
    -0.04432
    -0.77185
    -1.00333
    -0.22620
    -0.04432
     0.02182
    -0.24274
    -0.63957
    -0.35848
     0.07142
    -0.45769
    -0.40808
    -0.45769
    -0.19313
     0.03835
    -0.01125
     0.10449
    -0.27581
    -0.12699
    -0.19313
     0.41865
     0.26984
    -0.30888
    -0.24274
     0.10449
     0.10449
     0.20370
    -0.02779
    -0.24274
     0.05489
    -0.01125
    -0.57343
     0.50133
     0.18717
    -0.19313
    -0.11046
     0.12103
     0.36905
    -0.09392
    -0.35848
     0.20370
     0.31944
     0.30291
    -0.11046
     0.12103
    -0.04432
     0.40212
     0.28637
     0.35251
    -0.14353
     0.17063
     0.08796
     0.22024
     0.25330
     0.28637
    -0.01125
    -0.07739
     0.35251
     0.58400
     0.66667
     0.60053
     0.58400
     0.68321
     0.51786
     0.50133
    -0.11046
    -0.50729
     0.71628
     1.29499
     1.72489
     0.53440
    -0.75531
     0.13756
     0.73281
     1.57608
     3.44451
     4.27124
     5.31293
     5.32946
     4.18857
     3.21302
     2.40282
     2.13826
     2.55163
     2.71698
     4.55233
     4.23817
     4.60194
     1.89024
    -1.46631
    -0.42462
    -1.68126
    -1.91274
    -2.54106
    -2.47492
    -2.45839
    -2.24344
    -2.70641
    -2.65681
    -2.88829
    -2.80562
    -2.40878
    -2.04502
    -2.11116
    -2.25997
    -1.94581
    -1.59858
    -1.49938
    -1.48284
    -1.73086
    -1.21828
    -1.38363
    -1.13561
    -1.08601
    -1.16868
    -1.06947
    -1.48284
    -1.18522
    -0.58997
    -0.54036
    -1.06947
    -0.83799
    -0.82145
    -0.52383
    -0.80492
    -0.97026
    -0.67264
    -0.72224
    -0.37501
    -0.25927
    -0.34194
    -0.49076
    -0.45769
    -0.80492
    -0.02779
     0.08796
    -0.06085
    -0.09392
    -0.27581
     0.10449
    -0.04432
    -0.06085
    -0.16006
    -0.06085
    -0.11046
    -0.11046
     0.28637
    -0.06085
    -0.19313
    -0.44115
    -0.11046
     0.02182
     0.25330
    -0.32541
    -0.42462
     0.46826
    -0.12699
    -0.16006
    -0.07739
    -0.29234
     0.30291
     0.13756
     0.13756
     0.20370
     0.13756
    -0.20967
    -0.29234
     0.15410
     0.43519
    -0.22620
     0.00528
    -0.17660
     0.40212
     0.03835
     0.03835
     0.08796
    -0.11046
     0.07142
     0.17063
     0.46826
     0.15410
     0.13756
    -0.17660
     0.23677
     0.35251
     0.46826
     0.02182
     0.00528
     0.05489
     0.15410
     0.10449
    -0.11046
     0.03835
     0.10449
     0.15410
     0.03835
     0.03835
    -0.01125
    -0.35848
    -0.02779
     0.25330
     0.08796
    -0.01125
    -0.27581
     0.00528
    -0.16006
    -0.20967
     0.17063
     0.10449
    -0.12699
    -0.12699
     0.30291
     0.18717
    -0.14353
    -0.11046
    -0.01125
     0.30291
     0.46826
     0.18717
     0.03835
     0.20370
     0.40212
     0.17063
     0.45172
     0.56746
     0.25330
     0.35251
     0.36905
     0.45172
     0.56746
     0.22024
     0.26984
     0.68321
     0.53440
     0.74935
     0.26984
     0.45172
     0.48479
     0.45172
     0.56746
     0.46826
     0.63360
     0.38558
     0.36905
     0.55093
     0.40212
     0.58400
     0.08796
     0.33598
     0.73281
     0.73281
     0.65014
     0.81549
     0.99737
     0.78242
     0.53440
    -0.19313
    -0.06085
    -0.20967
     0.05489
    -0.11046
     0.30291
     0.03835
    -0.12699
     0.03835
    -0.02779
    -0.30888
    -0.68917
    -0.39155
     0.13756
     0.26984
     1.77450
     3.80827
     4.46966
     5.23026
     4.37045
     2.73351
     2.10519
     1.49341
     1.06351
     1.80757
     2.79965
     3.64292
     3.77520
     3.31223
     0.40212
    -1.64819
    -1.91274
    -2.77255
    -2.27651
    -1.76393
    -1.84660
    -1.89621
    -1.83007
    -1.63165
    -1.49938
    -1.78047
    -1.15215
    -1.31749
    -1.21828
    -0.80492
    -1.03640
    -0.54036
    -0.77185
    -0.85452
    -0.24274
    -0.19313
    -0.37501
    -0.62304
    -0.34194
    -0.39155
    -0.20967
    -0.45769
    -0.39155
    -0.52383
    -0.07739
    -0.32541
    -0.04432
    -0.22620
    -0.14353
    -0.24274
    -0.12699
    -0.25927
     0.17063
     0.03835
     0.00528
    -0.16006
    -0.19313
    -0.07739
    -0.52383
    -0.11046
    -0.02779
    -0.07739
    -0.14353
    -0.24274
    -0.40808
    -0.54036
    -0.25927
    -0.20967
    -0.49076
    -0.44115
    -0.07739
    -0.34194
    -0.37501
    -0.47422
    -0.45769
    -0.55690
    -0.44115
    -0.50729
    -0.45769
    -0.34194
    -0.50729
    -0.67264
    -0.65610
    -0.39155
    -0.35848
    -0.62304
    -0.37501
    -0.83799
    -0.47422
    -0.54036
    -0.52383
    -0.58997
    -0.45769
    -0.63957
    -0.50729
    -0.52383
    -0.20967
    -1.06947
    -0.83799
    -0.57343
    -0.44115
    -0.32541
    -0.73878
    -0.58997
    -0.45769
    -0.65610
    -0.73878
    -0.44115
    -0.75531
    -0.55690
    -0.55690
    -0.44115
    -0.55690
    -0.80492
    -0.68917
    -0.57343
    -0.32541
    -0.57343
    -0.30888
    -0.42462
    -0.32541
    -0.60650
    -0.30888
    -0.57343
    -0.22620
    -0.07739
    -0.34194
    -0.20967
    -0.19313
    -0.14353
    -0.20967
    -0.57343
     0.02182
    -0.12699
    -0.11046
     0.02182
    -0.42462
    -0.07739
    -0.42462
    -0.11046
    -0.32541
    -0.06085
    -0.20967
    -0.04432
     0.13756
     0.35251
     0.03835
    -0.12699
     0.05489
    -0.09392
    -0.44115
    -0.57343
    -1.06947
    -0.34194
    -0.29234
    -0.75531
    -0.30888
     0.22024
    -0.12699
     0.02182
    -0.27581
     0.40212
     0.53440
     1.54301
     3.82480
     4.99877
     5.87511
     4.50273
     2.56817
     2.78312
     2.68391
     1.39420
     1.80757
     2.63430
     2.32014
     2.18787
     2.56817
     2.10519
    -1.89621
    -2.77255
    -3.40087
    -3.28512
    -2.34265
    -2.09462
    -2.11116
    -2.09462
    -2.01195
    -1.83007
    -1.51591
    -1.10254
    -1.23482
    -1.28442
    -1.20175
    -0.85452
    -0.75531
    -0.75531
    -0.82145
    -0.87106
    -0.85452
    -0.27581
    -0.40808
    -0.83799
    -0.68917
    -0.80492
    -0.75531
    -0.60650
    -0.45769
    -0.78838
    -0.85452
    -0.25927
    -0.19313
    -0.44115
    -0.68917
    -0.77185
    -0.40808
    -0.04432
    -0.22620
    -0.49076
    -0.70571
    -0.06085
    -0.75531
    -0.07739
    -0.30888
    -0.60650
    -1.01987
    -0.57343
    -0.40808
    -0.65610
    -0.68917
    -1.11908
    -0.88759
    -0.49076
    -0.52383
    -0.88759
    -0.82145
    -0.98680
    -0.97026
    -0.45769
    -0.32541
    -0.63957
    -0.77185
    -0.85452
    -0.40808
    -0.02779
    -0.39155
    -0.42462
    -0.44115
    -0.25927
    -0.06085
    -0.27581
    -0.37501
    -0.34194
    -0.19313
    -0.17660
     0.02182
     0.13756
    -0.22620
    -0.25927
    -0.39155
    -0.14353
    -0.22620
    -0.54036
    -0.12699
    -0.34194
    -0.32541
    -0.09392
    -0.47422
    -0.75531
    -0.58997
    -0.40808
    -0.35848
    -0.25927
    -0.42462
    -0.49076
    -0.29234
    -0.12699
    -0.04432
    -0.34194
    -0.42462
    -0.19313
    -0.06085
     0.33598
     0.10449
     0.31944
     0.17063
     0.08796
     0.23677
     0.31944
    -0.70571
    -1.10254
    -0.80492
    -0.09392
     0.12103
     0.43519
    -0.42462
    -0.78838
    -0.06085
     0.26984
     0.60053
     0.35251
     0.53440
     1.12964
     1.85717
     3.24609
     4.13896
     4.75075
     4.45312
     3.26262
     2.17133
     2.40282
     3.04767
     1.77450
     1.65876
     2.33668
     1.93985
     1.27846
     1.41074
     1.42727
    -1.68126
    -1.71433
    -1.68126
    -1.83007
    -1.66472
    -0.90413
    -0.70571
    -0.57343
    -0.52383
    -0.49076
    -0.24274
     0.03835
     0.40212
    -0.06085
     0.07142
    -0.17660
    -0.34194
     0.58400
     0.69974
     0.10449
    -0.09392
     0.22024
     0.15410
     0.33598
    -0.04432
    -0.09392
    -0.06085
     0.23677
     0.20370
     0.26984
     0.05489
     0.05489
    -0.20967
     0.31944
     0.25330
     0.43519
     0.02182
    -0.12699
     0.07142
     0.43519
     0.48479
    -0.01125
    -0.17660
     0.22024
     0.41865
     0.48479
     0.28637
    -0.04432
     0.15410
     0.18717
     0.61707
     0.41865
     0.40212
     0.18717
     0.18717
     0.73281
     0.13756
     0.48479
     0.33598
     0.40212
     0.38558
     0.46826
     0.63360
     0.43519
     0.31944
     0.35251
     0.41865
     0.88162
     0.43519
     0.15410
     0.12103
     0.41865
     0.61707
     0.60053
     0.00528
     0.31944
     0.31944
     0.30291
     0.43519
     0.20370
     0.10449
    -0.14353
    -0.17660
     0.55093
     0.53440
     0.18717
     0.00528
     0.02182
     0.17063
     0.30291
    -0.17660
     0.00528
     0.18717
     0.13756
     0.50133
     0.12103
     0.08796
     0.02182
    -0.09392
     0.33598
     0.17063
     0.12103
     0.40212
     0.36905
     0.46826
     0.40212
     0.65014
     0.25330
    -0.19313
    -0.24274
     0.00528
     0.31944
    -2.27651
    -3.96305
     3.64292
     0.96430
     0.68321
    -0.85452
    -0.72224
    -0.16006
     0.20370
    -0.07739
     0.46826
     0.71628
     0.63360
     1.59262
     2.55163
     3.67599
     4.07282
     3.92401
     2.66737
     1.70836
     1.21232
     1.19578
     1.80757
     1.92331
     1.75796
     2.20440
     1.95638
     0.81549
    -0.63957
    -0.49076
    -1.00333
    -0.85452
    -1.23482
    -1.23482
    -1.64819
    -1.11908
    -1.00333
    -1.00333
    -1.05294
    -0.95373
    -0.72224
    -1.05294
    -0.65610
    -0.52383
    -0.58997
    -0.44115
    -0.27581
    -0.25927
    -0.24274
    -0.17660
    -0.49076
    -0.27581
    -0.19313
     0.12103
    -0.16006
     0.12103
    -0.34194
    -0.09392
    -0.25927
    -0.22620
     0.17063
    -0.04432
    -0.24274
    -0.16006
     0.15410
     0.10449
    -0.02779
    -0.24274
     0.05489
     0.02182
     0.15410
    -0.07739
     0.08796
    -0.12699
     0.05489
    -0.11046
     0.07142
     0.00528
    -0.11046
    -0.07739
     0.31944
     0.25330
    -0.16006
    -0.24274
     0.05489
    -0.06085
     0.17063
     0.15410
    -0.30888
     0.17063
    -0.44115
     0.15410
     0.13756
     0.12103
    -0.25927
    -0.06085
    -0.12699
     0.25330
     0.12103
    -0.06085
    -0.32541
     0.03835
     0.38558
     0.17063
     0.18717
    -0.09392
    -0.20967
    -0.39155
     0.05489
     0.25330
     0.23677
    -0.29234
     0.20370
    -0.01125
     0.25330
     0.00528
    -0.40808
    -0.01125
    -0.02779
     0.40212
     0.13756
    -0.07739
    -0.12699
    -0.22620
     0.26984
     0.20370
     0.12103
     0.17063
    -0.04432
     0.12103
     0.15410
     0.07142
     0.05489
     0.22024
    -0.12699
     0.05489
     0.18717
     0.45172
     0.07142
     0.05489
     0.02182
    -0.02779
     0.18717
     0.08796
    -0.02779
    -0.06085
    -0.22620
     0.12103
     0.13756
    -0.16006
     0.00528
     0.03835
    -0.19313
    -0.04432
    -0.29234
    -0.07739
    -0.40808
    -0.06085
     0.17063
    -0.25927
     0.03835
    -0.58997
    -0.55690
    -0.32541
    -0.37501
    -0.34194
     0.35251
     0.96430
     0.79895
     0.74935
     0.96430
     0.48479
     0.28637
     0.94776
     0.98083
     1.01390
     1.32806
     1.65876
     1.79103
     1.47687
     0.33598
    -0.25927
     0.02182
    -0.22620
     0.41865
     1.16271
     1.24539
    -0.02779
    -1.20175
    -0.62304
    -0.73878
    -0.57343
    -0.17660
    -0.19313
    -0.12699
    -0.20967
     0.18717
    -0.20967
    -0.20967
    -0.09392
    -0.17660
    -0.24274
    -0.07739
    -0.14353
    -0.02779
    -0.54036
    -0.14353
     0.03835
     0.03835
    -0.01125
    -0.52383
    -0.12699
    -0.14353
    -0.47422
    -0.19313
    -0.17660
    -0.30888
    -0.25927
    -0.11046
    -0.01125
    -0.06085
    -0.20967
    -0.49076
    -0.07739
    -0.04432
     0.18717
    -0.12699
    -0.29234
    -0.12699
    -0.11046
     0.08796
     0.15410
    -0.07739
    -0.34194
     0.07142
     0.15410
     0.05489
    -0.04432
    -0.27581
    -0.35848
     0.18717
     0.30291
     0.20370
    -0.20967
    -0.01125
     0.13756
    -0.35848
     0.02182
     0.00528
    -0.04432
     0.08796
     0.10449
     0.33598
     0.22024
    -0.17660
    -0.06085
     0.46826
     0.00528
     0.03835
     0.18717
     0.07142
     0.25330
    -0.01125
     0.18717
     0.26984
     0.25330
     0.00528
     0.18717
     0.31944
     0.22024
    -0.09392
    -0.17660
     0.12103
     0.36905
     0.43519
     0.07142
     0.07142
    -0.27581
     0.07142
    -0.09392
     0.31944
    -0.12699
    -0.25927
    -0.04432
     0.43519
     0.05489
    -0.11046
    -0.58997
     0.23677
     0.02182
     0.31944
     0.03835
    -0.12699
    -0.27581
    -0.07739
    -0.14353
     0.35251
    -0.07739
    -0.35848
     0.07142
     0.33598
     0.22024
     0.10449
    -0.19313
    -0.34194
     0.07142
     0.38558
     0.20370
    -0.04432
    -0.22620
    -0.01125
    -0.06085
     0.40212
     0.26984
    -0.17660
    -0.11046
    -0.11046
     0.25330
     0.50133
     0.15410
     0.12103
     0.13756
     0.00528
    -0.06085
     0.05489
    -0.45769
     0.12103
    -0.06085
     0.10449
     0.55093
     0.30291
     0.18717
     0.36905
    -0.11046
     0.22024
     0.40212
     0.43519
     1.16271
     1.80757
     2.81619
     3.17995
     2.38628
     1.32806
     0.43519
     1.22885
     1.67529
     1.50994
     1.75796
     1.77450
     2.20440
     2.13826
     0.22024
     0.02182
    -0.47422
    -0.54036
    -0.37501
    -0.42462
    -0.62304
    -0.68917
    -0.75531
    -0.67264
    -0.40808
    -0.73878
    -0.62304
    -1.05294
    -1.03640
    -0.63957
    -0.78838
    -0.92066
    -0.92066
    -0.73878
    -0.44115
    -0.45769
    -0.54036
    -0.80492
    -0.92066
    -0.95373
    -0.57343
    -0.22620
    -0.54036
    -0.68917
    -0.52383
    -0.19313
    -0.65610
    -0.29234
    -0.30888
    -0.35848
    -0.25927
     0.13756
    -0.07739
    -0.06085
    -0.60650
    -0.22620
     0.30291
     0.20370
    -0.29234
    -0.40808
     0.03835
    -0.12699
     0.15410
     0.18717
    -0.44115
    -0.25927
    -0.29234
    -0.07739
     0.26984
    -0.19313
    -0.06085
    -0.30888
    -0.17660
    -0.04432
     0.13756
    -0.11046
    -0.35848
    -0.37501
     0.05489
     0.17063
    -0.14353
    -0.29234
    -0.24274
    -0.30888
     0.00528
    -0.11046
    -0.16006
    -0.01125
    -0.40808
     0.20370
    -0.14353
    -0.07739
    -0.16006
    -0.29234
     0.10449
     0.08796
    -0.50729
    -0.25927
    -0.24274
    -0.04432
    -0.04432
     0.00528
    -0.17660
     0.18717
    -0.52383
    -0.11046
     0.17063
    -0.09392
    -0.29234
    -0.12699
    -0.30888
    -0.01125
    -0.06085
    -0.14353
     0.00528
    -0.17660
     0.12103
     0.23677
    -0.11046
    -0.12699
    -0.44115
    -0.40808
     0.17063
     0.48479
    -0.22620
    -0.14353
    -0.34194
     0.10449
    -0.01125
    -0.07739
    -0.12699
    -0.30888
    -0.29234
     0.02182
     0.15410
     0.05489
    -0.57343
    -0.68917
     0.12103
    -0.04432
     0.13756
    -0.55690
    -0.42462
    -0.44115
    -0.06085
    -0.22620
    -0.14353
    -0.44115
    -0.37501
    -0.04432
     0.28637
    -0.07739
    -0.32541
    -0.16006
     0.30291
     0.43519
     0.55093
     0.86509
     0.71628
     0.84855
     0.66667
     1.36113
     1.93985
     2.50203
     3.82480
     4.10589
     4.94916
     5.18065
     4.83342
     3.42797
     2.73351
     1.95638
     2.32014
     3.56025
     4.12243
     3.41144
     1.60915
     0.78242
    -0.55690
    -1.11908
    -1.73086
    -2.50799
    -2.57413
    -2.85522
    -2.68987
    -2.85522
    -3.03710
    -2.64027
    -1.99542
    -2.21037
    -2.06156
    -1.94581
    -1.66472
    -1.43324
    -1.05294
    -0.95373
    -1.01987
    -0.60650
    -0.35848
    -0.44115
    -0.22620
    -0.92066
    -1.10254
    -0.29234
    -0.30888
    -0.42462
    -0.37501
    -0.58997
    -0.35848
    -0.34194
    -0.67264
    -0.35848
    -0.49076
    -0.44115
    -0.30888
    -0.25927
    -0.27581
    -0.37501
    -0.75531
    -0.37501
    -0.12699
     0.00528
    -0.32541
    -0.02779
    -0.54036
    -0.27581
    -0.78838
    -0.04432
    -0.12699
    -0.30888
    -0.24274
    -0.06085
     0.07142
     0.12103
    -0.35848
    -0.35848
    -0.07739
    -0.24274
     0.00528
    -0.04432
     0.07142
    -0.29234
    -0.06085
     0.00528
     0.17063
    -0.04432
    -0.45769
     0.12103
     0.03835
    -0.17660
    -0.22620
    -0.27581
     0.05489
    -0.09392
    -0.07739
    -0.06085
     0.12103
     0.05489
    -0.49076
    -0.12699
    -0.01125
     0.07142
    -0.02779
     0.10449
     0.13756
     0.05489
    -0.07739
    -0.14353
     0.25330
     0.07142
    -0.06085
    -0.06085
     0.30291
    -0.02779
    -0.17660
    -0.04432
     0.15410
    -0.11046
     0.07142
     0.35251
    -0.11046
    -0.02779
     0.12103
    -0.14353
    -0.07739
     0.08796
     0.10449
     0.35251
    -0.17660
    -0.14353
    -0.19313
     0.10449
     0.25330
     0.20370
    -0.11046
     0.15410
    -0.09392
     0.25330
     0.20370
     0.03835
     0.17063
     0.02182
     0.40212
     0.15410
     0.18717
     0.30291
     0.02182
     0.00528
     0.28637
     0.20370
     0.35251
     0.35251
    -0.19313
     0.03835
     0.45172
     0.28637
    -0.04432
     0.07142
     0.13756
     0.05489
     0.26984
     0.10449
     0.36905
     0.12103
    -0.04432
     0.03835
     0.35251
     0.55093
     0.13756
     0.22024
     0.20370
     0.36905
     0.23677
    -0.02779
     0.20370
     0.05489
     0.08796
     0.58400
     0.36905
     0.08796
    -0.06085
     0.17063
     0.08796
     0.13756
     0.31944
    -0.06085
    -0.16006
    -0.04432
    -0.14353
    -0.04432
     0.03835
    -0.34194
    -0.55690
    -0.22620
    -0.20967
    -0.27581
    -0.22620
     0.31944
    -0.01125
    -0.06085
     0.13756
    -0.02779
    -0.14353
     0.03835
     0.22024
     0.08796
     1.16271
     1.21232
     0.50133
     0.22024
     0.78242
     1.21232
     2.23747
     3.72560
     4.20510
     4.02322
     3.39490
     3.03114
     2.76658
     1.50994
     1.77450
     1.82410
     2.00599
     2.86579
     2.68391
     2.05559
     0.45172
    -0.42462
    -1.54898
    -1.83007
    -1.86314
    -1.64819
    -1.61512
    -1.74740
    -1.99542
    -1.71433
    -1.31749
    -1.13561
    -0.87106
    -1.10254
    -1.00333
    -1.06947
    -0.75531
    -0.30888
    -0.44115
    -0.67264
    -0.77185
    -0.24274
    -0.07739
    -0.19313
    -0.34194
    -0.49076
    -0.49076
    -0.17660
    -0.37501
     0.02182
    -0.02779
    -0.22620
    -0.14353
     0.28637
     0.07142
    -0.34194
    -0.54036
    -0.07739
     0.31944
     0.03835
     0.03835
    -0.19313
    -0.37501
    -0.24274
    -0.09392
     0.43519
     0.15410
    -0.29234
    -0.29234
    -0.04432
    -0.06085
    -0.12699
    -0.19313
    -0.12699
    -0.07739
     0.22024
     0.07142
    -0.09392
    -0.19313
    -0.12699
    -0.01125
    -0.12699
     0.07142
    -0.02779
    -0.40808
     0.26984
     0.10449
    -0.14353
    -0.01125
    -0.25927
     0.02182
    -0.04432
    -0.06085
     0.25330
    -0.39155
    -0.32541
     0.02182
    -0.09392
     0.18717
    -0.12699
    -0.02779
    -0.27581
     0.17063
    -0.04432
    -0.25927
    -0.62304
    -0.22620
     0.25330
     0.03835
     0.26984
    -0.45769
    -0.34194
    -0.22620
    -0.01125
     0.20370
    -0.11046
    -0.24274
    -0.30888
     0.02182
     0.13756
    -0.04432
    -0.34194
    -0.32541
     0.00528
     0.25330
     0.26984
    -0.07739
    -0.39155
    -0.16006
    -0.06085
     0.51786
     0.10449
     0.08796
     0.60053
     0.38558
     0.55093
     0.23677
     0.12103
     0.02182
     0.28637
     0.56746
     0.69974
     0.41865
     0.12103
     0.08796
    -0.29234
     0.35251
     0.45172
     0.18717
    -0.06085
    -0.34194
     0.05489
     0.41865
    -0.16006
    -0.06085
     0.08796
    -0.09392
     0.07142
     0.60053
     0.20370
     0.10449
    -0.01125
     0.30291
     0.50133
     0.20370
    -0.16006
    -0.45769
    -0.57343
    -0.07739
    -0.09392
     0.15410
     0.17063
     0.18717
    -0.40808
    -0.20967
    -0.16006
    -0.73878
    -0.72224
     0.28637
     0.63360
    -0.01125
    -0.67264
     0.07142
     0.33598
     0.23677
     1.06351
     1.34460
     1.95638
     1.93985
     1.19578
     0.76588
     0.28637
     1.24539
     0.91469
     1.41074
     1.72489
     2.58470
     1.60915
     0.40212
     0.50133
    -0.04432
     0.30291
    -0.04432
    -0.35848
    -0.39155
     0.00528
     0.23677
    -0.12699
    -0.87106
    -0.72224
    -0.97026
    -0.39155
    -0.16006
    -0.35848
    -0.19313
    -0.75531
    -0.24274
     0.03835
    -0.09392
    -0.09392
    -0.60650
    -0.16006
    -0.04432
     0.03835
     0.07142
    -0.29234
    -0.50729
    -0.27581
     0.05489
     0.10449
    -0.14353
    -0.35848
    -0.14353
    -0.01125
    -0.06085
    -0.25927
    -0.16006
    -0.24274
    -0.25927
    -0.06085
     0.05489
     0.02182
    -0.20967
    -0.55690
    -0.19313
    -0.14353
    -0.35848
     0.03835
    -0.55690
    -0.14353
    -0.24274
    -0.17660
    -0.29234
    -0.52383
    -0.30888
    -0.02779
    -0.09392
    -0.12699
    -0.20967
    -0.52383
    -0.12699
    -0.12699
    -0.27581
     0.00528
     0.05489
    -0.06085
    -0.09392
    -0.01125
    -0.37501
    -0.22620
    -0.04432
     0.23677
     0.08796
    -0.06085
    -0.14353
    -0.20967
    -0.06085
     0.40212
     0.07142
     0.03835
    -0.12699
    -0.35848
    -0.01125
    -0.11046
     0.30291
    -0.19313
    -0.30888
     0.03835
     0.20370
     0.17063
    -0.01125
    -0.30888
    -0.17660
     0.23677
     0.08796
     0.17063
     0.20370
     0.18717
     0.13756
     0.08796
     0.31944
     0.08796
     0.05489
     0.15410
     0.20370
     0.18717
     0.02182
     0.33598
    -0.30888
     0.02182
     0.45172
     0.40212
     0.23677
    -0.01125
    -0.29234
     0.05489
     0.10449
     0.13756
    -0.16006
     0.12103
    -0.07739
     0.41865
    -0.02779
     0.33598
     0.08796
    -0.01125
     0.15410
     0.61707
     0.13756
     0.26984
    -0.20967
     0.17063
    -0.27581
    -0.27581
     0.31944
     0.05489
     0.13756
     0.46826
     0.26984
    -0.14353
    -0.22620
    -0.30888
    -0.30888
     0.15410
     0.58400
     0.81549
     0.33598
    -0.39155
    -0.34194
     0.23677
     0.58400
     1.21232
     1.62569
     1.97292
     2.41935
     1.41074
     0.20370
     0.17063
     1.57608
     1.49341
     1.62569
     1.85717
     2.35321
     2.18787
     0.60053
     1.16271
     0.68321
    -2.19383
    -0.85452
     2.41935
     0.71628
     0.31944
    -0.22620
    -0.80492
    -0.50729
    -0.34194
    -0.12699
    -0.14353
     0.00528
    -0.27581
     0.02182
     0.08796
     0.40212
     0.30291
    -0.17660
    -0.20967
    -0.24274
     0.18717
    -0.11046
    -0.55690
    -0.47422
    -0.11046
     0.07142
    -0.17660
    -0.25927
    -0.44115
    -0.67264
    -0.35848
    -0.24274
    -0.32541
    -0.04432
    -0.40808
    -0.44115
    -0.16006
     0.05489
    -0.01125
    -0.35848
    -0.24274
     0.07142
    -0.12699
    -0.06085
     0.13756
    -0.22620
    -0.47422
    -0.07739
     0.18717
     0.15410
    -0.12699
    -0.09392
    -0.32541
    -0.06085
    -0.27581
    -0.27581
    -0.24274
     0.07142
    -0.20967
     0.12103
     0.15410
    -0.16006
     0.05489
     0.03835
     0.00528
     0.18717
     0.15410
     0.00528
     0.26984
     0.50133
     0.33598
    -0.11046
     0.46826
     0.38558
     0.13756
     0.28637
     0.28637
     0.58400
     0.17063
     0.18717
     0.26984
     0.35251
     0.40212
     0.46826
     0.56746
     0.46826
     0.45172
     0.12103
     0.38558
     0.17063
     0.28637
    -0.01125
     0.25330
    -0.39155
    -0.29234
    -0.34194
    -0.42462
    -0.65610
    -0.62304
    -0.72224
    -0.82145
    -1.10254
    -0.95373
    -1.23482
    -1.21828
    -0.90413
    -1.41670
    -1.33403
    -0.92066
    -1.01987
    -1.05294
    -1.41670
    -1.49938
    -0.88759
    -0.80492
    -0.83799
    -0.85452
    -1.26789
    -0.82145
    -0.58997
    -0.93719
    -0.52383
    -0.82145
    -0.73878
    -0.63957
    -0.50729
    -0.25927
    -0.70571
    -0.67264
    -0.45769
    -0.25927
     0.13756
    -0.01125
    -0.45769
    -0.29234
     0.38558
    -0.14353
     0.25330
    -0.01125
    -0.45769
    -0.75531
    -0.37501
     0.23677
    -0.20967
    -0.01125
    -0.11046
     0.15410
    -0.47422
     0.02182
    -1.05294
    -0.67264
    -0.17660
     0.31944
    -0.11046
    -0.77185
    -1.01987
    -0.54036
    -0.32541
     0.50133
     0.66667
     1.52648
     2.08866
     1.47687
     0.84855
     0.63360
     1.09658
     1.17925
     1.22885
     2.46896
     2.70044
     3.44451
     2.65084
     1.44380
     1.59262
     0.84855
     1.26192
     0.58400
     0.58400
     0.60053
     0.66667
     0.31944
     0.13756
    -0.40808
    -0.17660
    -0.07739
    -0.12699
    -0.17660
    -0.14353
    -0.37501
    -0.47422
     0.30291
     0.17063
    -0.16006
    -0.58997
     0.08796
    -0.16006
     0.40212
     0.13756
     0.08796
    -0.04432
     0.02182
     0.35251
     0.17063
     0.30291
    -0.01125
    -0.01125
     0.35251
     0.18717
     0.00528
     0.08796
     0.05489
     0.23677
     0.56746
     0.58400
     0.35251
     0.25330
     0.00528
     0.28637
     0.53440
     0.30291
     0.58400
     0.12103
     0.30291
     0.51786
     1.03044
     0.61707
     0.23677
     0.25330
     0.28637
     0.71628
     0.66667
     0.30291
     0.10449
     0.20370
     0.40212
     0.99737
     0.88162
     0.12103
     0.40212
     0.33598
     0.73281
     0.56746
     0.35251
     0.23677
     0.31944
     0.74935
     0.48479
     0.69974
     0.28637
     0.30291
     0.17063
     0.63360
     0.43519
     0.17063
     0.12103
     0.60053
     0.43519
     0.38558
     0.12103
     0.48479
    -0.11046
     0.55093
     0.43519
     0.15410
    -0.22620
     0.08796
     0.02182
     0.20370
     0.56746
    -0.09392
    -0.16006
     0.23677
     0.28637
     0.26984
    -0.01125
    -0.02779
     0.05489
    -0.01125
     0.51786
     0.60053
    -0.04432
     0.03835
    -0.06085
     0.73281
     0.43519
     0.56746
    -0.12699
     0.48479
     0.43519
     0.22024
     0.53440
     0.15410
     0.13756
     0.25330
     0.79895
     0.76588
     0.45172
     0.28637
     0.13756
     0.40212
     0.68321
     0.83202
     0.25330
     0.08796
     0.61707
     0.74935
     0.71628
     0.65014
     0.38558
     0.30291
     0.30291
     0.46826
     0.61707
     0.10449
     0.30291
    -0.32541
     0.05489
     0.86509
     0.43519
     0.18717
    -0.16006
    -0.11046
     0.33598
     0.08796
    -0.29234
    -0.14353
    -0.22620
    -0.06085
     0.61707
     0.41865
    -0.14353
     0.05489
     0.36905
     1.49341
     1.14618
     0.23677
     0.30291
     1.03044
     1.50994
     2.94846
     3.70906
     4.55233
     4.56887
     2.93193
     1.79103
     1.93985
     1.67529
     0.99737
     1.03044
     1.72489
     1.72489
     0.88162
     1.37767
     1.70836
    -1.56551
    -1.99542
    -2.32611
    -2.49146
    -1.92928
    -1.64819
    -1.26789
    -0.85452
    -1.54898
    -1.20175
    -1.18522
    -0.95373
    -0.83799
    -0.72224
    -1.06947
    -1.00333
    -0.42462
    -0.88759
    -0.54036
    -0.85452
    -0.52383
    -0.60650
    -0.54036
    -0.37501
    -0.45769
    -0.85452
    -1.03640
    -0.68917
    -0.40808
    -0.44115
    -0.62304
    -1.06947
    -0.68917
    -0.49076
    -0.57343
    -0.58997
    -0.95373
    -0.92066
    -0.52383
    -0.52383
    -0.72224
    -0.68917
    -1.08601
    -0.93719
    -0.32541
    -0.27581
    -0.37501
    -0.78838
    -0.85452
    -0.90413
    -0.42462
    -0.95373
    -0.90413
    -1.44977
    -0.85452
    -0.42462
    -0.30888
    -0.77185
    -0.68917
    -1.13561
    -0.97026
    -0.72224
    -0.52383
    -0.78838
    -1.01987
    -0.83799
    -0.62304
    -0.52383
    -0.65610
    -0.19313
    -0.49076
    -0.60650
    -0.60650
    -0.50729
    -0.55690
    -1.01987
    -0.63957
    -0.57343
    -0.32541
    -0.83799
    -0.44115
    -0.27581
    -0.49076
    -0.67264
    -0.57343
    -0.45769
    -0.45769
    -0.29234
    -0.19313
    -0.30888
    -0.47422
    -0.52383
    -0.40808
     0.05489
     0.00528
    -0.16006
    -0.04432
    -0.32541
    -0.25927
    -0.22620
     0.18717
     0.07142
    -0.04432
     0.13756
     0.17063
     0.36905
     0.23677
     0.07142
    -0.42462
     0.50133
     0.38558
     0.30291
     0.48479
     0.17063
     0.22024
     0.25330
     0.48479
     0.69974
     0.13756
     0.28637
     0.30291
     0.48479
     0.41865
     0.46826
     0.10449
     0.61707
     0.43519
     0.61707
     0.53440
     0.56746
     0.15410
     0.07142
     0.38558
     0.23677
     0.40212
     0.61707
     0.41865
     0.28637
     0.56746
     0.46826
    -0.02779
     0.03835
     0.98083
     1.04697
     1.39420
     1.67529
     2.30361
     2.33668
     2.08866
     2.30361
     3.27916
     4.17203
     4.03976
     4.08936
     3.87441
     3.14688
     2.89886
     2.40282
     1.11311
     0.60053
     0.76588
     0.56746
    -0.68917
    -0.37501
     0.26984
    -1.53244
    -3.00403
    -3.00403
    -3.21899
    -2.98750
    -2.98750
    -2.02849
    -1.76393
    -1.84660
    -1.41670
    -0.90413
    -0.44115
    -0.78838
    -0.55690
    -0.37501
    -0.44115
    -0.34194
     0.02182
    -0.09392
    -0.25927
    -0.40808
     0.40212
     0.25330
    -0.06085
    -0.37501
    -0.37501
    -0.24274
     0.13756
     0.05489
     0.02182
    -0.12699
    -0.37501
    -0.11046
     0.12103
     0.12103
    -0.11046
    -0.42462
    -0.30888
    -0.02779
    -0.35848
    -0.17660
    -0.29234
    -0.49076
    -0.14353
     0.08796
     0.03835
    -0.32541
    -0.67264
    -0.47422
    -0.09392
    -0.34194
    -0.17660
    -0.07739
    -0.40808
    -0.52383
    -0.16006
     0.02182
    -0.25927
    -0.25927
    -0.39155
    -0.30888
    -0.16006
    -0.09392
     0.07142
    -0.55690
    -0.12699
     0.07142
     0.18717
     0.20370
    -0.02779
    -0.07739
    -0.20967
     0.23677
    -0.25927
     0.00528
    -0.06085
    -0.07739
     0.00528
     0.07142
    -0.12699
    -0.04432
     0.05489
     0.07142
    -0.30888
     0.00528
    -0.11046
    -0.01125
    -0.45769
     0.00528
     0.02182
    -0.14353
     0.13756
    -0.07739
    -0.01125
    -0.02779
     0.28637
    -0.29234
    -0.22620
    -0.25927
     0.50133
     0.08796
     0.15410
    -0.12699
     0.45172
    -0.22620
     0.12103
     0.25330
     0.02182
     0.13756
    -0.09392
     0.08796
     0.03835
    -0.11046
    -0.01125
     0.15410
    -0.01125
     0.33598
     0.18717
    -0.27581
    -0.44115
    -0.07739
    -0.12699
    -0.22620
     0.12103
    -0.16006
    -0.07739
    -0.06085
     0.58400
     0.36905
     0.26984
     0.15410
     0.53440
     0.65014
     1.04697
     1.12964
     0.76588
     0.61707
     1.26192
     0.63360
     1.03044
     1.29499
     1.49341
     1.22885
     1.93985
     0.76588
     0.46826
     0.53440
     1.19578
     1.67529
     2.99807
     3.57678
     4.08936
     3.01460
     2.98153
     1.72489
     1.57608
     1.42727
     1.14618
     1.70836
     1.90678
     2.53510
     1.22885
     0.07142
    -0.58997
    -1.35056
    -1.61512
    -1.78047
    -2.06156
    -2.47492
    -2.12769
    -2.19383
    -2.11116
    -1.53244
    -1.54898
    -1.53244
    -1.25135
    -1.30096
    -1.18522
    -1.06947
    -0.92066
    -0.82145
    -0.39155
    -0.40808
    -0.49076
    -0.60650
    -0.30888
    -0.47422
    -0.65610
    -0.24274
    -0.30888
    -0.70571
    -0.39155
    -0.24274
     0.10449
    -0.35848
    -0.39155
    -0.52383
    -0.14353
    -0.01125
    -0.04432
    -0.17660
    -0.44115
    -0.06085
    -0.22620
     0.08796
     0.05489
    -0.07739
    -0.25927
     0.13756
     0.26984
     0.00528
    -0.34194
    -0.50729
    -0.25927
     0.07142
     0.31944
     0.07142
    -0.40808
    -0.50729
    -0.32541
    -0.02779
    -0.06085
    -0.12699
    -0.54036
    -0.44115
    -0.14353
     0.08796
    -0.32541
    -0.52383
    -0.60650
    -0.16006
     0.33598
     0.26984
    -0.47422
    -0.58997
    -0.49076
    -0.19313
    -0.12699
    -0.07739
    -0.39155
    -0.39155
    -0.14353
     0.26984
    -0.14353
    -0.01125
    -0.42462
    -0.34194
    -0.14353
     0.17063
     0.00528
    -0.17660
    -0.17660
    -0.42462
     0.46826
     0.41865
     0.20370
     0.03835
     0.12103
     0.05489
     0.08796
     0.17063
     0.00528
     0.26984
     0.30291
     0.33598
     0.55093
     0.25330
     0.23677
     0.18717
     0.46826
     0.38558
     0.08796
     0.25330
     0.13756
     0.38558
     0.41865
     0.26984
     0.36905
     0.13756
     0.58400
     0.40212
     0.48479
     0.41865
     0.12103
     0.02182
     0.28637
     0.66667
     0.40212
     0.02182
     0.30291
     0.86509
     0.60053
     0.35251
     0.03835
     0.10449
     0.36905
     0.84855
     0.48479
     0.56746
     0.30291
     0.63360
     0.03835
     0.88162
     0.69974
     0.28637
    -0.14353
     0.41865
     0.58400
     0.36905
     0.43519
     0.20370
     0.10449
     0.48479
     1.16271
     0.89816
     0.73281
     0.10449
    -0.17660
     0.26984
     0.35251
     0.35251
     0.31944
    -0.07739
     0.55093
     1.36113
     0.38558
     0.05489
    -0.04432
     0.13756
     0.10449
     0.60053
     1.06351
     0.86509
     0.26984
    -0.19313
     0.84855
     1.08004
     1.39420
     2.00599
     2.51856
     2.61777
     1.93985
     1.42727
     1.09658
     0.68321
     0.86509
     1.06351
     1.72489
     2.18787
     1.77450
     1.62569
     0.40212
     0.50133
    -0.54036
    -0.44115
    -0.34194
    -0.24274
    -0.16006
    -0.06085
    -0.11046
    -0.16006
    -0.24274
    -0.14353
     0.10449
    -0.44115
    -0.35848
    -0.72224
    -0.17660
    -0.06085
    -0.57343
    -0.58997
    -0.62304
    -0.40808
    -0.72224
    -0.95373
    -0.97026
    -1.18522
    -0.87106
    -1.00333
    -1.03640
    -1.03640
    -1.18522
    -1.51591
    -1.18522
    -0.93719
    -0.98680
    -0.92066
    -1.31749
    -1.28442
    -1.28442
    -1.05294
    -0.95373
    -1.01987
    -1.08601
    -0.93719
    -0.45769
    -0.65610
    -0.73878
    -1.41670
    -0.98680
    -0.37501
    -0.58997
    -0.54036
    -0.55690
    -0.52383
    -0.62304
    -0.47422
    -0.02779
    -0.12699
    -0.24274
    -0.60650
    -0.09392
    -0.14353
    -0.14353
    -0.24274
    -0.47422
     0.02182
     0.15410
     0.07142
    -0.14353
    -0.25927
    -0.29234
    -0.25927
    -0.22620
     0.07142
    -0.16006
     0.00528
    -0.14353
    -0.02779
    -0.12699
     0.03835
    -0.25927
     0.00528
    -0.07739
    -0.06085
     0.08796
    -0.29234
     0.00528
    -0.01125
    -0.25927
     0.12103
    -0.01125
     0.22024
    -0.06085
    -0.12699
     0.13756
     0.00528
    -0.22620
    -0.09392
     0.26984
     0.05489
    -0.06085
     0.12103
     0.13756
     0.20370
    -0.02779
     0.03835
     0.00528
     0.02182
     0.25330
     0.35251
     0.22024
     0.12103
     0.07142
     0.15410
     0.46826
     0.33598
    -0.24274
    -0.32541
    -0.24274
     0.00528
     0.56746
     0.41865
     0.07142
    -0.17660
    -0.34194
     0.03835
     0.30291
     0.60053
     0.50133
     0.41865
    -0.49076
     0.22024
     0.81549
     1.27846
     1.19578
     1.34460
     1.90678
     1.92331
     1.74143
     0.45172
     0.20370
     0.53440
     1.06351
     1.46034
     1.67529
     1.47687
     1.52648
     0.31944
     0.22024
     0.26984
     0.31944
    -0.32541
    -0.17660
    -0.09392
     0.05489
    -0.02779
    -0.12699
    -0.27581
    -0.50729
    -0.27581
    -0.19313
    -0.24274
    -0.34194
    -0.24274
    -0.11046
    -0.32541
    -0.04432
    -0.25927
    -0.22620
    -0.11046
    -0.35848
     0.15410
     0.18717
     0.13756
     0.02182
     0.02182
     0.03835
    -0.19313
     0.12103
     0.17063
     0.08796
     0.15410
     0.20370
     0.22024
     0.31944
     0.13756
     0.08796
     0.48479
     0.10449
     0.35251
     0.18717
     0.26984
     0.38558
     0.15410
     0.02182
     0.25330
     0.17063
     0.31944
     0.46826
     0.18717
     0.22024
    -0.04432
     0.18717
     0.03835
     0.31944
     0.30291
     0.18717
     0.02182
     0.35251
     0.51786
    -0.02779
     0.12103
     0.22024
     0.15410
     0.33598
     0.20370
     0.25330
     0.20370
     0.08796
     0.51786
     0.63360
     0.63360
     0.28637
     0.23677
     0.35251
     0.76588
     0.89816
     0.48479
     0.66667
     0.71628
     1.11311
     1.47687
     1.21232
     0.76588
     0.61707
     0.38558
     0.73281
     0.93123
     0.84855
     1.19578
     0.38558
     0.83202
     0.86509
     0.65014
     0.74935
     0.48479
     0.38558
     0.93123
     0.96430
     0.71628
     0.60053
     1.08004
     1.72489
     2.23747
     2.86579
     3.24609
     2.53510
     1.50994
     1.90678
     1.84064
     1.22885
     0.91469
     0.63360
     1.42727
     1.31153
     1.42727
     2.25401
     0.66667
    -1.63165
    -1.13561
    -1.15215
    -1.11908
    -0.87106
    -1.11908
    -0.80492
    -0.85452
    -0.55690
    -0.58997
    -0.34194
    -0.93719
    -0.42462
    -0.58997
    -0.58997
    -0.80492
    -0.68917
    -0.45769
    -0.32541
    -0.49076
    -0.63957
    -0.16006
    -0.40808
    -0.35848
    -0.68917
    -0.45769
    -0.83799
    -0.65610
    -0.57343
    -0.42462
    -0.34194
    -0.87106
    -1.05294
    -0.95373
    -0.47422
    -0.67264
    -0.78838
    -1.28442
    -1.30096
    -1.08601
    -1.26789
    -0.87106
    -1.03640
    -1.31749
    -1.35056
    -0.82145
    -0.95373
    -0.85452
    -1.68126
    -1.58205
    -0.82145
    -0.63957
    -0.73878
    -1.01987
    -1.05294
    -1.00333
    -0.63957
    -0.73878
    -0.49076
    -0.78838
    -0.80492
    -0.63957
    -0.52383
    -0.58997
    -0.98680
    -0.67264
    -0.75531
    -0.55690
     0.03835
    -0.68917
    -0.88759
    -0.88759
    -0.52383
    -0.75531
    -0.34194
    -0.57343
    -0.75531
    -0.68917
    -0.62304
    -0.44115
    -0.25927
    -0.49076
    -0.60650
    -0.67264
    -0.52383
    -0.34194
    -0.37501
    -0.54036
    -0.45769
    -0.63957
    -0.29234
    -0.24274
    -0.20967
    -0.37501
    -0.32541
    -0.35848
    -0.39155
    -0.47422
    -0.60650
    -0.42462
    -0.30888
    -0.39155
    -0.44115
    -0.22620
    -0.52383
    -0.57343
    -0.35848
    -0.29234
    -0.44115
    -0.58997
    -0.30888
    -0.24274
    -0.39155
    -0.55690
    -0.54036
    -0.25927
     0.07142
     0.18717
    -0.20967
    -0.65610
    -0.90413
    -1.10254
    -1.64819
    -0.83799
    -0.72224
    -0.78838
     0.02182
     0.65014
     0.58400
     0.36905
     0.26984
     1.14618
     1.49341
     2.23747
     2.94846
     3.14688
     3.70906
     2.93193
     3.16342
     1.90678
     1.06351
     1.01390
     1.37767
     0.96430
     0.79895
     1.62569
     0.63360
    -1.79700
    -2.29304
    -2.11116
    -1.84660
    -2.22690
    -2.09462
    -1.97888
    -1.73086
    -1.05294
    -0.83799
    -0.93719
    -1.10254
    -0.92066
    -0.32541
    -0.12699
    -0.34194
    -0.39155
    -0.40808
    -0.29234
    -0.02779
     0.08796
    -0.16006
    -0.24274
    -0.52383
    -0.39155
     0.48479
     0.03835
    -0.17660
    -0.58997
    -0.04432
    -0.11046
    -0.22620
    -0.37501
    -0.12699
    -0.19313
    -0.16006
    -0.11046
     0.05489
    -0.45769
    -0.57343
    -0.17660
     0.02182
    -0.27581
    -0.40808
    -0.57343
     0.00528
    -0.19313
    -0.45769
    -0.17660
    -0.44115
    -0.14353
     0.03835
     0.31944
    -0.55690
    -0.39155
    -0.65610
    -0.30888
    -0.12699
     0.08796
    -0.29234
    -0.55690
    -0.37501
    -0.02779
    -0.25927
    -0.45769
    -0.58997
    -0.49076
    -0.65610
    -0.20967
    -0.29234
    -0.63957
    -0.80492
    -0.73878
     0.00528
    -0.25927
    -0.06085
    -0.37501
    -0.60650
    -0.44115
    -0.39155
    -0.02779
    -0.25927
    -0.57343
    -0.25927
     0.03835
    -0.17660
     0.12103
    -0.35848
    -0.52383
    -0.06085
     0.12103
     0.05489
    -0.06085
    -0.16006
    -0.02779
     0.03835
     0.12103
     0.35251
    -0.11046
     0.03835
     0.20370
    -0.01125
     0.08796
     0.13756
    -0.04432
    -0.14353
    -0.12699
     0.40212
     0.22024
     0.18717
     0.17063
    -0.01125
     0.00528
     0.00528
     0.10449
     0.08796
    -0.02779
    -0.09392
     0.23677
     0.03835
    -0.04432
    -0.01125
    -0.02779
     0.03835
     0.17063
    -0.16006
    -0.01125
    -0.12699
    -0.52383
    -0.14353
     0.05489
    -0.44115
    -0.20967
     0.17063
    -0.34194
    -0.65610
    -0.40808
    -1.18522
    -0.90413
    -0.42462
    -0.42462
    -0.52383
    -0.34194
    -0.95373
    -0.75531
    -0.60650
    -0.67264
    -0.77185
    -1.26789
    -0.92066
    -0.58997
    -0.58997
    -0.14353
     0.66667
     1.74143
     1.98945
     1.46034
     0.05489
    -0.01125
     0.02182
     0.35251
     1.08004
     1.24539
     1.47687
     1.55955
     1.92331
     0.23677
    -0.02779
    -0.32541
    -1.28442
    -1.05294
    -0.52383
    -0.40808
    -0.45769
    -0.80492
    -0.87106
    -1.10254
    -0.92066
    -1.00333
    -0.73878
    -0.77185
    -0.70571
    -0.93719
    -0.92066
    -0.72224
    -0.67264
    -1.15215
    -0.67264
    -0.52383
    -0.44115
    -0.20967
    -0.72224
    -0.65610
    -0.77185
    -0.73878
    -0.49076
    -0.63957
    -0.52383
    -0.40808
    -0.22620
    -0.49076
    -0.12699
    -0.52383
    -0.27581
    -0.07739
    -0.04432
    -0.17660
     0.05489
    -0.19313
    -0.06085
     0.03835
     0.33598
     0.13756
     0.17063
     0.60053
     0.23677
     0.35251
     0.18717
     0.13756
     0.38558
     0.35251
     0.10449
     0.53440
     0.13756
     0.45172
     0.26984
     0.26984
     0.58400
     0.20370
    -0.02779
     0.18717
     0.20370
     0.25330
     0.22024
     0.13756
     0.10449
     0.31944
     0.53440
     0.28637
     0.50133
     0.35251
     0.10449
     0.25330
     0.22024
     0.15410
     0.51786
     0.40212
     0.46826
     0.41865
     0.26984
     0.51786
     0.18717
     0.23677
     0.13756
     0.38558
     0.12103
     0.55093
     0.31944
    -0.12699
    -0.01125
     0.30291
     0.30291
     0.40212
     0.02182
     0.20370
     0.05489
    -0.19313
     0.00528
    -0.06085
     0.10449
     0.05489
     0.13756
     0.22024
     0.31944
     0.22024
     0.02182
     0.03835
     0.30291
     0.35251
     0.48479
     0.51786
     0.50133
     0.66667
     0.68321
     0.53440
     1.12964
     0.46826
     0.68321
     0.40212
     0.66667
     0.50133
     0.56746
     1.06351
     0.71628
     0.83202
     0.78242
     0.91469
     0.96430
     0.89816
     0.61707
     0.45172
     1.57608
     1.64222
     1.52648
     2.12173
     2.76658
     3.39490
     2.78312
     2.18787
     1.31153
     0.45172
     0.74935
     1.08004
     1.47687
     0.99737
     1.17925
     0.96430
    -0.29234
    -1.18522
    -1.46631
    -1.79700
    -1.63165
    -1.92928
    -1.89621
    -1.97888
    -1.99542
    -1.69779
    -1.58205
    -1.51591
    -1.81353
    -1.58205
    -1.36710
    -1.33403
    -1.36710
    -1.43324
    -1.44977
    -1.03640
    -0.87106
    -1.08601
    -1.10254
    -1.30096
    -1.05294
    -0.97026
    -0.70571
    -0.52383
    -1.05294
    -1.21828
    -1.13561
    -0.80492
    -0.54036
    -0.54036
    -0.88759
    -0.90413
    -0.42462
    -0.55690
    -0.20967
    -0.58997
    -0.65610
    -0.55690
    -0.52383
     0.02182
    -0.11046
    -0.54036
    -0.47422
    -0.01125
    -0.24274
    -0.07739
    -0.34194
    -0.27581
    -0.24274
    -0.37501
    -0.14353
    -0.01125
    -0.25927
    -0.63957
     0.08796
     0.22024
     0.12103
     0.00528
    -0.06085
    -0.11046
    -0.27581
     0.08796
     0.13756
     0.02182
    -0.07739
    -0.42462
    -0.06085
     0.10449
    -0.29234
    -0.09392
    -0.12699
    -0.09392
    -0.12699
    -0.12699
    -0.07739
    -0.57343
    -0.19313
    -0.34194
    -0.01125
    -0.17660
    -0.20967
     0.00528
    -0.14353
    -0.19313
    -0.40808
    -0.32541
    -0.11046
    -0.12699
     0.10449
    -0.11046
    -0.07739
     0.05489
    -0.11046
     0.07142
     0.12103
     0.00528
    -0.06085
    -0.04432
     0.26984
     0.22024
     0.33598
     0.05489
     0.43519
     0.61707
     0.96430
     0.40212
     0.26984
    -0.37501
    -0.34194
     0.40212
     0.61707
     0.58400
     0.84855
    -0.02779
     0.41865
     0.51786
     0.30291
    -0.37501
     0.31944
     1.11311
     0.96430
     0.84855
     0.69974
     1.14618
     1.50994
     1.97292
     2.65084
     2.99807
     3.21302
     2.07212
     1.24539
     0.84855
     1.42727
     1.09658
     1.22885
     1.14618
     1.06351
     1.47687
     2.28708
    -0.39155
    -0.60650
    -1.08601
    -1.00333
    -0.57343
    -0.27581
    -0.45769
    -0.68917
    -0.07739
    -0.40808
     0.05489
    -0.57343
    -0.34194
    -0.27581
    -0.02779
     0.12103
    -0.29234
    -0.34194
    -0.25927
    -0.50729
     0.03835
     0.17063
    -0.12699
    -0.16006
    -0.11046
     0.00528
    -0.30888
    -0.27581
    -0.49076
    -0.22620
     0.08796
     0.07142
     0.05489
    -0.19313
    -0.32541
    -0.24274
     0.08796
     0.26984
    -0.16006
    -0.40808
    -0.24274
     0.08796
     0.12103
    -0.27581
    -0.25927
    -0.19313
    -0.02779
     0.17063
    -0.04432
    -0.37501
    -0.39155
    -0.30888
    -0.12699
     0.28637
    -0.07739
    -0.57343
    -0.35848
     0.20370
     0.08796
    -0.04432
    -0.45769
    -0.37501
    -0.40808
    -0.04432
    -0.06085
    -0.01125
    -0.44115
    -0.52383
    -0.34194
     0.07142
     0.28637
    -0.09392
    -0.35848
    -0.35848
    -0.06085
     0.03835
    -0.25927
    -0.49076
    -0.39155
    -0.24274
    -0.17660
     0.28637
    -0.16006
    -0.40808
    -0.73878
    -0.39155
    -0.20967
    -0.01125
    -0.70571
    -0.39155
    -0.32541
    -0.47422
    -0.39155
    -0.58997
    -0.73878
    -0.49076
    -0.67264
    -0.45769
    -0.65610
    -1.05294
    -1.25135
    -1.00333
    -0.20967
    -0.80492
    -1.06947
    -1.23482
    -0.82145
    -0.95373
    -0.77185
    -1.00333
    -1.18522
    -1.06947
    -1.21828
    -1.41670
    -0.80492
    -1.15215
    -1.99542
    -1.73086
    -0.75531
    -0.85452
    -0.34194
    -0.98680
    -0.57343
    -0.70571
    -0.54036
     0.08796
     0.43519
    -0.20967
     0.79895
     1.90678
     1.41074
     1.85717
     1.55955
     2.03905
     2.20440
     1.12964
     1.14618
     0.83202
     1.22885
     1.27846
     0.99737
     0.88162
     1.98945
     1.36113
    -0.65610
    -0.11046
    -0.22620
    -0.45769
    -0.34194
    -0.34194
    -0.22620
     0.26984
    -0.20967
    -0.40808
    -0.24274
    -0.52383
    -0.40808
    -0.47422
    -0.39155
    -0.65610
    -0.88759
    -0.55690
    -0.30888
    -0.30888
    -0.45769
    -0.88759
    -0.65610
    -0.70571
    -0.30888
    -0.44115
    -0.68917
    -0.58997
    -0.27581
    -0.52383
    -0.34194
    -0.30888
    -0.24274
    -0.45769
    -0.20967
    -0.09392
     0.26984
    -0.29234
    -0.72224
    -0.17660
     0.13756
    -0.19313
     0.31944
    -0.25927
    -0.04432
     0.35251
     0.12103
    -0.04432
     0.03835
    -0.02779
     0.08796
     0.38558
     0.07142
     1.06351
     0.63360
     0.25330
     0.12103
     0.43519
     0.43519
     0.30291
     0.50133
     0.45172
     0.30291
     0.25330
     0.35251
     0.25330
     0.20370
     0.35251
    -0.12699
     0.18717
    -0.24274
    -0.24274
    -0.12699
     0.00528
    -0.11046
    -0.09392
    -0.12699
     0.00528
    -0.20967
    -0.06085
     0.08796
    -0.01125
    -0.04432
     0.00528
     0.05489
    -0.02779
    -0.12699
    -0.12699
     0.07142
     0.28637
    -0.02779
     0.05489
    -0.07739
     0.05489
     0.03835
     0.17063
    -0.17660
     0.13756
     0.30291
     0.30291
     0.18717
     0.33598
     0.12103
     0.10449
     0.22024
     0.10449
     0.23677
     0.38558
     0.10449
     0.22024
     0.13756
     0.18717
     0.51786
     0.15410
    -0.07739
     0.07142
     0.07142
     0.12103
     0.07142
     0.53440
     0.36905
     0.58400
     0.74935
     1.14618
     0.89816
     1.09658
     1.29499
     2.08866
     1.77450
     1.77450
     1.03044
     0.22024
     1.42727
     2.23747
     1.89024
     0.20370
     1.03044
     1.01390
    -0.29234
    -0.04432
     0.03835
    -0.39155
    -0.37501
    -0.75531
    -0.83799
    -0.72224
    -0.42462
    -0.52383
    -0.67264
    -0.73878
    -0.52383
    -0.63957
    -0.88759
    -0.49076
    -0.47422
    -0.30888
    -0.34194
    -0.27581
    -0.30888
    -0.87106
    -0.32541
    -0.20967
    -0.12699
    -0.60650
    -0.52383
    -0.52383
    -0.44115
    -0.39155
    -0.54036
    -0.19313
    -0.40808
    -0.52383
    -0.19313
    -0.49076
    -0.34194
    -0.44115
    -0.39155
    -0.49076
    -0.35848
    -0.32541
    -0.45769
    -0.45769
    -0.40808
    -0.16006
    -0.20967
    -0.58997
    -0.42462
    -0.54036
    -0.27581
    -0.39155
    -0.30888
    -0.52383
    -0.37501
    -0.55690
     0.12103
     0.45172
     0.50133
     0.30291
     0.69974
     0.43519
     0.84855
     0.91469
     0.84855
     1.26192
     0.35251
     0.23677
     0.58400
     0.45172
     0.18717
     0.26984
     0.30291
     0.13756
    -0.62304
    -0.58997
    -0.98680
    -0.98680
    -0.63957
    -1.03640
    -0.58997
    -0.90413
    -0.87106
    -0.24274
    -0.07739
    -0.49076
    -0.35848
    -0.49076
    -0.22620
     0.18717
     0.02182
     0.10449
    -0.02779
    -0.19313
    -0.07739
    -0.01125
     0.00528
    -0.12699
    -0.06085
    -0.09392
     0.20370
     0.00528
    -0.60650
    -0.19313
    -0.44115
    -0.19313
     0.12103
     0.00528
    -0.35848
    -0.39155
    -0.14353
    -0.40808
    -0.09392
    -0.34194
    -0.30888
    -0.12699
    -0.62304
    -0.22620
    -0.42462
    -0.40808
    -0.93719
    -0.58997
    -0.32541
    -0.40808
    -0.40808
    -0.42462
    -0.73878
    -0.57343
    -0.45769
    -0.50729
    -0.22620
    -0.68917
    -0.77185
    -0.04432
    -0.07739
    -0.49076
     0.86509
     1.67529
     1.52648
     1.14618
     0.51786
     0.76588
     1.41074
     2.53510
     3.27916
     3.72560
     3.19648
     2.70044
     0.96430
     1.50994
     1.46034
     1.80757
     2.33668
     2.63430
     3.04767
     2.53510
     0.36905
     0.00528
    -0.32541
     0.36905
     0.45172
     0.58400
     0.71628
     0.55093
     0.17063
     0.35251
     0.13756
     0.26984
    -0.04432
    -0.35848
     0.00528
     0.28637
     0.23677
     0.22024
     0.03835
     0.15410
    -0.29234
     0.08796
     0.23677
     0.18717
    -0.22620
    -0.04432
     0.22024
    -0.01125
    -0.09392
    -0.29234
    -0.35848
    -0.06085
    -0.20967
    -0.06085
    -0.54036
    -0.55690
    -0.67264
    -0.27581
    -0.17660
    -0.52383
    -0.78838
    -0.70571
    -0.85452
    -0.57343
    -0.68917
    -0.98680
    -1.00333
    -1.18522
    -0.57343
    -0.65610
    -1.15215
    -1.00333
    -1.06947
    -1.10254
    -0.62304
    -0.85452
    -1.31749
    -1.11908
    -0.98680
    -0.92066
    -0.90413
    -1.00333
    -1.25135
    -1.01987
    -0.72224
    -0.77185
    -1.05294
    -1.01987
    -1.21828
    -1.15215
    -0.80492
    -0.67264
    -1.11908
    -1.33403
    -1.05294
    -1.01987
    -0.77185
    -0.92066
    -1.18522
    -1.21828
    -1.15215
    -0.83799
    -1.11908
    -1.35056
    -1.51591
    -1.51591
    -1.10254
    -0.90413
    -1.05294
    -1.10254
    -1.71433
    -1.43324
    -1.51591
    -0.88759
    -1.41670
    -1.68126
    -1.46631
    -1.48284
    -1.69779
    -1.61512
    -1.78047
    -1.79700
    -1.49938
    -1.64819
    -1.92928
    -2.45839
    -2.25997
    -1.68126
    -1.08601
    -0.32541
    -0.77185
    -0.30888
    -0.20967
     0.56746
     0.66667
     1.37767
     1.12964
     1.79103
     1.54301
     1.97292
     2.33668
     2.10519
     2.23747
     2.15480
     3.01460
     3.64292
     1.31153
     0.56746
     0.66667
     0.63360
     0.91469
     0.74935
     0.43519
     0.28637
    -0.27581
    -0.07739
    -0.02779
    -0.14353
    -0.75531
    -1.01987
    -0.58997
    -0.37501
    -0.60650
    -0.67264
    -0.72224
    -0.68917
    -0.19313
    -0.60650
    -0.39155
    -0.54036
    -0.75531
    -0.58997
     0.10449
    -0.12699
    -0.20967
    -0.65610
    -0.06085
    -0.11046
    -0.22620
    -0.19313
    -0.24274
    -0.27581
    -0.02779
     0.18717
     0.48479
    -0.20967
    -0.47422
    -0.62304
     0.38558
     0.31944
     0.30291
    -0.37501
    -0.02779
    -0.16006
     0.18717
     0.15410
     0.18717
     0.12103
    -0.19313
     0.07142
     0.40212
     0.15410
    -0.04432
    -0.40808
    -0.02779
    -0.12699
    -0.29234
    -0.52383
    -0.85452
    -0.98680
    -0.47422
    -0.68917
    -0.60650
    -1.01987
    -1.15215
    -1.10254
    -0.90413
    -1.00333
    -1.38363
    -1.43324
    -1.43324
    -1.28442
    -1.06947
    -1.21828
    -0.95373
    -1.25135
    -1.15215
    -1.23482
    -1.23482
    -1.33403
    -1.11908
    -1.16868
    -0.75531
    -1.25135
    -1.05294
    -1.11908
    -1.36710
    -0.42462
    -0.78838
    -0.70571
    -0.82145
    -0.85452
    -0.68917
    -0.45769
    -0.57343
    -0.73878
    -0.39155
    -0.34194
    -0.29234
    -0.34194
    -0.02779
    -0.40808
    -0.47422
    -0.14353
    -0.37501
    -0.12699
    -0.45769
    -0.27581
    -0.29234
    -0.30888
    -0.19313
    -0.22620
     0.00528
    -0.07739
    -0.54036
    -0.14353
    -0.20967
    -0.67264
    -1.44977
    -1.21828
    -0.52383
    -0.40808
    -0.20967
    -0.35848
    -0.73878
    -0.90413
    -0.87106
    -0.72224
    -0.35848
     0.23677
     0.86509
     1.11311
    -0.07739
     0.65014
     1.49341
     1.92331
     3.22955
     3.95708
     3.82480
     3.03114
     2.23747
     2.27054
     2.22094
     2.20440
     1.64222
     1.44380
     2.13826
     2.10519
     1.79103
     3.37837
     0.22024
    -1.28442
    -0.88759
    -0.85452
    -0.72224
    -0.22620
    -0.25927
    -0.14353
    -0.29234
    -0.40808
    -0.30888
    -0.17660
    -0.35848
    -0.52383
    -0.40808
    -0.29234
    -0.24274
    -0.52383
    -0.39155
    -0.30888
    -0.19313
    -0.32541
    -0.09392
    -0.47422
    -0.55690
    -0.40808
    -0.37501
    -0.16006
    -0.39155
    -0.24274
    -0.27581
    -0.14353
    -0.20967
    -0.72224
    -0.60650
    -0.25927
    -0.16006
    -0.49076
    -0.11046
    -0.45769
    -0.14353
    -0.68917
    -0.27581
     0.15410
    -0.30888
    -0.40808
    -0.47422
    -0.11046
     0.10449
    -0.52383
    -0.60650
    -0.09392
     0.00528
    -0.17660
    -0.14353
    -0.34194
    -0.27581
    -0.34194
    -0.32541
     0.00528
    -0.02779
    -0.25927
    -0.47422
    -0.07739
    -0.20967
    -0.32541
    -0.44115
    -0.42462
     0.00528
    -0.22620
    -0.14353
    -0.24274
    -0.25927
    -0.62304
    -0.40808
    -0.12699
    -0.16006
    -0.20967
    -0.19313
    -0.42462
    -0.02779
    -0.24274
    -0.47422
    -0.02779
    -0.19313
    -0.37501
    -0.50729
    -0.22620
     0.07142
    -0.24274
    -0.32541
    -0.67264
    -0.14353
    -0.32541
    -0.22620
    -0.42462
    -0.22620
    -0.62304
    -0.27581
    -0.49076
    -0.04432
    -0.30888
    -0.35848
    -0.37501
    -0.39155
    -0.40808
    -0.68917
    -0.83799
    -0.52383
    -0.54036
    -0.54036
    -0.98680
    -0.97026
    -0.82145
    -0.12699
    -0.02779
    -0.87106
    -1.20175
    -1.28442
    -0.54036
    -1.21828
    -0.83799
    -0.14353
     1.11311
     1.98945
     1.01390
     0.43519
    -0.11046
     0.93123
     1.57608
     2.86579
     3.44451
     3.46104
     2.15480
     1.12964
     0.94776
     0.84855
     0.84855
     0.91469
     0.76588
     0.55093
     0.10449
     0.94776
     0.91469
    -1.73086
    -1.96235
    -1.91274
    -1.61512
    -0.98680
    -1.05294
    -0.83799
    -0.87106
    -0.52383
    -0.49076
    -0.83799
    -1.05294
    -1.10254
    -0.62304
    -0.47422
    -0.58997
    -0.78838
    -1.15215
    -0.73878
    -0.70571
    -0.55690
    -0.83799
    -0.57343
    -0.93719
    -0.70571
    -0.35848
    -0.30888
    -1.00333
    -1.08601
    -0.98680
    -0.62304
    -0.40808
    -0.82145
    -0.92066
    -1.11908
    -0.83799
    -0.92066
    -0.78838
    -0.85452
    -1.05294
    -0.88759
    -0.88759
    -0.77185
    -1.16868
    -1.38363
    -0.97026
    -0.92066
    -0.82145
    -0.93719
    -1.01987
    -1.33403
    -0.92066
    -1.20175
    -1.00333
    -0.88759
    -1.26789
    -1.23482
    -0.97026
    -0.92066
    -0.92066
    -1.38363
    -1.01987
    -1.11908
    -0.92066
    -0.80492
    -0.78838
    -1.08601
    -0.92066
    -0.97026
    -0.80492
    -0.75531
    -0.70571
    -0.97026
    -0.70571
    -0.67264
    -0.72224
    -0.63957
    -0.87106
    -0.75531
    -0.55690
    -0.09392
    -0.49076
    -0.39155
    -0.44115
    -0.25927
    -0.57343
    -0.01125
     0.00528
    -0.68917
    -0.25927
     0.00528
    -0.07739
    -0.60650
    -0.17660
    -0.34194
    -0.27581
    -0.16006
    -0.17660
    -0.30888
    -0.65610
    -0.70571
    -0.40808
    -0.09392
    -0.29234
    -0.80492
    -0.55690
    -0.63957
    -0.39155
    -0.54036
    -0.60650
    -0.54036
    -0.82145
    -0.65610
     0.31944
    -0.24274
    -0.72224
    -0.72224
    -0.01125
     0.23677
     0.84855
     1.98945
     3.51064
     4.40352
     4.08936
     4.70114
     3.94055
     3.79173
     4.45312
     4.17203
     3.85787
     1.65876
     1.01390
     0.81549
     1.06351
     0.51786
     0.35251
     0.68321
    -1.13561
    -3.94651
    -4.14493
    -4.34335
    -3.83077
    -3.92998
    -3.10324
    -2.67334
    -1.86314
    -1.56551
    -1.25135
    -1.11908
    -1.11908
    -0.78838
    -0.68917
    -0.27581
    -0.39155
    -0.77185
    -0.34194
    -0.49076
    -0.57343
    -0.49076
    -0.77185
    -0.45769
    -0.52383
    -0.17660
    -0.52383
    -0.73878
    -0.52383
    -0.67264
    -0.34194
     0.12103
    -0.60650
    -0.70571
    -0.75531
    -0.44115
    -0.11046
    -0.44115
    -0.67264
    -0.17660
    -0.57343
    -0.20967
    -0.17660
    -0.49076
    -0.45769
    -0.45769
    -0.55690
     0.03835
    -0.06085
    -0.30888
    -0.20967
    -0.29234
    -0.27581
     0.07142
    -0.17660
    -0.47422
    -0.40808
    -0.17660
     0.07142
     0.15410
    -0.44115
    -0.62304
    -0.60650
     0.07142
    -0.06085
    -0.09392
    -0.62304
    -0.29234
    -0.39155
    -0.11046
    -0.20967
    -0.47422
    -0.44115
    -0.27581
    -0.07739
    -0.04432
    -0.42462
    -0.40808
    -0.39155
     0.02182
    -0.02779
    -0.19313
    -0.37501
    -0.19313
    -0.07739
    -0.02779
    -0.27581
     0.05489
     0.10449
    -0.02779
     0.08796
    -0.04432
     0.45172
    -0.02779
    -0.29234
    -0.19313
    -0.12699
    -0.24274
    -0.20967
     0.00528
    -0.14353
    -0.11046
    -0.39155
    -0.70571
    -0.80492
    -0.80492
    -0.04432
    -0.14353
    -0.17660
    -0.01125
     0.25330
     0.50133
     0.83202
     1.26192
     0.53440
     1.01390
     2.23747
     2.79965
     3.06421
     4.03976
     4.68461
     4.55233
     5.16412
     4.94916
     3.26262
     2.45242
     1.90678
     2.83272
     2.60123
     1.70836
     2.81619
     1.75796
     0.86509
     0.60053
     1.12964
    -0.62304
    -1.43324
    -1.40017
    -1.18522
    -0.77185
     0.08796
     0.13756
    -0.07739
     0.20370
     0.48479
     0.88162
     0.61707
     0.68321
     0.31944
     0.30291
     0.41865
     0.25330
     0.53440
     0.07142
     0.13756
     0.15410
     0.71628
     0.20370
     0.30291
    -0.06085
     0.00528
     0.40212
     0.30291
     0.07142
     0.23677
     0.07142
     0.08796
     0.40212
     0.45172
     0.22024
     0.28637
     0.50133
     0.66667
     0.50133
     0.43519
     0.31944
     0.30291
     0.61707
     0.83202
     0.69974
     0.60053
     0.78242
     0.65014
     0.56746
     0.63360
     0.58400
     0.65014
     0.69974
     0.51786
     0.55093
     0.65014
     0.45172
     0.45172
     0.50133
     1.01390
     0.31944
     0.69974
     0.43519
     0.17063
     0.33598
     0.23677
     0.51786
     0.38558
     0.58400
     0.25330
     0.53440
     0.40212
     0.26984
     0.05489
     0.26984
     0.22024
     0.66667
     0.26984
     0.36905
     0.10449
     0.00528
    -0.04432
    -0.42462
    -0.34194
    -0.29234
    -0.37501
    -0.44115
    -0.45769
    -0.09392
    -0.45769
    -0.50729
    -0.24274
    -0.30888
    -0.22620
    -0.29234
    -0.24274
    -0.06085
    -0.09392
    -0.65610
    -0.73878
     0.17063
     0.30291
     0.73281
     1.97292
     2.40282
     2.55163
     0.46826
     0.58400
     1.06351
     1.42727
     1.27846
     1.55955
     1.55955
     2.02252
     2.78312
     2.56817
     3.70906
     1.11311
    -0.25927
     0.26984
    -0.11046
     0.25330
     0.35251
     0.33598
     0.53440
     0.00528
    -0.09392
    -0.40808
    -0.45769
    -1.00333
    -1.15215
    -1.00333
    -0.85452
    -1.06947
    -0.87106
    -1.01987
    -1.05294
    -0.82145
    -1.31749
    -0.83799
    -1.01987
    -0.80492
    -0.60650
    -0.67264
    -0.83799
    -0.85452
    -1.00333
    -0.73878
    -0.72224
    -0.40808
    -0.65610
    -0.40808
    -0.70571
    -0.34194
    -0.45769
    -0.57343
    -0.45769
    -0.34194
    -0.24274
    -0.29234
    -0.19313
    -0.20967
    -0.54036
    -0.09392
    -0.06085
    -0.04432
    -0.06085
    -0.17660
    -0.19313
    -0.02779
    -0.01125
    -0.20967
     0.15410
    -0.17660
    -0.29234
     0.31944
    -0.04432
    -0.16006
    -0.50729
     0.05489
    -0.17660
     0.28637
    -0.12699
    -0.22620
    -0.09392
    -0.11046
     0.22024
     0.13756
     0.02182
    -0.19313
     0.17063
    -0.07739
    -0.25927
     0.12103
     0.02182
    -0.19313
     0.05489
     0.08796
     0.31944
     0.10449
    -0.02779
    -0.19313
    -0.70571
    -0.87106
    -0.44115
    -0.58997
    -0.52383
    -0.52383
    -0.19313
    -0.39155
    -0.87106
    -0.87106
    -1.05294
    -0.95373
    -0.17660
     0.25330
    -0.57343
    -0.25927
    -0.30888
     0.46826
     0.83202
     2.46896
     2.40282
     3.03114
     3.29569
     2.22094
     1.19578
     0.99737
     1.09658
     1.65876
     1.67529
     1.95638
     1.92331
     1.42727
     1.50994
     1.27846
     2.12173
     0.00528
    -1.59858
    -1.03640
    -0.92066
    -0.44115
     0.08796
     0.26984
    -0.04432
    -0.09392
     0.23677
     0.07142
    -0.12699
    -0.34194
    -0.55690
     0.17063
    -0.47422
     0.08796
    -0.07739
    -0.39155
    -0.17660
     0.05489
     0.00528
    -0.17660
    -0.12699
    -0.27581
    -0.12699
     0.13756
    -0.11046
    -0.16006
    -0.25927
    -0.30888
    -0.02779
    -0.14353
    -0.12699
     0.00528
    -0.35848
    -0.35848
     0.40212
    -0.14353
    -0.42462
    -0.32541
    -0.12699
     0.02182
     0.03835
     0.03835
    -0.47422
    -0.22620
    -0.40808
    -0.12699
     0.07142
    -0.29234
    -0.17660
    -0.34194
    -0.16006
     0.15410
    -0.19313
    -0.29234
    -0.24274
    -0.34194
     0.08796
     0.08796
    -0.19313
    -0.12699
    -0.37501
    -0.11046
     0.02182
     0.18717
    -0.34194
    -0.35848
     0.07142
    -0.02779
    -0.04432
    -0.32541
    -0.49076
    -0.30888
    -0.11046
    -0.01125
    -0.14353
    -0.30888
    -0.57343
    -0.17660
     0.02182
     0.13756
    -0.60650
    -1.33403
    -0.75531
    -0.63957
    -0.29234
    -0.12699
    -0.27581
    -0.37501
    -0.39155
    -0.62304
    -0.62304
    -0.85452
    -0.27581
     0.03835
    -0.09392
     0.07142
    -0.40808
    -0.22620
     0.08796
     1.39420
     1.90678
     2.05559
     2.63430
     2.08866
     0.66667
     1.54301
     1.82410
     1.90678
     1.22885
     1.39420
     1.70836
     2.48549
     2.65084
     2.35321
     3.29569
    -0.32541
    -0.19313
     0.02182
    -0.44115
    -0.29234
     0.35251
     0.96430
     0.83202
     0.20370
    -0.14353
    -0.27581
    -0.49076
    -0.20967
    -0.12699
    -0.42462
    -0.60650
    -0.29234
    -0.12699
    -0.06085
    -0.22620
    -0.52383
     0.05489
    -0.16006
     0.07142
     0.15410
     0.05489
    -0.12699
    -0.17660
     0.07142
     0.31944
     0.23677
    -0.06085
    -0.17660
     0.13756
     0.02182
    -0.01125
    -0.09392
    -0.14353
    -0.14353
    -0.06085
     0.15410
    -0.09392
    -0.07739
    -0.32541
    -0.25927
     0.05489
     0.10449
    -0.16006
    -0.45769
    -0.01125
    -0.17660
    -0.17660
     0.02182
    -0.40808
    -0.12699
    -0.04432
     0.10449
    -0.19313
    -0.04432
    -0.40808
    -0.17660
    -0.17660
     0.08796
     0.10449
    -0.19313
     0.10449
    -0.04432
    -0.16006
    -0.02779
    -0.14353
    -0.27581
    -0.06085
    -0.04432
     0.08796
    -0.17660
    -0.34194
    -0.29234
    -0.20967
     0.26984
    -0.02779
    -0.19313
    -0.09392
    -0.11046
     0.00528
    -0.24274
    -0.22620
    -0.29234
     0.12103
     0.10449
     0.17063
     0.03835
    -0.22620
    -0.68917
    -0.63957
    -0.45769
    -0.20967
    -0.37501
    -0.62304
    -0.37501
    -0.75531
    -0.60650
    -0.92066
    -0.68917
    -0.24274
    -0.34194
     0.00528
     0.76588
     0.15410
     1.52648
     2.81619
     3.72560
     3.95708
     4.05629
     3.75867
     2.27054
     2.30361
     3.01460
     2.28708
     1.64222
     1.60915
     1.29499
     2.56817
     1.90678
     2.03905
    -0.37501
    -3.23552
    -2.47492
    -2.54106
    -2.24344
    -1.76393
    -1.64819
    -1.40017
    -1.00333
    -1.31749
    -1.06947
    -1.01987
    -0.97026
    -0.73878
    -0.45769
    -0.40808
    -0.67264
    -0.87106
    -0.24274
    -0.11046
    -0.49076
    -0.39155
    -0.19313
    -0.19313
    -0.30888
    -0.14353
    -0.12699
    -0.58997
    -0.42462
    -0.35848
     0.02182
    -0.24274
    -0.17660
    -0.49076
    -0.54036
    -0.14353
    -0.02779
     0.00528
    -0.49076
    -0.72224
    -0.19313
    -0.30888
    -0.16006
    -0.39155
    -0.39155
    -0.39155
    -0.01125
    -0.06085
    -0.42462
    -0.60650
    -0.44115
    -0.40808
    -0.07739
    -0.32541
    -0.60650
    -0.30888
    -0.57343
    -0.45769
    -0.34194
    -0.27581
    -0.52383
    -0.62304
    -0.12699
    -0.34194
    -0.54036
    -0.27581
    -0.62304
    -0.55690
    -0.16006
    -0.22620
    -0.34194
    -0.49076
    -0.29234
    -0.40808
    -0.32541
     0.03835
    -0.39155
    -0.55690
    -0.24274
    -0.17660
    -0.06085
    -0.17660
    -0.32541
    -0.45769
    -0.02779
    -0.01125
    -0.34194
     0.08796
    -0.27581
    -0.34194
    -0.16006
    -0.16006
     0.08796
    -0.01125
    -0.09392
    -0.24274
    -0.12699
    -0.11046
    -0.04432
    -0.07739
    -0.04432
    -0.04432
    -0.01125
    -0.07739
    -0.01125
    -0.20967
     0.02182
    -0.34194
     0.10449
     0.15410
    -0.04432
     0.22024
     0.26984
     0.12103
     0.25330
     0.66667
     1.49341
     1.32806
     0.69974
     1.03044
     1.98945
     2.58470
     1.98945
     1.12964
     0.23677
     1.04697
     1.17925
     1.24539
     0.51786
     0.66667
     0.96430
     1.12964
     0.88162
     1.09658
     1.50994
    -1.08601
    -1.10254
    -0.75531
    -0.65610
     0.20370
     0.30291
     0.63360
     0.55093
    -0.01125
    -0.30888
    -0.39155
     0.03835
    -0.42462
    -0.83799
    -0.49076
    -0.32541
    -0.49076
    -0.22620
    -0.42462
    -0.19313
    -0.52383
    -0.24274
    -0.34194
    -0.04432
    -0.19313
    -0.19313
    -0.19313
    -0.19313
     0.17063
    -0.42462
    -0.07739
    -0.40808
    -0.01125
     0.08796
     0.10449
    -0.09392
    -0.30888
    -0.16006
     0.17063
    -0.02779
    -0.12699
     0.17063
    -0.14353
    -0.02779
     0.00528
    -0.16006
     0.08796
    -0.27581
     0.25330
     0.20370
    -0.14353
    -0.16006
    -0.20967
    -0.20967
    -0.12699
    -0.17660
    -0.20967
    -0.09392
    -0.49076
    -0.52383
    -0.39155
    -0.37501
    -0.63957
    -0.20967
    -0.73878
    -0.39155
    -0.52383
    -0.27581
    -0.45769
    -0.77185
    -0.73878
    -0.44115
    -0.45769
    -0.55690
    -0.55690
    -0.58997
    -0.11046
    -0.62304
    -0.37501
    -0.12699
    -0.24274
    -0.58997
    -0.16006
    -0.14353
    -0.25927
    -0.16006
    -0.25927
    -0.09392
     0.08796
    -0.06085
    -0.06085
    -0.30888
    -0.24274
     0.08796
    -0.25927
    -0.29234
    -0.11046
     0.22024
     0.23677
     0.51786
     0.07142
    -0.04432
    -0.68917
    -0.16006
     0.02182
     0.46826
     0.18717
    -0.35848
    -0.30888
    -0.09392
    -0.35848
    -0.19313
    -0.52383
    -0.90413
    -0.58997
    -0.25927
    -0.39155
    -0.85452
    -0.88759
    -0.58997
    -0.49076
    -0.20967
    -0.58997
     0.02182
    -0.12699
     0.40212
     0.36905
    -0.06085
     0.31944
     0.18717
    -0.60650
    -0.78838
     0.50133
     0.99737
     1.37767
     3.49411
     4.10589
     2.89886
     0.84855
    -0.80492
    -1.41670
    -1.25135
     1.77450
     3.51064
     3.87441
     4.07282
     0.74935
    -0.95373
    -0.87106
    -0.83799
    -0.60650
     0.00528
    -0.16006
    -0.30888
    -0.12699
    -0.50729
    -0.85452
    -0.87106
    -1.01987
    -0.65610
    -0.40808
    -0.60650
    -0.80492
    -0.47422
    -0.65610
    -0.34194
    -0.70571
    -0.55690
    -0.78838
    -0.25927
    -0.24274
    -0.44115
    -0.34194
    -0.67264
    -0.52383
    -0.40808
    -0.19313
    -0.35848
    -0.50729
    -0.37501
    -0.35848
    -0.32541
    -0.20967
    -0.63957
    -0.70571
    -0.39155
    -0.14353
    -0.30888
     0.00528
    -0.78838
    -0.45769
    -0.37501
    -0.42462
    -0.25927
    -0.32541
    -0.47422
    -0.44115
    -0.34194
    -0.07739
    -0.25927
    -0.52383
    -0.45769
    -0.17660
    -0.27581
    -0.02779
    -0.44115
    -0.55690
    -0.44115
    -0.50729
     0.02182
     0.12103
    -0.78838
    -0.37501
    -0.37501
    -0.07739
    -0.25927
    -0.67264
    -0.14353
    -0.50729
    -0.14353
     0.13756
    -0.17660
    -0.25927
    -0.45769
    -0.32541
    -0.01125
     0.07142
    -0.27581
    -0.32541
    -0.32541
     0.10449
    -0.01125
     0.12103
    -0.42462
    -0.25927
    -0.17660
    -0.04432
    -0.06085
    -0.25927
    -0.60650
    -0.98680
    -0.63957
    -0.20967
    -0.60650
    -0.45769
    -0.80492
    -0.52383
    -0.54036
    -0.83799
    -1.25135
    -1.15215
    -1.15215
    -0.45769
    -0.82145
     0.12103
    -0.45769
    -0.35848
     1.17925
     2.17133
     2.56817
     1.70836
     0.48479
     0.71628
     1.54301
     1.85717
     1.19578
     0.41865
     0.93123
     1.65876
     1.93985
     2.03905
     1.84064
     1.57608
    -1.79700
    -1.10254
    -0.72224
    -1.10254
    -0.47422
     0.18717
     0.02182
     0.08796
    -0.11046
    -0.49076
    -0.67264
    -0.30888
    -0.25927
    -0.55690
    -0.47422
    -0.93719
    -0.87106
    -0.07739
    -0.16006
    -0.20967
    -0.17660
    -0.57343
    -0.06085
    -0.34194
     0.07142
    -0.25927
    -0.12699
    -0.11046
     0.08796
     0.43519
    -0.24274
     0.07142
    -0.35848
    -0.02779
     0.43519
     0.58400
     0.07142
     0.12103
     0.26984
     0.65014
     0.31944
     0.30291
     0.25330
     0.22024
     0.61707
     0.53440
     0.50133
     0.23677
     0.28637
     0.38558
     0.91469
     0.51786
     0.41865
     0.03835
     0.28637
     0.53440
     0.31944
     0.07142
    -0.04432
    -0.25927
     0.13756
    -0.09392
    -0.25927
    -0.55690
    -0.82145
    -0.95373
    -0.68917
    -0.65610
    -0.93719
    -1.20175
    -1.31749
    -1.01987
    -1.10254
    -1.16868
    -1.15215
    -1.48284
    -1.30096
    -1.11908
    -0.98680
    -0.95373
    -1.11908
    -1.48284
    -1.16868
    -1.11908
    -0.75531
    -1.40017
    -1.18522
    -1.16868
    -1.15215
    -1.10254
    -1.18522
    -1.35056
    -1.20175
    -1.38363
    -1.00333
    -1.20175
    -1.51591
    -2.06156
    -2.14423
    -1.51591
    -1.48284
    -1.63165
    -1.56551
    -1.58205
    -1.49938
    -1.83007
    -2.21037
    -2.01195
    -1.43324
    -1.11908
    -1.05294
    -2.07809
    -2.14423
    -1.01987
    -0.04432
     2.12173
     4.33738
     3.97362
     2.48549
     0.89816
     1.22885
     2.38628
     2.55163
     1.24539
     2.17133
     2.94846
     3.75867
     3.60985
     3.60985
     3.26262
    -1.16868
    -0.87106
    -0.57343
    -0.55690
    -0.50729
     0.12103
     0.03835
     0.22024
    -0.19313
    -0.06085
    -0.24274
    -0.82145
    -0.54036
    -0.45769
    -0.07739
    -0.34194
    -0.52383
    -0.83799
    -0.19313
    -0.24274
    -0.06085
    -0.32541
    -0.34194
    -0.42462
    -0.40808
    -0.39155
    -0.06085
    -0.34194
    -0.34194
    -0.12699
    -0.02779
    -0.06085
    -0.14353
    -0.34194
     0.03835
    -0.17660
    -0.01125
     0.03835
     0.30291
    -0.06085
     0.13756
    -0.04432
     0.38558
     0.02182
     0.17063
     0.43519
     0.20370
     0.38558
    -0.02779
    -0.12699
     0.05489
     0.38558
     0.15410
     0.15410
     0.22024
     0.22024
     0.08796
     0.18717
     0.15410
     0.17063
     0.00528
     0.07142
     0.20370
     0.36905
     0.17063
    -0.17660
     0.07142
     0.18717
     0.23677
     0.53440
     0.17063
    -0.09392
     0.12103
    -0.01125
    -0.06085
     0.38558
     0.20370
    -0.07739
     0.03835
     0.18717
     0.23677
    -0.12699
    -0.11046
     0.18717
     0.10449
     0.18717
     0.05489
    -0.04432
     0.08796
     0.02182
     0.00528
     0.20370
     0.02182
     0.00528
    -0.07739
     0.10449
     0.17063
     0.13756
    -0.30888
     0.15410
     0.26984
     0.13756
    -0.50729
    -0.50729
    -0.14353
    -1.25135
    -0.85452
    -0.97026
    -0.85452
    -0.83799
    -0.65610
    -0.73878
    -1.10254
    -1.41670
    -1.66472
    -1.49938
    -0.58997
    -0.30888
    -0.25927
    -1.36710
    -1.30096
     0.28637
     1.50994
     2.79965
     5.01530
     4.13896
     2.38628
     1.74143
     2.05559
     3.16342
     2.33668
     2.27054
     2.98153
     3.21302
     3.89094
     3.56025
     4.37045
     2.00599
    -1.23482
    -0.14353
    -0.73878
    -0.45769
    -0.04432
    -0.14353
    -0.42462
    -0.29234
    -0.63957
    -0.88759
    -0.85452
    -0.98680
    -0.97026
    -1.13561
    -0.80492
    -1.26789
    -1.18522
    -1.20175
    -0.65610
    -1.16868
    -0.93719
    -0.97026
    -1.13561
    -1.13561
    -0.75531
    -1.08601
    -0.73878
    -0.88759
    -0.78838
    -1.00333
    -0.75531
    -0.58997
    -0.88759
    -1.00333
    -1.10254
    -0.57343
    -0.65610
    -0.44115
    -0.92066
    -0.73878
    -0.85452
    -1.05294
    -0.60650
    -0.67264
    -0.97026
    -0.93719
    -0.78838
    -0.87106
    -0.75531
    -1.13561
    -1.18522
    -0.72224
    -0.93719
    -0.98680
    -1.00333
    -1.03640
    -0.78838
    -0.90413
    -1.06947
    -1.06947
    -0.65610
    -0.92066
    -0.75531
    -0.65610
    -0.78838
    -0.75531
    -1.01987
    -0.30888
    -0.39155
    -0.32541
    -0.39155
    -0.63957
    -0.37501
    -0.45769
    -0.65610
    -0.09392
    -0.55690
    -0.67264
    -0.25927
    -0.20967
    -1.46631
    -2.75601
     1.06351
     0.08796
     0.00528
     0.56746
    -0.40808
    -0.80492
    -0.65610
    -0.57343
    -0.02779
     0.33598
     0.07142
     0.18717
     0.15410
     0.55093
     0.20370
     0.03835
    -0.27581
    -0.27581
    -1.10254
    -1.10254
    -0.78838
    -1.06947
    -0.85452
    -0.34194
    -0.50729
     0.41865
     0.96430
    -0.14353
    -0.19313
     1.26192
     2.99807
     4.28778
     5.04837
     4.51926
     4.86649
     3.87441
     3.27916
     3.27916
     3.11381
     3.27916
     2.51856
     2.10519
     2.05559
     0.46826
    -1.00333
    -1.43324
    -0.78838
    -1.26789
    -3.63235
    -3.48354
    -3.64889
    -3.38433
    -2.67334
    -2.37572
    -2.21037
    -1.99542
    -1.51591
    -1.40017
    -0.98680
    -0.49076
    -0.78838
    -0.92066
    -0.70571
    -0.34194
    -0.22620
    -0.63957
    -0.52383
    -0.50729
    -0.19313
    -0.35848
    -0.47422
    -0.49076
    -0.50729
    -0.70571
    -0.07739
    -0.29234
    -0.58997
    -0.47422
    -0.67264
    -0.37501
    -0.29234
    -0.63957
    -0.65610
    -0.63957
    -0.45769
    -0.16006
    -0.34194
    -0.65610
    -0.85452
    -0.93719
    -0.34194
    -0.22620
    -0.57343
    -0.73878
    -0.62304
    -0.68917
    -0.50729
    -0.70571
    -0.62304
    -0.93719
    -0.62304
    -0.44115
    -0.50729
    -0.49076
    -1.03640
    -0.88759
    -0.78838
    -0.55690
    -0.52383
    -0.88759
    -0.97026
    -0.73878
    -0.75531
    -0.75531
    -0.92066
    -0.88759
    -1.01987
    -0.68917
    -0.44115
    -0.92066
    -0.82145
    -1.05294
    -0.95373
    -0.60650
    -0.54036
    -0.87106
    -0.93719
    -0.87106
    -0.47422
    -0.49076
    -0.52383
    -0.97026
    -0.83799
    -0.54036
    -0.16006
    -0.60650
    -0.52383
    -0.47422
    -0.52383
    -0.39155
     0.00528
    -0.06085
    -0.16006
    -0.32541
     0.13756
     0.65014
     0.03835
     0.76588
     2.40282
     2.56817
     2.89886
     4.13896
     3.79173
     4.05629
     3.70906
     3.64292
     3.60985
     1.89024
     1.27846
     0.81549
     1.22885
     2.20440
     0.98083
     0.18717
    -0.90413
    -0.85452
    -1.49938
    -3.15285
    -2.70641
    -2.90483
    -2.83869
    -2.39225
    -1.61512
    -0.83799
    -0.82145
    -0.80492
    -0.47422
    -0.04432
     0.10449
     0.00528
     0.02182
    -0.09392
     0.12103
     0.35251
     0.25330
     0.02182
     0.13756
    -0.12699
     0.48479
     0.58400
     0.20370
     0.26984
     0.07142
     0.00528
     0.61707
     0.41865
     0.12103
     0.41865
     0.40212
     0.48479
     0.73281
     0.48479
     0.60053
    -0.01125
     0.48479
     0.65014
     0.69974
     0.53440
     0.40212
     0.65014
     0.46826
     0.53440
     0.61707
     0.68321
     0.30291
     0.61707
     0.58400
     0.69974
     0.58400
     0.55093
     0.53440
     0.71628
     0.93123
     0.68321
     0.30291
     0.63360
     0.79895
     0.79895
     0.58400
     0.79895
     0.41865
     0.73281
     0.88162
     0.91469
     0.69974
     0.79895
     0.25330
     0.83202
     1.03044
     0.76588
     0.73281
     0.65014
     1.08004
     1.03044
     0.71628
     0.73281
     0.69974
     0.63360
     0.86509
     0.78242
     0.79895
     0.63360
     0.15410
     0.63360
     0.76588
     0.65014
     0.56746
     0.35251
     0.45172
     0.40212
     0.53440
     0.65014
     0.18717
     0.13756
     0.60053
     0.71628
     0.20370
     0.35251
    -0.04432
     0.05489
     0.26984
     0.53440
     0.05489
     0.31944
     0.12103
     0.13756
     0.00528
    -0.09392
     0.12103
     0.10449
    -0.06085
     0.38558
     0.45172
     0.46826
    -0.04432
    -0.44115
    -0.04432
     0.88162
     0.91469
     1.70836
     2.02252
     2.00599
     2.05559
     1.70836
     2.12173
     2.96500
     3.14688
     2.07212
     3.04767
     2.60123
     1.64222
     1.90678
     2.36975
     3.08074
     0.88162
     0.58400
    -0.01125
    -0.29234
    -0.11046
    -0.11046
    -0.80492
    -0.97026
    -0.93719
    -0.92066
    -0.98680
    -0.67264
    -0.80492
    -1.00333
    -0.75531
    -0.42462
    -0.42462
    -0.25927
     0.00528
    -0.25927
    -0.22620
    -0.24274
     0.20370
    -0.19313
     0.22024
    -0.20967
     0.07142
    -0.04432
    -0.02779
     0.18717
    -0.09392
    -0.29234
     0.33598
    -0.07739
     0.26984
     0.28637
     0.41865
     0.23677
    -0.01125
     0.61707
     0.25330
     0.45172
     0.18717
     0.61707
     0.45172
     0.33598
     0.18717
     0.28637
     0.46826
     0.48479
     0.61707
     0.28637
     0.25330
     0.13756
     0.26984
     0.31944
     0.45172
     0.18717
     0.02182
     0.12103
     0.38558
     0.17063
     0.23677
     0.10449
     0.33598
     0.15410
     0.43519
     0.20370
    -0.01125
     0.33598
     0.36905
     0.25330
     0.08796
     0.33598
     0.12103
     0.28637
     0.28637
     0.05489
     0.05489
     0.22024
     0.26984
     0.18717
     0.13756
     0.13756
     0.30291
    -0.12699
     0.10449
    -0.14353
     0.50133
     0.08796
    -0.11046
    -0.02779
     0.17063
     0.07142
     0.22024
    -0.14353
    -0.35848
     0.00528
     0.07142
     0.02182
    -0.01125
    -0.25927
    -0.42462
    -0.29234
     0.15410
     0.35251
    -0.11046
     0.10449
    -0.06085
     0.05489
    -0.06085
    -0.06085
    -0.19313
    -0.06085
    -0.01125
     0.03835
    -0.06085
    -0.16006
    -0.06085
    -0.39155
     0.23677
    -0.12699
    -0.60650
    -0.01125
     0.81549
     1.27846
     1.89024
     2.45242
     2.91539
     2.68391
     1.84064
     1.59262
     1.82410
     1.65876
     1.60915
     1.93985
     2.20440
     3.16342
     2.55163
     0.17063
    -0.25927
    -1.01987
    -0.82145
    -0.92066
    -1.10254
    -1.08601
    -1.35056
    -1.46631
    -1.21828
    -1.11908
    -1.26789
    -1.23482
    -1.08601
    -0.98680
    -0.40808
    -0.45769
    -0.47422
    -0.60650
    -0.20967
    -0.35848
    -0.27581
    -0.16006
     0.03835
    -0.20967
    -0.25927
    -0.24274
    -0.19313
    -0.27581
    -0.30888
    -0.40808
     0.13756
    -0.24274
    -0.12699
    -0.45769
    -0.24274
     0.02182
    -0.34194
    -0.32541
    -0.19313
    -0.42462
    -0.07739
    -0.19313
     0.02182
    -0.30888
    -0.34194
    -0.25927
     0.07142
     0.07142
    -0.09392
    -0.47422
     0.00528
    -0.01125
    -0.19313
    -0.17660
    -0.06085
    -0.07739
    -0.32541
     0.00528
     0.00528
     0.00528
    -0.30888
    -0.06085
     0.00528
     0.13756
     0.17063
     0.07142
    -0.09392
    -0.09392
     0.17063
     0.20370
     0.40212
     0.13756
     0.05489
     0.00528
     0.35251
     0.51786
    -0.04432
     0.05489
     0.03835
     0.33598
     0.08796
     0.23677
     0.00528
    -0.11046
    -0.16006
     0.15410
     0.51786
    -0.17660
    -0.07739
     0.00528
     0.22024
     0.12103
     0.41865
     0.13756
    -0.06085
     0.05489
     0.41865
     0.43519
    -0.02779
     0.13756
     0.22024
     0.22024
     0.43519
     0.38558
     0.26984
    -0.04432
     0.56746
     0.86509
     0.45172
     0.35251
     0.20370
     0.83202
     0.78242
     1.17925
     1.21232
     1.22885
     1.03044
     0.63360
     0.71628
     1.44380
     1.84064
     0.63360
     1.22885
     1.39420
     1.36113
     1.24539
     2.00599
     3.08074
     4.05629
     4.63501
     3.92401
     2.78312
     1.55955
     1.92331
     1.72489
     2.46896
     2.53510
     1.98945
     2.07212
     2.27054
     1.97292
    -1.00333
    -1.18522
    -2.06156
    -2.35918
    -1.86314
    -1.63165
    -2.11116
    -2.65681
    -2.16076
    -2.35918
    -1.92928
    -1.73086
    -2.17730
    -2.12769
    -1.73086
    -1.26789
    -1.63165
    -1.58205
    -1.56551
    -1.38363
    -1.35056
    -1.15215
    -0.88759
    -1.44977
    -1.35056
    -1.43324
    -1.11908
    -0.92066
    -1.36710
    -1.41670
    -1.25135
    -1.01987
    -0.82145
    -0.93719
    -1.28442
    -0.98680
    -1.01987
    -0.37501
    -0.90413
    -0.85452
    -0.92066
    -0.88759
    -0.49076
    -0.19313
    -0.37501
    -0.67264
    -0.67264
    -0.30888
    -0.25927
    -0.29234
    -0.45769
    -0.44115
    -0.35848
    -0.11046
    -0.14353
    -0.49076
    -0.68917
    -0.68917
    -0.82145
    -0.95373
    -0.12699
    -0.72224
    -0.72224
    -0.67264
    -0.47422
    -0.75531
    -0.68917
    -0.57343
    -0.83799
    -0.52383
    -0.22620
    -0.12699
    -0.27581
    -0.47422
    -0.57343
    -0.19313
     0.20370
    -0.11046
    -0.01125
    -0.42462
     0.17063
    -0.04432
    -0.06085
    -0.17660
    -0.32541
     0.31944
     0.07142
     0.20370
     0.02182
     0.02182
    -0.19313
     0.22024
     0.40212
     0.18717
     0.25330
    -0.01125
     0.25330
     0.23677
     0.26984
     0.26984
     0.22024
     0.60053
     0.38558
     0.58400
     0.68321
     0.38558
     0.58400
     0.94776
     1.46034
     1.14618
     0.65014
     0.66667
     1.37767
     2.27054
     2.48549
     3.74213
     4.48619
     4.65154
     3.80827
     2.79965
     2.23747
     2.03905
     1.70836
     1.74143
     1.62569
     2.25401
     1.59262
     1.03044
     1.27846
    -1.31749
    -2.02849
    -2.21037
    -2.62374
    -2.65681
    -2.09462
    -2.14423
    -1.91274
    -1.66472
    -1.74740
    -1.59858
    -1.31749
    -0.80492
    -0.78838
    -0.55690
    -0.42462
    -0.58997
    -0.07739
    -0.06085
     0.13756
    -0.16006
    -0.07739
    -0.06085
     0.58400
     0.35251
     0.05489
    -0.17660
    -0.12699
     0.23677
     0.25330
     0.00528
    -0.04432
     0.17063
    -0.19313
    -0.17660
     0.22024
     0.08796
    -0.24274
     0.02182
     0.35251
     0.02182
    -0.07739
    -0.19313
    -0.34194
     0.02182
     0.46826
     0.17063
    -0.09392
    -0.12699
    -0.19313
     0.12103
    -0.07739
    -0.22620
    -0.25927
    -0.12699
     0.03835
    -0.20967
     0.13756
    -0.39155
    -0.47422
    -0.17660
    -0.04432
    -0.12699
    -0.34194
    -0.47422
    -0.11046
    -0.24274
    -0.27581
    -0.27581
    -0.47422
    -0.09392
    -0.35848
    -0.22620
    -0.25927
    -0.22620
    -0.65610
    -0.25927
     0.00528
     0.15410
    -0.30888
    -0.19313
    -0.14353
    -0.47422
     0.03835
     0.20370
     0.33598
    -0.04432
     0.07142
     0.23677
     0.45172
     0.26984
    -0.07739
    -0.19313
     0.50133
     0.48479
     0.40212
     0.05489
     0.25330
     0.10449
    -0.02779
     0.33598
     0.38558
    -0.01125
     0.07142
     0.02182
     0.40212
     0.43519
     0.07142
     0.00528
     0.17063
     0.22024
     0.48479
     0.48479
     0.56746
     0.74935
     0.38558
     0.88162
     1.16271
     1.01390
     0.56746
     0.15410
     1.01390
     1.24539
     1.44380
     1.12964
     1.46034
     2.08866
     2.91539
     3.59332
     4.22164
     4.43659
     3.47757
     2.22094
     2.99807
     2.71698
     1.87371
     1.24539
     1.41074
     1.34460
     1.04697
     0.81549
     2.00599
    -0.78838
    -2.06156
    -2.73948
    -3.07017
    -2.78908
    -2.49146
    -2.27651
    -2.21037
    -1.92928
    -1.49938
    -1.58205
    -1.16868
    -1.33403
    -1.16868
    -1.01987
    -1.00333
    -0.72224
    -0.60650
    -0.34194
    -0.45769
    -0.42462
    -0.57343
    -0.72224
    -0.54036
    -0.22620
    -0.44115
    -0.49076
    -0.50729
    -0.29234
    -0.55690
    -0.09392
    -0.65610
    -0.55690
    -0.30888
    -0.40808
    -0.12699
    -0.47422
    -0.11046
    -0.67264
    -0.52383
    -0.72224
     0.00528
    -0.42462
    -0.35848
    -0.78838
    -0.58997
    -0.39155
    -0.67264
    -0.52383
    -0.62304
    -0.73878
    -0.45769
    -0.47422
    -0.39155
    -0.80492
    -0.98680
    -0.49076
    -0.32541
    -0.47422
    -0.37501
    -0.85452
    -0.52383
    -0.50729
    -0.68917
    -0.73878
    -0.49076
    -0.55690
    -0.65610
    -0.37501
    -0.54036
    -0.39155
    -0.72224
    -0.77185
    -0.58997
    -0.17660
    -0.50729
    -0.49076
    -0.78838
    -0.63957
    -0.88759
    -0.62304
    -0.60650
    -0.27581
    -0.73878
    -0.70571
    -0.45769
    -0.52383
    -0.95373
    -0.92066
    -0.82145
    -0.44115
    -0.63957
    -0.55690
    -0.40808
    -0.72224
    -1.11908
    -0.93719
    -0.45769
    -0.60650
    -0.50729
    -0.85452
    -0.70571
    -0.60650
    -0.57343
    -0.63957
    -0.40808
    -0.25927
    -0.04432
    -0.47422
    -0.30888
    -0.12699
     0.07142
    -0.24274
     0.36905
    -0.02779
    -0.32541
    -0.45769
    -0.20967
     0.89816
     0.51786
     0.74935
     0.98083
     1.60915
     1.24539
     1.26192
     1.75796
     2.23747
     2.96500
     2.88233
     2.68391
     2.28708
     1.80757
     2.43589
     1.27846
     0.68321
     0.40212
    -0.17660
    -0.62304
    -0.82145
     0.03835
     0.05489
    -2.32611
    -2.87176
    -3.16938
    -2.78908
    -2.52453
    -1.84660
    -2.07809
    -1.94581
    -1.48284
    -1.11908
    -0.58997
    -1.01987
    -0.87106
    -0.83799
    -0.32541
    -0.35848
    -0.19313
    -0.01125
    -0.42462
    -0.29234
     0.08796
     0.25330
     0.22024
    -0.30888
    -0.20967
    -0.06085
     0.10449
     0.15410
    -0.04432
    -0.12699
     0.15410
    -0.02779
     0.18717
     0.23677
    -0.07739
     0.15410
    -0.32541
     0.25330
     0.26984
     0.03835
    -0.27581
    -0.01125
     0.35251
     0.18717
     0.07142
    -0.45769
    -0.04432
     0.15410
     0.12103
    -0.14353
     0.08796
    -0.09392
     0.08796
    -0.09392
     0.38558
     0.17063
    -0.12699
     0.26984
     0.41865
     0.38558
     0.43519
     0.12103
     0.31944
     0.31944
     0.63360
     0.61707
     0.51786
     0.45172
     0.18717
     0.30291
     0.66667
     0.63360
     0.23677
     0.00528
     0.38558
     0.51786
     0.48479
     0.13756
     0.08796
    -0.07739
     0.30291
     0.73281
     0.02182
     0.02182
    -0.27581
     0.07142
     0.08796
     0.40212
    -0.19313
    -0.17660
     0.00528
     0.13756
     0.15410
     0.02182
    -0.24274
    -0.06085
    -0.35848
     0.41865
     0.50133
    -0.09392
    -0.39155
    -0.73878
     0.10449
     0.63360
     0.30291
     0.26984
    -0.04432
     0.35251
     0.28637
     1.01390
     0.63360
     0.86509
     1.12964
     1.90678
     2.63430
     2.93193
     3.13035
     3.03114
     2.46896
     2.10519
     2.65084
     2.13826
     0.91469
     0.79895
     1.06351
     0.79895
     0.46826
     0.76588
     0.71628
    -1.56551
    -1.97888
    -2.44185
    -2.70641
    -2.34265
    -2.55760
    -1.69779
    -1.59858
    -1.74740
    -1.71433
    -1.53244
    -1.28442
    -1.10254
    -0.85452
    -1.26789
    -1.05294
    -0.65610
    -0.34194
    -0.24274
    -0.30888
    -0.39155
    -0.57343
    -0.29234
    -0.07739
     0.03835
    -0.39155
    -0.22620
    -0.17660
     0.13756
    -0.07739
    -0.20967
    -0.12699
    -0.27581
     0.35251
     0.35251
     0.05489
    -0.40808
    -0.02779
    -0.11046
     0.40212
     0.20370
     0.08796
     0.17063
     0.20370
     0.05489
     0.30291
     0.25330
     0.07142
     0.03835
     0.35251
     0.31944
     0.36905
     0.00528
    -0.29234
     0.08796
     0.30291
     0.40212
     0.45172
     0.10449
     0.12103
    -0.12699
     0.28637
     0.07142
    -0.09392
     0.15410
     0.05489
     0.22024
     0.46826
     0.25330
     0.30291
    -0.44115
     0.25330
     0.45172
     0.17063
     0.08796
     0.25330
     0.17063
     0.26984
     0.08796
     0.51786
     0.00528
     0.22024
     0.35251
     0.30291
     0.26984
     0.17063
     0.15410
     0.25330
     0.38558
     0.33598
     0.18717
     0.25330
     0.26984
     0.17063
     0.45172
     0.13756
    -0.07739
     0.41865
     0.26984
     0.40212
     0.28637
     0.22024
     0.07142
     0.33598
     0.35251
     0.45172
     0.28637
     0.22024
     0.12103
     0.31944
     0.22024
     0.48479
     0.17063
     0.12103
     0.28637
     0.43519
     0.43519
     0.13756
     0.43519
     0.07142
     0.00528
     0.71628
     0.58400
     0.55093
     0.43519
     0.00528
     0.69974
     0.69974
     0.63360
     0.56746
     0.86509
     0.76588
     1.57608
     1.84064
     1.72489
     1.16271
     1.24539
     2.05559
     2.07212
     1.39420
     1.04697
     1.77450
     2.58470
     2.48549
     2.63430
     1.39420
     1.29499
     0.83202
     0.40212
    -0.62304
     0.17063
     0.96430
     1.27846
     1.44380
    -0.04432
    -0.58997
    -1.18522
    -0.83799
    -0.58997
    -0.54036
    -0.40808
    -0.14353
    -0.24274
    -0.37501
    -0.25927
    -0.19313
    -0.24274
    -0.37501
    -0.34194
    -0.06085
     0.03835
    -0.29234
    -0.07739
     0.03835
    -0.22620
    -0.12699
    -0.29234
     0.18717
    -0.22620
    -0.42462
    -0.06085
    -0.16006
    -0.34194
    -0.37501
    -0.47422
    -0.12699
    -0.39155
    -0.04432
    -0.32541
    -0.54036
    -0.25927
    -0.30888
    -0.30888
    -0.04432
    -0.22620
    -0.27581
    -0.16006
    -0.09392
     0.12103
     0.03835
    -0.14353
    -0.27581
     0.10449
     0.22024
    -0.01125
     0.00528
     0.23677
    -0.09392
    -0.07739
     0.02182
     0.23677
    -0.09392
    -0.14353
    -0.11046
     0.05489
     0.12103
    -0.01125
    -0.12699
    -0.27581
     0.12103
     0.33598
     0.02182
     0.23677
     0.03835
    -0.11046
     0.15410
     0.18717
     0.13756
     0.20370
     0.18717
     0.07142
     0.41865
     0.53440
     0.10449
     0.20370
     0.17063
     0.45172
     0.22024
     0.31944
     0.46826
     0.31944
     0.03835
     0.20370
     0.51786
     0.26984
     0.05489
     0.22024
     0.33598
     0.35251
     0.02182
     0.12103
     0.23677
     0.13756
     0.12103
     0.22024
     0.20370
     0.07142
    -0.09392
     0.23677
     0.02182
     0.15410
     0.02182
     0.13756
     0.20370
     0.20370
    -0.19313
    -0.20967
    -0.01125
     0.22024
    -0.04432
     0.33598
     0.22024
    -0.06085
    -0.29234
     0.10449
     0.33598
     0.07142
    -0.04432
     0.20370
     0.15410
     0.23677
     0.07142
     0.05489
     0.18717
     0.12103
     0.25330
     0.35251
     0.25330
    -0.24274
     0.10449
     0.17063
     0.22024
     0.08796
     0.26984
     0.10449
     0.20370
     0.02182
     0.05489
     0.61707
     1.36113
     1.26192
     1.82410
     2.02252
     2.53510
     2.43589
     2.03905
     1.80757
     2.22094
     2.23747
     1.69183
     1.21232
     1.97292
     2.91539
     2.68391
     0.33598
     0.40212
    -0.09392
    -0.62304
    -0.75531
    -0.37501
    -0.55690
    -0.88759
    -0.93719
    -1.28442
    -0.85452
    -0.58997
    -0.40808
    -0.62304
    -0.50729
    -0.40808
    -0.34194
    -0.24274
    -0.14353
    -0.12699
    -0.06085
    -0.16006
     0.17063
     0.15410
     0.22024
    -0.32541
     0.02182
     0.07142
     0.33598
    -0.09392
     0.03835
     0.00528
     0.35251
    -0.02779
     0.28637
     0.25330
     0.15410
     0.12103
     0.17063
     0.12103
    -0.14353
    -0.30888
     0.22024
     0.17063
     0.26984
    -0.07739
    -0.22620
    -0.11046
    -0.07739
    -0.04432
     0.15410
    -0.24274
    -0.16006
    -0.37501
    -0.09392
     0.00528
    -0.52383
    -0.45769
    -0.14353
    -0.25927
    -0.06085
    -0.39155
    -0.65610
    -0.65610
    -0.37501
    -0.63957
    -0.22620
    -0.39155
    -0.58997
    -0.70571
    -0.32541
    -0.25927
    -0.54036
    -0.85452
    -0.63957
    -0.58997
    -0.52383
    -0.19313
    -0.07739
    -0.73878
    -0.72224
    -0.39155
    -0.16006
    -0.09392
    -0.11046
    -0.57343
    -0.47422
    -0.04432
     0.07142
    -0.07739
    -0.57343
    -0.16006
    -0.09392
     0.17063
     0.08796
    -0.07739
    -0.09392
    -0.14353
    -0.04432
     0.31944
     0.33598
    -0.11046
    -0.24274
     0.13756
     0.45172
     0.22024
     0.10449
    -0.02779
    -0.17660
     0.41865
     0.50133
     0.13756
    -0.01125
    -0.07739
    -0.11046
     0.20370
     0.33598
    -0.17660
    -0.04432
     0.07142
     0.25330
     0.03835
    -0.20967
    -0.17660
    -0.02779
     0.02182
     0.07142
    -0.07739
    -0.11046
    -0.22620
    -0.01125
    -0.35848
     0.17063
     0.12103
    -0.09392
     0.13756
     0.10449
     0.15410
    -0.19313
    -0.09392
     0.38558
     0.10449
     0.38558
     0.28637
     0.00528
     0.00528
    -0.01125
    -0.04432
     0.43519
     0.26984
    -0.11046
     0.07142
     0.41865
     0.55093
     0.10449
    -0.16006
    -0.49076
     0.08796
    -0.11046
    -0.17660
    -0.11046
    -0.25927
     0.15410
    -0.12699
     0.45172
     0.48479
    -0.29234
    -0.57343
    -0.06085
     0.36905
     0.20370
    -0.37501
    -0.50729
     0.25330
     0.02182
     0.71628
     1.49341
     1.89024
     2.60123
     1.46034
     1.29499
     1.04697
     0.69974
     1.09658
     0.89816
     1.72489
     2.36975
     2.22094
     2.50203
     0.63360
     0.53440
     0.25330
     0.00528
    -0.12699
    -0.44115
    -0.22620
    -0.47422
     0.07142
     0.20370
    -0.52383
    -0.40808
    -0.78838
    -0.50729
    -0.42462
    -0.32541
    -0.32541
    -0.32541
    -0.42462
    -0.02779
    -0.22620
    -0.37501
    -0.34194
    -0.55690
     0.02182
     0.05489
     0.73281
     0.58400
    -0.30888
    -0.25927
    -0.44115
    -0.35848
     0.05489
     0.36905
    -0.02779
     0.35251
     0.17063
    -0.27581
    -0.35848
    -0.57343
    -0.20967
     0.05489
    -0.19313
    -0.35848
    -0.45769
     0.05489
    -0.24274
    -0.09392
    -0.32541
    -0.27581
    -0.07739
    -0.19313
    -0.09392
    -0.35848
    -0.44115
    -0.44115
    -0.30888
     0.22024
     0.02182
    -0.39155
    -0.40808
    -0.37501
    -0.19313
    -0.16006
    -0.30888
    -0.32541
    -0.32541
    -0.20967
     0.20370
    -0.29234
    -0.45769
    -0.67264
    -0.75531
    -0.02779
    -0.06085
    -0.30888
    -0.57343
    -0.80492
    -0.49076
    -0.14353
    -0.32541
    -0.58997
    -0.55690
    -0.68917
    -0.25927
    -0.25927
    -0.45769
    -0.44115
    -0.65610
    -0.30888
     0.02182
    -0.20967
    -0.32541
    -0.45769
    -0.24274
    -0.02779
    -0.02779
    -0.34194
    -0.29234
    -0.27581
    -0.02779
     0.12103
     0.10449
    -0.07739
    -0.29234
    -0.16006
     0.18717
     0.05489
     0.10449
    -0.01125
     0.02182
     0.00528
     0.07142
     0.12103
     0.03835
     0.12103
     0.07142
     0.07142
     0.12103
    -0.01125
    -0.34194
    -0.35848
    -0.02779
     0.15410
    -0.07739
    -0.40808
    -0.06085
     0.18717
    -0.44115
    -0.27581
    -0.20967
    -0.68917
    -0.95373
    -0.25927
    -0.39155
    -0.39155
    -0.07739
    -0.09392
    -0.29234
    -0.50729
    -0.42462
    -0.35848
    -0.25927
    -0.24274
    -0.30888
    -0.25927
    -0.11046
    -0.07739
     0.02182
     0.96430
     2.28708
     2.98153
     1.37767
     0.91469
     0.69974
     0.96430
     1.01390
     1.09658
     1.50994
     1.87371
     2.40282
     3.08074
     1.21232
     0.56746
    -0.04432
    -0.16006
    -0.07739
     0.40212
    -0.04432
    -0.06085
    -0.68917
     0.07142
    -0.45769
    -0.01125
    -0.20967
    -0.44115
    -0.60650
    -0.35848
    -0.25927
    -0.34194
    -0.39155
    -0.14353
    -0.02779
    -0.17660
    -0.32541
    -0.01125
    -0.52383
    -0.22620
    -0.20967
    -0.04432
     0.03835
    -0.42462
    -0.30888
    -0.22620
    -0.27581
    -0.04432
    -0.07739
    -0.14353
    -0.14353
    -0.06085
    -0.30888
    -0.04432
    -0.49076
    -0.16006
    -0.32541
    -0.12699
     0.02182
    -0.02779
    -0.20967
    -0.25927
    -0.32541
    -0.29234
     0.05489
    -0.50729
    -0.17660
    -0.09392
    -0.14353
    -0.02779
    -0.39155
    -0.19313
     0.12103
    -0.04432
     0.03835
    -0.04432
    -0.17660
    -0.14353
    -0.04432
     0.20370
    -0.06085
     0.18717
     0.43519
     0.26984
     0.07142
     0.17063
     0.17063
     0.17063
    -0.04432
     0.43519
     0.61707
     0.30291
     0.38558
     0.20370
     0.12103
     0.36905
     0.48479
     0.41865
    -0.04432
     0.17063
    -0.22620
    -0.09392
    -0.16006
    -0.58997
    -0.39155
    -0.52383
    -0.44115
    -0.35848
    -0.93719
    -1.21828
    -1.36710
    -1.13561
    -1.30096
    -1.30096
    -1.06947
    -1.30096
    -1.61512
    -1.28442
    -1.25135
    -1.36710
    -1.38363
    -1.54898
    -1.38363
    -1.31749
    -1.18522
    -0.92066
    -1.16868
    -1.54898
    -1.08601
    -1.23482
    -0.95373
    -0.65610
    -1.08601
    -0.77185
    -0.80492
    -0.88759
    -0.90413
    -0.72224
    -0.35848
    -0.78838
    -0.45769
    -0.19313
    -0.30888
    -0.12699
    -0.06085
    -0.29234
     0.12103
    -0.34194
    -0.58997
    -0.25927
    -0.44115
     0.12103
     0.53440
     0.73281
     0.00528
    -0.44115
    -0.01125
    -0.49076
     0.00528
    -0.16006
    -0.14353
     0.43519
     0.56746
     1.12964
     2.08866
     2.36975
     3.06421
     3.24609
     1.97292
     1.85717
     0.68321
     0.33598
     1.97292
     2.61777
     3.44451
     2.98153
     1.31153
     1.04697
     0.33598
     0.10449
    -0.29234
    -0.32541
    -0.68917
    -0.29234
    -0.80492
    -0.50729
    -0.50729
    -0.85452
    -0.20967
    -0.49076
    -0.29234
    -0.80492
    -0.45769
    -0.57343
    -0.19313
    -0.34194
    -0.12699
    -0.32541
    -0.37501
    -0.22620
    -0.29234
     0.00528
    -0.22620
    -0.44115
    -0.45769
    -0.12699
     0.08796
    -0.07739
    -0.27581
    -0.40808
    -0.11046
     0.26984
     0.05489
     0.05489
    -0.32541
    -0.17660
     0.05489
    -0.01125
    -0.07739
     0.35251
    -0.06085
     0.00528
     0.23677
     0.36905
    -0.29234
    -0.06085
    -0.04432
     0.17063
     0.31944
    -0.02779
    -0.09392
    -0.04432
     0.02182
    -0.09392
     0.18717
     0.22024
    -0.07739
    -0.27581
     0.10449
    -0.16006
     0.10449
    -0.25927
    -0.19313
     0.03835
    -0.07739
     0.33598
    -0.44115
     0.10449
    -0.27581
    -0.19313
    -0.22620
     0.17063
    -0.16006
    -0.30888
    -0.22620
     0.02182
    -0.17660
    -0.19313
    -0.17660
    -0.01125
     0.00528
    -0.07739
    -0.14353
    -0.22620
    -0.49076
    -0.27581
    -0.14353
     0.26984
    -0.07739
    -0.22620
     0.03835
     0.05489
     0.46826
    -0.22620
    -0.39155
    -0.09392
     0.26984
     0.12103
     0.28637
    -0.06085
    -0.07739
    -0.17660
     0.51786
     0.25330
     0.13756
    -0.12699
     0.13756
     0.12103
     0.45172
     0.20370
    -0.17660
     0.18717
     0.00528
     0.51786
     0.65014
     0.45172
     0.25330
     0.22024
     0.18717
     0.51786
     0.76588
     0.43519
     0.30291
     0.56746
     0.68321
     0.78242
     0.55093
     0.48479
     0.66667
     0.58400
     0.93123
     0.50133
     0.40212
     0.07142
    -0.16006
    -0.07739
     0.26984
     0.31944
    -0.20967
     0.26984
     0.68321
     0.61707
     0.02182
     0.10449
     0.40212
     0.79895
     0.88162
     0.66667
     1.19578
     1.89024
     1.84064
     2.70044
     3.13035
     2.94846
     2.22094
     1.97292
     2.40282
     2.30361
     1.49341
     1.04697
     1.29499
     1.14618
     1.60915
     2.05559
     2.70044
    -0.25927
    -0.63957
    -1.01987
    -0.47422
    -0.12699
    -0.29234
    -0.17660
    -0.39155
     0.30291
    -0.19313
    -0.09392
    -0.20967
    -0.37501
     0.05489
     0.03835
    -0.04432
    -0.42462
    -0.20967
    -0.40808
     0.08796
     0.33598
    -0.07739
    -0.37501
    -0.14353
    -0.14353
    -0.06085
    -0.11046
    -0.40808
    -0.44115
    -0.30888
     0.25330
     0.05489
    -0.24274
    -0.20967
    -0.72224
    -0.60650
     0.08796
     0.12103
    -0.14353
    -0.58997
    -0.54036
    -0.04432
    -0.04432
    -0.34194
    -0.54036
    -0.42462
    -0.22620
    -0.06085
    -0.29234
    -0.47422
    -0.72224
    -0.40808
    -0.24274
    -0.01125
    -0.67264
    -0.14353
    -0.52383
     0.33598
     0.03835
    -0.54036
    -0.57343
    -0.73878
    -0.42462
    -0.55690
    -0.16006
    -0.30888
    -0.58997
    -0.65610
    -0.82145
    -0.45769
    -0.87106
    -0.95373
    -1.05294
    -0.82145
    -0.88759
    -0.87106
    -1.11908
    -1.16868
    -0.73878
    -0.82145
    -0.62304
    -1.13561
    -0.82145
    -0.98680
    -0.97026
    -0.27581
    -0.54036
    -0.72224
    -0.83799
    -0.65610
    -0.37501
    -0.37501
    -0.19313
    -0.58997
    -0.27581
    -0.34194
     0.00528
     0.00528
    -0.22620
    -0.45769
    -0.19313
     0.08796
     0.18717
    -0.04432
    -0.01125
     0.31944
    -0.07739
    -0.14353
     0.30291
    -0.07739
    -0.16006
     0.23677
     0.43519
     0.58400
     0.25330
    -0.25927
    -0.02779
     0.36905
     0.45172
     0.38558
     0.23677
     0.12103
     0.31944
     0.35251
     0.78242
     0.98083
     0.25330
     0.17063
     0.69974
     0.79895
     1.36113
     1.01390
     1.09658
     1.55955
     1.89024
     2.73351
     3.11381
     2.75005
     2.48549
     2.76658
     3.49411
     3.74213
     3.60985
     3.89094
     2.60123
     2.18787
     2.51856
     2.43589
     0.25330
     0.20370
     0.30291
    -0.16006
    -1.66472
    -1.26789
    -0.47422
    -1.36710
    -2.87176
    -2.75601
    -2.98750
    -2.39225
    -2.35918
    -1.97888
    -1.38363
    -1.54898
    -1.41670
    -1.21828
    -0.93719
    -0.45769
    -0.49076
    -0.50729
    -0.37501
    -0.57343
    -0.09392
    -0.35848
    -0.54036
    -0.19313
    -0.67264
    -0.04432
     0.07142
    -0.19313
    -0.35848
    -0.57343
    -0.06085
     0.17063
     0.07142
     0.08796
    -0.19313
    -0.42462
    -0.07739
    -0.27581
    -0.04432
     0.08796
    -0.14353
    -0.11046
     0.35251
     0.07142
     0.05489
    -0.22620
    -0.42462
     0.33598
    -0.06085
     0.08796
     0.02182
    -0.14353
    -0.14353
    -0.24274
     0.23677
     0.26984
    -0.07739
    -0.47422
    -0.09392
    -0.02779
     0.05489
    -0.12699
    -0.37501
    -0.24274
     0.13756
     0.12103
     0.20370
    -0.02779
    -0.19313
    -0.19313
     0.17063
     0.10449
     0.12103
    -0.02779
     0.02182
    -0.04432
    -0.07739
     0.12103
     0.18717
     0.23677
    -0.16006
     0.12103
    -0.20967
     0.07142
    -0.20967
    -0.06085
    -0.17660
    -0.02779
     0.07142
     0.10449
    -0.16006
    -0.07739
    -0.14353
    -0.20967
    -0.20967
    -0.30888
     0.05489
    -0.20967
    -0.14353
    -0.12699
    -0.22620
    -0.20967
    -0.20967
    -0.52383
    -0.07739
    -0.39155
    -0.52383
    -0.78838
    -0.83799
    -0.73878
    -0.98680
    -1.21828
    -0.92066
    -0.98680
    -1.15215
    -0.93719
    -0.47422
    -0.67264
    -1.13561
    -1.13561
    -0.35848
    -0.27581
    -0.12699
     0.10449
     0.60053
     0.83202
     0.35251
     0.05489
     1.22885
     1.97292
     2.32014
     3.03114
     2.78312
     1.67529
     0.61707
     1.03044
     0.65014
    -0.06085
     0.56746
     0.40212
     0.45172
     0.05489
     0.93123
    -0.04432
    -1.79700
    -1.96235
    -2.29304
    -1.99542
    -1.68126
    -1.40017
    -1.44977
    -1.59858
    -1.33403
    -1.25135
    -0.73878
    -0.78838
    -1.03640
    -1.05294
    -0.62304
    -0.65610
    -0.77185
    -0.57343
    -1.05294
    -0.42462
    -0.32541
    -0.32541
    -0.60650
    -0.87106
    -0.82145
    -0.49076
    -0.07739
    -0.07739
    -0.20967
    -0.45769
    -0.57343
    -0.30888
    -0.17660
    -0.20967
    -0.27581
    -0.35848
    -0.42462
     0.15410
    -0.02779
    -0.04432
    -0.35848
    -0.07739
    -0.32541
     0.03835
    -0.52383
    -0.11046
    -0.24274
    -0.12699
    -0.30888
    -0.12699
    -0.02779
     0.10449
    -0.14353
    -0.04432
     0.31944
    -0.16006
    -0.04432
     0.10449
     0.18717
     0.15410
     0.22024
     0.20370
     0.45172
     0.46826
     0.03835
     0.41865
     0.08796
     0.20370
     0.46826
     0.28637
     0.56746
     0.05489
    -0.04432
    -0.02779
     0.33598
     0.18717
     0.36905
     0.13756
    -0.14353
    -0.20967
     0.26984
     0.18717
     0.40212
    -0.12699
    -0.01125
    -0.02779
     0.48479
     0.22024
     0.00528
    -0.07739
    -0.07739
     0.58400
     0.25330
     0.20370
    -0.06085
    -0.12699
     0.31944
     0.17063
     0.40212
     0.26984
    -0.22620
    -0.11046
     0.36905
     0.46826
     0.20370
     0.10449
     0.35251
     0.61707
     1.01390
     0.98083
     0.93123
     0.86509
     1.84064
     1.87371
     1.74143
     1.46034
     1.03044
     1.87371
     2.08866
     3.26262
     3.59332
     3.67599
     3.54371
     2.61777
     2.55163
     1.82410
     1.16271
     0.81549
     0.93123
     1.04697
     0.99737
     1.67529
     0.15410
    -0.78838
    -1.28442
    -1.73086
    -1.69779
    -2.16076
    -2.07809
    -2.02849
    -1.84660
    -1.69779
    -1.68126
    -1.92928
    -1.10254
    -1.30096
    -0.77185
    -0.87106
    -0.55690
    -0.77185
    -0.50729
    -0.29234
    -0.44115
    -0.29234
    -0.35848
    -0.52383
    -0.09392
     0.10449
    -0.17660
    -0.47422
    -0.32541
    -0.52383
    -0.45769
    -0.32541
    -0.06085
    -0.62304
    -0.34194
    -0.14353
     0.26984
     0.12103
    -0.58997
    -0.50729
    -0.24274
     0.20370
     0.18717
     0.35251
    -0.45769
    -0.14353
     0.07142
     0.50133
     0.35251
     0.13756
    -0.34194
    -0.12699
     0.10449
     0.26984
    -0.11046
    -0.37501
    -0.12699
     0.03835
     0.41865
     0.26984
     0.08796
    -0.25927
    -0.39155
     0.26984
     0.38558
     0.08796
     0.13756
    -0.16006
     0.18717
     0.28637
     0.50133
     0.25330
     0.08796
     0.15410
     0.31944
     0.31944
     0.51786
     0.08796
     0.10449
     0.33598
     0.65014
     0.25330
     0.36905
    -0.11046
     0.13756
     0.12103
     0.23677
    -0.14353
    -0.12699
     0.03835
     0.07142
     0.22024
    -0.11046
    -0.20967
    -0.07739
    -0.34194
    -0.02779
     0.48479
    -0.09392
    -0.47422
    -0.17660
     0.26984
    -0.09392
    -0.37501
     0.00528
     0.26984
     0.13756
     0.46826
     0.41865
    -0.09392
    -0.17660
    -0.16006
     0.25330
     0.58400
     0.26984
     0.58400
     0.20370
     0.55093
     0.31944
     0.36905
     0.30291
     0.07142
     0.88162
     1.34460
     1.54301
     1.24539
     1.22885
     1.03044
     0.68321
     0.93123
     0.66667
     0.81549
     1.14618
     1.55955
     1.24539
     0.88162
     0.56746
     0.79895
     0.55093
     0.53440
     1.59262
     1.89024
     2.08866
     1.41074
     1.21232
     0.60053
    -0.14353
    -0.58997
    -0.17660
     0.30291
     0.48479
     0.45172
     1.01390
    -1.13561
    -1.59858
    -2.40878
    -2.07809
    -2.09462
    -2.14423
    -2.29304
    -2.16076
    -2.01195
    -1.64819
    -1.46631
    -1.43324
    -1.26789
    -1.35056
    -1.48284
    -1.11908
    -0.95373
    -1.16868
    -0.92066
    -0.40808
    -0.57343
    -0.52383
    -0.27581
    -0.78838
    -0.29234
    -0.20967
    -0.22620
     0.07142
    -0.40808
    -0.19313
    -0.06085
     0.23677
    -0.17660
     0.10449
     0.07142
     0.25330
     0.08796
     0.17063
    -0.20967
     0.00528
    -0.24274
     0.26984
     0.43519
    -0.27581
    -0.19313
    -0.16006
     0.10449
     0.03835
     0.03835
    -0.24274
    -0.07739
    -0.02779
    -0.20967
    -0.34194
    -0.25927
    -0.04432
    -0.50729
    -0.14353
     0.18717
     0.12103
    -0.01125
    -0.50729
    -0.07739
    -0.06085
     0.07142
    -0.14353
    -0.12699
    -0.32541
     0.00528
    -0.11046
     0.20370
     0.05489
    -0.32541
    -0.34194
     0.05489
     0.22024
    -0.16006
     0.07142
    -0.20967
    -0.27581
     0.20370
    -0.01125
     0.02182
    -0.24274
    -0.07739
     0.10449
     0.08796
    -0.16006
    -0.02779
    -0.04432
    -0.30888
     0.30291
     0.07142
     0.18717
     0.10449
     0.08796
     0.26984
     0.02182
     0.17063
     0.26984
    -0.09392
     0.28637
     0.10449
    -0.17660
     0.03835
    -0.30888
    -0.06085
     0.26984
     0.13756
    -0.25927
    -0.27581
    -0.07739
    -0.70571
    -0.12699
    -0.32541
    -0.42462
    -0.95373
    -1.68126
    -0.75531
    -0.34194
    -0.11046
    -0.49076
    -0.45769
    -0.65610
    -1.10254
    -0.85452
    -0.68917
    -0.34194
    -0.16006
     0.33598
     1.21232
     1.44380
     1.52648
     1.98945
     1.84064
     2.17133
     2.20440
     2.00599
     1.75796
     1.85717
     1.87371
     2.22094
     2.10519
     1.54301
     1.67529
     2.36975
     2.17133
    -0.16006
     0.00528
    -0.54036
    -0.40808
     0.08796
     0.50133
    -0.14353
    -0.44115
    -0.12699
    -0.40808
    -0.24274
    -0.34194
    -0.12699
    -0.57343
    -0.45769
    -0.32541
    -0.37501
    -0.14353
    -0.42462
    -0.37501
    -0.42462
    -0.06085
     0.05489
    -0.12699
    -0.34194
    -0.06085
     0.05489
     0.30291
     0.23677
     0.07142
    -0.09392
     0.05489
     0.08796
     0.38558
     0.30291
     0.20370
     0.26984
    -0.06085
     0.66667
     0.12103
     0.10449
     0.25330
     0.28637
     0.22024
     0.12103
     0.25330
     0.18717
     0.10449
    -0.14353
     0.12103
     0.33598
     0.26984
     0.03835
     0.20370
     0.25330
     0.25330
    -0.24274
     0.25330
    -0.01125
     0.23677
     0.18717
     0.15410
     0.13756
     0.00528
     0.35251
     0.20370
     0.13756
     0.33598
     0.07142
     0.26984
     0.38558
     0.17063
    -0.12699
     0.22024
     0.28637
     0.30291
     0.50133
     0.23677
     0.28637
    -0.06085
     0.23677
     0.35251
     0.31944
     0.07142
     0.41865
    -0.06085
     0.13756
     0.30291
     0.05489
    -0.07739
    -0.06085
    -0.30888
     0.02182
     0.08796
     0.03835
    -0.35848
    -0.16006
    -0.49076
    -0.19313
    -0.22620
    -0.54036
    -0.95373
    -1.23482
    -1.41670
    -1.28442
    -1.54898
    -1.64819
    -1.61512
    -0.95373
    -0.82145
    -0.75531
    -0.62304
    -0.90413
    -0.60650
     0.46826
     1.36113
     1.57608
     0.91469
     1.11311
     1.42727
     1.84064
     2.02252
     1.97292
     2.07212
     2.13826
     3.74213
     1.75796
     0.73281
     0.81549
     0.26984
     0.69974
     0.66667
     0.48479
     0.13756
     0.20370
    -0.04432
    -0.01125
    -0.75531
    -0.34194
    -0.29234
    -0.58997
    -0.52383
    -0.27581
    -0.63957
    -0.62304
    -0.68917
    -0.77185
    -0.65610
    -0.60650
    -0.88759
    -0.98680
    -0.88759
    -0.82145
    -1.23482
    -0.72224
    -1.05294
    -0.82145
    -1.01987
    -0.73878
    -0.98680
    -0.97026
    -1.01987
    -1.13561
    -1.03640
    -0.63957
    -0.37501
    -0.90413
    -0.93719
    -0.85452
    -0.68917
    -0.70571
    -0.55690
    -0.82145
    -0.92066
    -0.52383
    -0.24274
    -0.49076
    -0.57343
    -0.72224
    -0.70571
    -0.19313
    -0.30888
    -0.17660
    -0.65610
    -0.62304
    -0.45769
    -0.29234
     0.05489
    -0.24274
    -0.62304
    -0.20967
    -0.01125
     0.13756
    -0.19313
    -0.34194
    -0.20967
    -0.11046
     0.02182
     0.30291
    -0.02779
    -0.16006
    -0.20967
    -0.07739
     0.38558
     0.12103
    -0.02779
     0.08796
    -0.24274
     0.35251
     0.08796
    -0.19313
    -0.45769
    -0.16006
     0.20370
     0.10449
    -0.02779
    -0.12699
    -0.16006
    -0.34194
    -0.27581
    -0.01125
    -0.29234
    -0.12699
    -0.04432
    -0.06085
    -0.22620
    -0.42462
    -0.73878
     0.02182
    -0.54036
    -0.55690
    -0.87106
    -1.44977
    -1.38363
    -0.57343
    -0.82145
    -0.27581
    -0.20967
     0.30291
     0.00528
     0.08796
     0.08796
     0.56746
     0.74935
     0.94776
     0.68321
     1.52648
     1.80757
     1.89024
     2.58470
     2.46896
     2.15480
     1.44380
     0.93123
     0.65014
     1.41074
     1.06351
     0.60053
    -0.02779
     0.12103
    -0.29234
    -0.88759
    -0.50729
     0.76588
     0.58400
    -1.13561
    -0.80492
    -1.23482
    -0.27581
    -0.32541
    -0.54036
    -0.19313
    -0.11046
     0.20370
     0.18717
    -0.01125
    -0.22620
    -0.49076
    -0.07739
     0.26984
     0.05489
    -0.32541
    -0.68917
    -0.40808
    -0.14353
     0.23677
    -0.17660
    -0.54036
    -0.55690
    -0.25927
    -0.14353
    -0.27581
    -0.25927
    -0.35848
    -0.54036
     0.07142
     0.00528
     0.05489
    -0.20967
    -0.55690
    -0.25927
    -0.22620
     0.00528
    -0.34194
    -0.35848
    -0.25927
     0.07142
    -0.42462
    -0.37501
    -0.40808
    -0.37501
    -0.30888
    -0.11046
    -0.44115
    -0.06085
    -0.37501
    -0.63957
    -0.04432
    -0.06085
    -0.29234
    -0.27581
    -0.24274
    -0.20967
    -0.40808
    -0.11046
    -0.42462
    -0.39155
    -0.58997
    -0.40808
    -0.12699
    -0.39155
    -0.62304
    -0.65610
    -0.39155
    -0.42462
    -0.55690
    -0.78838
    -0.54036
    -0.57343
    -0.27581
    -0.52383
    -0.65610
    -0.73878
    -0.68917
     0.00528
    -0.39155
    -0.58997
    -0.98680
    -1.10254
    -0.25927
    -0.16006
     0.38558
    -0.30888
    -0.19313
    -0.06085
    -0.34194
    -0.20967
     0.23677
     0.25330
     0.10449
     0.23677
     0.66667
     0.93123
     0.60053
     0.13756
     0.38558
     1.34460
     2.03905
     1.36113
     1.92331
     2.05559
     2.30361
     1.98945
     1.36113
     0.98083
     1.46034
     0.76588
     0.45172
     0.45172
     0.93123
     0.05489
    -0.29234
    -0.70571
     0.08796
     0.02182
    -1.87967
    -1.91274
    -1.73086
    -1.68126
    -1.10254
    -0.95373
    -0.80492
    -0.80492
    -0.54036
    -0.37501
    -0.17660
    -0.57343
    -0.90413
    -0.52383
    -0.37501
    -0.49076
    -0.22620
    -0.67264
    -0.55690
    -0.50729
    -0.42462
    -0.49076
    -0.39155
    -0.83799
    -0.63957
    -0.55690
    -0.40808
    -0.58997
    -0.92066
    -0.58997
    -0.32541
    -0.54036
    -0.93719
    -0.73878
    -0.63957
    -0.49076
    -0.92066
    -0.62304
    -0.57343
    -0.50729
    -0.78838
    -0.49076
    -0.58997
    -0.68917
    -1.08601
    -1.01987
    -0.50729
    -0.58997
    -0.67264
    -0.62304
    -0.67264
    -0.67264
    -0.68917
    -0.35848
    -0.57343
    -0.27581
    -0.62304
    -0.67264
    -0.09392
    -0.37501
    -0.55690
    -0.58997
    -0.30888
     0.20370
     0.08796
    -0.12699
    -0.19313
    -0.39155
    -0.01125
     0.13756
    -0.16006
     0.13756
     0.03835
     0.17063
     0.02182
     0.08796
     0.03835
    -0.01125
    -0.17660
     0.23677
     0.20370
     0.08796
    -0.01125
     0.07142
     0.07142
    -0.04432
     0.18717
     0.25330
     0.00528
    -0.11046
    -0.01125
     0.20370
     0.20370
     0.08796
    -0.12699
     0.30291
     0.08796
     0.33598
     0.05489
     0.13756
     0.25330
     0.05489
     0.15410
     0.38558
     0.30291
     0.20370
     0.22024
     0.26984
     0.13756
     0.48479
     0.28637
     0.81549
     0.81549
     0.56746
     1.32806
     1.54301
     1.19578
     1.98945
     2.38628
     2.71698
     1.92331
     2.12173
     2.65084
     2.20440
     2.33668
     3.03114
     2.07212
     2.75005
     1.75796
     0.12103
    -0.70571
    -0.60650
    -0.63957
    -0.40808
    -0.01125
    -0.06085
    -0.32541
    -2.39225
    -2.52453
    -2.25997
    -1.92928
    -1.15215
    -1.28442
    -1.20175
    -0.67264
    -0.65610
    -0.39155
    -0.34194
    -0.54036
    -0.50729
    -0.14353
    -0.20967
     0.00528
    -0.06085
    -0.22620
     0.02182
     0.00528
     0.26984
     0.20370
    -0.22620
     0.45172
    -0.09392
     0.25330
     0.31944
     0.58400
     0.33598
     0.12103
     0.53440
     0.51786
     0.81549
     0.76588
     0.46826
     0.55093
     0.58400
     0.93123
     0.40212
     0.71628
     0.96430
     0.61707
     0.76588
     1.01390
     0.91469
     0.20370
     0.61707
     0.55093
     0.51786
     0.93123
     0.61707
     0.46826
     0.63360
     0.56746
     0.33598
     0.46826
     0.56746
     0.51786
     0.35251
     0.61707
     0.25330
     0.38558
     0.18717
     0.30291
     0.38558
     0.81549
     0.46826
     0.30291
     0.25330
     0.35251
     0.35251
     0.30291
     0.12103
     0.74935
     0.31944
     0.36905
     0.43519
     0.53440
     0.15410
     0.45172
     0.61707
     0.50133
     0.63360
     0.53440
     0.38558
     0.74935
     0.58400
     0.73281
     0.98083
     0.81549
     0.60053
     0.78242
     1.09658
     0.79895
     0.58400
     0.88162
     0.40212
     0.69974
     0.33598
     0.33598
     0.08796
    -0.29234
     0.17063
    -0.29234
    -0.42462
    -0.50729
    -0.92066
    -0.93719
    -0.88759
    -0.90413
    -1.06947
    -1.28442
    -1.13561
    -0.98680
    -0.88759
    -0.93719
    -0.95373
    -1.08601
    -1.05294
    -0.93719
    -0.92066
    -0.95373
    -1.08601
    -0.82145
    -0.88759
    -0.49076
    -0.75531
    -0.95373
    -0.93719
    -0.78838
    -0.50729
    -0.45769
    -0.50729
    -0.67264
    -0.60650
    -0.52383
    -0.09392
    -0.19313
    -0.22620
    -0.32541
    -0.32541
     0.15410
     0.17063
    -0.12699
    -0.07739
    -0.09392
    -0.01125
     0.22024
     0.40212
    -0.19313
     0.03835
    -0.14353
    -0.17660
    -0.02779
     0.40212
     0.35251
     0.18717
     0.66667
     0.83202
     0.36905
     0.07142
     0.30291
     0.61707
     0.65014
     1.03044
     0.74935
     0.23677
     0.18717
     0.78242
     0.73281
     0.74935
     0.36905
     0.31944
     1.06351
     0.89816
     1.77450
     2.32014
     2.28708
     2.58470
     2.76658
     2.03905
     1.47687
     0.74935
     0.51786
     0.73281
     0.73281
     0.99737
     0.36905
     0.58400
     0.66667
    -1.13561
    -1.64819
    -2.39225
    -2.60720
    -2.27651
    -2.11116
    -1.63165
    -1.43324
    -1.74740
    -1.63165
    -1.48284
    -1.05294
    -0.73878
    -0.72224
    -0.78838
    -1.25135
    -0.40808
    -0.12699
    -0.30888
    -0.34194
    -0.62304
    -0.44115
    -0.17660
     0.26984
     0.03835
    -0.34194
    -0.22620
     0.03835
     0.25330
     0.18717
    -0.12699
     0.28637
    -0.14353
     0.22024
     0.20370
     0.26984
    -0.19313
     0.03835
     0.58400
     0.13756
     0.41865
     0.12103
     0.43519
     0.26984
     0.41865
     0.46826
     0.45172
     0.40212
     0.02182
     0.68321
     0.36905
     0.28637
     0.28637
     0.55093
     0.38558
     0.41865
     0.26984
     0.25330
     0.12103
    -0.17660
     0.31944
     0.40212
     0.58400
    -0.12699
    -0.07739
     0.00528
     0.07142
     0.00528
     0.00528
    -0.19313
    -0.11046
     0.33598
     0.07142
     0.30291
    -0.25927
    -0.20967
    -0.24274
     0.40212
     0.50133
    -0.11046
    -0.04432
    -0.01125
     0.13756
     0.26984
    -0.14353
    -0.02779
    -0.20967
     0.50133
     0.36905
     0.02182
    -0.04432
    -0.02779
    -0.49076
     0.26984
     0.33598
    -0.12699
    -0.22620
     0.05489
    -0.17660
     0.20370
    -0.16006
    -0.25927
    -0.12699
    -0.14353
     0.05489
     0.15410
    -0.22620
    -0.42462
    -0.45769
    -0.01125
     0.18717
     0.20370
    -0.12699
    -0.47422
    -0.30888
    -0.16006
     0.05489
     0.02182
    -0.20967
    -0.47422
     0.02182
     0.17063
     0.12103
    -0.11046
    -0.40808
    -0.25927
     0.30291
     0.43519
     0.15410
     0.17063
    -0.02779
     0.08796
    -0.07739
    -0.85452
    -0.75531
    -0.45769
    -0.02779
     0.73281
     0.35251
    -0.27581
    -0.54036
    -0.12699
     0.38558
     0.86509
     1.03044
     0.74935
     0.98083
     1.82410
     2.84926
     3.08074
     3.59332
     2.79965
     1.89024
     1.59262
     1.75796
     1.50994
     0.46826
     0.68321
     0.38558
     0.17063
     0.07142
     1.06351
    -0.68917
    -2.12769
    -2.62374
    -2.06156
    -2.01195
    -1.87967
    -1.49938
    -1.33403
    -1.03640
    -0.88759
    -0.92066
    -1.03640
    -0.95373
    -0.54036
     0.10449
    -0.40808
    -0.40808
    -0.57343
    -0.20967
    -0.30888
    -0.12699
    -0.12699
    -0.55690
    -0.24274
     0.02182
    -0.17660
    -0.24274
    -0.45769
    -0.54036
    -0.39155
    -0.04432
    -0.42462
    -0.25927
    -0.45769
    -0.57343
    -0.50729
    -0.30888
    -0.34194
    -0.57343
    -0.60650
    -0.55690
    -0.02779
    -0.30888
    -0.40808
    -0.80492
    -0.82145
    -0.12699
    -0.55690
    -0.12699
    -0.54036
    -0.62304
    -0.45769
    -0.42462
    -0.35848
    -0.40808
    -0.40808
    -0.49076
    -0.52383
    -0.65610
    -0.40808
    -0.70571
    -0.62304
    -0.55690
    -0.25927
    -0.39155
    -0.90413
    -0.63957
    -0.52383
    -0.63957
    -0.25927
    -0.50729
    -0.19313
    -0.06085
    -0.58997
     0.02182
    -0.32541
    -0.07739
    -0.19313
     0.25330
     0.00528
     0.08796
     0.07142
     0.07142
     0.07142
     0.02182
    -0.06085
     0.17063
     0.08796
     1.67529
     4.33738
     3.49411
     0.22024
    -0.73878
    -0.63957
     0.25330
     1.59262
     1.62569
     1.32806
     1.50994
     0.36905
     0.18717
    -0.32541
    -0.65610
    -0.58997
    -1.00333
    -0.75531
    -0.78838
    -0.27581
    -0.29234
    -0.52383
    -0.60650
    -0.70571
    -0.98680
    -1.15215
    -0.75531
     0.23677
     0.26984
     0.33598
     0.36905
     0.55093
     0.65014
     1.27846
     1.52648
     1.98945
     2.12173
     1.75796
     2.73351
     3.84134
     3.82480
     3.97362
     3.31223
     2.22094
     2.02252
     1.84064
     1.75796
     0.61707
     0.45172
     0.10449
    -1.10254
    -1.79700
    -1.79700
    -0.16006
    -2.21037
    -2.75601
    -2.92136
    -2.50799
    -2.21037
    -2.07809
    -2.11116
    -1.36710
    -1.23482
    -0.83799
    -0.85452
    -0.42462
    -0.47422
    -0.47422
    -0.27581
    -0.22620
    -0.40808
    -0.24274
    -0.25927
    -0.06085
    -0.16006
    -0.22620
    -0.06085
    -0.16006
    -0.35848
    -0.02779
    -0.01125
    -0.04432
    -0.11046
     0.02182
    -0.06085
     0.00528
    -0.17660
     0.00528
     0.35251
    -0.19313
     0.10449
     0.22024
     0.15410
     0.10449
     0.00528
    -0.12699
    -0.02779
     0.22024
     0.15410
     0.03835
     0.13756
     0.15410
    -0.22620
    -0.20967
     0.20370
    -0.01125
    -0.14353
     0.38558
     0.23677
    -0.16006
     0.10449
    -0.11046
     0.03835
     0.31944
     0.25330
     0.05489
     0.07142
     0.33598
     0.30291
     0.05489
     0.03835
     0.26984
     0.46826
     0.00528
     0.45172
     0.23677
     0.35251
     0.15410
     0.18717
     0.31944
     0.43519
     0.41865
     0.07142
    -0.04432
     0.45172
     0.18717
     0.03835
     0.33598
     0.03835
     0.18717
    -0.07739
     0.17063
     0.18717
    -0.02779
    -0.34194
     0.15410
     0.10449
     0.25330
    -0.12699
    -0.14353
    -0.27581
    -0.19313
    -0.17660
     0.26984
    -0.25927
    -0.44115
    -0.16006
    -0.09392
     0.03835
    -0.55690
    -0.47422
    -0.29234
    -0.60650
     0.05489
    -0.19313
    -0.50729
    -0.39155
    -0.54036
    -0.49076
    -0.11046
    -0.54036
    -0.39155
    -0.47422
    -0.06085
    -0.34194
    -0.30888
    -0.67264
     0.17063
     0.26984
    -0.22620
     0.25330
    -0.35848
    -0.34194
    -0.24274
     0.73281
     1.27846
     0.76588
     0.41865
     0.08796
     1.09658
     2.03905
     2.28708
     2.76658
     2.99807
     4.02322
     3.92401
     3.22955
     2.27054
     2.22094
     1.49341
     0.98083
     1.04697
     1.29499
     0.18717
     0.35251
     1.93985
    -1.08601
    -2.19383
    -2.77255
    -3.36780
    -3.03710
    -2.44185
    -2.16076
    -2.45839
    -2.19383
    -2.30958
    -2.01195
    -1.51591
    -1.23482
    -1.13561
    -1.28442
    -0.87106
    -0.63957
    -0.40808
    -0.49076
    -0.70571
    -0.52383
    -0.44115
    -0.55690
    -0.16006
    -0.35848
    -0.54036
    -0.55690
    -0.50729
     0.00528
    -0.29234
    -0.25927
    -0.42462
    -0.32541
    -0.25927
    -0.19313
    -0.55690
    -0.50729
    -0.29234
    -0.09392
     0.08796
    -0.27581
    -0.40808
    -0.32541
    -0.58997
    -0.11046
     0.07142
    -0.42462
    -0.34194
    -0.16006
    -0.14353
     0.08796
    -0.35848
    -0.35848
    -0.17660
    -0.01125
     0.05489
     0.03835
    -0.12699
    -0.44115
    -0.09392
     0.00528
     0.30291
    -0.17660
     0.13756
    -0.04432
     0.23677
     0.36905
     0.02182
    -0.01125
     0.10449
     0.03835
     0.30291
     0.07142
     0.12103
     0.18717
     0.03835
     0.23677
     0.02182
     0.23677
    -0.14353
     0.00528
