# Supplementary material for: Software algorithm and hardware design for real-time implementation of new spectral estimator
Source: Biomed Eng Online. 2014 May 9;13:61. doi: 10.1186/1475-925X-13-61 (PMC4057578; doi:10.1186/1475-925X-13-61)
Supplement: Additional file 2 — txtfiles.zip. [file 1475-925X-13-61-S2.zip › FILE167.TXT]

     0.47341
     0.43767
     0.42278
     0.39299
     0.47937
     0.49724
     0.67296
     0.67593
     0.42576
     0.49426
     0.79209
     0.66700
     0.78018
     0.83081
     0.73252
     0.29769
     0.27386
     0.33641
     0.46447
     0.40789
     0.21727
     0.05645
    -0.03886
    -0.06269
    -0.03588
    -0.03588
    -0.16097
    -0.25628
    -0.38434
    -0.49454
    -0.55411
    -0.61963
    -0.59283
    -0.56900
    -0.57198
    -0.60474
    -0.64048
    -0.69111
    -0.79833
    -0.75961
    -0.76855
    -0.86683
    -0.92640
    -0.94427
    -0.92938
    -0.91448
    -0.91448
    -0.97703
    -0.89364
    -0.91448
    -0.83109
    -0.76855
    -0.76855
    -0.68813
    -0.59878
    -0.52730
    -0.44391
    -0.42902
    -0.31286
    -0.30691
    -0.15501
    -0.06566
    -0.09247
    -0.01503
     0.10410
     0.11303
     0.21132
     0.22323
     0.33343
     0.20536
     0.24110
     0.29471
     0.29471
     0.35130
     0.35726
     0.28280
     0.37513
     0.40491
     0.38704
     0.39002
     0.39299
     0.47341
     0.45852
     0.46745
     0.58659
     0.53298
     0.52404
     0.59254
     0.64317
     0.64615
     0.61935
     0.61041
     0.66402
     0.66104
     0.66998
     0.76826
     0.76528
     0.83676
     1.16438
     1.32818
     1.34010
     1.16438
     1.10183
     1.16736
     1.36392
     1.50093
     1.54858
     1.59921
     1.68856
     1.64389
     1.60815
     1.47710
     1.39966
     1.33116
     1.31329
     1.28053
     1.27160
     1.27160
     1.14055
     0.93803
     0.92909
     1.11970
     1.07503
     1.00951
     0.96483
     0.91718
     0.98866
     0.94696
     0.86059
     0.78911
     0.89931
     0.95292
     0.86357
     0.75039
     0.70870
     0.73848
     0.71167
     0.68189
     0.60148
     0.55085
     0.56872
     0.52106
     0.45554
     0.47937
     0.34832
     0.39597
     0.40193
     0.41980
     0.39597
     0.42873
     0.30960
     0.19047
     0.20536
     0.22621
     0.13090
     0.08623
     0.09219
    -0.00014
    -0.03290
    -0.07162
    -0.17586
    -0.27415
    -0.26819
    -0.30989
    -0.27415
    -0.39626
    -0.41115
    -0.46476
    -0.49454
    -0.48859
    -0.46476
    -0.48859
    -0.44093
    -0.42306
    -0.39030
    -0.35158
    -0.38137
    -0.33371
    -0.32180
    -0.18480
    -0.16693
    -0.10736
     0.05645
     0.22025
     0.38704
     0.37513
     0.47043
     0.42873
     0.37810
     0.10708
     0.02368
     0.00581
    -0.09247
    -0.17288
    -0.16395
    -0.43200
    -0.53922
    -0.57198
    -0.78939
    -1.17657
    -1.39697
    -1.57269
    -1.54291
    -1.53397
    -1.51312
    -1.46845
    -1.44164
    -1.33443
    -1.33443
    -1.26890
    -1.18849
    -1.12297
    -1.08425
    -0.98596
    -0.93235
    -0.79535
    -0.72387
    -0.70600
    -0.65239
    -0.56900
    -0.48561
    -0.44391
    -0.43795
    -0.33669
    -0.33669
    -0.27713
    -0.31286
    -0.22352
    -0.17884
    -0.05971
    -0.06864
     0.02964
     0.00879
     0.00284
     0.11601
     0.17558
     0.22025
     0.24706
     0.36321
     0.38108
     0.45554
     0.47043
     0.49724
     0.48234
     0.58659
     0.69678
     0.89335
     1.11375
     1.06609
     0.96185
     0.85463
     0.88144
     0.93803
     0.97972
     0.94696
     0.99759
     0.92909
     0.88144
     0.70870
     0.64913
     0.58361
     0.57765
     0.44958
     0.38406
     0.36023
     0.37215
     0.42576
     0.41980
     0.36619
     0.32747
     0.41980
     0.39002
     0.50021
     0.52106
     0.51511
     0.50617
     0.55680
     0.53893
     0.56276
     0.59850
     0.54191
     0.46745
     0.33045
     0.37215
     0.27386
     0.23217
     0.24110
     0.13090
     0.10410
     0.08027
     0.01475
    -0.09247
    -0.11630
    -0.15501
    -0.21160
    -0.24139
    -0.22947
    -0.29797
    -0.35754
    -0.33371
    -0.31286
    -0.40519
    -0.40817
    -0.42902
    -0.44093
    -0.51241
    -0.51241
    -0.79237
    -0.44093
    -0.39030
    -0.50348
    -0.58389
    -0.54219
    -0.56602
    -0.57496
    -0.51837
    -0.59580
    -0.64644
    -0.50050
    -0.50050
    -0.50646
    -0.55113
    -0.59283
    -0.52730
    -0.55113
    -0.54815
    -0.59580
    -0.57496
    -0.64346
    -0.57496
    -0.63750
    -0.64346
    -0.57496
    -0.59878
    -0.64644
    -0.59283
    -0.61963
    -0.53624
    -0.56304
    -0.54517
    -0.53624
    -0.49156
    -0.45285
    -0.43498
    -0.36647
    -0.36052
    -0.33371
    -0.34860
    -0.22054
    -0.17884
    -0.16991
    -0.14012
    -0.03886
    -0.00908
     0.03262
     0.09814
     0.38704
     0.35130
     0.36023
     0.50915
     0.49128
     0.58956
     0.72359
     0.88739
     0.98866
     0.91420
     0.92313
     1.01546
     0.91122
     0.78613
     0.61637
     0.31556
     0.16664
     0.03858
     0.02964
    -0.04482
    -0.16097
    -0.20267
    -0.46178
    -0.72387
    -1.00085
    -1.12892
    -1.09914
    -1.04255
    -0.78344
    -0.54517
    -0.50348
    -0.60772
    -0.62857
    -0.63452
    -0.42604
    -0.30095
    -0.21160
    -0.15204
    -0.11034
     0.00879
    -0.02695
     0.01773
    -0.05375
    -0.16395
    -0.12225
    -0.13119
    -0.18778
    -0.25330
    -0.36945
    -0.43200
    -0.35754
    -0.27713
    -0.38137
    -0.30989
    -0.27415
    -0.24139
    -0.20565
    -0.20267
    -0.26819
    -0.24436
    -0.20267
    -0.13119
    -0.08353
    -0.02099
    -0.04780
     0.00581
     0.02964
    -0.02993
    -0.03588
    -0.08651
    -0.10736
    -0.19969
    -0.18778
    -0.19075
    -0.23543
    -0.22649
    -0.19969
    -0.29797
    -0.22649
    -0.33371
    -0.26819
    -0.28010
    -0.33669
    -0.28606
    -0.29202
    -0.26223
    -0.22352
    -0.28308
    -0.25628
    -0.20565
    -0.08353
    -0.03886
    -0.05971
    -0.11034
     0.02666
     0.02964
     0.00581
    -0.02993
     0.02071
     0.03858
     0.08325
     0.04453
     0.07134
     0.03262
    -0.00610
    -0.05673
    -0.03290
    -0.06864
    -0.15204
    -0.15204
    -0.14608
    -0.17288
    -0.21160
    -0.27415
    -0.22649
    -0.30393
    -0.26819
    -0.26819
    -0.22649
    -0.24436
    -0.28010
    -0.27713
    -0.20862
    -0.16097
    -0.20565
    -0.22054
    -0.17288
    -0.15204
    -0.03588
    -0.11034
    -0.08949
    -0.14310
    -0.03290
    -0.00014
     0.01177
     0.01773
     0.00581
    -0.03290
     0.01177
     0.07432
     0.08325
     0.05347
     0.05049
     0.08325
     0.09516
     0.11601
     0.04155
     0.15771
     0.09219
     0.10112
     0.18749
     0.15473
     0.09219
     0.17856
     0.14282
     0.23514
     0.29173
     0.19047
     0.21727
     0.26195
     0.26493
     0.30067
     0.30662
     0.26791
     0.26493
     0.30662
     0.33343
     0.26493
     0.32152
     0.26493
     0.21132
     0.27684
     0.23217
     0.24706
     0.17260
     0.20834
     0.16664
     0.24110
     0.17856
     0.23217
     0.19940
     0.27684
     0.39895
     0.47341
     0.47341
     0.62232
     0.53000
     0.61935
     0.69678
     0.75635
     0.84570
     0.78911
     0.72954
     0.66402
     0.58361
     0.61041
     0.80996
     0.91420
     0.99759
     0.98568
     0.89335
     0.67296
     0.32152
    -0.00014
     0.06240
     0.20834
     0.36023
     0.50021
     0.53893
     0.34832
     0.17260
     0.08027
    -0.05971
    -0.00312
    -0.00610
     0.03262
     0.16962
     0.12793
     0.17856
     0.14580
     0.24408
     0.28875
     0.23812
     0.20834
     0.22323
     0.19643
     0.24408
     0.22323
     0.16069
     0.11006
     0.08027
     0.05942
     0.05347
    -0.03290
    -0.12225
    -0.15501
    -0.20565
    -0.33371
    -0.28010
    -0.24139
    -0.36052
    -0.39328
    -0.41413
    -0.45880
    -0.49156
    -0.45582
    -0.44093
    -0.41711
    -0.43498
    -0.44391
    -0.41711
    -0.43200
    -0.38732
    -0.35456
    -0.31286
    -0.34860
    -0.37541
    -0.30095
    -0.27415
    -0.25926
    -0.25032
    -0.32478
    -0.27117
    -0.26521
    -0.15204
    -0.17288
    -0.16395
    -0.25330
    -0.24139
    -0.15799
    -0.09843
    -0.12225
    -0.09247
    -0.14012
    -0.10736
    -0.04780
    -0.05673
    -0.09247
    -0.08056
    -0.16395
    -0.13119
    -0.07460
    -0.01503
    -0.14012
    -0.13119
    -0.09247
    -0.07460
    -0.11927
    -0.18182
    -0.20267
    -0.18778
    -0.17586
    -0.21160
    -0.22649
    -0.19969
    -0.19075
    -0.18182
    -0.18182
    -0.19075
    -0.20565
    -0.32478
    -0.17586
    -0.23543
    -0.20565
    -0.22054
    -0.23245
    -0.23841
    -0.31584
    -0.30095
    -0.33073
    -0.42008
    -0.39626
    -0.40817
    -0.46178
    -0.45285
    -0.45582
    -0.55709
    -0.61070
    -0.50646
    -0.50050
    -0.57198
    -0.58389
    -0.59878
    -0.50348
    -0.51837
    -0.52730
    -0.49752
    -0.42008
    -0.39030
    -0.39328
    -0.36052
    -0.37541
    -0.38137
    -0.37541
    -0.11630
     0.00879
    -0.05971
    -0.03588
    -0.02993
    -0.01801
    -0.06269
     0.05347
     0.05645
     0.12197
     0.22919
     0.28280
     0.27386
     0.19047
     0.02964
    -0.01206
     0.00879
    -0.00312
     0.08921
     0.06836
    -0.00908
     0.02071
     0.00879
    -0.08056
    -0.00908
     0.06538
     0.16069
     0.21727
     0.27386
     0.31556
     0.35726
     0.43171
     0.51213
     0.57765
     0.58956
     0.50915
     0.23514
    -0.02099
    -0.13119
    -0.01503
     0.08921
    -0.05077
    -0.19969
    -0.33967
    -0.40519
    -0.57198
    -0.62559
    -0.70005
    -0.63452
    -0.50348
    -0.41711
    -0.37243
    -0.27713
    -0.33669
    -0.15799
     0.08623
     0.14282
     0.16664
     0.10112
     0.28280
     0.28875
     0.30960
     0.34832
     0.22621
     0.23812
     0.29471
     0.17856
     0.21132
     0.13388
     0.10112
     0.10708
     0.00284
    -0.00312
    -0.00610
    -0.11927
    -0.16693
    -0.17884
    -0.20565
    -0.19075
    -0.22947
    -0.25926
    -0.24436
    -0.30095
    -0.25330
    -0.25032
    -0.28010
    -0.29202
    -0.28904
    -0.28904
    -0.25032
    -0.22947
    -0.17288
    -0.20565
    -0.24436
    -0.21458
    -0.27415
    -0.29499
    -0.31584
    -0.19671
    -0.29202
    -0.34265
    -0.39328
    -0.40817
    -0.37243
    -0.43795
    -0.44987
    -0.47667
    -0.47369
    -0.51539
    -0.56602
    -0.52432
    -0.62857
    -0.57198
    -0.58091
    -0.55113
    -0.56304
    -0.67920
    -0.56900
    -0.38137
    -0.46774
    -0.42008
    -0.47965
    -0.48859
    -0.50646
    -0.51837
    -0.47965
    -0.45582
    -0.50943
    -0.56602
    -0.60474
    -0.62559
    -0.66728
    -0.66431
    -0.74472
    -0.80429
    -0.79833
    -0.84598
    -0.92938
    -0.83705
    -0.89661
    -0.90555
    -0.95320
    -0.90257
    -0.93831
    -1.01277
    -0.85790
    -0.82811
    -0.81322
    -0.88768
    -0.88768
    -0.90853
    -0.84896
    -0.88768
    -0.81620
    -0.60772
    -0.60474
    -0.59878
    -0.75663
    -0.89364
    -0.66431
    -0.50943
    -0.52730
    -0.54219
    -0.55709
    -0.64346
    -0.58091
    -0.62857
    -0.58091
    -0.60176
    -0.58687
    -0.70600
    -0.67026
    -0.61963
    -0.64644
    -0.64346
    -0.66133
    -0.59580
    -0.53326
    -0.45582
    -0.30393
    -0.27415
    -0.18778
    -0.07460
     0.02666
    -0.02099
     0.18451
     0.18749
     0.14877
     0.15771
     0.25004
     0.43469
     0.45256
     0.54191
     0.49128
     0.46745
     0.49426
     0.47341
     0.54191
     0.60743
     0.59552
     0.68189
     0.68189
     0.74146
     0.79805
     0.91718
     0.90824
     1.03035
     1.04822
     1.13162
     1.23288
     1.11375
     1.06609
     0.95887
     1.15246
     1.24181
     1.23884
     1.13757
     1.02440
     1.00057
     1.12864
     1.12268
     0.92611
     0.85463
     0.74444
     0.64913
     0.63722
     0.61935
     0.75039
     0.79209
     0.66402
     0.49724
     0.44958
     0.44065
     0.42873
     0.35428
     0.34832
     0.36619
     0.30960
     0.31258
     0.25301
     0.17260
     0.11303
     0.09516
     0.06240
    -0.01801
    -0.08056
    -0.16991
    -0.21458
    -0.19671
    -0.31882
    -0.33073
    -0.44689
    -0.47667
    -0.54219
    -0.49752
    -0.46178
    -0.56006
    -0.57793
    -0.57496
    -0.68218
    -0.63452
    -0.67026
    -0.56304
    -0.64346
    -0.62857
    -0.71494
    -0.64048
    -0.77152
    -0.70302
    -0.65239
    -0.62559
    -0.70898
    -0.67622
    -0.60474
    -0.70600
    -0.62261
    -0.62559
    -0.59878
    -0.59878
    -0.62261
    -0.62559
    -0.57198
    -0.53326
    -0.56900
    -0.54815
    -0.58687
    -0.56304
    -0.58687
    -0.60474
    -0.58687
    -0.63452
    -0.71494
    -0.69111
    -0.70898
    -0.69707
    -0.72089
    -0.73876
    -0.69409
    -0.62857
    -0.62559
    -0.70898
    -0.57793
    -0.59580
    -0.40817
    -0.42306
    -0.45582
    -0.52135
    -0.48859
    -0.40221
    -0.31286
    -0.23543
    -0.25330
    -0.25628
    -0.28606
    -0.25032
    -0.19373
    -0.22947
    -0.24139
    -0.30095
    -0.19671
    -0.11927
    -0.10736
    -0.05375
    -0.00014
     0.01773
     0.11303
     0.20834
     0.22323
     0.21132
     0.19047
     0.16069
     0.20238
     0.22919
     0.18451
     0.14580
     0.21132
     0.12793
     0.06538
     0.02368
    -0.07162
    -0.19075
    -0.25330
    -0.25628
    -0.36350
    -0.31882
    -0.39626
    -0.36052
    -0.29499
    -0.38434
    -0.37243
    -0.39030
    -0.32478
    -0.35158
    -0.25926
    -0.25330
    -0.23245
    -0.28308
    -0.26819
    -0.17586
    -0.14012
    -0.16097
    -0.21458
    -0.11034
    -0.09545
    -0.08353
    -0.05673
    -0.01801
     0.02071
     0.12197
     0.11899
     0.32747
     0.24408
     0.20238
     0.26195
     0.47043
     0.61339
     0.39002
     0.24706
     0.27386
     0.45256
     0.42278
     0.38108
     0.43767
     0.19345
     0.05645
    -0.00610
     0.01177
    -0.09247
    -0.33371
    -0.30393
    -0.39328
    -0.40519
    -0.50943
    -0.57198
    -0.59580
    -0.61665
    -0.63750
    -0.62857
    -0.67622
    -0.66133
    -0.65835
    -0.64941
    -0.65835
    -0.67026
    -0.65537
    -0.63154
    -0.61070
    -0.53922
    -0.53028
    -0.55411
    -0.57198
    -0.57793
    -0.50348
    -0.47072
    -0.43795
    -0.47667
    -0.38732
    -0.39328
    -0.33669
    -0.35456
    -0.28010
    -0.35754
    -0.31584
    -0.31882
    -0.25330
    -0.26223
    -0.33073
    -0.33967
    -0.35754
    -0.34563
    -0.40817
    -0.36350
    -0.36647
    -0.40221
    -0.50050
    -0.49752
    -0.39626
    -0.56900
    -0.58091
    -0.57793
    -0.49454
    -0.50348
    -0.56006
    -0.56304
    -0.54517
    -0.55709
    -0.55411
    -0.61665
    -0.62857
    -0.60176
    -0.58687
    -0.54815
    -0.54219
    -0.57496
    -0.51837
    -0.57793
    -0.47667
    -0.53028
    -0.49752
    -0.52730
    -0.44987
    -0.49156
    -0.46476
    -0.45582
    -0.43795
    -0.44987
    -0.44391
    -0.44689
    -0.30989
    -0.38732
    -0.40221
    -0.46476
    -0.40221
    -0.33371
    -0.30989
    -0.22649
    -0.19075
    -0.09843
    -0.04482
    -0.00908
     0.11601
     0.17558
     0.19047
     0.27684
     0.25897
     0.25301
     0.16366
     0.32449
     0.46745
     0.53893
     0.54191
     0.48234
     0.39002
     0.40193
     0.41980
     0.36917
     0.29769
     0.21430
     0.17856
     0.18153
     0.27386
     0.20238
     0.14580
     0.02071
     0.00879
     0.02071
     0.02071
    -0.02695
    -0.04780
    -0.08353
    -0.04184
     0.03560
     0.03262
     0.04453
     0.03560
     0.15473
     0.22621
     0.19940
     0.02071
     0.07134
     0.14580
     0.27684
     0.26791
     0.30960
     0.38108
     0.32152
     0.33343
     0.31854
     0.32747
     0.24408
     0.17856
     0.09219
    -0.02099
     0.02964
     0.26791
     0.22323
     0.07729
     0.04453
     0.05645
     0.02666
    -0.04482
    -0.04184
    -0.06269
     0.02368
     0.05645
     0.04453
     0.13388
     0.16962
     0.16962
     0.22621
     0.22621
     0.23812
     0.22621
     0.13388
     0.39002
     0.37810
     0.38406
     0.36917
     0.35130
     0.34534
     0.34832
     0.39895
     0.45256
     0.55978
     0.56276
     0.55680
     0.53298
     0.24110
     0.36023
     0.37215
     0.40193
     0.41384
     0.35130
     0.23514
     0.31854
     0.22919
     0.14877
     0.19643
     0.22323
     0.16664
     0.19643
     0.18451
     0.27386
     0.30960
     0.27684
     0.28280
     0.33045
     0.27982
     0.33343
     0.32449
     0.28875
     0.23217
     0.15473
     0.16069
     0.08325
     0.13090
     0.02368
    -0.00908
    -0.06269
    -0.03290
    -0.11034
    -0.10140
    -0.12821
    -0.15501
    -0.11630
    -0.15501
    -0.17288
    -0.18778
    -0.16395
    -0.01206
    -0.19373
    -0.22947
    -0.22649
    -0.24139
    -0.22649
    -0.21458
    -0.32180
    -0.39030
    -0.34265
    -0.29797
    -0.32180
    -0.37541
    -0.36052
    -0.38732
    -0.41711
    -0.42902
    -0.41413
    -0.27117
    -0.32180
    -0.23543
    -0.24734
    -0.20267
    -0.25628
    -0.24436
    -0.17586
    -0.11927
    -0.17884
    -0.14608
    -0.20862
    -0.14012
    -0.08651
    -0.10140
    -0.00312
     0.02666
     0.04155
    -0.04482
     0.00879
     0.10410
     0.16366
     0.13090
     0.19345
     0.28280
     0.29769
     0.39299
     0.53595
     0.73550
     0.95590
     0.96781
     0.89931
     0.76826
     0.47639
     0.41682
     0.55382
     0.67296
     0.64913
     0.35726
     0.20834
    -0.04780
    -0.11630
    -0.15799
    -0.09545
    -0.02695
    -0.20565
    -0.35456
    -0.61367
    -0.55411
    -0.43498
    -0.32180
    -0.28606
    -0.17884
    -0.16693
    -0.11332
    -0.09247
    -0.06566
    -0.08353
    -0.16991
    -0.21756
    -0.23841
    -0.20565
    -0.22054
    -0.25628
    -0.30393
    -0.38137
    -0.34265
    -0.27415
    -0.32776
    -0.29499
    -0.32180
    -0.28308
    -0.28904
    -0.22947
    -0.26223
    -0.24139
    -0.24436
    -0.24139
    -0.21458
    -0.20267
    -0.20565
    -0.22352
    -0.16395
    -0.16693
    -0.16693
    -0.14310
    -0.12523
    -0.19373
    -0.10438
    -0.09545
    -0.07162
    -0.10438
    -0.07460
    -0.04482
    -0.01801
    -0.04184
    -0.08056
    -0.03588
     0.01177
     0.04453
     0.02368
     0.05645
     0.01177
     0.00581
     0.06240
     0.06538
     0.08921
     0.08027
     0.07729
     0.02964
     0.06836
     0.03262
    -0.10736
    -0.17586
    -0.33967
    -0.33371
    -0.44093
    -0.47072
    -0.58985
    -0.63154
    -0.59283
    -0.72685
    -0.67324
    -0.77152
    -0.84300
    -0.95320
    -0.81024
    -0.85790
    -0.72685
    -0.69707
    -0.66728
    -0.67324
    -0.59580
    -0.57496
    -0.57793
    -0.51539
    -0.57496
    -0.52730
    -0.49156
    -0.53624
    -0.58389
    -0.57496
    -0.54219
    -0.60772
    -0.58687
    -0.64346
    -0.66431
    -0.70005
    -0.61665
    -0.69409
    -0.67026
    -0.70600
    -0.75663
    -0.76557
    -0.73578
    -0.70005
    -0.81620
    -0.78046
    -0.72685
    -0.72685
    -0.67920
    -0.73578
    -0.68218
    -0.69111
    -0.65835
    -0.61665
    -0.59878
    -0.65835
    -0.72387
    -0.46774
    -0.43498
    -0.32180
    -0.46178
    -0.51241
    -0.43498
    -0.35456
    -0.35456
    -0.35456
    -0.23245
    -0.28010
    -0.27117
    -0.18778
    -0.23841
    -0.16395
    -0.10736
    -0.13714
    -0.09545
    -0.02099
    -0.01206
     0.05347
    -0.01206
     0.06538
     0.07134
     0.18451
     0.27386
     0.27386
     0.23812
     0.34534
     0.47639
     0.71167
     0.65509
     0.40789
     0.41384
     0.68785
     1.00057
     1.02738
     0.78315
     0.64019
     0.72954
     0.88144
     0.99461
     0.89335
     0.92909
     0.78613
     0.71167
     0.66402
     0.60743
     0.52106
     0.47639
     0.41980
     0.47937
     0.27684
     0.25599
     0.13686
     0.09814
     0.10112
    -0.00610
    -0.00610
    -0.08651
    -0.05971
    -0.07162
    -0.11630
    -0.07758
    -0.11034
    -0.15799
    -0.08056
     0.02368
     0.02964
    -0.10140
    -0.05375
    -0.05971
     0.00581
     0.07134
    -0.00610
     0.02964
    -0.00014
     0.10410
     0.15473
     0.18153
     0.20238
     0.10112
     0.14580
     0.30067
     0.43469
     0.34534
     0.33045
     0.35428
     0.29173
     0.34534
     0.41086
     0.33343
     0.36321
     0.44363
     0.41384
     0.34236
     0.33343
     0.30067
     0.23812
     0.28578
     0.35130
     0.29173
     0.28875
     0.23812
     0.30365
     0.32152
     0.28280
     0.26493
     0.24110
     0.29173
     0.19940
     0.10410
     0.00581
    -0.14608
    -0.22352
    -0.30691
    -0.31584
    -0.39626
    -0.43498
    -0.54517
    -0.63452
    -0.69707
    -0.67026
    -0.69111
    -0.77450
    -0.75961
    -0.73876
    -0.71494
    -0.65835
    -0.67026
    -0.70898
    -0.68813
    -0.53028
    -0.55411
    -0.63452
    -0.58985
    -0.60772
    -0.66133
    -0.64644
    -0.65537
    -0.72983
    -0.72983
    -0.73578
    -0.76259
    -0.72387
    -0.73876
    -0.85194
    -0.81322
    -0.72089
    -0.75663
    -0.71196
    -0.74770
    -0.70600
    -0.69409
    -0.66133
    -0.64346
    -0.63452
    -0.60176
    -0.56602
    -0.47369
    -0.49156
    -0.42306
    -0.45285
    -0.51837
    -0.39924
    -0.43795
    -0.40817
    -0.33669
    -0.41711
    -0.38732
    -0.32776
    -0.30393
    -0.29499
    -0.31286
    -0.34265
    -0.36945
    -0.31584
    -0.26819
    -0.34563
    -0.35456
    -0.34563
    -0.35456
    -0.31882
    -0.36647
    -0.43200
    -0.49752
    -0.46178
    -0.52135
    -0.57496
    -0.63750
    -0.61963
    -0.55113
    -0.67622
    -0.69707
    -0.69409
    -0.77152
    -0.81620
    -0.65835
    -0.67622
    -0.61665
    -0.62857
    -0.49752
    -0.46178
    -0.46774
    -0.46178
    -0.46476
    -0.53624
    -0.40221
    -0.74770
    -0.65835
    -0.38137
    -0.42306
    -0.60176
    -0.65835
    -0.52135
    -0.45880
    -0.36350
    -0.31882
    -0.25628
    -0.26223
    -0.28606
    -0.18778
    -0.27713
    -0.07758
     0.02368
     0.11899
     0.30662
     0.30662
     0.22621
     0.22621
     0.22621
     0.19345
     0.13388
     0.18153
     0.21132
     0.18451
     0.20536
     0.25004
     0.36619
     0.39002
     0.52404
     0.57169
     0.75039
     0.86357
     0.93207
     1.05120
     1.20905
     1.31925
     1.42647
     1.58134
     1.72430
     1.79578
     1.94172
     1.97746
     2.05787
     2.07276
     2.09361
     2.17105
     2.19487
     2.22466
     2.16211
     2.12339
     2.14722
     2.09659
     2.01617
     2.00128
     1.84045
     1.89109
     1.78982
     1.76897
     1.66771
     1.58730
     1.54262
     1.48306
     1.44732
     1.41158
     1.30436
     1.20012
     1.19118
     1.17033
     1.13162
     1.07205
     1.02738
     1.06311
     1.01248
     0.87846
     0.93803
     0.88442
     0.89037
     0.83676
     0.82485
     0.94100
     0.83081
     0.78315
     0.68189
     0.68785
     0.63424
     0.58956
     0.82187
     0.73550
     0.60445
     0.61339
     0.65806
     0.71763
     0.88739
     0.95887
     0.97674
     0.97377
     0.91420
     0.83081
     0.78613
     0.77422
     0.69976
     0.61041
     0.61637
     0.50021
     0.37810
     0.25301
     0.04751
    -0.14310
    -0.28010
    -0.46178
    -0.68218
    -0.77152
    -0.90853
    -1.02766
    -1.07829
    -1.10510
    -1.13786
    -1.20934
    -1.27486
    -1.40293
    -1.41782
    -1.38506
    -1.40590
    -1.40888
    -1.48632
    -1.45951
    -1.51610
    -1.51610
    -1.56376
    -1.58460
    -1.57567
    -1.60247
    -1.60545
    -1.63226
    -1.66800
    -1.69778
    -1.75735
    -1.72161
    -1.73948
    -1.76032
    -1.82585
    -1.76330
    -1.79011
    -1.82883
    -1.77819
    -1.81691
    -1.84372
    -1.88541
    -1.85265
    -1.86456
    -1.84669
    -1.89435
    -1.88243
    -1.91817
    -1.94200
    -2.00752
    -1.98072
    -2.01944
    -2.03135
    -2.06411
    -2.04922
    -2.05220
    -2.01944
    -2.06113
    -1.99263
    -2.12666
    -2.20409
    -2.17133
    -2.22792
    -2.07603
    -1.99859
    -2.02539
    -2.10879
    -2.07603
    -2.05816
    -1.98668
    -2.04029
    -1.93604
    -2.01944
    -1.96583
    -1.95689
    -1.94796
    -1.93307
    -1.81691
    -1.79606
    -1.73650
    -1.77224
    -1.75139
    -1.74841
    -1.67693
    -1.63523
    -1.61736
    -1.67395
    -1.59652
    -1.64715
    -1.60843
    -1.56673
    -1.53695
    -1.57865
    -1.57865
    -1.59056
    -1.57865
    -1.64119
    -1.60247
    -1.60247
    -1.56971
    -1.56673
    -1.60545
    -1.62630
    -1.61736
    -1.65608
    -1.64417
    -1.66204
    -1.57269
    -1.65310
    -1.67693
    -1.65608
    -1.64715
    -1.65013
    -1.67395
    -1.69778
    -1.68587
    -1.66502
    -1.63821
    -1.66800
    -1.67991
    -1.61439
    -1.62630
    -1.62034
    -1.51312
    -1.53695
    -1.56376
    -1.55482
    -1.52802
    -1.45951
    -1.45654
    -1.45058
    -1.38804
    -1.34634
    -1.38506
    -1.30166
    -1.42973
    -1.44760
    -1.46845
    -1.50717
    -1.26592
    -1.23912
    -1.36719
    -1.46547
    -1.42973
    -1.39995
    -1.41186
    -1.45951
    -1.46845
    -1.37612
    -1.32847
    -1.32549
    -1.28379
    -1.24508
    -1.27188
    -1.33740
    -1.12892
    -1.14679
    -1.29869
    -1.32251
    -1.31060
    -1.22721
    -1.21529
    -1.18253
    -1.26890
    -1.28082
    -1.17062
    -1.16466
    -1.26295
    -1.39697
    -1.38506
    -1.36421
    -1.35825
    -1.19444
    -1.20338
    -1.17955
    -1.09616
    -1.08425
    -0.94129
    -0.94129
    -1.03957
    -0.99788
    -0.94427
    -0.86087
    -0.86087
    -0.90257
    -0.78344
    -0.80726
    -0.72983
    -0.72983
    -0.76557
    -0.84896
    -0.93831
    -0.85790
    -0.73876
    -0.67026
    -0.67622
    -0.65537
    -0.67920
    -0.67622
    -0.64048
    -0.65835
    -0.65537
    -0.65835
    -0.71494
    -0.52432
    -0.47667
    -0.50943
    -0.62559
    -0.75663
    -0.72387
    -0.69409
    -0.75365
    -0.82216
    -0.85790
    -0.68218
    -0.64941
    -0.70600
    -0.74174
    -0.64644
    -0.63750
    -0.52730
    -0.36945
    -0.28904
    -0.22352
    -0.21458
    -0.21756
    -0.03886
     0.10708
     0.21132
     0.26791
     0.37215
     0.49128
     0.48532
     0.53298
     0.59850
     0.68785
     0.73848
     0.88442
     1.07503
     1.10183
     1.15544
     1.15246
     1.21203
     1.18523
     1.16140
     1.26266
     1.41158
     1.37584
     1.45625
     1.45625
     1.49199
     1.32521
     1.24479
     1.22692
     1.21799
     1.13459
     1.18523
     1.22990
     1.24777
     1.14651
     1.12566
     1.13757
     1.04524
     1.07801
     1.12864
     1.15246
     1.12566
     1.10481
     1.02440
     1.07205
     1.10481
     1.04227
     1.07205
     1.06609
     1.02440
     1.08694
     1.02440
     0.98270
     0.99759
     0.97674
     1.00355
     1.00951
     1.06311
     1.05418
     1.00951
     0.98270
     1.12864
     1.15544
     1.09885
     1.12566
     1.11077
     1.20905
     1.23288
     1.31925
     1.35797
     1.41753
     1.35797
     1.29542
     1.26564
     1.30734
     1.27160
     1.33116
     1.35797
     1.35201
     1.30734
     1.20905
     1.17927
     1.12566
     1.16438
     1.08098
     1.05716
     1.00057
     0.98568
     1.00653
     0.99164
     0.95590
     0.91122
     0.90526
     0.92909
     0.97079
     0.96781
     0.95292
     0.89931
     0.78613
     0.76231
     0.77720
     0.73848
     0.66104
     0.69380
     0.69976
     0.58361
     0.61339
     0.50915
     0.38704
     0.36321
     0.39299
     0.40491
     0.32152
     0.29471
     0.27684
     0.27684
     0.29471
     0.16664
     0.16069
     0.14282
     0.13090
     0.07432
     0.16366
     0.08027
    -0.00014
    -0.11927
    -0.04184
    -0.02099
    -0.07460
    -0.12821
    -0.15799
    -0.18182
    -0.15204
    -0.15501
    -0.18480
    -0.16395
    -0.10438
    -0.08353
    -0.08353
    -0.11332
    -0.18778
    -0.24734
    -0.20267
    -0.23841
    -0.25628
    -0.29202
    -0.29202
    -0.33669
    -0.45582
    -0.59878
    -0.62261
    -0.72089
    -0.77450
    -0.87577
    -0.88768
    -1.03362
    -1.10510
    -1.26592
    -1.33145
    -1.32847
    -1.46249
    -1.51015
    -1.57865
    -1.65906
    -1.64417
    -1.76032
    -1.85861
    -2.03433
    -2.15048
    -2.18622
    -2.32918
    -2.25770
    -2.37981
    -2.55851
    -2.65084
    -2.68062
    -2.91889
    -2.99632
    -3.03802
    -3.06482
    -3.23459
    -3.43711
    -3.64857
    -3.80642
    -4.15786
    -4.29784
    -4.42889
    -4.49441
    -4.63142
    -4.81011
    -4.89946
    -4.97392
    -5.11688
    -5.24793
    -5.34621
    -5.41471
    -5.36110
    -5.28069
    -5.29260
    -5.39684
    -5.13773
    -4.93223
    -5.03349
    -4.94116
    -4.85479
    -4.89053
    -4.94414
    -4.98583
    -4.91138
    -4.99179
    -5.01562
    -5.10795
    -5.14666
    -5.21814
    -5.23899
    -5.21516
    -5.23899
    -5.24495
    -5.23303
    -5.32536
    -5.26877
    -5.34621
    -5.31047
    -5.23899
    -5.11092
    -5.12284
    -5.05434
    -5.00966
    -4.94414
    -4.83096
    -4.83394
    -4.80416
    -4.78033
    -4.69694
    -4.65226
    -4.62546
    -4.63737
    -4.52420
    -4.51824
    -4.50633
    -4.47059
    -4.46761
    -4.38422
    -4.27997
    -4.25317
    -4.16084
    -4.19063
    -4.10723
    -4.09532
    -3.95832
    -3.91662
    -3.83025
    -3.69325
    -3.53242
    -3.50561
    -3.41924
    -3.36861
    -3.18396
    -2.99037
    -2.93378
    -2.74317
    -2.62999
    -2.52277
    -2.41257
    -2.29940
    -2.13857
    -1.92115
    -1.81096
    -1.62034
    -1.42675
    -1.36719
    -1.31358
    -1.20338
    -1.14084
    -1.09914
    -0.99192
    -0.99192
    -0.99192
    -0.88470
    -0.89364
    -0.87874
    -0.93831
    -0.96214
    -1.06936
    -1.11403
    -1.13786
    -1.06340
    -1.00979
    -1.17955
    -1.17955
    -1.13190
    -1.23912
    -1.06936
    -1.04553
    -1.00681
    -0.94129
    -0.96511
    -0.94129
    -0.79833
    -0.75961
    -0.66133
    -0.66431
    -0.53922
    -0.50646
    -0.37839
    -0.35754
    -0.22352
    -0.13714
    -0.11630
    -0.00312
     0.08325
     0.14877
     0.21132
     0.29173
     0.48234
     0.56574
     0.58659
     0.72359
     0.71465
     0.84272
     0.89633
     1.05418
     1.11970
     1.14353
     1.28053
     1.30138
     1.45030
     1.42945
     1.34605
     1.46519
     1.55156
     1.58730
     1.60815
     1.64686
     1.66473
     1.74813
     1.71834
     1.81961
     1.90598
     1.92980
     1.84939
     1.91193
     2.01022
     2.04000
     1.99830
     1.91789
     1.92683
     1.83450
     1.78089
     1.79280
     1.65580
     1.61410
     1.50688
     1.37882
     1.35201
     1.28053
     1.06609
     0.92313
     0.90229
     0.87846
     0.78315
     0.65806
     0.47937
     0.41682
     0.46745
     0.36619
     0.28875
     0.17856
     0.03262
    -0.04482
    -0.07460
    -0.11332
    -0.28904
    -0.29797
    -0.42604
    -0.51837
    -0.61367
    -0.72089
    -0.76557
    -0.83109
    -0.94129
    -1.02170
    -1.09914
    -1.15871
    -1.26295
    -1.34336
    -1.44164
    -1.48334
    -1.58163
    -1.66502
    -1.71267
    -1.71863
    -1.79011
    -2.00455
    -1.97178
    -2.02242
    -2.01348
    -2.09092
    -2.18027
    -2.18027
    -2.27855
    -2.30833
    -2.42449
    -2.37683
    -2.43342
    -2.54064
    -2.52277
    -2.54362
    -2.63595
    -2.68658
    -2.70445
    -2.73721
    -2.69254
    -2.60021
    -2.58532
    -2.49299
    -2.43640
    -2.39470
    -2.30535
    -2.13559
    -2.00455
    -1.90924
    -1.75139
    -1.62332
    -1.46547
    -1.29273
    -1.13786
    -1.04851
    -0.92640
    -0.75663
    -0.62261
    -0.52432
    -0.40519
    -0.34563
    -0.33967
    -0.11927
    -0.09247
    -0.00014
     0.01773
     0.01773
     0.11899
     0.04155
     0.26791
     0.36619
     0.36619
     0.36917
     0.29769
     0.27982
     0.36023
     0.36917
     0.30662
     0.42576
     0.52404
     0.43171
     0.39002
     0.29769
     0.13090
     0.19643
     0.16069
     0.15473
     0.07729
     0.22919
     0.21132
     0.16069
     0.12495
     0.14580
     0.03262
     0.01177
     0.01773
     0.02666
    -0.01503
     0.05645
    -0.01503
     0.00879
    -0.00610
    -0.10736
    -0.30691
    -0.47072
    -0.52135
    -0.43498
    -0.40817
    -0.39328
    -0.50050
    -0.57496
    -0.39924
    -0.28308
    -0.31882
    -0.31882
    -0.10438
     0.12793
     0.26791
     0.49724
     0.66700
     0.88442
     1.03333
     1.12566
     1.29542
     1.54262
     1.68260
     1.77791
     1.97448
     2.05489
     2.05489
     2.07276
     2.18296
     2.26635
     2.30507
     2.28720
     2.23657
     2.19785
     2.17998
     2.15913
     2.22763
     2.26040
     2.23359
     2.20381
     2.16211
     2.25146
     2.21870
     2.12042
     2.14126
     2.13531
     2.18594
     2.15913
     2.14722
     2.18296
     2.18892
     2.13233
     2.21572
     2.14722
     2.18594
     2.15318
     2.13233
     2.20976
     2.15615
     2.22466
     2.20976
     2.20381
     2.22763
     2.23955
     2.22466
     2.21870
     2.26635
     2.28720
     2.25444
     2.26635
     2.25742
     2.18296
     2.14126
     2.25146
     2.23955
     2.16211
     2.11744
     2.16211
     2.15615
     2.12637
     2.17700
     2.12637
     2.09063
     2.14126
     2.13233
     2.10552
     2.20679
     2.08170
     2.09659
     2.10552
     2.14126
     2.21274
     2.15615
     2.16509
     2.18594
     2.19189
     2.21572
     2.33188
     2.24848
     2.29614
     2.38846
     2.45994
     2.44207
     2.44207
     2.41527
     2.46888
     2.59695
     2.65055
     2.59099
     2.63864
     2.69225
     2.71012
     2.73990
     2.76075
     2.74586
     2.75182
     2.75480
     2.84414
     2.78160
     2.90967
     2.82032
     2.78756
     2.87393
     2.91562
     2.85904
     2.84414
     2.81734
     2.78160
     2.71310
     2.81436
     2.84712
     2.86499
     2.90967
     2.93052
     2.99902
     2.97519
     2.95136
     2.88286
     2.96030
     2.91562
     3.01093
     3.05858
     3.05858
     3.04369
     3.05858
     3.09134
     3.02284
     2.93647
     2.89775
     2.88882
     2.73395
     2.73990
     2.57908
     2.55227
     2.50462
     2.55227
     2.48973
     2.40931
     2.36166
     2.37059
     2.23955
     2.23657
     2.17998
     2.14126
     2.23657
     2.26933
     2.24848
     2.18296
     2.12339
     2.04298
     2.05787
     2.16807
     2.12637
     2.05787
     1.94767
     1.88513
     1.84939
     1.73621
     1.75110
     1.62602
     1.56645
     1.53369
     1.55751
     1.40562
     1.39966
     1.27457
     1.21203
     1.04227
     1.06907
     1.14055
     1.24479
     1.18523
     1.21203
     1.09290
     1.21203
     1.23884
     1.15544
     1.04227
     1.15842
     1.22990
     1.37882
     1.26266
     1.24181
     1.29244
     1.33712
     1.37584
     1.34308
     1.39669
     1.40860
     1.38477
     1.42051
     1.53071
     1.55751
     1.53071
     1.67367
     1.71536
     1.78684
     1.81663
     1.85535
     1.94767
     2.06681
     2.05489
     2.08170
     2.15318
     2.12042
     2.26635
     2.26933
     2.28422
     2.28124
     2.31698
     2.35868
     2.36762
     2.35570
     2.34975
     2.30209
     2.28422
     2.29911
     2.25444
     2.26337
     2.24550
     2.23657
     2.15318
     2.09361
     2.08468
     2.04596
     2.02809
     1.90002
     1.90002
     1.84641
     1.87917
     1.78089
     1.68558
     1.75706
     1.74217
     1.64389
     1.68856
     1.66176
     1.60517
     1.53964
     1.57538
     1.56049
     1.56645
     1.49795
     1.52475
     1.51880
     1.56943
     1.54560
     1.56049
     1.53071
     1.58730
     1.61708
     1.59028
     1.64389
     1.61410
     1.61112
     1.63495
     1.64091
     1.76004
     1.70941
     1.73323
     1.68856
     1.75706
     1.76302
     1.73026
     1.71834
     1.68558
     1.64091
     1.64389
     1.64686
     1.53071
     1.49199
     1.44434
     1.33712
     1.31627
     1.26266
     1.10183
     1.12566
     1.01844
     1.05418
     0.95292
     0.83378
     0.78018
     0.70572
     0.64317
     0.64615
     0.55382
     0.52702
     0.55085
     0.69678
     0.67593
     0.50915
     0.47043
     0.47043
     0.55085
     0.58361
     0.51213
     0.48234
     0.57169
     0.69380
     0.59254
     0.53000
     0.47639
     0.50319
     0.53000
     0.54489
     0.55382
     0.58659
     0.49426
     0.45554
     0.37513
     0.37810
     0.37215
     0.22621
     0.20536
     0.20238
     0.16366
     0.13686
     0.06836
    -0.08651
    -0.17884
    -0.19075
    -0.26223
    -0.30095
    -0.30393
    -0.36052
    -0.39030
    -0.40519
    -0.38137
    -0.39626
    -0.44093
    -0.31584
    -0.42902
    -0.39328
    -0.39924
    -0.32776
    -0.33073
    -0.39328
    -0.48859
    -0.39924
    -0.30393
    -0.39030
    -0.46774
    -0.47072
    -0.47072
    -0.52730
    -0.62857
    -0.66431
    -0.64941
    -0.71792
    -0.66431
    -0.73876
    -0.70898
    -0.80429
    -0.87577
    -0.84003
    -1.00383
    -0.96809
    -1.02766
    -1.04851
    -1.10807
    -1.15275
    -1.18551
    -1.20934
    -1.23316
    -1.24805
    -1.33443
    -1.36123
    -1.26890
    -1.28975
    -1.41484
    -1.45951
    -1.45058
    -1.36719
    -1.37910
    -1.39995
    -1.35825
    -1.38208
    -1.34634
    -1.36421
    -1.28975
    -1.28677
    -1.34038
    -1.20338
    -1.21529
    -1.13786
    -1.14679
    -1.16764
    -1.06936
    -0.90853
    -0.93235
    -0.93533
    -0.92938
    -0.83705
    -0.83109
    -0.80131
    -0.72983
    -0.70005
    -0.71792
    -0.65239
    -0.64644
    -0.61665
    -0.54815
    -0.64048
    -0.56006
    -0.56900
    -0.46476
    -0.41413
    -0.56900
    -0.44689
    -0.40817
    -0.44689
    -0.39328
    -0.36052
    -0.34563
    -0.32776
    -0.35158
    -0.36052
    -0.30095
    -0.30095
    -0.28606
    -0.22054
    -0.21160
    -0.21458
    -0.19969
    -0.15501
    -0.14608
    -0.23245
    -0.07460
    -0.04184
    -0.03588
    -0.04482
     0.04453
     0.07729
     0.18451
     0.19345
     0.19345
     0.14282
     0.19940
     0.32449
     0.41086
     0.40193
     0.40193
     0.37810
     0.52404
     0.56276
     0.53298
     0.62530
     0.62232
     0.66700
     0.74444
     0.70870
     0.80698
     0.83676
     0.86952
     0.98270
     1.08694
     1.07205
     1.19118
     1.25075
     1.26266
     1.25671
     1.41753
     1.52177
     1.48306
     1.48008
     1.64091
     1.59623
     1.66176
     1.68558
     1.76004
     1.81067
     1.76600
     1.76897
     1.74515
     1.74813
     1.74217
     1.80174
     1.76600
     1.73621
     1.65580
     1.55454
     1.56049
     1.42647
     1.43540
     1.25075
     1.27457
     1.15544
     1.13459
     1.09885
     0.93505
     0.87548
     0.83378
     0.83081
     0.90526
     0.86059
     0.81592
     0.83378
     0.97674
     1.13459
     1.17629
     1.24181
     1.31031
     1.44434
     1.54262
     1.47412
     1.37882
     1.48603
     1.47710
     1.44136
     1.49497
     1.44136
     1.41158
     1.31925
     1.20012
     1.13757
     0.98866
     0.98270
     0.93803
     0.82187
     0.78613
     0.65806
     0.73550
     0.72657
     0.62232
     0.62232
     0.76528
     0.67296
     0.68785
     0.66700
     0.72061
     0.72061
     0.72061
     0.67593
     0.69976
     0.72954
     0.73550
     0.71167
     0.67296
     0.70572
     0.58361
     0.55680
     0.63424
     0.63722
     0.53298
     0.55085
     0.50021
     0.59850
     0.57169
     0.55085
     0.56872
     0.50319
     0.57169
     0.57467
     0.63126
     0.71167
     0.64615
     0.69976
     0.66104
     0.81592
     0.78911
     0.78613
     0.77124
     0.74444
     0.85463
     0.83676
     0.85165
     0.85761
     0.79507
     0.87250
     0.87250
     0.90526
     0.87548
     0.86655
     0.77720
     0.87846
     0.91718
     0.84570
     0.79507
     0.79805
     0.80698
     0.85165
     0.73848
     0.73252
     0.76528
     0.77124
     0.72954
     0.74444
     0.72954
     0.68487
     0.62232
     0.70870
     0.73550
     0.73550
     0.72359
     0.69380
     0.69083
     0.73848
     0.68189
     0.75039
     0.69976
     0.72359
     0.75337
     0.81592
     0.80996
     0.76528
     0.75039
     0.76231
     0.75933
     0.72359
     0.68785
     0.70870
     0.74146
     0.73550
     0.75337
     0.70572
     0.67891
     0.77124
     0.75635
     0.80102
     0.87250
     0.73848
     0.69678
     0.69976
     0.77422
     0.92016
     0.93803
     0.86059
     0.82187
     0.87548
     0.89335
     0.83378
     0.90526
     0.93803
     1.02738
     0.91122
     0.84570
     0.95292
     0.94100
     0.94100
     0.94398
     0.97377
     1.00355
     1.01248
     0.89335
     1.00057
     0.92909
     0.85463
     0.92016
     0.88144
     0.78613
     0.71465
     0.61339
     0.60743
     0.44363
     0.44363
     0.35130
     0.34236
     0.41980
     0.30662
     0.25897
     0.18153
     0.22323
     0.18153
     0.14580
     0.22323
     0.26493
     0.28280
     0.28280
     0.37810
     0.33045
     0.28875
     0.36917
     0.42576
     0.40193
     0.34236
     0.34832
     0.33343
     0.27386
     0.33045
     0.14877
     0.21430
     0.17856
     0.15175
     0.15175
    -0.00014
    -0.00908
     0.16069
    -0.02397
     0.04453
     0.01773
     0.11899
     0.08623
     0.07134
     0.08027
     0.14580
     0.17260
     0.20834
     0.31556
     0.34534
     0.37215
     0.43767
     0.49128
     0.45256
     0.53298
     0.59850
     0.61041
     0.67891
     0.62530
     0.64615
     0.64615
     0.65211
     0.65211
     0.71763
     0.77422
     0.71465
     0.69678
     0.68487
     0.76231
     0.69678
     0.66402
     0.68487
     0.71763
     0.77720
     0.75933
     0.68487
     0.66998
     0.69083
     0.66998
     0.67891
     0.72061
     0.72657
     0.66402
     0.69678
     0.61935
     0.63126
     0.66402
     0.67593
     0.63424
     0.65806
     0.64317
     0.71465
     0.61935
     0.63722
     0.65509
     0.63126
     0.63722
     0.59254
     0.58063
     0.57169
     0.58361
     0.55382
     0.55680
     0.45554
     0.46447
     0.45554
     0.44065
     0.40491
     0.43767
     0.37215
     0.36917
     0.31854
     0.30960
     0.31854
     0.22919
     0.21727
     0.25599
     0.23514
     0.24706
     0.21430
     0.24110
     0.18749
     0.16069
     0.17856
     0.19940
     0.16962
     0.04751
     0.02964
     0.10708
     0.11899
     0.10112
     0.00284
     0.03560
     0.01475
     0.05645
     0.01475
     0.08623
     0.13090
     0.16069
     0.05347
     0.07134
     0.07134
     0.13090
     0.06538
     0.14877
     0.18451
     0.17856
     0.23812
     0.08921
     0.10112
    -0.06864
    -0.20267
    -0.13714
    -0.13119
    -0.25032
    -0.26819
    -0.31882
    -0.36052
    -0.36350
    -0.49454
    -0.53028
    -0.56602
    -0.56304
    -0.56900
    -0.63154
    -0.62857
    -0.59878
    -0.63154
    -0.69707
    -0.68515
    -0.58985
    -0.62857
    -0.65537
    -0.65537
    -0.67026
    -0.65239
    -0.71196
    -0.65537
    -0.66133
    -0.67026
    -0.73876
    -0.68515
    -0.66728
    -0.64941
    -0.75068
    -0.66431
    -0.68515
    -0.67920
    -0.66431
    -0.68515
    -0.64644
    -0.63750
    -0.62559
    -0.63154
    -0.61665
    -0.56304
    -0.53326
    -0.50050
    -0.54219
    -0.48263
    -0.43498
    -0.46178
    -0.41115
    -0.42306
    -0.39328
    -0.33669
    -0.27415
    -0.30691
    -0.28904
    -0.26223
    -0.28606
    -0.22649
    -0.15799
    -0.10438
    -0.11927
    -0.07758
    -0.05971
    -0.03886
     0.02964
     0.11601
    -0.00014
     0.09516
     0.12495
     0.11006
     0.13984
     0.12495
     0.21132
     0.14580
     0.17260
     0.24408
     0.17558
     0.12197
     0.13090
     0.13090
     0.12197
     0.17856
     0.19345
     0.14877
     0.08623
     0.11899
     0.15473
     0.12495
     0.15771
     0.16069
     0.18153
     0.24408
     0.18153
     0.24706
     0.15175
     0.19047
     0.22919
     0.29173
     0.22025
     0.20238
     0.29769
     0.30960
     0.32152
     0.29173
     0.34236
     0.29769
     0.35130
     0.40193
     0.46745
     0.43469
     0.41980
     0.38704
     0.45256
     0.55085
     0.54489
     0.58063
     0.61339
     0.64615
     0.73252
     0.70572
     0.73550
     0.79805
     0.80698
     0.96781
     0.91420
     0.97079
     1.00951
     1.03333
     1.05716
     1.24479
     1.25373
     1.30436
     1.34605
     1.48306
     1.61708
     1.57538
     1.69452
     1.69452
     1.74515
     1.94469
     1.94469
     2.03404
     2.13531
     2.10255
     2.11744
     2.09361
     2.08468
     2.21274
     2.07276
     1.90598
     1.77791
     1.67069
     1.55751
     1.41753
     1.30734
     1.19714
     1.20905
     1.02142
     0.81889
     0.72359
     0.57467
     0.49128
     0.45256
     0.37513
     0.23514
     0.22025
     0.22323
     0.22323
     0.19047
     0.10708
     0.07729
     0.05942
     0.05347
    -0.02695
    -0.02397
     0.02368
    -0.11332
    -0.11332
    -0.02397
    -0.10140
    -0.13119
    -0.19075
    -0.14012
    -0.16991
    -0.16395
    -0.27117
    -0.25926
    -0.24734
    -0.20565
    -0.24734
    -0.28010
    -0.19671
    -0.30393
    -0.31286
    -0.21160
    -0.22947
    -0.28904
    -0.21756
    -0.22947
    -0.16991
    -0.14608
    -0.15501
    -0.10438
    -0.11630
    -0.09545
    -0.07162
    -0.04184
     0.02368
    -0.08651
    -0.09247
     0.02666
     0.10708
     0.08325
     0.00581
     0.04751
     0.06836
     0.11601
     0.17558
     0.17260
     0.17260
     0.20238
     0.26791
     0.30365
     0.25599
     0.22025
     0.29173
     0.29769
     0.35130
     0.32152
     0.34534
     0.29769
     0.28578
     0.33939
     0.36619
     0.33343
     0.25301
     0.25897
     0.24110
     0.25301
     0.29769
     0.26493
     0.15771
     0.02666
     0.15175
     0.29471
     0.18451
     0.09219
     0.05942
     0.11303
     0.07432
     0.16069
     0.15473
     0.11303
     0.20238
     0.21132
     0.32152
     0.34236
     0.33939
     0.30662
     0.37513
     0.48830
     0.55382
     0.48830
     0.40491
     0.57765
     0.66402
     0.61935
     0.58956
     0.56574
     0.57467
     0.59552
     0.56872
     0.61339
     0.55382
     0.50617
     0.54489
     0.48532
     0.57765
     0.58063
     0.57169
     0.49426
     0.51213
     0.55680
     0.60445
     0.58956
     0.70870
     0.78911
     0.73848
     0.85463
     0.93505
     0.81592
     0.82783
     0.92909
     0.92016
     1.00355
     1.05120
     1.02142
     0.90824
     0.87548
     0.84868
     0.91122
     0.81592
     0.79805
     0.69976
     0.65211
     0.64019
     0.69083
     0.66998
     0.76826
     0.88739
     0.68785
     0.51511
     0.37513
     0.34534
     0.35130
     0.30960
     0.25301
     0.14580
     0.11303
    -0.04184
    -0.18778
    -0.35754
    -0.54219
    -0.77450
    -0.91151
    -0.91448
    -1.07531
    -1.10807
    -1.22721
    -1.28677
    -1.38506
    -1.41782
    -1.45951
    -1.52206
    -1.57567
    -1.61736
    -1.62630
    -1.53695
    -1.62332
    -1.73352
    -1.67395
    -1.63523
    -1.65310
    -1.62928
    -1.63523
    -1.65013
    -1.62928
    -1.65906
    -1.56078
    -1.62630
    -1.56971
    -1.57865
    -1.54589
    -1.42377
    -1.38804
    -1.46845
    -1.42973
    -1.26295
    -1.11999
    -1.12892
    -1.09020
    -1.00681
    -0.90257
    -0.85790
    -0.86683
    -0.80131
    -0.85790
    -0.90853
    -0.98298
    -0.91151
    -0.90555
    -1.00383
    -1.17062
    -1.17360
    -1.22423
    -1.27486
    -1.51908
    -1.45951
    -1.45951
    -1.53695
    -1.54589
    -1.53695
    -1.51610
    -1.54589
    -1.62928
    -1.58460
    -1.52802
    -1.51908
    -1.47441
    -1.56078
    -1.51908
    -1.51908
    -1.51610
    -1.58460
    -1.65608
    -1.68289
    -1.75735
    -1.75139
    -1.78713
    -1.76628
    -1.84074
    -1.79309
    -1.86456
    -1.72756
    -1.85861
    -1.84669
    -1.77819
    -1.81096
    -1.76628
    -1.78117
    -1.74543
    -1.76032
    -1.69778
    -1.73054
    -1.67097
    -1.66502
    -1.63821
    -1.61141
    -1.47143
    -1.56971
    -1.59056
    -1.57865
    -1.50717
    -1.48930
    -1.44164
    -1.41186
    -1.33145
    -1.28379
    -1.28677
    -1.17955
    -1.13190
    -1.06340
    -0.92938
    -0.85492
    -0.72387
    -0.59580
    -0.52432
    -0.43498
    -0.35158
    -0.27415
    -0.15799
    -0.01206
     0.07134
     0.23812
     0.28578
     0.29471
     0.39002
     0.50319
     0.57765
     0.59254
     0.67296
     0.67296
     0.67593
     0.74741
     0.80102
     0.87846
     0.91420
     0.85761
     0.90229
     0.86655
     0.87548
     0.81889
     0.86357
     0.85463
     0.87548
     0.82187
     0.79209
     0.84272
     0.84868
     0.85463
     0.78315
     0.82783
     0.81294
     0.85463
     0.91122
     0.90526
     0.92611
     1.00057
     0.92909
     0.96781
     0.97972
     1.20607
     1.20905
     1.26266
     1.39073
     1.30138
     1.21501
     1.19416
     1.25968
     1.19416
     1.21203
     1.24479
     1.22097
     1.11375
     1.14055
     1.00653
     0.83974
     0.75933
     0.71465
     0.63722
     0.54489
     0.42873
     0.35428
     0.35726
     0.26493
     0.19643
     0.13388
     0.13090
     0.18749
     0.13090
     0.06836
     0.06538
     0.06836
     0.09219
     0.14282
     0.11899
     0.13686
     0.19345
     0.16069
     0.14877
     0.22621
     0.22919
     0.24706
     0.25004
     0.28875
     0.28280
     0.20834
     0.29173
     0.28875
     0.30365
     0.21430
     0.25004
     0.21430
     0.27386
     0.21430
     0.26195
     0.30662
     0.27088
     0.23217
     0.26195
     0.25004
     0.22919
     0.29769
     0.24408
     0.32449
     0.29769
     0.33939
     0.31854
     0.30960
     0.37513
     0.31556
     0.29471
     0.33939
     0.41980
     0.39895
     0.39895
     0.41682
     0.43767
     0.49724
     0.47937
     0.52702
     0.59552
     0.64317
     0.67593
     0.73550
     0.77124
     0.76826
     0.80996
     0.82485
     0.85165
     0.83378
     0.77124
     0.83676
     0.81592
     0.78018
     0.74146
     0.69976
     0.76231
     0.72954
     0.77124
     0.65806
     0.60148
     0.55978
     0.58659
     0.66998
     0.86952
     0.85165
     0.82485
     0.72061
     0.70274
     0.75337
     0.82783
     0.77124
     0.76231
     0.74444
     0.80996
     0.72657
     0.65806
     0.65211
     0.55978
     0.51213
     0.50915
     0.55978
     0.39002
     0.47043
     0.42873
     0.45256
     0.41980
     0.38108
     0.33343
     0.39597
     0.44363
     0.45256
     0.40491
     0.39895
     0.35428
     0.34832
     0.38406
     0.39299
     0.38704
     0.32152
     0.38108
     0.35726
     0.29173
     0.24706
     0.28578
     0.23812
     0.22621
     0.21430
     0.23217
     0.19940
     0.16366
     0.14877
     0.15473
     0.16069
     0.10410
     0.04155
     0.02964
     0.04155
     0.02666
     0.07432
     0.08623
    -0.08651
    -0.01801
     0.06538
     0.09219
     0.00284
     0.03262
    -0.06566
    -0.03886
     0.02368
     0.03858
     0.05645
     0.11601
     0.17856
     0.15175
     0.18451
     0.25897
     0.17260
     0.22919
     0.19643
     0.20238
     0.23514
     0.19643
     0.02368
    -0.11927
    -0.01503
    -0.08949
    -0.23841
    -0.39328
    -0.51539
    -0.49454
    -0.67324
    -0.71792
    -0.87874
    -0.84003
    -0.92044
    -0.92938
    -0.93235
    -0.94129
    -0.94129
    -0.96809
    -0.92640
    -0.80131
    -0.86385
    -0.89066
    -0.79237
    -0.74174
    -0.76557
    -0.81620
    -0.70302
    -0.74770
    -0.73281
    -0.69707
    -0.60176
    -0.59580
    -0.63154
    -0.60176
    -0.65835
    -0.52135
    -0.53922
    -0.51539
    -0.50050
    -0.42008
    -0.49156
    -0.47369
    -0.53326
    -0.41115
    -0.40519
    -0.42008
    -0.42008
    -0.36945
    -0.42604
    -0.43200
    -0.44987
    -0.33669
    -0.40519
    -0.34860
    -0.33371
    -0.28308
    -0.27415
    -0.20565
    -0.16991
    -0.14012
    -0.13417
     0.02666
     0.07432
     0.05942
     0.15175
     0.20238
     0.20834
     0.38406
     0.42873
     0.52404
     0.57467
     0.74444
     0.84868
     0.98568
     1.01248
     1.04524
     1.04822
     1.09290
     1.14651
     1.28053
     1.31925
     1.31925
     1.24777
     1.31329
     1.39669
     1.29840
     1.28947
     1.26862
     1.18225
     1.19416
     1.15246
     1.14651
     1.11077
     1.14353
     1.09290
     0.98568
     1.08396
     0.98866
     0.87250
     0.77124
     0.76528
     0.66998
     0.64615
     0.49128
     0.39299
     0.33641
     0.27982
     0.12197
     0.02071
    -0.01801
    -0.08651
    -0.06864
    -0.11034
    -0.13714
    -0.22649
    -0.32776
    -0.29499
    -0.24436
    -0.28904
    -0.21756
    -0.31584
    -0.28606
    -0.30095
    -0.35158
    -0.46476
    -0.26819
    -0.25926
    -0.29797
    -0.28904
    -0.29202
    -0.39030
    -0.40221
    -0.40519
    -0.30095
    -0.29797
    -0.36350
    -0.34265
    -0.32776
    -0.34265
    -0.34860
    -0.34265
    -0.37243
    -0.39924
    -0.46774
    -0.44689
    -0.51241
    -0.34563
    -0.24436
    -0.23841
    -0.20267
    -0.26521
    -0.22352
    -0.13714
    -0.06269
    -0.03886
    -0.14608
    -0.16991
    -0.15204
    -0.14608
    -0.13119
    -0.16097
    -0.17586
    -0.21160
    -0.39924
    -0.48859
    -0.43795
    -0.54219
    -0.68515
    -0.68813
    -0.71494
    -0.85790
    -0.96214
    -0.98894
    -0.98894
    -0.96511
    -0.92342
    -1.02170
    -0.98298
    -0.97107
    -1.06936
    -1.10807
    -1.12297
    -0.98894
    -0.97107
    -1.06340
    -0.93533
    -0.92342
    -0.86683
    -0.87577
    -0.85492
    -0.84598
    -0.83407
    -0.81620
    -0.72089
    -0.72983
    -0.75663
    -0.82216
    -0.71196
    -0.67324
    -0.64048
    -0.66728
    -0.61963
    -0.59580
    -0.60176
    -0.53922
    -0.58389
    -0.50943
    -0.47965
    -0.51539
    -0.44689
    -0.43498
    -0.42306
    -0.48561
    -0.47965
    -0.38137
    -0.40221
    -0.38434
    -0.36052
    -0.39924
    -0.39626
    -0.35754
    -0.32776
    -0.31882
    -0.32180
    -0.33967
    -0.28606
    -0.19373
    -0.14012
    -0.10140
    -0.13119
    -0.07162
    -0.01801
     0.08027
     0.11601
     0.31556
     0.44363
     0.47937
     0.47341
     0.59254
     0.56574
     0.54191
     0.55085
     0.58956
     0.62828
     0.62530
     0.51808
     0.50021
     0.43171
     0.36619
     0.33045
     0.13984
     0.07729
    -0.01503
    -0.05375
    -0.11034
    -0.17884
    -0.16097
    -0.19969
    -0.30095
    -0.28606
    -0.22352
    -0.36945
    -0.38434
    -0.31286
    -0.30691
    -0.21756
    -0.20862
    -0.19969
    -0.27117
    -0.24734
    -0.04184
    -0.05971
     0.03858
     0.03858
     0.03262
     0.09219
     0.16366
     0.13388
     0.26195
     0.36321
     0.36023
     0.30662
     0.38406
     0.30960
     0.30662
     0.33343
     0.27386
     0.30960
     0.22323
     0.21132
     0.19047
     0.19643
     0.24408
     0.10112
     0.11006
     0.14580
     0.06240
    -0.00312
     0.00284
    -0.01801
    -0.04780
     0.00284
    -0.03588
    -0.07162
    -0.14906
    -0.10140
    -0.19373
    -0.14906
    -0.07162
    -0.17288
    -0.25926
    -0.29499
    -0.31584
    -0.19075
    -0.23245
    -0.24734
    -0.22947
    -0.25926
    -0.34860
    -0.33967
    -0.25926
    -0.24139
    -0.30095
    -0.35456
    -0.25926
    -0.28606
    -0.25628
    -0.28308
    -0.31584
    -0.33371
    -0.31584
    -0.29797
    -0.28308
    -0.24734
    -0.30989
    -0.21458
    -0.19671
    -0.14608
    -0.11332
    -0.19075
    -0.02099
    -0.02397
     0.02368
     0.05645
     0.11899
     0.12495
     0.14282
     0.19047
     0.31258
     0.37513
     0.36917
     0.40789
     0.39002
     0.50021
     0.50021
     0.47341
     0.53000
     0.50915
     0.53595
     0.51808
     0.53893
     0.49724
     0.50319
     0.52106
     0.47639
     0.48532
     0.42278
     0.37215
     0.38704
     0.40491
     0.37513
     0.34832
     0.36023
     0.27982
     0.32449
     0.34534
     0.20536
     0.34534
     0.26195
     0.26493
     0.29173
     0.45554
     0.43469
     0.43171
     0.40491
     0.47937
     0.49128
     0.53298
     0.52702
     0.43767
     0.59850
     0.53298
     0.45554
     0.47043
     0.40491
     0.36321
     0.31258
     0.28280
     0.20238
     0.15473
    -0.00014
    -0.01503
    -0.00908
     0.00284
    -0.09843
    -0.16693
    -0.15799
    -0.16097
    -0.15799
    -0.09545
    -0.17884
    -0.16693
    -0.15799
    -0.11332
    -0.11630
     0.01475
    -0.07460
    -0.04780
     0.04155
     0.23217
     0.25897
     0.33939
     0.39895
     0.34832
     0.40491
     0.53298
     0.61637
     0.58659
     0.63722
     0.65211
     0.70870
     0.66402
     0.66402
     0.53595
     0.42873
     0.43171
     0.36917
     0.21430
     0.44065
     0.30960
     0.20536
     0.13686
     0.08027
     0.02071
    -0.06566
    -0.02099
    -0.00610
    -0.00908
    -0.03886
    -0.02695
    -0.06269
    -0.04482
    -0.11034
    -0.18182
    -0.21756
    -0.33073
    -0.31286
    -0.41115
    -0.32776
    -0.40817
    -0.49454
    -0.57496
    -0.65835
    -0.67622
    -0.72685
    -0.77152
    -0.72983
    -0.82513
    -0.77748
    -0.79833
    -0.84300
    -0.89959
    -0.92044
    -0.96214
    -0.94129
    -0.89959
    -0.98001
    -0.97405
    -0.95618
    -0.93831
    -0.95916
    -1.00979
    -0.95320
    -1.08425
    -0.98596
    -1.00383
    -0.95320
    -0.94129
    -0.98596
    -1.05744
    -1.09318
    -0.78642
    -0.86981
    -0.88172
    -0.93533
    -0.92938
    -0.86087
    -0.84896
    -0.79535
    -0.83109
    -0.70005
    -0.70005
    -0.68218
    -0.72387
    -0.61367
    -0.70898
    -0.67026
    -0.52730
    -0.50050
    -0.58091
    -0.62261
    -0.53028
    -0.55709
    -0.47369
    -0.52432
    -0.50348
    -0.52432
    -0.51241
    -0.51539
    -0.46476
    -0.50348
    -0.52730
    -0.54815
    -0.50348
    -0.48263
    -0.48263
    -0.54219
    -0.54219
    -0.50050
    -0.49454
    -0.45582
    -0.47667
    -0.50050
    -0.52135
    -0.52432
    -0.46476
    -0.45880
    -0.50348
    -0.58091
    -0.49454
    -0.49156
    -0.46774
    -0.56006
    -0.56304
    -0.47369
    -0.58091
    -0.58389
    -0.58389
    -0.56006
    -0.54219
    -0.47369
    -0.44987
    -0.33967
    -0.39626
    -0.48263
    -0.33371
    -0.14012
    -0.13714
     0.02368
     0.18749
     0.28280
     0.61339
     0.64615
     0.68487
     0.79209
     0.99461
     1.02738
     0.99461
     0.95887
     0.91122
     0.91718
     1.02142
     1.11077
     0.94398
     0.70572
     0.49426
     0.36321
     0.30067
     0.23217
     0.12793
     0.06240
    -0.11034
    -0.09545
    -0.14012
    -0.10140
    -0.12225
    -0.18778
    -0.16991
    -0.05077
    -0.04184
    -0.19671
    -0.20267
    -0.13417
    -0.02397
     0.03858
     0.03262
    -0.08353
    -0.13417
    -0.15501
    -0.10736
    -0.14012
    -0.07460
    -0.12225
    -0.20862
    -0.11927
    -0.09247
    -0.09843
    -0.13119
    -0.22649
    -0.15501
    -0.12225
    -0.12225
    -0.18182
    -0.14906
    -0.17884
    -0.18182
    -0.14608
    -0.15501
    -0.16097
    -0.22054
    -0.25926
    -0.22054
    -0.21756
    -0.30691
    -0.36052
    -0.34563
    -0.42902
    -0.42008
    -0.45285
    -0.44391
    -0.47965
    -0.52135
    -0.59878
    -0.55411
    -0.60772
    -0.70302
    -0.70302
    -0.69707
    -0.66133
    -0.71494
    -0.74770
    -0.71196
    -0.67324
    -0.69409
    -0.69111
    -0.63750
    -0.61665
    -0.58985
    -0.64048
    -0.64346
    -0.66431
    -0.81322
    -0.79833
    -0.73578
    -0.68813
    -0.70600
    -0.73281
    -0.77450
    -0.78642
    -0.78939
    -0.86385
    -0.81918
    -0.78642
    -0.75068
    -0.74770
    -0.64644
    -0.67026
    -0.75663
    -0.82216
    -0.75961
    -0.62261
    -0.62857
    -0.66133
    -0.70898
    -0.71494
    -0.66431
    -0.66728
    -0.56602
    -0.54815
    -0.47965
    -0.39626
    -0.39924
    -0.25330
    -0.16991
    -0.15799
    -0.07758
     0.05049
     0.11006
     0.23217
     0.29769
     0.33939
     0.39895
     0.47639
     0.46447
     0.46447
     0.44363
     0.43767
     0.45554
     0.63722
     0.71167
     0.66998
     0.59552
     0.70870
     0.85165
     0.92313
     0.89335
     0.83378
     0.99461
     1.17033
     1.20012
     1.31627
     1.57538
     1.72728
     1.55454
     1.47412
     1.55454
     1.45923
     1.24479
     1.17331
     1.31031
     1.27755
     1.31925
     1.09588
     0.93803
     0.78911
     0.61041
     0.58361
     0.61935
     0.53893
     0.40193
     0.42873
     0.48234
     0.47937
     0.48532
     0.54191
     0.68487
     0.68487
     0.74146
     0.76231
     0.89335
     0.90824
     0.78911
     1.00951
     1.07801
     1.11375
     1.09290
     1.23884
     1.34308
     1.24181
     1.05716
     1.04227
     1.10183
     1.00057
     0.99164
     0.93505
     0.93505
     0.81592
     0.68487
     0.53893
     0.47341
     0.37513
     0.21430
     0.09814
     0.03560
     0.05347
    -0.00908
    -0.08056
    -0.14310
    -0.20862
    -0.21458
    -0.23543
    -0.21756
    -0.27415
    -0.21160
    -0.29202
    -0.22649
    -0.30989
    -0.28010
    -0.37243
    -0.32180
    -0.37243
    -0.36350
    -0.41413
    -0.42306
    -0.55411
    -0.59878
    -0.47072
    -0.44689
    -0.58091
    -0.60176
    -0.66728
    -0.65537
    -0.67026
    -0.63154
    -0.68218
    -0.70302
    -0.71196
    -0.64941
    -0.71792
    -0.75365
    -0.71494
    -0.78642
    -0.71196
    -0.71494
    -0.76855
    -0.76855
    -0.79535
    -0.80429
    -0.81620
    -0.77450
    -0.86683
    -0.83109
    -0.87577
    -0.86385
    -0.87577
    -1.02170
    -0.90853
    -0.86683
    -0.86981
    -0.82811
    -0.92044
    -0.95022
    -0.94129
    -0.92342
    -0.86981
    -0.85790
    -0.80726
    -0.84896
    -0.86385
    -0.81918
    -0.82216
    -0.95618
    -0.86683
    -0.69111
    -0.82811
    -0.75068
    -0.77152
    -0.75663
    -0.75068
    -0.79833
    -0.83109
    -0.81918
    -0.79535
    -0.82811
    -0.88172
    -0.91448
    -0.90257
    -0.96214
    -0.82513
    -0.80131
    -0.78642
    -0.81918
    -0.73281
    -0.77748
    -0.77450
    -0.81024
    -0.80429
    -0.49752
    -0.02695
     0.36917
     0.57765
     0.56872
     0.30365
     0.13984
     0.25004
     0.55085
     0.80996
     0.82783
     0.96483
     1.03929
     0.96185
     0.75635
     0.70870
     0.58659
     0.39299
     0.55085
     0.37215
     0.37513
     0.24706
     0.29173
     0.27982
     0.28875
     0.26791
     0.20536
     0.21727
     0.27386
     0.22323
     0.28280
     0.19940
     0.21430
     0.26195
     0.25004
     0.23514
     0.21727
     0.24110
     0.24408
     0.24408
     0.18749
     0.32449
     0.25897
     0.15175
     0.31258
     0.26493
     0.32747
     0.31258
     0.40491
     0.48234
     0.53298
     0.58956
     0.59850
     0.81889
     0.92611
     0.97972
     0.97377
     0.88739
     0.88442
     0.81889
     1.00057
     0.98568
     0.95292
     0.89931
     0.75933
     0.69976
     0.60445
     0.52106
     0.39299
     0.34534
     0.27386
     0.04453
     0.02368
    -0.02695
    -0.10140
    -0.17884
    -0.19373
    -0.22649
    -0.20565
    -0.27117
    -0.30989
    -0.33669
    -0.34563
    -0.32478
    -0.39626
    -0.36350
    -0.39328
    -0.45285
    -0.49156
    -0.39328
    -0.42306
    -0.46178
    -0.49454
    -0.52432
    -0.58985
    -0.67026
    -0.47369
    -0.51539
    -0.53922
    -0.52432
    -0.57793
    -0.56006
    -0.59878
    -0.65537
    -0.59878
    -0.55411
    -0.54517
    -0.58389
    -0.58091
    -0.55709
    -0.52730
    -0.47369
    -0.47072
    -0.52730
    -0.47667
    -0.45880
    -0.37243
    -0.40519
    -0.31286
    -0.26819
    -0.28308
    -0.32180
    -0.21160
    -0.18182
    -0.21756
    -0.13714
    -0.06566
    -0.04184
    -0.12523
    -0.13119
    -0.11927
    -0.17884
    -0.16991
    -0.05971
    -0.12821
    -0.10736
    -0.17288
    -0.15501
    -0.06566
     0.05347
     0.17856
     0.33939
     0.32747
     0.21727
     0.26493
     0.24110
     0.33045
     0.36917
     0.51808
     0.65509
     0.65211
     0.67296
     0.72657
     0.79209
     1.10779
     1.13757
     0.96185
     0.75635
     0.77720
     0.84570
     0.89335
     1.03333
     1.02440
     0.98866
     0.99759
     0.94994
     0.77422
     0.62530
     0.55382
     0.53893
     0.59552
     0.56872
     0.48830
     0.41682
     0.46745
     0.47639
     0.50617
     0.61935
     0.59552
     0.45256
     0.40491
     0.48532
     0.58659
     0.67296
     0.68487
     0.65509
     0.57765
     0.64317
     0.59850
     0.46745
     0.41384
     0.43767
     0.44363
     0.33641
     0.27386
     0.26791
     0.16962
     0.15473
     0.09219
     0.02964
    -0.02695
    -0.10736
    -0.13119
    -0.12225
    -0.13714
    -0.10140
    -0.03886
    -0.02993
    -0.10140
    -0.00610
    -0.11332
    -0.10140
    -0.12821
    -0.11332
    -0.09247
    -0.06269
    -0.15204
    -0.23245
    -0.30989
    -0.32776
    -0.37243
    -0.47965
    -0.52730
    -0.63154
    -0.57496
    -0.52730
    -0.57198
    -0.64644
    -0.67026
    -0.65537
    -0.54815
    -0.41115
    -0.27415
    -0.36647
    -0.30691
    -0.28010
    -0.08353
    -0.02993
     0.09516
     0.08623
     0.21132
     0.33641
     0.34236
     0.33045
     0.37513
     0.41682
     0.42873
     0.48234
     0.55978
     0.57169
     0.50319
     0.52702
     0.52106
     0.49426
     0.44958
     0.43469
     0.37215
     0.35428
     0.36023
     0.24408
     0.20536
     0.14282
     0.04453
     0.07432
     0.04453
    -0.03290
    -0.08949
    -0.15501
    -0.23841
    -0.25330
    -0.25330
    -0.32478
    -0.26521
    -0.34860
    -0.35754
    -0.38434
    -0.35158
    -0.33073
    -0.32478
    -0.38434
    -0.38434
    -0.33967
    -0.35754
    -0.38434
    -0.36052
    -0.31584
    -0.33073
    -0.40519
    -0.31584
    -0.33967
    -0.36945
    -0.38137
    -0.28010
    -0.31584
    -0.28904
    -0.29797
    -0.20862
    -0.24139
    -0.23841
    -0.23841
    -0.27117
    -0.22947
    -0.31584
    -0.30393
    -0.29797
    -0.17288
    -0.17884
    -0.12523
    -0.11034
    -0.13119
    -0.01503
     0.02666
    -0.00610
    -0.04184
     0.08623
     0.12793
     0.16366
     0.19940
     0.32747
     0.29471
     0.31556
     0.28280
     0.11601
     0.03858
     0.11601
     0.13984
     0.08623
     0.05942
    -0.08353
    -0.03290
    -0.05673
    -0.12821
    -0.16097
    -0.16097
    -0.12225
    -0.11034
    -0.04482
    -0.03886
     0.08027
     0.05347
     0.09814
     0.15771
     0.21132
     0.23217
     0.31854
     0.42278
     0.50021
     0.43469
     0.50617
     0.51213
     0.63126
     0.61637
     0.67593
     0.66700
     0.71763
     0.64913
     0.75635
     0.71167
     0.72954
     0.82783
     0.84272
     0.81294
     0.80698
     0.95292
     0.85761
     0.86059
     1.01546
     0.95590
     0.93207
     0.89335
     0.95887
     0.90229
     0.82783
     0.83378
     0.79805
     0.78018
     0.79507
     0.71167
     0.66402
     0.63722
     0.57467
     0.46447
     0.44065
     0.48830
     0.43171
     0.44065
     0.43469
     0.31854
     0.37810
     0.31258
     0.34534
     0.31556
     0.27386
     0.30662
     0.23217
     0.26493
     0.16664
     0.09219
     0.13090
     0.14282
     0.09219
     0.05347
     0.09219
     0.02071
    -0.00312
    -0.05971
    -0.02099
    -0.08353
    -0.13417
    -0.10736
    -0.17288
    -0.20565
    -0.18778
    -0.21160
    -0.26223
    -0.21458
    -0.32180
    -0.30691
    -0.37243
    -0.38732
    -0.38434
    -0.45880
    -0.41115
    -0.46476
    -0.53326
    -0.45880
    -0.59878
    -0.47667
    -0.53028
    -0.52730
    -0.56304
    -0.56006
    -0.54815
    -0.58985
    -0.55113
    -0.55113
    -0.49156
    -0.52432
    -0.61367
    -0.58687
    -0.58091
    -0.61963
    -0.56304
    -0.57198
    -0.51837
    -0.52135
    -0.58091
    -0.58389
    -0.58389
    -0.57198
    -0.53624
    -0.48263
    -0.49752
    -0.51539
    -0.45880
    -0.35754
    -0.43200
    -0.41413
    -0.39626
    -0.34563
    -0.28308
    -0.18778
    -0.11332
    -0.20862
    -0.02099
     0.19047
     0.22323
     0.21430
     0.39597
     0.58659
     0.67296
     0.78315
     0.97377
     0.92909
     0.84272
     0.66402
     0.43171
     0.60743
     0.72359
     0.83676
     0.89633
     0.60148
     0.29173
     0.19940
     0.04751
    -0.02397
    -0.04184
    -0.09247
    -0.12821
    -0.08651
    -0.07162
    -0.05077
    -0.02695
     0.00879
     0.06240
     0.00284
     0.05942
     0.09516
     0.11899
     0.11899
     0.14580
     0.18749
     0.13686
     0.15175
     0.12197
     0.10708
     0.11601
    -0.02695
     0.04453
     0.11303
     0.03262
     0.06538
     0.02368
     0.11601
     0.17856
     0.23514
     0.28875
     0.29769
     0.36619
     0.32747
     0.31854
     0.27386
     0.32449
     0.36023
     0.32747
     0.29769
     0.27088
     0.12197
     0.09219
     0.01475
    -0.08651
    -0.16693
    -0.18778
    -0.33669
    -0.33669
    -0.47369
    -0.50943
    -0.57793
    -0.58091
    -0.58091
    -0.65239
    -0.57496
    -0.55411
    -0.63154
    -0.54517
    -0.50348
    -0.50943
    -0.49156
    -0.49752
    -0.44689
    -0.41115
    -0.36945
    -0.37541
    -0.36945
    -0.28606
    -0.28606
    -0.28606
    -0.22649
    -0.23543
    -0.30989
    -0.27713
    -0.22352
    -0.18480
    -0.19373
    -0.22352
    -0.15204
    -0.13714
    -0.08353
    -0.14012
    -0.06566
    -0.02695
     0.00581
     0.04155
     0.05942
     0.13388
     0.16962
     0.20834
     0.20238
     0.27088
     0.21727
     0.18749
     0.24706
     0.27386
     0.33045
     0.33641
     0.30067
     0.21727
     0.25599
     0.28280
     0.23812
     0.32152
     0.36917
     0.32747
     0.32449
     0.30365
     0.33939
     0.28578
     0.31556
     0.33641
     0.32449
     0.37810
     0.30662
     0.30067
     0.38406
     0.27386
     0.21727
     0.34534
     0.41086
     0.34236
     0.44958
     0.64019
     0.71763
     0.77422
     0.76231
     0.77720
     0.72954
     0.72061
     0.62530
     0.75039
     0.78018
     0.75933
     0.66104
     0.71763
     0.62530
     0.40789
     0.27982
     0.25897
     0.25301
     0.15771
     0.03262
     0.05645
    -0.02695
    -0.00908
     0.04751
     0.13984
     0.18749
     0.15175
     0.26195
     0.36321
     0.17260
     0.10112
    -0.06864
     0.08325
     0.19643
     0.26791
     0.25301
     0.30365
     0.15771
     0.02071
     0.05347
     0.10708
    -0.12225
    -0.04482
    -0.04482
    -0.01801
    -0.00014
    -0.16097
    -0.19671
    -0.13119
     0.00581
    -0.11332
    -0.06864
    -0.02397
     0.02368
     0.11899
     0.23812
     0.27982
     0.35130
     0.29769
     0.35726
     0.36023
     0.40491
     0.45256
     0.55680
     0.41682
     0.44363
     0.39597
     0.26791
     0.21727
     0.09219
     0.05645
    -0.08056
    -0.17288
    -0.22649
    -0.28010
    -0.30095
    -0.36945
    -0.36350
    -0.38137
    -0.38732
    -0.40519
    -0.43795
    -0.39626
    -0.36052
    -0.30095
    -0.22352
    -0.30691
    -0.27415
    -0.31584
    -0.41413
    -0.44391
    -0.53326
    -0.56602
    -0.56900
    -0.58687
    -0.61070
    -0.81918
    -0.83407
    -0.82811
    -0.85790
    -1.01872
    -1.09020
    -1.03659
    -0.97703
    -1.02468
    -0.97405
    -0.96511
    -0.91746
    -0.88172
    -0.81322
    -0.82811
    -0.70302
    -0.71494
    -0.66431
    -0.52135
    -0.47667
    -0.49454
    -0.42902
    -0.40519
    -0.35158
    -0.27415
    -0.27713
    -0.19671
    -0.18778
    -0.14310
    -0.12821
    -0.08056
    -0.12523
    -0.08056
    -0.12523
    -0.10736
    -0.01503
    -0.07758
    -0.08353
    -0.12225
    -0.06566
    -0.05077
    -0.01206
     0.12495
     0.26195
     0.26493
     0.28578
     0.11899
    -0.00014
     0.00879
    -0.07162
     0.14282
     0.27386
     0.22025
     0.20834
     0.10112
     0.00581
    -0.15799
    -0.20565
    -0.18778
    -0.15501
    -0.20862
    -0.25032
    -0.26819
    -0.21160
    -0.24139
    -0.25926
    -0.29797
    -0.21458
    -0.14608
    -0.16693
    -0.17288
    -0.13714
    -0.21458
    -0.14012
    -0.14310
    -0.14906
    -0.21160
    -0.19373
    -0.15501
    -0.10438
     0.04155
     0.08623
     0.19047
     0.38704
     0.38406
     0.24706
     0.05645
     0.18153
     0.41682
     0.52702
     0.59552
     0.56872
     0.50915
     0.55978
     0.47639
     0.40789
     0.45256
     0.35428
     0.21727
     0.19345
     0.21430
     0.08027
     0.00581
    -0.04184
    -0.04780
    -0.07460
    -0.22352
    -0.30095
    -0.43498
    -0.48263
    -0.39328
    -0.39924
    -0.38434
    -0.35456
    -0.39030
    -0.28606
    -0.29202
    -0.02993
     0.08027
     0.16962
     0.16069
     0.17856
     0.41682
     0.55085
     0.75337
     0.91420
     0.94100
     0.85463
     0.95292
     0.97079
     0.80996
     0.76231
     0.74741
     0.67891
     0.58063
     0.51808
     0.43469
     0.28578
     0.14282
     0.08623
    -0.02695
    -0.08353
    -0.21458
    -0.18778
    -0.22054
    -0.31882
    -0.33073
    -0.39328
    -0.37541
    -0.31584
    -0.39030
    -0.33371
    -0.33669
    -0.34860
    -0.34860
    -0.34860
    -0.31286
    -0.41115
    -0.37243
    -0.38732
    -0.34563
    -0.40519
    -0.36945
    -0.46178
    -0.47965
    -0.45582
    -0.42902
    -0.47667
    -0.50050
    -0.49752
    -0.52432
    -0.56006
    -0.54517
    -0.49752
    -0.47965
    -0.51241
    -0.54815
    -0.47369
    -0.36945
    -0.39626
    -0.42306
    -0.32180
    -0.34563
    -0.30393
    -0.14310
     0.00581
     0.17260
     0.42576
     0.58956
     0.66104
     0.50021
     0.36917
     0.26195
     0.55680
     0.79805
     0.97377
     0.99461
     1.00355
     0.98270
     0.70572
     0.67891
     0.67891
     0.66700
     0.69083
     0.63424
     0.59850
     0.54787
     0.58063
     0.57169
     0.61339
     0.56574
     0.48532
     0.30067
     0.13090
     0.03560
     0.13984
     0.29471
     0.32449
     0.34832
     0.61339
     0.44660
     0.36917
     0.24408
     0.22919
     0.31258
     0.43469
     0.56276
     0.64615
     0.71763
     0.75933
     0.75337
     0.61041
     0.58361
     0.50319
     0.44660
     0.33939
     0.20238
     0.12793
     0.07134
    -0.00908
    -0.10736
    -0.22947
    -0.27713
    -0.42604
    -0.52730
    -0.59283
    -0.61070
    -0.68218
    -0.74472
    -0.75365
    -0.78939
    -0.86981
    -0.86385
    -0.91151
    -0.93533
    -0.89364
    -0.86683
    -0.89066
    -0.92938
    -0.93831
    -1.01575
    -1.00383
    -0.94427
    -0.90555
    -0.91448
    -0.88768
    -0.85790
    -0.88470
    -0.84896
    -0.78939
    -0.69409
    -0.64346
    -0.53326
    -0.33967
    -0.32776
    -0.27713
    -0.24734
    -0.32478
    -0.29202
    -0.11332
    -0.14608
    -0.06566
    -0.04482
    -0.01206
     0.03262
    -0.15501
    -0.20565
    -0.39328
    -0.32776
    -0.34563
    -0.40221
    -0.45880
    -0.50348
    -0.60474
    -0.68218
    -0.70898
    -0.75663
    -0.77152
    -0.84300
    -0.84003
    -0.87279
    -0.87874
    -0.94427
    -0.87279
    -0.86981
    -0.91151
    -0.95320
    -0.94129
    -0.85790
    -0.96809
    -1.00383
    -0.85194
    -0.93533
    -0.85790
    -0.88768
    -0.91151
    -0.92044
    -0.86087
    -0.86087
    -0.84003
    -0.72387
    -0.71792
    -0.70005
    -0.62857
    -0.60772
    -0.52135
    -0.50348
    -0.44093
    -0.31882
    -0.32478
    -0.30095
    -0.18778
    -0.16395
    -0.13714
    -0.13714
    -0.08353
     0.00581
     0.05049
     0.20536
     0.36023
     0.46150
     0.60445
     0.53595
     0.41086
     0.32449
     0.26791
     0.29769
     0.46447
     0.52106
     0.58361
     0.52702
     0.43767
     0.30960
     0.23514
     0.19940
     0.13686
     0.15175
     0.19643
     0.11899
     0.14580
     0.16664
     0.18153
     0.30662
     0.44363
     0.52702
     0.60148
     0.53298
     0.55680
     0.54489
     0.52404
     0.50021
     0.55978
     0.54489
     0.47341
     0.40789
     0.31556
     0.30662
     0.10112
     0.00284
    -0.05673
    -0.19969
    -0.23841
    -0.39328
    -0.51837
    -0.63750
    -0.68813
    -0.68218
    -0.74770
    -0.77152
    -0.78046
    -0.88768
    -0.94129
    -0.94129
    -0.93831
    -0.97107
    -1.05744
    -1.01277
    -0.99192
    -1.00681
    -1.08127
    -1.06638
    -1.17360
    -1.10807
    -1.16764
    -1.21231
    -1.11105
    -1.13786
    -1.19444
    -1.10212
    -1.05744
    -0.99192
    -1.00681
    -0.97107
    -0.99788
    -0.87577
    -0.87279
    -0.88470
    -0.81024
    -0.74174
    -0.64644
    -0.53922
    -0.42902
    -0.34860
    -0.39924
    -0.33669
    -0.20565
    -0.13119
    -0.16991
    -0.11927
    -0.02993
     0.10112
     0.13984
     0.14282
     0.19345
     0.21430
     0.25004
     0.26791
     0.30662
     0.33641
     0.31556
     0.30662
     0.38108
     0.37513
     0.36619
     0.45852
     0.45554
     0.50915
     0.50617
     0.48532
     0.56276
     0.42278
     0.52106
     0.36619
     0.44065
     0.55085
     0.51511
     0.47043
     0.52702
     0.49128
     0.43469
     0.37215
     0.44958
     0.32152
     0.37513
     0.45554
     0.39002
     0.34534
     0.32152
     0.28875
     0.30067
     0.29471
     0.27386
     0.10708
     0.13686
     0.20238
     0.19643
     0.11303
     0.10410
     0.04751
     0.06538
     0.00879
    -0.00312
    -0.00312
    -0.04482
     0.01773
    -0.10140
    -0.01206
    -0.01503
    -0.00312
    -0.05077
    -0.05077
     0.06538
     0.09814
     0.08623
     0.05942
     0.05347
     0.01177
    -0.06864
    -0.08056
    -0.00312
     0.28578
     0.26791
     0.36023
     0.46150
     0.52106
     0.43171
     0.44065
     0.41980
     0.61041
     0.59850
     0.68785
     0.74444
     0.83974
     0.82485
     0.84570
     0.80698
     0.81889
     0.72359
     0.70870
     0.68785
     0.62232
     0.54489
     0.47639
     0.57467
     0.47341
     0.46447
     0.42278
     0.41384
     0.36917
     0.37215
     0.26493
     0.27386
     0.23812
     0.16069
     0.19940
     0.22621
     0.16664
     0.13686
     0.11006
     0.10112
     0.13686
     0.11303
     0.08623
     0.09516
     0.12197
     0.05942
     0.07432
     0.09516
     0.06538
     0.11601
     0.12197
     0.14282
     0.13388
     0.04453
    -0.01206
     0.03560
     0.04751
     0.00581
     0.00284
    -0.01206
    -0.06864
     0.01177
     0.02071
     0.07432
     0.12197
     0.11601
     0.16664
     0.25301
     0.28578
     0.27982
     0.30365
     0.26195
     0.40789
     0.47341
     0.46745
     0.53595
     0.41682
     0.53298
     0.63424
     0.54787
     0.53000
     0.51213
     0.47937
     0.49724
     0.48234
     0.31854
     0.30960
     0.25599
     0.34832
     0.37513
     0.26791
     0.21132
     0.27684
     0.30067
     0.23217
     0.16664
     0.19643
     0.14580
     0.20834
     0.20238
     0.18749
     0.19643
     0.21132
     0.17558
     0.19940
     0.12793
     0.19940
     0.20238
     0.14580
     0.14282
     0.07729
     0.10410
     0.11899
     0.10410
     0.20536
     0.07432
     0.08325
     0.17558
     0.10410
     0.08325
     0.11601
     0.05942
     0.04453
     0.02964
     0.01475
    -0.02993
    -0.04780
    -0.04780
    -0.05673
    -0.06864
    -0.18480
    -0.16097
    -0.25926
    -0.15501
    -0.07758
    -0.12225
    -0.21756
    -0.15799
    -0.13714
    -0.11034
    -0.06269
    -0.07460
     0.05347
     0.01475
     0.09814
     0.14877
     0.19643
     0.22919
     0.28280
     0.44363
     0.66998
     0.75337
     0.83081
     0.87548
     0.92909
     1.01844
     1.03333
     0.98568
     1.02440
     1.02142
     0.97377
     1.03929
     0.97674
     0.80102
     0.72061
     0.61339
     0.47937
     0.36321
     0.15473
     0.08325
    -0.00908
    -0.11927
    -0.22352
    -0.26223
    -0.29499
    -0.40221
    -0.40817
    -0.40221
    -0.42902
    -0.44987
    -0.49752
    -0.48263
    -0.46476
    -0.52135
    -0.58091
    -0.54517
    -0.50050
    -0.46476
    -0.45582
    -0.41115
    -0.43795
    -0.46774
    -0.49752
    -0.50050
    -0.48263
    -0.30691
    -0.32180
    -0.22054
    -0.22054
    -0.15501
    -0.26819
    -0.17586
    -0.07758
     0.02368
     0.03858
     0.08921
     0.10112
     0.25301
     0.34236
     0.36321
     0.33045
     0.30662
     0.33045
     0.36321
     0.39597
     0.34832
     0.36917
     0.26195
     0.23217
     0.23812
     0.18451
     0.09219
     0.02666
    -0.00312
     0.00879
     0.00284
     0.00581
     0.01773
     0.00879
     0.06240
     0.13686
     0.21132
     0.18153
     0.23812
     0.32449
     0.41682
     0.51808
     0.38406
     0.50021
     0.58063
     0.62828
     0.59850
     0.66700
     0.69083
     0.70274
     0.69083
     0.66402
     0.70274
     0.73848
     0.67891
     0.60148
     0.61935
     0.61041
     0.57765
     0.54489
     0.45256
     0.49724
     0.30662
     0.34832
     0.28578
     0.23812
     0.14580
     0.03858
     0.05049
     0.05645
    -0.09247
    -0.03588
    -0.08056
    -0.03290
    -0.16097
    -0.19075
    -0.17586
    -0.20862
    -0.15799
    -0.26521
    -0.23245
    -0.25032
    -0.25330
    -0.25330
    -0.29797
    -0.26223
    -0.32180
    -0.39924
    -0.30393
    -0.27415
    -0.33669
    -0.29797
    -0.32776
    -0.30691
    -0.22947
    -0.34860
    -0.28010
    -0.29797
    -0.22947
    -0.20565
    -0.14012
    -0.04780
     0.11006
     0.32152
     0.44660
     0.48532
     0.30960
     0.46150
     0.68785
     0.88442
     1.02440
     0.82783
     0.55680
     0.45852
     0.64913
     0.76231
     0.75337
     0.52702
     0.30662
     0.09516
     0.00879
    -0.10140
    -0.23543
    -0.25926
    -0.45880
    -0.60772
    -0.30989
    -0.47072
    -0.51837
    -0.55113
    -0.51241
    -0.47072
    -0.47965
    -0.46178
    -0.40519
    -0.41711
    -0.40519
    -0.37541
    -0.31286
    -0.28010
    -0.27713
    -0.28606
    -0.19671
    -0.28606
    -0.27117
    -0.30691
    -0.26223
    -0.23245
    -0.24734
    -0.27117
    -0.25926
    -0.28904
    -0.28606
    -0.28606
    -0.18480
    -0.19373
    -0.18480
    -0.28904
    -0.23841
    -0.19671
    -0.02099
    -0.06566
    -0.19969
    -0.14608
    -0.11034
    -0.06864
     0.09219
     0.07729
     0.19940
     0.05645
     0.17856
     0.14877
     0.13388
     0.13984
     0.08921
     0.09219
     0.05942
     0.05942
     0.03560
    -0.04184
    -0.08949
    -0.13417
    -0.18778
    -0.27713
    -0.33073
    -0.40519
    -0.44391
    -0.46476
    -0.55709
    -0.60474
    -0.58389
    -0.56304
    -0.60474
    -0.62559
    -0.65239
    -0.56900
    -0.64048
    -0.66133
    -0.67622
    -0.59283
    -0.71494
    -0.69111
    -0.60474
    -0.60772
    -0.62559
    -0.74472
    -0.70005
    -0.67324
    -0.67324
    -0.72387
    -0.69707
    -0.66728
    -0.73876
    -0.69111
    -0.68515
    -0.67920
    -0.75068
    -0.74472
    -0.70302
    -0.64941
    -0.70302
    -0.66133
    -0.68515
    -0.68515
    -0.62261
    -0.68218
    -0.64644
    -0.64644
    -0.65537
    -0.58985
    -0.69409
    -0.71494
    -0.59580
    -0.64941
    -0.61665
    -0.57496
    -0.59580
    -0.70302
    -0.69707
    -0.57496
    -0.61070
    -0.59580
    -0.60772
    -0.60176
    -0.57198
    -0.53624
    -0.52135
    -0.50050
    -0.50943
    -0.53028
    -0.47072
    -0.38137
    -0.43200
    -0.33669
    -0.37541
    -0.33371
    -0.37243
    -0.33967
    -0.35456
    -0.29499
    -0.26819
    -0.29797
    -0.20565
    -0.14906
    -0.01206
     0.13388
     0.28578
     0.33641
     0.23812
     0.11601
     0.09814
     0.22919
     0.34832
     0.41384
     0.52702
     0.76528
     0.85463
     0.59850
     0.60148
     0.84570
     0.92313
     0.79209
     0.48234
     0.45554
     0.62530
     0.61041
     0.65211
     0.61935
     0.61637
     0.51213
     0.37215
     0.26195
     0.15771
     0.07729
     0.01475
    -0.05077
    -0.09545
    -0.13714
    -0.21458
    -0.25926
    -0.23543
    -0.31286
    -0.34860
    -0.34563
    -0.30393
    -0.28904
    -0.28904
    -0.30095
    -0.33073
    -0.24139
    -0.19075
    -0.21458
    -0.12821
    -0.03588
    -0.14012
    -0.03588
     0.09219
     0.18153
     0.25599
     0.29769
     0.39597
     0.54489
     0.48830
     0.52702
     0.53000
     0.41980
     0.45256
     0.46447
     0.48234
     0.51511
     0.35428
     0.20834
     0.22025
     0.18749
     0.21132
     0.11006
     0.08921
     0.02368
    -0.08056
    -0.13119
    -0.25032
    -0.28904
    -0.26223
    -0.18480
    -0.16693
    -0.16097
    -0.22947
    -0.27415
    -0.32180
    -0.28606
    -0.36945
    -0.44093
    -0.36945
    -0.44093
    -0.45582
    -0.44093
    -0.39924
    -0.42902
    -0.39328
    -0.42604
    -0.42604
    -0.39626
    -0.29797
    -0.33073
    -0.37541
    -0.30095
    -0.31882
    -0.25330
    -0.30393
    -0.21756
    -0.16991
    -0.13119
    -0.14608
    -0.10736
    -0.07460
    -0.07162
    -0.07162
    -0.05375
     0.00284
    -0.05673
    -0.13417
    -0.04780
     0.02666
    -0.00610
     0.00581
    -0.04780
    -0.00908
    -0.03290
    -0.07460
    -0.04184
    -0.00610
    -0.05673
    -0.04482
    -0.04780
    -0.08651
    -0.11630
    -0.13119
    -0.11927
    -0.07162
    -0.16395
    -0.17586
    -0.19671
    -0.27713
    -0.26521
    -0.28904
    -0.28904
    -0.32180
    -0.30989
    -0.37541
    -0.35158
    -0.31882
    -0.34563
    -0.47965
    -0.41711
    -0.22947
    -0.36052
    -0.34563
    -0.31286
    -0.33073
    -0.32180
    -0.37839
    -0.28010
    -0.35158
    -0.27713
    -0.32776
    -0.36945
    -0.40221
    -0.26521
    -0.33371
    -0.31286
    -0.25032
    -0.14310
     0.00879
     0.12793
     0.19643
     0.15771
     0.09219
    -0.16097
    -0.14310
    -0.10736
    -0.04184
     0.14282
     0.07729
    -0.00908
    -0.02695
    -0.22352
    -0.29202
    -0.22054
    -0.21160
    -0.29499
    -0.36945
    -0.35754
    -0.30691
    -0.21458
    -0.16693
    -0.11332
    -0.08651
    -0.09843
    -0.03588
    -0.03290
     0.06240
     0.03560
    -0.01206
     0.03858
     0.02368
    -0.01206
    -0.05673
    -0.09545
    -0.00908
    -0.06269
    -0.00312
    -0.08949
    -0.12225
    -0.06566
    -0.29499
    -0.40817
    -0.29202
    -0.18778
    -0.28606
    -0.33967
    -0.46774
    -0.43498
    -0.50050
    -0.54517
    -0.58389
    -0.66728
    -0.64346
    -0.66133
    -0.55113
    -0.64644
    -0.69707
    -0.71792
    -0.68515
    -0.82216
    -0.89066
    -0.79833
    -0.81024
    -0.87874
    -0.88470
    -0.87874
    -0.97703
    -1.01277
    -1.03957
    -1.04553
    -1.05744
    -1.14679
    -1.09616
    -1.16168
    -1.09616
    -1.16764
    -1.24805
    -1.25103
    -1.22721
    -1.19444
    -1.26890
    -1.25103
    -1.21529
    -1.18253
    -1.20338
    -1.22721
    -1.20636
    -1.18551
    -1.18849
    -1.15275
    -1.17657
    -1.12297
    -1.12594
    -1.09914
    -1.01872
    -1.08127
    -1.06042
    -1.08127
    -1.00383
    -1.00681
    -0.98001
    -0.98298
    -0.93533
    -0.87279
    -0.91448
    -0.85492
    -0.79237
    -0.75365
    -0.76259
    -0.61367
    -0.68813
    -0.57198
    -0.53624
    -0.42604
    -0.40817
    -0.35158
    -0.39030
    -0.38434
    -0.23841
    -0.15799
    -0.15501
    -0.26521
    -0.28904
    -0.18480
    -0.17884
    -0.05971
    -0.02397
    -0.08056
    -0.06269
    -0.13417
    -0.14310
    -0.20267
    -0.05971
    -0.07758
    -0.04780
    -0.00610
     0.03560
     0.03262
     0.00284
     0.05049
     0.10708
     0.08027
     0.12793
     0.17856
     0.22919
     0.24408
     0.21727
     0.29769
     0.38406
     0.31556
     0.36619
     0.37513
     0.39895
     0.50915
     0.49128
     0.43469
     0.56574
     0.47937
     0.45852
     0.49724
     0.52702
     0.56276
     0.59552
     0.66998
     0.64615
     0.68487
     0.63126
     0.76826
     0.75039
     0.83081
     0.82187
     0.87846
     1.01248
     1.13459
     1.28947
     1.52773
     1.53667
     1.62602
     1.67665
     1.70643
     1.85832
     2.00426
     1.96554
     1.98043
     1.87917
     1.84641
     1.78387
     1.73919
     1.61112
     1.46817
     1.14949
     0.86059
     0.84570
     0.68785
     0.55680
     0.44065
     0.30662
     0.27684
     0.16366
     0.18451
     0.13388
     0.08921
     0.05645
     0.06538
     0.08027
     0.09219
     0.18153
     0.24706
     0.28875
     0.23217
     0.10708
     0.18153
     0.20238
     0.12793
     0.19940
     0.18749
     0.01475
     0.10708
     0.06538
     0.05645
     0.07134
     0.14580
     0.04751
    -0.17884
     0.04751
     0.15473
     0.02071
     0.02368
     0.00284
     0.02666
    -0.04482
    -0.01801
    -0.06269
    -0.11927
    -0.04780
    -0.11332
    -0.10140
    -0.08353
    -0.16395
    -0.21756
    -0.17288
    -0.20862
    -0.18778
    -0.24139
    -0.30095
    -0.25926
    -0.31286
    -0.34563
    -0.35754
    -0.35754
    -0.31286
    -0.36052
    -0.41711
    -0.49156
    -0.46178
    -0.43200
    -0.39030
    -0.48263
    -0.53028
    -0.46774
    -0.49156
    -0.51241
    -0.51837
    -0.55411
    -0.56602
    -0.56304
    -0.53922
    -0.52432
    -0.55709
    -0.58985
    -0.60474
    -0.65537
    -0.55113
    -0.53326
    -0.54815
    -0.57496
    -0.50050
    -0.51241
    -0.42306
    -0.47965
    -0.50646
    -0.49156
    -0.47072
    -0.41115
    -0.32776
    -0.36052
    -0.30095
    -0.34860
    -0.32478
    -0.33073
    -0.29797
    -0.30989
    -0.34860
    -0.32180
    -0.23245
    -0.25926
    -0.35456
    -0.25032
    -0.20565
    -0.16693
    -0.03290
     0.03858
     0.01773
     0.02071
     0.10708
    -0.02099
     0.04453
     0.11899
     0.17260
     0.22323
     0.22323
     0.19643
     0.07729
     0.10708
     0.05645
    -0.02397
    -0.05971
    -0.10736
    -0.16991
    -0.22649
    -0.31584
    -0.34860
    -0.27117
    -0.28308
    -0.37243
    -0.32180
    -0.35158
    -0.27415
    -0.28308
    -0.23543
    -0.27117
    -0.21458
    -0.11630
    -0.00014
     0.07432
     0.05645
     0.06538
     0.07729
     0.26195
     0.29769
     0.04453
     0.38108
     0.51213
     0.62530
     0.79209
     0.83081
     0.96185
     0.96781
     0.99164
     0.91122
     0.89037
     0.94994
     1.09588
     1.25075
     1.16140
     1.14949
     1.10481
     1.28351
     1.30138
     1.38179
     1.29840
     0.99164
     0.70572
     0.46745
     0.47043
     0.59850
     0.88739
     0.85463
     0.63424
     0.40789
     0.27386
     0.17558
     0.02964
     0.00581
    -0.04184
    -0.12821
    -0.06566
    -0.04780
    -0.11927
    -0.10438
    -0.11630
    -0.12523
    -0.08353
    -0.07460
    -0.07460
    -0.07162
    -0.07460
     0.02666
    -0.14906
    -0.04482
    -0.01206
    -0.06864
    -0.00312
    -0.08651
    -0.11332
    -0.15799
    -0.14310
    -0.16693
    -0.16991
    -0.17586
    -0.12225
    -0.22054
    -0.33371
    -0.30691
    -0.28010
    -0.30393
    -0.28606
    -0.30095
    -0.24734
    -0.24139
    -0.20267
    -0.24734
    -0.25032
    -0.23245
    -0.19075
    -0.11630
    -0.14608
    -0.19075
    -0.13119
    -0.07162
    -0.02099
    -0.03886
    -0.07460
    -0.08651
    -0.01206
     0.00284
    -0.05673
    -0.05971
    -0.03290
    -0.02993
    -0.02099
     0.01177
     0.05049
    -0.03886
     0.02368
    -0.00014
     0.10112
     0.09516
     0.07729
     0.12197
     0.07729
     0.13984
     0.16366
     0.13686
     0.00581
     0.07134
     0.03560
     0.06538
     0.08921
     0.09516
     0.03560
     0.07729
     0.14877
     0.05049
    -0.02993
    -0.01206
     0.10112
     0.05942
     0.05049
    -0.12821
     0.02071
     0.13090
     0.14282
     0.10410
     0.10708
     0.09219
    -0.02397
     0.00284
     0.05049
     0.05942
     0.12495
     0.07432
     0.11006
     0.04155
     0.05645
     0.03858
     0.13388
     0.11899
     0.00581
     0.05347
     0.09516
     0.19345
    -0.03290
    -0.04780
     0.01177
     0.02071
     0.03560
     0.02964
    -0.02099
    -0.01503
     0.01177
    -0.04482
     0.03560
    -0.01801
    -0.00908
     0.03858
     0.07729
     0.17856
     0.15473
     0.11303
     0.14580
     0.24408
     0.24706
     0.21727
     0.30960
     0.40491
     0.39002
     0.38108
     0.42278
     0.42873
     0.53298
     0.52702
     0.63126
     0.75337
     0.92611
     0.87548
     0.85463
     0.85165
     0.77720
     0.82783
     0.96781
     1.00653
     1.06907
     1.07205
     0.98270
     0.94696
     0.82485
     0.64317
     0.63722
     0.59552
     0.65509
     0.55680
     0.50617
     0.44065
     0.33939
     0.30365
     0.32747
     0.25599
     0.21430
     0.14877
     0.05347
     0.06538
     0.08325
     0.11006
     0.09516
     0.05645
     0.06836
    -0.03588
    -0.03588
     0.01177
    -0.08056
    -0.08949
    -0.12225
    -0.14608
    -0.10736
    -0.16395
    -0.23245
    -0.25032
    -0.23841
    -0.22054
    -0.28904
    -0.24734
    -0.33669
    -0.37839
    -0.32180
    -0.41115
    -0.34563
    -0.29797
    -0.36647
    -0.32478
    -0.29202
    -0.30691
    -0.26819
    -0.27415
    -0.26819
    -0.26819
    -0.28010
    -0.22947
    -0.15501
    -0.17288
    -0.16693
    -0.21160
    -0.17884
    -0.21756
    -0.20565
    -0.31584
    -0.30989
    -0.22947
    -0.37243
    -0.42306
    -0.38137
    -0.44689
    -0.46476
    -0.57198
    -0.65537
    -0.69409
    -0.57496
    -0.62261
    -0.67324
    -0.68813
    -0.72089
    -0.66728
    -0.78046
    -0.73281
    -0.71792
    -0.74174
    -0.84598
    -0.95618
    -0.52432
    -0.62559
    -0.64346
    -0.73578
    -0.75365
    -0.81620
    -0.81918
    -0.78344
    -0.76259
    -0.76259
    -0.68515
    -0.66431
    -0.66728
    -0.69409
    -0.70302
    -0.61070
    -0.64644
    -0.55411
    -0.57198
    -0.53922
    -0.51837
    -0.44093
    -0.37243
    -0.31286
    -0.33073
    -0.25032
    -0.19671
    -0.23245
    -0.28010
    -0.26819
    -0.28308
    -0.18480
    -0.12821
    -0.26223
    -0.38434
    -0.20565
    -0.21160
    -0.30095
    -0.41413
    -0.36350
    -0.39328
    -0.34860
    -0.35754
    -0.35158
    -0.40519
    -0.47072
    -0.50646
    -0.41413
    -0.43200
    -0.40817
    -0.45880
    -0.51241
    -0.48263
    -0.53326
    -0.51241
    -0.47369
    -0.45880
    -0.46774
    -0.44987
    -0.50348
    -0.50943
    -0.39328
    -0.46476
    -0.35158
    -0.44689
    -0.32180
    -0.36350
    -0.34563
    -0.33669
    -0.22649
    -0.23841
    -0.26819
    -0.25032
    -0.25032
    -0.30095
    -0.25032
    -0.25032
    -0.22649
    -0.21756
    -0.10736
    -0.01801
     0.01475
     0.11601
     0.08921
     0.21430
     0.26493
     0.15175
     0.10410
     0.25004
     0.27386
     0.26195
     0.28578
     0.24110
     0.20834
     0.05645
    -0.07460
     0.02964
    -0.00908
    -0.05077
    -0.15501
    -0.22054
    -0.20862
    -0.30691
    -0.34563
    -0.18480
    -0.12523
    -0.16395
    -0.14310
    -0.10736
    -0.07758
    -0.01801
    -0.06566
     0.01475
     0.02071
     0.04751
     0.04751
     0.15175
     0.08623
     0.18153
     0.15473
     0.13388
     0.28875
     0.25301
     0.30662
     0.35428
     0.39597
     0.44660
     0.42278
     0.45852
     0.46447
     0.60148
     0.61041
     0.61339
     0.62232
     0.72657
     0.68487
     0.67891
     0.75039
     0.77124
     0.70870
     0.73550
     0.71167
     0.74741
     0.80996
     0.76826
     0.74146
     0.74741
     0.74146
     0.72061
     0.66998
     0.67891
     0.68785
     0.60148
     0.61637
     0.61935
     0.63126
     0.52702
     0.55680
     0.62530
     0.51213
     0.37810
     0.44660
     0.47043
     0.47937
     0.45554
     0.28875
     0.33939
     0.28280
     0.23514
     0.25004
     0.20536
     0.16366
     0.11601
     0.15473
     0.12793
     0.01773
    -0.06566
     0.01773
    -0.08353
    -0.07460
    -0.02099
    -0.06269
    -0.11332
    -0.06864
    -0.05375
     0.08921
     0.04751
    -0.00908
    -0.01206
    -0.04184
    -0.00312
     0.11899
     0.02666
     0.06836
     0.10410
     0.08027
     0.05942
     0.01773
    -0.00014
    -0.03886
    -0.09843
    -0.09247
    -0.01503
    -0.11927
    -0.19075
    -0.19373
    -0.20565
    -0.13417
    -0.22352
    -0.23543
    -0.26223
    -0.30691
    -0.30989
    -0.28904
    -0.38137
    -0.36945
    -0.44689
    -0.49454
    -0.48859
    -0.50348
    -0.50943
    -0.56304
    -0.59283
    -0.71196
    -0.69111
    -0.78642
    -0.86683
    -0.87577
    -0.81918
    -0.84003
    -0.83407
    -0.86087
    -1.00383
    -0.98001
    -0.92044
    -0.90257
    -0.91151
    -0.91746
    -0.87279
    -0.84896
    -0.82513
    -0.77748
    -0.84598
    -0.82216
    -0.80726
    -0.77152
    -0.74472
    -0.66431
    -0.66431
    -0.76855
    -0.75365
    -0.65239
    -0.65835
    -0.72983
    -0.74472
    -0.70898
    -0.72387
    -0.71196
    -0.67622
    -0.78046
    -0.87577
    -0.76557
    -0.75663
    -0.73578
    -0.68515
    -0.74472
    -0.75068
    -0.73281
    -0.69707
    -0.73281
    -0.68813
    -0.67622
    -0.64048
    -0.53028
    -0.55411
    -0.51539
    -0.50646
    -0.50646
    -0.47965
    -0.38137
    -0.30989
    -0.48859
    -0.39328
    -0.41115
    -0.34860
    -0.35456
    -0.36945
    -0.38732
    -0.36945
    -0.42008
    -0.36945
    -0.36647
    -0.44093
    -0.41711
    -0.44987
    -0.39328
    -0.37839
    -0.40221
    -0.49752
    -0.44987
    -0.42902
    -0.37243
    -0.44987
    -0.47965
    -0.39626
    -0.35456
    -0.40817
    -0.44093
    -0.45880
    -0.40519
    -0.38434
    -0.37243
    -0.28606
    -0.35456
    -0.36945
    -0.40519
    -0.34860
    -0.27415
    -0.24734
    -0.25628
    -0.29202
    -0.18182
    -0.21756
    -0.17586
    -0.16693
    -0.13714
    -0.08949
     0.00581
     0.06538
     0.14282
     0.06240
     0.12495
     0.14580
     0.23514
     0.26195
     0.28578
     0.37215
     0.35726
     0.43171
     0.43469
     0.50915
     0.55382
     0.66402
     0.68487
     0.72061
     0.70572
     0.80400
     0.75635
     0.80698
     0.85165
     0.85761
     0.93803
     0.93505
     0.89633
     0.95590
     0.92909
     0.97377
     0.98568
     0.97674
     1.03631
     0.97674
     1.00355
     1.03929
     0.93505
     0.92611
     0.98568
     1.15842
     1.08098
     1.02142
     1.01248
     0.97377
     0.89931
     0.93207
     0.98866
     0.94994
     0.97079
     0.88144
     0.86655
     0.73848
     0.72657
     0.58063
     0.49426
     0.41384
     0.35130
     0.37215
     0.37810
     0.32152
     0.25301
     0.20238
     0.14580
     0.09516
     0.05942
     0.02368
     0.09219
     0.05942
     0.04453
     0.05049
     0.11899
     0.14580
     0.11601
     0.06240
    -0.04184
    -0.05971
    -0.12821
    -0.12523
    -0.08949
    -0.12821
    -0.19671
    -0.26223
    -0.45285
    -0.34563
    -0.44689
    -0.45880
    -0.53624
    -0.50646
    -0.59580
    -0.57793
    -0.65239
    -0.57198
    -0.62559
    -0.61963
    -0.67622
    -0.78046
    -0.77450
    -0.68813
    -0.66431
    -0.59878
    -0.64941
    -0.68515
    -0.73578
    -0.66431
    -0.63750
    -0.65835
    -0.64048
    -0.69111
    -0.68515
    -0.68218
    -0.60474
    -0.60474
    -0.68218
    -0.67622
    -0.64941
    -0.67622
    -0.64048
    -0.66728
    -0.70898
    -0.70005
    -0.67026
    -0.68515
    -0.68218
    -0.70302
    -0.71792
    -0.75068
    -0.80726
    -0.75663
    -0.82513
    -0.77748
    -0.84300
    -0.86683
    -0.93235
    -0.95618
    -0.98001
    -1.02766
    -1.03064
    -1.06638
    -1.14977
    -1.14084
    -1.11999
    -1.18253
    -1.21231
    -1.21827
    -1.20040
    -1.19742
    -1.22423
    -1.26295
    -1.22721
    -1.27486
    -1.21231
    -1.14977
    -1.12594
    -1.10212
    -1.08723
    -1.06340
    -1.06340
    -1.02468
    -0.93235
    -0.89066
    -0.81620
    -0.77450
    -0.70600
    -0.67622
    -0.56602
    -0.53922
    -0.56900
    -0.48263
    -0.39328
    -0.33073
    -0.28904
    -0.23245
    -0.21756
    -0.16097
    -0.11332
    -0.07758
    -0.00014
     0.10708
     0.21430
     0.28578
     0.34534
     0.47043
     0.54787
     0.68189
     0.85165
     0.91718
     1.07503
     1.20310
     1.30436
     1.50093
     1.46817
     1.58432
     1.60815
     1.66473
     1.73621
     1.63793
     1.70345
     1.73026
     1.71536
     1.66176
     1.60815
     1.66176
     1.56049
     1.51582
     1.45327
     1.51880
     1.48008
     1.38179
     1.50390
     1.61112
     1.45327
     1.37882
     1.34308
     1.39073
     1.39669
     1.29840
     1.27457
     1.31627
     1.23884
     1.18523
     1.28947
     1.25075
     1.29244
     1.23884
     1.24777
     1.29840
     1.35201
     1.36690
     1.37882
     1.38477
     1.50390
     1.39073
     1.50986
     1.53369
     1.48603
     1.40264
     1.40860
     1.40860
     1.34605
     1.30138
     1.14353
     1.16140
     1.14949
     1.07503
     0.96781
     0.93505
     0.83081
     0.76826
     0.71763
     0.79507
     0.78613
     0.72061
     0.60743
     0.53298
     0.53893
     0.45852
     0.32747
     0.21132
     0.21132
     0.11303
    -0.01503
    -0.18778
    -0.26521
    -0.39030
    -0.47965
    -0.59878
    -0.68218
    -0.91746
    -1.06340
    -1.08723
    -1.27784
    -1.37910
    -1.52504
    -1.60545
    -1.74245
    -1.81393
    -1.91817
    -2.08198
    -2.16835
    -2.28748
    -2.45129
    -2.45427
    -2.49299
    -2.60319
    -2.76699
    -2.85634
    -2.91591
    -2.96654
    -2.97250
    -3.16906
    -2.96356
    -2.80869
    -2.96058
    -2.92187
    -2.98441
    -2.98739
    -3.02611
    -2.96058
    -2.90697
    -2.88910
    -2.69849
    -2.73423
    -2.68956
    -2.60914
    -2.62403
    -2.65084
    -2.66573
    -2.64488
    -2.60616
    -2.57638
    -2.46618
    -2.41555
    -2.49001
    -2.42747
    -2.35003
    -2.41853
    -2.34109
    -2.37088
    -2.33812
    -2.34109
    -2.37386
    -2.41555
    -2.40364
    -2.47810
    -2.44236
    -2.41853
    -2.48703
    -2.51979
    -2.56447
    -2.63893
    -2.58829
    -2.50788
    -2.67467
    -2.64190
    -2.74317
    -2.67764
    -2.64786
    -2.71934
    -2.69254
    -2.74317
    -2.71636
    -2.71041
    -2.75508
    -2.74912
    -2.74912
    -2.79678
    -2.77593
    -2.71636
    -2.77593
    -2.71338
    -2.74019
    -2.73423
    -2.65977
    -2.66573
    -2.62999
    -2.62403
    -2.57340
    -2.50788
    -2.47810
    -2.42151
    -2.24877
    -2.32025
    -2.35003
    -2.23685
    -2.14155
    -2.15644
    -2.17133
    -2.10283
    -2.05816
    -2.02837
    -1.97476
    -2.02539
    -2.08496
    -2.01050
    -1.99859
    -1.90328
    -1.84967
    -1.90030
    -1.94498
    -1.87648
    -1.88243
    -1.84669
    -1.80500
    -1.78415
    -1.80202
    -1.69778
    -1.66502
    -1.59354
    -1.60545
    -1.56376
    -1.49823
    -1.53695
    -1.54589
    -1.50121
    -1.58758
    -1.64417
    -1.59056
    -1.69480
    -1.73054
    -1.73650
    -1.87350
    -1.87648
    -1.98370
    -2.02539
    -2.20707
    -2.28451
    -2.32918
    -2.43044
    -2.50490
    -2.48703
    -2.58532
    -2.74019
    -2.71636
    -2.69254
    -2.78486
    -2.82656
    -2.79678
    -2.82954
    -2.82060
    -2.87421
    -2.84443
    -2.88017
    -2.91293
    -2.84741
    -2.89506
    -2.79678
    -2.91591
    -2.87421
    -2.79975
    -2.76997
    -2.82954
    -2.76997
    -2.74614
    -2.78784
    -2.63297
    -2.65084
    -2.60616
    -2.51086
    -2.50192
    -2.54660
    -2.49001
    -2.51979
    -2.46618
    -2.45129
    -2.41555
    -2.35896
    -2.37386
    -2.41853
    -2.36790
    -2.27557
    -2.14453
    -2.16537
    -2.12368
    -2.09092
    -2.00752
    -1.99561
    -2.02539
    -1.86456
    -1.81989
    -1.68884
    -1.67991
    -1.55184
    -1.53695
    -1.59354
    -1.57269
    -1.54291
    -1.40888
    -1.36123
    -1.37910
    -1.34038
    -1.28082
    -1.20636
    -1.16466
    -1.13190
    -1.05149
    -1.02468
    -1.00383
    -0.90555
    -0.81024
    -0.78046
    -0.72089
    -0.71494
    -0.68813
    -0.55411
    -0.50348
    -0.37541
    -0.28904
    -0.25032
    -0.21160
    -0.11927
     0.04155
     0.17856
     0.20238
     0.28875
     0.47341
     0.54191
     0.54787
     0.58956
     0.67891
     0.85463
     0.95292
     1.00355
     1.10481
     1.13757
     1.17331
     1.32521
     1.38477
     1.56943
     1.56049
     1.65580
     1.76600
     1.91491
     1.94172
     2.04596
     2.18892
     2.32294
     2.36166
     2.44803
     2.51057
     2.46292
     2.52547
     2.56121
     2.61481
     2.58503
     2.58205
     2.45994
     2.45101
     2.40931
     2.34975
     2.31103
     2.22466
     2.16807
     2.00128
     1.93874
     1.88513
     1.86130
     1.84045
     1.72132
     1.69452
     1.69750
     1.59623
     1.49497
     1.54262
     1.56049
     1.55156
     1.58730
     1.55751
     1.60219
     1.57538
     1.60517
     1.70047
     1.73919
     1.66473
     1.79578
     1.74813
     1.79280
     1.81663
     1.87322
     1.90896
     1.92683
     1.90598
     1.93576
     2.03107
     2.04298
     1.95065
     1.91789
     1.95363
     1.99830
     2.04596
     2.04596
     1.98937
     2.09361
     2.04298
     1.94172
     1.92087
     1.90300
     1.88513
     1.80769
     1.84939
     1.89406
     1.83152
     1.78387
     1.77493
     1.70047
     1.64389
     1.62006
     1.65282
     1.57538
     1.66473
     1.55454
     1.51880
     1.54858
     1.53071
     1.46519
     1.43838
     1.44136
     1.34903
     1.25075
     1.18225
     1.16140
     1.19118
     1.05418
     0.98270
     0.93803
     0.86059
     0.81294
     0.66998
     0.63126
     0.54191
     0.57169
     0.45554
     0.33641
     0.34534
     0.20238
     0.15771
     0.07134
     0.08027
     0.00284
    -0.13714
    -0.18778
    -0.17586
    -0.22947
    -0.29797
    -0.36350
    -0.27415
    -0.33967
    -0.53326
    -0.68813
    -0.68218
    -0.64346
    -0.75961
    -0.84300
    -1.03659
    -1.06042
    -1.16466
    -1.20934
    -1.23316
    -1.32251
    -1.53397
    -1.70374
    -1.73650
    -1.83776
    -1.98965
    -2.01348
    -2.12368
    -2.23685
    -2.32620
    -2.38279
    -2.46023
    -2.55255
    -2.64190
    -2.77593
    -2.87421
    -2.92484
    -3.01419
    -3.11843
    -3.21374
    -3.39840
    -3.43711
    -3.41329
    -3.56220
    -3.63964
    -3.66942
    -3.70814
    -3.90769
    -4.05958
    -4.12808
    -4.25317
    -4.40804
    -4.42889
    -4.62248
    -4.80416
    -4.95010
    -4.97094
    -5.15858
    -5.08710
    -5.11688
    -5.15858
    -5.20325
    -5.53087
    -5.73041
    -5.74233
    -5.73041
    -5.66787
    -5.62021
    -5.56958
    -5.47130
    -5.50406
    -5.61128
    -5.66489
    -5.75126
    -5.78700
    -5.71850
    -5.71254
    -5.63511
    -5.76913
    -5.76615
    -5.84955
    -5.84359
    -5.93592
    -5.98357
    -5.98357
    -5.98357
    -5.98357
    -5.98357
    -5.98357
    -5.98357
    -5.98357
    -5.98357
    -5.98357
    -5.98357
    -5.98357
    -5.98357
    -5.98357
    -5.98357
    -5.98357
    -5.98357
    -5.98357
    -5.98357
    -5.98357
    -5.98357
    -5.98357
    -5.98357
    -5.98357
    -5.98357
    -5.98357
    -5.98357
    -5.98357
    -5.98357
    -5.98357
    -5.98357
    -5.98357
    -5.98357
    -5.98357
    -5.98357
    -5.98357
    -5.98357
    -5.98357
    -5.98357
    -5.98357
    -5.98357
    -5.98357
    -5.84061
    -5.66787
    -5.50108
    -5.46236
    -5.38195
    -5.27473
    -5.15858
    -4.98583
    -4.82203
    -4.78033
    -4.78927
    -4.58674
    -4.48548
    -4.32465
    -4.27700
    -4.27997
    -4.31869
    -4.15489
    -3.97321
    -3.80345
    -3.62475
    -3.51753
    -3.35968
    -3.17204
    -2.98143
    -2.74019
    -2.59127
    -2.27557
    -2.01646
    -1.75437
    -1.58758
    -1.36421
    -1.21529
    -1.07233
    -0.96214
    -0.82216
    -0.81024
    -0.67324
    -0.65239
    -0.64941
    -0.56900
    -0.69111
    -0.69111
    -0.71196
    -0.60772
    -0.75961
    -0.78642
    -0.71792
    -0.85492
    -0.91151
    -0.93235
    -1.01575
    -0.85790
    -0.87577
    -0.83705
    -0.74174
    -0.61963
    -0.49752
    -0.50646
    -0.42902
    -0.29499
    -0.08056
     0.10708
     0.23217
     0.47043
     0.75337
     0.95590
     1.02738
     1.32521
     1.45030
     1.58432
     1.66771
     1.78684
     1.94767
     2.12042
     2.15913
     2.27231
     2.33188
     2.42420
     2.48377
     2.56716
     2.71608
     2.78756
     2.80840
     2.75182
     2.96030
     3.12411
     3.10921
     3.13006
     3.26111
     3.31770
     3.28493
     3.30280
     3.43683
     3.41896
     3.38322
     3.27898
     3.29983
     3.22835
     3.24920
     3.09730
     3.00795
     2.83223
     2.77267
     2.64162
     2.50760
     2.29316
     1.86130
     1.57836
     1.70345
     1.41158
     1.16140
     0.87846
     0.57169
     0.25897
     0.03560
    -0.22054
    -0.48859
    -0.75068
    -0.95320
    -1.20338
    -1.43569
    -1.55780
    -1.76628
    -2.01944
    -2.08496
    -2.15346
    -2.25770
    -2.44236
    -2.49894
    -2.59425
    -2.60319
    -2.51681
    -2.56745
    -2.63595
    -2.58532
    -2.52277
    -2.53171
    -2.50192
    -2.35003
    -2.41257
    -2.35301
    -2.26664
    -2.09985
    -2.08198
    -1.96583
    -1.86159
    -1.73948
    -1.60843
    -1.49525
    -1.39697
    -1.29273
    -1.11701
    -1.00979
    -0.84003
    -0.62261
    -0.57793
    -0.35754
    -0.24436
     0.00581
     0.13090
     0.27088
     0.48830
     0.54191
     0.76231
     0.85463
     1.00057
     1.10481
     1.26564
     1.39371
     1.51284
     1.58134
     1.66176
     1.68856
     1.74813
     1.92385
     1.92385
     1.97150
     2.00128
     1.99533
     2.01915
     1.99235
     2.02213
     2.02213
     2.03404
     2.06383
     1.98937
     2.00128
     2.01022
     1.84045
     1.88215
     1.87322
     1.81067
     1.76302
     1.74515
     1.68558
     1.63793
     1.69452
     1.62602
     1.57836
     1.58730
     1.54560
     1.56049
     1.55454
     1.56347
     1.53369
     1.47412
     1.56049
     1.69154
     1.67963
     1.65580
     1.60219
     1.63793
     1.76302
     1.77791
     1.73621
     1.75706
     1.73026
     1.72728
     1.74515
     1.80471
     1.76600
     1.75408
     1.77791
     1.76302
     1.73323
     1.74515
     1.61708
     1.67367
     1.77493
     1.73621
     1.73621
     1.75110
     1.74515
     1.78387
     1.84939
     1.86130
     1.83748
     1.74515
     1.99830
     2.13829
     2.08765
     1.98341
     2.05489
     2.01022
     2.06681
     2.14722
     2.11148
     2.09361
     2.09063
     2.01320
     2.00724
     1.99830
     1.96554
     1.88513
     1.78684
     1.82556
     1.81961
     1.81067
     1.70047
     1.60517
     1.63197
     1.63495
     1.58134
     1.63495
     1.60219
     1.54858
     1.48603
     1.65580
     1.55454
     1.59623
     1.54262
     1.62899
     1.70941
     1.64984
     1.64389
     1.66771
     1.70643
     1.64686
     1.69154
     1.70941
     1.72728
     1.78684
     1.89109
     1.80769
     1.90002
     1.94469
     1.86726
     1.92980
     2.01617
     1.99235
     2.01915
     2.06681
     2.13233
     2.24848
     2.26337
     2.27827
     2.20976
     2.32890
     2.41825
     2.40633
     2.35570
     2.42718
     2.47186
     2.46292
     2.51355
     2.46590
     2.52249
     2.50164
     2.55525
     2.51355
     2.46292
     2.45994
     2.51951
     2.51653
     2.52249
     2.43314
     2.51355
     2.51951
     2.48079
     2.49866
     2.52844
     2.56418
     2.52249
     2.54334
     2.62077
     2.65055
     2.59397
     2.62673
     2.63268
     2.68332
     2.65651
     2.68629
     2.67736
     2.73097
     2.69523
     2.70416
     2.69821
     2.74586
     2.78756
     2.76671
     2.76075
     2.75777
     2.76671
     2.70416
     2.74884
     2.74884
     2.70714
     2.65651
     2.69523
     2.66545
     2.71310
     2.65353
     2.53738
     2.60886
     2.59992
     2.57312
     2.57312
     2.51355
     2.54036
     2.52547
     2.52844
     2.48675
     2.42718
     2.41527
     2.35868
     2.43016
     2.42122
     2.30507
     2.29911
     2.28124
     2.29911
     2.16807
     2.23359
     2.20381
     2.14722
     2.06978
     2.01320
     2.00724
     2.01022
     1.95661
     1.96554
     1.89406
     1.88513
     1.84045
     1.78089
     1.78387
     1.78089
     1.69750
     1.66473
     1.67069
     1.68260
     1.66176
     1.67963
     1.69154
     1.79280
     1.74515
     1.66176
     1.57836
     1.58432
     1.64984
     1.64091
     1.62304
     1.60815
     1.57538
     1.56645
     1.50093
     1.44732
     1.40562
     1.28947
     1.29244
     1.19416
     1.29542
     1.22990
     1.24181
     1.22097
     1.25075
     1.20905
     1.19714
     1.25075
     1.27457
     1.21203
     1.26266
     1.22990
     1.30734
     1.35797
     1.34010
     1.29840
     1.24777
     1.31925
     1.28947
     1.32521
     1.45030
     1.33116
     1.35797
     1.44434
     1.38775
     1.39371
     1.43838
     1.47710
     1.48603
     1.43243
     1.48603
     1.52475
     1.56943
     1.55156
     1.45923
     1.47114
     1.46817
     1.41753
     1.40562
     1.44136
     1.44434
     1.41456
     1.39073
     1.47710
     1.42647
     1.41456
     1.39669
     1.53667
     1.49497
     1.55454
     1.54858
     1.53369
     1.63793
     1.56645
     1.49497
     1.66176
     1.77493
     1.69452
     1.59921
     1.68260
     1.71834
     1.64091
     1.60219
     1.56943
     1.62602
     1.69452
     1.58730
     1.55751
     1.56943
     1.56645
     1.56347
     1.52177
     1.50390
     1.53369
     1.44136
     1.52177
     1.54560
     1.52177
     1.51284
     1.47710
     1.48008
     1.48603
     1.62006
     1.62602
     1.56645
     1.57836
     1.60815
     1.59028
     1.61410
     1.57836
     1.57836
     1.57538
     1.60815
     1.60219
     1.51880
     1.48901
     1.50688
     1.51582
     1.48306
     1.41456
     1.36392
     1.34605
     1.23884
     1.30138
     1.24479
     1.27755
     1.24479
     1.18523
     1.22097
     1.16736
     1.18225
     1.12864
     1.14055
     1.16736
     1.23288
     1.19416
     1.14651
     1.16140
     1.13757
     1.14353
     1.17331
     1.17927
     1.12268
     1.12864
     1.06311
     1.10779
     1.11672
     1.14055
     0.99759
     1.03333
     1.05120
     0.96483
     1.00355
     1.02738
     0.97674
     0.96185
     0.93505
     1.00355
     0.97972
     0.97079
     1.00951
     0.88144
     0.96483
     1.23884
     1.09885
     1.07503
     1.00653
     0.99759
     1.04227
     1.10481
     1.06907
     1.07205
     1.03631
     0.98270
     0.93803
     0.85463
     0.77124
     0.78315
     0.71465
     0.64913
     0.57169
     0.53000
     0.46447
     0.44660
     0.41384
     0.38704
     0.38406
     0.41086
     0.30960
     0.39597
     0.52106
     0.48830
     0.44363
     0.48234
     0.58659
     0.74146
     0.74146
     0.77422
     0.85761
     0.85463
     1.03035
     1.01844
     1.15246
     1.25671
     1.26266
     1.34010
     1.48306
     1.60517
     1.59325
     1.62602
     1.71536
     1.82854
     1.84641
     1.87024
     1.96852
     2.02511
     2.00724
     2.07872
     2.07276
     2.03107
     2.04298
     2.00128
     2.01022
     1.98639
     1.93576
     1.83748
     1.78089
     1.80769
     1.67367
     1.69154
     1.63197
     1.50390
     1.53667
     1.51284
     1.44434
     1.38179
     1.30734
     1.29244
     1.33116
     1.33414
     1.30436
     1.21501
     1.24479
     1.24777
     1.22394
     1.20905
     1.22692
     1.20905
     1.17033
     1.16438
     1.20310
     1.24181
     1.11375
     1.06014
     1.11077
     1.12268
     1.15246
     1.11970
     1.04524
     1.07205
     1.09290
     1.03631
     1.08396
     1.02142
     1.01546
     0.93207
     1.05120
     1.06907
     1.10183
     0.98866
     0.88442
     1.06311
     1.01844
     0.96483
     0.97972
     0.97079
     0.96185
     1.06014
     1.00653
     0.97972
     0.98866
     0.99164
     0.96185
     1.03333
     0.95292
     0.95590
     0.96781
     0.96185
     0.96185
     0.84868
     0.97377
     1.07801
     0.99461
     0.97674
     0.94398
     0.92016
     0.87250
     0.86357
     0.82783
     0.93803
     0.95590
     0.92611
     0.84272
     0.88442
     0.95887
     0.90526
     0.84868
     0.89037
     0.86655
     0.94696
     0.98866
     0.99164
     0.97079
     0.92313
     0.96185
     0.98866
     1.00355
     1.00653
     0.99164
     0.97972
     1.00951
     1.02738
     0.94994
     0.94994
     0.89037
     0.99164
     0.94398
     0.98270
     0.94100
     0.83081
     0.88144
     0.91420
     0.84868
     1.02738
     0.96185
     0.89037
     0.99759
     0.95887
     0.94100
     0.88144
     0.93207
     0.89335
     0.90526
     0.83974
     0.87548
     0.79209
     0.80102
     0.83974
     0.74146
     0.70274
     0.60148
     0.53595
     0.58956
     0.58956
     0.51213
     0.43171
     0.34832
     0.46150
     0.41682
     0.42278
     0.44065
     0.52106
     0.53595
     0.61935
     0.63126
     0.65509
     0.63424
     0.66998
     0.64913
     0.71167
     0.66402
     0.70870
     0.70572
     0.64019
     0.64913
     0.61637
     0.53298
     0.54787
     0.42873
     0.41682
     0.37810
     0.33641
     0.27684
     0.19047
     0.23812
     0.34534
     0.36023
     0.30067
     0.33343
     0.35726
     0.40491
     0.46150
     0.44958
     0.51213
     0.55085
     0.59552
     0.63424
     0.66998
     0.76231
     0.77124
     0.75635
     0.82485
     0.94696
     0.89931
     0.94696
     0.90824
     0.99759
     0.99164
     1.02142
     1.03631
     1.07801
     1.09290
     1.03035
     1.12864
     1.16438
     1.12566
     1.06014
     1.11077
     1.16736
     1.19118
     1.13459
     1.17033
     1.13162
     1.18523
     1.13757
     1.16140
     1.14949
     1.13162
     1.14353
     1.18820
     1.11970
     1.12864
     1.06907
     1.05716
     1.06907
     1.11077
     1.13459
     0.96781
     0.98270
     1.04524
     1.00951
     1.03333
     1.01844
     1.09885
     1.03035
     1.03929
     1.09588
     1.16140
     1.11375
     1.11077
     1.19118
     1.29542
     1.23884
     1.24777
     1.27755
     1.28351
     1.27457
     1.31925
     1.31925
     1.34605
     1.31329
     1.28053
     1.28947
     1.29542
     1.21501
     1.18820
     1.20607
     1.14651
     1.14949
     1.16736
     1.14055
     1.11970
     1.08396
     1.05716
     1.13162
     1.04524
     1.00355
     1.02440
     0.92313
     0.93207
     0.82485
     0.72359
     0.72061
     0.78018
     0.59850
     0.59254
     0.50915
     0.41086
     0.38704
     0.18451
     0.15771
     0.09516
     0.02666
    -0.05077
    -0.15799
    -0.14012
    -0.22352
    -0.20565
    -0.32180
    -0.34563
    -0.48859
    -0.50646
    -0.51837
    -0.48263
    -0.59878
    -0.58091
    -0.61665
    -0.71792
    -0.73281
    -0.75663
    -0.84003
    -0.91746
    -0.85194
    -0.94725
    -1.01575
    -1.14679
    -1.21231
    -1.27784
    -1.26295
    -1.40888
    -1.45058
    -1.56971
    -1.73650
    -1.72756
    -1.69182
    -1.80500
    -1.93604
    -1.85563
    -1.98965
    -1.97476
    -2.13261
    -2.06411
    -2.11176
    -2.18324
    -2.12070
    -2.20409
    -2.26962
    -2.16240
    -2.21898
    -2.25472
    -2.18920
    -2.28748
    -2.27557
    -2.35003
    -2.33216
    -2.25175
    -2.29046
    -2.35301
    -2.25472
    -2.31429
    -2.23983
    -2.21303
    -2.20409
    -2.19516
    -2.15346
    -2.16537
    -2.09389
    -2.07305
    -2.01050
    -2.01050
    -1.94498
    -1.93902
    -1.91520
    -1.95987
    -1.79904
    -1.78713
    -1.84669
    -1.88541
    -1.76330
    -1.76628
    -1.66800
    -1.69480
    -1.67097
    -1.70374
    -1.66204
    -1.61736
    -1.62332
    -1.50121
    -1.54589
    -1.39101
    -1.36123
    -1.29273
    -1.27486
    -1.15573
    -1.15871
    -0.95916
    -0.91448
    -0.87577
    -0.78344
    -0.63154
    -0.59878
    -0.50348
    -0.44093
    -0.32180
    -0.25032
    -0.20267
    -0.09247
     0.01475
    -0.00014
     0.08325
     0.14580
     0.22919
     0.33939
     0.30960
     0.36619
     0.36619
     0.39299
     0.47937
     0.51808
     0.51808
     0.58063
     0.51808
     0.45554
     0.58956
     0.59254
     0.59254
     0.59850
     0.61637
     0.61637
     0.51808
     0.63126
     0.60445
     0.59254
     0.65211
     0.71763
     0.64019
     0.70572
     0.65211
     0.67891
     0.80400
     0.83378
     0.78911
     0.82783
     0.87846
     0.87548
     0.96483
     0.95887
     1.02142
     1.12864
     1.19118
     1.27457
     1.41158
     1.43243
     1.46519
     1.53964
     1.66176
     1.67367
     1.75706
     1.76004
     1.73621
     1.78684
     1.84939
     1.83152
     1.81067
     1.61410
     1.68856
     1.59921
     1.62899
     1.61410
     1.50093
     1.44434
     1.53964
     1.60815
     1.52177
     1.53964
     1.62304
     1.64389
     1.77195
     1.71536
     1.64091
     1.64984
     1.67963
     1.72430
     1.83748
     1.73621
     1.72728
     1.61112
     1.48901
     1.51880
     1.39073
     1.19416
     1.10779
     1.04822
     1.08098
     0.90229
     0.93505
     0.78911
     0.73848
     0.69083
     0.61339
     0.66104
     0.56574
     0.51511
     0.53000
     0.52404
     0.61637
     0.56574
     0.55680
     0.52702
     0.54191
     0.53298
     0.54489
     0.55680
     0.59254
     0.57467
     0.62828
     0.60743
     0.58956
     0.52404
     0.48830
     0.60445
     0.53893
     0.54191
     0.44065
     0.40193
     0.35726
     0.32747
     0.21430
     0.19345
     0.12197
     0.13984
     0.03262
     0.02964
    -0.13119
    -0.18480
    -0.33073
    -0.29499
    -0.23245
    -0.31286
    -0.32478
    -0.35754
    -0.33669
    -0.24436
    -0.30691
    -0.28308
    -0.29499
    -0.30095
    -0.18480
    -0.14310
    -0.07758
    -0.00610
     0.06240
     0.15175
     0.27386
     0.29173
     0.33045
     0.45256
     0.49724
     0.58956
     0.69083
     0.75635
     0.91718
     0.95887
     1.02440
     1.09290
     1.10183
     1.20607
     1.09885
     1.15842
     1.14055
     1.24181
     1.19416
     1.16736
     1.14353
     1.11077
     1.17033
     1.10183
     1.13459
     1.01844
     1.03929
     1.03631
     1.03035
     1.00057
     0.98866
     0.87846
     0.88144
     0.94100
     0.87548
     0.88144
     0.79805
     0.78911
     0.82485
     0.80698
     0.75635
     0.73252
     0.72657
     0.68487
     0.71167
     0.70572
     0.64317
     0.66700
     0.63126
     0.66402
     0.66402
     0.66998
     0.56574
     0.62828
     0.62530
     0.50021
     0.57765
     0.49724
     0.51511
     0.52106
     0.55978
     0.50021
     0.53298
     0.44363
     0.44958
     0.54787
     0.53298
     0.53893
     0.54489
     0.53000
     0.61637
     0.53595
     0.52106
     0.59254
     0.59254
     0.56872
     0.60445
     0.60743
     0.62232
     0.56276
     0.61339
     0.65509
     0.67296
     0.66998
     0.72359
     0.67593
     0.65806
     0.69380
     0.73848
     0.82485
     0.92611
     1.07205
     1.06907
     1.15246
     1.14949
     1.11077
     1.03929
     1.19416
     1.44136
     1.63495
     1.62899
     1.62899
     1.49497
     1.77791
     1.69452
     1.53667
     1.54262
     1.57241
     1.66473
     1.56347
     1.53667
     1.39966
     1.25671
     1.17629
     1.15544
     1.11672
     0.98270
     0.87250
     0.80102
     0.82187
     0.69380
     0.57765
     0.50021
     0.47341
     0.33343
     0.33939
     0.33045
     0.31854
     0.23514
     0.12197
     0.15771
     0.15175
     0.13686
     0.10410
     0.12197
     0.10708
     0.09219
     0.05049
     0.15175
     0.16664
     0.09219
     0.11601
     0.25004
     0.29471
     0.25004
     0.25897
     0.22025
     0.35130
     0.33641
     0.31854
     0.35130
     0.30960
     0.26791
     0.30067
     0.25004
     0.23514
     0.27982
     0.26195
     0.18749
     0.22621
     0.17856
     0.13090
     0.07729
     0.12793
     0.10112
     0.13090
     0.02071
     0.02071
     0.03858
     0.05942
     0.01773
     0.05347
     0.02666
     0.02071
    -0.00610
     0.02368
     0.12793
    -0.05077
    -0.06269
     0.13984
     0.15473
     0.13984
     0.11601
     0.10112
     0.14580
     0.16366
     0.16664
     0.24408
     0.18749
     0.25301
     0.22025
     0.28875
     0.33045
     0.25004
     0.21727
     0.22919
     0.29173
     0.25897
     0.21727
     0.20238
     0.18749
     0.16962
     0.09516
     0.08027
     0.11006
     0.05942
     0.02964
    -0.00312
     0.01773
    -0.06864
    -0.09545
    -0.06864
    -0.08651
    -0.11332
    -0.14310
    -0.06566
    -0.12523
    -0.14608
    -0.14608
    -0.14608
    -0.11927
    -0.16097
    -0.24734
    -0.11332
    -0.15204
    -0.11927
    -0.19671
    -0.19373
    -0.12225
    -0.15799
    -0.15501
    -0.12821
    -0.07162
    -0.07460
    -0.10736
    -0.13417
    -0.06864
    -0.03588
    -0.02993
    -0.00312
     0.00879
     0.07729
     0.09516
     0.01773
     0.05645
     0.09516
     0.11899
     0.17260
     0.16366
     0.26195
     0.29471
     0.21430
     0.33641
     0.46447
     0.49426
     0.53893
     0.70572
     0.70572
     0.87548
     0.93505
     0.99164
     1.03929
     1.08694
     1.34308
     1.38477
     1.40264
     1.23586
     1.15246
     1.15246
     1.09588
     0.98568
     0.90824
     0.86655
     0.78911
     0.75337
     0.51213
     0.38406
     0.27982
     0.08623
     0.08325
    -0.03290
    -0.08353
    -0.13119
    -0.15799
    -0.18182
    -0.27117
    -0.29202
    -0.32180
    -0.35456
    -0.37243
    -0.40817
    -0.46476
    -0.57793
    -0.49454
    -0.53922
    -0.61070
    -0.62261
    -0.58985
    -0.67920
    -0.67920
    -0.69409
    -0.74174
    -0.70005
    -0.71792
    -0.74174
    -0.68218
    -0.70302
    -0.72685
    -0.72983
    -0.64346
    -0.63750
    -0.58389
    -0.58687
    -0.58091
    -0.50943
    -0.53028
    -0.47965
    -0.44987
    -0.39328
    -0.36350
    -0.29202
    -0.24436
    -0.19671
    -0.26223
    -0.23245
    -0.10140
    -0.06566
    -0.06864
    -0.08056
    -0.05375
    -0.02397
    -0.03290
     0.01177
     0.00284
    -0.08949
    -0.07460
    -0.05375
    -0.07460
    -0.11034
    -0.19969
    -0.15501
    -0.15204
    -0.08353
    -0.08651
    -0.16693
    -0.23245
    -0.24734
    -0.30095
    -0.25628
    -0.24734
    -0.23841
    -0.29797
    -0.28308
    -0.36647
    -0.36647
    -0.42902
    -0.44391
    -0.51539
    -0.41711
    -0.48263
    -0.53922
    -0.52730
    -0.60474
    -0.53326
    -0.54517
    -0.56900
    -0.54219
    -0.56304
    -0.56304
    -0.56900
    -0.58687
    -0.53028
    -0.53326
    -0.59878
    -0.57496
    -0.51837
    -0.57198
    -0.53922
    -0.50943
    -0.54219
    -0.58389
    -0.51539
    -0.50050
    -0.53326
    -0.48263
    -0.46774
    -0.52730
    -0.40817
    -0.47667
    -0.54219
    -0.46774
    -0.39924
    -0.50943
    -0.47369
    -0.40221
    -0.41711
    -0.42604
    -0.45582
    -0.39030
    -0.42306
    -0.40519
    -0.43200
    -0.39328
    -0.34563
    -0.38732
    -0.36945
    -0.38732
    -0.33073
    -0.35158
    -0.36350
    -0.34563
    -0.31584
    -0.27415
    -0.27415
    -0.25032
    -0.18182
    -0.06566
     0.00284
     0.01773
    -0.01206
     0.00284
    -0.02695
     0.06836
     0.13984
     0.18451
     0.32747
     0.44065
     0.51511
     0.50617
     0.49426
     0.42873
     0.37215
     0.39597
     0.46150
     0.44958
     0.50915
     0.51808
     0.44363
     0.37810
     0.42873
     0.38108
     0.36917
     0.35726
     0.28280
     0.31556
     0.27982
     0.27386
     0.27386
     0.33045
     0.38704
     0.44660
     0.41682
     0.45554
     0.48234
     0.46745
     0.58361
     0.60743
     0.61041
     0.69083
     0.69678
     0.71465
     0.81294
     0.79209
     0.86357
     0.87250
     0.89931
     0.93207
     0.97377
     1.01248
     1.00057
     0.95292
     0.99461
     1.02440
     1.06014
     0.99461
     1.02142
     0.97674
     1.03333
     0.99164
     0.94994
     0.90824
     0.88739
     0.88739
     0.84868
     0.92016
     0.80698
     0.77422
     0.71167
     0.74741
     0.74146
     0.64317
     0.62232
     0.55085
     0.65806
     0.63126
     0.55085
     0.51213
     0.42278
     0.46150
     0.45554
     0.37513
     0.37215
     0.27386
     0.23812
     0.27386
     0.25004
     0.19047
     0.12495
     0.25599
     0.11899
     0.08921
     0.03262
     0.05049
    -0.02099
    -0.00610
     0.08921
     0.02368
     0.00581
     0.03560
    -0.08353
    -0.07460
     0.02368
     0.00284
    -0.00610
    -0.05673
    -0.02993
     0.02666
    -0.14012
     0.05049
     0.05049
     0.05645
     0.06240
     0.11899
     0.13984
     0.18749
     0.15473
     0.17558
     0.27386
     0.21727
     0.27386
     0.33939
     0.36321
     0.33939
     0.43171
     0.41682
     0.49426
     0.42576
     0.52702
     0.55085
     0.56872
     0.59254
     0.56872
     0.51213
     0.64317
     0.65806
     0.69976
     0.62530
     0.63126
     0.62828
     0.67296
     0.64913
     0.62232
     0.63126
     0.71167
     0.76231
     0.74741
     0.72061
     0.68487
     0.69678
     0.67296
     0.65509
     0.64317
     0.67296
     0.71465
     0.70870
     0.62828
     0.72359
     0.71167
     0.71167
     0.72359
     0.71167
     0.79805
     0.80102
     0.90229
     1.05120
     1.08694
     1.06609
     0.97972
     0.97674
     1.04822
     1.16736
     1.36392
     1.29840
     1.36095
     1.35201
     1.25671
     1.23586
     1.22394
     1.26266
     1.37882
     1.30436
     1.14949
     1.07205
     0.98568
     0.85761
     0.86357
     0.74741
     0.72954
     0.68189
     0.60148
     0.48830
     0.40491
     0.29471
     0.19643
     0.14282
     0.16366
     0.04453
     0.01475
     0.02368
    -0.06864
     0.08325
     0.17260
     0.01773
    -0.00312
     0.05347
     0.02071
    -0.06864
    -0.01206
    -0.06269
    -0.05375
    -0.05971
    -0.02397
    -0.07758
    -0.11630
    -0.17884
    -0.14012
    -0.20267
    -0.22352
    -0.18182
    -0.28904
    -0.28606
    -0.38732
    -0.36647
    -0.36350
    -0.36052
    -0.42008
    -0.48561
    -0.42306
    -0.42902
    -0.53326
    -0.59580
    -0.55113
    -0.47965
    -0.54517
    -0.55113
    -0.56602
    -0.61665
    -0.59580
    -0.63750
    -0.64346
    -0.61665
    -0.67026
    -0.69707
    -0.70898
    -0.69707
    -0.76557
    -0.79535
    -0.80131
    -0.73876
    -0.83109
    -0.87577
    -0.81322
    -0.86683
    -0.89661
    -0.91448
    -0.91746
    -0.93533
    -0.98894
    -0.93831
    -0.95618
    -0.93533
    -0.99192
    -0.99788
    -1.02170
    -0.96511
    -1.03957
    -0.97405
    -0.98001
    -0.97405
    -1.05149
    -1.02766
    -1.04255
    -1.03659
    -1.04851
    -0.97107
    -0.95320
    -0.95618
    -0.93831
    -0.97405
    -0.95320
    -0.92938
    -0.94129
    -0.82216
    -0.85790
    -0.79535
    -0.91448
    -0.81918
    -0.81024
    -0.79535
    -0.76259
    -0.75663
    -0.88172
    -0.86981
    -0.56006
    -0.78642
    -0.72983
    -0.72387
    -0.74770
    -0.66728
    -0.66728
    -0.66728
    -0.68813
    -0.63750
    -0.63452
    -0.57198
    -0.53624
    -0.54517
    -0.55411
    -0.52730
    -0.49454
    -0.53624
    -0.53326
    -0.55113
    -0.45880
    -0.49156
    -0.49454
    -0.47072
    -0.53922
    -0.51241
    -0.52432
    -0.43795
    -0.42008
    -0.41413
    -0.33073
    -0.30691
    -0.22947
    -0.18480
    -0.13119
    -0.11332
    -0.00014
     0.13090
     0.28280
     0.54489
     0.55978
     0.57765
     0.51808
     0.53298
     0.56574
     0.82187
     0.88144
     0.87846
     0.88442
     1.05120
     1.08098
     1.18820
     1.23586
     1.21203
     1.27457
     1.32818
     1.23884
     1.09885
     1.19416
     1.09885
     1.17927
     1.29840
     1.25075
     1.17033
     1.10183
     1.01844
     0.84868
     0.72954
     0.72061
     0.64913
     0.57765
     0.51808
     0.52702
     0.35428
     0.34832
     0.34832
     0.27684
     0.30067
     0.30365
     0.31556
     0.21430
     0.22621
     0.15175
     0.09516
     0.10112
     0.11006
     0.12495
     0.16069
     0.07134
     0.16069
     0.11899
     0.08921
     0.16366
     0.14877
     0.16664
     0.19345
     0.14580
     0.16664
     0.21430
     0.22025
     0.20238
     0.23812
     0.16366
     0.17260
     0.21727
     0.16366
     0.16962
     0.09516
     0.17558
     0.10708
     0.10708
     0.12793
     0.02368
     0.08623
     0.07134
     0.01773
    -0.01206
     0.08623
     0.05942
    -0.01801
    -0.00014
     0.02071
    -0.02397
     0.06240
    -0.00014
     0.03262
    -0.00014
    -0.03588
    -0.04482
     0.00879
    -0.08353
    -0.10140
    -0.06566
    -0.04780
    -0.06864
    -0.10438
    -0.14608
    -0.16097
    -0.11630
    -0.11332
    -0.15501
    -0.14310
    -0.11034
    -0.10736
    -0.01206
    -0.06864
    -0.06566
    -0.11332
    -0.11034
    -0.17586
    -0.03290
     0.06240
     0.02666
     0.05347
     0.03858
     0.05347
     0.01177
     0.03560
     0.06240
     0.06240
     0.08921
     0.14282
     0.15175
     0.16366
     0.16664
     0.12793
     0.21132
     0.21727
     0.12197
    -0.11034
     0.03858
     0.34832
     0.16664
     0.02368
    -0.04482
    -0.06566
    -0.06566
    -0.13714
    -0.16395
    -0.16097
    -0.14906
    -0.26819
    -0.21756
    -0.25330
    -0.33371
    -0.33073
    -0.34860
    -0.36052
    -0.30989
    -0.31286
    -0.33669
    -0.26819
    -0.26819
    -0.21756
    -0.12523
    -0.02993
     0.05347
     0.04751
     0.08027
     0.09814
     0.09219
     0.14580
     0.22621
     0.27982
     0.35428
     0.31854
     0.30662
     0.22621
     0.24110
     0.27088
     0.17260
     0.09814
     0.08027
    -0.03588
    -0.09843
    -0.08949
    -0.13714
    -0.20267
    -0.28308
    -0.19671
    -0.15204
    -0.17586
    -0.01503
     0.06240
     0.07432
     0.10112
     0.11006
     0.02071
     0.16962
     0.35130
     0.49128
     0.61339
     0.57467
     0.61935
     0.70572
     0.67891
     0.68487
     0.56872
     0.49426
     0.38406
     0.35130
     0.42278
     0.42576
     0.36023
     0.22919
     0.16962
     0.05645
     0.12793
     0.07729
     0.02666
    -0.05375
     0.06240
    -0.03290
    -0.12523
    -0.15799
    -0.23841
    -0.22352
    -0.22649
    -0.22649
    -0.31882
    -0.36052
    -0.27117
    -0.37541
    -0.44391
    -0.39030
    -0.50348
    -0.51837
    -0.49454
    -0.52135
    -0.50050
    -0.48561
    -0.47965
    -0.48263
    -0.47072
    -0.44391
    -0.41711
    -0.48561
    -0.44093
    -0.48263
    -0.42306
    -0.42008
    -0.39924
    -0.46476
    -0.53028
    -0.50943
    -0.52432
    -0.43498
    -0.67324
    -0.57198
    -0.38732
    -0.50348
    -0.52730
    -0.54815
    -0.50943
    -0.60176
    -0.57496
    -0.49752
    -0.47965
    -0.44987
    -0.47369
    -0.45582
    -0.50348
    -0.39626
    -0.50348
    -0.46178
    -0.51539
    -0.47667
    -0.47965
    -0.42604
    -0.48561
    -0.51241
    -0.55709
    -0.52432
    -0.43795
    -0.48859
    -0.42604
    -0.37839
    -0.29797
    -0.23245
    -0.25032
    -0.16097
    -0.12225
    -0.11927
    -0.01503
     0.06240
     0.13090
     0.21132
     0.17856
     0.22919
     0.39299
     0.38108
     0.44958
     0.42873
     0.49426
     0.58063
     0.66998
     0.64615
     0.70870
     0.73252
     0.81294
     0.86655
     0.89335
     1.03631
     1.03631
     1.14949
     1.16140
     1.28947
     1.28351
     1.23288
     1.14353
     1.20310
     1.13757
     1.17927
     1.17331
     1.16438
     1.06311
     1.03333
     0.94994
     0.94696
     0.78911
     0.72359
     0.70274
     0.57467
     0.59552
     0.61637
     0.51213
     0.55382
     0.47341
     0.42278
     0.47639
     0.42576
     0.50319
     0.38704
     0.41980
     0.42278
     0.40193
     0.39002
     0.36917
     0.42576
     0.50021
     0.52404
     0.56872
     0.40491
     0.32747
     0.29173
     0.27982
     0.22323
     0.35726
     0.24706
     0.31258
     0.38406
     0.40789
     0.18749
     0.19345
     0.13984
     0.13686
     0.05347
    -0.00014
     0.01177
     0.00284
    -0.00908
    -0.01801
    -0.11332
    -0.16097
    -0.27415
    -0.36350
    -0.33967
    -0.30095
    -0.40221
    -0.49156
    -0.56602
    -0.48561
    -0.47965
    -0.50646
    -0.52730
    -0.51241
    -0.53922
    -0.58091
    -0.57198
    -0.54517
    -0.58091
    -0.59283
    -0.58389
    -0.53028
    -0.60474
    -0.67026
    -0.66728
    -0.61070
    -0.59878
    -0.62261
    -0.65835
    -0.70898
    -0.65835
    -0.65537
    -0.61665
    -0.66431
    -0.82216
    -0.69707
    -0.62857
    -0.61665
    -0.63452
    -0.66431
    -0.70898
    -0.63154
    -0.67920
    -0.66728
    -0.65835
    -0.65835
    -0.60176
    -0.59580
    -0.47072
    -0.55709
    -0.47667
    -0.38137
    -0.30095
    -0.21756
    -0.11332
    -0.05077
    -0.01503
     0.08623
     0.00581
     0.02368
    -0.04184
     0.10708
     0.10410
     0.10410
     0.11303
     0.04751
    -0.00014
     0.03560
    -0.03588
    -0.02695
    -0.06269
    -0.06269
    -0.16395
    -0.20267
    -0.08353
    -0.16097
    -0.12225
    -0.11332
    -0.09843
    -0.08353
    -0.07758
    -0.09843
    -0.02993
    -0.00610
    -0.09247
    -0.04184
    -0.05971
    -0.00908
     0.00284
     0.07432
     0.14877
     0.22323
     0.28280
     0.25004
     0.18749
     0.26195
     0.24408
     0.32747
     0.40193
     0.33939
     0.30960
     0.28875
     0.16366
     0.18749
     0.06538
     0.01773
     0.03560
    -0.07162
    -0.11332
    -0.18182
    -0.23841
    -0.20267
    -0.33967
    -0.31286
    -0.39328
    -0.38434
    -0.40817
    -0.46476
    -0.44093
    -0.42902
    -0.43200
    -0.51241
    -0.50646
    -0.50348
    -0.50943
    -0.58687
    -0.54517
    -0.55411
    -0.52432
    -0.54815
    -0.57793
    -0.45285
    -0.39328
    -0.38137
    -0.27713
    -0.27415
    -0.42008
    -0.54815
    -0.51241
    -0.44093
    -0.34265
    -0.20565
    -0.01801
     0.07432
    -0.08651
    -0.31286
    -0.48263
    -0.46774
    -0.40519
    -0.29202
    -0.30989
    -0.33073
    -0.34860
    -0.46774
    -0.54517
    -0.65537
    -0.64644
    -0.82513
    -0.85790
    -0.68813
    -0.71792
    -0.72685
    -0.66431
    -0.66133
    -0.58687
    -0.59283
    -0.51539
    -0.45582
    -0.26223
    -0.32478
    -0.30989
    -0.14906
    -0.10438
    -0.11034
    -0.09247
    -0.02099
    -0.00908
    -0.02099
    -0.01503
    -0.00014
     0.08325
     0.03262
     0.08027
    -0.03290
     0.01773
     0.03262
     0.13388
     0.13686
     0.21727
     0.11899
     0.20536
     0.15771
     0.25004
     0.26791
     0.24408
     0.23217
     0.24706
     0.26493
     0.27088
     0.28280
     0.27088
     0.25599
     0.23812
     0.26493
     0.25599
     0.26493
     0.18451
     0.13090
     0.21727
     0.18749
     0.14282
     0.11899
     0.04155
     0.08027
     0.04155
     0.01773
    -0.02397
    -0.01503
    -0.04780
    -0.06269
    -0.03290
    -0.09545
    -0.08949
    -0.00312
    -0.04184
    -0.05971
    -0.05971
    -0.04184
    -0.01801
     0.08027
     0.06538
     0.12197
     0.19940
     0.23514
     0.21132
     0.29471
     0.45256
     0.50021
     0.53595
     0.66700
     0.69083
     0.67593
     0.60743
     0.61935
     0.58659
     0.65509
     0.68189
     0.58956
     0.59254
     0.59850
     0.45852
     0.46745
     0.42576
     0.46447
     0.45554
     0.42278
     0.36023
     0.48234
     0.43171
     0.35726
     0.52404
     0.53893
     0.64317
     0.67593
     0.70870
     0.74741
     0.72657
     0.78911
     0.75039
     0.86952
     0.78613
     0.73848
     0.70572
     0.70870
     0.71167
     0.70870
     0.66402
     0.66700
     0.65806
     0.55680
     0.48830
     0.41384
     0.45554
     0.43767
     0.51213
     0.60148
     0.65509
     0.72359
     0.78911
     0.73252
     0.67891
     0.87846
     0.90526
     0.80400
     0.74146
     0.71167
     0.69976
     0.63722
     0.56574
     0.38406
     0.26195
     0.19643
    -0.07460
    -0.14012
    -0.31286
    -0.47965
    -0.58091
    -0.70600
    -0.72387
    -0.75365
    -0.84003
    -0.92342
    -0.98894
    -0.90555
    -0.86981
    -0.88172
    -0.89661
    -0.75961
    -0.74472
    -0.76855
    -0.75663
    -0.69111
    -0.61367
    -0.53624
    -0.59283
    -0.57198
    -0.50943
    -2.76997
    -0.76855
     3.58277
     4.32139
    -0.11332
    -0.94725
    -1.38804
    -0.95916
    -0.65537
    -0.56602
    -0.89661
    -1.21827
    -1.70076
    -2.46023
    -3.29118
    -4.12510
    -4.72077
    -5.28664
    -5.73041
    -5.98357
    -5.98357
    -5.98357
    -5.98357
    -5.98357
    -5.53087
    -5.00966
    -5.11688
    -3.80047
    -2.69254
    -1.76330
    -0.95916
    -0.31882
     0.51213
     1.43243
     2.32890
     3.26111
     4.08908
     4.86642
     5.49186
     6.08157
     6.21262
     6.21262
     6.21262
     6.21262
     6.21262
     6.21262
     6.21262
     6.21262
     6.21262
     6.21262
     6.16496
     5.95350
     5.70332
     5.47399
     5.21786
     5.00044
     4.88429
     4.68772
     4.43158
     4.26778
     4.07121
     3.94910
     3.78529
     3.57979
     3.43683
     3.25813
     3.19261
     3.01689
     2.92754
     2.79351
     2.68927
     2.56121
     2.55823
     2.47483
     2.37655
     2.28124
     2.16509
     2.16807
     2.04894
     2.10850
     2.09957
     2.15020
     2.05787
     2.23359
     2.23955
     2.31401
     2.35272
     2.24550
     2.08765
     2.17105
     2.16807
     2.18296
     2.17998
     2.13829
     2.02809
     1.92980
     1.75110
     1.57241
     1.45923
     1.36095
     1.21501
     1.06609
     1.04524
     0.84570
     0.76528
     0.83676
     0.81592
     0.92909
     0.91718
     0.86655
     0.84272
     0.89633
     0.97377
     1.04822
     1.08396
     1.22097
     1.15246
     1.09290
     1.04227
     1.01248
     0.90229
     0.93803
     0.80698
     0.70870
     0.62828
     0.53893
     0.43767
     0.34534
     0.22919
     0.17558
     0.16962
     0.06240
     0.07432
     0.04751
     0.02964
    -0.00908
    -0.00014
    -0.06864
     0.04751
     0.04751
    -0.02397
    -0.02099
    -0.01801
    -0.06269
    -0.05077
    -0.11630
    -0.21458
    -0.21458
    -0.27415
    -0.25628
    -0.28606
    -0.31286
    -0.36350
    -0.33371
    -0.33669
    -0.28010
    -0.37243
    -0.44391
    -0.41711
    -0.39030
    -0.36647
    -0.28904
    -0.29499
    -0.31286
    -0.29797
    -0.26819
    -0.24734
    -0.28010
    -0.27415
    -0.30095
    -0.23543
    -0.25628
    -0.24139
    -0.31882
    -0.29499
    -0.24139
    -0.21160
    -0.30393
    -0.22649
    -0.16693
    -0.24139
    -0.23841
    -0.20267
    -0.20267
    -0.25330
    -0.27117
    -0.18182
    -0.16991
    -0.13119
    -0.12225
    -0.21160
    -0.18182
    -0.09545
    -0.22352
    -0.18778
    -0.10736
    -0.13417
    -0.13417
    -0.14906
    -0.18778
    -0.12821
    -0.21756
    -0.17586
    -0.15799
    -0.14906
    -0.18182
    -0.22947
    -0.23543
    -0.25032
    -0.19373
    -0.22947
    -0.24436
    -0.25926
    -0.29202
    -0.24734
    -0.23543
    -0.30095
    -0.27415
    -0.33073
    -0.30691
    -0.26521
    -0.24139
    -0.28308
    -0.26223
    -0.24139
    -0.30989
    -0.27415
    -0.30095
    -0.22352
    -0.18182
    -0.21458
    -0.20565
    -0.17288
    -0.21756
    -0.23543
    -0.24436
    -0.17586
    -0.23245
    -0.22054
    -0.17288
    -0.22054
    -0.19969
    -0.29499
    -0.15501
    -0.07162
     0.04453
     0.12197
     0.10708
     0.13090
     0.10708
     0.08027
     0.24706
     0.39002
     0.44660
     0.52106
     0.55382
     0.52702
     0.39299
     0.45256
     0.49426
     0.54191
     0.55085
     0.53893
     0.48234
     0.53893
     0.55085
     0.56574
     0.64317
     0.54787
     0.49426
     0.62530
     0.54489
     0.52702
     0.40193
     0.53000
     0.42873
     0.39299
     0.31854
     0.40193
     0.29173
     0.09814
    -0.02397
    -0.10140
    -0.12821
    -0.16693
    -0.17288
    -0.16693
    -0.16991
    -0.16693
    -0.18182
    -0.31286
    -0.37541
    -0.33967
    -0.29797
    -0.25330
    -0.26223
    -0.31882
    -0.32776
    -0.29202
    -0.38434
    -0.30691
    -0.28010
    -0.43795
    -0.39924
    -0.42306
    -0.43200
    -0.44391
    -0.48859
    -0.44391
    -0.46178
    -0.47369
    -0.47667
    -0.47667
    -0.50348
    -0.51539
    -0.56006
    -0.47965
    -0.49752
    -0.52432
    -0.54517
    -0.53624
    -0.53922
    -0.56602
    -0.56602
    -0.57198
    -0.57496
    -0.55709
    -0.61367
    -0.61665
    -0.63750
    -0.64048
    -0.65239
    -0.67026
    -0.60772
    -0.67622
    -0.69111
    -0.64048
    -0.59580
    -0.58091
    -0.69409
    -0.68515
    -0.69707
    -0.75663
    -0.65835
    -0.47072
    -0.51539
    -0.52135
    -0.54517
    -0.60474
    -0.48561
    -0.45880
    -0.48263
    -0.46476
    -0.35456
    -0.33371
    -0.38434
    -0.44391
    -0.39030
    -0.32776
    -0.27117
    -0.28308
    -0.37839
    -0.28308
    -0.39328
    -0.34563
    -0.34265
    -0.35158
    -0.45285
    -0.35158
    -0.39328
    -0.39030
    -0.44391
    -0.41711
    -0.41115
    -0.42008
    -0.37839
    -0.43795
    -0.37541
    -0.41115
    -0.41711
    -0.43498
    -0.41711
    -0.30691
    -0.38732
    -0.39328
    -0.40519
    -0.47072
    -0.45880
    -0.32776
    -0.19075
    -0.03588
    -0.00312
    -0.04184
     0.02368
     0.07134
     0.10410
     0.06538
     0.16069
     0.35726
     0.40193
     0.45256
     0.48532
     0.48532
     0.41682
     0.41086
     0.28875
     0.31854
     0.27088
     0.25004
     0.23514
     0.21727
     0.16069
     0.19047
     0.10708
     0.06240
     0.04751
    -0.07758
    -0.05673
    -0.05077
    -0.03290
    -0.08056
    -0.15501
    -0.12523
    -0.17884
    -0.10736
    -0.18182
    -0.21458
    -0.21756
    -0.23841
    -0.24734
    -0.14608
    -0.13417
    -0.10736
     0.04751
     0.10708
     0.22919
     0.31854
     0.22919
     0.32747
     0.29471
     0.21132
     0.26791
     0.42873
     0.33045
     0.29173
     0.26493
     0.23514
     0.14877
     0.05347
    -0.02993
    -0.05375
    -0.13714
    -0.17288
    -0.30989
    -0.39030
    -0.41711
    -0.37541
    -0.39626
    -0.40817
    -0.46178
    -0.52432
    -0.51539
    -0.44391
    -0.41115
    -0.44987
    -0.51837
    -0.44391
    -0.51837
    -0.47667
    -0.46178
    -0.50646
    -0.49454
    -0.47369
    -0.45285
    -0.44987
    -0.50646
    -0.51837
    -0.49156
    -0.50348
    -0.50646
    -0.47369
    -0.49752
    -0.52432
    -0.47965
    -0.47965
    -0.47072
    -0.47369
    -0.50646
    -0.51241
    -0.44987
    -0.50348
    -0.48263
    -0.45285
    -0.47965
    -0.49752
    -0.41413
    -0.46476
    -0.49156
    -0.57793
    -0.57198
    -0.54815
    -0.60474
    -0.56304
    -0.63750
    -0.68218
    -0.67026
    -0.67920
    -0.73281
    -0.88768
    -0.83705
    -0.86087
    -0.79833
    -0.84003
    -0.87279
    -0.91448
    -0.92938
    -0.80726
    -0.80429
    -0.87279
    -0.77748
    -0.67920
    -0.54517
    -0.48561
    -0.46178
    -0.43795
    -0.36647
    -0.33371
    -0.37243
    -0.05375
     0.00284
    -0.07758
    -0.10438
    -0.00312
     0.01177
     0.03858
     0.02368
    -0.05673
    -0.06566
    -0.05971
     0.00879
     0.04453
    -0.00908
    -0.01503
    -0.08353
    -0.02993
     0.02964
    -0.00908
    -0.07758
    -0.07162
    -0.08056
    -0.02695
    -0.05375
    -0.05077
     0.02368
     0.08027
     0.14877
     0.14580
     0.10112
    -0.02397
    -0.05077
    -0.17288
    -0.14906
    -0.01503
    -0.05077
    -0.04184
    -0.04482
    -0.16991
    -0.17884
    -0.25032
    -0.24139
    -0.29797
    -0.30691
    -0.33371
    -0.30393
    -0.37541
    -0.37243
    -0.29202
    -0.28904
    -0.28606
    -0.31882
    -0.27415
    -0.25628
    -0.21756
    -0.21160
    -0.21756
    -0.16395
    -0.20862
    -0.25926
    -0.14310
    -0.14608
    -0.16693
    -0.12225
    -0.20862
    -0.09545
    -0.11332
    -0.13714
    -0.15204
    -0.07460
    -0.05375
    -0.06566
    -0.09545
    -0.07758
    -0.04184
    -0.09843
    -0.12821
     0.02666
     0.00284
     0.01773
     0.10708
     0.27684
     0.39299
     0.42873
     0.50617
     0.42278
     0.25004
     0.39299
     0.37513
     0.42873
     0.45852
     0.46745
     0.34534
     0.33939
     0.30365
     0.19643
    -0.02397
    -0.08056
    -0.07460
    -0.24436
    -0.28904
    -0.30989
    -0.32180
    -0.39924
    -0.43498
    -0.43498
    -0.42008
    -0.35158
    -0.39030
    -0.34265
    -0.42902
    -0.47667
    -0.30095
    -0.33967
    -0.27415
    -0.33371
    -0.25330
    -0.18778
    -0.15501
    -0.03290
     0.00581
    -0.06566
    -0.03886
    -0.02397
    -0.04184
    -0.16395
    -0.22649
    -0.11034
     0.03858
     0.02666
     0.14877
     0.09516
    -0.08353
    -0.20565
    -0.28308
    -0.28606
    -0.19373
    -0.30095
    -0.27415
    -0.26223
    -0.32478
    -0.30989
    -0.26521
    -0.30393
    -0.38732
    -0.61963
    -0.60176
    -0.56900
    -0.60772
    -0.67622
    -0.72685
    -0.78642
    -0.80131
    -0.80429
    -0.80429
    -0.83705
    -0.75068
    -0.79237
    -0.76259
    -0.82216
    -0.77450
    -0.79833
    -0.83109
    -0.61963
    -0.50943
    -0.49752
    -0.44391
    -0.31286
    -0.26521
    -0.18480
    -0.26223
    -0.28010
    -0.27713
    -0.39626
    -0.32180
    -0.28308
    -0.23841
    -0.21160
    -0.23841
    -0.30095
    -0.33669
    -0.42008
    -0.53028
    -0.50646
    -0.47667
    -0.47965
    -0.40221
    -0.36945
    -0.32776
    -0.39328
    -0.36647
    -0.35456
    -0.30989
    -0.21756
    -0.19671
    -0.16991
    -0.10438
    -0.13714
    -0.18182
    -0.22947
    -0.21756
    -0.24139
    -0.18778
    -0.13714
    -0.21458
    -0.29202
    -0.33073
    -0.29202
    -0.34860
    -0.35158
    -0.43498
    -0.43795
    -0.36647
    -0.38137
    -0.41115
    -0.36945
    -0.38137
    -0.39626
    -0.37839
    -0.35754
    -0.30691
    -0.31882
    -0.25926
    -0.23245
    -0.21458
    -0.16991
    -0.21756
    -0.20565
    -0.09545
    -0.08056
    -0.06566
    -0.07460
    -0.07162
    -0.03290
    -0.05077
    -0.01801
    -0.02099
    -0.00610
     0.08623
     0.13686
     0.06538
     0.09516
     0.25599
     0.33045
     0.41384
     0.27088
     0.15771
     0.23514
     0.39002
     0.46745
     0.49128
     0.61637
     0.46447
     0.38406
     0.26791
     0.16069
     0.17856
     0.15771
     0.13090
    -0.01801
     0.00581
    -0.01503
    -0.19671
    -0.24139
    -0.25330
    -0.33669
    -0.32776
    -0.34563
    -0.38732
    -0.31882
    -0.33669
    -0.26819
    -0.36945
    -0.35754
    -0.36945
    -0.38434
    -0.23543
     0.05049
     0.19047
     0.27386
     0.22621
     0.21727
     0.04453
     0.04155
     0.05942
     0.18451
     0.20536
     0.28875
     0.20536
     0.28280
     0.08325
    -0.00610
    -0.06864
    -0.08353
    -0.17884
    -0.21160
    -0.28606
    -0.34265
    -0.34265
    -0.40221
    -0.41711
    -0.36945
    -0.42902
    -0.42306
    -0.42604
    -0.39924
    -0.46178
    -0.42604
    -0.57198
    -0.49752
    -0.59878
    -0.58389
    -0.54815
    -0.52432
    -0.51837
    -0.66728
    -0.62261
    -0.61070
    -0.52730
    -0.54517
    -0.59283
    -0.62261
    -0.61665
    -0.64941
    -0.58091
    -0.55113
    -0.51241
    -0.58985
    -0.52135
    -0.46476
    -0.47667
    -0.53922
    -0.47072
    -0.48859
    -0.47369
    -0.39924
    -0.38732
    -0.38137
    -0.45880
    -0.36350
    -0.36350
    -0.29499
    -0.33967
    -0.29202
    -0.26223
    -0.24436
    -0.19671
    -0.18778
    -0.28010
    -0.32776
    -0.28904
    -0.21756
    -0.22054
    -0.16991
    -0.21160
    -0.21458
    -0.27117
    -0.32478
    -0.26521
    -0.27415
    -0.32478
    -0.34860
    -0.39924
    -0.33967
    -0.37839
    -0.40519
    -0.41711
    -0.34563
    -0.37243
    -0.40221
    -0.39328
    -0.41413
    -0.44987
    -0.45582
    -0.39626
    -0.37839
    -0.41711
    -0.41711
    -0.36945
    -0.37541
    -0.37541
    -0.34860
    -0.20862
    -0.13417
    -0.05673
    -0.01206
     0.06240
    -0.00908
     0.02071
     0.05347
     0.13090
     0.19643
     0.17856
     0.23217
     0.21727
     0.15473
     0.20536
     0.16366
     0.11601
     0.07134
     0.04751
    -0.01206
    -0.00908
    -0.05375
    -0.03290
    -0.08949
    -0.08949
    -0.06864
    -0.07758
    -0.14310
    -0.12523
    -0.06269
    -0.01503
    -0.16097
    -0.22054
    -0.35158
    -0.26819
    -0.25032
    -0.29202
    -0.31882
    -0.35754
    -0.23543
    -0.26819
    -0.19373
    -0.18480
    -0.30393
    -0.33073
    -0.20565
    -0.12821
    -0.17288
    -0.12225
    -0.04482
     0.13984
     0.14580
     0.01475
    -0.06566
    -0.13119
    -0.14310
    -0.10438
     0.05049
     0.00879
    -0.13119
    -0.16395
    -0.17288
    -0.19075
    -0.29202
    -0.33371
    -0.43200
    -0.35158
    -0.25628
    -0.32478
    -0.33371
    -0.39924
    -0.35456
    -0.45880
    -0.41115
    -0.41413
    -0.42902
    -0.48859
    -0.48561
    -0.42902
    -0.39626
    -0.42008
    -0.53028
    -0.47369
    -0.47667
    -0.42902
    -0.50050
    -0.46476
    -0.50050
    -0.51837
    -0.52432
    -0.43498
    -0.50943
    -0.51241
    -0.54815
    -0.44987
    -0.42902
    -0.37839
    -0.44987
    -0.45582
    -0.46476
    -0.45285
    -0.36945
    -0.39030
    -0.36052
    -0.42008
    -0.46476
    -0.33073
    -0.33967
    -0.37541
    -0.45285
    -0.39030
    -0.39030
    -0.36350
    -0.38732
    -0.42604
    -0.33371
    -0.41711
    -0.32478
    -0.34563
    -0.33669
    -0.34860
    -0.36945
    -0.37243
    -0.32478
    -0.33371
    -0.26223
    -0.18480
    -0.08056
    -0.05673
    -0.16693
    -0.20565
    -0.22352
    -0.07460
     0.03858
     0.11899
     0.11303
     0.11899
    -0.01206
    -0.01206
     0.05347
     0.06240
     0.03858
     0.02368
     0.02964
    -0.02397
    -0.08353
    -0.12821
    -0.11034
    -0.11034
    -0.07460
    -0.11630
    -0.09247
    -0.10140
    -0.16097
    -0.17586
    -0.05673
     0.02368
    -0.02397
    -0.01206
     0.22919
     0.37513
     0.42576
     0.30960
     0.24408
     0.20536
     0.25897
     0.37810
     0.45256
     0.39299
     0.33045
     0.28280
     0.29173
     0.24408
     0.16366
     0.07134
    -0.02099
    -0.09843
    -0.11927
    -0.10736
    -0.20267
    -0.19969
    -0.23543
    -0.19373
    -0.24734
    -0.25330
    -0.25032
    -0.27713
    -0.17288
    -0.13119
    -0.21756
    -0.15204
    -0.02397
     0.15771
     0.34832
     0.53893
     0.52106
     0.53298
     0.46150
     0.45554
     0.58063
     0.64317
     0.69083
     0.65806
     0.65509
     0.69380
     0.64317
     0.48532
     0.38108
     0.28578
     0.19643
     0.00879
    -0.08353
    -0.19671
    -0.19075
    -0.18480
    -0.16395
    -0.08949
    -0.16693
    -0.25628
    -0.26223
    -0.20267
    -0.14906
    -0.30095
    -0.29499
    -0.24436
    -0.20862
    -0.11034
    -0.15799
    -0.18778
    -0.29202
    -0.23245
    -0.27117
    -0.32478
    -0.32776
    -0.36052
    -0.38137
    -0.32180
    -0.37839
    -0.34860
    -0.41413
    -0.39328
    -0.40519
    -0.42306
    -0.42902
    -0.47072
    -0.46774
    -0.48859
    -0.42604
    -0.44689
    -0.48263
    -0.47667
    -0.53922
    -0.50943
    -0.46178
    -0.46178
    -0.44391
    -0.46178
    -0.48561
    -0.37541
    -0.36350
    -0.31882
    -0.28904
    -0.28010
    -0.36350
    -0.34860
    -0.33073
    -0.30989
    -0.30691
    -0.30989
    -0.25926
    -0.25330
    -0.25926
    -0.32180
    -0.30989
    -0.34265
    -0.35158
    -0.39030
    -0.37243
    -0.33371
    -0.36945
    -0.34563
    -0.35754
    -0.29202
    -0.33371
    -0.39328
    -0.34563
    -0.36052
    -0.34265
    -0.35158
    -0.33669
    -0.35754
    -0.35158
    -0.40221
    -0.38732
    -0.39030
    -0.36350
    -0.36052
    -0.32776
    -0.36350
    -0.33073
    -0.34563
    -0.24139
    -0.19373
    -0.26521
    -0.32478
    -0.27713
    -0.17884
    -0.14012
    -0.13119
    -0.11630
    -0.21458
    -0.23841
    -0.22054
    -0.20267
    -0.16991
    -0.21756
    -0.24139
    -0.25032
    -0.20267
    -0.19075
    -0.28308
    -0.30989
    -0.36647
    -0.35754
    -0.27415
    -0.29499
    -0.29202
    -0.25628
    -0.34563
    -0.29797
    -0.32180
    -0.33073
    -0.24139
    -0.20267
    -0.24436
    -0.23543
    -0.23543
    -0.19373
    -0.18480
    -0.14608
    -0.13714
    -0.06566
     0.15175
     0.26195
     0.30365
     0.46447
     0.34534
     0.22621
     0.17856
     0.20834
     0.33641
     0.57467
     0.63424
     0.71465
     0.66998
     0.57467
     0.43469
     0.43469
     0.20238
     0.29769
     0.49724
     0.70274
     0.87846
     0.93803
     0.70572
     0.30662
     0.38704
     0.32449
     0.26195
     0.30067
     0.36917
     0.27684
     0.26791
     0.08325
    -0.00908
    -0.13417
    -0.28606
    -0.36052
    -0.44093
    -0.48859
    -0.50943
    -0.56304
    -0.58985
    -0.53624
    -0.55411
    -0.55709
    -0.52432
    -0.46476
    -0.44689
    -0.48859
    -0.54517
    -0.46774
    -0.46476
    -0.45285
    -0.45285
    -0.47072
    -0.43498
    -0.43200
    -0.45285
    -0.35456
    -0.36945
    -0.40221
    -0.43795
    -0.35754
    -0.37839
    -0.37243
    -0.36945
    -0.34265
    -0.35754
    -0.30095
    -0.36052
    -0.30393
    -0.31882
    -0.28904
    -0.35456
    -0.34860
    -0.28308
    -0.29202
    -0.31882
    -0.24734
    -0.28308
    -0.24139
    -0.23245
    -0.14310
    -0.10140
    -0.07460
    -0.10736
    -0.08056
    -0.10736
    -0.05077
    -0.05077
    -0.06864
    -0.06269
    -0.01206
    -0.04482
     0.01177
    -0.11332
    -0.14310
    -0.13417
    -0.17586
    -0.09247
    -0.12523
    -0.15204
    -0.21756
    -0.14906
    -0.21458
    -0.20565
    -0.19075
    -0.12523
    -0.15501
    -0.15501
    -0.16991
    -0.13119
    -0.15204
    -0.20862
    -0.21160
    -0.20862
    -0.16097
    -0.11332
    -0.18182
    -0.13714
    -0.21756
    -0.22649
    -0.27415
    -0.14608
    -0.22352
    -0.19969
    -0.15501
    -0.18182
    -0.17288
    -0.09545
    -0.10736
    -0.11332
    -0.08651
     0.02368
    -0.16097
    -0.10736
    -0.10438
    -0.00908
     0.03262
     0.05347
     0.10708
     0.01773
    -0.05971
    -0.14012
    -0.04184
    -0.04780
    -0.08056
    -0.12821
    -0.10438
    -0.11927
    -0.17586
    -0.20862
    -0.16097
    -0.23245
    -0.23841
    -0.30095
    -0.22649
    -0.29797
    -0.33967
    -0.28606
    -0.28904
    -0.23841
    -0.31584
    -0.28606
    -0.27713
    -0.24734
    -0.24436
    -0.23543
    -0.26819
    -0.25330
    -0.26223
    -0.21756
    -0.15501
    -0.21458
    -0.18480
    -0.21458
    -0.15501
    -0.17884
    -0.19075
    -0.23245
    -0.27117
    -0.25330
    -0.22352
    -0.28904
    -0.29797
    -0.32478
    -0.26819
    -0.12225
    -0.04780
     0.10112
     0.12197
     0.18153
     0.37513
     0.64317
     0.67593
     0.64615
     0.22323
     0.03560
     0.36321
     1.08992
     1.26564
     1.54858
     1.15842
     0.69678
     0.68785
     0.64913
     0.77720
     0.76528
     1.07503
     0.99759
     0.64913
     0.46745
     0.46150
     0.48234
     0.50617
     0.46745
     0.33045
     0.22323
     0.09814
     0.03262
    -0.02099
    -0.09247
    -0.10140
    -0.25032
    -0.16991
    -0.27117
    -0.21458
    -0.33371
    -0.27117
    -0.27713
    -0.25926
    -0.26521
    -0.31286
    -0.26521
    -0.29499
    -0.25330
    -0.29202
    -0.22352
    -0.24734
    -0.22649
    -0.24734
    -0.21458
    -0.19075
    -0.19373
    -0.20862
    -0.18182
    -0.13417
    -0.11630
    -0.12225
    -0.18182
    -0.12821
    -0.15501
    -0.16693
    -0.09545
    -0.08949
    -0.13714
    -0.13119
    -0.12225
    -0.10438
    -0.11034
    -0.12523
    -0.14012
    -0.09545
    -0.10140
    -0.07460
    -0.08056
    -0.10736
    -0.19075
    -0.14310
    -0.15501
    -0.13119
    -0.14012
    -0.20267
    -0.24436
    -0.18182
    -0.19969
    -0.18182
    -0.24436
    -0.19373
    -0.20267
    -0.14012
    -0.11630
    -0.09247
    -0.20267
    -0.23245
    -0.22649
    -0.20267
    -0.10438
    -0.17586
    -0.16097
    -0.14906
    -0.21160
    -0.24139
    -0.28010
    -0.25032
    -0.25926
    -0.25032
    -0.17884
    -0.22352
    -0.27117
    -0.34860
    -0.31882
    -0.24139
    -0.24436
    -0.20862
    -0.23245
    -0.28904
    -0.27117
    -0.27713
    -0.21160
    -0.31286
    -0.33371
    -0.30393
    -0.31882
    -0.28308
    -0.30095
    -0.32776
    -0.32478
    -0.38434
    -0.32776
    -0.29202
    -0.36647
    -0.36945
    -0.29797
    -0.34563
    -0.35158
    -0.34265
    -0.30691
    -0.31584
    -0.37243
    -0.31882
    -0.36052
    -0.35754
    -0.34265
    -0.39030
    -0.29499
    -0.28308
    -0.33371
    -0.32180
    -0.30393
    -0.28904
    -0.25926
    -0.30989
    -0.32478
    -0.25926
    -0.24734
    -0.24734
    -0.20565
    -0.27415
    -0.19075
    -0.09545
    -0.13714
    -0.02099
     0.01475
    -0.03886
     0.08921
     0.31556
     0.71167
     0.98568
     0.88442
     0.59552
     0.23217
     0.19940
     0.27982
     0.64615
     0.69678
     0.47937
     0.55382
     0.50021
     0.29471
     0.04155
    -0.15501
    -0.18778
    -0.12523
    -0.01503
     0.00581
    -0.01503
     0.00581
    -0.02099
    -0.00014
     0.28280
     0.43171
     0.33045
     0.25004
     0.49128
     0.43171
     0.35428
     0.31854
     0.34534
     0.30960
     0.41384
     0.31854
     0.21727
     0.13984
    -0.02099
     0.07432
    -0.07162
    -0.03588
    -0.11332
    -0.21160
    -0.26819
    -0.30989
    -0.28904
    -0.37839
    -0.37541
    -0.38434
    -0.44093
    -0.42008
    -0.49752
    -0.47369
    -0.42902
    -0.45582
    -0.48263
    -0.57496
    -0.58389
    -0.58091
    -0.50646
    -0.47667
    -0.49752
    -0.56900
    -0.54815
    -0.53922
    -0.59878
    -0.59283
    -0.65239
    -0.60176
    -0.65239
    -0.63452
    -0.59580
    -0.62857
    -0.67920
    -0.72387
    -0.66728
    -0.55411
    -0.61367
    -0.58389
    -0.64644
    -0.56304
    -0.56602
    -0.53922
    -0.47369
    -0.48561
    -0.44987
    -0.39030
    -0.32478
    -0.34860
    -0.36350
    -0.28606
    -0.26521
    -0.19373
    -0.13417
    -0.04482
    -0.08949
    -0.05077
    -0.04482
    -0.00908
     0.10410
     0.13388
     0.19047
     0.13984
     0.23514
     0.19047
     0.20238
     0.17260
     0.14877
     0.13686
     0.12197
     0.07729
     0.10410
     0.08027
    -0.00908
    -0.08949
    -0.13417
    -0.12225
    -0.17288
    -0.15204
    -0.24139
    -0.21458
    -0.26819
    -0.29797
    -0.32776
    -0.29499
    -0.25032
    -0.24139
    -0.30393
    -0.26223
    -0.28606
    -0.25926
    -0.28904
    -0.29797
    -0.26223
    -0.24139
    -0.26223
    -0.28308
    -0.22352
    -0.24436
    -0.30095
    -0.26521
    -0.19969
    -0.22947
    -0.25926
    -0.13119
    -0.17586
    -0.22649
    -0.14608
    -0.20267
    -0.15501
    -0.14906
    -0.12225
    -0.05077
    -0.02099
    -0.05673
    -0.02993
    -0.04184
     0.16962
     0.35726
     0.38406
     0.38108
     0.29769
     0.31258
     0.33343
     0.40789
     0.45852
     0.41384
     0.26791
     0.32449
     0.36321
     0.33343
     0.24706
     0.09219
     0.02071
    -0.07460
    -0.14310
    -0.24139
    -0.22054
    -0.23245
    -0.27117
    -0.28904
    -0.23841
    -0.29499
    -0.32776
    -0.35754
    -0.34265
    -0.30095
    -0.30393
    -0.34860
    -0.32180
    -0.33967
    -0.31882
    -0.21458
    -0.27117
    -0.30095
    -0.28308
    -0.34563
    -0.32180
    -0.23245
    -0.23543
    -0.21458
    -0.09843
     0.08325
     0.04155
     0.01177
    -0.11630
    -0.07758
     0.03262
     0.10708
     0.18749
     0.09516
     0.07432
     0.02964
    -0.03588
     0.01475
     0.04453
     0.04751
    -0.05673
    -0.23841
    -0.26521
    -0.29797
    -0.26223
    -0.17884
    -0.21458
    -0.25628
    -0.21458
    -0.27415
    -0.31286
    -0.28606
    -0.28308
    -0.27117
    -0.25330
    -0.22054
    -0.19969
    -0.23543
    -0.25628
    -0.19075
    -0.25628
    -0.17586
    -0.17586
    -0.17884
    -0.22054
    -0.20267
    -0.09545
    -0.16097
    -0.21458
    -0.21160
    -0.14906
    -0.15501
    -0.13714
    -0.11927
    -0.11630
    -0.02099
    -0.05077
    -0.00312
    -0.10736
    -0.07162
    -0.02397
    -0.02397
    -0.05077
     0.00284
     0.02071
    -0.00014
     0.00284
     0.03262
     0.05049
    -0.08353
    -0.07460
    -0.05673
    -0.02993
     0.03262
     0.05049
     0.05347
     0.01773
     0.01475
    -0.10736
    -0.07460
     0.09219
     0.07432
     0.22323
     0.17260
    -0.01503
    -0.07460
     0.00581
     0.06836
     0.03262
     0.12793
     0.09814
     0.16962
     0.08921
     0.06836
     0.11303
     0.13090
     0.07729
     0.05942
     0.07134
     0.16664
     0.21727
     0.22323
     0.13984
     0.17856
     0.18451
     0.14282
     0.14580
     0.16366
     0.26791
     0.32449
     0.40491
     0.51213
     0.52404
     0.37810
     0.46447
     0.43171
     0.41384
     0.46745
     0.44958
     0.44958
     0.37215
     0.34236
     0.27684
     0.12495
     0.03858
    -0.11630
    -0.05077
     0.01475
    -0.12225
    -0.26819
    -0.34860
    -0.35754
    -0.28606
    -0.33669
    -0.32180
    -0.33073
    -0.22352
    -0.21458
    -0.23841
    -0.19671
    -0.18480
    -0.19671
    -0.15501
    -0.14310
    -0.11034
    -0.09843
    -0.13417
    -0.15501
    -0.05971
    -0.07758
    -0.07758
    -0.13119
    -0.09545
    -0.11927
    -0.04780
    -0.02099
    -0.03290
    -0.02397
    -0.08651
     0.04155
     0.08027
     0.16664
     0.28875
     0.35726
     0.28280
     0.11601
    -0.00312
     0.08921
     0.14580
     0.17260
     0.23812
     0.30067
     0.20834
     0.10708
    -0.00014
     0.03262
     0.00284
    -0.03588
    -0.02695
    -0.04184
    -0.07758
    -0.11332
    -0.11034
    -0.07162
    -0.11630
    -0.09843
    -0.06864
    -0.04184
    -0.01801
    -0.08949
    -0.25032
    -0.21756
    -0.21458
    -0.13119
    -0.14906
    -0.20565
    -0.18182
    -0.21756
    -0.19075
    -0.19671
    -0.17884
    -0.24139
    -0.25330
    -0.20267
    -0.14608
    -0.11332
    -0.17288
    -0.16097
    -0.11034
    -0.06269
    -0.02993
    -0.08949
    -0.15501
    -0.10140
    -0.11927
    -0.05375
    -0.06864
    -0.06864
    -0.09843
    -0.16097
    -0.15799
    -0.13119
    -0.20862
    -0.22054
    -0.23245
    -0.20267
    -0.22649
    -0.34860
    -0.27713
    -0.26521
    -0.24436
    -0.27713
    -0.28010
    -0.28904
    -0.30691
    -0.34860
    -0.31286
    -0.21756
    -0.29202
    -0.26521
    -0.35158
    -0.32776
    -0.23841
    -0.27415
    -0.25628
    -0.21160
    -0.11034
    -0.11927
    -0.13417
    -0.07460
    -0.08353
     0.02964
     0.04751
     0.14282
     0.22323
     0.17558
     0.18451
     0.23217
     0.22025
     0.27088
     0.18153
     0.20238
     0.18749
     0.16069
     0.22919
     0.19047
     0.12793
     0.09814
    -0.00014
     0.08921
     0.17856
     0.11303
     0.12197
     0.09516
     0.18153
     0.28578
     0.21430
     0.22323
     0.30960
     0.19345
     0.18749
     0.22323
     0.18451
     0.21727
     0.11899
     0.11303
     0.11303
     0.02071
    -0.08353
    -0.13119
    -0.05077
    -0.17288
    -0.16395
    -0.27415
    -0.23841
    -0.20862
    -0.22054
    -0.19969
    -0.26223
    -0.27713
    -0.25628
    -0.24139
    -0.16693
    -0.16097
    -0.22649
    -0.21458
    -0.17884
    -0.19075
    -0.12225
    -0.19075
    -0.12225
    -0.11630
    -0.08056
    -0.01206
     0.02666
     0.01177
    -0.01801
     0.10410
     0.18749
     0.02368
     0.01475
     0.08027
     0.18153
     0.12495
     0.14282
     0.11899
     0.07134
     0.02666
     0.03560
     0.10112
    -0.01503
    -0.01206
    -0.04482
    -0.05971
    -0.14012
    -0.05375
    -0.09843
    -0.03886
    -0.05077
    -0.05077
    -0.08056
    -0.06864
    -0.11630
    -0.11927
    -0.14012
    -0.14012
    -0.08056
    -0.11034
    -0.15501
    -0.20862
    -0.27713
    -0.26223
    -0.23841
    -0.26521
    -0.37839
    -0.34265
    -0.36350
    -0.33967
    -0.36052
    -0.34265
    -0.33371
    -0.33967
    -0.30095
    -0.28010
    -0.15501
    -0.20862
    -0.21160
    -0.09843
    -0.11332
    -0.04482
    -0.02099
     0.00879
     0.00284
    -0.00610
     0.01177
     0.00581
    -0.00014
    -0.02397
    -0.06864
    -0.06269
    -0.05375
    -0.09843
    -0.14608
    -0.13714
    -0.08353
    -0.20267
    -0.15204
    -0.21458
    -0.17884
    -0.16991
    -0.12225
    -0.16097
    -0.13714
    -0.06269
    -0.01801
     0.00284
     0.07432
     0.06538
     0.02666
     0.24706
     0.23514
     0.33939
     0.27982
     0.22025
     0.28280
     0.24110
     0.25301
     0.29173
     0.22025
     0.16962
     0.10112
     0.03262
     0.01177
    -0.08949
    -0.08056
    -0.15799
    -0.10140
    -0.08949
    -0.13119
    -0.09843
    -0.18778
    -0.14012
    -0.10736
     0.04453
     0.06836
     0.10410
     0.14580
     0.31258
     0.25599
     0.27088
     0.30960
     0.21132
     0.32449
     0.31258
     0.33939
     0.32449
     0.30067
     0.27088
     0.23217
     0.19643
     0.19940
     0.18153
     0.19940
     0.17856
     0.15175
     0.19940
     0.17856
     0.04155
     0.17260
     0.15175
     0.19047
     0.23217
     0.25004
     0.25301
     0.11006
     0.15771
     0.14877
     0.16664
     0.13686
     0.10410
     0.08027
     0.05347
    -0.00014
    -0.01206
    -0.04184
    -0.02397
    -0.12225
    -0.08949
    -0.18480
    -0.17884
    -0.12523
    -0.08056
    -0.06269
     0.00581
     0.03858
     0.07729
    -0.04482
    -0.08651
    -0.04184
     0.13090
     0.02368
     0.07134
     0.09814
     0.03262
     0.02071
     0.01773
     0.02368
     0.02666
     0.02368
    -0.04184
    -0.10736
    -0.10736
    -0.12523
    -0.14310
    -0.06269
     0.02666
    -0.08651
     0.03560
     0.04453
    -0.05673
     0.01475
     0.05049
     0.02666
     0.02666
     0.00284
     0.07729
     0.11006
     0.05942
     0.04453
     0.02964
     0.07134
     0.08027
    -0.01503
    -0.02397
     0.03858
     0.02368
     0.00581
    -0.03290
    -0.00014
    -0.00312
    -0.01801
    -0.00908
     0.00879
     0.00581
    -0.02397
    -0.03886
    -0.02099
     0.01773
     0.00879
    -0.01801
     0.04155
     0.03560
     0.00284
     0.04453
     0.03858
    -0.00908
    -0.05673
    -0.07460
    -0.08056
     0.02666
     0.05942
     0.03858
    -0.03588
    -0.11034
    -0.05673
    -0.05375
     0.00581
    -0.02099
    -0.13119
    -0.10736
    -0.09545
    -0.07758
    -0.14012
    -0.14310
    -0.18778
    -0.12523
    -0.11630
    -0.18480
    -0.19373
    -0.18182
    -0.23841
    -0.27415
    -0.19373
    -0.13714
    -0.08353
    -0.08949
    -0.04780
     0.08921
     0.12495
     0.05049
    -0.02695
     0.09516
     0.14877
     0.09516
     0.14580
     0.25897
     0.28280
     0.21727
     0.24706
     0.27386
     0.24110
     0.25301
     0.19643
     0.21132
     0.27684
     0.10112
     0.12793
     0.12495
     0.19940
     0.16366
     0.16069
     0.13686
     0.13090
     0.08027
     0.03560
     0.06538
     0.05942
     0.01475
     0.04751
     0.02666
     0.00879
    -0.07460
    -0.03588
     0.03858
     0.03858
     0.02964
     0.01475
    -0.06269
     0.06836
    -0.00312
     0.02666
     0.04751
     0.01475
    -0.00610
     0.02368
     0.08623
     0.14580
     0.01475
     0.08325
     0.14282
     0.21132
     0.19345
     0.23514
     0.14580
     0.08325
     0.15771
     0.16366
     0.30365
     0.20834
     0.16962
     0.10708
     0.11601
     0.11303
     0.07134
     0.03262
     0.00581
     0.02964
    -0.02993
     0.03858
     0.00581
    -0.07460
    -0.12821
    -0.08353
    -0.12523
    -0.01503
    -0.07758
    -0.09247
    -0.11927
    -0.06269
    -0.15501
    -0.07758
    -0.14310
    -0.09843
    -0.16395
    -0.07162
    -0.08949
    -0.11927
    -0.09843
    -0.13714
    -0.15204
    -0.08056
    -0.08949
    -0.06566
    -0.06566
    -0.00610
    -0.07162
    -0.08056
    -0.13417
    -0.11630
    -0.08056
    -0.06566
    -0.13714
    -0.15204
    -0.14310
    -0.15799
    -0.13714
    -0.09843
    -0.09545
    -0.13417
    -0.23245
    -0.24734
    -0.16395
    -0.22054
    -0.19671
    -0.17884
    -0.08651
    -0.13119
    -0.07162
    -0.14310
    -0.08949
    -0.07758
    -0.08651
    -0.07162
    -0.08056
    -0.12225
    -0.12821
    -0.01206
     0.00284
    -0.03290
    -0.12225
    -0.12225
    -0.15799
    -0.14608
    -0.10438
    -0.10438
    -0.20565
    -0.36945
    -0.23543
    -0.10140
    -0.15501
    -0.23245
    -0.25330
    -0.30095
    -0.30989
    -0.33669
    -0.33967
    -0.30989
    -0.17586
    -0.18480
    -0.22649
    -0.18480
    -0.25628
    -0.23543
    -0.22649
    -0.21458
    -0.17288
    -0.19969
    -0.14310
    -0.11630
    -0.03290
    -0.00610
    -0.00908
    -0.00312
     0.01773
     0.06240
     0.04453
     0.05347
     0.07134
     0.04751
     0.11601
     0.07432
     0.20238
     0.20536
     0.20238
     0.19345
     0.17558
     0.19940
     0.14282
     0.11303
     0.08623
     0.11601
     0.09219
     0.08027
     0.06538
     0.08027
    -0.00312
    -0.07460
    -0.11630
    -0.08056
    -0.19969
    -0.21458
    -0.23245
    -0.20565
    -0.17884
    -0.25926
    -0.20565
    -0.15204
    -0.13119
    -0.10438
    -0.10438
    -0.19671
    -0.16097
    -0.24436
    -0.14012
    -0.03588
     0.02071
     0.01177
    -0.05673
    -0.10140
    -0.03588
    -0.04184
    -0.05673
    -0.13714
    -0.05971
    -0.07162
    -0.07460
    -0.02397
    -0.00312
    -0.09545
    -0.12523
    -0.09545
    -0.08056
    -0.07162
    -0.16693
    -0.16693
    -0.13119
    -0.12821
    -0.19373
    -0.24436
    -0.21756
    -0.22947
    -0.21458
    -0.19373
    -0.26223
    -0.26521
    -0.36052
    -0.25628
    -0.20862
    -0.30691
    -0.21756
    -0.23245
    -0.26223
    -0.22649
    -0.18182
    -0.26223
    -0.15501
    -0.18182
    -0.14906
    -0.13417
    -0.12225
    -0.13119
    -0.13417
    -0.17288
    -0.08651
    -0.04482
    -0.08949
    -0.05673
    -0.08056
    -0.08353
    -0.09247
    -0.06566
    -0.08949
    -0.11034
    -0.06269
    -0.07758
    -0.00908
    -0.06864
    -0.12821
    -0.08949
    -0.05673
    -0.01503
    -0.05673
    -0.05673
    -0.03588
    -0.00908
    -0.07758
    -0.00610
    -0.02397
     0.00284
    -0.01801
     0.02666
    -0.05673
     0.00284
    -0.03290
    -0.03886
     0.00284
     0.02666
    -0.02397
     0.00284
    -0.06864
     0.00581
    -0.00014
     0.02666
    -0.04780
    -0.03886
    -0.01801
     0.02964
    -0.01503
     0.00879
    -0.01206
    -0.07460
    -0.06566
    -0.05077
     0.05347
    -0.00610
    -0.06864
    -0.12225
    -0.07162
    -0.12225
    -0.05077
    -0.07758
    -0.05077
    -0.02397
    -0.04482
    -0.00014
     0.02666
     0.13686
     0.35726
     0.26791
     0.25301
     0.12793
     0.11601
     0.20834
     0.39002
     0.39299
     0.39299
     0.40789
     0.37513
     0.35428
     0.32449
     0.27684
     0.26195
     0.12793
     0.16069
     0.14282
     0.13686
    -0.03290
     0.08921
     0.02071
     0.16664
     0.11899
     0.15175
     0.21132
     0.10410
     0.07432
     0.12793
     0.17260
     0.32747
     0.29769
     0.27088
     0.34534
     0.38704
     0.34534
     0.36619
     0.33045
     0.33939
     0.28875
     0.25599
     0.19940
     0.15771
     0.19047
     0.12197
     0.11303
     0.08027
     0.01177
    -0.03588
    -0.06566
    -0.06566
    -0.05077
    -0.08353
    -0.05375
    -0.12523
    -0.11630
    -0.15204
    -0.08353
    -0.16395
    -0.08949
    -0.16395
    -0.13119
    -0.11034
    -0.08353
    -0.16991
    -0.17586
    -0.14608
    -0.09247
    -0.13714
    -0.14906
    -0.13119
    -0.18480
    -0.15799
    -0.14608
    -0.15799
    -0.14012
    -0.11332
    -0.14906
    -0.15204
    -0.14608
    -0.16693
    -0.16395
    -0.19969
    -0.13417
    -0.15204
    -0.20862
    -0.17884
    -0.15501
    -0.17884
    -0.22947
    -0.19075
    -0.15501
    -0.20565
    -0.18182
    -0.21458
    -0.21458
    -0.20267
    -0.20267
    -0.23543
    -0.15204
    -0.18778
    -0.11034
    -0.13714
    -0.12821
    -0.11630
    -0.11630
    -0.12821
    -0.17884
    -0.07460
    -0.07460
    -0.08353
    -0.09545
    -0.08949
    -0.07162
    -0.08056
    -0.07460
    -0.07162
    -0.14012
    -0.09545
    -0.09843
    -0.16693
    -0.15204
    -0.14608
    -0.12225
    -0.10736
    -0.14012
    -0.10736
    -0.12821
    -0.14906
    -0.17884
    -0.16097
    -0.10736
    -0.11630
    -0.15204
    -0.11332
    -0.07162
    -0.13417
    -0.14608
    -0.19075
    -0.16395
    -0.08353
    -0.15204
    -0.14906
    -0.21756
    -0.28904
    -0.31286
    -0.19075
    -0.21458
    -0.20862
    -0.21160
    -0.16097
    -0.17884
    -0.21756
    -0.20862
    -0.24734
    -0.15501
    -0.09247
    -0.02695
    -0.08056
    -0.08353
    -0.06864
    -0.01801
     0.05049
     0.04751
     0.15473
    -0.00610
    -0.16991
    -0.09843
    -0.03886
     0.05645
    -0.01801
     0.05942
    -0.10736
     0.03858
     0.04453
    -0.05077
    -0.11034
    -0.13714
    -0.10438
     0.08325
     0.12495
     0.10708
     0.16664
     0.19047
     0.21727
     0.26493
     0.27386
     0.22323
     0.33343
     0.44660
     0.53893
     0.50021
     0.53595
     0.42278
     0.35130
     0.33045
     0.48532
     0.51213
     0.52106
     0.49426
     0.40193
     0.36321
     0.25004
     0.19047
     0.18451
     0.27684
     0.29173
     0.29173
     0.29769
     0.23217
     0.16664
     0.10112
     0.16069
     0.09814
     0.04751
     0.04155
     0.13090
     0.00581
    -0.02397
    -0.08949
    -0.09247
    -0.02397
    -0.08651
    -0.08056
    -0.19969
    -0.20862
    -0.18480
    -0.17586
    -0.13417
    -0.17288
    -0.13119
    -0.16991
    -0.15501
    -0.08651
    -0.08353
    -0.09545
    -0.09247
    -0.07758
    -0.04482
    -0.05673
    -0.00312
    -0.10736
     0.04751
    -0.04482
    -0.02695
     0.07729
    -0.00014
     0.00879
     0.03560
     0.07432
     0.07432
     0.00581
     0.03262
     0.04751
     0.12495
     0.07729
     0.07134
     0.05645
     0.03858
     0.02071
     0.00581
     0.13090
     0.00879
     0.02071
     0.01773
     0.05049
     0.05942
     0.02964
    -0.00312
    -0.04184
     0.00879
     0.01773
     0.10708
    -0.00908
    -0.02397
    -0.02695
    -0.06269
     0.08027
     0.04155
    -0.02397
    -0.02695
    -0.05077
    -0.01503
    -0.02993
    -0.02099
    -0.02397
    -0.07162
    -0.03588
    -0.02993
     0.05942
    -0.04184
    -0.05971
    -0.10140
    -0.00610
     0.01177
     0.02964
     0.01177
    -0.01206
     0.01475
     0.02666
     0.04453
     0.01177
     0.05049
     0.05049
     0.07134
     0.00879
     0.12197
     0.04155
     0.03858
     0.03262
     0.11303
     0.04751
     0.02666
     0.07729
     0.16664
     0.30365
     0.30365
     0.15771
     0.10410
     0.12495
     0.05645
     0.03262
     0.16069
     0.16962
     0.16962
     0.15473
     0.23217
     0.13686
     0.09219
     0.05942
     0.05942
     0.02368
     0.05347
     0.07432
     0.38704
     0.92016
     0.11601
    -0.32180
    -0.32478
    -0.04184
     0.12793
     0.29471
     0.31556
     0.34236
     0.25301
     0.07432
     0.01177
     0.02964
    -0.01801
     0.02964
     0.12495
     0.13686
     0.20834
     0.26791
     0.30365
     0.12495
     0.12495
     0.13984
     0.23217
     0.18451
     0.36023
     0.17260
     0.07432
     0.19345
     0.34832
     0.32747
     0.30662
     0.31556
     0.35130
     0.33343
     0.32449
     0.40491
     0.36023
     0.33045
     0.24706
     0.34534
     0.31258
     0.28280
     0.24706
     0.12793
     0.16664
     0.06836
     0.09516
     0.02071
    -0.04184
    -0.00312
    -0.01206
    -0.04482
    -0.12821
    -0.08353
    -0.21160
    -0.15204
    -0.14608
    -0.11034
    -0.14906
    -0.22352
    -0.19075
    -0.15204
    -0.17586
    -0.19075
    -0.20862
    -0.16097
    -0.13119
    -0.13417
    -0.15204
    -0.17586
    -0.18778
    -0.18182
    -0.14608
    -0.11034
    -0.15501
    -0.19373
    -0.19969
    -0.13119
    -0.13119
    -0.18480
    -0.20862
    -0.17288
    -0.13119
    -0.15799
    -0.10438
    -0.15799
    -0.16693
    -0.21458
    -0.10438
    -0.06864
    -0.14608
    -0.08056
    -0.12821
    -0.16991
    -0.14310
    -0.07460
    -0.08353
    -0.07162
    -0.05971
    -0.05077
    -0.02993
    -0.06269
    -0.10438
    -0.09843
    -0.04780
    -0.05375
    -0.07758
    -0.06269
    -0.09843
    -0.03290
    -0.10736
    -0.04482
    -0.10438
    -0.12225
    -0.11927
    -0.08651
    -0.07460
    -0.08056
    -0.13417
    -0.14906
    -0.11927
    -0.06864
    -0.06566
    -0.04482
    -0.11332
    -0.02695
    -0.06269
    -0.02993
    -0.11332
    -0.03588
    -0.04184
     0.02964
    -0.00610
     0.01475
    -0.00610
    -0.02397
    -0.06864
    -0.04482
     0.01773
    -0.00014
     0.01773
     0.00879
    -0.04482
    -0.02397
    -0.08949
     0.00581
    -0.05375
    -0.03886
    -0.03588
    -0.10736
    -0.04184
    -0.07758
    -0.15501
    -0.09843
    -0.07162
    -0.06566
    -0.13714
    -0.07162
    -0.10736
    -0.08949
    -0.09843
    -0.08353
    -0.05971
    -0.00908
     0.00284
     0.01177
    -0.01206
     0.05645
    -0.00610
     0.06240
     0.16366
     0.13090
     0.17856
     0.19940
     0.25004
     0.32152
     0.30960
     0.30067
     0.38704
     0.61637
     0.68785
     0.61935
     0.37215
     0.39299
     0.51808
     0.51511
     0.26493
     0.27684
     0.35428
     0.50915
     0.57765
     0.67891
     0.38704
     0.26791
     0.24110
     0.22621
     0.15473
     0.20536
     0.44363
     0.48234
     0.47639
     0.37513
     0.40491
     0.41980
     0.47639
     0.33939
     0.29769
     0.24408
     0.24408
     0.27386
     0.28578
     0.27088
     0.20834
     0.11899
     0.09814
     0.05942
     0.04453
    -0.00312
    -0.02397
     0.02368
    -0.10438
    -0.05971
    -0.06864
    -0.02993
    -0.14012
    -0.14012
    -0.10438
    -0.10736
    -0.12225
    -0.11630
    -0.16395
    -0.11927
    -0.08056
    -0.09545
    -0.07758
     0.00581
    -0.10438
    -0.05375
    -0.06566
    -0.08056
    -0.04780
    -0.05375
    -0.07162
    -0.02099
    -0.02099
    -0.00312
    -0.05375
    -0.06864
    -0.05077
    -0.09843
    -0.13119
    -0.08651
    -0.05971
    -0.14608
    -0.16395
    -0.17288
    -0.20267
    -0.21458
    -0.18778
    -0.27713
    -0.30691
    -0.33073
    -0.35456
    -0.36647
    -0.31286
    -0.40221
    -0.42902
    -0.43200
    -0.37243
    -0.38732
    -0.35754
    -0.44689
    -0.35158
    -0.43200
    -0.39030
    -0.39030
    -0.30989
    -0.31286
    -0.28010
    -0.29202
    -0.22649
    -0.18480
    -0.27415
    -0.22054
    -0.15204
    -0.15501
    -0.20565
    -0.13119
    -0.06864
    -0.14310
    -0.15501
    -0.10438
    -0.01206
    -0.03290
    -0.05971
    -0.07460
    -0.03588
    -0.02695
    -0.04780
    -0.00014
     0.02368
     0.01177
    -0.03290
     0.06836
     0.02368
     0.05347
     0.00581
    -0.01206
    -0.01206
     0.03262
     0.00284
    -0.05375
    -0.07460
    -0.10438
    -0.11332
    -0.09843
    -0.09247
    -0.11927
    -0.18778
    -0.16395
    -0.10438
    -0.15204
    -0.21458
    -0.19373
    -0.19373
    -0.13714
    -0.08353
    -0.10140
    -0.11034
    -0.13417
    -0.11927
    -0.14310
    -0.07460
    -0.09843
    -0.08651
    -0.09843
    -0.05375
    -0.06269
    -0.11630
    -0.07162
    -0.09843
    -0.08353
    -0.08056
    -0.13417
    -0.12523
    -0.11927
    -0.03290
    -0.17586
    -0.02099
    -0.07758
    -0.13714
    -0.09843
    -0.00908
    -0.03886
    -0.00014
     0.01177
     0.09814
     0.16664
     0.22919
     0.35130
     0.28875
     0.30365
     0.30067
     0.36917
     0.36023
     0.55382
     0.49128
     0.59254
     0.58956
     0.49128
     0.45852
     0.40789
     0.39299
     0.47043
     0.46745
     0.51511
     0.47937
     0.26195
     0.11303
     0.14877
     0.23812
     0.64615
     0.61637
     0.52404
     0.44958
     0.46447
     0.47341
     0.41980
     0.40491
     0.44958
     0.52404
     0.79805
     0.60148
     0.53595
     0.41086
     0.35726
     0.31258
     0.28578
     0.27088
     0.19047
     0.07134
     0.04751
    -0.01801
    -0.06269
    -0.10736
    -0.19671
    -0.20862
    -0.20862
    -0.22649
    -0.25032
    -0.26819
    -0.28010
    -0.28606
    -0.27117
    -0.23543
    -0.32180
    -0.30095
    -0.28904
    -0.18778
    -0.23543
    -0.30989
    -0.24734
    -0.22352
    -0.23841
    -0.19373
    -0.21458
    -0.26521
    -0.21756
    -0.26223
    -0.20862
    -0.21756
    -0.22947
    -0.24139
    -0.15501
    -0.16693
    -0.20267
    -0.24139
    -0.23245
    -0.17884
    -0.16693
    -0.13714
    -0.17586
    -0.16991
    -0.15501
    -0.15799
    -0.17288
    -0.07758
    -0.09843
    -0.11927
    -0.15501
    -0.14310
    -0.05077
    -0.09545
    -0.05673
    -0.08949
    -0.02397
    -0.03886
    -0.05077
    -0.02695
    -0.07460
    -0.06269
    -0.10438
    -0.02695
     0.02666
    -0.07162
    -0.14906
    -0.06566
    -0.06566
    -0.04482
    -0.10736
    -0.16693
    -0.18480
    -0.14310
    -0.10736
    -0.12523
    -0.16097
    -0.19969
    -0.21756
    -0.15799
    -0.20267
    -0.11927
    -0.17288
    -0.14310
    -0.15501
    -0.15204
    -0.14906
    -0.16097
    -0.15501
    -0.14012
    -0.06864
    -0.06566
    -0.11927
    -0.12821
    -0.11927
    -0.14310
    -0.10140
    -0.11034
    -0.11927
    -0.15204
    -0.15501
    -0.14906
    -0.16097
    -0.14012
    -0.18778
    -0.17586
    -0.24436
    -0.16693
    -0.14906
    -0.10438
    -0.12225
    -0.19373
    -0.08353
    -0.01206
    -0.08651
    -0.15501
    -0.10736
    -0.03290
    -0.00014
    -0.04184
    -0.08651
    -0.07162
     0.00581
    -0.01206
    -0.06566
    -0.02099
    -0.08353
    -0.08056
    -0.05077
    -0.02993
    -0.05375
    -0.10736
    -0.00014
     0.03262
     0.03262
    -0.03886
     0.04751
     0.08921
     0.03858
     0.06836
     0.13388
     0.08027
     0.04751
     0.02666
    -0.00908
     0.11899
     0.07134
    -0.00610
    -0.00908
     0.02666
    -0.01801
    -0.00610
    -0.07758
    -0.09545
    -0.12225
    -0.11332
    -0.10736
    -0.09843
    -0.20862
    -0.20862
    -0.18182
    -0.14310
    -0.14310
    -0.17884
    -0.28010
    -0.19671
    -0.04184
    -0.05077
    -0.07460
    -0.10438
    -0.00610
     0.08623
     0.14580
     0.30365
     0.25897
     0.21727
     0.25004
     0.27684
     0.44660
     0.47639
     0.37810
     0.34832
     0.35130
     0.37810
     0.36619
     0.36917
     0.50021
     0.59850
     0.77422
     0.65211
     0.30662
     0.27982
     0.29769
     0.43767
     0.49724
     0.45852
     0.45554
     0.43767
     0.33641
     0.35428
     0.30067
     0.27088
     0.17260
     0.05049
     0.06836
     0.08027
     0.04453
     0.02964
     0.02666
    -0.00312
    -0.01801
    -0.00312
     0.00284
    -0.10736
    -0.11034
    -0.08353
    -0.14310
    -0.09843
    -0.12821
    -0.12821
    -0.14310
    -0.08353
    -0.14608
    -0.16097
    -0.17586
    -0.21160
    -0.16991
    -0.21756
    -0.20565
    -0.17884
    -0.23543
    -0.19671
    -0.25032
    -0.20565
    -0.24734
    -0.28010
    -0.26521
    -0.23543
    -0.21458
    -0.17586
    -0.26521
    -0.32478
    -0.28010
    -0.18480
    -0.21160
    -0.24734
    -0.22649
    -0.22054
    -0.28010
    -0.24436
    -0.24436
    -0.25628
    -0.25330
    -0.22947
    -0.24436
    -0.28010
    -0.26521
    -0.29499
    -0.32180
    -0.22947
    -0.24734
    -0.24734
    -0.28010
    -0.30691
    -0.32180
    -0.42604
    -0.29797
    -0.24436
    -0.28904
    -0.26223
    -0.24436
    -0.22649
    -0.24436
    -0.23543
    -0.23245
    -0.18480
    -0.15501
    -0.11332
    -0.10438
    -0.09247
    -0.07758
    -0.00610
     0.00879
     0.03858
     0.13686
     0.02666
     0.01177
     0.01773
     0.06836
    -0.03588
     0.00284
    -0.09545
    -0.06269
    -0.03290
    -0.03588
    -0.05077
    -0.10736
    -0.09247
    -0.14012
    -0.16991
    -0.14012
    -0.16097
    -0.15204
    -0.09843
    -0.07460
    -0.10736
    -0.10438
    -0.12821
    -0.08651
    -0.05375
    -0.07758
    -0.08056
    -0.12523
    -0.02695
    -0.12225
    -0.05375
    -0.07162
    -0.10140
    -0.11034
    -0.09545
    -0.07758
    -0.02397
     0.01475
     0.08623
     0.19345
     0.10708
     0.00581
     0.04155
     0.08921
     0.24110
     0.30960
     0.26195
     0.23217
     0.24408
     0.30662
     0.29769
     0.27684
     0.30662
     0.33641
     0.14580
     0.13984
     0.21430
     0.22621
     0.22323
     0.19345
     0.20238
     0.11601
     0.10708
     0.16664
     0.14877
     0.18749
     0.07134
     0.15175
     0.12793
     0.11006
     0.11601
     0.06538
     0.08325
     0.11303
     0.07432
     0.09516
     0.04751
     0.00581
    -0.02099
    -0.12821
    -0.03588
    -0.10438
    -0.05673
    -0.13417
    -0.12225
    -0.06864
    -0.22649
    -0.23245
    -0.16097
    -0.16693
    -0.15204
    -0.17586
    -0.19671
    -0.13417
    -0.11927
    -0.11332
    -0.02695
    -0.01801
    -0.01801
     0.02964
     0.03858
     0.13090
     0.07134
     0.11601
     0.25004
     0.37810
     0.46745
     0.30067
     0.27684
     0.29173
     0.21132
     0.23217
     0.19047
     0.24408
     0.17260
     0.19940
     0.14580
     0.11303
     0.08325
    -0.04184
    -0.05971
    -0.08651
    -0.16097
    -0.15501
    -0.18480
    -0.16693
    -0.13714
    -0.23841
    -0.20862
    -0.24139
    -0.15799
    -0.19671
    -0.23841
    -0.21160
    -0.22649
    -0.21756
    -0.19671
    -0.10736
    -0.14012
    -0.11034
    -0.05077
    -0.01206
    -0.06864
    -0.11927
    -0.06269
    -0.01206
     0.01773
     0.02666
     0.05942
    -0.04184
    -0.04482
    -0.00610
    -0.03588
    -0.03886
    -0.05971
    -0.07758
    -0.11034
    -0.08651
    -0.09247
    -0.09843
    -0.17586
    -0.16693
    -0.14310
    -0.13417
    -0.17884
    -0.15501
    -0.19373
    -0.15501
    -0.19075
    -0.19671
    -0.14310
    -0.16395
    -0.20565
    -0.16097
    -0.11630
    -0.18778
    -0.19671
    -0.16991
    -0.11630
    -0.05077
    -0.07162
    -0.09545
    -0.15501
    -0.14012
    -0.11630
    -0.07162
    -0.00908
    -0.07758
    -0.09545
    -0.12225
    -0.12523
    -0.17288
    -0.19075
    -0.15799
    -0.25330
    -0.22947
    -0.26521
    -0.37541
    -0.37541
    -0.33669
    -0.41711
    -0.42306
    -0.42306
    -0.44689
    -0.46476
    -0.49752
    -0.45285
    -0.53922
    -0.46774
    -0.33073
    -0.24734
    -0.13417
    -0.20862
    -0.40519
    -0.45285
    -0.36945
    -0.22947
    -0.13119
    -0.10438
    -0.11332
    -0.12523
    -0.22947
    -0.23841
    -0.21756
    -0.24734
    -0.23841
    -0.25628
    -0.21160
    -0.20862
    -0.16991
    -0.18182
    -0.19671
    -0.13119
    -0.19969
    -0.11630
    -0.07460
    -0.12225
    -0.06269
    -0.03290
     0.00581
    -0.01503
     0.00879
    -0.00908
     0.01177
     0.00284
     0.04155
     0.11303
     0.07134
     0.04751
     0.03262
     0.13686
     0.11601
     0.05942
     0.06240
     0.03560
     0.13388
     0.10112
     0.00879
    -0.00312
     0.08325
     0.07432
     0.05942
     0.06538
     0.02666
     0.00879
    -0.03886
    -0.03588
    -0.00014
     0.00284
     0.00284
    -0.08651
     0.00879
     0.00879
    -0.02099
    -0.08949
    -0.01801
    -0.00014
     0.01177
     0.05049
     0.07134
     0.07729
     0.08325
     0.09219
     0.17260
     0.16962
     0.22323
     0.22025
     0.26493
     0.33343
     0.28578
     0.18153
     0.24408
     0.24408
     0.29471
     0.22025
     0.23812
     0.11601
     0.08325
     0.05049
     0.12197
     0.10708
     0.04751
     0.00284
    -0.00908
     0.07134
     0.15175
     0.14580
     0.07432
     0.16366
     0.18153
     0.23812
     0.11601
     0.16664
     0.21727
     0.18153
     0.24110
     0.21132
     0.19643
     0.11899
     0.14877
     0.14580
     0.08325
     0.00581
    -0.11034
    -0.02993
    -0.07460
    -0.05077
    -0.05673
    -0.00908
    -0.12225
    -0.11927
    -0.11927
    -0.08949
    -0.03290
    -0.04482
    -0.03886
    -0.02099
     0.04453
     0.01773
     0.06538
     0.06836
     0.08623
     0.15175
     0.20834
     0.30960
     0.25004
     0.20238
     0.12197
     0.19940
     0.35726
     0.30365
     0.35726
     0.35130
     0.38108
     0.40193
     0.34236
     0.32449
     0.25599
     0.25301
     0.32449
     0.35130
     0.31556
     0.27386
     0.14580
     0.18451
     0.21430
     0.17558
     0.08027
     0.09516
     0.07729
     0.13686
     0.26195
     0.17856
     0.12495
     0.09219
     0.05942
     0.01177
     0.09814
     0.12495
     0.16962
     0.11899
     0.08921
     0.09516
    -0.02993
     0.02666
    -0.01801
     0.01475
    -0.05971
    -0.11332
    -0.20565
    -0.16693
    -0.16991
    -0.15204
    -0.16693
    -0.16693
    -0.23543
    -0.21458
    -0.18182
    -0.14012
    -0.18778
    -0.20267
    -0.16395
    -0.09247
    -0.14012
    -0.10736
    -0.07460
    -0.08056
     0.00581
    -0.00908
    -0.04184
     0.04453
    -0.00014
     0.03560
     0.09219
     0.10708
     0.04453
     0.05942
     0.06240
     0.09219
     0.05645
     0.00879
     0.11303
     0.03858
     0.01177
     0.02964
     0.02368
     0.01475
    -0.00908
    -0.09545
    -0.03588
     0.01177
    -0.01801
    -0.06566
    -0.07460
    -0.08651
     0.01177
    -0.06269
    -0.02695
    -0.03588
    -0.02099
    -0.08949
    -0.08949
    -0.01801
    -0.10438
    -0.10736
    -0.14012
    -0.14310
    -0.07460
    -0.19373
    -0.14608
    -0.16693
    -0.10140
    -0.15501
    -0.16693
    -0.19671
    -0.19969
    -0.15204
    -0.14608
    -0.13417
    -0.10736
    -0.20565
    -0.19373
    -0.13714
    -0.10140
    -0.18480
    -0.13119
    -0.10140
    -0.16395
    -0.14310
    -0.15501
    -0.06566
    -0.06566
    -0.06864
    -0.03588
     0.01475
     0.02964
     0.10410
     0.01773
     0.13090
     0.26791
     0.25897
     0.29769
     0.26493
     0.33939
     0.33343
     0.32449
     0.37810
     0.28578
     0.28578
     0.35726
     0.30960
     0.30662
     0.30662
     0.20238
     0.19940
     0.19047
     0.21430
     0.11601
     0.08623
     0.16962
     0.07729
     0.02964
     0.11601
     0.11006
     0.09219
     0.07729
     0.05942
     0.06240
     0.07729
     0.09516
     0.06836
     0.07134
     0.08623
     0.13388
     0.11601
     0.08325
     0.14877
     0.11601
     0.18451
     0.22621
     0.24408
     0.31854
     0.26791
     0.32152
     0.35130
     0.45852
     0.40789
     0.46150
     0.40789
     0.45256
     0.33343
     0.36917
     0.42278
     0.41682
     0.37810
     0.31258
     0.32152
     0.25897
     0.25301
     0.19940
     0.15771
     0.10112
    -0.00014
     0.02368
     0.04453
     0.04751
     0.02368
    -0.03588
    -0.05077
    -0.00908
    -0.02099
     0.12197
     0.28280
     0.13388
     0.00284
     0.02666
     0.13686
     0.20834
     0.25599
     0.22621
     0.28578
     0.22323
     0.25897
     0.24408
     0.16664
     0.18451
     0.19940
     0.13984
     0.07432
     0.11601
     0.06836
     0.04751
     0.03262
    -0.02099
    -0.04184
    -0.08353
    -0.02993
    -0.08949
    -0.06566
    -0.07758
    -0.08949
    -0.09545
    -0.14012
    -0.14608
    -0.12523
    -0.14012
    -0.03588
    -0.14012
    -0.11630
    -0.11630
    -0.09545
    -0.16991
    -0.06864
    -0.11332
    -0.11034
    -0.08651
    -0.10140
    -0.10736
    -0.11927
    -0.15501
    -0.13119
    -0.07758
    -0.12225
    -0.17586
    -0.09545
    -0.15204
    -0.14012
    -0.16991
    -0.14608
    -0.09247
    -0.20565
    -0.18480
    -0.17288
    -0.12821
    -0.17288
    -0.22649
    -0.21756
    -0.16395
    -0.16395
    -0.13714
    -0.16395
    -0.17586
    -0.21458
    -0.17586
    -0.17288
    -0.15204
    -0.12225
    -0.12523
    -0.14608
    -0.16097
    -0.10438
    -0.13119
    -0.17288
    -0.09843
    -0.05673
    -0.08353
    -0.09843
    -0.13417
    -0.04184
    -0.11034
    -0.10736
    -0.08353
    -0.01503
    -0.07162
    -0.08949
    -0.06269
    -0.04184
    -0.08056
    -0.06864
    -0.03886
    -0.01503
     0.01475
     0.01177
    -0.04780
    -0.03886
     0.02666
    -0.00014
     0.05645
     0.09219
     0.14282
     0.05347
     0.09814
     0.13686
     0.22025
     0.16664
     0.16366
     0.20834
     0.24706
     0.27088
     0.21430
     0.22621
     0.23812
     0.18153
     0.24408
     0.28578
     0.29173
     0.23514
     0.22919
     0.24408
     0.28578
     0.21430
     0.30067
     0.32449
     0.35726
     0.41980
     0.47341
     0.45554
     0.36321
     0.33641
     0.33045
     0.34236
     0.37513
     0.32747
     0.37215
     0.30067
     0.16366
     0.29471
     0.57765
     0.54191
     0.42576
     0.28280
     0.08623
     0.02368
     0.15175
     0.26791
     0.34236
     0.46150
     0.37215
     0.27684
     0.18451
     0.21132
     0.19643
     0.16664
     0.11303
     0.13984
     0.12793
     0.16664
     0.11601
     0.20536
     0.37513
     0.51808
     0.14282
     0.13388
     0.15771
     0.25004
     0.27088
     0.30365
     0.36917
     0.33343
     0.25897
     0.22323
     0.19643
     0.19345
     0.14580
     0.16069
     0.15473
     0.05942
     0.12793
     0.08921
     0.08325
     0.03858
     0.02368
     0.04453
     0.04155
     0.05942
     0.01475
    -0.04780
    -0.02695
     0.02071
     0.00284
     0.03262
    -0.03290
    -0.08056
    -0.02099
    -0.02099
     0.02368
    -0.01206
    -0.06864
     0.01177
    -0.03290
     0.00581
     0.00284
    -0.02695
    -0.03588
     0.08027
     0.03858
     0.05049
     0.06240
     0.05347
    -0.01206
     0.04155
     0.06836
     0.02666
     0.05645
    -0.00014
     0.00879
     0.02368
     0.03858
     0.01177
    -0.08056
    -0.09545
    -0.09247
    -0.05375
    -0.10736
    -0.09247
    -0.16693
    -0.23543
    -0.16693
    -0.14012
    -0.16097
    -0.25032
    -0.26521
    -0.25926
    -0.27713
    -0.30989
    -0.32478
    -0.30393
    -0.31584
    -0.26819
    -0.25032
    -0.21160
    -0.19969
    -0.28308
    -0.31286
    -0.24734
    -0.20267
    -0.20267
    -0.24436
    -0.19969
    -0.15799
    -0.16991
    -0.15799
    -0.18182
    -0.17884
    -0.16991
    -0.08949
    -0.08353
    -0.13119
    -0.08056
    -0.02099
     0.05942
     0.05645
     0.06240
     0.08027
     0.10410
     0.17260
     0.15175
     0.18749
     0.16366
     0.23514
     0.22621
     0.32152
     0.34236
     0.31854
     0.41384
     0.39002
     0.39895
     0.33641
     0.24408
     0.25301
     0.27982
     0.44065
     0.40491
     0.34236
     0.33939
     0.33939
     0.31854
     0.24408
     0.23514
     0.13984
     0.18451
     0.13090
     0.08325
     0.16366
     0.18153
     0.11006
     0.13090
     0.04155
     0.06240
     0.02666
     0.02071
    -0.02397
    -0.04184
    -0.06864
    -0.02993
    -0.06566
     0.00879
     0.00284
    -0.00610
    -0.04184
     0.03858
    -0.00014
     0.00284
     0.07134
     0.34832
     0.47639
     0.17558
    -0.11927
     0.02964
     0.13388
     0.27684
     0.25301
     0.13984
     0.04453
    -0.03290
    -0.01801
    -0.00908
    -0.07162
    -0.23543
    -0.18182
    -0.20862
    -0.19373
    -0.24139
    -0.25032
    -0.25032
    -0.25628
    -0.19671
    -0.17288
    -0.19969
    -0.21458
    -0.21756
    -0.16991
    -0.05673
    -0.09247
    -0.14012
    -0.10140
    -0.11034
    -0.07460
    -0.08056
    -0.01503
    -0.07758
    -0.08056
    -0.04482
    -0.04780
     0.02071
    -0.05971
    -0.08949
    -0.10140
    -0.05375
     0.01773
    -0.04482
    -0.07460
    -0.05971
    -0.07460
    -0.10140
    -0.05971
    -0.10736
    -0.09247
    -0.06566
    -0.07460
    -0.08056
    -0.07162
    -0.14012
    -0.13417
    -0.09545
    -0.05375
    -0.08651
    -0.12821
    -0.09247
     0.01475
    -0.03886
     0.02964
     0.03560
     0.04453
     0.02368
     0.06538
     0.04751
     0.05645
     0.08027
     0.07729
     0.07729
     0.11303
     0.07729
     0.08325
     0.10112
     0.03858
    -0.01503
     0.02368
    -0.01206
     0.00284
     0.03262
    -0.01503
     0.00879
    -0.00610
     0.00284
    -0.05673
    -0.01801
     0.02071
     0.02368
    -0.02099
    -0.00014
    -0.04184
     0.01475
     0.02964
     0.02666
     0.00581
    -0.01801
     0.01177
     0.02666
     0.04751
     0.18749
     0.04751
     0.08325
     0.36619
     0.39597
     0.21430
     0.28578
     0.19940
     0.10410
     0.25301
     0.26791
     0.33045
     0.31854
     0.31556
     0.27982
     0.21430
     0.17260
     0.11303
     0.06240
     0.03560
    -0.02695
     0.01773
    -0.03886
    -0.12523
    -0.11630
    -0.15799
    -0.14608
    -0.19373
    -0.19075
    -0.14012
    -0.15501
    -0.16991
    -0.25032
    -0.22649
    -0.26223
    -0.24734
    -0.02993
     0.06538
    -0.02993
    -0.06864
    -0.03886
    -0.15799
    -0.11332
    -0.05375
    -0.00014
     0.04155
    -0.00610
    -0.13714
    -0.05375
    -0.10438
    -0.07460
    -0.13417
    -0.15501
    -0.08353
    -0.03588
    -0.12523
    -0.15501
    -0.19373
    -0.13714
    -0.14012
    -0.00908
    -0.11927
    -0.01801
    -0.01206
    -0.01801
    -0.04482
     0.02368
    -0.03290
     0.01177
    -0.03588
     0.05049
     0.05645
     0.04453
     0.03560
     0.07729
     0.08623
     0.13984
     0.09814
     0.07134
     0.11303
     0.08921
     0.09814
     0.11899
     0.08921
     0.07729
     0.13388
     0.11601
     0.11601
     0.10112
     0.11303
     0.03262
     0.04453
     0.02964
     0.08325
     0.03858
     0.08921
     0.05942
     0.06240
     0.09516
     0.04155
     0.05049
     0.08623
     0.04751
     0.07134
     0.07729
     0.05049
     0.05049
    -0.00312
     0.01773
     0.02666
     0.05942
     0.04453
     0.01773
     0.04751
     0.02666
     0.05049
     0.10112
     0.16366
     0.25897
     0.25599
     0.26195
     0.27386
     0.25004
     0.26493
     0.30365
     0.35428
     0.36321
     0.38406
     0.39002
     0.26195
     0.32449
     0.30067
     0.19940
     0.25599
     0.24110
     0.20834
     0.13686
     0.15175
     0.13388
     0.19643
     0.06836
     0.14877
     0.12197
     0.19047
     0.20834
     0.16664
     0.13686
     0.18749
     0.12793
     0.17856
     0.15473
     0.09516
     0.02666
     0.09814
     0.08623
     0.06240
    -0.04780
    -0.00014
    -0.05971
    -0.05077
    -0.05971
    -0.13119
    -0.19969
    -0.19671
    -0.21160
    -0.18778
    -0.20267
    -0.17586
    -0.23245
    -0.14906
    -0.22352
    -0.19671
    -0.25926
    -0.28308
    -0.19671
    -0.20267
    -0.23245
    -0.22649
    -0.25330
    -0.23841
    -0.18182
    -0.20565
    -0.10140
    -0.14012
    -0.17884
    -0.12821
    -0.05077
    -0.02099
     0.07432
     0.10112
     0.06836
     0.11303
     0.10708
    -0.04184
    -0.02397
    -0.00014
     0.11303
     0.04155
     0.00879
    -0.06269
    -0.12821
    -0.12523
    -0.17884
    -0.19671
    -0.29797
    -0.34563
    -0.37541
    -0.41115
    -0.44093
    -0.44093
    -0.39626
    -0.41413
    -0.43795
    -0.42306
    -0.42604
    -0.40817
    -0.41711
    -0.38434
    -0.37839
    -0.29202
    -0.29797
    -0.25032
    -0.23841
    -0.12821
    -0.12523
    -0.04482
    -0.02397
    -0.00014
     0.07432
     0.09814
     0.06538
     0.19940
     0.22621
     0.24110
     0.29471
     0.32747
     0.26195
     0.32747
     0.28875
     0.35130
     0.36321
     0.33641
     0.33045
     0.27982
     0.27386
     0.20536
     0.21430
     0.21430
     0.23217
     0.11899
     0.14282
     0.12793
     0.15473
    -0.02099
     0.04751
     0.01177
     0.01475
     0.01177
     0.13388
     0.08921
     0.09516
     0.04453
     0.01177
     0.03262
     0.09219
     0.00581
     0.04453
     0.06836
     0.05049
     0.02666
     0.06836
    -0.00610
     0.03560
     0.01177
     0.01773
    -0.02397
    -0.01206
    -0.07162
    -0.11630
    -0.10438
    -0.02695
    -0.05971
    -0.08056
    -0.06864
     0.02071
     0.01475
    -0.03588
    -0.03588
    -0.05971
     0.04453
     0.13984
     0.09219
     0.16962
     0.21430
     0.21430
     0.32152
     0.33939
     0.32747
     0.32747
     0.41980
     0.42576
     0.51808
     0.51213
     0.44363
     0.29173
     0.29173
     0.36619
     0.38406
     0.35726
     0.27088
     0.18749
     0.08623
     0.13984
     0.09516
    -0.01801
    -0.04184
    -0.07758
    -0.10736
    -0.05375
    -0.15204
    -0.16097
    -0.21458
    -0.14012
    -0.20565
    -0.18778
    -0.21756
    -0.24436
    -0.29499
    -0.26223
    -0.24436
    -0.18182
    -0.28904
    -0.24734
    -0.22352
    -0.23543
    -0.25032
    -0.22352
    -0.21756
    -0.18480
    -0.19373
    -0.18778
    -0.14608
    -0.17288
    -0.09247
    -0.03588
     0.08325
     0.13090
     0.01177
     0.04751
     0.11006
     0.13388
    -0.00014
     0.07729
     0.16069
     0.10410
     0.09516
     0.01177
     0.02071
    -0.02397
    -0.07758
    -0.20862
    -0.13714
    -0.14310
    -0.23245
    -0.25628
    -0.26223
    -0.28010
    -0.22947
    -0.25032
    -0.26819
    -0.25628
    -0.19075
    -0.18778
    -0.19373
    -0.17884
    -0.22054
    -0.19373
    -0.24139
    -0.21160
    -0.19969
    -0.24436
    -0.22352
    -0.19373
    -0.21160
    -0.21160
    -0.25032
    -0.22649
    -0.21160
    -0.14906
    -0.13714
    -0.10140
    -0.14310
    -0.15501
    -0.12523
    -0.00014
    -0.05077
    -0.04780
    -0.14012
    -0.12821
    -0.05077
    -0.02695
    -0.02993
    -0.01206
     0.00581
    -0.00312
    -0.02993
    -0.01503
    -0.06864
    -0.02099
     0.02666
     0.05942
     0.04751
     0.08325
     0.05942
     0.03560
     0.05347
     0.06836
     0.08921
     0.03262
     0.04453
     0.01773
     0.02368
     0.09814
    -0.00014
     0.04453
    -0.03290
     0.03262
     0.11006
     0.01177
     0.00879
    -0.01503
     0.04751
     0.06240
     0.02368
     0.05347
     0.05942
     0.03560
     0.11006
     0.08623
     0.08027
    -0.00014
    -0.02993
     0.05645
     0.10410
     0.08325
     0.07134
     0.01177
     0.05049
     0.06538
     0.07729
     0.05347
     0.13090
     0.05645
     0.02071
     0.07729
     0.02964
     0.13090
     0.12495
     0.17260
     0.15771
     0.12197
     0.14282
     0.07729
     0.14877
     0.16366
     0.20238
     0.17558
     0.14580
     0.16962
     0.25301
     0.34236
     0.40789
     0.28875
     0.22323
     0.35428
     0.50021
     0.58659
     0.53298
     0.53000
     0.77124
     0.77124
     0.91420
     0.89335
     0.82783
     0.75933
     0.74444
     0.61339
     0.61935
     0.60445
     0.52106
     0.40789
     0.43171
     0.39002
     0.23217
     0.08325
     0.04453
    -0.04482
    -0.07460
    -0.12225
    -0.05375
    -0.08651
    -0.08353
    -0.02099
     0.09516
     0.15175
     0.20238
     0.40193
     0.51808
     0.38704
     0.10112
     0.12197
     0.30365
     0.40491
     0.43171
     0.44660
     0.35130
     0.19047
     0.10708
     0.08325
     0.06240
     0.06240
    -0.02099
    -0.05375
    -0.14906
    -0.13119
    -0.19373
    -0.11332
    -0.19075
    -0.22054
    -0.18778
    -0.18480
    -0.17884
    -0.18182
    -0.17884
    -0.15799
    -0.17288
    -0.16693
    -0.19075
    -0.11630
    -0.15799
    -0.17288
    -0.11034
    -0.04184
    -0.08056
    -0.08949
    -0.07460
    -0.09545
    -0.09545
    -0.07758
    -0.03588
    -0.01503
    -0.08949
    -0.07460
    -0.04184
    -0.04482
    -0.07758
    -0.10736
    -0.05673
    -0.05971
    -0.11630
    -0.05673
    -0.08651
    -0.17288
    -0.14906
    -0.11332
    -0.07162
    -0.07162
    -0.08056
    -0.14012
    -0.09843
    -0.16097
    -0.15501
    -0.16991
    -0.12225
    -0.17586
    -0.17884
    -0.15204
    -0.20267
    -0.22947
    -0.20267
    -0.20267
    -0.15204
    -0.19075
    -0.24436
    -0.20862
    -0.26819
    -0.24734
    -0.28010
    -0.25032
    -0.16097
    -0.24139
    -0.30393
    -0.28606
    -0.30393
    -0.25330
    -0.35754
    -0.31584
    -0.30989
    -0.32478
    -0.32478
    -0.30989
    -0.31882
    -0.34563
    -0.27415
    -0.37839
    -0.25926
    -0.27415
    -0.23245
    -0.26819
    -0.19671
    -0.27713
    -0.20267
    -0.26521
    -0.16097
    -0.18480
    -0.09247
    -0.16395
    -0.10736
    -0.12523
    -0.14608
    -0.14012
    -0.13714
    -0.04482
    -0.08056
    -0.01801
    -0.04184
    -0.03886
     0.02666
     0.00581
    -0.01206
    -0.05375
    -0.06864
    -0.00312
    -0.02099
    -0.09247
    -0.14906
    -0.05077
    -0.05971
     0.09814
     0.13090
     0.14877
     0.25599
     0.25599
     0.31258
     0.25301
     0.22323
     0.27088
     0.44660
     0.53595
     0.65509
     0.71167
     0.73550
     0.78911
     0.78018
     0.74741
     0.87250
     0.82485
     0.84272
     0.84570
     0.81889
     0.81294
     0.81592
     0.78911
     0.72359
     0.69083
     0.61935
     0.60445
     0.56276
     0.53893
     0.42278
     0.34236
     0.25897
     0.16069
     0.12495
     0.13984
     0.13984
     0.05645
     0.00581
    -0.01801
     0.04155
     0.01475
     0.01773
    -0.02993
    -0.07162
    -0.03886
    -0.06566
    -0.07758
    -0.06566
    -0.07460
    -0.11927
    -0.05971
    -0.05077
    -0.04482
    -0.09247
    -0.06864
    -0.05375
    -0.11332
    -0.03588
    -0.11034
    -0.09247
    -0.11927
    -0.10736
    -0.08949
    -0.10736
    -0.09247
    -0.16395
    -0.12821
    -0.14608
    -0.09545
    -0.20267
    -0.23245
    -0.22947
    -0.19373
    -0.15501
    -0.16991
    -0.17586
    -0.27117
    -0.24734
    -0.25628
    -0.23543
    -0.22649
    -0.25032
    -0.27415
    -0.27117
    -0.22352
    -0.26521
    -0.23841
    -0.33073
    -0.24139
    -0.28010
    -0.22947
    -0.19671
    -0.19373
    -0.20267
    -0.24734
    -0.16395
    -0.13417
    -0.12523
    -0.15501
    -0.08353
    -0.03886
    -0.07460
    -0.02397
     0.00879
    -0.02993
     0.00581
     0.01177
     0.05049
    -0.04482
    -0.02993
     0.02666
     0.07134
     0.09219
     0.03560
