# Supplementary material for: Software algorithm and hardware design for real-time implementation of new spectral estimator
Source: Biomed Eng Online. 2014 May 9;13:61. doi: 10.1186/1475-925X-13-61 (PMC4057578; doi:10.1186/1475-925X-13-61)
Supplement: Additional file 2 — txtfiles.zip. [file 1475-925X-13-61-S2.zip › FILE169.TXT]

    -0.05413
    -0.37774
    -0.11374
     0.27800
    -0.09671
    -0.17336
     0.00548
     0.13323
     0.05658
     0.17581
     0.13323
     0.32058
     0.28652
     0.42277
     0.42277
     0.45684
     0.79748
     0.37168
     0.48239
     0.82303
     0.70381
     0.66123
     0.96781
     0.96781
     1.15516
     1.17219
     1.38510
     1.47026
     1.49581
     1.71723
     1.89607
     1.61503
     1.36807
     1.14665
     1.07852
     1.20626
     0.78897
     0.35464
     0.59310
     0.49942
     0.43981
     0.09064
    -0.14781
    -0.40329
    -0.59065
    -0.61619
    -0.49697
    -0.57361
    -0.41181
    -0.34368
    -0.02858
     0.55052
     0.41426
     0.43129
     1.11258
     1.47877
     1.96419
     2.87542
     3.88033
     5.89013
     6.53736
     6.41813
     4.70639
     1.87052
    -1.57000
    -0.65026
     0.26097
     1.13813
     1.26587
     0.73787
     0.15026
    -1.66368
    -4.21000
    -6.16872
    -7.08846
    -6.84149
    -5.49594
    -3.43504
    -2.71116
    -2.37052
    -1.61258
    -1.31452
    -1.11013
    -0.47994
     0.58458
     1.15516
     1.59800
     2.09194
     2.28781
     2.43258
     2.27929
     2.34742
     2.33039
     2.24523
     2.01529
     1.74278
     1.47026
     1.52136
     1.29994
     0.58458
     0.55052
     0.03955
    -0.47994
    -0.56510
    -0.51400
    -0.53955
    -1.05052
    -1.39116
    -1.60407
    -1.88510
    -1.83400
    -2.11504
    -2.32794
    -2.14058
    -2.11504
    -2.02987
    -1.42523
    -1.31452
    -1.39116
    -0.72690
    -0.76949
    -0.69284
    -0.50548
    -0.48845
    -0.33516
    -0.25000
    -0.13077
    -0.14781
    -0.25000
    -0.19039
    -0.17336
    -0.41181
    -0.19890
    -0.27555
    -0.36923
    -0.29258
    -0.22445
    -0.51400
    -0.42884
    -0.45439
    -0.15632
    -0.03710
    -0.16484
    -0.25852
    -0.24148
     0.12471
     0.08213
     0.15026
     0.03955
     0.38871
     0.41426
     0.48239
     0.65271
     0.32910
     0.31206
     0.24394
     0.40574
     0.55903
     0.46535
     0.38019
     0.11619
     0.33761
     0.45684
     0.67826
     0.15877
     0.34613
     0.33761
     0.37168
     0.43129
     0.66974
     0.69529
     0.46535
     0.60161
     0.93374
     1.18923
     1.20626
     0.97632
     0.99336
     1.12961
     1.42768
     1.04445
     1.36807
     1.41916
     1.22329
     1.31697
     1.50432
     1.65761
     1.52136
     1.33400
     1.31697
     1.01890
     0.92523
     0.87413
     0.68677
     0.78897
     0.78897
     0.53348
     0.71232
     1.01890
     0.72084
     0.27800
     0.31206
     0.37168
     0.15877
     0.27800
     0.61865
     0.89968
     0.93374
     1.03594
     1.24032
     1.61503
     2.12600
     3.06278
     3.23310
     3.17349
     2.07490
     2.15155
     2.60291
     4.16987
     5.22588
     3.39491
     0.99336
    -0.95684
    -2.21723
    -2.37904
    -0.98239
    -1.14420
    -2.60045
    -3.86936
    -3.88639
    -3.21362
    -3.14549
    -3.69904
    -3.86936
    -3.37542
    -2.82187
    -1.97026
    -1.22936
    -0.17336
     0.78897
     1.67465
     1.70871
     1.72574
     2.06639
     2.09194
     2.02381
     1.93013
     1.60652
     1.18071
     0.75490
     0.71232
     0.53348
     0.23542
    -0.07116
     0.10768
     0.44832
     0.40574
     0.24394
    -0.19890
    -0.10523
    -0.12226
     0.08213
    -0.23297
     0.15026
    -0.13929
    -0.13077
     0.20987
     0.22690
     0.09916
    -0.25000
    -0.26703
    -0.27555
    -0.48845
    -0.24148
    -0.64174
    -0.32665
    -0.48845
    -0.42032
    -0.49697
    -0.07968
    -0.43736
    -0.76949
    -0.44587
    -0.29258
    -0.29258
    -0.49697
    -0.43736
    -0.57361
    -0.20742
    -0.02007
    -0.09671
    -0.03710
    -0.13929
    -0.15632
    -0.22445
    -0.00303
     0.02252
    -0.12226
    -0.14781
     0.16729
     0.26948
     0.06510
     0.06510
     0.07361
     0.44832
     0.57606
     0.39723
     0.14174
     0.25245
     0.34613
     0.32910
     0.37168
     0.54200
     0.27800
     0.39723
     0.45684
     0.41426
     0.21839
    -0.13929
    -0.14781
    -0.02858
     0.31206
     0.46535
    -0.09671
    -0.19890
    -0.29258
     0.06510
     0.01400
     0.33761
    -0.09671
    -0.17336
     0.19284
     0.21839
     0.35464
     0.10768
    -0.19039
     0.04806
     0.35464
     0.66974
     0.26097
     0.22690
    -0.08819
     0.21839
     0.13323
     0.47387
     0.45684
    -0.04561
     0.17581
     0.59310
     0.62716
     0.35464
     0.24394
     0.19284
     0.64419
     0.66974
     0.71232
     0.67826
     0.49942
     0.62716
     0.46535
     0.67826
     1.05297
     0.58458
     0.51645
     0.50794
     0.79748
     0.60161
     0.40574
     0.20135
     0.50794
     0.28652
     0.18432
    -0.02858
     0.09064
    -0.08819
    -0.07968
     0.00548
     0.20135
    -0.03710
    -0.22445
     0.04806
     0.25245
    -0.07116
    -0.07968
     0.06510
     0.32910
     0.34613
     0.66974
     0.62716
     0.47387
     0.38019
     0.45684
     0.55052
     0.83155
     0.67826
     0.47387
     0.76342
     0.83155
     0.88265
     0.66123
     0.50794
     0.58458
     0.66974
     0.95077
     1.06148
     0.77194
     0.45684
     0.76342
     0.86561
     1.18071
     1.16368
     0.73787
     0.78045
     0.94226
     1.02742
     0.83155
     0.42277
     0.22690
     0.20135
     0.49942
     0.55052
     0.13323
    -0.10523
    -0.45439
    -0.58213
    -0.44587
    -0.15632
    -0.59916
    -0.80355
    -0.68432
    -0.53103
    -0.36071
    -0.50548
    -0.62471
    -0.64174
    -0.25852
    -0.06265
    -0.14781
     0.00548
    -0.24148
    -0.14781
     0.02252
     0.52497
     0.44832
     0.06510
     0.15877
     0.25245
     0.53348
     0.21839
    -0.10523
     0.20135
    -0.10523
     0.23542
     0.32910
     0.19284
     0.03103
    -0.00303
    -0.32665
     0.14174
     0.03955
    -0.19890
    -0.25000
    -0.26703
    -0.02007
    -0.00303
    -0.23297
    -0.12226
     0.00548
    -0.01155
     0.11619
     0.09064
    -0.04561
    -0.00303
    -0.09671
     0.32910
     0.38019
     0.20135
     0.20987
     0.52497
     0.62716
     0.63568
     0.26097
     0.37168
     0.41426
     0.48239
     0.61865
     0.44832
     0.47387
     0.14174
     0.22690
     0.20987
     0.72935
     0.31206
     0.00548
    -0.09671
     0.04806
     0.10768
     0.16729
    -0.11374
    -0.07116
    -0.11374
     0.31206
     0.20987
     0.21839
    -0.07968
    -0.17336
    -0.19039
     0.26097
     0.39723
     0.26097
    -0.02858
     0.08213
     0.19284
     0.38871
     0.26097
     0.18432
    -0.03710
    -0.02007
     0.17581
     0.24394
     0.20987
     0.13323
    -0.42032
     0.14174
     0.29503
     0.04806
    -0.28407
    -0.40329
    -0.21594
    -0.04561
    -0.21594
    -0.43736
    -0.37774
    -0.38626
    -0.25852
    -0.18187
    -0.21594
    -0.42032
    -0.63323
    -0.27555
    -0.02858
     0.05658
     0.09064
     0.15877
     0.10768
     0.39723
     0.27800
     0.79748
     0.85710
     0.80600
     0.91671
     0.84858
     0.95929
     0.95929
     1.04445
     0.97632
     1.50432
     1.41065
     1.26587
     1.38510
     1.64058
     1.70871
     1.47026
     1.21477
     0.96781
     1.01890
     1.36807
     1.33400
     1.24884
     0.84858
     0.46535
     0.27800
     0.46535
     0.28652
    -0.25852
    -0.69284
    -0.70987
    -0.71839
    -0.61619
    -0.70987
    -0.58213
    -0.75245
    -0.72690
    -0.47994
    -0.32665
    -0.19890
    -0.20742
    -0.31813
     0.21839
     0.39723
     0.51645
     0.54200
     0.36316
     0.35464
     0.65271
     0.13323
     0.27800
     0.19284
    -0.01155
    -0.00303
    -0.30961
    -0.45439
    -0.70987
    -1.25491
    -1.15271
    -1.09310
    -0.88871
    -1.15271
    -1.16974
    -1.34858
    -1.28045
    -1.16123
    -1.03349
    -0.88020
    -0.82910
    -0.68432
    -0.51400
    -0.51400
     0.03955
    -0.22445
    -0.41181
     0.09064
     0.15026
    -0.16484
     0.32058
     0.03955
     0.00548
    -0.19890
    -0.15632
    -0.00303
    -0.04561
    -0.23297
    -0.35219
    -0.58213
    -0.52252
    -0.59065
    -1.09310
    -0.85465
    -0.80355
    -1.11865
    -0.82910
    -0.90574
    -0.59065
    -0.56510
    -0.63323
    -0.14781
    -0.03710
     0.48239
     0.38871
     0.85710
     0.70381
     0.70381
     0.69529
     1.24032
     1.58097
     1.36807
     0.84858
     1.05297
     1.07852
     0.91671
     0.61013
     0.51645
     0.38871
     0.09916
    -0.08819
    -0.06265
     0.04806
    -0.10523
    -0.52252
    -0.53955
    -0.21594
    -0.13077
    -0.21594
    -0.02858
    -0.08819
    -0.12226
    -0.25000
    -0.04561
     0.08213
    -0.07116
    -0.13077
    -0.24148
    -0.20742
    -0.17336
    -0.14781
    -0.46290
    -0.13077
    -0.07968
     0.05658
     0.21839
     0.12471
    -0.02858
    -0.42032
    -0.47142
    -0.13077
    -0.08819
     0.14174
    -0.12226
    -0.04561
     0.20987
     0.26097
     0.00548
     0.14174
    -0.03710
    -0.19890
    -0.06265
     0.35464
     0.37168
     0.37168
     0.26948
     0.53348
     0.87413
     0.88265
     0.79748
     0.49090
     0.78897
     1.01039
     0.66123
     0.64419
     0.84006
     0.51645
     0.28652
     0.15877
    -0.30961
    -0.69284
    -1.11865
    -1.00794
    -0.78652
    -0.82058
    -0.53955
    -1.04200
    -0.70136
    -0.28407
     0.45684
     1.21477
     2.33039
     1.81090
     0.21839
    -0.85465
    -1.57000
    -1.93620
    -3.43504
    -2.24278
    -0.23297
     0.47387
     0.04806
    -0.88871
    -2.21723
    -2.84742
    -2.42162
    -2.24278
    -2.28536
    -2.15762
    -1.58703
    -0.61619
     0.37168
     0.89968
     1.27439
     1.64910
     2.44110
     2.54329
     2.16858
     1.07000
     0.96781
     1.45323
     1.79387
     1.98974
     1.53839
     1.48729
     1.78536
     2.21116
     2.53478
     2.09194
     1.47877
     0.78045
     0.63568
     0.76342
     0.99336
     0.55052
    -0.19039
    -0.63323
    -0.66729
    -0.46290
    -0.53955
    -0.82910
    -1.23787
    -1.58703
    -1.22084
    -1.32303
    -1.26342
    -1.33155
    -1.53594
    -1.05903
    -0.65878
    -0.87168
    -0.89723
    -0.99090
    -0.80355
    -0.63323
    -0.56510
    -0.38626
    -0.59916
    -0.67581
    -0.47994
    -0.17336
    -0.01155
    -0.11374
    -0.25000
    -0.16484
    -0.10523
    -0.00303
    -0.13077
    -0.09671
     0.00548
     0.06510
     0.03955
     0.63568
     0.56755
     0.17581
     0.18432
     0.34613
     0.48239
     0.02252
    -0.13077
    -0.02858
     0.00548
     0.21839
     0.16729
    -0.10523
    -0.01155
    -0.19039
    -0.24148
    -0.24148
    -0.27555
    -0.42032
    -0.52252
    -0.33516
    -0.13929
    -0.14781
    -0.32665
    -0.38626
    -0.02007
     0.11619
    -0.28407
    -0.31813
    -0.38626
    -0.39478
    -0.21594
    -0.00303
     0.25245
    -0.07968
    -0.01155
     0.11619
     0.32910
     0.38871
     0.20135
    -0.05413
     0.20987
     0.31206
     0.69529
     0.49942
     0.16729
     0.28652
     0.48239
     0.48239
     0.95077
     0.64419
     0.37168
     0.45684
     0.77194
     0.81452
     0.85710
     0.76342
     0.80600
     1.04445
     1.58097
     1.71723
     1.69168
     1.64058
     1.40213
     1.45323
     1.54690
     1.42768
     1.04445
     1.25736
     1.17219
     1.64058
     1.82794
     1.40213
     0.99336
     1.64058
     2.39852
     1.12110
    -1.54445
    -2.32794
    -1.75736
    -1.33155
    -1.19529
    -2.83039
    -4.66988
    -5.70884
    -5.45336
    -4.00562
    -3.56278
    -4.37181
    -5.13826
    -4.28665
    -3.72458
    -2.98368
    -2.37904
    -1.95323
    -1.08458
    -0.57361
     0.20987
     1.57245
     1.74278
     1.64910
     2.46665
     3.01168
     2.83284
     2.79026
     2.11749
     1.59800
     2.14303
     2.07490
     1.71723
     1.58097
     1.30845
     1.28290
     1.11258
     1.85348
     2.22819
     1.78536
     1.82794
     1.63207
     1.54690
     1.19774
     1.12961
     0.95077
     1.19774
     1.51284
     1.61503
     1.11258
     0.88265
     0.68677
     0.57606
     0.82303
     0.89116
     0.25245
    -0.02858
    -0.19039
     0.06510
     0.09916
    -0.21594
    -0.24148
    -0.11374
    -0.12226
     0.08213
     0.08213
    -0.14781
     0.01400
    -0.07116
     0.24394
     0.60161
     0.50794
     0.11619
     0.34613
     0.71232
     0.99336
     0.97632
     0.89116
     0.83155
     0.81452
     1.01890
     0.84858
     0.95077
     0.84858
     0.79748
     0.57606
     1.07000
     0.91671
     0.54200
     0.67826
     0.34613
     0.46535
     0.29503
     0.15877
    -0.00303
    -0.40329
    -0.40329
    -0.32665
    -0.16484
    -0.65878
    -0.85465
    -0.97387
    -0.63323
    -0.57361
    -0.88020
    -0.80355
    -0.74394
    -0.66729
    -0.68432
    -0.60768
    -0.43736
    -0.46290
    -0.10523
     0.00548
    -0.10523
    -0.04561
    -0.17336
    -0.21594
     0.03955
     0.30355
     0.16729
    -0.09671
     0.20135
     0.23542
     0.19284
     0.26948
    -0.19890
     0.03955
    -0.01155
     0.32910
     0.44832
     0.43981
     0.07361
     0.40574
     0.50794
     1.16368
     0.92523
     0.51645
     0.69529
     0.65271
     1.10406
     1.19774
     1.25736
     1.05297
     0.80600
     1.12110
     1.25736
     1.39361
     1.25736
     1.28290
     0.69529
     1.09555
     1.35955
     0.53348
     0.31206
     0.04806
    -1.60407
    -3.58833
    -4.91684
    -5.18936
    -4.15891
    -2.76226
    -3.84381
    -5.33413
    -5.77697
    -5.53001
    -5.04459
    -4.02265
    -3.58833
    -3.20510
    -2.85594
    -1.28045
    -0.19039
     0.66974
     1.84497
     2.67103
     2.79878
     2.57736
     2.67103
     3.17349
     3.59929
     2.77323
     2.23671
     1.85348
     1.97271
     1.29142
     0.72084
     1.03594
     0.74639
     0.55052
    -0.01155
    -0.18187
    -0.06265
     0.05658
     0.44832
     0.35464
     0.31206
     0.35464
    -0.01155
    -0.45439
     0.23542
     0.31206
     0.19284
     0.26948
    -0.07116
     0.09916
    -0.25000
    -0.23297
    -0.15632
    -0.38626
    -0.51400
    -0.51400
    -0.54807
    -0.44587
    -0.53103
    -0.88020
    -0.60768
    -0.49697
    -0.52252
    -0.65878
    -0.76097
    -0.60768
    -0.60768
    -0.67581
    -0.43736
    -0.45439
    -0.44587
    -0.32665
    -0.09671
     0.08213
     0.00548
    -0.43736
    -0.14781
     0.38019
     0.33761
     0.21839
     0.26097
     0.03955
     0.15026
     0.21839
     0.39723
     0.40574
     0.24394
     0.43981
     0.23542
     0.38871
     0.50794
     0.26948
     0.16729
     0.74639
     0.66123
     0.54200
     0.64419
     0.65271
     0.63568
     0.80600
     0.72084
     1.11258
     1.25736
     1.29142
     1.18071
     0.88265
     1.14665
     1.07000
     0.89116
     1.40213
     1.07000
     0.89116
     1.21477
     1.05297
     0.93374
     0.66974
     0.34613
     0.49942
     0.59310
     0.54200
     0.15877
    -0.03710
     0.06510
    -0.07116
    -0.15632
     0.02252
    -0.17336
    -0.38626
    -0.13929
    -0.19890
    -0.20742
    -0.32665
    -0.49697
    -0.34368
    -0.32665
    -0.57361
    -0.50548
    -0.44587
    -0.38626
    -0.48845
    -0.66729
    -0.68432
    -0.26703
    -0.36923
    -0.30961
    -0.28407
    -0.12226
    -0.17336
    -0.47142
    -0.30961
    -0.08819
     0.25245
     0.28652
    -0.16484
    -0.25852
     0.29503
     0.50794
     0.25245
     0.48239
     0.18432
    -0.34368
     0.10768
     0.32910
     0.31206
    -0.02858
    -0.43736
    -0.38626
    -0.13929
    -0.33516
    -0.34368
    -0.51400
    -0.51400
    -0.19039
    -0.69284
    -0.71839
    -0.93129
    -0.91426
    -0.47142
    -0.13077
    -0.25000
    -0.41181
    -0.41181
    -0.36923
     0.19284
    -0.06265
     0.04806
    -0.20742
     0.09064
     0.53348
     0.30355
     0.23542
     0.26097
    -0.04561
    -0.01155
     0.25245
     0.21839
     0.24394
    -0.19039
     0.03103
     0.22690
     0.24394
     0.17581
    -0.08819
    -0.27555
    -0.22445
    -0.03710
    -0.03710
     0.08213
    -0.30110
    -0.28407
    -0.06265
    -0.23297
    -0.14781
    -0.43736
    -0.34368
    -0.21594
    -0.28407
    -0.11374
    -0.19039
    -0.22445
    -0.30961
    -0.27555
    -0.11374
     0.14174
    -0.09671
    -0.20742
    -0.10523
    -0.11374
    -0.25000
    -0.18187
    -0.32665
    -0.16484
    -0.02007
    -0.03710
    -0.02007
    -0.25852
    -0.30110
    -0.17336
    -0.36071
     0.05658
    -0.29258
    -0.46290
    -0.49697
    -0.23297
    -0.19039
    -0.43736
    -0.59916
    -0.28407
    -0.02858
     0.19284
    -0.17336
    -0.26703
    -0.24148
    -0.03710
    -0.02007
     0.12471
     0.36316
     0.09064
     0.26097
     0.55052
     0.78897
     0.65271
     0.39723
     0.55903
     0.77194
     0.89968
     1.03594
     0.94226
     0.75490
     0.72084
     0.84006
     1.08703
     1.26587
     1.17219
     0.78897
     0.84858
     1.16368
     1.24884
     1.11258
     0.86561
     1.07852
     1.28290
     1.25736
     1.26587
     0.97632
     1.02742
     1.07000
     0.99336
     1.22329
     1.29994
     0.72935
     0.63568
     0.84006
     0.89968
     0.59310
     0.40574
     0.43981
     0.45684
     0.40574
     0.53348
     0.27800
     0.15026
    -0.07968
    -0.38626
    -0.19890
    -0.13929
    -0.14781
    -0.08819
     0.37168
     0.70381
     0.96781
     0.44832
    -0.05413
    -0.21594
     0.35464
     0.67826
     0.36316
     0.13323
    -0.07968
    -0.56510
    -1.29749
    -1.51039
    -1.17826
    -1.05903
    -1.30600
    -1.25491
    -1.42523
    -1.86807
    -1.50187
    -1.13568
    -1.38265
    -1.88510
    -2.15762
    -1.46781
    -0.42032
     0.15026
    -0.29258
    -0.30961
    -0.40329
    -0.30961
     0.42277
     0.40574
     0.38871
     0.35464
    -0.01155
     0.11619
     0.27800
     0.52497
     0.76342
     0.56755
     0.78045
     0.97632
     0.83155
     1.16368
     1.24032
     0.61865
     0.01400
     0.40574
     0.90819
     0.78897
     0.66974
     0.72935
     0.68677
     0.82303
     0.94226
     0.53348
     0.32058
     0.17581
    -0.15632
    -0.16484
    -0.02007
    -0.21594
    -0.36071
    -0.26703
    -0.24148
    -0.32665
    -0.42884
    -0.82910
    -0.84613
    -0.94832
    -0.99090
    -0.70987
    -0.81207
    -0.87168
    -0.81207
    -0.76097
    -0.12226
    -0.07968
    -0.66729
    -0.62471
    -0.47994
    -0.42032
    -0.52252
    -0.78652
    -0.81207
    -0.66729
    -0.42032
    -0.22445
    -0.29258
    -0.56510
    -0.43736
    -0.71839
    -0.06265
    -0.19890
    -0.54807
    -0.45439
     0.00548
     0.13323
    -0.07968
     0.13323
    -0.00303
    -0.11374
     0.12471
     0.22690
     0.08213
     0.08213
     0.03955
    -0.13929
     0.36316
     0.59310
     0.27800
     0.43129
     0.57606
     0.57606
     0.61013
     0.65271
     0.61013
     0.65271
     0.89116
     1.18923
     1.10406
     1.00187
     0.83155
     0.68677
     0.71232
     1.05297
     0.71232
     0.31206
     0.16729
     0.08213
     0.03103
    -0.01155
    -0.14781
    -0.40329
    -0.40329
    -0.26703
    -0.19039
    -0.29258
    -0.64174
    -0.78652
    -0.77800
    -0.09671
    -0.22445
    -0.44587
    -0.53955
    -0.25000
    -0.20742
    -0.10523
    -0.28407
    -0.12226
    -0.16484
    -0.18187
     0.08213
     0.24394
     0.17581
     0.20987
     0.16729
     0.61013
     0.63568
     0.38871
     0.44832
     0.43129
     0.22690
     0.04806
    -0.19039
    -0.48845
    -0.53955
    -0.38626
    -0.72690
    -1.10161
    -1.22936
    -1.45078
    -2.00433
    -1.78291
    -1.44226
    -0.73542
     0.44832
     1.98974
     1.81942
     2.21968
     3.81220
     3.37787
     2.67103
     2.31336
     2.50923
     2.94355
     3.19903
     3.48007
     3.07129
     2.56884
     1.97271
     0.89968
    -0.15632
    -0.06265
    -1.17826
    -1.22936
    -1.24639
    -1.26342
    -1.42523
    -2.26833
    -2.30239
    -2.48123
    -3.16252
    -2.04691
    -0.65026
    -0.49697
    -0.22445
     0.20135
    -0.16484
    -0.24148
    -0.13077
    -0.30961
    -0.13929
    -0.90574
    -0.91426
    -0.05413
     1.22329
     1.36807
     0.85710
     0.09064
    -0.01155
    -0.01155
    -0.43736
    -0.32665
    -0.34368
    -0.68432
    -0.99942
    -1.25491
    -1.29749
    -1.05903
    -0.76949
    -0.57361
    -0.68432
    -1.18678
    -0.99090
    -1.29749
    -1.31452
    -1.08458
    -1.03349
    -1.02497
    -1.09310
    -1.14420
    -0.69284
    -0.89723
    -0.82910
    -0.59065
    -0.54807
    -0.33516
    -0.50548
    -0.48845
    -0.54807
    -0.12226
     0.12471
    -0.07116
    -0.07968
     0.29503
     0.20987
     0.20135
     0.72935
     0.58458
     0.73787
     0.69529
     0.80600
     0.91671
     1.00187
     1.19774
     1.12110
     0.93374
     0.92523
     1.08703
     0.79748
     0.75490
     0.87413
     0.72084
     0.60161
     0.56755
     0.38019
     0.25245
     0.41426
     0.35464
     0.36316
     0.20987
     0.15877
     0.28652
     0.15026
     0.27800
     0.18432
     0.31206
     0.55052
     0.55052
     0.53348
     0.51645
     0.40574
     0.58458
     0.40574
     0.84858
     1.06148
     0.98484
     0.81452
     0.63568
     0.89968
     0.87413
     0.64419
     0.51645
     0.84858
     0.42277
     0.01400
    -0.23297
    -0.52252
    -0.93981
    -0.95684
    -1.17826
    -0.90574
    -0.97387
    -1.28897
    -1.45929
    -1.46781
    -1.30600
    -1.43374
    -1.66368
    -1.11013
    -0.98239
    -0.58213
    -0.33516
    -0.24148
    -0.22445
    -0.19039
    -0.05413
     0.14174
     0.47387
     0.63568
     0.36316
     0.56755
     0.64419
     0.74639
     0.60161
     0.89116
     0.77194
     0.55052
     0.93374
     1.03594
     1.12110
     0.78897
     0.68677
     0.64419
     0.88265
     0.66123
     0.54200
     0.38871
     0.37168
     0.39723
     0.26097
     0.32910
     0.31206
     0.10768
    -0.08819
     0.03955
     0.14174
     0.21839
    -0.00303
     0.04806
     0.20987
     0.23542
     0.20135
     0.01400
     0.01400
    -0.06265
    -0.07116
     0.12471
     0.16729
    -0.03710
    -0.08819
    -0.06265
    -0.19039
    -0.47142
    -0.57361
    -0.25000
    -0.15632
     0.43981
     0.39723
     0.38871
     1.15516
     0.73787
     0.26097
    -0.03710
     0.85710
     0.76342
     1.38510
     1.05297
     1.26587
     0.78897
     1.41065
     1.70871
     1.45323
    -1.34858
    -3.69904
    -2.41310
    -1.16974
     0.13323
     0.45684
    -0.25852
    -0.50548
    -1.17826
    -1.78291
    -1.40820
    -0.60768
     0.07361
     0.18432
    -0.07116
    -0.19039
     0.00548
     0.03955
    -0.14781
     0.08213
     0.03103
     0.50794
     0.30355
    -0.06265
    -0.30110
    -0.92278
    -0.90574
    -0.32665
     0.03955
     0.12471
    -0.11374
     0.13323
     0.44832
     0.71232
     0.72084
     0.31206
     0.49090
     0.33761
     0.46535
     0.24394
     0.49090
    -0.04561
    -0.30961
    -0.15632
     0.07361
    -0.16484
    -0.27555
    -0.30961
    -0.21594
     0.18432
     0.27800
     0.35464
     0.30355
     0.33761
     0.65271
     0.55903
     0.70381
     0.74639
     0.41426
     0.21839
     0.43981
     0.16729
    -0.31813
    -0.87168
    -1.01645
    -0.91426
    -1.10161
    -1.34007
    -1.68071
    -2.10652
    -1.97026
    -2.08097
    -1.89362
    -1.82549
    -2.22574
    -1.96174
    -1.68071
    -1.33155
    -1.01645
    -1.05052
    -0.81207
    -0.50548
    -0.16484
    -0.02007
     0.00548
    -0.30110
    -0.02858
     0.32058
     0.63568
     0.86561
     0.21839
     0.22690
     0.26097
     0.65271
     0.54200
     0.47387
     0.20987
     0.38871
     0.62716
     0.64419
     0.55903
     0.50794
     0.19284
     0.37168
     0.14174
     0.73787
     0.41426
    -0.05413
     0.12471
     0.08213
     0.31206
     0.10768
    -0.19890
    -0.05413
     0.08213
     0.15026
     0.17581
    -0.00303
    -0.37774
    -0.45439
    -0.53103
    -0.00303
     0.12471
    -0.46290
    -0.52252
    -0.42032
    -0.36071
    -0.30110
    -0.37774
    -0.32665
    -0.39478
    -0.34368
    -0.47994
    -0.19890
    -0.53103
    -0.35219
    -0.52252
    -0.02858
     0.20987
    -0.00303
    -0.30110
    -0.02858
     0.05658
     0.12471
    -0.09671
    -0.17336
    -0.29258
    -0.53955
    -0.86316
    -0.88871
    -1.12716
    -1.45078
    -1.29749
    -0.87168
    -0.08819
    -0.47994
    -1.36561
    -1.11013
    -0.45439
     0.10768
     0.14174
    -0.28407
    -0.45439
    -0.21594
     0.40574
     0.56755
     1.05297
     0.79748
     0.55052
    -0.19039
    -0.28407
    -0.33516
    -0.55658
    -0.27555
    -0.00303
     0.25245
     0.18432
    -0.33516
    -0.37774
    -0.20742
    -0.38626
    -0.29258
    -0.06265
     0.11619
     0.49942
     0.59310
     1.32548
     1.35955
     1.20626
     0.85710
     0.97632
     1.41065
     1.17219
     1.23181
     1.16368
     1.05297
     1.63207
     1.73426
     1.82794
     1.61503
     1.07852
     0.95077
     0.93374
     1.36807
     1.12110
     0.68677
     0.59310
     0.62716
     0.79748
     0.46535
     0.49942
     0.24394
     0.25245
     0.39723
     0.23542
     0.29503
    -0.14781
    -0.10523
    -0.19039
     0.13323
     0.25245
    -0.01155
    -0.25852
    -0.05413
    -0.08819
    -0.28407
    -0.09671
    -0.19890
    -0.10523
    -0.02858
     0.17581
     0.26948
     0.03955
     0.26097
    -0.30961
     0.19284
     0.14174
    -0.08819
     0.11619
     0.12471
     0.17581
     0.04806
    -0.28407
    -0.24148
    -0.40329
    -0.10523
    -0.10523
    -0.03710
    -0.25000
    -0.36923
    -0.83761
    -0.19890
    -0.15632
    -0.35219
    -0.36923
    -0.23297
    -0.19039
     0.03103
     0.03955
    -0.01155
     0.03955
    -0.03710
     0.21839
     0.41426
     0.32058
     0.29503
     0.31206
     0.32058
     0.70381
     0.66123
     0.37168
     0.33761
     0.37168
     0.38871
     0.43129
     0.47387
     0.20987
     0.05658
     0.05658
     0.03955
     0.07361
    -0.16484
    -0.36923
    -0.76097
    -0.49697
    -0.64174
    -1.25491
    -1.41671
    -1.51039
    -1.47632
    -1.41671
    -1.13568
    -1.33155
    -1.04200
    -1.09310
    -1.09310
    -1.44226
    -1.62110
    -1.05052
    -1.16123
    -0.65026
    -0.13077
    -0.25000
    -0.26703
    -0.35219
    -0.23297
     0.01400
    -0.18187
    -0.00303
    -0.05413
    -0.02858
    -0.24148
    -0.23297
    -0.22445
    -0.70987
    -0.87168
    -0.88020
    -0.79503
    -1.14420
    -1.19529
    -1.02497
    -0.68432
    -0.67581
    -0.84613
    -0.97387
    -1.15271
    -1.24639
    -1.28045
    -0.89723
    -0.51400
    -0.27555
    -0.19039
    -0.21594
     0.31206
     0.28652
    -0.16484
     0.05658
     0.11619
     0.43129
     0.55052
     0.45684
     0.62716
     0.62716
     0.79748
     0.58458
     0.82303
     0.81452
     0.66974
     0.53348
     0.89116
     0.85710
     0.60161
     0.91671
     0.94226
     0.52497
     0.49942
     0.58458
     0.75490
     0.77194
     0.90819
     0.66123
     0.79748
     0.97632
     1.18071
     0.73787
     1.04445
     1.28290
     1.00187
     1.11258
     1.24032
     1.24884
     1.35955
     1.55542
     1.92161
     1.76832
     1.37658
     1.34252
     0.95077
     1.14665
     1.04445
     1.30845
     1.13813
     1.35955
     1.01039
     1.05297
     0.96781
     0.65271
     0.37168
     0.27800
    -0.02007
    -0.30110
    -0.25000
     0.06510
     0.05658
    -0.07116
    -0.46290
    -0.82910
    -1.72329
    -1.51039
    -1.39968
    -1.58703
    -1.32303
    -1.38265
    -1.50187
    -1.94471
    -1.88510
    -1.52742
    -1.32303
    -1.17826
    -1.21232
    -1.05052
    -0.84613
    -0.25852
    -0.43736
    -0.27555
     0.05658
     0.02252
     0.31206
     0.20135
     0.20135
     0.02252
     0.03955
    -0.00303
     0.20135
     0.21839
     0.04806
     0.18432
     0.12471
    -0.01155
    -0.20742
    -0.05413
    -0.13077
    -0.07116
     0.04806
     0.22690
     0.04806
     0.38019
     0.19284
     0.22690
     0.26948
    -0.24148
    -0.10523
    -0.45439
    -1.12716
    -0.99942
    -0.36071
    -1.08458
    -1.63813
    -1.85955
    -1.92768
    -1.51039
    -2.15762
    -2.34497
    -2.40458
    -1.48484
    -0.87168
    -0.29258
    -0.61619
    -1.46781
    -1.62110
    -1.05903
    -1.30600
    -1.10161
     0.09064
     0.46535
     0.60161
     0.07361
    -0.73542
    -0.78652
    -0.42032
    -0.44587
    -0.50548
    -0.83761
    -0.85465
    -0.94832
    -1.21232
    -0.88020
    -0.78652
    -1.05903
    -1.13568
    -2.19168
    -2.66858
    -2.20871
    -1.28045
    -0.64174
    -1.01645
    -1.26342
    -1.42523
    -1.34007
    -1.31452
    -0.96536
    -0.70987
    -0.61619
    -0.05413
     0.04806
     0.18432
     0.34613
     0.48239
     0.15877
     0.39723
     0.66123
     0.48239
     0.51645
     0.26097
     0.55052
     0.51645
     0.61865
     0.46535
     0.60161
     0.32910
     0.61865
     0.39723
     0.92523
     0.85710
     0.61013
     0.80600
     0.88265
     0.69529
     0.78045
     0.60161
     0.68677
     0.82303
     0.94226
     0.67826
     0.78045
     0.61013
     0.58458
     0.65271
     0.72935
     0.59310
     0.20987
     0.30355
     0.32910
     0.54200
     0.34613
     0.16729
    -0.03710
    -0.25852
    -0.35219
    -0.70987
    -1.25491
    -1.46781
    -1.49336
    -1.09310
    -0.81207
    -0.71839
    -1.11013
    -1.01645
    -0.65026
    -0.64174
    -0.57361
    -0.67581
    -0.69284
    -0.05413
     0.51645
     0.61013
     0.71232
     0.77194
     0.85710
     0.72084
     0.60161
     0.71232
     0.26948
    -0.07968
     0.34613
     0.32910
    -0.09671
    -0.26703
    -0.50548
    -0.44587
    -0.30110
     0.08213
    -0.24148
    -0.39478
    -0.44587
    -0.34368
    -0.32665
     0.18432
    -0.19890
    -0.42884
    -0.46290
    -0.45439
    -0.16484
    -0.10523
    -0.25852
    -0.63323
    -0.59916
    -0.08819
    -0.13077
    -0.59065
    -0.68432
    -0.65878
    -0.98239
    -0.55658
    -0.40329
    -0.99090
    -1.08458
    -0.76949
     0.12471
     0.76342
     1.17219
     1.39361
     1.88755
     2.03232
     1.74278
     1.49581
     1.35103
     2.14303
     2.09194
     2.63697
     3.07129
     2.53478
     2.52626
     2.29632
     1.87903
     1.24884
     0.66974
    -0.16484
    -0.08819
    -0.18187
    -0.15632
    -0.19039
    -0.30961
    -0.46290
    -0.50548
    -0.53955
    -0.63323
    -0.81207
    -0.88871
    -0.55658
     0.04806
     0.27800
    -0.35219
    -0.65026
    -0.76949
    -1.11013
    -0.99942
    -0.53103
    -0.08819
    -0.64174
    -1.22084
    -2.54936
    -1.93620
    -1.69774
    -2.51529
    -2.02136
    -1.42523
    -1.33155
    -1.27194
    -1.35710
    -1.45929
    -1.41671
    -1.05903
    -0.53103
    -0.15632
     0.00548
     0.26948
     0.44832
     1.00187
     1.28290
     1.07852
     0.92523
     1.04445
     1.21477
     1.18923
     0.93374
     0.78045
     0.72935
     0.87413
     0.83155
     0.66974
     0.51645
     0.52497
     0.26948
     0.30355
     0.80600
     0.54200
     0.41426
     0.39723
     0.53348
     0.47387
     0.41426
     0.72084
     0.74639
     0.93374
     1.10406
     0.98484
     1.01890
     1.08703
     0.89968
     0.93374
     1.35955
     1.35955
     1.38510
     1.18071
     1.25736
     1.28290
     0.97632
     0.77194
     0.67826
     0.71232
     0.80600
     0.60161
     0.78897
     0.25245
     0.08213
    -0.16484
     0.13323
     0.02252
    -0.33516
    -0.18187
    -0.40329
    -0.33516
    -0.23297
    -0.23297
    -0.27555
    -0.42032
    -0.67581
    -0.60768
    -0.60768
    -0.54807
    -0.59065
    -0.87168
    -0.47142
    -0.13929
    -0.40329
    -0.31813
    -0.13929
    -0.14781
     0.10768
     0.20135
     0.26948
     0.52497
     0.81452
     1.30845
     1.58948
     1.65761
     1.07000
     0.53348
     0.10768
     0.50794
     0.55903
     0.47387
     0.61013
     0.41426
     0.32910
     0.45684
     0.20987
     0.48239
    -0.00303
     0.62716
     1.20626
     1.61503
     1.96419
     1.30845
    -0.32665
    -1.49336
    -3.41800
    -5.61517
    -5.05310
    -2.14910
     0.72084
     0.87413
    -2.77078
    -5.88768
    -6.50085
    -4.70394
    -3.20510
    -1.85955
    -1.11013
    -0.87168
    -0.37774
     0.89116
     1.99826
     2.50923
     3.01168
     3.18200
     3.21607
     3.29271
     3.04574
     2.84987
     2.48368
     2.10897
     1.94716
     1.64058
     1.48729
     0.75490
     0.23542
     0.32058
     0.41426
     0.10768
    -0.09671
    -0.25000
    -0.64174
    -1.05903
    -0.96536
    -0.99090
    -1.12716
    -1.74884
    -1.76587
    -1.52742
    -0.95684
    -1.38265
    -1.40820
    -1.52742
    -1.45078
    -1.30600
    -0.89723
    -0.45439
    -0.46290
    -0.24148
     0.05658
     0.42277
     0.41426
     0.61013
     0.75490
     0.76342
     1.03594
     0.89116
     0.91671
     0.58458
     0.78045
     0.76342
     0.48239
     0.42277
     0.43981
     0.38871
     0.18432
     0.22690
     0.49942
     0.47387
     0.22690
     0.11619
     0.01400
     0.16729
     0.23542
     0.09064
     0.33761
     0.24394
     0.08213
     0.10768
     0.44832
     0.19284
     0.43129
     0.38871
     0.31206
     0.39723
     0.51645
     0.55052
     0.19284
     0.47387
     0.34613
     0.28652
     0.17581
     0.52497
     0.43981
     0.38871
     0.16729
     0.14174
     0.25245
    -0.00303
     0.18432
     0.26948
     0.15877
     0.15877
     0.01400
     0.45684
     0.39723
     0.08213
    -0.18187
     0.12471
     0.31206
    -0.08819
     0.16729
    -0.00303
     0.01400
     0.12471
    -0.07116
    -0.10523
    -0.25852
    -0.20742
    -0.42032
    -0.36071
    -0.31813
    -0.43736
    -0.57361
    -0.42032
    -0.42884
    -0.35219
    -0.40329
    -0.35219
    -0.46290
    -0.60768
    -0.68432
    -0.42032
    -0.58213
    -0.53955
    -0.72690
    -0.65878
    -0.37774
    -0.36071
    -0.59065
    -0.58213
    -0.18187
    -0.43736
    -0.49697
    -0.37774
    -0.10523
     0.51645
     1.07000
     1.77684
     1.72574
     1.51284
     0.49090
    -0.89723
    -2.49826
    -1.90213
     0.33761
     2.07490
     2.84136
     1.43619
    -0.65878
    -2.20871
    -2.60045
    -2.25981
    -1.80845
    -1.23787
    -0.83761
    -0.69284
    -1.04200
    -1.79994
    -2.08097
    -1.31452
    -0.56510
    -0.52252
    -0.31813
    -0.54807
    -0.61619
    -0.27555
     0.39723
     0.67826
     0.52497
     0.61865
     1.11258
     1.07852
     0.72935
     0.65271
     0.63568
     0.78897
     0.97632
     0.74639
     0.78045
     0.56755
    -0.07968
    -0.30110
    -0.34368
    -0.28407
    -0.16484
    -0.29258
    -0.30961
    -0.33516
    -0.22445
    -0.11374
    -0.31813
    -0.30961
    -0.13077
    -0.19890
    -0.19890
    -0.05413
    -0.13077
    -0.00303
     0.30355
     0.40574
     0.35464
     0.26948
     0.37168
     0.72084
     0.84858
     0.91671
     0.77194
     0.82303
     0.94226
     0.87413
     0.95929
     1.20626
     0.94226
     0.79748
     0.79748
     0.85710
     0.93374
     0.64419
     0.45684
     0.39723
     0.61865
     0.53348
     0.40574
     0.16729
     0.02252
    -0.27555
    -0.16484
     0.09064
    -0.22445
    -0.37774
    -0.19039
    -0.24148
    -0.01155
    -0.23297
    -0.59916
    -0.49697
    -0.14781
    -0.19039
    -0.30961
    -0.47142
    -0.40329
    -0.35219
    -0.25000
    -0.09671
    -0.22445
    -0.47994
    -0.64174
    -0.30110
    -0.26703
    -0.33516
    -0.61619
    -0.67581
    -0.42032
    -0.21594
    -0.02007
    -0.16484
    -0.15632
    -0.13077
    -0.02007
     0.15877
     0.47387
     0.28652
     0.15026
     0.35464
     0.55052
     0.60161
     0.50794
     0.38871
     0.41426
     0.41426
     0.51645
     0.27800
     0.12471
    -0.01155
     0.11619
     0.09064
     0.42277
     0.39723
     0.10768
     0.18432
     0.31206
     0.12471
     0.01400
    -0.35219
    -0.30961
     0.05658
     0.10768
    -0.12226
    -0.18187
    -0.02007
     0.02252
    -0.24148
     0.09064
    -0.16484
    -0.19890
     0.12471
     0.56755
     0.61865
     0.23542
    -0.02007
    -0.07968
     0.19284
     0.43981
     0.61013
     0.55903
     0.43129
     0.26097
     0.06510
     0.06510
     0.13323
    -0.34368
    -0.22445
    -0.01155
     0.01400
     0.05658
    -0.25852
    -0.36923
    -0.18187
     0.07361
     0.43129
     0.31206
     0.23542
     0.15026
    -0.17336
    -0.31813
     0.53348
     0.34613
    -0.15632
    -0.22445
     0.03103
    -0.08819
    -0.19039
    -0.43736
    -0.41181
    -0.40329
    -0.24148
    -0.36071
    -0.48845
    -0.69284
    -0.58213
    -0.56510
     0.00548
    -0.07968
    -0.19890
    -0.24148
    -0.06265
     0.13323
    -0.02007
    -0.19039
     0.09064
     0.15026
     0.15026
     0.25245
     0.11619
     0.03103
    -0.19890
    -0.15632
     0.18432
     0.41426
     0.05658
    -0.09671
    -0.15632
     0.12471
     0.26097
    -0.12226
    -0.20742
     0.02252
     0.16729
     0.16729
     0.25245
     0.06510
    -0.13077
    -0.18187
    -0.10523
    -0.01155
    -0.08819
    -0.57361
    -0.35219
    -0.15632
    -0.35219
    -0.30110
    -0.68432
    -0.51400
    -0.53955
    -0.23297
    -0.27555
    -0.43736
    -0.48845
    -0.47994
    -0.42884
     0.18432
     0.15877
    -0.07116
     0.09916
     0.32910
     0.83155
     0.73787
     0.66974
     0.70381
     0.93374
     1.14665
     1.18071
     1.26587
     1.12961
     1.23181
     1.13813
     1.39361
     1.25736
     1.04445
     0.83155
     0.90819
     0.83155
     0.64419
     0.38019
    -0.11374
    -0.77800
    -0.78652
    -0.84613
    -1.22084
    -1.48484
    -1.94471
    -2.16613
    -2.06394
    -2.31942
    -3.17955
    -3.40097
    -3.25620
    -3.16252
    -2.79633
    -2.75375
    -2.74523
    -2.88149
    -2.66007
    -2.13207
    -1.32303
    -1.02497
    -0.86316
    -0.47994
    -0.20742
     0.09064
     0.07361
     0.28652
     0.76342
     1.26587
     1.46174
     1.28290
     1.25736
     1.00187
     1.23181
     1.67465
     1.03594
     0.66123
     0.49942
     0.47387
     0.15026
     0.04806
    -0.30961
    -0.25000
    -0.31813
    -0.20742
     0.32910
     0.30355
    -0.02858
    -0.43736
    -0.35219
     0.42277
     1.12961
     1.53839
     1.70019
     1.53839
     1.17219
     1.35103
     1.47026
     1.45323
     1.45323
     1.33400
     1.38510
     1.41916
     1.10406
     1.00187
     0.45684
    -0.07116
    -0.26703
    -0.20742
    -0.21594
    -0.15632
    -0.73542
    -0.47994
    -0.46290
    -0.44587
    -0.82910
    -0.82058
    -0.66729
    -0.58213
    -0.47994
    -0.43736
    -0.55658
    -0.70136
    -0.61619
    -0.58213
    -0.25000
    -0.39478
    -0.57361
    -0.70987
    -0.43736
    -0.64174
    -0.66729
    -0.65878
    -0.48845
    -0.41181
    -0.21594
    -0.65878
    -0.89723
    -0.87168
    -0.91426
    -0.67581
    -0.61619
    -0.52252
    -0.51400
    -0.61619
    -0.23297
    -0.20742
    -0.61619
    -0.44587
    -0.49697
    -0.37774
    -0.29258
    -0.38626
    -0.29258
    -0.40329
    -0.40329
    -0.63323
    -0.37774
    -0.30110
    -0.39478
    -0.91426
    -0.65878
    -0.64174
    -0.57361
    -0.97387
    -0.86316
    -0.72690
    -0.51400
    -0.79503
    -0.81207
    -0.79503
    -0.91426
    -0.79503
    -0.85465
    -0.65026
    -0.59916
    -0.75245
    -0.73542
    -0.50548
    -0.28407
    -0.56510
    -0.41181
    -0.70987
    -0.42032
    -0.43736
    -0.19039
    -0.07968
    -0.06265
    -0.53955
    -1.14420
    -0.97387
    -1.10161
    -0.97387
    -0.59916
     0.25245
     0.20135
    -0.35219
     0.52497
     1.38510
     1.33400
     1.15516
     0.89968
     1.62355
     1.41916
     2.79878
     3.16497
     3.56523
     3.69297
     3.87181
     3.51413
     3.11387
     2.91800
     2.44110
     2.27929
     1.47877
     0.54200
    -0.03710
    -0.96536
    -1.17826
    -0.84613
    -0.78652
    -1.41671
    -2.32794
    -2.47271
    -2.97516
    -3.36691
    -3.10291
    -2.44716
    -2.30239
    -2.05542
    -1.57000
    -1.41671
    -1.15271
    -0.92278
    -0.71839
    -0.53103
    -0.42032
    -0.28407
    -0.32665
    -0.47142
    -0.29258
    -0.41181
    -0.73542
    -0.55658
    -0.72690
    -0.63323
    -0.77800
    -0.74394
    -0.90574
    -0.83761
    -0.62471
    -0.45439
    -0.17336
    -0.48845
    -0.57361
    -0.50548
    -0.09671
    -0.12226
    -0.54807
    -0.47142
    -0.29258
    -0.12226
    -0.27555
    -0.39478
    -0.35219
    -0.55658
    -0.88871
    -0.98239
    -1.24639
    -0.35219
     0.11619
    -1.79142
    -1.91065
    -1.94471
    -2.25129
    -2.39607
    -2.09800
    -2.03839
    -1.75736
    -1.77439
    -2.05542
    -2.23426
    -2.05542
    -1.89362
    -1.25491
    -0.67581
    -0.53103
    -0.39478
     0.17581
     0.43981
     0.83155
     0.87413
     1.48729
     1.58948
     1.63207
     1.64910
     1.44471
     1.65761
     1.47026
     1.50432
     1.22329
     1.18071
     1.14665
     0.59310
     0.57606
     0.82303
     1.16368
     0.86561
     1.18071
     0.76342
     0.55052
     0.67826
     0.53348
     0.72935
     0.73787
     0.50794
     0.72935
     0.89968
     0.75490
     0.75490
     0.37168
     0.61865
     0.75490
     0.67826
     0.93374
     0.65271
     0.77194
     1.29142
     1.33400
     1.33400
     1.23181
     1.11258
     1.12110
     1.29994
     1.46174
     1.12961
     1.06148
     1.32548
     1.29142
     1.43619
     1.51284
     1.24884
     0.87413
     0.93374
     1.37658
     0.99336
     0.55903
     0.80600
     1.13813
     1.16368
     0.70381
     0.27800
     0.48239
    -0.25852
    -0.19890
    -0.21594
    -1.10161
    -0.77800
    -1.26342
    -1.74884
    -1.74884
    -1.34858
    -1.89362
    -1.57000
    -1.27194
    -1.45929
    -2.00433
    -2.77078
    -3.95452
    -2.09800
    -0.54807
    -0.30110
    -1.59555
    -2.35349
    -2.25129
    -1.64665
    -0.79503
    -0.76949
    -0.92278
    -1.02497
    -1.08458
    -1.00794
    -0.66729
    -0.46290
    -0.17336
    -0.20742
    -0.13929
    -0.01155
    -0.37774
     0.01400
     0.32910
    -0.03710
    -0.02007
     0.05658
     0.26948
     0.09064
    -0.23297
    -0.02007
     0.15877
     0.45684
     0.47387
     0.20987
     0.29503
     0.32058
     0.30355
     0.43981
     0.55052
     0.41426
     0.17581
     0.54200
     0.67826
     0.54200
     0.32058
    -0.02007
     0.15877
     0.38871
     0.39723
     0.21839
    -0.02858
    -0.34368
    -0.12226
    -0.18187
     0.03103
    -0.06265
    -0.32665
    -0.24148
    -0.01155
     0.07361
     0.05658
    -0.42884
    -0.28407
    -0.11374
     0.08213
     0.36316
     0.43129
     0.46535
     0.20987
     0.17581
     0.80600
     0.64419
     0.49090
     0.79748
     0.99336
     1.16368
     1.02742
     0.81452
     0.91671
     1.32548
     1.70019
     1.50432
     1.18071
     0.95077
     0.93374
     1.03594
     1.18923
     1.26587
     0.89116
     0.63568
     0.27800
     0.35464
     0.35464
    -0.07116
    -0.22445
    -0.09671
    -0.22445
    -0.56510
    -0.88871
    -1.09310
    -1.23787
    -1.40820
    -1.47632
    -0.88020
    -1.28045
    -1.75736
    -1.75736
    -1.68071
    -1.42523
    -0.82058
    -0.74394
    -1.06755
    -1.17826
    -0.70987
    -0.50548
    -0.01155
     0.01400
     0.32058
     0.65271
     1.07000
     0.71232
     0.11619
    -0.02858
     0.04806
     0.55903
     0.60161
     0.17581
     0.06510
    -0.36923
     0.00548
     0.16729
     0.01400
     0.11619
     0.34613
     0.43129
     1.04445
     1.33400
     1.50432
     0.79748
     0.20135
    -0.18187
    -1.38265
    -1.40820
    -0.66729
     0.41426
     1.10406
     0.26948
    -0.99942
    -1.51039
    -2.22574
    -2.48975
    -1.30600
    -1.11865
    -1.05903
    -1.30600
    -1.84252
    -1.97026
    -1.78291
    -1.17826
    -0.59065
    -0.61619
    -0.03710
    -0.25852
    -0.59916
    -0.79503
    -0.95684
    -0.87168
    -0.59065
     0.09064
     0.31206
     0.41426
     0.33761
     0.77194
     0.79748
     0.86561
     0.73787
     0.66123
     0.56755
     0.34613
     0.43129
     0.29503
     0.23542
     0.06510
    -0.18187
     0.26097
     0.33761
     0.15877
    -0.00303
     0.05658
     0.21839
     0.28652
     0.35464
     0.24394
     0.21839
     0.40574
     0.50794
     0.56755
     0.38019
     0.20987
     0.09916
     0.30355
     0.46535
     0.13323
    -0.08819
    -0.08819
    -0.02858
    -0.03710
    -0.32665
    -0.44587
    -0.46290
    -0.49697
    -0.31813
    -0.53955
    -0.50548
    -0.59916
    -1.06755
    -0.85465
    -0.36071
    -0.53955
    -0.87168
    -0.66729
    -0.71839
    -0.51400
    -0.53103
    -0.68432
    -0.69284
    -0.46290
    -0.46290
    -0.51400
    -0.35219
    -0.41181
    -0.41181
    -0.57361
    -0.02007
     0.09064
    -0.00303
     0.01400
    -0.12226
    -0.03710
     0.05658
     0.03955
     0.17581
     0.13323
     0.29503
     0.31206
     0.32910
     0.26948
     0.16729
    -0.11374
     0.33761
     0.24394
     0.09916
    -0.01155
     0.15026
     0.16729
     0.10768
     0.01400
     0.03103
     0.04806
     0.03103
     0.06510
    -0.07116
     0.20987
    -0.01155
    -0.47994
    -0.34368
    -0.13077
    -0.15632
    -0.30961
    -0.39478
    -0.44587
    -0.45439
    -0.38626
    -0.47994
    -0.29258
    -0.40329
    -0.19890
    -0.54807
    -0.33516
    -0.32665
    -0.43736
    -0.44587
    -0.14781
    -0.02858
    -0.30110
    -0.18187
    -0.23297
    -0.30961
    -0.30110
    -0.20742
    -0.39478
    -0.64174
    -0.62471
    -0.44587
    -0.42032
    -0.18187
    -0.49697
    -0.82058
    -0.28407
    -0.13929
    -0.29258
    -0.36071
    -0.25852
    -0.20742
    -0.20742
    -0.10523
    -0.16484
    -0.13929
    -0.17336
    -0.12226
    -0.26703
    -0.52252
    -0.59916
    -1.14420
    -0.76097
    -0.45439
    -0.39478
    -0.37774
    -0.54807
    -0.69284
    -0.76097
    -0.67581
    -0.51400
    -0.20742
    -0.07116
    -0.18187
     0.08213
     0.21839
     0.39723
     0.21839
     0.31206
     0.54200
     0.53348
     0.45684
     0.65271
     0.61013
     0.54200
     0.48239
     0.64419
     0.79748
     0.78045
     0.77194
     0.71232
     0.78045
     0.85710
     0.94226
     0.86561
     1.29994
     1.26587
     1.13813
     1.24884
     1.36807
     1.30845
     1.14665
     1.17219
     1.45323
     0.84858
     1.54690
     1.44471
     1.40213
     1.58097
     1.19774
     0.74639
     0.84006
     0.56755
     0.13323
    -0.07968
    -0.13929
    -0.68432
    -0.96536
    -1.28045
    -1.28897
    -1.51039
    -1.92768
    -2.25129
    -2.50678
    -2.57491
    -2.37052
    -2.50678
    -2.32794
    -2.11504
    -2.10652
    -1.97878
    -1.50187
    -1.54445
    -1.18678
    -1.03349
    -0.68432
    -0.35219
     0.04806
    -0.07968
    -0.29258
    -0.21594
    -0.01155
     0.23542
     0.20987
     0.43129
     0.32058
     0.42277
     0.39723
     0.29503
     0.15026
     0.06510
     0.21839
     0.27800
     0.40574
     0.40574
     0.46535
     0.35464
     0.38019
     0.48239
     0.28652
     0.42277
     0.47387
     0.23542
     0.48239
     0.56755
     0.55052
     0.39723
     0.32910
     0.47387
     0.52497
     0.52497
     0.43129
     0.08213
     0.13323
     0.05658
    -0.04561
     0.19284
     0.15877
    -0.23297
    -0.08819
     0.17581
    -0.29258
    -0.40329
    -0.47994
    -0.42884
    -0.16484
    -0.02007
    -0.13077
    -0.42884
    -0.21594
     0.03103
     0.03955
     0.02252
     0.09064
    -0.01155
     0.11619
     0.21839
     0.32058
     0.31206
     0.20987
     0.19284
     0.49090
     0.73787
     0.61013
     0.26948
     0.30355
     0.57606
     0.59310
     0.51645
     0.46535
     0.12471
     0.24394
     0.56755
     0.39723
     0.54200
     0.16729
     0.13323
     0.29503
     0.22690
     0.15877
     0.31206
     0.11619
     0.13323
     0.27800
     0.21839
     0.49942
     0.49942
     0.37168
     0.67826
     0.66974
     0.47387
     0.16729
    -0.34368
     0.04806
     0.29503
     0.71232
     0.55052
     0.19284
     0.04806
     0.10768
    -0.18187
     0.11619
    -0.05413
    -0.07116
    -0.05413
     0.14174
     0.38871
     0.43129
     0.28652
     0.29503
     0.49090
     0.61013
     0.55052
     0.52497
     0.36316
     0.61013
     0.36316
     0.61865
     0.89116
     0.59310
     0.43981
     0.72935
     0.95077
     0.81452
     0.49090
     0.66974
     0.77194
     0.84006
     0.84006
     0.84006
     0.64419
     0.55903
     0.58458
     0.50794
     0.66974
     0.49942
     0.25245
     0.26948
     0.37168
     0.40574
    -0.04561
    -0.10523
     0.08213
    -0.08819
     0.19284
    -0.00303
    -0.03710
    -0.20742
    -0.00303
    -0.17336
     0.05658
     0.19284
    -0.18187
    -0.09671
     0.22690
     0.26948
     0.10768
     0.03103
    -0.18187
     0.03103
     0.17581
    -0.08819
    -0.19039
    -0.31813
    -0.19039
    -0.33516
    -0.07116
    -0.07968
    -0.53955
    -0.78652
    -0.64174
    -0.61619
    -0.68432
    -1.06755
    -1.28897
    -1.16974
    -1.11865
    -1.05903
    -1.63813
    -1.78291
    -1.97026
    -2.19168
    -2.05542
    -1.74032
    -1.85103
    -1.88510
    -1.39968
    -1.27194
    -1.15271
    -1.44226
    -1.16123
    -0.91426
    -0.26703
    -0.00303
     0.11619
    -0.07968
     0.14174
     0.18432
     0.26948
     0.75490
     0.69529
     0.33761
     0.28652
     0.42277
     0.64419
     0.65271
     0.28652
     0.32058
     0.61013
     0.62716
     0.51645
     0.35464
     0.03103
    -0.09671
    -0.12226
     0.40574
     0.49090
     0.07361
    -0.23297
    -0.55658
    -0.57361
    -0.70987
    -0.96536
    -0.99942
    -1.22084
    -0.97387
    -1.05052
    -1.20381
    -1.11865
    -0.88020
    -0.99090
    -0.68432
     0.12471
    -0.01155
    -0.10523
     0.03955
     0.34613
     0.38019
     0.66123
     0.49942
     0.66123
     1.01039
     1.21477
     0.89968
     0.78045
     0.31206
     0.06510
    -0.57361
    -0.82910
    -0.99090
    -1.53594
    -1.41671
    -1.34858
    -1.14420
    -0.72690
    -1.48484
    -1.88510
    -1.74884
    -1.34007
    -1.17826
    -0.98239
    -1.06755
    -1.02497
    -0.83761
     0.26097
     0.33761
     0.00548
    -0.04561
     0.08213
     0.13323
     0.27800
     0.36316
     0.21839
     0.23542
     0.49942
     0.66974
     0.71232
     0.34613
     0.39723
     0.23542
     0.67826
     1.15516
     0.72935
     0.77194
     0.79748
     0.92523
     1.07852
     0.88265
     0.61013
     0.62716
     0.31206
     0.64419
     0.39723
     0.37168
     0.09064
    -0.13929
    -0.02858
     0.11619
    -0.05413
    -0.53103
    -0.42032
    -0.35219
    -0.28407
    -0.47994
    -0.47142
    -0.26703
    -0.13929
     0.14174
     0.24394
     0.32910
     0.25245
     0.00548
    -0.17336
     0.36316
     0.29503
     0.06510
     0.20135
     0.43129
     0.19284
    -0.16484
    -0.13077
    -0.30961
    -0.36923
    -0.24148
    -0.31813
    -0.45439
    -0.37774
    -0.56510
    -0.93981
    -0.74394
    -0.63323
    -0.66729
    -0.66729
    -0.97387
    -0.84613
    -0.76097
    -0.87168
    -0.77800
    -0.88020
    -0.75245
    -0.58213
    -0.57361
    -0.76097
    -0.70987
    -0.78652
    -0.70136
    -0.25000
    -0.30961
    -0.32665
    -0.26703
    -0.16484
    -0.04561
    -0.21594
    -0.15632
    -0.05413
     0.02252
     0.04806
    -0.31813
    -0.10523
     0.02252
    -0.24148
    -0.23297
     0.18432
     0.23542
    -0.13929
    -0.38626
    -0.54807
    -0.40329
    -0.35219
    -0.35219
    -0.17336
    -0.03710
     0.11619
    -0.22445
    -0.52252
    -1.06755
    -2.09800
    -3.54575
    -4.03968
    -4.21852
    -4.09930
    -2.68562
    -1.59555
    -2.24278
    -2.53233
    -3.77568
    -4.61878
    -2.81336
    -1.15271
    -0.30110
     1.22329
     2.79026
     1.64910
     0.66974
     0.97632
     2.29632
     2.19413
     1.93865
     1.89607
     1.90458
     1.68316
     0.72084
     0.11619
    -0.57361
    -1.84252
    -2.90704
    -2.38755
    -1.93620
    -1.69774
    -1.81697
    -2.18316
    -1.93620
    -1.73181
    -1.42523
    -0.88871
    -0.76949
    -0.53103
    -0.27555
    -0.04561
     0.16729
     0.08213
     0.16729
     0.09916
    -0.07968
    -0.09671
    -0.19890
    -0.53103
    -0.09671
     0.15026
    -0.15632
     0.09064
    -0.16484
    -0.08819
    -0.12226
    -0.02858
     0.26097
     0.42277
     0.36316
     0.66974
     0.62716
     0.66123
     0.39723
    -0.07116
    -0.04561
    -0.16484
    -0.51400
    -0.34368
    -0.20742
    -0.10523
    -0.41181
    -0.63323
    -0.58213
    -0.61619
    -0.75245
    -0.79503
    -0.59916
    -0.19039
    -0.05413
    -0.03710
     0.20135
     0.53348
     0.44832
     0.62716
     0.55903
     0.43129
     0.47387
     0.52497
     0.68677
     0.65271
     0.58458
     0.26948
     0.43129
     0.72084
     0.49090
     0.76342
     0.49090
     0.79748
     0.57606
     0.61013
     0.95077
     1.25736
     1.46174
     1.43619
     1.28290
     1.22329
     1.48729
     1.52136
     1.45323
     1.70871
     1.69168
     1.28290
     0.87413
     1.21477
     1.06148
     0.81452
     0.98484
     0.74639
     0.76342
     0.04806
    -0.27555
    -0.25852
    -0.24148
    -0.25000
    -0.53103
    -0.31813
    -0.32665
    -0.21594
    -0.53103
    -0.64174
    -0.25000
    -0.49697
    -0.23297
    -0.00303
     0.03955
     0.14174
     0.23542
     0.55052
     0.70381
     0.81452
     0.99336
     0.78045
     0.72935
     1.01890
     0.26097
    -0.81207
    -1.20381
    -2.09800
    -3.78420
    -5.94730
    -3.79271
    -0.76949
     0.04806
    -0.82910
    -2.33645
    -3.58833
    -3.93749
    -3.67349
    -3.59684
    -2.56639
    -1.64665
    -0.34368
     1.01890
     1.46174
     1.87903
     1.52136
     1.87903
     1.33400
     1.33400
     1.57245
     1.64058
     1.72574
     1.81942
     1.52987
     1.60652
     1.66613
     1.72574
     1.34252
     1.23181
     0.73787
     0.24394
     0.22690
     0.24394
     0.09916
    -0.34368
    -0.93129
    -0.70987
    -0.70987
    -0.93981
    -0.99090
    -1.20381
    -1.36561
    -0.97387
    -1.55297
    -1.24639
    -1.27194
    -1.57852
    -1.54445
    -1.27194
    -1.27194
    -1.35710
    -1.36561
    -1.42523
    -1.28045
    -0.89723
    -0.83761
    -0.84613
    -1.01645
    -0.68432
    -0.65878
    -0.36923
    -0.17336
    -0.61619
    -0.42884
    -0.13077
     0.05658
     0.04806
    -0.13077
    -0.16484
     0.24394
     0.42277
     0.37168
     0.43981
     0.15026
     0.33761
     0.42277
     0.45684
     0.49942
     0.23542
    -0.09671
     0.43981
     0.48239
     0.56755
     0.38019
     0.16729
     0.49090
     0.35464
     0.23542
     0.14174
    -0.09671
     0.09064
     0.43129
     0.12471
     0.64419
     0.58458
     0.30355
     0.32910
     0.68677
     0.67826
     0.90819
     0.44832
     0.53348
     0.72084
     0.73787
     0.86561
     0.55903
     0.11619
     0.26948
     0.17581
     0.14174
    -0.04561
    -0.22445
    -0.27555
     0.05658
     0.17581
    -0.04561
    -0.01155
    -0.25000
     0.03103
     0.32910
     0.54200
     0.80600
     0.73787
     0.83155
     1.17219
     1.18923
     1.70019
     1.41065
     1.19774
     1.18071
     1.33400
     1.50432
     1.99826
     1.88755
     1.73426
     1.91310
     2.63697
     2.52626
     1.64910
     0.39723
    -1.02497
    -2.68562
    -4.96794
    -7.07994
    -5.88768
    -1.97026
     0.09064
     0.43129
    -1.47632
    -3.11142
    -5.33413
    -6.21130
    -5.52149
    -3.25620
    -1.43374
     0.32910
     0.83155
     0.98484
     1.21477
     1.63207
     1.35103
     1.19774
     1.31697
     0.67826
     0.36316
    -0.36923
    -0.20742
     0.04806
    -0.01155
     0.12471
    -0.10523
    -0.45439
    -0.60768
    -0.76097
    -0.36923
    -0.11374
    -0.31813
    -0.32665
    -0.19039
    -0.11374
    -0.09671
    -0.33516
    -0.51400
    -0.51400
    -0.24148
     0.10768
     0.38019
     0.20135
    -0.28407
    -0.06265
    -0.27555
     0.08213
     0.07361
    -0.33516
    -0.27555
    -0.22445
    -0.28407
    -0.41181
    -0.38626
    -0.74394
    -0.63323
    -0.40329
    -0.30110
    -0.25852
    -0.70987
    -0.70987
    -0.68432
    -0.25852
    -0.07968
    -0.31813
    -0.24148
    -0.22445
     0.22690
     0.74639
     0.14174
     0.13323
     0.11619
     0.32910
     0.41426
     0.53348
     0.38871
     0.32058
     0.11619
     0.43129
     0.58458
     0.38019
     0.15877
     0.20987
     0.26948
     0.16729
     0.15877
     0.03955
    -0.00303
     0.09916
     0.40574
     0.34613
     0.15877
    -0.08819
    -0.05413
    -0.08819
     0.24394
    -0.02007
    -0.21594
    -0.07116
    -0.06265
    -0.02007
    -0.04561
    -0.28407
    -0.24148
    -0.22445
     0.08213
     0.18432
     0.31206
    -0.02007
    -0.01155
    -0.18187
     0.52497
     0.48239
     0.26948
     0.29503
     0.55052
     0.66123
     0.57606
     0.60161
     0.44832
     0.47387
     0.56755
     0.64419
     0.57606
     0.61013
     0.31206
     0.15877
     0.52497
     0.74639
     0.38019
     0.04806
    -0.02007
     0.15026
     0.04806
     0.03103
    -0.16484
    -0.10523
    -0.50548
    -0.40329
    -0.62471
    -0.76097
    -1.04200
    -1.13568
    -1.23787
    -0.96536
    -0.86316
    -0.93129
    -0.85465
    -0.82058
    -0.59065
    -0.48845
    -0.37774
    -0.25000
    -0.06265
     0.16729
     0.13323
     0.12471
     0.22690
     0.15877
     0.36316
     0.72084
     0.52497
     0.28652
     0.41426
     0.00548
     0.02252
     0.31206
     0.03103
     0.28652
     0.01400
     0.18432
     0.14174
    -0.06265
     0.11619
     0.07361
    -0.02007
     0.31206
     0.49090
     0.11619
     0.05658
    -0.17336
    -0.12226
     0.01400
     0.06510
    -0.13077
    -0.02007
     0.15026
     0.12471
     0.03955
     0.26097
    -0.03710
    -0.19890
     0.00548
     0.28652
    -0.16484
    -0.51400
    -0.41181
    -0.29258
    -0.36071
    -0.37774
    -0.50548
    -0.76949
    -1.10161
    -1.31452
    -1.22084
    -0.99942
    -1.03349
    -1.39968
    -1.45929
    -0.93981
    -0.88871
    -0.85465
    -0.76949
    -0.82058
    -0.53955
    -0.45439
    -0.09671
     0.08213
     0.15877
     0.26948
     0.32058
     0.61865
     0.62716
     0.69529
     0.39723
     0.89968
     1.03594
     0.90819
     0.87413
     0.94226
     0.96781
     0.96781
     0.95077
     1.11258
     1.06148
     0.98484
     1.03594
     0.94226
     1.17219
     1.16368
     0.63568
     1.14665
     1.20626
     1.02742
     0.92523
     0.78897
     0.45684
     0.19284
     0.32910
     0.32910
     0.31206
     0.24394
     0.03955
    -0.22445
    -0.42884
    -0.57361
    -0.80355
    -0.83761
    -0.57361
    -0.83761
    -0.74394
    -0.67581
    -0.58213
    -0.82058
    -0.81207
    -0.87168
    -0.79503
    -0.65878
    -0.77800
    -0.67581
    -0.49697
    -0.40329
    -0.48845
    -0.62471
    -0.27555
    -0.14781
    -0.37774
    -0.30110
    -0.22445
    -0.38626
    -0.50548
    -0.08819
    -0.04561
    -0.25000
    -0.24148
    -0.37774
    -0.34368
    -0.42032
    -0.54807
    -1.04200
    -0.95684
    -1.30600
    -1.39968
    -1.51891
    -2.12355
    -2.40458
    -2.45568
    -2.29387
    -1.28045
    -0.61619
    -1.10161
    -1.39116
    -0.85465
    -0.11374
     0.90819
     1.66613
     1.92161
     1.34252
     1.33400
     1.71723
     2.28781
     2.44110
     2.37297
     2.39000
     2.47516
     2.36445
     1.80239
     0.77194
     0.55903
     0.58458
     0.58458
     0.29503
    -0.25000
    -0.12226
    -0.58213
    -0.69284
    -0.70136
    -0.99090
    -1.11865
    -1.20381
    -1.22936
    -1.11013
    -1.69774
    -2.17465
    -2.44716
    -2.37904
    -2.25129
    -2.13207
    -2.29387
    -2.22574
    -2.20871
    -2.13207
    -1.69774
    -1.85955
    -1.68071
    -1.51891
    -1.13568
    -0.97387
    -0.69284
    -0.67581
    -0.81207
    -0.54807
    -0.36923
    -0.29258
    -0.44587
    -0.35219
    -0.45439
    -0.40329
    -0.12226
    -0.24148
    -0.22445
    -0.43736
    -0.67581
    -0.50548
    -0.20742
    -0.12226
    -0.16484
    -0.29258
    -0.42884
    -0.33516
    -0.29258
    -0.24148
     0.10768
     0.17581
     0.49090
     0.45684
     0.67826
     0.29503
     0.19284
     0.38871
     0.71232
     0.89116
     0.76342
     0.61013
     0.62716
     0.47387
     0.56755
     0.42277
     0.46535
     0.33761
     0.09916
     0.24394
     0.31206
     0.03103
    -0.02007
    -0.17336
    -0.02007
     0.19284
     0.22690
     0.06510
    -0.11374
     0.02252
     0.20135
    -0.06265
     0.34613
     0.11619
     0.07361
     0.20987
     0.35464
     0.33761
     0.25245
     0.18432
     0.55052
     1.10406
     1.02742
     0.63568
     0.55052
     0.83155
     0.81452
     0.75490
     1.01890
     1.25736
     0.82303
     0.87413
     1.05297
     1.29142
     0.89116
     0.47387
     0.16729
     0.26948
     0.48239
     0.10768
    -0.36923
    -0.63323
    -0.67581
    -0.55658
    -0.68432
    -1.07607
    -1.45929
    -1.83400
    -2.27684
    -3.03478
    -4.02265
    -4.66136
    -5.71736
    -5.97285
    -6.45827
    -6.44123
    -5.39375
    -4.08226
    -3.71607
    -3.99710
    -4.00562
    -3.62239
    -2.71968
    -2.25981
    -0.37774
     0.07361
     1.44471
     2.33890
     2.53478
     2.83284
     3.33529
     3.18200
     2.58587
     2.35594
     2.44961
     2.64549
     2.03232
     1.48729
     0.30355
    -0.25000
     0.32910
     0.35464
     0.20135
    -0.03710
    -0.37774
    -0.43736
    -0.12226
     0.03955
     0.14174
    -0.19890
    -0.26703
    -0.02858
    -0.17336
     0.18432
     0.12471
    -0.59916
    -0.93129
    -0.90574
    -0.29258
    -0.00303
    -0.25852
    -0.76097
    -0.99090
    -0.99942
    -0.88871
    -0.88871
    -1.35710
    -1.24639
    -1.17826
    -1.22084
    -0.93981
    -0.97387
    -1.17826
    -1.04200
    -0.98239
    -0.81207
    -0.93981
    -0.93129
    -0.79503
    -0.67581
    -0.45439
    -0.59916
    -0.61619
    -0.49697
    -0.39478
    -0.85465
    -0.54807
    -0.60768
    -0.75245
    -0.96536
    -0.87168
    -0.71839
    -0.75245
    -0.79503
    -0.59065
    -0.45439
    -0.12226
    -0.19890
    -0.03710
    -0.18187
     0.18432
     0.59310
     1.24032
     1.24884
     0.68677
     0.66123
     0.62716
     0.30355
     0.13323
    -0.30961
    -0.14781
    -0.02858
    -0.02858
    -0.02007
    -0.54807
    -0.92278
    -1.21232
    -1.12716
    -0.85465
    -0.62471
    -0.43736
    -0.61619
    -0.54807
    -0.13929
     0.01400
     0.12471
     0.27800
     0.14174
     0.62716
     0.78897
     0.95929
     0.60161
     0.35464
     0.53348
     0.52497
     0.81452
     0.66123
     0.38019
     0.44832
     0.70381
     0.61865
     0.59310
     0.43129
     0.23542
     0.50794
     0.57606
     0.61865
     0.55903
     0.51645
     0.48239
     0.31206
     0.99336
     1.08703
     0.79748
     0.66123
     0.70381
     1.05297
     1.12961
     1.00187
     1.28290
     1.64058
     1.85348
     2.08342
     2.06639
     2.24523
     2.46665
     1.43619
    -0.13929
     1.00187
     1.81090
     0.87413
    -0.64174
    -1.23787
    -1.47632
    -1.67220
    -1.71478
    -2.22574
    -2.49826
    -3.08587
    -3.17104
    -2.68562
    -3.10291
    -2.87297
    -2.58342
    -1.78291
    -1.08458
    -0.83761
    -0.41181
    -0.23297
    -0.11374
    -0.04561
     0.01400
     0.29503
     0.57606
     0.78897
     0.72935
     1.12961
     1.01039
     0.72084
    -0.17336
     0.15877
     0.35464
    -0.13929
    -0.13929
     0.35464
     0.61013
     0.49942
     0.43129
     0.29503
    -0.19890
    -0.37774
    -0.55658
    -0.26703
    -0.49697
    -0.65026
    -1.08458
    -0.71839
    -0.58213
    -1.03349
    -0.92278
    -1.06755
    -1.06755
    -1.09310
    -0.87168
    -0.87168
    -0.80355
    -0.69284
    -0.42884
    -0.50548
    -0.25852
    -0.41181
    -0.61619
    -0.66729
    -0.16484
    -0.40329
    -0.25852
    -0.37774
    -0.12226
    -0.19890
    -0.22445
    -0.15632
    -0.24148
    -0.09671
    -0.19890
    -0.03710
    -0.10523
     0.07361
    -0.31813
    -0.23297
     0.15877
    -0.13077
    -0.31813
    -0.31813
    -0.47994
    -0.29258
    -0.25852
    -0.47142
    -0.46290
    -0.35219
    -0.12226
    -0.15632
    -0.29258
    -0.36923
    -0.15632
    -0.31813
     0.05658
     0.29503
     0.29503
    -0.06265
     0.10768
     0.26948
     0.45684
     0.19284
     0.09916
     0.31206
     0.27800
    -0.24148
     0.30355
     0.58458
     0.49090
     0.18432
     0.49090
     0.85710
     0.47387
     0.66974
     0.46535
     0.66123
     0.89116
     0.94226
     0.97632
     1.33400
     1.02742
     1.15516
     1.12110
     1.09555
     1.04445
     0.49090
     0.38019
     0.38871
     0.31206
     0.14174
     0.09064
     0.10768
    -0.16484
    -0.19039
    -0.31813
    -0.13929
    -0.43736
    -0.55658
    -0.63323
    -0.24148
    -0.27555
    -0.18187
    -0.27555
     0.16729
     0.03955
     0.15877
     0.25245
     0.27800
     0.40574
     0.10768
     0.32058
     0.46535
     0.44832
     0.40574
     0.61865
     0.38871
     0.47387
     0.49942
     0.37168
     0.67826
     0.49942
     0.14174
     0.10768
     0.26097
     0.25245
     0.26097
     0.18432
    -0.09671
    -0.21594
     0.12471
     0.02252
    -0.02007
    -0.25000
    -0.27555
    -0.57361
    -0.29258
    -0.65026
     0.01400
     0.09916
    -0.04561
    -0.40329
    -0.36923
    -0.38626
    -0.27555
    -0.17336
    -0.09671
    -0.10523
    -0.30961
    -0.18187
     0.15026
    -0.12226
    -0.25000
     0.20987
     0.32058
     0.24394
     0.10768
     0.40574
     0.07361
     0.06510
     0.33761
     0.54200
     0.59310
     0.55903
     0.24394
     0.59310
     0.61013
     0.54200
     0.14174
     0.58458
     0.61013
     0.42277
     0.54200
     0.53348
     0.38871
     0.08213
     0.26097
     0.49942
     0.31206
     0.34613
     0.02252
     0.15877
     0.10768
     0.27800
    -0.05413
     0.14174
     0.19284
     0.05658
     0.18432
     0.19284
     0.16729
    -0.00303
     0.01400
     0.13323
     0.40574
     0.38019
     0.21839
     0.26948
     0.29503
     0.15026
     0.11619
     0.31206
     0.49090
     0.08213
     0.04806
     0.20987
    -0.05413
    -0.49697
    -0.72690
    -0.62471
    -0.29258
    -0.06265
    -0.25852
    -0.47142
    -0.48845
    -0.70987
    -0.78652
    -0.65026
    -0.43736
    -0.47142
    -0.42884
    -0.31813
    -0.13929
    -0.07116
    -0.17336
    -0.11374
     0.00548
     0.28652
     0.38871
     0.29503
     0.18432
     0.40574
     0.61865
     0.68677
     0.85710
     0.89116
     0.78045
     1.08703
     1.41065
     1.35103
     1.41916
     1.25736
     1.31697
     1.58948
     1.72574
     1.19774
     1.25736
     1.27439
     1.37658
     1.06148
     0.89116
     0.76342
     0.54200
     0.17581
     0.29503
     0.25245
    -0.30110
    -0.64174
    -0.78652
    -0.35219
    -0.34368
    -0.49697
    -0.93981
    -1.21232
    -1.40820
    -1.45078
    -1.53594
    -1.23787
    -1.57000
    -1.45929
    -1.29749
    -1.21232
    -1.42523
    -1.76587
    -1.71478
    -1.10161
    -1.21232
    -0.94832
    -0.93981
    -1.00794
    -0.76097
    -0.52252
    -0.32665
     0.15026
     0.06510
    -0.25852
    -0.01155
    -0.08819
     0.19284
     0.06510
    -0.19890
    -0.19890
    -0.33516
    -0.36923
    -0.55658
    -0.91426
    -0.89723
    -0.89723
    -0.76949
    -0.30961
    -0.47994
    -0.72690
    -0.28407
    -0.09671
     0.39723
     0.25245
    -0.12226
     0.93374
     1.76832
     1.76832
     1.35955
     0.71232
     0.94226
     1.20626
     1.36807
     1.42768
     1.44471
     0.75490
     0.27800
     0.07361
     0.15026
     0.06510
    -0.35219
    -0.53103
    -0.31813
    -0.23297
    -0.05413
    -0.52252
    -0.59916
    -0.34368
    -0.11374
    -0.17336
    -0.02007
    -0.32665
    -0.20742
    -0.02007
     0.28652
     0.36316
     0.04806
    -0.19039
     0.13323
     0.32058
     0.32058
     0.07361
    -0.13929
    -0.13929
     0.04806
    -0.18187
     0.31206
     0.20987
    -0.33516
    -0.09671
     0.09916
     0.13323
    -0.13929
    -0.29258
    -0.28407
     0.06510
     0.07361
     0.19284
    -0.03710
    -0.14781
    -0.30110
    -0.05413
     0.26097
     0.32058
    -0.13077
    -0.17336
    -0.20742
    -0.02858
    -0.15632
    -0.37774
    -0.45439
    -0.48845
    -0.42884
    -0.23297
    -0.53103
    -0.95684
    -1.24639
    -1.23787
    -0.97387
    -0.92278
    -1.02497
    -1.31452
    -1.07607
    -0.94832
    -0.93981
    -1.02497
    -0.98239
    -0.82910
    -0.69284
    -0.48845
    -0.37774
    -0.40329
    -0.36071
    -0.12226
     0.09064
     0.32910
     0.26097
     0.15877
     0.20135
     0.49090
     0.78045
     0.68677
     0.55052
     0.61865
     0.87413
     1.21477
     1.12961
     0.90819
     0.83155
     0.95929
     0.68677
     0.89968
     0.63568
     0.19284
     0.26948
     0.21839
     0.32058
     0.04806
    -0.39478
    -0.53103
    -0.75245
    -0.49697
    -0.82910
    -0.85465
    -1.19529
    -1.34007
    -1.36561
    -1.07607
    -0.92278
    -1.50187
    -1.63813
    -1.51891
    -1.34858
    -1.38265
    -1.43374
    -1.57852
    -1.44226
    -1.38265
    -0.83761
    -0.90574
    -0.72690
    -0.42032
    -0.17336
     0.03103
     0.54200
     0.84006
     0.67826
     0.93374
     1.09555
     1.32548
     0.98484
     0.58458
     0.53348
     0.45684
     0.33761
     0.57606
     0.15026
     0.11619
     0.01400
    -0.05413
    -0.94832
    -2.72820
    -2.37052
    -0.85465
     0.49090
     1.69168
     1.41065
     0.79748
    -0.85465
    -1.21232
    -0.53103
    -0.46290
    -0.52252
    -0.53103
    -0.31813
    -0.42884
     0.30355
     0.35464
     0.15026
    -0.65878
    -1.54445
    -1.57852
    -0.67581
     0.73787
     0.61013
     0.68677
     1.01890
     0.97632
     0.72935
     1.18071
     1.29994
     1.77684
     1.94716
     1.58097
     0.86561
     0.78897
     0.53348
     0.24394
     0.10768
    -0.04561
    -0.45439
    -0.57361
    -0.48845
    -0.36071
    -0.35219
    -0.34368
    -0.49697
    -0.56510
    -0.34368
     0.12471
     0.38019
     0.05658
     0.15026
     0.15026
     0.54200
     0.58458
     0.53348
     0.38019
     0.38019
     0.20987
     0.18432
     0.03955
     0.14174
     0.03103
    -0.33516
     0.19284
     0.03103
    -0.24148
    -0.47142
    -0.50548
    -0.35219
    -0.36071
    -0.53955
    -0.44587
    -0.29258
    -0.41181
    -0.23297
     0.03103
     0.07361
    -0.10523
    -0.33516
    -0.16484
     0.17581
     0.00548
     0.07361
     0.22690
     0.38871
     0.19284
     0.25245
     0.63568
     0.61013
     0.53348
     0.55903
     0.57606
     0.55903
     0.51645
     0.32058
     0.43129
     0.79748
     0.53348
     0.39723
     0.57606
     0.51645
     0.38871
     0.35464
     0.15877
     0.18432
     0.26948
     0.37168
     0.33761
     0.38019
     0.15026
     0.14174
     0.17581
     0.54200
     0.46535
     0.17581
     0.19284
     0.19284
     0.42277
     0.38871
     0.35464
     0.26948
     0.31206
     0.44832
     0.65271
     0.48239
     0.55903
     0.25245
     0.06510
     0.28652
     0.31206
     0.26097
     0.25245
     0.12471
     0.25245
     0.46535
     0.35464
     0.66123
     0.47387
     0.64419
     0.90819
     1.31697
     1.41065
     1.47877
     1.15516
     1.27439
     1.07000
     0.96781
     0.70381
     0.36316
     0.27800
    -0.25852
    -0.74394
    -0.53955
    -0.45439
    -0.72690
    -1.07607
    -1.28897
    -1.22936
    -1.32303
    -1.43374
    -1.38265
    -0.99090
    -0.51400
    -0.12226
     0.66974
     1.00187
     1.78536
     2.43258
     2.93503
     2.64549
     0.30355
    -1.99581
    -3.05181
    -2.22574
    -0.63323
     1.37658
     1.34252
     1.41916
     0.45684
    -1.14420
    -2.92407
    -3.32433
    -2.82187
    -2.51529
    -1.28897
    -0.23297
     0.16729
     0.22690
     0.61865
     1.04445
     1.22329
     1.12110
     1.27439
     0.84006
     0.23542
     0.02252
    -0.60768
     1.37658
     2.29632
     2.39852
     1.94716
     1.38510
     1.09555
     0.95929
     0.52497
     0.41426
     0.28652
     0.19284
     0.05658
    -0.07968
     0.11619
     0.03955
    -0.00303
    -0.13077
    -0.76097
    -0.66729
    -0.87168
    -1.06755
    -0.74394
    -0.86316
    -0.72690
    -0.86316
    -0.76949
    -0.72690
    -0.44587
    -0.76097
    -0.60768
    -0.74394
    -0.63323
    -0.45439
    -0.42884
    -0.50548
    -0.66729
    -0.30961
    -0.06265
     0.07361
     0.06510
    -0.16484
    -0.04561
     0.24394
     0.31206
     0.20135
     0.16729
     0.29503
     0.07361
     0.34613
     0.43129
     0.27800
     0.06510
     0.15026
     0.05658
     0.49090
     0.57606
     0.15026
     0.10768
     0.11619
     0.26948
     0.16729
     0.48239
     0.32058
     0.37168
     0.43981
     0.43129
     0.49942
     0.55903
     0.24394
     0.18432
     0.58458
     0.82303
     0.61865
     0.55903
     0.46535
     0.34613
     0.52497
     0.73787
     0.89968
     0.66123
     0.46535
     0.56755
     0.59310
     0.55903
     0.53348
     0.54200
     0.81452
     0.67826
     0.84006
     0.61865
     0.62716
     0.58458
     0.66974
     0.35464
     0.60161
     0.32058
     0.12471
     0.23542
    -0.10523
    -0.19890
    -0.88020
    -0.93981
    -0.35219
    -0.34368
    -0.51400
    -0.76949
    -1.18678
    -1.10161
    -0.88871
    -0.89723
    -0.53103
    -0.67581
    -0.78652
    -0.18187
    -0.13929
     0.22690
    -0.02007
    -0.07968
     0.32910
     0.54200
     0.49090
     0.36316
     0.31206
     0.29503
     0.47387
     0.66123
     0.61865
     0.87413
     0.35464
     0.39723
     0.85710
     0.69529
     0.47387
    -0.06265
    -0.07116
    -0.09671
     0.28652
     0.25245
     0.12471
    -0.10523
     0.00548
     0.09916
     0.06510
     0.29503
    -0.03710
    -0.21594
     0.05658
     0.52497
     0.55052
     0.28652
     0.38871
     0.44832
     0.80600
     0.72935
     0.78045
     0.56755
     0.37168
     0.32058
     0.32058
     0.65271
     0.61013
     0.11619
     0.14174
    -0.09671
     0.29503
     0.04806
     0.06510
     0.16729
     0.03955
     0.01400
     0.01400
    -0.07968
    -0.13929
    -0.13929
    -0.19890
     0.34613
     0.32058
    -0.23297
     0.11619
     0.50794
     0.26097
     0.12471
     0.03955
     0.14174
     0.38871
     0.55903
     0.49942
     0.26948
     0.29503
     0.46535
     0.07361
     0.32058
     0.37168
     0.26948
     0.00548
     0.49090
     0.41426
     0.43981
     0.02252
     0.05658
     0.15026
     0.30355
     0.36316
     0.33761
     0.14174
     0.15026
     0.21839
     0.32058
     0.63568
     0.28652
     0.06510
     0.32910
     0.28652
     0.45684
     0.37168
     0.09064
     0.16729
     0.32058
     0.68677
     0.69529
     0.30355
     0.32058
     0.22690
     0.30355
     0.72084
     0.72084
     0.33761
     0.28652
     0.56755
     0.87413
     0.84858
     0.62716
     0.66974
     0.72084
     0.90819
     1.02742
     0.96781
     0.93374
     0.88265
     0.83155
     1.17219
     1.37658
     1.32548
     1.14665
     1.14665
     1.06148
     1.03594
     0.84006
     0.86561
     0.66123
     0.67826
     0.58458
     0.71232
     0.49090
     0.24394
    -0.26703
    -0.20742
    -0.19039
    -0.22445
    -0.70987
    -0.78652
    -0.80355
    -0.96536
    -1.16123
    -1.43374
    -1.40820
    -1.26342
    -1.47632
    -1.55297
    -1.62110
    -1.83400
    -1.85103
    -1.57000
    -1.12716
    -1.45078
    -1.56149
    -1.34858
    -1.28045
    -0.96536
    -0.91426
    -0.99942
    -0.75245
    -0.51400
    -0.18187
    -0.12226
    -0.03710
    -0.01155
     0.23542
     0.14174
     0.59310
     0.60161
     0.36316
     0.40574
     0.56755
     0.68677
     0.79748
     0.64419
     0.55052
     0.68677
     0.93374
     0.83155
     0.70381
     0.58458
     0.43981
     0.34613
     0.66974
     0.76342
     0.77194
     0.46535
     0.41426
     0.46535
     0.83155
     0.81452
     0.63568
     0.66123
     0.82303
     0.77194
     0.83155
     0.97632
     0.84858
     0.67826
     0.84858
     1.22329
     1.48729
     1.11258
     0.96781
     0.78045
     1.13813
     1.24884
     1.01890
     0.97632
     0.98484
     0.93374
     0.78045
     0.81452
     0.71232
     0.67826
     0.47387
     0.60161
     0.42277
     0.22690
     0.26948
     0.09064
     0.21839
    -0.04561
    -0.07968
     0.04806
     0.16729
     0.12471
     0.30355
     0.06510
     0.27800
     0.20135
     0.19284
     0.55903
     0.61013
     0.39723
     0.28652
     0.55903
     0.79748
     0.68677
     0.74639
     0.68677
     0.52497
     0.54200
     0.51645
     0.61013
     0.53348
     0.35464
     0.17581
     0.49942
     0.77194
     0.47387
     0.11619
     0.33761
     0.28652
     0.49942
     0.42277
     0.54200
     0.36316
     0.44832
     0.54200
     0.61865
     0.65271
     0.48239
     0.31206
     0.26948
     0.68677
     0.70381
     0.55903
     0.57606
     0.37168
     0.64419
     0.60161
     0.66123
     0.79748
     0.66974
     0.61865
     0.66123
     0.66974
     0.62716
     0.69529
     0.58458
     0.83155
     1.05297
     1.01890
     0.95077
     0.74639
     0.61013
     0.72084
     0.50794
     0.43981
     0.60161
     0.26948
    -0.04561
    -0.14781
    -0.21594
    -0.30110
    -0.76097
    -0.58213
    -0.58213
    -0.94832
    -1.11865
    -1.03349
    -1.28045
    -1.19529
    -1.05903
    -1.13568
    -0.98239
    -0.78652
    -0.72690
    -0.71839
    -0.56510
    -0.35219
    -0.29258
    -0.46290
     0.15877
     0.14174
     0.01400
     0.37168
     0.43981
     0.65271
     0.58458
     0.61865
     0.91671
     0.74639
     1.02742
     1.00187
     1.23181
     1.23181
     1.30845
     1.20626
     1.61503
     1.65761
     1.49581
     1.36807
     1.18923
     1.19774
     0.82303
     0.57606
     0.61013
     0.32058
     0.10768
     0.17581
    -0.23297
    -0.49697
    -1.03349
    -1.42523
    -1.16123
    -1.34858
    -1.45078
    -1.32303
    -1.48484
    -1.48484
    -1.52742
    -1.58703
    -1.45929
    -1.37413
    -1.18678
    -0.99942
    -0.91426
    -0.60768
    -0.15632
    -0.46290
    -0.53103
    -0.47994
    -0.36923
    -0.13929
    -0.41181
    -0.09671
    -0.25852
     0.15026
     0.24394
     0.74639
     0.54200
    -0.38626
    -0.18187
     0.25245
     0.73787
     0.78045
     0.26097
     0.37168
    -0.13077
     0.19284
     1.08703
     1.08703
     0.71232
     0.39723
    -0.03710
     0.07361
     0.34613
     0.55903
     0.29503
     0.06510
     0.11619
     0.03103
    -0.05413
     0.11619
    -0.07116
    -0.14781
     0.02252
     0.06510
     0.02252
     0.00548
    -0.14781
     0.07361
     0.08213
     0.38871
     0.30355
     0.42277
     0.66123
     0.97632
     0.51645
     0.94226
     1.10406
     0.87413
     0.66123
     0.42277
     0.30355
     0.08213
    -0.07116
     0.10768
     0.18432
     0.15026
    -0.31813
    -0.07116
    -0.43736
    -0.52252
    -0.61619
    -0.50548
    -0.30961
    -0.30110
    -0.12226
     0.35464
     0.32058
     0.57606
     0.49942
     0.95077
     1.22329
     1.05297
     1.01890
     0.95077
     1.23181
     1.22329
     1.29142
     1.09555
     1.17219
     1.18923
     1.06148
     1.29994
     1.21477
     1.12110
     1.32548
     0.67826
     0.58458
     0.82303
     0.70381
     0.64419
     0.53348
     0.61865
     0.75490
     0.55903
     0.55903
     0.26097
    -0.03710
    -0.00303
     0.22690
     0.10768
    -0.24148
    -0.44587
    -0.49697
    -0.33516
    -0.10523
    -0.18187
    -0.68432
    -0.88020
    -0.73542
    -0.99090
    -0.69284
    -0.62471
    -1.02497
    -0.90574
    -0.71839
    -0.40329
    -0.37774
    -0.83761
    -0.76949
    -0.53103
    -0.27555
    -0.03710
    -0.21594
    -0.07116
     0.08213
     0.26948
     0.21839
     0.59310
     0.50794
     0.41426
     0.86561
     1.11258
     1.01039
     1.25736
     1.16368
     1.15516
     1.44471
     1.31697
     1.27439
     1.26587
     1.35955
     1.42768
     1.52136
     1.47026
     1.18923
     0.62716
    -0.18187
    -1.31452
    -1.47632
    -1.71478
    -1.48484
    -1.42523
    -1.45929
    -1.19529
     0.16729
    -0.14781
    -1.28897
    -2.26833
    -2.64304
    -1.23787
    -0.67581
    -0.20742
    -0.45439
    -0.75245
     0.43129
     1.22329
     0.45684
     0.54200
     0.89116
     1.17219
     0.61013
     0.64419
     0.31206
     0.80600
     1.04445
     1.45323
     1.27439
     0.84006
     0.91671
     1.19774
     1.63207
     1.43619
     0.72935
     0.49090
     0.20987
     0.53348
     0.55903
     0.34613
    -0.12226
    -0.58213
    -0.19039
    -0.25000
    -0.02858
    -0.33516
    -0.64174
    -0.47994
    -0.12226
     0.08213
     0.12471
     0.11619
    -0.16484
     0.17581
     0.47387
     0.50794
     0.72084
     0.68677
     0.95929
     0.88265
     1.51284
     1.29142
     0.72935
     0.48239
     0.26097
     0.06510
    -0.08819
     0.15877
     0.16729
     0.08213
     0.11619
    -0.25852
    -0.29258
     0.01400
    -0.55658
    -0.79503
    -0.53955
    -0.19890
    -0.33516
    -0.02007
     0.38871
     0.28652
     0.47387
     0.25245
     0.48239
     0.57606
     0.49942
     0.58458
     0.41426
     0.30355
     0.14174
     0.22690
     0.48239
     0.88265
     0.60161
     0.51645
     0.59310
     0.87413
     0.83155
     0.43129
     0.44832
     0.45684
     0.62716
     0.76342
     0.79748
     0.51645
     0.32058
     0.32058
     0.46535
     0.82303
     0.55052
     0.40574
     0.16729
     0.42277
     0.68677
     0.69529
     0.43129
     0.41426
     0.29503
     0.54200
     0.74639
     0.66123
     0.32910
     0.37168
     0.49090
     0.88265
     0.72084
     0.33761
     0.38019
     0.37168
     0.78897
     1.02742
     0.79748
     0.89968
     0.98484
     1.04445
     1.22329
     1.09555
     1.14665
     1.09555
     0.91671
     1.28290
     1.43619
     1.35103
     1.31697
     1.10406
     1.02742
     1.21477
     1.07852
     0.97632
     1.00187
     1.12961
     0.92523
     1.11258
     1.35103
     1.61503
     1.75129
     2.18561
     3.14794
     3.28420
     1.74278
    -1.10161
    -2.43013
    -2.33645
    -1.51891
     0.14174
     0.32910
    -0.32665
    -0.94832
    -2.62600
    -3.95452
    -5.58110
    -5.18936
    -4.84872
    -3.93749
    -3.50317
    -3.36691
    -3.14549
    -1.99581
    -1.16974
    -0.82058
    -1.57000
    -2.14910
    -1.18678
     0.04806
     0.89116
     0.64419
     0.56755
     0.85710
     0.92523
     1.84497
     1.99826
     1.77684
     1.52987
     1.15516
     1.35955
     1.27439
     1.14665
     1.11258
     0.90819
     1.24884
     1.56394
     1.45323
     1.24884
     0.80600
     0.75490
     0.72084
     1.15516
     0.97632
     0.92523
     0.90819
     1.08703
     1.02742
     1.09555
     1.00187
     1.03594
     0.99336
     1.13813
     1.20626
     1.41065
     1.17219
     1.46174
     1.57245
     1.88755
     2.08342
     2.20265
     2.08342
     2.04936
     1.74278
     1.69168
     1.43619
     0.95929
     0.61865
     0.32910
     0.14174
     0.09064
     0.08213
    -0.25000
    -0.72690
    -0.58213
    -0.92278
    -1.10161
    -1.14420
    -1.11865
    -0.85465
    -0.56510
    -0.65026
    -0.31813
    -0.02007
     0.28652
     0.47387
     0.68677
     0.90819
     0.75490
     0.37168
     0.80600
     0.87413
     0.85710
     0.63568
     0.53348
     0.71232
     0.61013
     0.49942
     0.57606
     0.55903
     0.31206
     0.50794
     0.49090
     0.66123
     0.53348
     0.39723
     0.49090
     0.73787
     0.48239
     0.58458
     0.40574
     0.50794
     0.45684
     0.46535
     0.70381
     0.68677
     0.54200
     0.61013
     0.65271
     0.61013
     0.46535
     0.43129
     0.32910
     0.70381
     0.63568
     0.64419
     0.67826
     0.35464
     0.38019
     0.41426
     0.56755
     0.89116
     0.84858
     1.18923
     0.69529
     0.80600
     0.78897
     0.95077
     0.76342
     0.95077
     1.13813
     0.93374
     1.13813
     1.18071
     1.43619
     1.50432
     1.18923
     0.82303
     0.37168
    -0.07968
    -0.10523
     0.12471
    -0.34368
    -0.48845
    -0.35219
     0.03955
    -0.17336
     0.27800
    -0.26703
    -0.55658
    -0.76097
    -0.52252
    -0.82910
    -1.00794
    -0.70136
    -0.66729
    -0.42032
    -0.81207
    -0.77800
    -1.35710
    -1.23787
    -1.08458
    -0.78652
    -0.96536
    -1.60407
    -1.65516
    -1.36561
    -1.30600
    -1.39116
    -1.28897
    -0.55658
    -0.35219
    -0.37774
    -0.19890
     0.04806
     0.08213
    -0.08819
    -0.02007
     0.45684
     0.49090
     0.56755
     0.66123
     0.68677
     0.51645
     0.42277
     0.53348
     0.59310
     0.66974
     0.61013
     0.60161
     0.42277
     0.42277
     0.35464
     0.14174
     0.19284
     0.20135
     0.21839
     0.21839
     0.44832
     0.05658
     0.12471
     0.20135
     0.46535
     0.66123
     0.51645
     0.49090
     0.43129
     0.43981
     0.57606
     0.55903
     0.72935
     0.71232
     0.73787
     0.66123
     0.76342
     0.68677
     0.62716
     0.31206
     0.48239
     0.50794
     0.54200
     0.55052
     0.41426
     0.39723
     0.31206
     0.59310
     0.39723
     0.70381
     0.38871
     0.32910
     0.61013
     0.62716
     0.54200
     0.54200
     0.33761
     0.74639
     1.00187
     0.90819
     0.89968
     0.78045
     0.88265
     0.92523
     0.75490
     1.05297
     1.09555
     0.57606
     0.59310
     0.49090
     0.66123
     0.51645
     0.14174
     0.01400
     0.23542
     0.38019
    -0.14781
    -0.07968
    -0.36923
    -0.27555
    -0.70136
    -0.44587
    -0.07968
    -0.59065
    -0.56510
    -0.37774
    -0.54807
    -0.53103
    -0.78652
    -0.87168
    -0.58213
    -0.47142
    -0.63323
    -0.48845
    -0.63323
    -0.39478
    -0.48845
    -0.33516
    -0.05413
    -0.32665
    -0.32665
    -0.13077
     0.16729
     0.18432
     0.13323
     0.36316
     0.76342
     0.86561
     0.72935
     0.54200
     0.36316
     0.69529
     0.82303
     0.73787
     0.95929
     0.70381
     0.38871
     0.76342
     0.88265
     1.01039
     0.60161
     0.44832
     0.54200
     0.66123
     0.66974
     0.28652
     0.23542
     0.28652
     0.23542
     0.43129
     0.63568
     0.54200
     0.13323
     0.01400
     0.06510
     0.43129
     0.44832
     0.05658
    -0.19039
     0.15877
     0.39723
     0.62716
     0.40574
     0.21839
     0.25245
     0.18432
     0.43981
     0.66123
     0.33761
     0.02252
     0.02252
     0.17581
     0.26097
    -0.08819
    -0.25000
    -0.29258
    -0.62471
    -0.47142
    -0.54807
    -0.76949
    -0.94832
    -1.05052
    -1.05052
    -0.85465
    -1.06755
    -1.43374
    -1.38265
    -1.17826
    -0.91426
    -0.87168
    -0.83761
    -0.72690
    -0.31813
    -0.01155
     0.15026
     0.23542
     0.20987
     0.60161
     0.59310
     1.24032
     1.24032
     1.04445
     1.22329
     1.55542
     1.61503
     1.69168
     1.29994
     1.29994
     1.49581
     1.38510
     1.41916
     1.26587
     1.14665
     0.98484
     0.95077
     1.31697
     1.02742
     0.80600
     0.73787
     1.01890
     1.18923
     0.98484
     0.20987
     0.13323
    -0.03710
     0.23542
     0.26097
     0.09916
    -0.21594
    -0.38626
    -0.47994
    -0.66729
    -0.68432
    -0.81207
    -1.09310
    -0.97387
    -0.69284
    -0.67581
    -0.88871
    -0.85465
    -0.76949
    -0.43736
    -0.12226
    -0.07116
    -0.14781
     0.08213
     0.07361
     0.02252
     0.81452
     0.54200
     0.27800
     0.55903
     0.43129
     0.95077
     0.65271
     0.38871
     0.45684
     0.55903
     0.62716
     0.49090
     0.56755
     0.54200
     0.33761
    -0.00303
     0.50794
     0.41426
     0.38871
     0.19284
     0.49090
     0.56755
     0.53348
     0.36316
     0.43129
     0.55903
     0.48239
     0.70381
     0.47387
     0.55903
     0.47387
     0.39723
     0.43981
     0.85710
     0.63568
     0.28652
     0.26097
     0.33761
     0.03955
    -1.09310
    -1.96174
    -1.52742
    -1.10161
    -1.40820
    -1.45929
    -1.69774
    -2.51529
    -2.45568
    -2.48123
    -2.44716
    -2.82187
    -2.79633
    -2.32794
    -1.70626
    -1.50187
    -1.27194
    -1.25491
    -0.95684
    -0.47142
     0.03955
     0.56755
     0.32058
     0.19284
     0.63568
     1.14665
     1.76832
     1.52136
     1.29142
     1.14665
     1.39361
     1.55542
     2.04084
     1.99826
     1.81090
     1.89607
     1.88755
     1.51284
     1.45323
     1.14665
     1.35103
     1.35955
     1.64058
     1.26587
     0.89116
     0.86561
     0.88265
     0.75490
     0.73787
     0.68677
     0.74639
     0.35464
     0.70381
     0.89968
     1.04445
     0.55903
     0.22690
     0.20987
     0.33761
     0.89116
     0.57606
     0.43981
     0.10768
    -0.33516
    -0.25852
    -0.62471
    -1.02497
    -0.71839
    -0.93981
    -0.92278
    -1.17826
    -1.35710
    -1.57852
    -2.02987
    -2.21723
    -1.53594
    -1.58703
    -1.86807
    -1.91916
    -1.62962
    -1.67220
    -1.40820
    -1.32303
    -1.28897
    -1.24639
    -0.96536
    -0.93129
    -0.91426
    -0.65026
    -0.64174
    -0.82058
    -0.41181
    -0.25852
    -0.26703
    -0.25852
    -0.26703
    -0.05413
    -0.00303
    -0.26703
    -0.04561
    -0.19890
    -0.33516
    -0.15632
     0.03103
    -0.23297
    -0.23297
    -0.42884
    -0.21594
     0.15026
     0.05658
    -0.12226
    -0.19039
    -0.08819
    -0.04561
     0.04806
     0.13323
     0.18432
     0.30355
     0.32058
     0.39723
     0.54200
     0.62716
     0.60161
     0.43981
     1.05297
     0.68677
     0.84006
     0.84858
     0.66974
     0.77194
     0.77194
     0.96781
     0.97632
     1.02742
     0.83155
     0.56755
     0.70381
     0.59310
     0.62716
     0.38871
     0.81452
     0.72084
     0.66123
     0.83155
     0.55903
     0.43129
     0.26097
     0.43129
     0.55903
     0.44832
     0.48239
     0.51645
     0.63568
     0.77194
     0.67826
     0.26097
     0.69529
     0.81452
     1.20626
     1.92161
     2.56884
     2.18561
     1.50432
     0.83155
     1.16368
    -0.70136
    -2.59194
    -2.21723
    -0.70136
    -1.47632
    -1.05903
    -0.80355
    -1.13568
    -1.39116
    -2.11504
    -2.44716
    -2.75375
    -3.07736
    -3.20510
    -2.53233
    -0.77800
     0.19284
     0.17581
     0.02252
     0.19284
     0.29503
     0.22690
     0.34613
     0.59310
     1.25736
     0.56755
    -0.08819
    -0.38626
    -0.30110
     0.46535
     0.66123
     1.04445
     1.16368
     1.39361
     0.97632
     0.85710
     1.40213
     1.35955
     1.18923
     1.01039
     1.91310
     2.04936
     1.29994
     1.24884
     1.41916
     1.87052
     1.86200
     1.60652
     1.76832
     1.66613
     1.32548
     1.06148
     0.86561
     1.10406
     1.24032
     0.96781
     0.97632
     1.09555
     1.01039
     1.03594
     0.84858
     0.55052
     0.40574
     0.16729
     0.25245
     0.44832
     0.31206
     0.03955
    -0.62471
    -0.65026
    -0.93981
    -1.11013
    -1.21232
    -1.28897
    -1.47632
    -2.01284
    -1.79994
    -1.97878
    -2.14058
    -2.15762
    -1.92768
    -1.85103
    -1.61258
    -1.61258
    -1.62110
    -1.43374
    -1.30600
    -0.72690
    -0.76097
    -0.51400
    -0.40329
    -0.04561
     0.42277
     0.51645
     0.59310
     0.44832
     0.61865
     0.48239
     0.76342
     0.72935
     0.66123
     0.56755
     0.75490
     0.74639
     0.55052
     0.75490
     0.94226
     0.71232
     0.94226
     0.78045
     0.69529
     0.65271
     0.62716
     0.82303
     0.94226
     0.83155
     0.76342
     0.72084
     0.78897
     0.84006
     0.58458
     0.55903
     0.65271
     0.20135
     0.41426
     0.43129
     0.37168
     0.33761
     0.10768
     0.06510
     0.51645
     0.46535
     0.31206
     0.01400
     0.15877
     0.27800
     0.17581
     0.18432
     0.38019
     0.17581
     0.06510
     0.32910
     0.67826
     0.46535
     0.20987
     0.03103
     0.43129
     0.49942
     0.69529
     0.21839
     0.14174
     0.31206
     0.70381
     0.49090
     0.64419
     0.56755
     0.33761
     0.49942
     0.66123
     0.70381
     0.48239
     0.37168
     0.68677
     0.73787
     1.07000
     0.78897
     0.68677
     0.63568
     0.56755
     0.47387
     0.76342
     0.97632
     0.93374
     0.97632
     1.46174
     2.27078
     2.65400
     1.96419
     1.75129
     1.58948
     0.15877
    -2.08097
    -2.99220
    -2.86445
    -2.46420
    -1.58703
    -0.36071
    -1.18678
    -2.24278
    -3.16252
    -4.71246
    -5.30007
    -4.83168
    -4.33775
    -2.66858
    -1.79142
    -1.45078
    -0.40329
     0.43981
     1.01890
     1.19774
     1.49581
     1.53839
     2.24523
     2.27929
     2.52626
     2.87542
     2.46665
     2.10045
     1.74278
     1.83645
     2.21116
     1.86200
     1.64910
     1.39361
     1.48729
     1.01890
     0.62716
     0.55903
     0.82303
     0.47387
     0.58458
     0.86561
     1.00187
     1.24884
     0.95929
     0.85710
     0.62716
     0.80600
     0.79748
     0.25245
    -0.21594
    -0.57361
    -0.70987
    -0.82910
    -0.70987
    -0.96536
    -1.45078
    -1.55297
    -1.36561
    -1.14420
    -1.22936
    -1.45078
    -1.77439
    -1.42523
    -1.02497
    -0.52252
    -0.19039
     0.02252
     0.00548
     0.18432
     0.32058
     0.67826
     0.42277
     0.23542
     0.49090
     0.61865
     0.87413
     0.62716
     0.53348
     0.49942
     0.49090
     0.62716
     0.31206
     0.14174
    -0.09671
     0.07361
     0.11619
     0.32058
     0.08213
    -0.13077
     0.08213
     0.08213
     0.11619
    -0.07968
    -0.25852
    -0.01155
    -0.05413
     0.24394
    -0.06265
    -0.11374
    -0.23297
    -0.19039
    -0.32665
     0.09916
     0.14174
    -0.29258
    -0.25852
    -0.25852
    -0.09671
    -0.07116
    -0.13077
    -0.17336
    -0.12226
     0.09916
     0.11619
     0.10768
    -0.17336
    -0.02858
    -0.11374
     0.27800
     0.42277
     0.19284
     0.07361
     0.20135
     0.45684
     0.65271
     0.55052
     0.38019
     0.20987
     0.55052
     0.53348
     0.61865
     0.55052
     0.33761
     0.25245
     0.23542
     0.68677
     1.38510
     0.75490
     0.05658
    -0.18187
    -0.07968
    -0.08819
     0.10768
     0.11619
     0.10768
     0.02252
     0.03955
    -0.10523
    -0.48845
    -0.70987
    -0.61619
    -0.19039
    -0.20742
    -0.63323
    -0.45439
    -0.32665
    -0.10523
     0.05658
    -0.01155
    -0.14781
    -0.04561
    -0.28407
    -0.37774
    -0.34368
     0.03103
    -0.10523
    -0.36071
    -0.26703
    -0.10523
    -0.70987
    -1.05903
    -1.42523
    -1.82549
    -2.20871
    -2.84742
    -3.23065
    -3.75865
    -3.17955
     0.26948
     4.14433
     5.91568
     5.46433
     1.27439
    -1.52742
    -0.14781
     1.47026
     3.24162
     4.80858
     5.01297
     4.72342
     3.29271
     2.50923
     1.85348
     0.76342
     0.31206
    -0.35219
    -1.16123
    -2.07245
    -2.56639
    -2.31091
    -1.16123
    -0.88020
    -1.25491
    -0.93981
    -0.88871
    -0.43736
    -0.30961
     0.03955
     0.06510
     0.25245
     0.37168
     0.21839
     0.19284
    -0.07116
    -0.34368
    -0.44587
    -0.30110
    -0.25000
    -0.99090
    -0.99090
    -1.29749
    -1.39968
    -1.45929
    -1.51039
    -1.57000
    -1.55297
    -1.41671
    -1.29749
    -1.26342
    -1.17826
    -1.28897
    -1.43374
    -0.87168
    -0.41181
    -0.50548
    -0.36923
    -0.30110
    -0.27555
     0.06510
     0.09916
     0.26948
     0.54200
     0.42277
     0.48239
     0.54200
     0.56755
     0.65271
     0.43129
     0.39723
     0.88265
     0.99336
     1.00187
     0.98484
     0.95929
     1.10406
     1.18071
     1.09555
     1.38510
     1.29994
     1.40213
     1.59800
     1.63207
     1.51284
     1.52136
     1.37658
     1.75981
     1.87052
     1.45323
     1.70019
     1.52136
     1.45323
     1.51284
     1.43619
     1.32548
     0.79748
     0.67826
     0.55903
     0.35464
     0.22690
    -0.16484
    -0.58213
    -0.35219
    -0.37774
    -0.99942
    -1.01645
    -1.28897
    -1.45078
    -1.23787
    -1.28897
    -1.24639
    -1.39968
    -1.25491
    -1.19529
    -1.03349
    -0.78652
    -0.78652
    -0.88871
    -0.63323
    -0.28407
    -0.50548
    -0.25000
    -0.13077
    -0.42884
    -0.15632
    -0.19039
    -0.12226
    -0.07968
     0.03955
     0.15877
    -0.07968
     0.00548
     0.15877
     0.12471
     0.06510
     0.17581
     0.25245
     0.20135
     0.36316
     0.11619
     0.28652
     0.38871
     0.49090
     0.56755
     0.62716
     0.60161
     0.51645
     0.46535
     0.61865
     0.66123
     0.61013
     1.08703
     1.01890
     0.72084
     0.77194
     0.62716
     0.43129
     0.48239
     0.47387
     0.54200
     0.61013
     0.90819
     0.93374
     1.31697
     1.46174
     1.04445
     0.82303
     0.70381
     1.01039
     0.42277
     0.31206
     0.66974
     0.70381
     0.67826
     0.72084
     0.28652
    -0.05413
    -0.25000
    -0.51400
    -0.68432
    -0.13929
     0.00548
    -0.23297
    -0.28407
     0.11619
     0.08213
     0.29503
     0.63568
     0.49090
     0.48239
     0.70381
     0.81452
     1.01890
     0.90819
     0.57606
     0.43129
     0.26097
     0.28652
    -0.04561
    -0.32665
     0.05658
    -0.35219
    -0.83761
    -0.56510
    -0.62471
    -0.86316
    -1.36561
    -1.23787
    -1.06755
    -0.93129
    -0.99090
    -1.18678
    -1.45078
    -1.31452
    -1.10161
    -1.30600
    -1.40820
    -1.35710
    -1.56149
    -1.21232
    -1.19529
    -1.27194
    -1.61258
    -1.76587
    -1.34858
    -1.26342
    -1.09310
    -1.26342
    -1.04200
    -1.11865
    -0.87168
    -1.15271
    -0.84613
    -0.59065
    -0.88871
    -0.73542
    -0.40329
    -0.25000
    -0.52252
    -0.51400
    -0.23297
    -0.16484
     0.04806
    -0.16484
    -0.42032
    -0.17336
    -0.06265
     0.17581
     0.20135
     0.28652
     0.21839
     0.11619
     0.42277
     0.47387
     0.37168
     0.27800
     0.37168
     0.58458
     0.83155
     0.65271
     0.58458
     0.73787
     0.81452
     0.94226
     0.88265
     1.03594
     1.09555
     1.03594
     1.27439
     1.42768
     1.38510
     1.09555
     1.16368
     1.58097
     1.60652
     1.51284
     1.07000
     0.92523
     0.97632
     0.72935
     0.40574
     0.64419
     0.36316
    -0.35219
    -0.47142
    -0.43736
    -0.73542
    -1.19529
    -1.66368
    -1.55297
    -1.79142
    -1.68071
    -2.08097
    -2.19168
    -2.20871
    -1.99581
    -2.16613
    -1.97878
    -1.74884
    -1.99581
    -2.08097
    -1.88510
    -1.80845
    -1.92768
    -2.17465
    -2.09800
    -1.98729
    -2.02987
    -1.81697
    -1.37413
    -0.71839
    -0.41181
     0.29503
    -0.68432
    -0.87168
    -0.23297
     0.20135
     0.58458
     0.72084
     0.84858
     0.60161
     0.69529
     1.16368
     1.30845
     1.13813
     1.01039
     0.66974
     0.47387
     0.31206
     0.57606
     1.33400
     1.54690
     1.07852
     0.95077
     0.09064
     0.14174
    -0.75245
    -1.69774
    -1.87658
    -0.82058
    -0.05413
     0.39723
    -0.07968
    -0.84613
    -1.60407
    -1.64665
    -1.28045
    -0.86316
    -0.83761
    -0.46290
     0.59310
     1.21477
     1.60652
     1.79387
     2.08342
     2.44961
     2.61994
     2.39852
     2.04084
     1.75981
     1.86200
     1.88755
     1.87052
     1.81090
     1.39361
     1.14665
     1.29142
     0.95077
     0.46535
    -0.13077
    -0.43736
    -0.81207
    -0.47994
    -0.48845
    -0.80355
    -1.06755
    -1.38265
    -1.61258
    -2.06394
    -1.62110
    -1.91916
    -2.37904
    -2.08949
    -2.00433
    -1.98729
    -2.37904
    -2.23426
    -1.91065
    -1.71478
    -1.57852
    -1.57000
    -1.68071
    -1.94471
    -1.41671
    -1.40820
    -0.98239
    -0.99942
    -1.34007
    -1.15271
    -1.02497
    -0.77800
    -0.82910
    -0.90574
    -0.97387
    -0.70136
    -0.37774
     0.00548
    -0.13929
    -0.37774
    -0.38626
    -0.25852
     0.40574
     0.46535
     0.32910
     0.43981
     0.57606
     0.85710
     0.82303
     0.77194
     0.65271
     0.96781
     1.18071
     1.52136
     1.27439
     1.38510
     0.97632
     1.05297
     1.24032
     1.61503
     1.51284
     1.09555
     1.42768
     1.29994
     1.29994
     1.29994
     1.04445
     1.07852
     1.01039
     1.13813
     0.89116
     0.78897
     0.55052
     0.47387
     0.31206
     0.52497
     0.47387
    -0.11374
    -0.24148
    -0.29258
    -0.19039
    -0.56510
    -0.82910
    -0.76949
    -0.84613
    -0.63323
    -0.98239
    -0.98239
    -0.93129
    -1.02497
    -1.22084
    -0.83761
    -0.65878
    -1.11865
    -1.34007
    -1.24639
    -1.05052
    -0.93981
    -1.11013
    -1.34858
    -1.21232
    -0.61619
    -0.19890
     0.15877
    -0.13929
    -0.36923
    -1.04200
    -0.16484
     0.12471
    -0.53103
    -0.50548
    -0.28407
     0.55903
     0.66123
    -0.31813
    -0.73542
    -1.09310
    -1.06755
    -0.88020
    -0.93129
    -0.82910
    -1.02497
    -0.69284
    -0.48845
     0.00548
     0.22690
     0.61013
     1.13813
     0.77194
     0.38019
    -0.25852
    -1.43374
    -0.53103
     1.47877
     1.88755
     1.24032
     0.74639
     0.18432
    -0.56510
    -1.68923
    -1.51039
    -1.24639
    -1.59555
    -1.48484
    -1.05903
    -0.81207
    -1.13568
    -1.31452
    -1.10161
    -1.22936
    -1.11013
    -1.32303
    -1.03349
    -0.41181
    -0.52252
    -0.53103
    -0.08819
     0.03103
    -0.11374
    -0.25852
    -0.33516
    -0.38626
    -0.51400
    -0.32665
    -0.07968
    -0.40329
    -0.54807
    -0.49697
    -0.58213
    -0.76949
    -0.84613
    -0.95684
    -0.78652
    -0.59065
    -0.65026
    -0.71839
    -0.52252
    -0.40329
    -0.34368
    -0.27555
    -0.28407
    -0.14781
     0.01400
     0.32058
     0.09064
     0.20135
     0.06510
     0.09064
    -0.02007
     0.32058
     0.39723
     0.10768
     0.20987
     0.04806
     0.22690
     0.24394
     0.27800
     0.25245
     0.08213
    -0.11374
     0.34613
     0.17581
     0.11619
    -0.01155
    -0.31813
     0.14174
     0.40574
     0.16729
     0.09064
    -0.15632
    -0.23297
    -0.21594
     0.01400
     0.01400
    -0.03710
     0.18432
     0.12471
     0.28652
     0.38019
     0.26097
     0.18432
     0.32910
     0.52497
     0.39723
     0.54200
     0.60161
     0.52497
     0.63568
     0.74639
     0.73787
     0.79748
     0.77194
     0.55903
     0.44832
     0.42277
     0.31206
     0.20987
     0.19284
     0.21839
     0.13323
    -0.05413
    -0.02007
    -0.13929
    -0.36923
    -0.47142
    -0.37774
    -0.30110
    -0.27555
    -0.58213
    -0.55658
    -0.41181
    -0.23297
    -0.36923
    -0.44587
    -0.07116
     0.03955
    -0.38626
    -0.58213
    -0.35219
    -0.29258
    -0.33516
    -0.47994
    -0.43736
    -0.59916
    -0.36071
    -0.19039
    -0.52252
    -0.30110
    -0.21594
    -0.59916
    -0.57361
    -0.53103
    -0.32665
    -0.15632
    -0.13929
    -0.30961
    -0.21594
    -0.08819
     0.03955
    -0.13077
    -0.02858
     0.10768
     0.03103
     0.23542
     0.14174
    -0.28407
    -0.20742
     0.23542
     0.58458
     0.42277
     1.27439
     1.47026
     1.77684
     1.92161
     1.31697
    -0.19039
    -1.04200
    -0.23297
     1.57245
     2.00678
     2.00678
     1.85348
     1.51284
     1.85348
     1.11258
     1.09555
     0.66123
     0.73787
     1.48729
     2.25374
     2.92652
     2.65400
     2.45813
     1.64910
     0.14174
     0.34613
     1.51284
     2.29632
     1.85348
     1.57245
     1.21477
     0.48239
     0.34613
     0.39723
     0.44832
     0.15877
     0.32910
     0.24394
     0.23542
    -0.04561
    -0.64174
    -1.28045
    -1.02497
    -0.93981
    -1.24639
    -1.50187
    -1.47632
    -1.93620
    -1.92768
    -1.76587
    -1.93620
    -2.20020
    -1.97878
    -1.58703
    -1.28045
    -1.11865
    -0.95684
    -0.83761
    -0.42032
    -0.20742
    -0.34368
    -0.25852
    -0.05413
    -0.07968
    -0.01155
     0.20135
     0.36316
     0.31206
     0.04806
     0.11619
     0.16729
     0.31206
     0.25245
     0.19284
     0.15026
     0.23542
     0.13323
     0.11619
     0.35464
    -0.01155
    -0.02007
    -0.13077
    -0.05413
    -0.15632
    -0.48845
    -0.59065
    -0.13929
    -0.12226
    -0.51400
    -0.73542
    -0.78652
    -0.63323
    -0.58213
    -0.70987
    -0.25000
    -0.37774
    -0.59065
    -0.50548
     0.01400
    -0.22445
    -0.42884
    -0.38626
     0.08213
     0.25245
     0.40574
     0.26097
     0.15026
     0.23542
     0.22690
     0.19284
     0.55052
     0.51645
     0.15877
     0.22690
     0.35464
     0.38019
     0.30355
     0.01400
     0.12471
     0.06510
     0.26948
     0.23542
    -0.11374
    -0.19039
    -0.13077
     0.06510
     0.07361
    -0.03710
    -0.01155
    -0.32665
    -0.10523
    -0.16484
     0.07361
    -0.19039
    -0.39478
    -0.04561
     0.02252
     0.20987
    -0.22445
    -0.05413
    -0.18187
     0.16729
     0.01400
     0.21839
     0.09064
    -0.36923
    -0.41181
    -0.38626
     0.09916
     0.35464
     0.48239
     0.49090
     0.38019
     0.71232
     0.65271
     0.07361
    -1.26342
    -1.89362
    -1.36561
    -0.18187
     0.63568
     0.66123
     0.19284
     0.02252
    -0.19039
     0.09916
    -0.14781
    -0.02007
     0.40574
     1.27439
     1.60652
     1.52136
     1.94716
     1.95568
     1.87052
     1.67465
     1.92161
     1.79387
     1.78536
     1.53839
     1.34252
     1.12961
     0.38019
     0.89968
     0.78045
     0.71232
     1.07000
     0.85710
     0.70381
     0.74639
     1.12961
     1.02742
     1.32548
     0.58458
     0.25245
     0.89968
     1.29994
     1.15516
     1.41065
     1.07852
     0.80600
     0.52497
     0.43129
     0.13323
    -0.16484
    -0.30961
    -0.38626
    -0.74394
    -0.15632
    -0.30110
    -0.88871
    -0.87168
    -0.85465
    -0.88871
    -1.05052
    -1.29749
    -1.29749
    -1.27194
    -0.88871
    -0.67581
    -0.70987
    -0.91426
    -0.58213
    -0.66729
     0.04806
    -0.07968
    -0.51400
    -0.47994
     0.00548
     0.32910
     0.21839
     0.38019
     0.09064
     0.36316
     0.46535
     0.48239
     0.19284
     0.32910
     0.01400
     0.05658
     0.26097
     0.53348
     0.05658
    -0.04561
     0.13323
     0.09064
     0.04806
    -0.39478
    -0.42032
    -0.47994
    -0.52252
    -0.39478
    -0.35219
    -0.57361
    -0.98239
    -0.82058
    -0.75245
    -0.44587
    -0.67581
    -0.88020
    -0.92278
    -0.62471
    -0.52252
    -0.41181
    -0.45439
    -0.45439
    -0.21594
     0.01400
    -0.07116
    -0.07968
    -0.36923
    -0.54807
    -0.50548
    -0.03710
     0.21839
    -0.60768
    -0.64174
    -0.59065
    -0.51400
    -0.40329
    -0.42032
    -0.63323
    -1.16123
    -1.11865
    -1.03349
    -0.97387
    -0.80355
    -1.07607
    -1.07607
    -0.69284
    -0.53103
    -1.28045
    -1.25491
    -0.96536
    -1.22936
    -1.15271
    -1.36561
    -1.19529
    -0.60768
     0.28652
     0.32910
     0.22690
    -0.29258
    -1.25491
    -1.36561
    -0.49697
     0.11619
     0.50794
     1.22329
     1.20626
     1.19774
     1.04445
     0.67826
     0.64419
     0.85710
     0.51645
     0.49090
     0.75490
     0.39723
     0.12471
     0.03103
    -0.13077
    -0.36071
    -0.57361
    -0.87168
    -1.57852
    -1.72329
    -1.77439
    -2.01284
    -2.48123
    -2.67710
    -2.79633
    -2.29387
    -2.27684
    -1.85103
    -1.34007
    -1.89362
    -0.96536
     0.32910
     0.12471
     0.34613
     0.87413
     2.25374
     2.24523
     1.50432
     1.21477
     1.82794
     2.26226
     2.67955
     2.94355
     2.71361
     2.42407
     1.95568
     1.18071
     1.01039
     1.30845
     1.04445
     0.68677
     0.54200
     0.54200
     0.87413
     0.74639
     0.61013
     0.57606
     0.58458
     0.84858
     0.80600
     0.76342
     0.51645
     0.38019
     0.19284
     0.78897
     0.47387
     0.11619
    -0.17336
    -0.20742
     0.02252
     0.03955
    -0.14781
    -0.22445
    -0.13929
    -0.19890
     0.08213
     0.20135
     0.12471
     0.18432
    -0.29258
     0.46535
     0.45684
     0.36316
     0.18432
     0.29503
     0.26948
     0.31206
     0.29503
     0.29503
     0.31206
     0.22690
     0.24394
     0.31206
     0.09916
    -0.14781
    -0.21594
     0.02252
    -0.11374
    -0.28407
    -0.47994
    -0.35219
    -0.33516
    -0.15632
    -0.15632
    -0.38626
    -0.70136
    -0.95684
    -1.04200
    -0.95684
    -0.76949
    -0.83761
    -1.14420
    -0.95684
    -0.83761
    -1.09310
    -1.05903
    -1.11865
    -1.24639
    -1.13568
    -0.72690
    -0.88020
    -0.76949
    -0.57361
    -0.43736
    -0.37774
    -0.11374
    -0.04561
     0.19284
     0.12471
     0.40574
     0.32058
     0.37168
     0.32910
     0.66123
     0.68677
     0.90819
     0.99336
     0.81452
     0.55903
     0.56755
     0.25245
     0.06510
     0.42277
     0.05658
    -0.51400
    -0.53103
    -0.42884
    -0.19039
    -0.21594
    -0.13077
    -0.70987
    -1.06755
    -0.99090
    -1.03349
    -1.23787
    -1.54445
    -1.39968
    -1.16974
    -0.80355
    -0.50548
    -0.67581
    -0.77800
    -0.88020
    -0.76097
    -1.28897
    -1.02497
    -1.06755
    -1.17826
    -0.98239
    -0.94832
    -0.24148
     0.93374
     1.04445
     0.26097
    -0.86316
    -1.75736
    -1.25491
    -1.62962
    -0.59065
     0.79748
     1.26587
     1.37658
     0.93374
     0.23542
    -0.69284
    -0.59065
    -0.46290
    -0.05413
     0.48239
     0.23542
     0.25245
     0.78045
     0.52497
     0.28652
     0.13323
    -0.25000
    -0.28407
    -0.59916
    -1.24639
    -1.37413
    -1.68071
    -1.34858
    -0.92278
     0.28652
     1.24884
     0.92523
     1.62355
     1.56394
     0.76342
     0.27800
     0.50794
     1.19774
     1.73426
     2.33890
     2.50071
     2.28781
     1.67465
     1.51284
     1.55542
     1.22329
     0.40574
    -0.12226
    -0.63323
    -0.82058
    -0.68432
    -0.79503
    -0.60768
    -0.31813
    -0.65026
    -0.35219
    -0.05413
    -0.08819
    -0.20742
    -0.16484
     0.11619
     0.70381
     0.96781
     0.96781
     1.04445
     1.08703
     1.35103
     1.41916
     1.27439
     1.46174
     1.10406
     1.18071
     1.10406
     1.13813
     0.87413
     0.67826
     0.38871
     0.78897
     0.49942
     0.43129
     0.19284
    -0.07968
    -0.15632
     0.19284
    -0.19890
    -0.03710
    -0.23297
    -0.25852
    -0.33516
    -0.31813
    -0.25852
    -0.38626
    -0.61619
    -0.40329
    -0.18187
    -0.30961
    -0.15632
    -0.58213
    -0.30110
    -0.25000
    -0.37774
    -0.19039
    -0.08819
    -0.20742
    -0.31813
    -0.06265
     0.07361
    -0.05413
    -0.02858
    -0.14781
     0.14174
     0.19284
     0.09916
    -0.07116
    -0.30110
    -0.18187
    -0.10523
     0.23542
     0.64419
    -0.00303
    -0.01155
    -0.36071
    -0.42032
    -0.25852
    -0.13929
    -0.11374
     0.12471
     0.38019
     0.38019
     0.16729
     0.09064
     0.17581
     0.06510
     0.13323
     0.61013
     0.61013
     0.43129
     0.55052
     0.54200
     0.59310
     0.10768
     0.04806
     0.28652
     0.65271
     0.59310
     0.43981
     0.12471
    -0.00303
     0.15026
    -0.41181
    -0.04561
    -0.09671
    -0.45439
    -0.02858
     0.40574
    -0.02007
    -0.21594
    -0.35219
    -0.18187
    -0.08819
    -0.00303
     0.39723
     0.43129
     0.20987
     0.44832
     0.73787
     1.13813
     1.13813
     0.97632
     1.02742
     1.58097
     1.40213
     0.73787
     0.63568
     1.25736
     2.27929
     2.83284
     2.52626
     1.97271
     1.16368
    -0.61619
    -1.15271
     0.49942
     1.86200
     3.05426
     2.27078
     0.42277
    -0.87168
    -2.02987
    -1.62962
    -1.81697
    -0.63323
    -0.25852
    -1.32303
    -2.36200
    -2.94110
    -3.09439
    -2.74523
    -1.34858
     0.59310
     2.38149
     1.70019
     0.14174
    -0.55658
    -0.35219
    -0.15632
     0.73787
     1.78536
     2.56884
     2.85839
     2.37297
     1.51284
     0.80600
    -0.01155
    -0.39478
    -0.56510
    -0.41181
    -1.05903
    -0.89723
    -0.76949
    -0.35219
    -0.70987
    -0.84613
    -0.99942
    -0.66729
    -0.31813
    -0.00303
     0.01400
     0.08213
     0.35464
     0.43129
     0.39723
     0.54200
     0.38871
     0.19284
     0.21839
     0.57606
     0.83155
     0.39723
     0.23542
     0.15877
     0.27800
     0.43981
     0.36316
    -0.04561
    -0.30110
    -0.20742
    -0.22445
     0.08213
    -0.30110
    -0.71839
    -0.58213
    -0.39478
    -0.32665
    -0.61619
    -0.59065
    -0.59065
    -0.45439
    -0.25852
    -0.27555
    -0.29258
    -0.49697
    -0.62471
    -0.53103
    -0.12226
    -0.12226
    -0.42884
    -0.34368
    -0.19890
    -0.04561
    -0.07968
    -0.19890
    -0.25000
    -0.11374
     0.20135
     0.07361
     0.12471
     0.02252
    -0.21594
    -0.25852
     0.19284
     0.48239
     0.20987
     0.01400
    -0.15632
    -0.07968
    -0.20742
    -0.30961
    -0.43736
    -0.51400
    -0.47142
    -0.57361
    -0.53955
    -0.76949
    -0.84613
    -0.74394
    -0.50548
    -0.24148
    -0.65026
    -0.86316
    -0.75245
    -0.74394
    -0.73542
    -0.58213
    -0.75245
    -0.11374
    -0.19890
    -0.36071
    -0.30110
    -0.36071
    -0.51400
    -0.47994
    -0.31813
     0.17581
    -0.05413
    -0.21594
     0.03955
     0.11619
    -0.19039
    -0.03710
    -0.28407
    -0.14781
    -0.16484
    -0.07968
    -0.13077
    -0.54807
    -0.92278
    -0.75245
    -0.23297
     0.80600
     0.88265
     0.32058
    -0.05413
    -1.03349
    -1.45929
    -0.90574
    -0.34368
    -0.37774
     0.16729
     1.11258
     0.89968
     0.63568
     0.03955
    -0.94832
    -1.57852
    -2.25981
    -1.74032
    -1.00794
    -0.19039
     0.20135
    -0.13077
    -0.18187
    -0.93129
    -1.34858
    -1.79142
    -1.70626
    -0.62471
    -0.00303
     1.04445
     0.84858
     0.81452
     1.04445
     1.50432
     1.49581
     1.31697
     1.60652
     1.86200
     2.04936
     2.16007
     2.15155
     2.06639
     2.09194
     1.92161
     1.70871
     1.65761
     1.56394
     1.14665
     0.92523
     1.06148
     1.13813
     0.68677
     0.58458
     0.49942
     0.65271
     0.47387
     0.42277
     0.36316
     0.25245
     0.27800
     0.26097
     0.33761
     0.15877
     0.17581
     0.01400
     0.26948
     0.59310
     0.32910
     0.49090
     0.53348
     0.36316
     0.59310
     0.55903
     0.71232
     0.70381
     0.68677
     0.70381
     0.84858
     0.88265
     0.81452
     0.32910
     0.50794
     0.84006
     0.97632
     0.88265
     0.68677
     0.43981
     0.43129
     0.27800
     0.08213
     0.05658
     0.07361
    -0.16484
    -0.03710
    -0.21594
    -0.41181
    -0.66729
    -0.91426
    -0.56510
    -0.65026
    -0.77800
    -0.83761
    -0.74394
    -0.65878
    -0.75245
    -0.82058
    -0.62471
    -0.50548
    -0.34368
    -0.30110
    -0.13929
    -0.05413
    -0.07116
    -0.12226
     0.47387
     0.44832
     0.16729
     0.43129
     0.45684
     0.53348
     0.58458
     0.65271
     0.67826
     0.83155
     0.89968
     0.69529
     0.54200
     0.78045
     0.70381
     0.26948
     0.26948
     0.53348
     0.49942
     0.48239
     0.51645
     1.50432
     3.13091
     0.03955
    -0.27555
     0.21839
     0.65271
     0.84006
     1.00187
     1.03594
     1.15516
     0.78045
     0.51645
     0.66123
     0.58458
     0.42277
     0.55903
     0.53348
     0.42277
     0.31206
     0.37168
     0.72935
     0.72084
     0.95929
     0.61013
     0.80600
     0.84858
     0.78897
     0.50794
     0.81452
     0.57606
     0.40574
     0.45684
     0.42277
     0.33761
     0.17581
    -0.22445
     0.07361
     0.21839
     0.08213
     0.04806
     0.02252
     0.20987
     0.04806
    -0.15632
     0.21839
     0.43981
     0.31206
     0.51645
     0.55052
     0.30355
     0.16729
    -0.02007
    -0.19890
    -0.07116
    -0.14781
    -0.13077
    -0.42884
    -0.46290
    -0.53103
    -0.92278
    -0.95684
    -0.71839
    -0.63323
    -0.57361
    -0.53103
    -0.70987
    -0.69284
    -0.70136
    -0.47994
    -0.07116
     0.00548
     0.15026
    -0.03710
     0.19284
     0.29503
     0.33761
     0.15026
     0.19284
     0.16729
     0.23542
     0.38871
     0.36316
     0.09916
    -0.14781
    -0.36071
     0.03103
     0.01400
     0.04806
    -0.31813
    -0.41181
    -0.42884
    -0.47142
    -0.90574
    -0.73542
    -0.62471
    -0.83761
    -0.45439
    -0.45439
    -0.42884
    -0.30110
    -0.30110
    -0.12226
     0.17581
     0.37168
     0.41426
     0.32910
     0.43981
     0.61013
     0.72935
     0.83155
     1.12110
     0.87413
     0.68677
     1.03594
     1.08703
     0.98484
     0.55052
     0.56755
     0.86561
     0.92523
     0.89968
     0.87413
     0.43981
     0.35464
     0.29503
     0.23542
     0.21839
     0.20135
     0.22690
     0.21839
     0.15877
    -0.03710
    -0.19890
    -0.42032
    -0.62471
    -0.77800
    -0.68432
    -0.96536
    -1.05903
    -1.42523
    -1.20381
    -1.59555
    -1.27194
    -1.48484
    -1.74884
    -1.50187
    -1.41671
    -1.62962
    -1.80845
    -1.79142
    -1.45929
    -1.04200
    -0.78652
    -1.02497
    -0.93129
    -1.10161
    -0.45439
    -0.57361
    -0.33516
    -0.41181
    -0.53103
    -0.37774
    -0.51400
    -0.55658
    -0.84613
    -1.28897
    -0.69284
    -0.01155
     0.14174
    -0.13077
    -0.67581
    -1.05903
    -0.80355
    -0.41181
    -0.16484
     0.07361
    -0.01155
     0.15877
     0.38019
     0.25245
    -0.08819
    -0.39478
    -0.42884
    -0.35219
    -0.31813
    -0.28407
    -0.70136
    -0.38626
    -0.41181
    -0.93129
    -1.96174
    -2.31091
    -1.95323
    -1.48484
    -1.42523
    -1.39116
    -1.21232
    -1.39116
    -1.65516
    -1.92768
    -1.06755
    -0.28407
     0.08213
     0.18432
    -0.03710
     0.37168
     1.12110
     2.16858
     1.78536
     0.82303
     1.37658
     1.84497
     2.10045
     2.16007
     1.87052
     1.64058
     1.05297
     0.70381
     0.03103
    -0.21594
    -0.28407
     0.03955
     0.65271
     1.67465
     2.39852
     1.64058
     1.30845
     1.01039
     0.95929
     0.82303
     1.48729
     2.11749
     2.68807
     2.97762
     2.74768
     1.87052
     1.23181
     1.03594
     0.96781
     0.61013
     0.61865
     0.18432
    -0.32665
    -0.49697
    -0.47994
    -0.38626
    -0.80355
    -0.70987
    -0.42032
    -0.47994
    -0.14781
    -0.25852
    -0.47142
    -0.43736
    -0.30110
    -0.46290
     0.11619
    -0.14781
    -0.77800
    -0.71839
    -0.46290
    -0.48845
    -0.59065
    -0.65878
    -0.96536
    -0.54807
    -0.68432
    -0.53103
    -0.67581
    -0.96536
    -1.14420
    -1.16123
    -0.59065
    -0.58213
    -0.98239
    -0.85465
    -0.83761
    -0.64174
    -0.59065
    -0.82910
    -0.88871
    -0.74394
    -0.33516
    -0.22445
    -0.17336
    -0.07116
    -0.19039
    -0.14781
     0.38871
     0.72084
     0.26948
     0.42277
     0.49090
     0.80600
     1.09555
     0.82303
     0.56755
     0.65271
     0.66974
     0.49090
     0.33761
     0.11619
    -0.14781
    -0.20742
    -0.07968
    -0.15632
    -0.57361
    -0.81207
    -0.55658
    -0.59916
    -0.66729
    -0.59916
    -0.75245
    -0.65026
    -0.66729
    -0.36071
    -0.45439
    -0.30110
    -0.19039
    -0.05413
     0.27800
     0.61865
     0.23542
    -0.09671
    -0.07116
    -0.04561
     0.22690
     0.26948
     0.10768
    -0.15632
    -0.14781
     0.14174
    -0.01155
    -0.03710
    -0.47994
    -0.25852
    -0.41181
     0.49090
     0.51645
    -0.01155
    -0.46290
    -0.78652
    -1.01645
    -0.14781
    -0.48845
    -1.99581
    -2.25981
    -1.95323
    -1.41671
    -1.79142
    -3.00071
    -3.86084
    -3.87788
    -3.18807
    -1.66368
    -1.45078
    -2.15762
    -1.45078
    -0.69284
    -0.02007
    -0.05413
    -0.00303
     0.52497
     1.25736
     1.83645
     1.82794
     1.63207
     1.35955
     1.22329
     0.93374
     1.75981
     1.95568
     2.02381
     2.36445
     1.57245
     1.12961
     0.86561
     1.02742
     1.35103
     1.71723
     2.10045
     2.51774
     2.62845
     2.59439
     2.55181
     2.16858
     2.38149
     2.17710
     1.61503
     1.31697
     1.13813
     0.94226
     1.00187
     0.34613
     0.01400
    -0.12226
    -0.22445
    -0.19039
    -0.33516
    -0.86316
    -1.18678
    -1.23787
    -0.81207
    -0.59916
    -0.96536
    -1.51039
    -1.26342
    -0.66729
    -0.41181
    -0.30110
    -0.30110
    -0.11374
    -0.07968
     0.10768
     0.38871
     0.45684
     0.51645
     0.45684
     0.50794
     1.12961
     0.85710
     0.76342
     0.84006
     0.46535
     0.60161
     0.55052
     0.55052
     0.72084
     0.44832
     0.33761
     0.25245
     0.41426
     0.28652
     0.07361
    -0.27555
     0.39723
     0.15026
     0.14174
     0.09916
     0.20135
     0.21839
     0.12471
     0.32910
     0.31206
     0.31206
     0.31206
     0.39723
     0.55052
     0.65271
     0.49090
     0.47387
     0.81452
     0.51645
     0.66123
     0.66974
     0.59310
     0.55052
     0.26097
     0.16729
     0.39723
     0.15877
    -0.12226
     0.03103
    -0.05413
    -0.27555
    -0.29258
    -1.00794
    -0.87168
    -0.95684
    -1.11865
    -1.16123
    -0.99090
    -1.00794
    -0.82058
    -0.59916
    -0.70987
    -0.44587
    -0.26703
     0.25245
     0.68677
     1.13813
     1.22329
     0.72084
    -0.52252
    -0.69284
    -1.18678
    -1.88510
    -1.32303
    -1.25491
    -1.34858
    -1.73181
    -1.63813
    -1.79994
    -2.43865
    -3.11142
    -2.86445
    -2.28536
    -2.08097
    -1.75736
    -1.58703
    -0.93129
    -1.32303
    -1.35710
    -0.14781
     0.46535
     0.79748
     0.91671
     0.38871
    -0.13929
    -0.53103
    -0.24148
     0.76342
     1.56394
     0.95929
     0.46535
     0.50794
     1.09555
     1.27439
     1.52136
     1.70019
     1.15516
     1.11258
     1.30845
     1.20626
     1.10406
     1.21477
     1.07000
     0.49090
     0.40574
     0.33761
     0.35464
     0.36316
     0.39723
     0.31206
     0.19284
     0.21839
     0.60161
     0.29503
     0.39723
     0.34613
     0.49090
     0.58458
     0.61865
     0.71232
     0.61013
     0.70381
     0.78897
     0.74639
     0.49942
     0.66974
     0.49942
     0.44832
     0.40574
     0.50794
     0.32910
     0.11619
     0.32058
     0.25245
     0.22690
     0.21839
    -0.07116
    -0.18187
    -0.01155
     0.08213
    -0.19890
    -0.05413
    -0.07116
    -0.15632
    -0.02007
     0.04806
     0.04806
    -0.07968
    -0.20742
     0.04806
    -0.02007
     0.14174
    -0.06265
     0.03955
    -0.08819
    -0.12226
    -0.32665
     0.06510
     0.06510
    -0.02007
    -0.05413
     0.05658
    -0.13929
    -0.02007
    -0.25852
     0.03955
     0.23542
     0.16729
     0.06510
    -0.07116
     0.01400
     0.15026
     0.28652
     0.20987
     0.27800
     0.17581
     0.00548
     0.31206
     0.17581
     0.23542
     0.01400
    -0.08819
     0.20987
     0.25245
     0.07361
    -0.11374
    -0.10523
     0.00548
     0.00548
    -0.31813
     0.03103
    -0.10523
    -0.54807
    -0.14781
    -0.28407
     0.04806
    -0.56510
    -0.53103
    -0.37774
    -0.13929
    -0.19890
    -0.33516
    -0.42032
    -0.47142
    -0.19039
    -0.30961
     0.03103
    -0.01155
    -0.30961
    -0.16484
    -0.02007
    -0.02007
    -0.03710
    -0.16484
    -0.14781
     0.13323
     0.10768
    -0.09671
    -0.15632
    -0.22445
    -0.47994
    -0.57361
    -0.19890
    -0.39478
    -0.60768
    -0.53955
    -0.23297
    -0.12226
    -0.13929
    -0.53955
    -0.26703
     0.03955
     0.16729
     0.09064
    -0.13077
    -0.30961
    -0.47142
    -0.79503
    -0.99942
    -1.11865
    -1.45078
    -1.51891
    -0.87168
    -1.10161
    -1.20381
    -2.06394
    -2.30239
    -2.10652
    -1.97026
    -1.74032
    -1.61258
    -1.44226
    -1.15271
    -0.79503
    -0.68432
    -0.49697
    -0.25852
    -0.24148
     0.08213
     0.22690
     0.42277
     0.26948
     0.23542
     0.35464
     0.52497
     0.75490
     0.82303
     0.51645
     0.50794
     0.59310
     0.55052
     0.77194
     0.72935
     0.40574
     0.37168
     0.76342
     0.66123
     0.35464
     0.20987
     0.03955
     0.49090
     0.50794
     0.48239
     0.12471
     0.18432
     0.15026
     0.16729
     0.27800
     0.32910
     0.09064
    -0.19890
     0.18432
     0.22690
     0.21839
     0.15026
     0.03103
    -0.08819
     0.25245
     0.33761
     0.34613
    -0.02858
    -0.05413
     0.04806
     0.14174
     0.37168
     0.27800
     0.03103
     0.17581
     0.13323
     0.40574
     0.21839
    -0.07968
    -0.07968
     0.01400
     0.15877
     0.13323
     0.13323
    -0.17336
     0.07361
    -0.02858
     0.39723
     0.03955
    -0.29258
    -0.23297
     0.02252
    -0.14781
     0.05658
    -0.38626
    -0.42884
    -0.05413
     0.20987
     0.12471
    -0.13077
    -0.27555
    -0.07968
    -0.00303
     0.40574
     0.43981
     0.22690
     0.15026
     0.43981
     0.65271
     0.75490
     0.34613
     0.15026
     0.15026
     0.29503
     0.18432
    -0.36071
    -0.61619
    -0.80355
    -0.81207
    -0.52252
    -0.61619
    -0.78652
    -1.16123
    -1.22084
    -1.07607
    -0.75245
    -0.98239
    -1.05052
    -0.59916
    -0.53955
    -0.26703
    -0.10523
    -0.13077
    -0.28407
     0.11619
     0.04806
     0.59310
     0.17581
     0.00548
     0.08213
     0.16729
     0.27800
     0.06510
     0.03103
    -0.09671
     0.13323
     0.03955
    -0.09671
    -0.11374
    -0.26703
    -0.23297
    -0.46290
     0.03955
     0.06510
    -0.33516
    -0.20742
    -0.19039
    -0.19890
    -0.11374
    -0.28407
    -0.32665
    -0.43736
    -0.25000
    -0.02858
    -0.12226
    -0.17336
    -0.46290
    -0.50548
    -0.28407
    -0.02007
    -0.28407
    -0.36923
    -0.42032
    -0.32665
    -0.24148
     0.03103
    -0.02007
     0.14174
     0.31206
     0.18432
     0.12471
     0.15026
     0.33761
     0.19284
     0.09916
     0.36316
     0.24394
    -0.26703
    -0.10523
     0.08213
     0.14174
    -0.03710
    -0.33516
    -0.45439
    -0.53103
    -0.37774
    -0.37774
    -0.44587
    -0.46290
    -0.54807
    -0.53955
    -0.06265
    -0.36923
    -0.66729
    -0.42032
    -0.74394
    -0.68432
    -0.58213
    -0.62471
    -0.76097
    -0.95684
    -1.05052
    -0.83761
    -0.83761
    -1.06755
    -1.14420
    -1.45929
    -0.87168
    -0.70136
    -0.93129
    -1.22936
    -0.66729
    -0.82910
    -0.53955
    -0.70987
    -0.49697
    -0.43736
    -0.42884
    -0.31813
    -0.19039
    -0.19039
    -0.30961
    -0.42884
    -0.25000
     0.12471
    -0.00303
    -0.13929
    -0.20742
    -0.02007
     0.04806
    -0.06265
     0.04806
    -0.08819
    -0.19039
    -0.42032
    -0.38626
    -0.26703
    -0.10523
    -0.27555
    -0.39478
     0.07361
    -0.19039
    -0.35219
    -0.67581
    -0.64174
    -0.48845
    -0.44587
    -0.45439
    -0.22445
    -0.45439
    -0.15632
    -0.10523
    -0.06265
    -0.16484
    -0.07968
    -0.20742
     0.18432
     0.32058
     0.20987
     0.38019
     0.46535
     0.52497
     0.54200
     0.58458
     0.60161
     0.60161
     0.62716
     0.74639
     0.71232
     0.38871
     0.62716
     0.16729
     0.32910
     0.55052
     0.18432
     0.06510
     0.11619
    -0.13077
    -0.12226
    -0.09671
    -0.06265
    -0.09671
    -0.08819
    -0.13929
    -0.10523
    -0.14781
     0.13323
    -0.36071
    -0.20742
     0.05658
     0.09916
    -0.15632
    -0.02007
    -0.12226
    -0.05413
    -0.22445
    -0.30110
    -0.12226
    -0.07116
    -0.26703
    -0.48845
    -0.43736
    -0.70136
    -0.93129
    -0.56510
    -0.36071
    -0.07968
    -0.31813
    -0.43736
    -0.52252
    -0.65026
    -0.52252
    -0.51400
    -0.31813
    -0.28407
    -0.28407
    -0.40329
    -0.36923
    -0.20742
     0.10768
    -0.07968
     0.03103
    -0.12226
    -0.14781
     0.02252
     0.30355
     0.22690
     0.50794
     0.32910
     0.76342
     1.12110
     1.30845
     1.04445
     1.06148
     1.07852
     0.89116
     0.85710
     0.90819
     1.07852
     0.96781
     0.94226
     1.11258
     0.78045
     0.66123
     0.46535
     0.43981
     0.72084
     0.66123
     0.55903
     0.09064
     0.14174
    -0.13929
    -0.30961
    -0.46290
    -0.02858
    -0.19039
    -0.30110
    -0.62471
    -1.07607
    -1.39968
    -1.37413
    -1.77439
    -1.66368
    -1.81697
    -1.84252
    -2.06394
    -1.90213
    -1.77439
    -1.71478
    -1.87658
    -1.84252
    -1.84252
    -1.88510
    -1.52742
    -1.44226
    -1.39968
    -1.53594
    -1.45078
    -1.11865
    -0.93981
    -0.84613
    -1.04200
    -1.30600
    -1.32303
    -1.11013
    -1.41671
    -1.27194
    -1.13568
    -1.16974
    -1.19529
    -1.03349
    -1.24639
    -1.16123
    -1.15271
    -0.71839
    -0.39478
    -0.53103
    -0.34368
    -0.33516
    -0.16484
     0.13323
     0.30355
     0.17581
     0.72935
     0.60161
     0.73787
     1.00187
     0.76342
     0.68677
     0.84006
     0.69529
     0.93374
     0.70381
     0.78045
     0.45684
     0.41426
     0.52497
     0.45684
     0.37168
     0.39723
    -0.02007
    -0.25000
    -0.05413
    -0.08819
    -0.03710
    -0.27555
    -0.33516
    -0.15632
     0.00548
    -0.13077
    -0.13929
    -0.13077
    -0.30961
    -0.42032
    -0.23297
    -0.08819
    -0.07968
    -0.11374
    -0.12226
     0.03103
    -0.04561
    -0.23297
    -0.55658
    -0.47994
    -0.62471
    -0.57361
    -0.76949
    -1.16123
    -1.18678
    -1.16123
    -1.20381
    -1.05903
    -1.22936
    -1.46781
    -1.52742
    -1.23787
    -1.12716
    -1.28045
    -1.55297
    -1.51039
    -1.27194
    -0.83761
    -0.70136
    -0.92278
    -0.91426
    -0.95684
    -0.76097
    -0.81207
    -0.57361
    -0.59065
    -0.67581
    -0.47994
    -0.67581
    -1.16123
    -1.70626
    -1.95323
    -1.44226
    -1.40820
    -1.06755
    -0.63323
    -0.77800
    -1.05052
    -1.28897
    -1.11865
    -1.51891
    -1.69774
    -1.97026
    -1.39968
    -1.05903
    -0.56510
    -0.41181
    -1.10161
    -0.96536
    -0.67581
    -0.64174
    -0.33516
     0.24394
     0.31206
     0.29503
     1.10406
     1.93865
     0.66974
    -1.90213
    -1.85103
    -1.05052
     0.58458
     1.96419
     1.84497
     1.39361
     0.09916
    -0.99090
    -2.04691
    -2.00433
    -1.43374
    -0.39478
    -0.30961
    -0.65026
    -0.61619
    -0.62471
    -0.45439
    -0.14781
    -0.41181
    -0.30110
     0.02252
    -0.08819
    -0.30961
    -0.13929
    -0.39478
    -0.42032
    -0.37774
    -0.34368
    -0.21594
     0.15026
     0.10768
    -0.67581
    -1.52742
    -1.44226
    -1.09310
    -0.63323
    -1.14420
    -1.55297
    -2.08949
    -1.64665
    -1.10161
    -1.30600
    -1.42523
    -1.63813
    -1.68071
    -1.77439
    -1.17826
    -1.30600
    -1.28897
    -1.02497
    -0.69284
    -0.47994
    -0.47142
    -0.53103
    -0.53955
    -0.09671
     0.26097
     0.09064
     0.34613
     0.22690
     0.30355
     0.46535
     0.84006
     1.17219
     0.59310
     0.78897
     0.80600
     1.05297
     0.91671
     0.61013
     0.44832
     0.33761
     0.71232
     0.89116
     0.63568
     0.39723
     0.42277
     0.34613
     0.17581
     0.66123
     0.29503
     0.08213
     0.35464
     0.80600
     0.61013
     0.32910
     0.43981
     0.54200
     0.72935
     0.75490
     0.90819
     1.09555
     0.91671
     0.84006
     0.64419
     0.95077
     0.56755
     0.43129
     0.61013
     0.86561
     0.79748
     0.53348
     0.30355
     0.03955
     0.01400
     0.20987
     0.24394
    -0.01155
    -0.13929
    -0.25852
    -0.39478
    -0.10523
     0.03103
    -0.37774
    -0.44587
    -0.28407
    -0.02858
    -0.02858
    -0.09671
    -0.48845
    -0.36923
    -0.02007
    -0.00303
     0.06510
    -0.18187
    -0.15632
    -0.14781
     0.14174
     0.07361
    -0.11374
    -0.28407
    -0.16484
    -0.02858
     0.19284
     0.04806
     0.05658
     0.13323
    -0.03710
     0.18432
     0.26948
     0.29503
     0.10768
     0.01400
     0.09916
     0.56755
     0.62716
     0.30355
     0.38871
     0.49942
     0.76342
     0.90819
     0.56755
     0.69529
     0.96781
     1.43619
     2.20265
     2.83284
     3.53116
     3.33529
     2.74768
     3.30123
     2.57736
     1.47026
     0.91671
    -0.03710
    -0.22445
    -1.02497
    -1.55297
    -1.91916
    -3.13697
    -4.70394
    -7.23323
    -8.01672
    -6.89259
    -4.54213
    -3.48613
    -3.86936
    -4.57620
    -4.78910
    -4.42291
    -3.08587
    -1.66368
    -0.13077
     0.43129
     1.19774
     2.07490
     2.91800
     3.05426
     2.67103
     2.57736
     2.50071
     1.93865
     1.87903
     1.60652
     1.30845
     1.25736
     1.18071
     1.41065
     1.45323
     1.12961
     0.66974
     0.33761
     0.10768
     0.03103
     0.10768
     0.12471
     0.02252
    -0.30110
    -0.61619
    -0.55658
    -0.70987
    -1.11013
    -1.14420
    -1.17826
    -1.24639
    -1.13568
    -1.00794
    -1.05903
    -1.03349
    -1.01645
    -0.89723
    -0.70987
    -0.72690
    -0.65878
    -0.93981
    -0.16484
     0.08213
    -0.02007
    -0.07116
     0.03955
    -0.12226
     0.14174
     0.18432
     0.38019
     0.17581
     0.31206
     0.26948
     0.39723
     0.43981
     0.24394
     0.26948
     0.31206
     0.38019
     0.23542
     0.09916
    -0.06265
    -0.06265
    -0.20742
    -0.48845
    -0.52252
    -0.70136
    -0.52252
    -0.55658
    -1.04200
    -1.00794
    -0.98239
    -1.43374
    -1.10161
    -0.92278
    -0.90574
    -1.10161
    -0.93981
    -0.70136
    -0.62471
    -0.68432
    -0.57361
    -0.47142
    -0.40329
    -0.20742
    -0.30110
     0.09916
     0.11619
     0.09916
     0.03955
     0.39723
     0.49942
     0.23542
     0.53348
     0.58458
     0.48239
     0.20135
     0.40574
     0.38019
     0.34613
     0.41426
     0.16729
     0.27800
     0.17581
     0.13323
    -0.30961
     0.00548
     0.03955
    -0.12226
    -0.14781
    -0.00303
    -0.13077
    -0.12226
    -0.10523
    -0.06265
    -0.04561
    -0.10523
    -0.20742
     0.05658
     0.16729
     0.17581
     0.01400
     0.17581
     0.34613
     0.26948
     0.46535
     0.34613
     0.28652
     0.13323
     0.29503
     0.64419
     0.73787
     0.67826
     0.87413
     0.69529
     0.72084
     0.87413
     0.84858
     0.38019
     0.61013
     0.23542
    -0.13929
    -0.08819
    -0.49697
    -0.98239
    -1.50187
    -2.45568
    -3.15400
    -3.53723
    -4.41439
    -5.56407
    -4.33775
    -2.84742
    -2.08097
    -3.42652
    -4.50807
    -4.69542
    -4.24407
    -2.97516
    -2.09800
    -1.25491
    -0.64174
     0.05658
     0.67826
     0.82303
     1.27439
     1.09555
     1.45323
     2.01529
     2.23671
     2.04936
     2.23671
     2.19413
     1.71723
     1.85348
     1.99826
     1.90458
     1.74278
     1.56394
     1.61503
     1.48729
     1.16368
     1.00187
     0.81452
     0.82303
     0.98484
     0.78897
     0.62716
     0.69529
     0.30355
     0.14174
     0.23542
     0.18432
     0.01400
     0.01400
    -0.07968
     0.04806
     0.09064
     0.06510
    -0.14781
     0.07361
     0.22690
    -0.02007
    -0.20742
    -0.05413
    -0.03710
    -0.16484
     0.03103
     0.23542
     0.14174
    -0.18187
    -0.30110
    -0.04561
     0.17581
     0.10768
    -0.02007
    -0.13077
     0.03955
     0.11619
     0.03955
     0.47387
     0.32910
     0.12471
     0.23542
     0.66974
     0.42277
     0.40574
     0.40574
     0.42277
     0.76342
     0.83155
     0.61013
     0.55903
     0.55052
     0.50794
     0.30355
     0.58458
     0.75490
     0.32058
     0.34613
     0.35464
     0.62716
     0.36316
     0.13323
     0.09064
     0.29503
     0.53348
     0.23542
     0.31206
     0.21839
     0.28652
     0.10768
     0.06510
     0.49090
     0.38871
     0.24394
     0.39723
     0.61013
     0.58458
     0.53348
     0.45684
     0.69529
     0.82303
     0.95929
     0.86561
     0.85710
     0.64419
     0.80600
     0.64419
     0.95929
     0.71232
     0.51645
     0.47387
     0.65271
     0.61865
     0.30355
     0.11619
     0.38019
     0.55903
     0.59310
     0.26948
     0.10768
     0.22690
     0.32058
     0.15877
     0.56755
     0.52497
     0.32058
     0.44832
     0.46535
     0.64419
     0.32910
     0.21839
     0.25245
     0.41426
     0.34613
     0.06510
    -0.46290
    -0.75245
    -0.61619
    -0.83761
    -0.78652
    -0.87168
    -1.47632
    -2.01284
    -1.98729
    -1.79994
    -1.93620
    -2.46420
    -2.72820
    -2.94962
    -2.50678
    -2.17465
    -2.12355
    -1.95323
    -1.84252
    -1.51891
    -1.24639
    -0.88020
    -0.83761
    -0.82058
    -0.70136
    -0.24148
    -0.11374
     0.25245
     0.21839
     0.34613
     0.75490
     0.82303
     0.69529
     0.67826
     0.57606
     0.89968
     0.55052
     1.36807
     1.46174
     0.68677
    -0.12226
    -0.13077
     1.00187
     1.47026
     1.68316
     1.68316
     1.87903
     1.35955
     0.49942
    -0.11374
     0.66123
     1.07000
     0.72084
     0.26948
    -0.30110
    -0.13077
    -0.07968
    -0.13929
    -0.22445
    -0.65878
    -0.82058
    -0.93129
    -1.13568
    -1.21232
    -1.07607
    -0.90574
    -0.88871
    -0.62471
    -0.74394
    -0.39478
    -0.33516
    -0.63323
    -0.82910
    -0.54807
    -0.38626
    -0.26703
    -0.47994
    -0.57361
    -0.58213
    -0.46290
    -0.46290
    -0.58213
    -0.70987
    -0.83761
    -0.69284
    -0.67581
    -0.12226
    -0.45439
    -0.80355
    -0.65878
    -0.41181
    -0.33516
    -0.36923
    -0.62471
    -0.88871
    -0.53103
    -0.11374
    -0.19039
    -0.13929
    -0.28407
    -0.48845
    -0.60768
    -0.12226
    -0.11374
    -0.18187
    -0.32665
    -0.30110
    -0.01155
    -0.32665
    -0.21594
    -0.42032
    -0.57361
    -0.49697
    -0.36923
    -0.37774
    -0.59916
    -0.65878
    -0.88020
    -0.47994
    -0.53103
    -0.59065
    -0.65878
    -0.56510
    -0.25852
    -0.15632
    -0.36923
    -0.20742
    -0.13077
    -0.01155
     0.08213
     0.19284
     0.20987
    -0.13077
     0.05658
     0.07361
     0.36316
     0.15877
     0.06510
    -0.00303
     0.06510
     0.30355
     0.11619
    -0.13077
     0.00548
    -0.01155
     0.27800
     0.26948
    -0.13077
    -0.20742
    -0.29258
    -0.31813
    -0.02858
    -0.00303
    -0.23297
    -0.44587
    -0.40329
    -0.22445
    -0.39478
    -0.69284
    -0.70136
    -0.71839
    -0.26703
    -0.41181
    -0.37774
    -0.43736
    -0.62471
    -0.70136
    -0.16484
    -0.12226
    -0.19890
    -0.34368
    -0.49697
    -0.11374
    -0.15632
    -0.15632
    -0.42884
    -0.53103
    -0.63323
    -0.63323
    -0.51400
    -0.59065
    -0.83761
    -1.30600
    -1.07607
    -0.84613
    -1.62962
    -1.73181
    -1.68923
    -1.99581
    -2.42162
    -2.70265
    -3.08587
    -3.07736
    -2.54936
    -2.38755
    -1.30600
     0.59310
     0.76342
     1.03594
     0.18432
     0.71232
     1.71723
     0.93374
     1.41065
     2.95207
     3.83774
     3.81220
     3.61633
     2.95207
     1.46174
     0.97632
     1.18923
     0.12471
    -0.77800
     0.12471
     0.05658
    -0.16484
    -0.42884
    -1.24639
    -2.17465
    -2.96665
    -2.83891
    -2.46420
    -1.46781
    -1.18678
    -1.24639
    -1.98729
    -2.32794
    -1.91065
    -1.82549
    -2.10652
    -2.34497
    -2.02136
    -1.53594
    -1.10161
    -1.11013
    -1.08458
    -1.20381
    -1.31452
    -0.79503
    -0.57361
    -0.67581
    -0.42884
    -0.29258
    -0.18187
    -0.52252
    -1.39116
    -1.34007
    -1.29749
    -1.26342
    -0.95684
    -0.90574
    -1.12716
    -1.20381
    -1.25491
    -1.16123
    -1.07607
    -0.68432
    -0.62471
    -0.40329
    -0.47142
    -0.26703
    -0.13929
    -0.11374
    -0.25852
     0.29503
     0.53348
     0.62716
     0.89968
     0.95077
     1.13813
     0.95077
     1.04445
     1.07852
     0.97632
     1.23181
     1.35103
     1.37658
     1.49581
     1.20626
     0.75490
     0.84006
     0.79748
     0.40574
     0.43129
     0.13323
     0.05658
    -0.27555
    -0.59065
    -0.48845
    -0.40329
    -0.79503
    -0.71839
    -0.98239
    -0.81207
    -0.90574
    -0.96536
    -0.92278
    -0.65026
    -0.73542
    -0.50548
    -0.36923
    -0.26703
    -0.26703
    -0.51400
     0.04806
     0.06510
     0.34613
     0.53348
     0.34613
     0.21839
     0.04806
     0.27800
     0.17581
     0.75490
     0.13323
     0.17581
     0.31206
     0.20135
    -0.06265
    -0.22445
    -0.02007
     0.03103
    -0.36923
    -0.07968
    -0.07116
     0.16729
    -0.13077
    -0.06265
    -0.36923
     0.08213
     0.08213
    -0.06265
     0.12471
     0.00548
     0.03955
    -0.11374
     0.07361
     0.06510
     0.01400
     0.07361
     0.03103
    -0.04561
     0.14174
     0.35464
    -0.10523
    -0.02858
    -0.01155
    -0.04561
     0.26948
     0.09064
     0.01400
    -0.13077
    -0.02007
     0.20135
     0.26948
     0.38019
     0.15877
     0.01400
     0.38871
     0.84858
     0.81452
     0.61865
     1.01039
     0.82303
     0.55052
     0.39723
    -0.08819
    -0.86316
    -1.38265
    -1.71478
    -1.74884
    -1.95323
    -2.64304
    -3.20510
    -4.10781
    -2.90704
    -1.78291
    -0.10523
    -0.11374
    -1.41671
    -1.90213
    -1.89362
    -2.27684
    -1.93620
    -2.28536
     0.03103
     3.34381
     3.93994
     2.51774
     1.44471
     0.19284
     0.61865
     0.79748
     0.96781
     1.01890
     0.04806
    -0.47142
    -0.00303
     0.84858
     0.78045
    -0.25000
    -0.73542
    -0.71839
    -0.47994
    -0.98239
    -0.97387
    -1.05903
    -1.29749
    -1.61258
    -1.88510
    -1.40820
    -0.93981
    -0.68432
    -0.58213
    -0.53103
    -0.80355
    -1.18678
    -1.20381
    -0.85465
    -0.21594
     0.11619
    -0.41181
    -0.59916
    -0.52252
    -0.40329
    -0.23297
    -0.19890
     0.04806
    -0.07116
     0.06510
     0.40574
     0.30355
     0.35464
     0.27800
     0.40574
     0.50794
     0.73787
     0.77194
     0.27800
     0.10768
     0.49942
     0.62716
     0.40574
     0.38019
    -0.05413
     0.03103
     0.06510
     0.13323
    -0.07116
    -0.36923
    -0.50548
    -0.32665
     0.07361
     0.13323
    -0.17336
    -0.49697
    -0.36071
    -0.17336
    -0.18187
     0.04806
    -0.03710
    -0.08819
    -0.15632
     0.19284
     0.38019
     0.21839
     0.03955
    -0.06265
     0.07361
     0.29503
     0.14174
     0.01400
    -0.09671
    -0.21594
    -0.13929
     0.10768
     0.18432
    -0.18187
    -0.29258
    -0.00303
    -0.07116
    -0.00303
    -0.15632
    -0.18187
     0.02252
     0.03955
     0.24394
    -0.02007
     0.05658
     0.03103
     0.04806
     0.03955
     0.10768
    -0.23297
    -0.38626
     0.01400
     0.05658
    -0.12226
    -0.40329
    -0.38626
    -0.31813
    -0.15632
    -0.07968
    -0.31813
    -0.37774
    -0.43736
    -0.20742
    -0.17336
     0.13323
    -0.03710
    -0.29258
    -0.12226
     0.03955
     0.23542
     0.06510
    -0.26703
    -0.36071
    -0.12226
    -0.05413
    -0.17336
    -0.36071
    -0.59065
    -0.28407
    -0.55658
    -0.43736
    -0.52252
    -0.95684
    -0.76949
    -0.81207
    -0.70136
    -0.82910
    -1.11865
    -1.17826
    -0.93129
    -0.82058
    -0.57361
    -1.01645
    -1.04200
    -0.91426
    -0.89723
    -0.55658
    -0.30961
    -0.49697
    -0.48845
    -0.16484
     0.24394
     0.55903
     0.36316
     0.19284
     0.45684
     0.91671
     1.26587
     1.12961
     1.07852
     1.04445
     0.82303
     1.13813
     1.64910
     1.54690
     1.05297
     1.18923
     1.21477
     1.45323
     1.23181
     0.90819
     1.01039
     1.17219
     1.29994
     1.31697
     1.07000
     0.97632
     0.87413
     0.37168
     0.51645
     0.64419
     0.29503
     0.21839
     0.19284
     0.02252
    -0.47142
    -0.70987
    -0.64174
    -0.90574
    -0.74394
    -0.88871
    -0.99090
    -1.16123
    -1.24639
    -1.30600
    -0.77800
    -0.81207
    -1.16123
    -0.88020
    -0.72690
    -0.48845
    -0.37774
    -0.82058
    -0.65026
    -0.70987
    -0.44587
    -0.38626
    -0.33516
    -0.58213
    -0.73542
    -0.79503
    -0.42032
    -0.42032
    -0.70136
    -1.03349
    -0.79503
    -0.82058
    -0.75245
    -0.66729
    -0.79503
    -0.65026
    -0.29258
     0.06510
     0.09916
     0.21839
     0.17581
     0.32058
     0.82303
     1.18071
     1.20626
     1.01890
     1.12110
     1.24032
     1.64910
     1.53839
     1.60652
     1.08703
     1.26587
     1.24884
     1.16368
     1.12961
     1.07852
     0.86561
     0.63568
     0.84006
     1.00187
     0.80600
     0.50794
     0.49942
     0.66123
     0.80600
     0.58458
     0.75490
     0.78897
     0.93374
     0.78045
     0.85710
     0.69529
     0.85710
     0.73787
     0.88265
     1.04445
     0.69529
     0.39723
     0.62716
     0.68677
     0.78045
     0.49090
     0.45684
     0.58458
     0.53348
     0.50794
     0.22690
     0.39723
     0.10768
     0.00548
     0.17581
     0.49090
     0.02252
    -0.14781
    -0.07968
    -0.04561
    -0.22445
    -0.32665
    -0.35219
    -0.46290
    -0.38626
    -0.27555
    -0.07116
     0.32058
     0.11619
    -0.08819
    -0.99942
    -0.76949
    -0.59916
    -1.10161
    -1.46781
    -1.10161
    -0.37774
    -0.97387
    -1.78291
    -2.94110
    -2.38755
    -2.43013
    -2.12355
    -1.75736
    -1.61258
    -1.75736
    -2.28536
    -2.53233
    -2.55787
    -2.35349
    -1.28897
    -1.11013
    -1.28045
    -1.30600
    -1.70626
    -1.62110
    -1.28897
    -0.54807
     0.67826
     1.58097
     2.08342
     1.54690
     0.10768
    -0.07116
     0.39723
     1.20626
     1.93865
     2.10045
     2.30484
     2.24523
     1.90458
     1.93013
     1.60652
     1.26587
     0.74639
     0.44832
     0.54200
     0.60161
     0.59310
     0.23542
     0.61865
     0.47387
     0.21839
    -0.03710
    -0.08819
     0.38019
     0.10768
    -0.07116
    -0.25852
    -0.38626
    -0.47142
    -0.70987
    -0.43736
    -0.45439
    -0.57361
    -0.92278
    -0.52252
    -0.74394
    -1.11013
    -0.69284
    -0.51400
    -0.43736
    -0.74394
    -0.92278
    -0.82910
    -0.75245
    -0.81207
    -0.71839
    -0.44587
    -0.34368
    -0.36923
    -0.58213
    -0.43736
    -0.02007
    -0.24148
    -0.07968
    -0.31813
    -0.08819
    -0.10523
    -0.25000
    -0.00303
     0.12471
    -0.21594
     0.04806
     0.10768
    -0.07968
    -0.13929
    -0.60768
    -0.69284
    -0.25852
    -0.13077
    -0.19890
    -0.36071
    -0.35219
    -0.36071
    -0.19890
    -0.04561
     0.23542
     0.26948
     0.16729
     0.27800
     0.50794
     0.49090
     0.73787
     0.39723
     0.97632
     0.82303
     0.72935
     1.06148
     0.86561
     0.62716
     0.59310
     0.71232
     0.85710
     0.84858
     0.90819
     0.74639
     0.84006
     0.80600
     0.83155
     0.53348
     0.78897
     0.81452
     0.72935
     1.22329
     1.25736
     1.28290
     1.64058
     1.73426
     2.06639
     1.98123
     1.32548
     1.14665
     0.53348
     0.29503
     0.24394
    -0.28407
    -0.74394
    -1.54445
    -1.25491
    -1.64665
    -2.17465
    -2.08097
    -2.27684
    -3.24768
    -3.38394
    -2.89000
    -2.09800
    -1.76587
    -1.28897
    -0.99090
    -0.88871
    -1.16974
    -1.15271
    -0.42032
     0.52497
     1.27439
     0.94226
     0.22690
     0.15026
     0.42277
     1.02742
     1.04445
     0.84858
     0.20135
     0.49090
     0.93374
     1.12961
     0.83155
     0.89968
     1.10406
     1.26587
     1.23181
     1.08703
     1.06148
     0.71232
     0.78045
     1.12110
     2.01529
     2.15155
     1.47026
     0.99336
     0.66123
     0.94226
     1.58097
     1.58097
     1.45323
     1.39361
     1.24884
     1.06148
     0.99336
     0.61865
     0.17581
    -0.51400
    -0.36923
    -0.04561
    -0.03710
    -0.22445
    -1.10161
    -1.51891
    -0.78652
    -0.28407
    -0.34368
    -0.25852
    -0.33516
    -0.18187
     0.38019
     0.49942
     0.72935
     0.73787
     1.07000
     1.32548
     1.86200
     1.79387
     1.65761
     1.52987
     1.47877
     1.52136
     1.28290
     1.48729
     1.29142
     1.00187
     0.93374
     0.75490
     0.97632
     0.40574
     0.54200
     0.62716
     0.37168
     0.45684
     0.32910
     0.03103
     0.10768
     0.15877
    -0.07968
     0.38871
     0.22690
    -0.11374
     0.14174
     0.15026
     0.18432
    -0.05413
    -0.13077
    -0.05413
     0.04806
     0.03955
    -0.30961
    -0.11374
    -0.05413
    -0.20742
    -0.51400
    -0.64174
    -0.13929
    -0.04561
     0.03955
     0.18432
     0.14174
     0.24394
     0.20135
     0.72935
     1.14665
     1.37658
     1.22329
     0.84006
     1.02742
     1.46174
     1.72574
     1.67465
     1.79387
     1.30845
     1.05297
     1.30845
     1.49581
     1.20626
    -0.07968
    -1.81697
    -2.36200
    -2.18316
    -1.50187
    -1.07607
    -1.65516
    -2.14910
    -2.36200
    -2.43865
    -1.61258
    -1.54445
    -2.08949
    -1.85103
    -1.09310
    -0.05413
     0.72084
     0.89968
     1.25736
     1.41916
     1.39361
     1.38510
     1.47877
     1.32548
     1.89607
     1.75981
     1.70871
     1.24884
     0.47387
     0.23542
     0.38871
     0.32058
     0.73787
     0.45684
     0.26948
     0.10768
     0.14174
     0.00548
    -0.11374
    -0.05413
     0.43129
     0.59310
     0.42277
     0.82303
     0.54200
     0.44832
     0.60161
     0.77194
     0.95077
     0.66974
     0.73787
     1.07852
     1.05297
     0.97632
     0.88265
     0.89968
     0.71232
     0.54200
     0.24394
     0.53348
     0.20135
    -0.22445
    -0.51400
    -0.49697
    -0.70136
    -1.10161
    -1.51891
    -1.50187
    -1.47632
    -1.02497
    -1.40820
    -1.63813
    -1.89362
    -1.71478
    -2.03839
    -1.68071
    -1.76587
    -1.97026
    -1.72329
    -1.34858
    -1.34858
    -1.11013
    -1.39968
    -1.15271
    -0.74394
    -0.30961
    -0.19039
    -0.68432
    -0.43736
    -0.25000
     0.02252
     0.89116
     0.89116
     0.66123
     0.61865
     0.70381
     0.96781
     1.20626
     1.09555
     1.13813
     1.26587
     1.35955
     1.37658
     1.19774
     0.87413
     0.65271
     0.63568
     0.93374
     1.13813
     0.70381
     0.34613
     0.37168
     0.37168
     0.43981
     0.30355
     0.07361
    -0.08819
    -0.14781
    -0.04561
    -0.12226
    -0.36923
    -0.18187
    -0.30110
    -0.46290
     0.08213
     0.32910
    -0.18187
     0.17581
    -0.07116
     0.13323
     0.23542
     0.21839
     0.22690
     0.15877
     0.49942
     0.28652
     0.28652
     0.32058
     0.49942
     0.33761
     0.58458
     0.48239
     0.32910
     0.38019
     0.38871
     0.63568
     0.48239
     0.26097
     0.36316
     0.66974
     0.76342
     0.79748
     0.45684
     0.31206
     0.27800
    -0.12226
     0.28652
     0.52497
     0.08213
     0.07361
     0.10768
     0.19284
     0.26097
    -0.30110
    -0.25852
    -0.37774
    -0.08819
    -0.03710
    -0.16484
    -0.15632
    -0.30961
    -0.42884
    -0.12226
     0.44832
     0.28652
    -0.16484
    -0.26703
    -0.30961
    -0.06265
    -0.33516
    -0.49697
    -0.65026
    -0.61619
    -0.31813
    -0.03710
    -0.07116
    -0.57361
    -0.83761
    -0.99090
    -0.59065
    -0.44587
    -0.76097
    -0.69284
    -0.51400
    -0.25000
    -0.13077
    -0.03710
    -0.02858
    -0.02858
    -0.03710
     0.04806
     0.17581
     0.44832
     0.33761
     0.15026
     0.35464
     0.69529
     0.65271
     0.52497
     0.58458
     0.38019
     0.26948
     0.23542
     0.33761
     0.34613
     0.37168
     0.42277
     0.44832
     0.43981
     0.45684
     0.29503
     0.24394
     0.60161
     0.37168
     0.38871
     0.37168
     0.30355
     0.33761
     0.37168
     0.42277
     0.51645
     0.61865
     0.64419
     0.50794
     0.18432
     0.22690
     0.09064
    -0.00303
     0.33761
     0.20987
    -0.06265
     0.13323
     0.20987
     0.16729
     0.12471
     0.15877
    -0.07968
    -0.08819
     0.17581
     0.27800
     0.50794
     0.43981
     0.39723
     0.20135
     0.78045
     0.98484
     0.71232
     0.49942
     0.61013
     0.56755
     0.78045
     0.62716
     0.73787
     0.83155
     0.55903
     0.47387
     0.26097
     0.14174
    -0.34368
    -0.56510
    -0.35219
    -0.29258
    -0.53955
    -0.55658
    -0.93129
    -1.24639
    -1.20381
    -1.22084
    -0.99942
    -1.05052
    -1.19529
    -1.42523
    -1.22936
    -0.88871
    -0.58213
    -0.76949
    -0.66729
    -0.23297
    -0.25000
    -0.09671
     0.38019
     0.18432
     0.33761
     0.20987
     0.34613
     0.65271
     0.68677
     0.79748
     0.56755
     0.77194
     0.89968
     0.79748
     0.58458
     1.07000
     0.94226
     0.79748
     0.84858
     0.77194
     0.83155
     0.68677
     0.66123
     0.76342
     0.71232
     0.73787
     0.51645
     0.29503
    -0.00303
    -0.26703
    -0.57361
    -0.16484
    -0.26703
    -0.07116
     0.25245
     0.73787
     1.01890
     1.41065
     1.29994
     1.35103
     1.90458
     2.42407
     2.76471
     3.07129
     3.02871
     2.37297
     1.85348
     2.10897
     2.21968
     1.91310
     1.40213
     0.22690
    -0.06265
    -0.29258
    -1.10161
    -1.43374
    -1.63813
    -2.01284
    -2.20871
    -2.15762
    -2.02987
    -1.74032
    -1.84252
    -1.80845
    -1.27194
    -0.99090
    -0.73542
    -0.34368
    -0.19890
    -0.38626
    -0.56510
    -0.52252
     0.08213
     0.15877
     0.27800
     0.22690
    -0.07116
    -0.15632
    -0.16484
    -0.22445
     0.06510
     0.12471
     0.32910
     0.53348
     0.52497
     0.23542
     0.26097
     0.15026
     0.72935
     0.90819
     1.10406
     0.95929
     1.22329
     1.18071
     1.37658
     1.35103
     1.56394
     1.48729
     1.29142
     1.50432
     1.55542
     1.28290
     1.00187
     0.78897
     0.85710
     1.01039
     1.45323
     1.12110
     0.62716
     0.66123
     0.54200
     0.31206
     0.32058
     0.46535
     0.41426
     0.27800
     0.30355
     0.15877
     0.25245
     0.08213
    -0.02858
    -0.16484
    -0.22445
    -0.11374
    -0.44587
    -0.42884
    -0.37774
    -0.35219
    -0.42032
    -0.28407
    -0.55658
    -0.32665
     0.01400
     0.24394
     0.18432
    -0.06265
    -0.10523
    -0.11374
     0.00548
     0.16729
     0.21839
    -0.01155
     0.29503
     0.21839
    -0.25852
    -0.17336
    -0.38626
    -1.00794
    -0.37774
    -0.39478
    -0.35219
    -0.46290
    -0.72690
    -0.70136
    -0.31813
    -0.35219
    -0.39478
    -0.49697
    -0.28407
    -0.33516
    -0.16484
     0.00548
    -0.02007
    -0.53103
    -0.44587
    -0.04561
    -0.14781
    -0.08819
    -0.41181
    -0.37774
    -0.17336
    -0.20742
    -0.28407
    -0.66729
    -0.70136
    -0.29258
    -0.01155
     0.12471
     0.19284
     0.02252
    -0.11374
     0.13323
     0.28652
     0.26097
    -0.11374
    -0.00303
     0.17581
     0.50794
     0.55903
     0.33761
     0.24394
     0.12471
     0.03955
    -0.00303
     0.13323
     0.08213
    -0.16484
    -0.00303
    -0.18187
     0.02252
     0.15026
    -0.18187
    -0.18187
    -0.13929
    -0.20742
    -0.06265
    -0.27555
    -0.30961
    -0.46290
    -0.41181
    -0.02007
    -0.31813
    -0.50548
    -0.56510
    -0.43736
    -0.54807
    -0.32665
    -0.70136
    -0.76949
    -0.77800
    -0.62471
    -0.70136
    -0.80355
    -0.82058
    -0.59916
    -0.87168
    -0.26703
    -0.52252
    -0.66729
    -0.05413
     0.95929
     1.38510
     0.52497
    -0.11374
    -0.33516
    -0.36071
    -1.19529
    -2.47271
    -1.78291
    -0.63323
    -0.42032
     0.00548
    -0.23297
    -0.90574
    -0.82910
     0.21839
     0.55903
     0.36316
     0.32910
     1.09555
     2.92652
     3.11387
     2.36445
     3.10536
     3.10536
     2.91800
     2.89245
     2.88394
     3.00316
     3.30974
     2.79026
     1.24884
     0.57606
     0.78045
     0.77194
     0.77194
     0.67826
     0.85710
     0.57606
     0.47387
     0.13323
    -0.03710
     0.17581
     0.66974
     0.51645
     0.49090
     0.44832
     0.07361
     0.07361
     0.38019
     0.82303
     1.12961
     0.99336
     0.97632
     0.76342
     1.18071
     1.47026
     1.33400
     1.10406
     1.12961
     1.07852
     1.03594
     1.35103
     1.26587
     0.70381
     0.77194
     0.51645
     0.48239
     0.28652
     0.22690
     0.19284
     0.09064
     0.05658
     0.24394
    -0.14781
    -0.45439
    -0.36923
    -0.36071
    -0.14781
    -0.16484
    -0.54807
    -0.41181
    -0.32665
    -0.22445
    -0.27555
    -0.49697
    -0.47142
    -0.30961
     0.13323
     0.03955
     0.03103
    -0.20742
    -0.03710
     0.03955
     0.52497
     0.27800
    -0.00303
     0.07361
     0.43981
     0.49090
     0.46535
     0.09916
     0.06510
     0.22690
     0.37168
     0.31206
     0.49942
     0.26097
     0.01400
     0.01400
     0.34613
     0.64419
     0.31206
     0.01400
     0.15026
     0.38871
     0.26948
     0.21839
     0.11619
     0.12471
     0.29503
     0.38019
     0.53348
     0.47387
     0.19284
    -0.01155
     0.20135
     0.49090
     0.05658
    -0.02007
     0.03955
    -0.00303
     0.09064
     0.01400
     0.06510
     0.01400
    -0.23297
    -0.13929
    -0.17336
    -0.04561
    -0.04561
    -0.09671
    -0.12226
     0.12471
     0.28652
     0.20135
     0.26948
     0.33761
     0.43981
     0.53348
     0.32910
     0.41426
     0.41426
     0.80600
     0.70381
     0.73787
     0.66123
     0.84858
     0.85710
     1.25736
     1.29994
     1.66613
     2.75620
     3.35233
     2.99465
     1.27439
    -0.02007
    -0.88020
    -0.97387
    -1.68071
    -2.84742
    -2.43013
    -1.86807
    -2.00433
    -2.70265
    -2.78781
    -2.93258
    -3.27323
    -2.99220
    -3.04329
    -2.39607
    -1.58703
    -1.34858
    -0.72690
     0.09916
     1.45323
     2.35594
     2.39000
     2.28781
     2.14303
     1.96419
     2.14303
     2.12600
     1.79387
     1.86200
     1.60652
     1.32548
     1.34252
     1.43619
     1.39361
     1.23181
     1.23181
     1.21477
     1.29142
     1.17219
     1.25736
     1.37658
     0.95929
     1.37658
     1.12961
     0.85710
     0.42277
     0.03955
    -0.08819
     0.11619
     0.07361
     0.09916
    -0.02007
    -0.47994
    -0.74394
    -0.96536
    -1.18678
    -1.57852
    -2.12355
    -2.07245
    -1.98729
    -2.07245
    -1.75736
    -1.93620
    -2.09800
    -1.97878
    -2.29387
    -1.83400
    -1.31452
    -1.29749
    -1.23787
    -1.13568
    -0.79503
    -0.49697
    -0.52252
    -0.16484
     0.20135
     0.06510
     0.31206
     0.28652
     0.35464
     0.32910
     0.53348
     0.61013
     0.66123
     0.51645
     0.60161
     0.65271
     0.56755
     0.66123
     0.41426
     0.43981
     0.83155
     0.79748
     0.85710
     0.75490
     0.76342
     0.82303
     0.81452
     0.78897
     0.72935
     0.88265
     0.84858
     0.66974
     0.85710
     1.08703
     0.86561
     0.55052
     1.01890
     1.07000
     1.10406
     0.94226
     0.94226
     0.83155
     1.03594
     0.86561
     1.05297
     1.07852
     1.04445
     1.13813
     1.07852
     1.12110
     1.15516
     0.95077
     0.93374
     1.14665
     0.95077
     1.12110
     1.12961
     1.01039
     0.84006
     0.89116
     0.95077
     1.16368
     0.78045
     0.67826
     0.52497
     0.53348
     0.50794
     0.40574
     0.30355
     0.39723
     0.35464
     0.12471
     0.38871
     0.25245
     0.06510
    -0.01155
    -0.10523
     0.15877
     0.04806
    -0.05413
    -0.36071
    -0.14781
    -0.24148
    -0.15632
    -0.22445
     0.15026
     0.28652
     0.10768
     0.05658
     0.39723
     0.42277
     0.09064
     0.13323
     0.31206
    -0.04561
     0.43981
     0.43129
     0.60161
     0.31206
     0.01400
    -0.02858
    -0.19039
    -0.25852
    -0.49697
    -0.51400
    -0.41181
    -0.67581
    -0.74394
    -0.88020
    -0.70136
    -0.43736
    -0.41181
    -0.50548
    -0.42032
    -0.12226
     0.03955
    -0.25000
    -0.21594
     0.01400
     0.12471
     0.30355
     0.49090
     0.31206
     0.29503
     0.34613
     0.48239
     0.70381
     0.46535
     0.49090
     0.32058
     0.49942
     0.72084
     0.57606
     0.43129
     0.65271
     0.36316
     0.34613
     0.93374
     0.70381
     0.58458
     0.26948
     0.27800
     0.59310
     0.67826
     0.54200
     0.09916
     0.02252
     0.01400
     0.15877
     0.11619
     0.22690
    -0.13077
    -0.28407
    -0.06265
     0.09064
     0.04806
    -0.34368
    -0.39478
    -0.24148
    -0.00303
     0.03103
    -0.11374
    -0.17336
    -0.10523
    -0.18187
     0.03955
     0.19284
     0.17581
    -0.16484
     0.03955
     0.17581
     0.06510
     0.00548
    -0.04561
    -0.07116
     0.09064
     0.18432
     0.34613
     0.02252
     0.04806
    -0.00303
    -0.08819
     0.10768
     0.31206
    -0.02007
    -0.13929
     0.17581
     0.31206
     0.32910
     0.11619
     0.13323
     0.40574
     0.38019
     0.26097
     0.25245
     0.21839
     0.20987
     0.43981
     0.39723
     0.71232
     0.36316
     0.31206
     0.51645
     0.79748
     0.66974
     0.55903
     0.48239
     0.61865
     0.86561
     1.04445
     0.94226
     0.65271
     0.87413
     1.14665
     1.12961
     1.34252
     1.11258
     0.74639
     0.89116
     0.87413
     1.00187
     0.79748
     0.43981
     0.41426
     0.62716
     0.63568
     0.33761
    -0.02007
    -0.00303
     0.01400
     0.04806
    -0.07116
     0.08213
    -0.38626
    -0.29258
    -0.18187
     0.07361
    -0.02007
    -0.30961
    -0.45439
    -0.54807
    -0.59916
    -0.70136
    -0.67581
    -0.97387
    -0.81207
    -0.95684
    -0.74394
    -0.73542
    -1.13568
    -1.27194
    -0.98239
    -0.82058
    -0.70136
    -0.77800
    -0.79503
    -0.26703
     0.08213
     0.47387
     0.63568
     0.49090
     0.38019
     0.47387
     0.24394
     0.84858
     1.03594
     0.80600
     0.63568
     0.63568
     0.54200
     0.22690
    -0.10523
    -0.28407
    -0.52252
    -0.54807
    -0.73542
    -1.08458
    -1.30600
    -1.19529
    -1.28045
    -0.93981
    -1.40820
    -1.72329
    -1.95323
    -1.94471
    -1.09310
    -1.28897
    -0.82058
    -0.65026
    -0.32665
    -0.21594
    -0.54807
    -0.74394
    -0.13077
     0.20135
     0.45684
     0.81452
     1.15516
     0.64419
     0.65271
     0.85710
     1.12110
     1.05297
     0.98484
     0.92523
     1.05297
     0.81452
     0.92523
     0.46535
     0.00548
     0.00548
     0.05658
     0.13323
     0.36316
    -0.10523
    -0.55658
    -0.30961
    -0.44587
    -0.25852
    -0.42032
    -0.77800
    -0.71839
    -0.69284
    -0.17336
    -0.65026
    -0.59065
    -0.84613
    -0.69284
    -0.67581
    -0.07116
    -0.05413
    -0.38626
    -0.42884
    -0.20742
    -0.02007
    -0.15632
    -0.01155
    -0.04561
     0.26948
     0.31206
     0.51645
     0.44832
     0.49942
     0.22690
     0.34613
     0.72084
     0.88265
     0.40574
     0.32058
     0.34613
     0.72084
     0.63568
     0.75490
     0.68677
     0.57606
     0.30355
     0.38871
     0.14174
     0.04806
     0.32058
     0.38871
     0.26948
     0.54200
     0.19284
    -0.02858
     0.00548
     0.11619
     0.10768
     0.09916
    -0.10523
     0.07361
     0.18432
     0.48239
     0.33761
     0.25245
     0.24394
     0.23542
     0.24394
     0.55052
     0.38871
     0.13323
     0.15877
     0.26097
     0.13323
     0.13323
    -0.13077
    -0.22445
    -0.06265
     0.30355
     0.28652
    -0.05413
    -0.30961
    -0.58213
    -0.63323
    -0.11374
     0.15877
    -0.32665
    -0.37774
    -0.38626
    -0.29258
    -0.29258
    -0.35219
    -0.64174
    -0.66729
    -0.40329
    -0.22445
    -0.01155
     0.00548
    -0.17336
    -0.36071
     0.20135
     0.74639
     0.71232
     0.55052
     0.90819
     1.29994
     1.81942
     1.66613
     1.49581
     1.55542
     1.23181
     0.60161
     0.36316
     1.15516
     1.07000
     0.02252
    -0.36071
    -0.09671
    -0.30110
    -0.63323
    -0.04561
    -0.92278
    -1.29749
    -2.36200
    -2.67710
    -2.24278
    -2.48975
    -2.17465
    -2.11504
    -2.03839
    -1.97026
    -2.34497
    -1.62962
     0.66123
     1.15516
     1.08703
     0.78897
    -0.44587
     0.15877
     1.02742
     1.69168
     2.21116
     2.73916
     3.05426
     2.83284
     2.95207
     2.39852
     1.64058
     0.95929
     0.91671
     0.49090
    -0.49697
    -0.53103
    -0.30110
    -0.43736
    -0.69284
    -0.69284
    -0.92278
    -0.93129
    -0.81207
    -1.05052
    -0.78652
    -0.89723
    -0.80355
    -0.76949
    -0.62471
    -0.21594
    -0.20742
    -0.32665
    -0.25000
    -0.23297
     0.08213
     0.23542
     0.26097
     0.02252
    -0.17336
     0.00548
    -0.02007
     0.32058
     0.14174
     0.20135
     0.17581
     0.64419
     0.66123
     0.39723
     0.35464
     0.01400
    -0.13077
     0.01400
     0.13323
     0.27800
     0.14174
     0.18432
    -0.21594
    -0.12226
    -0.10523
    -0.05413
    -0.48845
    -0.09671
     0.04806
    -0.13077
     0.03955
     0.14174
     0.03103
     0.09064
     0.35464
     0.48239
     0.69529
     0.66123
     0.60161
     0.66123
     0.80600
     0.78897
     0.52497
     0.65271
     0.79748
     0.91671
     0.84858
     0.90819
     0.76342
     0.60161
     0.52497
     0.43129
     0.70381
     0.62716
     0.66123
     0.47387
     0.55052
     0.68677
     0.38871
     0.55052
     0.61865
     0.57606
     0.33761
     0.66974
     0.66974
     0.54200
     0.55052
     0.47387
     0.54200
     0.89968
     1.11258
     1.07000
     0.84858
     0.65271
     0.70381
     0.60161
     1.03594
     0.89116
     0.63568
     0.62716
     0.84858
     0.55903
     0.30355
     0.36316
     0.23542
    -0.05413
    -0.19890
    -0.29258
    -0.24148
    -0.14781
    -0.24148
    -0.63323
    -0.55658
    -0.53103
    -0.25852
    -0.09671
     0.00548
     0.21839
     0.11619
     0.33761
     0.55903
     1.11258
     2.26226
     3.27568
     2.73065
     0.05658
    -0.20742
    -1.97878
    -2.23426
    -1.86807
    -2.41310
    -1.55297
    -0.82910
     0.04806
     0.03103
    -0.90574
    -2.05542
    -2.26833
    -2.55787
    -2.51529
    -1.70626
    -0.30110
     1.24032
     1.75129
     1.71723
     1.82794
     2.33890
     1.81942
     1.66613
     1.42768
     1.43619
     0.91671
     0.41426
     0.32058
     0.67826
     0.51645
     0.38019
     0.52497
     0.61865
     0.54200
     0.20987
     0.04806
    -0.53103
    -0.66729
    -0.47142
    -0.65026
    -0.69284
    -0.87168
    -0.84613
    -0.84613
    -0.73542
    -0.77800
    -0.73542
    -0.82910
    -0.81207
    -0.58213
    -0.88020
    -0.47994
    -0.30961
    -0.25852
     0.07361
     0.38871
     0.30355
     0.26948
     0.32058
     0.60161
     0.66974
     0.63568
     0.55052
     0.38019
     0.59310
     0.78897
     0.62716
     0.61865
     0.63568
     0.44832
     0.46535
     0.54200
     0.57606
     0.25245
     0.07361
     0.15877
     0.37168
     0.24394
     0.17581
    -0.09671
    -0.25852
    -0.19890
     0.04806
    -0.14781
     0.10768
    -0.15632
    -0.39478
    -0.00303
     0.09064
     0.11619
    -0.18187
    -0.30961
     0.08213
     0.31206
     0.43129
     0.22690
     0.14174
     0.14174
     0.32910
     0.20135
     0.45684
     0.36316
    -0.06265
     0.33761
     0.50794
     0.35464
     0.15026
    -0.10523
    -0.01155
     0.25245
     0.49090
     0.43129
     0.11619
     0.12471
     0.31206
     0.26948
     0.55903
     0.68677
     0.36316
     0.60161
     0.50794
     0.36316
     0.50794
     0.22690
     0.22690
     0.20987
     0.34613
     0.33761
     0.02252
    -0.03710
    -0.03710
    -0.03710
    -0.14781
    -0.24148
    -0.42884
    -0.53103
    -0.35219
    -0.30961
    -0.21594
    -0.52252
    -0.59916
    -0.49697
    -0.43736
    -0.42884
    -0.45439
    -0.64174
    -0.75245
    -0.60768
    -0.66729
    -0.43736
    -0.37774
    -0.70987
    -0.26703
    -0.10523
    -0.11374
    -0.28407
    -0.28407
     0.17581
     0.66123
     1.18071
     1.26587
     1.26587
     0.85710
     0.84006
     0.63568
     1.17219
     0.10768
    -1.45929
    -0.90574
    -0.38626
    -0.51400
    -0.90574
    -0.23297
     0.42277
    -0.27555
    -0.13929
    -0.63323
    -0.45439
    -0.77800
    -0.82058
    -0.19039
     0.77194
     1.49581
     1.33400
     0.92523
     1.07000
     1.22329
     1.58948
     1.24032
     0.61013
     0.65271
     1.03594
     1.02742
     0.86561
     0.62716
     0.28652
     0.52497
     0.67826
     1.03594
     0.49090
     0.31206
     0.44832
     0.42277
     0.48239
    -0.01155
    -0.07968
    -0.36923
    -0.31813
    -0.32665
    -0.21594
    -0.17336
    -0.47994
    -0.28407
    -0.39478
     0.04806
    -0.13929
    -0.14781
    -0.07968
     0.05658
     0.55052
     0.37168
     0.23542
     0.14174
     0.31206
     0.58458
     0.38871
     0.27800
     0.13323
     0.13323
     0.22690
     0.52497
     0.64419
     0.26097
     0.19284
     0.35464
     0.59310
     0.85710
     0.84006
     0.42277
     0.29503
     0.40574
     0.44832
     0.55052
     0.26948
     0.43129
     0.35464
     0.64419
     0.58458
     0.17581
    -0.18187
    -0.08819
     0.04806
     0.20987
     0.13323
    -0.01155
    -0.10523
     0.19284
     0.34613
     0.30355
     0.16729
    -0.11374
    -0.13929
    -0.12226
     0.35464
     0.32910
    -0.07116
    -0.20742
    -0.09671
     0.12471
    -0.07968
    -0.12226
    -0.38626
    -0.36923
    -0.22445
    -0.23297
    -0.21594
    -0.47142
    -0.32665
    -0.45439
     0.01400
     0.07361
    -0.18187
    -0.37774
    -0.22445
    -0.00303
    -0.00303
     0.09916
    -0.12226
    -0.12226
    -0.03710
    -0.07116
     0.05658
    -0.02007
    -0.12226
    -0.40329
    -0.13929
     0.03955
    -0.22445
    -0.29258
    -0.29258
    -0.36923
    -0.10523
    -0.09671
    -0.01155
     0.25245
     0.37168
     0.46535
     0.36316
     0.09916
     0.21839
     0.08213
     0.00548
    -0.06265
    -0.46290
    -0.66729
    -0.59065
    -0.51400
    -0.42884
    -0.75245
    -1.11013
    -1.13568
    -1.11013
    -1.11865
    -1.25491
    -0.87168
    -0.72690
    -0.25000
     0.04806
     0.92523
     0.72935
     0.28652
     0.57606
     0.49942
     0.82303
     0.96781
     1.28290
     1.30845
     1.25736
     1.36807
     1.03594
     0.90819
     1.01039
     0.81452
     0.56755
     1.01890
     1.19774
     0.90819
     0.67826
     0.78045
     0.78897
     0.92523
     0.80600
     1.17219
     0.93374
     0.63568
     0.27800
     0.49090
     0.36316
     0.43981
     0.02252
     0.22690
     0.29503
     0.26097
    -0.36923
    -0.17336
    -0.25000
    -0.19890
    -0.13077
    -0.25852
    -0.23297
    -0.27555
    -0.35219
    -0.19039
    -0.12226
    -0.13077
    -0.30110
    -0.29258
     0.10768
     0.12471
     0.00548
     0.01400
     0.20135
     0.06510
     0.06510
     0.13323
     0.15026
     0.25245
     0.39723
     0.22690
     0.11619
     0.03103
     0.08213
    -0.14781
    -0.01155
     0.18432
    -0.19039
    -0.20742
    -0.07116
    -0.26703
    -0.25000
    -0.44587
    -0.51400
    -0.46290
    -0.54807
    -0.53955
    -0.59065
    -0.56510
    -0.63323
    -0.92278
    -0.53103
    -0.46290
    -0.63323
    -0.72690
    -0.53955
    -0.89723
    -0.76949
    -0.76949
    -0.70987
    -0.54807
    -0.62471
    -0.60768
    -0.49697
    -0.44587
    -0.48845
    -0.79503
    -0.77800
    -0.45439
    -0.43736
    -0.58213
    -0.48845
    -0.49697
    -0.51400
    -0.47142
    -0.28407
    -0.45439
    -0.39478
    -0.33516
    -0.41181
    -0.36071
    -0.28407
    -0.23297
    -0.42032
    -0.13929
    -0.04561
    -0.14781
    -0.04561
    -0.26703
    -0.24148
    -0.18187
    -0.05413
     0.29503
     0.49090
     0.66123
     0.84858
     1.10406
     1.30845
     1.19774
     0.36316
     0.62716
     0.48239
     0.42277
     0.76342
     1.05297
     0.50794
    -0.37774
    -0.77800
    -0.82910
    -1.31452
    -1.33155
    -1.51039
    -1.51891
    -1.64665
    -1.37413
    -0.28407
     0.64419
     0.44832
    -0.71839
    -1.15271
    -1.38265
    -1.02497
     0.20135
     0.85710
     1.66613
     1.80239
     1.57245
     1.58097
     1.11258
     0.83155
     0.38019
     0.14174
     0.43129
     1.07000
     1.16368
     1.29994
     1.34252
     1.30845
     1.40213
     1.26587
     1.35103
     1.41916
     2.10897
     2.38149
     2.35594
     2.11749
     2.09194
     1.84497
     1.75981
     2.19413
     2.18561
     1.56394
     1.53839
     1.15516
     0.85710
     0.15026
    -0.07116
    -0.53955
    -0.73542
    -0.87168
    -1.19529
    -1.69774
    -1.79142
    -1.79994
    -2.18316
    -1.79994
    -1.57852
    -1.55297
    -1.24639
    -1.44226
    -0.97387
    -0.89723
    -0.75245
    -0.66729
    -0.59065
    -0.41181
    -0.46290
     0.00548
     0.15026
     0.33761
     0.14174
    -0.09671
    -0.03710
    -0.10523
     0.00548
     0.20135
     0.20987
    -0.13929
    -0.36923
    -0.12226
    -0.13077
    -0.19039
    -0.07968
    -0.52252
    -0.63323
    -0.42884
    -0.59916
    -0.65878
    -0.55658
    -0.50548
    -0.75245
    -0.29258
    -0.34368
    -0.48845
    -0.76097
    -0.69284
    -0.24148
    -0.01155
     0.01400
    -0.28407
    -0.45439
    -0.24148
     0.02252
    -0.08819
    -0.02858
    -0.20742
    -0.33516
    -0.02007
    -0.14781
    -0.43736
    -0.57361
    -0.72690
    -0.55658
    -0.54807
    -0.37774
    -0.69284
    -0.90574
    -0.99090
    -0.86316
    -1.04200
    -1.13568
    -1.21232
    -1.36561
    -1.26342
    -1.17826
    -0.96536
    -1.39116
    -1.39116
    -1.39968
    -1.15271
    -0.78652
    -0.97387
    -1.10161
    -0.93129
    -0.27555
     0.31206
     0.49090
     0.43129
     0.45684
    -0.01155
     0.01400
     0.43981
     0.88265
     0.66123
     0.38019
     0.50794
     0.38871
     0.16729
    -0.19890
    -0.51400
    -0.05413
     0.28652
     0.03103
    -0.25852
    -0.76097
    -1.42523
    -0.57361
    -0.19039
     0.20135
     0.21839
    -0.00303
     0.55052
     0.72084
     0.19284
     0.45684
    -0.16484
    -0.13077
     0.32910
     0.32058
     0.72084
     0.48239
    -0.04561
    -0.67581
    -0.86316
    -1.02497
    -0.49697
    -0.02858
    -0.00303
     0.00548
     0.12471
    -0.19890
    -0.53103
    -1.14420
    -0.93129
    -0.87168
    -0.02858
     0.76342
     0.60161
     0.26948
    -0.10523
    -0.04561
    -0.07116
    -0.01155
     0.40574
     0.42277
     0.43981
     0.88265
     1.07000
     1.00187
     0.82303
     0.39723
     0.24394
     0.66123
     0.59310
     0.96781
     1.22329
     0.54200
     1.01890
     0.57606
     0.14174
     0.08213
    -0.45439
    -0.49697
    -0.54807
    -0.65026
    -1.05052
    -0.78652
    -0.79503
    -0.43736
    -0.54807
    -0.82058
    -1.14420
    -1.03349
    -0.76949
    -0.98239
    -1.15271
    -0.82910
    -0.70136
    -0.34368
    -0.40329
    -0.37774
    -0.37774
    -0.44587
    -0.46290
    -0.09671
    -0.04561
    -0.34368
    -0.27555
    -0.20742
     0.09064
     0.03103
    -0.09671
    -0.07968
    -0.03710
     0.24394
     0.35464
     0.35464
     0.20987
     0.30355
     0.22690
     0.73787
     0.87413
     0.60161
     0.18432
     0.43981
     0.37168
     0.38871
     0.43129
     0.42277
     0.50794
     0.62716
     0.62716
     0.44832
     0.24394
     0.32058
     0.72935
     0.81452
     1.27439
     0.80600
     0.56755
     0.58458
     0.56755
     0.89968
     0.73787
     0.68677
     0.57606
     0.55052
     0.69529
     0.36316
     0.26097
     0.38871
     0.63568
     0.64419
     1.38510
     1.15516
     0.78897
     0.66974
     0.68677
     0.69529
     0.62716
     0.54200
     0.04806
    -0.02007
    -0.39478
    -0.39478
    -0.44587
    -0.65878
    -1.16123
    -1.64665
    -1.59555
    -2.13207
    -2.72820
    -2.29387
    -1.70626
    -1.58703
    -1.16974
    -1.03349
    -1.27194
    -0.96536
    -0.53955
    -0.02858
     0.36316
     0.39723
     0.09916
    -0.16484
     0.40574
     0.48239
    -0.22445
    -0.23297
     0.08213
     0.14174
     0.07361
    -0.28407
    -0.01155
     0.16729
     0.16729
     0.25245
     0.30355
     0.83155
     1.35103
     1.64058
     1.34252
     1.23181
     0.55903
     0.79748
     1.35955
     1.61503
     1.35955
     0.83155
     0.43981
     0.82303
     0.72935
     1.12961
     0.72084
     0.46535
     0.36316
     0.32058
     0.53348
     0.87413
     1.01890
     1.14665
     1.09555
     1.18923
     1.07852
     1.37658
     1.60652
     1.47877
     1.33400
     1.12961
     1.12961
     0.47387
     0.49090
     0.32058
     0.45684
     0.67826
     0.92523
     0.85710
     0.22690
     0.09064
    -0.07116
     0.26097
     0.42277
     0.48239
    -0.02858
    -0.19890
    -0.19039
    -0.19039
    -0.02858
    -0.05413
    -0.32665
    -0.32665
    -0.08819
    -0.30110
    -0.50548
    -0.42884
    -0.38626
    -0.27555
    -0.44587
    -0.19039
    -0.32665
    -0.19890
    -0.19890
    -0.04561
    -0.03710
     0.05658
    -0.02007
    -0.16484
     0.55903
     0.46535
     0.16729
     0.28652
     0.12471
     0.37168
     0.42277
     0.27800
     0.25245
     0.09064
     0.32058
     0.20135
     0.31206
     0.13323
    -0.07116
    -0.34368
     0.04806
     0.18432
    -0.10523
    -0.18187
    -0.24148
    -0.09671
     0.04806
     0.24394
     0.27800
     0.19284
     0.01400
    -0.05413
     0.09916
     0.27800
     0.19284
    -0.01155
     0.26948
     0.34613
     0.40574
     0.37168
     0.35464
     0.20135
     0.29503
     0.34613
     0.20135
     0.26097
     0.45684
     0.34613
     0.26097
     0.56755
     0.97632
     1.03594
     1.12110
     1.64058
     2.13452
     1.93865
     2.19413
     1.47877
     0.87413
     1.15516
     1.36807
     1.13813
     0.52497
     0.31206
     1.07000
     0.95077
     0.14174
    -0.90574
    -1.16974
    -0.43736
    -0.97387
    -1.23787
    -1.35710
    -1.16123
    -1.18678
    -1.31452
    -1.42523
    -1.10161
    -0.79503
     0.56755
     0.84858
     0.62716
    -0.64174
    -1.00794
    -1.39968
    -0.73542
    -0.07116
    -0.67581
    -0.50548
    -0.29258
    -0.10523
    -0.07968
    -0.21594
    -0.18187
    -0.19039
    -0.16484
     0.15026
    -0.07116
    -0.17336
    -0.51400
    -0.56510
    -0.29258
     0.41426
     0.13323
    -0.10523
    -0.30110
    -0.02007
    -0.25000
    -0.52252
    -0.99090
    -0.79503
    -0.76949
    -1.00794
    -1.34007
    -1.32303
    -1.06755
    -1.20381
    -1.41671
    -1.16123
    -1.06755
    -1.28045
    -1.01645
    -1.37413
    -1.57000
    -1.55297
    -1.63813
    -1.32303
    -1.30600
    -1.07607
    -0.83761
    -0.56510
    -0.30110
    -0.13929
    -0.19039
    -0.02858
     0.22690
     0.25245
     0.66974
     1.07852
     1.02742
     1.12961
     0.89968
     1.30845
     0.97632
     1.09555
     0.78045
     0.41426
     0.46535
     0.42277
    -0.09671
    -0.18187
    -0.19039
    -0.38626
    -0.72690
    -0.88871
    -0.78652
    -0.80355
    -0.88871
    -1.00794
    -0.93981
    -0.89723
    -0.86316
    -0.96536
    -0.69284
    -0.59916
    -0.42032
    -0.28407
     0.05658
    -0.30961
    -0.30961
    -0.02007
    -0.06265
     0.01400
    -0.25852
    -0.22445
     0.08213
    -0.09671
     0.09064
     0.04806
    -0.20742
    -0.03710
     0.04806
    -0.13077
     0.20987
     0.01400
    -0.25852
    -0.05413
     0.18432
     0.11619
    -0.14781
    -0.18187
    -0.03710
     0.02252
     0.19284
    -0.10523
    -0.15632
     0.05658
     0.07361
    -0.01155
     0.20987
     0.21839
     0.13323
     0.20987
     0.40574
     0.54200
     0.27800
     0.20135
     0.36316
     0.63568
     0.79748
     0.75490
     0.45684
     0.45684
     0.71232
     0.78897
     0.82303
     0.96781
     0.80600
     0.56755
     0.64419
     0.90819
     0.83155
     0.51645
     0.73787
     1.17219
     1.24884
     1.07852
     0.83155
     0.89968
     0.86561
     1.01039
     0.91671
     1.45323
     0.99336
     0.78045
     1.05297
     1.05297
     1.12110
     0.94226
     0.60161
     0.84006
     0.75490
     0.77194
     0.52497
     0.15877
     0.17581
     0.15026
    -0.04561
     0.17581
    -0.08819
    -0.59916
    -0.59916
    -0.87168
    -0.87168
    -1.08458
    -1.27194
    -1.34007
    -1.13568
    -1.36561
    -1.81697
    -1.94471
    -2.43013
    -2.66858
    -3.01775
    -3.30729
    -3.52020
    -3.61388
    -3.42652
    -1.57852
     0.81452
     2.21116
     1.87903
     0.31206
    -1.16974
    -0.60768
     0.36316
     1.87903
     2.43258
     2.29632
     2.14303
     1.84497
     1.96419
     1.22329
     0.65271
     0.52497
    -0.01155
    -0.48845
    -0.91426
    -1.73181
    -1.68923
    -1.36561
    -0.88871
    -0.65878
    -0.56510
    -0.21594
     0.19284
     0.26097
     0.23542
     0.10768
     0.12471
     0.49090
     0.76342
     0.61865
     0.31206
    -0.01155
     0.47387
     0.63568
     0.67826
     0.48239
     0.25245
     0.15877
     0.05658
     0.21839
     0.62716
     0.61013
     0.29503
     0.30355
     0.65271
     0.73787
     0.62716
     0.31206
     0.38019
     0.77194
     0.78897
     0.81452
     0.61865
     0.43129
     0.31206
     0.26948
     0.70381
     0.77194
     0.34613
     0.25245
     0.34613
     0.50794
     0.40574
     0.17581
     0.11619
     0.44832
     0.54200
     0.60161
     0.58458
     0.46535
     0.23542
     0.36316
     0.43129
     0.58458
     0.53348
     0.21839
     0.28652
     0.39723
     0.53348
     0.54200
     0.26097
     0.48239
     0.29503
     0.54200
     0.71232
     0.59310
     0.38871
     0.55903
     0.50794
     0.99336
     0.95077
     0.72935
     0.75490
     0.96781
     1.04445
     1.04445
     0.73787
     0.82303
     0.97632
     1.29994
     1.12110
     1.08703
     1.01039
     0.87413
     0.78897
     1.43619
     1.54690
     1.07852
     1.14665
     0.72084
     0.66974
     0.72084
     0.37168
     0.38019
     0.45684
     0.66123
     0.49090
     0.07361
    -0.22445
    -0.63323
    -0.61619
    -0.42884
    -0.11374
    -0.26703
    -0.55658
    -0.70987
    -0.45439
    -0.30110
    -0.29258
    -0.55658
    -0.39478
    -0.36071
    -0.13077
    -0.09671
     0.01400
    -0.24148
    -0.17336
    -0.57361
    -0.02858
     0.02252
    -0.43736
    -0.44587
    -0.56510
    -0.34368
    -0.55658
    -0.77800
    -0.88020
    -1.10161
    -1.02497
    -1.08458
    -0.93129
    -0.81207
    -0.88871
    -1.34007
    -1.34858
    -0.97387
    -1.26342
    -1.07607
    -1.00794
    -0.81207
    -0.39478
    -0.72690
    -0.89723
    -0.79503
    -0.61619
    -0.65878
    -0.71839
    -0.63323
    -0.81207
    -0.88871
    -0.97387
    -0.84613
    -0.95684
    -1.17826
    -1.16123
    -1.23787
    -1.40820
    -1.39968
    -2.03839
    -2.00433
    -1.30600
    -0.29258
     1.09555
     2.27929
     0.90819
     0.32910
    -0.30961
    -0.30961
     0.55903
     0.79748
     1.83645
     1.52987
     0.99336
    -0.74394
    -1.33155
    -0.48845
    -0.46290
     0.30355
     0.72084
     0.79748
     0.79748
     0.02252
    -1.30600
    -1.17826
    -0.29258
     0.34613
     1.11258
     1.20626
     1.11258
     0.70381
     0.46535
     0.45684
     0.38871
    -0.09671
    -0.56510
    -0.53103
    -0.46290
    -0.70136
    -0.94832
    -0.88871
    -0.56510
    -0.65026
    -0.19890
    -0.30110
    -0.43736
    -0.19039
    -0.10523
    -0.19039
    -0.14781
    -0.09671
    -0.12226
    -0.19890
    -0.30110
    -0.52252
    -0.68432
    -0.65026
    -0.28407
    -0.31813
    -0.53103
    -0.36923
    -0.32665
    -0.42032
    -0.40329
    -0.12226
    -0.00303
    -0.01155
    -0.03710
    -0.02858
    -0.05413
     0.02252
    -0.31813
    -0.28407
     0.17581
     0.17581
    -0.11374
     0.09064
     0.07361
    -0.11374
    -0.02007
    -0.02007
     0.20135
     0.11619
     0.03103
    -0.06265
     0.21839
     0.17581
     0.21839
    -0.19039
     0.24394
     0.49942
     0.24394
     0.20987
     0.31206
     0.12471
    -0.04561
     0.23542
     0.32058
     0.43981
     0.29503
     0.20987
     0.47387
     0.64419
     0.55903
     0.42277
     0.30355
     0.63568
     0.72084
     0.85710
     1.19774
     1.41916
     1.46174
     1.41916
     1.78536
     1.60652
     1.77684
     1.87903
     1.72574
     2.08342
     2.24523
     2.04084
     1.67465
     1.86200
     1.71723
     1.59800
     1.70871
     1.41916
     1.04445
     0.77194
     0.74639
     0.89968
     0.66974
     0.53348
     0.61013
     0.67826
     0.61865
     0.52497
     0.35464
     0.45684
     0.49090
     0.34613
     0.52497
     0.49942
     0.57606
     0.23542
     0.23542
     0.34613
     0.42277
     0.48239
     0.00548
    -0.20742
    -0.01155
    -0.09671
    -0.53955
    -0.07116
    -0.30110
    -0.11374
    -0.19890
    -0.12226
    -0.07116
     0.00548
    -0.01155
     0.06510
    -0.10523
     0.00548
     0.10768
     0.28652
     0.31206
     0.48239
     0.38871
     0.43129
     0.53348
     0.57606
     0.70381
     0.67826
     0.55903
     0.35464
     0.32910
     0.49090
     0.87413
     1.15516
     1.43619
     1.72574
     1.64910
     0.22690
    -1.37413
    -2.44716
    -2.60045
    -2.25981
    -1.63813
    -0.49697
     0.78897
     0.76342
     0.61865
     1.78536
     1.49581
    -0.23297
    -1.22936
    -2.32794
    -2.25981
    -0.31813
     2.21116
     3.36084
     3.71852
     2.50923
     1.29142
     0.03103
    -0.76949
    -0.96536
    -0.88020
    -1.03349
    -0.96536
    -0.65026
    -0.81207
    -0.70987
    -0.99942
    -1.00794
    -0.93981
    -0.99942
    -1.11865
    -1.34858
    -1.68923
    -1.63813
    -1.33155
    -1.19529
    -1.47632
    -1.63813
    -1.62962
    -1.42523
    -0.96536
    -0.82910
    -0.93981
    -0.89723
    -0.70987
    -0.65026
    -0.41181
    -0.22445
    -0.25000
    -0.17336
     0.18432
     0.41426
     0.37168
     0.01400
     0.18432
     0.49942
     0.59310
     0.59310
     0.33761
     0.33761
     0.44832
     0.63568
     0.64419
     0.89116
     0.48239
     0.54200
     0.70381
     0.91671
     0.93374
     0.66123
     0.64419
     0.97632
     0.98484
     0.99336
     0.98484
     0.84858
     0.94226
     1.16368
     1.07000
     1.23181
     1.15516
     0.87413
     1.07852
     1.01890
     1.27439
     1.10406
     0.74639
     0.99336
     1.17219
     1.34252
     0.90819
     0.87413
     0.86561
     1.01039
     0.72084
     0.93374
     1.09555
     0.54200
     0.58458
     0.84006
     0.77194
     0.60161
     0.31206
     0.43981
     0.75490
     0.86561
     0.78045
     0.54200
     0.47387
     0.47387
     0.74639
     1.07852
     1.60652
     1.14665
     0.72935
     0.93374
     0.90819
     0.92523
     0.78897
     0.69529
     0.85710
     1.09555
     0.81452
     0.16729
    -0.19039
    -0.02007
    -0.07116
    -0.50548
    -0.44587
    -0.65026
    -0.88871
    -0.85465
    -0.41181
    -0.36923
    -0.67581
    -1.11865
    -1.12716
    -1.12716
    -0.76097
    -0.65026
    -0.74394
    -0.74394
    -0.93981
    -0.77800
    -0.33516
    -0.43736
    -0.76949
    -0.63323
    -0.28407
    -0.07116
    -0.16484
    -0.33516
    -0.33516
     0.06510
     0.26948
     0.57606
     0.32910
     0.23542
     0.31206
     0.09064
     0.70381
     1.09555
     1.01039
     0.75490
     0.79748
     1.04445
     1.50432
     1.06148
     0.80600
     1.15516
     1.79387
     2.61994
     3.20755
     3.77813
     4.34871
     4.11878
     2.68807
    -1.46781
    -4.23555
    -5.46188
    -4.15891
    -1.20381
     1.37658
     1.78536
    -0.15632
    -2.23426
    -4.54213
    -5.66626
    -5.63220
    -5.30007
    -3.86084
    -2.09800
    -0.97387
     0.19284
    -0.06265
    -0.57361
    -0.43736
    -0.20742
    -0.07968
    -0.25000
    -0.14781
    -0.19039
    -0.22445
    -0.16484
    -0.15632
    -0.23297
    -0.26703
    -0.13929
    -0.02858
     0.47387
     0.60161
     0.27800
    -0.02858
     0.16729
     0.48239
     0.26948
     0.12471
    -0.02007
     0.20135
     0.28652
     0.18432
     0.16729
     0.18432
     0.01400
    -0.16484
     0.20987
     0.52497
     0.26097
     0.03103
     0.27800
     0.33761
     0.48239
     0.42277
     0.22690
     0.48239
     0.56755
     0.76342
     0.64419
     0.72935
     0.44832
     0.63568
     0.56755
     0.92523
     0.89116
     0.55052
     0.67826
     0.68677
     1.00187
     0.75490
     0.60161
     0.57606
     0.86561
     0.92523
     0.81452
     0.84858
     0.71232
     0.70381
     0.58458
     0.93374
     1.09555
     0.72084
     0.66123
     0.66974
     0.79748
     0.72935
     0.70381
     0.72084
     0.66974
     0.66974
     0.96781
     0.80600
     0.84006
     0.36316
     0.21839
     0.51645
     0.85710
     0.67826
     0.81452
     0.42277
     0.67826
     0.72935
     0.55903
     0.13323
     0.36316
     0.31206
     0.08213
     0.05658
    -0.13929
    -0.27555
    -0.82910
    -0.65878
    -0.36923
    -0.59065
    -0.78652
    -1.13568
    -1.26342
    -1.16974
    -1.01645
    -1.11013
    -1.12716
    -1.28045
    -0.85465
    -0.80355
    -0.65026
    -0.79503
    -0.94832
    -0.95684
    -0.65026
    -0.45439
    -0.68432
    -0.69284
    -0.72690
    -0.66729
    -0.61619
    -0.58213
    -0.59065
    -0.59916
    -0.69284
    -0.43736
    -0.29258
    -0.14781
    -0.28407
    -0.31813
     0.15026
     0.04806
    -0.15632
    -0.35219
    -0.31813
    -0.30110
    -0.41181
    -0.48845
    -0.33516
    -0.36923
    -0.22445
    -0.36071
    -0.42032
    -0.18187
    -0.21594
    -0.47142
    -0.25000
     0.20987
     0.04806
    -0.13077
     0.20987
     0.00548
     0.55052
     0.57606
     0.73787
     0.74639
     0.69529
     0.52497
     0.39723
     0.40574
     0.28652
     0.11619
     0.00548
     0.57606
     0.44832
     0.33761
     0.19284
     0.04806
     0.17581
     0.04806
     0.20135
     0.05658
     0.07361
     0.03103
    -0.00303
     0.12471
     0.09916
     0.40574
     1.55542
     1.22329
    -0.24148
    -0.27555
    -0.00303
     0.04806
     0.53348
     0.65271
     0.72084
     0.45684
     0.43129
     0.20135
     0.04806
     0.10768
     0.20135
     0.20987
    -0.19890
     0.23542
     0.48239
     0.47387
     0.51645
     0.60161
     0.51645
     0.57606
     0.69529
     1.07852
     1.12961
     1.10406
     1.03594
     1.09555
     1.44471
     1.20626
     0.92523
     0.77194
     1.01039
     1.05297
     0.56755
     0.43129
     0.06510
     0.03103
    -0.28407
    -0.22445
    -0.14781
    -0.47142
    -0.67581
    -1.10161
    -0.95684
    -0.94832
    -1.09310
    -1.14420
    -0.93981
    -0.71839
    -0.88020
    -0.73542
    -0.58213
    -0.62471
    -0.76949
    -0.57361
    -0.43736
    -0.15632
    -0.07968
    -0.32665
    -0.10523
    -0.07968
     0.13323
    -0.19039
     0.26097
     0.34613
     0.32910
     0.47387
     0.66123
     0.72935
     0.46535
     0.67826
     0.93374
     1.13813
     1.15516
     1.03594
     0.89116
     1.10406
     1.08703
     0.84006
     1.11258
     1.21477
     1.04445
     1.31697
     1.33400
     1.19774
     1.21477
     0.99336
     1.24032
     1.41916
     1.49581
     1.14665
     1.08703
     0.98484
     0.93374
     0.53348
     0.45684
     0.42277
     0.27800
     0.12471
     0.15026
    -0.33516
    -1.00794
    -1.19529
    -1.37413
    -1.32303
    -1.44226
    -1.74884
    -2.26833
    -2.49826
    -2.34497
    -2.77078
    -3.17955
    -2.97516
    -2.70265
    -2.78781
    -2.59194
    -2.45568
    -2.71116
    -3.06033
    -2.43013
    -2.27684
    -1.59555
    -1.40820
    -1.38265
    -1.34007
    -0.99090
    -0.81207
    -0.86316
    -0.28407
    -0.02007
    -0.03710
     0.18432
     0.50794
     0.22690
     0.15877
     0.06510
     0.19284
     0.59310
     0.62716
     0.42277
     0.15026
     0.16729
     0.33761
     0.51645
     0.56755
     0.62716
     0.17581
     0.10768
     0.09064
     0.13323
     0.01400
     0.00548
     0.11619
     0.16729
     0.36316
     0.07361
    -0.27555
    -0.17336
    -0.21594
    -0.11374
    -0.07116
     0.03103
     0.03103
    -0.25852
    -0.09671
     0.16729
     0.21839
    -0.25000
    -0.32665
    -0.12226
     0.24394
     0.22690
     0.06510
    -0.07116
    -0.05413
     0.15877
     0.02252
     0.19284
    -0.02858
    -0.16484
    -0.09671
     0.09916
     0.15026
    -0.31813
    -0.30961
    -0.05413
     0.16729
     0.07361
    -0.07116
    -0.16484
    -0.21594
    -0.07968
    -0.15632
    -0.02007
     0.16729
    -0.25000
    -0.15632
     0.24394
     0.33761
     0.28652
    -0.01155
     0.25245
     0.49942
     0.61865
     0.61013
     0.50794
     0.66123
     0.45684
     0.71232
     0.99336
     0.90819
     0.46535
     0.55903
     0.63568
     0.78045
     0.63568
     0.33761
     0.34613
     0.60161
     0.60161
     0.55903
     0.49090
     0.19284
     0.32910
     0.43981
     0.54200
     0.55903
     0.47387
     0.27800
     0.32058
     0.26948
     0.25245
     0.25245
     0.02252
     0.08213
     0.14174
     0.19284
     0.01400
    -0.13929
    -0.42884
    -0.39478
    -0.72690
    -0.62471
    -0.76097
    -1.22936
    -1.24639
    -0.96536
    -1.21232
    -1.16123
    -1.48484
    -1.30600
    -1.01645
    -1.20381
    -1.33155
    -0.70136
    -0.88020
    -1.37413
    -1.78291
    -1.47632
    -1.35710
    -1.57000
    -1.23787
    -1.24639
    -0.60768
    -0.30110
     0.00548
     0.84858
     0.72084
     0.95077
     0.55052
    -0.73542
    -1.24639
    -1.49336
    -1.29749
    -0.83761
    -0.62471
    -1.49336
    -2.40458
    -2.71968
    -2.48975
    -1.65516
    -2.05542
    -2.71116
    -3.03478
    -2.54084
    -1.96174
    -1.38265
    -0.93129
    -0.39478
     0.08213
     0.77194
     1.60652
     1.55542
     1.50432
     1.18923
     1.27439
     1.24884
     0.75490
    -0.19039
    -0.65026
    -0.78652
    -0.70987
    -1.12716
    -1.51039
    -1.80845
    -2.20020
    -2.43865
    -2.31091
    -2.31942
    -2.66858
    -2.27684
    -2.08097
    -2.01284
    -2.25129
    -2.12355
    -2.07245
    -1.88510
    -1.44226
    -1.16123
    -0.98239
    -1.07607
    -1.11013
    -1.17826
    -0.65878
    -0.46290
    -0.69284
    -0.87168
    -0.62471
    -0.53955
    -0.57361
    -0.42032
    -0.35219
    -0.41181
    -0.03710
     0.14174
     0.10768
    -0.00303
     0.03103
     0.02252
     0.08213
     0.70381
     0.43129
     0.17581
     0.20135
     0.32910
     0.52497
     0.49942
     0.13323
     0.18432
     0.16729
     0.22690
     0.29503
     0.12471
    -0.24148
    -0.04561
    -0.19890
     0.28652
     0.32058
     0.02252
    -0.19039
     0.14174
     0.08213
     0.02252
     0.04806
    -0.13077
     0.03103
    -0.13077
     0.20987
    -0.06265
    -0.13077
    -0.19039
    -0.43736
     0.05658
     0.30355
     0.02252
     0.11619
     0.24394
     0.52497
     0.52497
     0.39723
     0.33761
     0.62716
     1.01890
     0.91671
     1.06148
     1.28290
     1.19774
     1.35955
     1.61503
     2.17710
     2.27078
     2.44961
     2.26226
     0.75490
    -0.67581
    -1.14420
    -1.97026
    -1.47632
    -0.82058
    -0.09671
     0.36316
     0.01400
    -0.70987
    -2.01284
    -2.71116
    -2.11504
    -2.02136
    -1.85955
    -1.20381
    -0.16484
    -0.06265
     0.78897
     1.12961
     1.12961
     1.01039
     0.83155
     1.04445
     1.04445
     0.84858
     0.53348
     0.47387
     0.92523
     1.19774
     1.12110
     1.07000
     1.23181
     1.06148
     0.88265
     0.89116
     0.80600
     0.72935
     0.62716
     0.62716
     0.78897
     0.71232
     0.67826
     0.55903
     0.75490
     0.65271
     0.26097
    -0.02007
     0.01400
     0.33761
     0.43981
     0.08213
     0.13323
    -0.04561
    -0.27555
    -0.56510
    -0.56510
    -0.43736
    -0.53103
    -0.93981
    -1.08458
    -1.30600
    -2.03839
    -2.81336
    -2.26833
    -1.64665
    -1.75736
    -1.91916
    -2.04691
    -1.85955
    -1.66368
    -1.75736
    -1.84252
    -1.80845
    -1.89362
    -1.01645
    -0.99942
    -0.95684
    -1.24639
    -1.91065
    -2.03839
    -1.47632
    -0.49697
    -0.68432
    -1.08458
    -1.39968
    -1.89362
    -1.74032
    -1.84252
    -1.40820
    -1.24639
    -1.24639
    -1.33155
    -0.91426
    -0.68432
    -0.78652
    -0.47142
    -0.52252
    -0.51400
    -0.56510
    -0.65026
    -0.73542
    -0.87168
    -0.71839
    -0.78652
    -0.60768
    -0.75245
    -0.73542
    -1.11013
    -0.90574
    -0.80355
    -0.85465
    -0.41181
    -0.59916
    -1.02497
    -0.90574
    -0.70987
    -0.61619
    -0.41181
    -0.42032
    -0.35219
    -0.26703
    -0.17336
    -0.06265
    -0.12226
    -0.06265
     0.24394
     0.04806
     0.16729
     0.20135
     0.26948
     0.43981
     0.32058
     0.54200
     0.60161
     0.72935
     0.80600
     0.70381
     0.83155
     0.99336
     1.02742
     0.83155
     1.06148
     1.26587
     1.07852
     1.18923
     0.97632
     0.95077
     1.00187
     1.02742
     0.95929
     0.93374
     1.04445
     0.83155
     0.91671
     0.90819
     0.91671
     0.61013
     0.66123
     0.78045
     0.72935
     0.67826
     0.75490
     0.65271
     0.71232
     0.74639
     0.90819
     1.18923
     1.31697
     1.29142
     1.16368
     0.37168
    -0.21594
    -0.93129
    -1.45929
    -0.67581
     0.45684
     1.28290
     0.99336
     0.21839
    -0.56510
    -0.50548
    -0.46290
    -0.47994
     0.03103
     0.48239
     1.29994
     1.43619
     1.21477
     0.26097
    -0.42032
     0.38019
     0.90819
     0.63568
     0.92523
     0.78045
     0.31206
    -0.31813
    -0.45439
    -0.32665
    -0.29258
    -0.30961
    -0.31813
    -0.42032
    -0.13929
    -0.18187
    -0.25000
    -0.00303
     0.01400
    -0.22445
    -0.28407
    -0.15632
    -0.14781
    -0.20742
    -0.30110
    -0.27555
    -0.13929
    -0.01155
    -0.25000
    -0.31813
    -0.25852
    -0.50548
    -0.41181
    -0.35219
    -0.10523
    -0.39478
    -0.43736
    -0.34368
    -0.30110
    -0.42884
    -0.52252
    -0.54807
    -0.22445
    -0.17336
    -0.30110
    -0.48845
    -0.55658
    -0.15632
    -0.32665
    -0.16484
    -0.12226
    -0.17336
    -0.18187
    -0.18187
    -0.49697
    -0.53955
    -0.63323
    -0.82058
    -0.32665
    -0.53955
    -0.54807
    -0.69284
    -0.96536
    -0.79503
    -0.56510
    -0.61619
    -0.55658
    -0.73542
    -0.58213
    -0.13929
     0.02252
     0.14174
    -0.11374
    -0.21594
     0.11619
     0.13323
     0.38871
     0.15026
     0.25245
     0.23542
     0.32058
     0.09916
     0.41426
     0.13323
    -0.05413
    -0.13077
     0.29503
     0.49090
    -0.09671
    -0.16484
    -0.11374
     0.00548
     0.08213
    -0.03710
    -0.08819
    -0.35219
    -0.39478
    -0.46290
    -0.54807
    -0.49697
    -0.82058
    -0.93129
    -0.79503
    -0.87168
    -0.95684
    -1.34858
    -1.34858
    -1.16974
    -0.86316
    -1.00794
    -1.22084
    -1.41671
    -1.28897
    -1.05903
    -0.89723
    -0.62471
    -0.83761
    -0.82058
    -0.74394
    -0.39478
    -0.61619
    -0.71839
    -0.75245
    -0.52252
    -0.31813
    -0.02007
    -0.22445
    -0.25000
    -0.29258
     0.04806
    -0.02007
     0.33761
     0.23542
    -0.12226
     0.11619
     0.32910
     0.49942
     0.36316
     0.16729
     0.10768
     0.46535
     0.43981
     0.32910
     0.26948
     0.17581
     0.19284
     0.24394
     0.60161
     0.38019
     0.32910
     0.23542
     0.32910
     0.81452
     0.76342
     0.76342
     0.64419
     0.78045
     1.42768
     1.36807
     1.34252
     1.07000
     1.01890
     1.33400
     1.26587
     1.55542
     1.23181
     1.06148
     0.97632
     1.30845
     1.10406
     0.72084
     0.62716
     0.68677
     0.69529
     0.52497
     0.62716
     0.52497
     0.55903
     0.42277
     0.34613
     0.43129
     0.10768
    -0.52252
    -0.45439
    -0.19039
     0.00548
    -0.30110
    -0.70987
    -0.85465
    -0.85465
    -1.16123
    -1.19529
    -1.15271
    -1.49336
    -1.43374
    -1.63813
    -1.27194
    -1.11865
    -1.28897
    -1.35710
    -1.19529
    -0.93129
    -0.89723
    -1.01645
    -0.85465
    -0.57361
    -0.48845
    -0.47142
    -0.43736
    -0.36071
    -0.42032
    -0.58213
    -0.34368
    -0.12226
    -0.22445
    -0.43736
    -0.38626
    -0.38626
    -0.33516
    -0.56510
    -0.80355
    -1.16123
    -0.92278
    -0.96536
    -1.06755
    -1.18678
    -1.35710
    -1.11865
    -1.06755
    -0.84613
    -1.30600
    -1.79142
    -1.58703
    -1.41671
    -1.09310
    -1.06755
    -0.71839
    -0.32665
    -0.48845
    -0.30110
    -0.22445
    -0.07968
    -0.25852
     0.11619
     0.32910
     0.98484
     0.79748
     0.62716
     0.55903
     0.84858
     1.01039
     0.78897
     0.72935
     0.59310
     0.49090
     0.78897
     0.70381
     0.66974
     0.52497
     0.22690
    -0.19890
    -0.00303
     0.05658
    -0.23297
    -0.53103
    -0.76097
    -0.94832
    -1.04200
    -1.19529
    -1.34858
    -1.34007
    -1.39968
    -1.31452
    -1.51039
    -1.63813
    -1.88510
    -1.90213
    -1.47632
    -1.25491
    -1.36561
    -1.62962
    -1.45929
    -1.33155
    -0.98239
    -1.18678
    -1.13568
    -1.00794
    -0.91426
    -0.51400
    -0.47994
    -0.09671
    -0.38626
     0.09916
     0.16729
     0.43129
     0.63568
     0.43129
     0.36316
     0.55903
     0.64419
     0.60161
     0.61865
     0.28652
     0.27800
     0.16729
     0.08213
     0.07361
     1.08703
     2.35594
     2.90949
     2.68807
     1.85348
     1.31697
     1.29142
     1.89607
     2.42407
     3.25013
     2.94355
     2.56884
     2.44110
     2.63697
     1.76832
     1.50432
     0.40574
    -0.19039
    -0.84613
    -0.23297
     0.09064
    -0.02007
    -0.07968
    -0.41181
    -1.15271
    -1.97026
    -1.83400
    -1.34007
    -0.74394
    -0.41181
    -0.58213
    -0.59065
    -0.53103
    -1.06755
    -1.25491
    -1.69774
    -1.39968
    -1.11013
    -1.39116
    -1.76587
    -1.90213
    -1.54445
    -1.37413
    -1.65516
    -1.51891
    -1.89362
    -1.99581
    -1.98729
    -1.74884
    -2.04691
    -2.04691
    -1.75736
    -1.05052
    -1.29749
    -1.51891
    -1.31452
    -0.97387
    -0.65878
    -0.54807
    -0.39478
    -0.30961
    -0.47142
    -0.46290
    -0.65026
    -0.22445
    -0.06265
    -0.13077
    -0.65878
    -0.36071
    -0.24148
    -0.47142
    -0.42884
    -0.80355
    -1.06755
    -1.00794
    -1.08458
    -1.06755
    -1.25491
    -1.28897
    -1.42523
    -1.41671
    -1.34007
    -1.47632
    -1.84252
    -1.68071
    -1.36561
    -1.70626
    -1.97878
    -2.14058
    -1.95323
    -2.14058
    -2.36200
    -1.91065
    -1.64665
    -1.80845
    -1.20381
    -1.47632
    -1.54445
    -1.93620
    -2.16613
    -2.01284
    -1.18678
    -0.93981
    -1.01645
    -0.90574
    -0.98239
    -1.34858
    -1.11865
    -1.34007
    -1.68923
    -2.07245
    -2.29387
    -1.48484
    -0.23297
    -0.24148
    -0.75245
    -1.28045
    -1.29749
    -1.27194
    -1.27194
    -1.07607
    -0.84613
    -0.60768
    -0.70987
    -0.54807
    -0.54807
    -0.53103
    -0.29258
     0.25245
     1.09555
     1.37658
     1.17219
     0.55052
     0.87413
     0.40574
    -0.17336
     0.27800
     0.90819
     1.46174
     1.47026
     0.98484
     0.83155
     0.39723
    -0.13929
    -0.80355
    -0.85465
    -0.70987
    -1.01645
    -1.16974
    -1.11013
    -0.76097
    -0.91426
    -0.93129
    -0.68432
    -0.22445
    -0.72690
    -0.60768
     0.07361
     0.43129
     0.62716
     0.41426
     0.02252
     0.32058
     0.55903
     0.71232
     0.84858
     1.11258
     1.29994
     0.80600
     0.98484
     1.19774
     0.84858
     0.71232
     0.88265
     0.89968
     1.03594
     1.28290
     0.53348
     0.57606
     0.76342
     1.09555
     1.33400
     1.23181
     0.72084
     0.46535
     0.61013
     0.79748
     0.93374
    -0.03710
    -0.67581
    -0.34368
    -0.25000
    -0.04561
     0.02252
     0.01400
    -0.26703
    -0.77800
    -1.14420
    -0.85465
    -0.70987
    -1.05903
    -1.16974
    -1.17826
    -0.95684
    -0.74394
    -0.59916
    -0.56510
    -0.12226
    -0.30961
    -0.46290
    -0.70987
    -0.52252
    -0.54807
    -0.13077
    -0.06265
     0.20987
    -0.02858
    -0.10523
     0.40574
     0.65271
     0.63568
     0.43129
     0.64419
     0.55903
     0.81452
     0.79748
     0.58458
     0.48239
     0.24394
     0.18432
     0.20987
     0.43981
     0.33761
    -0.10523
    -0.22445
     0.03103
    -0.08819
    -0.65026
    -0.83761
    -1.05903
    -1.22936
    -0.88020
    -0.99090
    -0.92278
    -0.97387
    -1.14420
    -1.29749
    -0.88020
    -1.06755
    -1.75736
    -2.02987
    -1.34858
    -1.65516
    -2.02987
    -2.53233
    -2.56639
    -1.64665
    -1.52742
    -2.16613
    -2.17465
    -2.32794
    -2.36200
    -2.70265
    -2.33645
    -1.58703
    -2.02136
    -1.95323
    -1.37413
    -1.13568
    -1.38265
    -1.96174
    -2.20020
    -1.62110
    -0.94832
    -0.36923
    -0.30110
    -0.64174
    -0.93981
    -0.70136
    -0.85465
    -0.65878
    -0.47142
    -0.47994
    -0.00303
     0.16729
     0.20987
     0.07361
    -0.04561
     0.22690
     0.22690
     0.38871
     0.41426
     0.31206
     0.30355
     0.13323
     0.14174
     0.71232
     0.48239
     0.28652
     0.48239
     0.51645
     0.65271
     0.51645
     0.33761
     0.38871
     0.50794
     0.65271
     0.63568
     0.51645
     0.38871
     0.44832
     0.11619
     0.56755
     0.55903
     0.40574
     0.70381
     1.12961
     1.33400
     1.47026
     1.29994
     1.25736
     0.72935
     0.72935
     0.95077
     1.43619
     1.47026
     1.18923
     1.07852
     1.25736
     1.41065
     0.95929
     0.55052
     0.72084
     1.01039
     1.25736
     0.80600
     0.77194
     1.13813
     1.50432
     0.95077
    -0.50548
    -1.23787
    -1.83400
    -0.34368
     0.84006
     0.88265
    -0.19890
    -0.06265
     0.09916
    -1.14420
    -1.05903
    -1.27194
    -1.62110
    -1.50187
    -1.46781
    -0.88020
    -0.25852
    -0.35219
    -0.58213
    -0.59065
    -1.00794
    -0.61619
    -0.64174
    -1.22936
    -1.05052
    -0.83761
    -0.53955
    -0.29258
    -0.18187
    -0.10523
    -0.03710
     0.11619
     0.51645
     0.37168
     0.24394
     0.08213
     0.11619
     0.32910
     0.48239
     0.11619
    -0.08819
    -0.06265
     0.03955
     0.14174
     0.03103
    -0.16484
    -0.24148
    -0.10523
     0.13323
     0.15877
     0.08213
    -0.04561
    -0.25000
    -0.10523
     0.28652
     0.28652
    -0.13929
     0.07361
     0.19284
     0.15877
     0.10768
    -0.07968
     0.07361
     0.03955
     0.04806
     0.00548
     0.00548
    -0.26703
    -0.29258
    -0.32665
     0.05658
    -0.00303
    -0.35219
    -0.37774
    -0.44587
    -0.45439
    -0.31813
    -0.58213
    -0.59065
    -0.45439
    -0.47142
    -0.53103
    -0.53103
    -0.70136
    -0.86316
    -0.80355
    -0.44587
    -0.38626
    -0.64174
    -0.82910
    -0.70987
    -0.65878
    -0.57361
    -0.88020
    -0.88020
    -0.82058
    -0.60768
    -0.25852
    -0.38626
    -0.37774
    -0.58213
    -0.70136
    -0.24148
     0.17581
     0.15877
    -0.17336
     0.14174
     0.33761
     0.74639
     0.53348
     0.51645
     0.60161
     0.71232
     1.12961
     1.14665
     1.11258
     0.90819
     0.90819
     0.95077
     1.43619
     1.39361
     1.15516
     1.08703
     0.92523
     0.87413
     0.66974
     0.32910
     0.17581
    -0.07116
    -0.11374
    -0.47142
    -0.54807
    -0.87168
    -1.17826
    -1.62110
    -1.47632
    -1.55297
    -1.65516
    -1.82549
    -2.05542
    -1.89362
    -1.48484
    -1.42523
    -1.51039
    -1.52742
    -1.26342
    -1.08458
    -0.93981
    -0.81207
    -0.59916
    -0.91426
    -0.50548
     0.04806
    -0.13077
    -0.30961
    -0.24148
     0.03955
    -0.06265
    -0.07968
     0.02252
     0.21839
     0.02252
     0.21839
     0.29503
     0.09916
     0.06510
     0.19284
     0.51645
     0.76342
     0.78045
     0.73787
     0.68677
     0.86561
     1.33400
     1.42768
     1.28290
     1.46174
     1.36807
     1.63207
     1.59800
     1.60652
     1.47026
     1.23181
     1.20626
     1.55542
     1.58948
     1.12961
     0.96781
     0.51645
     0.43129
    -0.07968
    -0.25000
    -0.34368
    -0.36923
    -0.47142
    -0.53955
    -0.71839
    -0.96536
    -1.46781
    -1.68071
    -1.31452
    -1.31452
    -1.45078
    -1.39116
    -1.39968
    -1.39116
    -1.22936
    -1.06755
    -1.00794
    -0.83761
    -0.86316
    -0.57361
    -0.44587
    -0.44587
    -0.30110
    -0.49697
    -0.26703
    -0.07116
    -0.19039
    -0.20742
    -0.12226
    -0.11374
    -0.19039
    -0.36071
    -0.04561
    -0.19039
    -0.47994
    -0.53103
    -0.63323
    -0.69284
    -0.65026
    -0.71839
    -0.88020
    -0.65878
    -0.83761
    -1.08458
    -0.89723
    -0.97387
    -0.81207
    -0.77800
    -0.72690
    -0.96536
    -0.70136
    -0.65878
    -0.81207
    -0.88871
    -0.70136
    -0.72690
    -1.15271
    -0.68432
    -0.80355
    -0.71839
    -0.87168
    -0.95684
    -1.09310
    -1.19529
    -1.29749
    -1.07607
    -0.97387
    -0.84613
    -0.70136
    -0.53103
    -0.48845
    -0.65878
    -1.02497
    -0.42884
    -0.26703
    -0.17336
     0.10768
     0.20987
    -0.19890
    -0.40329
     0.09064
     0.19284
     0.12471
     0.03103
    -0.04561
    -0.12226
     0.04806
    -0.19890
    -0.21594
    -0.43736
    -0.13077
    -0.05413
    -0.09671
    -0.17336
    -0.11374
    -0.09671
    -0.47142
    -0.25852
