# Supplementary material for: Software algorithm and hardware design for real-time implementation of new spectral estimator
Source: Biomed Eng Online. 2014 May 9;13:61. doi: 10.1186/1475-925X-13-61 (PMC4057578; doi:10.1186/1475-925X-13-61)
Supplement: Additional file 2 — txtfiles.zip. [file 1475-925X-13-61-S2.zip › FILE170.TXT]

     0.26050
     0.27956
     0.19700
     0.20970
     0.30496
     0.37481
     0.27956
     0.16524
     0.26050
     0.17795
     0.17795
    -0.15864
     0.15254
     0.03823
    -0.01892
     0.01918
    -0.00622
    -0.03797
    -0.06338
    -0.17769
    -0.13958
     0.16524
    -0.01257
    -0.09513
    -0.09513
    -0.10148
     0.03188
    -0.02527
    -0.00622
     0.10809
    -0.12053
    -0.14593
     0.00648
     0.05728
    -0.01257
    -0.26660
    -0.14593
     0.03823
     0.01283
    -0.08243
    -0.09513
    -0.05068
    -0.17134
    -0.15228
    -0.06973
    -0.01257
    -0.06973
    -0.19039
     0.01918
    -0.11418
    -0.12688
    -0.12688
    -0.12688
    -0.05703
    -0.05068
     0.00648
     0.08904
     0.23510
     0.12079
     0.40657
     0.79395
     1.51792
     2.00692
     2.19744
     2.62928
     1.97517
     1.04163
     1.42901
     1.18134
     0.34941
    -0.81275
    -2.61632
    -3.11166
    -2.44485
    -2.09557
    -2.24798
    -2.67347
    -3.29583
    -4.52150
    -5.15021
    -5.56934
    -5.04860
    -4.52150
    -3.85468
    -3.21327
    -2.26068
    -1.38430
    -0.63493
    -0.03162
    -0.05703
     0.10174
     0.48913
     0.62249
     0.85111
     1.16864
     1.14324
     1.35916
     1.53062
     1.54332
     1.65128
     1.32740
     1.35916
     1.60683
     1.66399
     1.53062
     1.29565
     1.14324
     1.20039
     0.95907
     1.07973
     1.32740
     0.97812
     0.74950
     0.78125
     0.93367
     0.78760
     0.59709
     0.36211
     0.57803
     0.53993
     0.54628
     0.40022
     0.39387
     0.22875
     0.24145
     0.19700
     0.53358
     0.30496
     0.02553
     0.08269
     0.23510
     0.22240
     0.10809
    -0.02527
     0.05728
     0.25415
     0.13984
     0.19065
     0.04458
     0.17795
     0.05728
     0.01283
     0.22240
     0.27956
    -0.04432
     0.12714
     0.20335
     0.20335
     0.17160
    -0.01892
     0.09539
     0.23510
     0.21605
     0.21605
     0.12714
    -0.01892
     0.06999
     0.03188
     0.12079
    -0.00622
    -0.03797
     0.03823
     0.24145
     0.00013
     0.06364
    -0.06338
    -0.12688
     0.00648
    -0.01892
     0.19065
    -0.00622
    -0.07608
    -0.02527
     0.10174
     0.10809
     0.19065
     0.13349
     0.01918
     0.15254
     0.19065
     0.36846
     0.26050
     0.01283
     0.21605
     0.40022
     0.42562
     0.33036
     0.22875
     0.13984
     0.33036
     0.24780
     0.40022
     0.34306
     0.17160
     0.12714
     0.31131
     0.37481
     0.43197
     0.09539
     0.04458
     0.19065
     0.21605
     0.19700
     0.09539
     0.15889
    -0.00622
    -0.13958
     0.27956
     0.22240
     0.20970
    -0.05068
    -0.00622
    -0.03162
     0.14619
    -0.06338
    -0.15228
    -0.06973
     0.17795
     0.08904
    -0.00622
     0.01918
    -0.08878
    -0.08878
     0.15889
     0.17160
     0.02553
    -0.19674
     0.20970
     0.33036
     0.55898
     0.52723
     0.59709
     1.07973
     1.38456
     1.71479
     1.54968
     0.44467
     0.13349
     0.15889
     0.14619
    -0.30470
    -0.87625
    -1.47321
    -1.37795
    -1.47956
    -1.88600
    -2.20988
    -3.06721
    -3.31488
    -3.28313
    -2.94020
    -2.64172
    -2.60362
    -2.45120
    -1.88600
    -1.13663
    -0.50792
    -0.29200
    -0.14593
     0.29226
     0.88921
     0.97177
     1.18134
     1.25755
     1.31470
     1.60048
     1.97517
     1.83545
     1.57508
     1.32105
     1.25755
     1.14959
     1.46077
     1.39091
     1.13054
     1.04798
     0.99717
     1.03528
     1.07338
     0.77490
     0.75585
     0.66694
     0.75585
     0.69870
     0.52723
     0.40022
     0.35576
     0.20970
     0.30496
     0.54628
     0.34941
     0.19065
     0.12079
     0.13349
     0.27956
     0.18430
     0.07634
     0.22875
     0.03823
     0.27321
     0.08269
     0.22875
     0.15254
     0.03823
    -0.10783
     0.12714
     0.26050
    -0.01892
     0.09539
     0.11444
     0.05093
     0.10809
    -0.06338
     0.10174
     0.07634
     0.24145
     0.00648
     0.08904
    -0.04432
     0.10809
     0.05728
     0.29226
     0.17160
     0.00013
     0.13349
     0.13349
     0.31131
     0.10174
     0.01918
     0.08269
     0.08269
     0.15889
     0.21605
     0.21605
     0.10809
     0.00013
     0.06364
     0.16524
     0.36846
    -0.03162
     0.01283
     0.00648
     0.13349
     0.14619
     0.10809
    -0.03162
    -0.02527
     0.12714
     0.20970
     0.26050
    -0.01892
    -0.06973
    -0.13958
    -0.00622
     0.19700
     0.17160
    -0.03162
    -0.08878
    -0.02527
     0.12079
     0.13349
     0.01283
    -0.01257
    -0.03162
     0.01283
     0.11444
     0.12079
     0.01283
    -0.02527
    -0.26025
     0.12714
     0.20970
     0.14619
     0.08904
    -0.05068
     0.02553
    -0.07608
     0.05093
    -0.04432
    -0.05068
     0.05728
     0.03188
     0.00648
     0.08269
     0.13349
    -0.17769
     0.01283
     0.09539
    -0.08878
     0.05728
     0.04458
     0.03823
     0.02553
     0.04458
     0.13349
     0.27321
     0.22875
     0.16524
     0.08269
     0.21605
     0.27321
     0.42562
     0.54628
     0.76220
     0.74950
     0.85746
     1.14959
     0.72410
    -0.14593
    -0.22214
    -0.15864
    -0.13323
    -0.48887
    -0.57142
    -0.93341
    -1.24459
    -1.34620
    -1.58117
    -1.65738
    -1.80344
    -2.14002
    -2.38770
    -1.94950
    -1.56847
    -1.40970
    -1.29539
    -0.85720
    -0.57777
    -0.33645
    -0.01892
     0.32401
     0.46372
     0.53993
     0.59709
     0.66694
     1.19404
     1.22579
     1.12419
     1.25120
     1.00987
     0.97177
     1.05433
     1.07973
     0.96542
     0.94002
     0.85746
     0.73680
     0.74950
     0.74315
     0.60979
     0.31766
     0.51453
     0.57803
     0.55898
     0.42562
     0.40657
     0.09539
     0.16524
     0.14619
     0.05728
     0.15889
     0.11444
     0.04458
    -0.02527
    -0.05068
     0.13984
    -0.03162
    -0.07608
     0.08904
    -0.10148
    -0.02527
    -0.07608
    -0.03162
    -0.10148
    -0.10148
    -0.13323
     0.05093
     0.14619
    -0.03162
    -0.14593
    -0.00622
    -0.08243
    -0.07608
    -0.21579
     0.13349
     0.04458
    -0.12688
    -0.19674
    -0.00622
     0.06364
    -0.06338
    -0.22214
    -0.08878
    -0.01257
    -0.10783
    -0.12688
    -0.03797
     0.00648
    -0.10783
    -0.13323
     0.17160
     0.09539
    -0.02527
    -0.01257
     0.05728
     0.09539
    -0.00622
     0.02553
     0.07634
     0.22240
     0.07634
     0.15254
     0.19065
     0.10174
     0.11444
    -0.00622
    -0.02527
     0.16524
     0.15889
     0.00013
     0.06999
     0.16524
     0.07634
     0.08904
     0.17795
     0.12714
     0.06999
     0.17160
     0.03823
     0.11444
     0.21605
     0.06999
     0.13349
     0.19700
     0.08904
     0.21605
     0.26050
     0.15254
     0.05728
    -0.04432
     0.06364
     0.16524
     0.15254
     0.26685
     0.12079
     0.00648
     0.12714
     0.20970
     0.22240
     0.26685
     0.13349
     0.05728
     0.12714
     0.32401
     0.27956
     0.22875
    -0.01892
     0.13984
     0.41927
     0.43832
     0.34941
     0.20970
     0.12079
     0.36846
     0.50818
     0.80666
     1.11148
     1.18134
     1.93071
     3.10557
     4.08991
     4.10897
     4.33124
     3.58822
     2.19744
     1.02258
    -0.11418
    -2.21623
    -3.54350
    -3.21962
    -2.70522
    -1.73358
    -2.39405
    -4.13411
    -5.56299
    -6.85852
    -6.82041
    -6.49018
    -6.20440
    -5.10575
    -3.72767
    -2.51471
    -1.51766
    -0.49522
     0.43832
     1.07973
     1.62588
     1.94341
     2.40066
     2.42606
     2.27364
     2.29905
     2.05137
     1.76560
     1.61953
     1.60683
     1.49887
     1.21944
     0.90826
     0.94637
     0.81936
     0.86381
     0.66694
     0.54628
     0.67964
     0.57168
     0.37481
     0.54628
     0.47642
     0.63519
     0.43832
     0.42562
     0.47007
     0.63519
     0.63519
     0.47642
     0.40657
     0.36846
     0.55898
     0.49548
     0.55263
     0.55898
     0.23510
     0.24780
     0.38752
     0.41927
     0.40022
     0.18430
     0.12079
     0.34306
     0.51453
     0.38117
     0.30496
     0.10809
     0.24145
     0.15254
     0.27321
     0.37481
     0.25415
     0.10809
     0.26050
     0.31766
     0.41292
     0.35576
     0.13984
     0.21605
     0.22875
     0.40657
     0.17795
     0.27956
     0.13984
     0.23510
     0.17795
     0.52723
     0.40022
     0.35576
     0.18430
     0.26685
     0.31766
     0.23510
     0.17795
     0.24145
     0.43832
     0.31131
     0.31766
     0.31131
     0.29861
     0.32401
     0.05728
     0.38752
     0.31131
     0.12079
     0.07634
     0.33036
     0.22875
     0.17160
     0.10809
     0.23510
     0.27956
     0.26685
     0.25415
     0.00013
     0.07634
     0.16524
     0.06999
     0.22240
     0.29226
     0.08269
     0.12714
     0.27956
     0.34306
     0.19065
    -0.03797
     0.12714
     0.13349
     0.42562
     0.62884
     0.59709
     0.62884
     0.94002
     1.44807
     2.48321
     3.23893
     3.24528
     3.20083
     3.09922
     1.86085
     0.98447
     0.59709
    -0.57142
    -2.90209
    -2.95925
    -1.86060
    -1.21283
    -1.39065
    -3.37204
    -4.04520
    -5.29627
    -5.80432
    -5.71541
    -5.67730
    -5.27722
    -4.11506
    -2.66712
    -1.77804
    -1.41605
    -0.93341
    -0.39361
     0.08269
     0.41292
     0.76220
     0.95907
     1.17499
     1.24485
     1.54332
     1.67034
     1.51792
     1.46712
     1.29565
     1.29565
     1.49887
     1.40361
     1.34011
     1.32740
     1.37821
     1.11148
     1.16229
     1.19404
     0.96542
     0.80666
     0.73680
     0.84476
     0.60979
     0.50818
     0.47007
     0.53993
     0.39387
     0.33036
     0.37481
     0.37481
     0.47642
     0.48913
     0.36211
     0.22875
     0.17795
     0.20970
     0.23510
     0.33036
     0.24780
     0.15254
     0.24780
     0.20970
     0.19700
     0.06999
     0.00648
    -0.07608
    -0.01892
    -0.01257
     0.05093
    -0.10148
    -0.14593
    -0.20944
    -0.14593
     0.16524
    -0.05703
    -0.13958
    -0.20309
    -0.14593
     0.00648
     0.08904
    -0.02527
    -0.17134
    -0.04432
     0.16524
     0.33036
     0.17160
     0.10174
    -0.02527
    -0.12053
     0.17795
     0.29861
     0.17160
     0.14619
     0.03188
     0.13984
     0.22240
     0.26050
     0.12714
     0.15889
     0.09539
     0.13349
     0.04458
     0.17795
     0.08269
    -0.04432
     0.08269
     0.26685
     0.29861
     0.17795
     0.20335
    -0.03797
     0.03823
     0.12714
     0.01918
     0.21605
     0.18430
     0.12714
     0.03823
     0.13984
     0.23510
     0.15889
     0.06999
     0.27321
     0.24780
    -0.08243
     0.20970
     0.24145
     0.43197
     0.59074
     0.57803
     1.01622
     1.54332
     2.41336
     3.06747
     2.87695
     2.45781
     2.00057
     1.10513
     0.95272
     0.20335
    -1.79074
    -3.31488
    -2.45755
    -1.89870
    -1.76534
    -2.96560
    -4.13411
    -4.17221
    -5.15656
    -5.72176
    -5.54394
    -4.88348
    -4.13411
    -3.30218
    -2.34959
    -1.32715
    -0.86355
    -0.36821
     0.24145
     0.80666
     1.25755
     1.32105
     1.47982
     1.54968
     1.67034
     1.66399
     1.50522
     1.36551
     1.02893
     0.80666
     0.81936
     0.98447
     1.00352
     0.82571
     0.83206
     0.52723
     0.52723
     0.57803
     0.65424
     0.64789
     0.48277
     0.44467
     0.44467
     0.41927
     0.48277
     0.27321
     0.27321
     0.46372
     0.60344
     0.37481
     0.62249
     0.38117
     0.26685
     0.36211
     0.27321
     0.35576
     0.33671
     0.38117
     0.36846
     0.26050
     0.33036
     0.38117
     0.18430
     0.26685
     0.27956
     0.14619
     0.19065
     0.18430
     0.23510
     0.08904
     0.17160
     0.07634
     0.30496
     0.22240
     0.28591
     0.14619
     0.10809
     0.01918
    -0.02527
     0.12079
     0.16524
     0.14619
    -0.04432
     0.13984
     0.19065
     0.08269
     0.02553
     0.09539
     0.06999
     0.05093
     0.14619
    -0.03797
     0.10809
     0.17795
     0.03823
    -0.05703
     0.43832
     0.22240
     0.12714
     0.15254
     0.07634
     0.13984
     0.13984
     0.06364
     0.13349
     0.35576
     0.13349
     0.11444
     0.22875
     0.26050
     0.16524
    -0.10148
     0.13349
     0.33036
     0.06999
     0.18430
     0.11444
     0.03823
     0.06364
     0.13984
     0.20970
     0.23510
     0.11444
     0.06999
    -0.00622
     0.21605
     0.09539
    -0.05703
     0.10809
     0.15889
     0.18430
     0.15889
     0.09539
     0.13984
     0.03823
    -0.05068
     0.05728
     0.10809
     0.24145
     0.12079
     0.03823
     0.08904
     0.21605
     0.15254
     0.11444
     0.32401
     0.19065
     0.17795
     0.29226
     0.21605
     0.19700
     0.18430
     0.17795
     0.30496
     0.48277
     0.46372
     0.27321
     0.25415
     0.20335
     0.21605
     0.11444
     0.32401
     0.31131
     0.11444
     0.34941
     0.38117
     0.59709
     0.48277
     0.38752
     0.55898
     0.48277
     0.55898
     0.64789
     0.81936
     0.77490
     0.47007
     0.26685
     0.60344
    -0.04432
    -0.71114
    -0.70479
    -0.62223
    -1.00962
    -1.29539
    -1.23824
    -1.27634
    -1.23824
    -1.40335
    -1.55577
    -1.35255
    -1.12393
    -1.00962
    -1.11123
    -0.74289
    -0.43806
    -0.17134
     0.29226
     0.48913
     0.56533
     0.59709
     0.60344
     0.76855
     0.85111
     0.92097
     0.80030
     0.57168
     0.60979
     0.59074
     0.50818
     0.49548
     0.62249
     0.36211
     0.29226
     0.50818
     0.46372
     0.27956
     0.18430
     0.14619
     0.29861
     0.40022
     0.34941
     0.19700
     0.07634
     0.14619
     0.20335
     0.19065
     0.40657
     0.22240
    -0.05703
     0.15254
     0.20335
     0.26685
     0.01283
    -0.13323
     0.03188
     0.22240
     0.34306
     0.22240
     0.08269
    -0.07608
     0.08269
    -0.03797
     0.25415
     0.22875
     0.05728
    -0.13323
     0.15889
     0.21605
     0.13984
     0.06999
     0.10809
    -0.01892
     0.22240
     0.12079
    -0.03162
    -0.05703
     0.01283
     0.03188
     0.12079
     0.29226
     0.04458
     0.05093
     0.10174
     0.03823
     0.05093
    -0.02527
     0.01283
     0.06364
     0.07634
     0.03823
     0.07634
     0.02553
     0.05728
    -0.01892
     0.00648
     0.07634
     0.04458
    -0.15864
     0.06999
     0.11444
     0.11444
    -0.09513
    -0.12053
     0.08269
     0.30496
     0.19065
    -0.01257
    -0.08878
     0.01918
     0.01918
    -0.01257
     0.30496
     0.05728
    -0.16499
     0.03823
     0.31131
     0.19700
     0.10809
    -0.10783
    -0.06973
     0.03188
     0.22875
     0.21605
    -0.04432
    -0.09513
     0.06999
    -0.03162
     0.17795
     0.19065
    -0.08243
    -0.12053
     0.05093
     0.11444
     0.06364
    -0.06973
    -0.01892
    -0.10783
     0.17795
     0.24780
     0.10809
    -0.05068
     0.03188
     0.08269
     0.21605
     0.45102
     0.23510
    -0.05703
    -0.04432
     0.08904
     0.12714
     0.05093
    -0.12688
    -0.36821
    -0.65398
    -0.75559
    -0.80640
    -0.95246
    -1.47956
    -1.56847
    -1.42875
    -0.80640
    -0.76194
    -1.19378
    -1.16203
    -1.08582
    -0.60318
    -0.66033
    -0.49522
    -0.25389
    -0.03162
     0.29861
     0.41927
     0.73045
     0.59074
     0.78760
     0.66059
     0.80666
     0.81301
     0.53993
     0.55898
     0.49548
     0.53993
     0.44467
     0.29226
     0.18430
     0.26050
     0.38117
     0.34941
     0.19065
     0.00013
     0.17795
     0.04458
     0.17795
     0.23510
     0.09539
    -0.06338
     0.15254
     0.22240
     0.29861
     0.04458
    -0.04432
     0.00013
    -0.03162
     0.15889
     0.17795
    -0.00622
    -0.03162
    -0.07608
     0.14619
     0.34306
     0.20335
    -0.07608
    -0.08243
     0.00648
     0.16524
     0.11444
    -0.12053
    -0.06973
     0.11444
     0.15889
     0.17160
     0.01283
     0.03188
    -0.12688
    -0.18404
     0.17160
     0.29226
    -0.01892
     0.05728
    -0.01257
     0.19065
     0.19065
     0.13984
     0.14619
     0.20335
     0.25415
     0.19065
     0.22875
     0.22875
     0.24145
     0.03823
     0.38117
     0.34306
     0.43197
     0.18430
     0.29226
     0.36846
     0.26050
     0.27321
     0.33036
     0.28591
     0.31766
     0.42562
     0.22240
     0.25415
     0.43197
     0.19065
     0.36211
     0.38752
     0.25415
     0.13349
     0.11444
     0.22875
     0.22240
     0.12714
     0.04458
     0.17160
     0.14619
     0.22240
     0.21605
     0.00648
    -0.06338
    -0.10148
    -0.03162
     0.31766
     0.11444
     0.01283
    -0.03162
     0.03823
     0.28591
     0.05093
     0.03823
    -0.03797
    -0.00622
     0.02553
     0.13349
     0.07634
    -0.01892
    -0.06338
    -0.07608
     0.27321
     0.29861
     0.05093
    -0.10783
     0.01918
     0.02553
     0.06999
     0.06999
     0.22240
     0.18430
     0.17160
     0.25415
     0.24145
     0.43197
     0.17795
     0.10809
     0.32401
     0.50183
     0.51453
     0.47642
     0.72410
     1.16229
     1.54332
     1.90531
     1.59413
     1.38456
     0.95272
    -0.01892
     0.33671
    -0.21579
    -2.01936
    -3.58796
    -3.68957
    -3.97534
    -4.12141
    -4.43259
    -2.96560
    -2.27973
    -3.42284
    -3.93089
    -4.25477
    -3.51810
    -3.06086
    -1.93045
    -0.78099
     0.22240
     1.14959
     1.95611
     2.47686
     2.90235
     3.10557
     2.76264
     2.69913
     2.59117
     2.31175
     2.01327
     1.62588
     1.50522
     1.22579
     1.17499
     0.95907
     0.84476
     0.60979
     0.51453
     0.40022
     0.48913
     0.62249
     0.41927
     0.26685
     0.36211
     0.26050
     0.34306
     0.27321
     0.17795
     0.24145
     0.28591
     0.19700
     0.18430
     0.10174
     0.22875
     0.06999
     0.15254
     0.27321
     0.27321
     0.15889
     0.05728
    -0.01892
     0.10174
     0.02553
     0.19700
     0.05728
     0.15889
    -0.00622
     0.19700
     0.31766
     0.15889
    -0.03162
    -0.12688
     0.14619
     0.06999
     0.08904
     0.22240
     0.09539
     0.06364
     0.00013
     0.12714
     0.20970
     0.08904
     0.13984
    -0.05068
     0.10174
     0.04458
     0.15254
    -0.02527
     0.28591
     0.27956
     0.15254
     0.27321
     0.37481
     0.19700
     0.13984
     0.07634
     0.12079
     0.23510
     0.35576
     0.13349
     0.08904
     0.19700
     0.13984
     0.06364
     0.06999
     0.22875
    -0.05703
    -0.04432
     0.03188
     0.06999
     0.01283
    -0.02527
     0.10809
     0.00648
     0.14619
     0.06999
     0.15254
     0.02553
    -0.08243
    -0.13958
     0.02553
    -0.03162
    -0.12688
    -0.18404
    -0.25389
    -0.13323
     0.01283
    -0.17769
    -0.21579
    -0.22849
    -0.24119
    -0.15864
    -0.19674
    -0.17134
    -0.19674
    -0.18404
    -0.30470
     0.06999
     0.11444
    -0.05703
    -0.05068
    -0.05068
    -0.01257
    -0.08878
    -0.01892
     0.00648
     0.01283
     0.00648
     0.05728
    -0.10148
     0.08904
     0.05728
    -0.18404
    -0.01892
     0.06999
    -0.03162
     0.13984
    -0.02527
     0.04458
    -0.03797
    -0.04432
     0.25415
     0.31766
     0.33036
     0.29861
     0.31766
     0.47007
     0.70505
     0.71140
     1.03528
     1.35916
     1.51792
     1.65764
     2.34985
     2.25459
     2.37525
     1.67669
     3.05477
     2.05772
    -0.34915
    -3.17517
    -4.68026
    -5.55029
    -4.76917
    -3.15612
    -3.17517
    -3.07356
    -3.25138
    -4.83903
    -5.02319
    -5.49949
    -5.23911
    -4.56595
    -3.25773
    -1.55577
    -0.24119
     1.07338
     1.60048
     2.22284
     2.51497
     2.50862
     2.55942
     2.68008
     2.25459
     1.86721
     1.67669
     1.56873
     1.43536
     1.00987
     0.88286
     0.66059
     0.76220
     0.65424
     0.37481
     0.34941
     0.34941
     0.31766
     0.19065
     0.29226
     0.31131
     0.14619
     0.09539
     0.17160
     0.16524
     0.10809
    -0.05703
     0.00013
     0.08904
     0.13984
     0.06364
     0.02553
     0.06364
     0.09539
    -0.01892
     0.06999
     0.01283
     0.01918
    -0.05703
     0.00648
     0.16524
     0.01283
    -0.18404
     0.19700
     0.42562
     0.44467
     0.20335
    -0.29835
    -0.03162
    -0.01892
     0.10174
     0.13984
     0.31766
     0.18430
     0.22875
     0.26685
     0.27956
     0.28591
     0.06999
     0.03823
     0.18430
     0.28591
     0.36211
     0.29226
     0.06999
     0.18430
     0.14619
     0.12079
     0.42562
     0.26685
    -0.07608
    -0.03162
    -0.01257
     0.17160
     0.01283
    -0.12688
    -0.08878
    -0.13323
     0.13984
     0.10174
     0.05728
    -0.08243
    -0.11418
    -0.17134
     0.02553
     0.05728
     0.01283
    -0.13323
    -0.05068
     0.09539
     0.05728
    -0.12053
    -0.03797
    -0.03797
     0.03823
     0.09539
    -0.08243
    -0.06338
    -0.08878
    -0.05703
    -0.03797
     0.09539
     0.01918
    -0.06973
     0.10809
     0.03823
    -0.06338
    -0.10148
    -0.15864
    -0.03797
     0.06999
     0.08269
    -0.01257
     0.01918
    -0.01892
     0.05728
    -0.03162
     0.17795
     0.08904
    -0.17769
     0.01283
     0.03823
     0.12079
     0.01918
    -0.05068
     0.06999
     0.29226
     0.45102
     0.32401
     0.32401
     0.19065
     0.45102
     0.52723
     0.93367
     1.01622
     0.58438
     0.61614
     0.36846
     0.27956
     0.09539
    -0.37456
    -0.90801
    -1.02232
    -1.53036
    -1.91140
    -2.15907
    -2.42580
    -2.44485
    -2.08922
    -1.77804
    -1.88600
    -2.34959
    -2.29879
    -2.00666
    -1.32715
    -0.88260
    -0.77464
    -0.34280
     0.20335
     0.60344
     1.06703
     1.29565
     1.22579
     1.08608
     1.11783
     1.11783
     1.34011
     1.13054
     0.94002
     0.88286
     0.79395
     0.95272
     0.57803
     0.62249
     0.55898
     0.58438
     0.64154
     0.47007
     0.38117
     0.20970
     0.22875
     0.08904
     0.38752
     0.38752
     0.10174
     0.22240
     0.17160
     0.17160
     0.16524
    -0.03797
     0.05093
     0.10809
     0.20335
     0.13984
     0.09539
    -0.05703
     0.12714
    -0.03162
     0.24145
     0.21605
    -0.00622
    -0.13958
     0.03823
     0.19700
     0.06364
    -0.10148
    -0.01892
     0.01283
     0.31131
     0.19700
     0.06364
    -0.04432
    -0.08243
    -0.19039
     0.12714
     0.25415
     0.08269
    -0.10148
    -0.13323
     0.12079
     0.19700
     0.04458
    -0.04432
     0.00013
     0.05728
     0.07634
     0.08904
     0.00648
    -0.10783
    -0.09513
    -0.01892
     0.25415
     0.29226
    -0.00622
     0.01918
    -0.06973
     0.05728
     0.04458
     0.00648
     0.12714
     0.06999
     0.03823
     0.23510
     0.17160
     0.00013
    -0.01257
    -0.19039
     0.26050
     0.24145
     0.03823
     0.00013
    -0.01892
     0.05728
     0.12714
     0.01918
     0.10809
     0.07634
     0.02553
     0.15889
     0.03188
     0.03823
    -0.02527
    -0.19039
     0.16524
     0.12714
     0.02553
     0.00648
     0.07634
     0.10809
    -0.03162
    -0.09513
     0.00013
    -0.03162
     0.01918
     0.08904
    -0.05703
     0.02553
     0.02553
    -0.05703
     0.13984
     0.22875
     0.10809
     0.08269
     0.02553
     0.14619
     0.33036
     0.14619
     0.19065
     0.45102
     0.28591
     0.53993
     0.50183
     0.36211
     0.21605
     0.08904
    -0.12053
     0.06999
     0.00013
    -0.45711
    -0.65398
    -0.81275
    -1.04137
    -1.22554
    -1.51131
    -1.65103
    -1.72088
    -1.47956
    -1.44781
    -1.40970
    -1.51131
    -1.44146
    -1.42875
    -0.95246
    -0.70479
    -0.66033
    -0.48252
    -0.24754
    -0.00622
     0.28591
     0.36211
     0.51453
     0.59709
     0.64154
     0.62249
     0.66694
     0.61614
     0.59074
     0.50818
     0.53358
     0.55263
     0.58438
     0.50818
     0.48277
     0.36211
     0.32401
     0.47642
     0.33036
     0.40022
     0.35576
     0.31131
     0.15254
     0.20335
     0.15254
     0.12079
     0.17160
     0.32401
     0.16524
     0.04458
     0.09539
     0.06364
     0.01918
    -0.02527
     0.06364
     0.05093
     0.06364
     0.05728
    -0.01892
     0.01283
     0.01283
    -0.04432
    -0.16499
     0.13349
     0.09539
    -0.12053
    -0.07608
    -0.03162
     0.05093
    -0.08878
    -0.13323
    -0.00622
    -0.02527
     0.06364
     0.02553
     0.10174
     0.00013
    -0.07608
    -0.26660
     0.09539
     0.06999
     0.02553
    -0.06973
    -0.13958
    -0.08243
    -0.01257
    -0.06338
    -0.10148
    -0.05068
    -0.00622
    -0.12688
    -0.20309
    -0.13958
     0.03823
    -0.31105
    -0.08243
    -0.02527
    -0.04432
    -0.03162
    -0.03162
    -0.07608
    -0.08878
    -0.17134
    -0.13958
    -0.06338
     0.05093
    -0.01892
    -0.13958
    -0.00622
     0.01283
    -0.02527
    -0.08243
    -0.01257
    -0.07608
    -0.07608
     0.03188
     0.01283
    -0.01892
    -0.10148
    -0.24119
     0.07634
     0.10174
     0.09539
    -0.06338
    -0.20309
    -0.12053
     0.03823
    -0.14593
     0.01918
     0.00648
    -0.14593
    -0.00622
     0.08269
    -0.03162
    -0.07608
    -0.25389
    -0.08243
     0.00013
     0.08904
    -0.03162
    -0.08243
     0.03188
     0.21605
     0.13349
     0.28591
     0.41292
     0.24145
     0.42562
     0.74315
     0.91462
     0.87016
     1.01622
     1.30835
     1.56238
     2.02597
     2.24824
     2.48321
     1.89261
    -0.12688
    -2.37499
    -3.29583
    -3.53715
    -3.42284
    -2.01936
    -1.61292
    -1.22554
    -1.61927
    -3.23232
    -4.01345
    -4.33098
    -3.92454
    -3.16247
    -2.32419
    -1.44146
    -0.30470
     0.58438
     0.90826
     1.44172
     1.65764
     1.56238
     1.76560
     1.75289
     1.65128
     1.34011
     1.21309
     1.23850
     1.24485
     1.09878
     0.92732
     0.81301
     0.84476
     0.64789
     0.59074
     0.73045
     0.59709
     0.49548
     0.46372
     0.67329
     0.60344
     0.26685
     0.18430
     0.41292
     0.45102
     0.52723
     0.27321
     0.11444
     0.14619
     0.11444
     0.15889
     0.21605
     0.19700
     0.05728
     0.00648
     0.08269
     0.17795
     0.10809
    -0.08243
    -0.22849
     0.01283
    -0.02527
     0.12079
     0.00648
    -0.26660
    -0.05068
     0.00013
    -0.08243
     0.16524
     0.02553
    -0.11418
     0.00648
    -0.03162
     0.06364
    -0.04432
    -0.12053
    -0.05068
     0.12714
     0.19065
     0.06999
     0.06364
    -0.02527
     0.00013
    -0.07608
     0.23510
     0.03823
    -0.11418
     0.12714
     0.11444
     0.14619
     0.06364
     0.11444
     0.05728
     0.12079
     0.12079
     0.07634
     0.08269
     0.03823
     0.17160
    -0.01257
     0.31131
     0.29226
     0.13984
     0.08269
     0.24780
     0.20970
     0.20970
     0.01283
     0.11444
     0.20335
     0.36846
     0.27321
     0.08269
     0.10174
     0.13984
     0.11444
     0.19700
     0.17160
     0.10809
    -0.08878
     0.10809
     0.20970
     0.17160
    -0.01257
    -0.12053
     0.17795
     0.14619
     0.21605
     0.05728
     0.07634
    -0.01892
     0.03188
     0.15889
     0.34941
     0.08269
     0.01918
     0.20970
     0.25415
     0.28591
     0.27956
     0.08904
     0.27956
     0.88286
     1.00352
     0.44467
     0.11444
    -0.04432
     0.15889
     0.37481
     0.97812
     1.00987
     0.36846
     0.48913
     0.57803
     0.64154
     0.70505
     0.49548
     0.78760
     0.95272
     1.32105
     1.30835
     1.60048
     1.48617
     1.79100
     1.87356
     2.64833
     2.66103
     1.03528
    -1.63832
    -3.56891
    -4.78187
    -5.05495
    -3.98805
    -2.74968
    -2.67347
    -2.59091
    -3.21327
    -4.82632
    -5.06130
    -5.31532
    -4.69296
    -3.95629
    -2.29244
    -1.24459
    -0.08878
     0.82571
     1.61953
     2.01327
     2.12758
     2.10853
     2.18473
     2.09583
     1.96881
     1.75289
     1.45442
     1.30835
     1.06703
     0.77490
     1.00352
     0.68599
     0.35576
     0.43197
     0.40022
     0.45737
     0.27321
     0.11444
     0.16524
     0.16524
     0.32401
     0.33671
     0.28591
     0.07634
     0.02553
    -0.02527
     0.36846
     0.35576
     0.03188
     0.05093
     0.15254
     0.34306
     0.19700
     0.06364
     0.03823
     0.08269
     0.18430
     0.26685
     0.20970
     0.12714
     0.02553
    -0.01257
     0.13349
     0.26685
     0.20335
     0.03823
     0.05093
     0.03188
     0.01918
     0.08269
     0.05093
    -0.01892
     0.10174
     0.06364
     0.06364
     0.03823
     0.03823
    -0.12053
    -0.20309
     0.17160
     0.00013
     0.00648
    -0.03162
     0.00013
     0.01283
     0.00013
    -0.07608
    -0.05703
     0.03188
     0.12714
     0.13349
     0.05093
    -0.05068
    -0.06338
    -0.01257
     0.33036
     0.28591
     0.15889
     0.07634
     0.17160
     0.26685
     0.22240
     0.17795
     0.01918
     0.21605
     0.29226
     0.24780
     0.25415
     0.25415
     0.06999
    -0.06973
     0.38117
     0.33036
     0.13349
     0.01918
     0.10809
     0.11444
     0.14619
     0.09539
    -0.06338
     0.12079
     0.06364
     0.10174
     0.11444
     0.06999
    -0.03797
    -0.20944
     0.04458
     0.17795
     0.01283
     0.00013
    -0.02527
     0.06999
     0.14619
     0.01283
     0.02553
     0.16524
    -0.03797
     0.10809
     0.06999
     0.20335
     0.05093
     0.08904
     0.15254
     0.36846
     0.47642
     0.45102
     0.47642
     0.39387
     0.58438
     0.64789
     0.74315
     0.99717
     0.83206
     1.07338
     0.90826
     0.63519
     0.42562
     0.15254
    -0.36821
    -0.69844
    -0.93976
    -1.76534
    -2.16542
    -2.12097
    -2.36229
    -2.38770
    -2.14002
    -2.20353
    -2.36229
    -2.47025
    -2.26068
    -2.27973
    -1.73358
    -1.49861
    -1.08582
    -0.30470
     0.16524
     0.17160
     0.63519
     0.83841
     0.84476
     1.08608
     1.02258
     0.93367
     0.95907
     0.84476
     0.73045
     0.76855
     0.67329
     0.67964
     0.51453
     0.59074
     0.69234
     0.55898
     0.49548
     0.43832
     0.36846
     0.48277
     0.36846
     0.29226
     0.46372
     0.35576
     0.34306
     0.31766
     0.26685
     0.19065
     0.16524
    -0.01892
     0.26685
     0.24780
     0.01283
     0.05728
     0.11444
    -0.01892
     0.00648
     0.03823
     0.12079
     0.10809
     0.08269
    -0.01257
     0.05728
     0.02553
     0.10174
    -0.07608
     0.31131
     0.26685
     0.06364
     0.19700
     0.19065
     0.13984
     0.08904
     0.10174
     0.10174
     0.28591
     0.19700
     0.03188
     0.15889
     0.26050
     0.20335
     0.06999
     0.03823
     0.12079
     0.00648
    -0.01892
     0.00648
    -0.00622
    -0.06973
    -0.13958
    -0.06973
     0.20970
     0.06999
     0.01918
    -0.06338
    -0.11418
     0.09539
    -0.05703
    -0.08243
     0.16524
     0.01918
     0.01918
     0.16524
     0.20335
     0.10809
     0.00648
     0.07634
     0.07634
     0.13984
     0.20335
    -0.07608
     0.07634
     0.14619
     0.13349
    -0.00622
     0.24780
     0.21605
     0.02553
     0.11444
     0.09539
     0.13984
     0.04458
    -0.01892
     0.12714
     0.10809
     0.18430
     0.09539
     0.06364
     0.11444
     0.07634
    -0.06338
     0.11444
     0.17795
     0.00648
     0.06364
     0.17160
     0.17160
     0.06364
    -0.05703
     0.12079
     0.25415
     0.13984
     0.23510
     0.15254
     0.18430
     0.24145
     0.13349
     0.35576
     0.31131
     0.20970
     0.29861
     0.42562
     0.12714
    -0.12053
    -0.24754
     0.00648
    -0.01892
    -0.25389
    -0.43171
    -0.79370
    -0.94611
    -0.90166
    -0.97786
    -1.23824
    -0.88895
    -1.04772
    -1.13028
    -1.09217
    -0.90166
    -1.09217
    -0.93341
    -0.97786
    -0.59048
    -0.33010
    -0.22849
    -0.21579
    -0.20309
    -0.05068
     0.13984
     0.19700
     0.40657
     0.24780
     0.15889
     0.36846
     0.42562
     0.41292
     0.27321
     0.22240
     0.26685
     0.40657
     0.42562
     0.26685
     0.20335
     0.24145
     0.33671
     0.22875
     0.53358
     0.32401
     0.19700
     0.22240
     0.25415
     0.26685
     0.09539
     0.12714
     0.01283
     0.27321
     0.15254
     0.25415
     0.02553
     0.06999
     0.12079
    -0.06973
     0.13349
     0.15889
     0.06999
     0.02553
     0.08904
     0.09539
     0.34941
     0.00013
     0.04458
     0.19065
     0.29226
     0.29861
    -0.03797
     0.07634
     0.07634
     0.19700
     0.11444
     0.29226
     0.13984
    -0.01892
     0.21605
     0.20970
     0.19065
     0.03823
    -0.13958
     0.12079
     0.15254
     0.08904
     0.12714
     0.01283
     0.13984
     0.15889
    -0.02527
     0.20335
     0.20335
    -0.10148
     0.01283
     0.04458
     0.16524
    -0.01257
    -0.13323
     0.03188
     0.19065
     0.27321
     0.16524
     0.01283
    -0.15228
     0.05093
    -0.10783
     0.23510
     0.19065
     0.02553
     0.03188
     0.10809
     0.21605
     0.13984
     0.07634
    -0.08243
     0.08269
     0.15254
     0.26050
     0.16524
    -0.17134
     0.00013
     0.01283
     0.13349
     0.27321
    -0.03162
    -0.09513
     0.10174
     0.16524
     0.13984
    -0.03162
    -0.11418
     0.11444
     0.10809
     0.05093
     0.04458
    -0.01892
    -0.03162
     0.02553
    -0.16499
     0.16524
     0.08904
    -0.17134
    -0.13323
     0.01918
     0.23510
    -0.00622
    -0.13958
    -0.03162
     0.15889
     0.21605
     0.27956
     0.19700
     0.17160
     0.12079
     0.25415
     0.41927
     0.58438
     0.33671
     0.34941
     0.41292
     0.29861
     0.12714
    -0.22214
    -0.53967
    -0.74924
    -0.84450
    -1.33350
    -1.66373
    -1.94950
    -2.15272
    -2.17813
    -1.55577
    -1.58752
    -1.73358
    -2.12732
    -1.75899
    -1.61292
    -1.40335
    -1.10487
    -0.83180
    -0.31105
     0.13984
     0.52723
     0.55898
     0.64154
     0.74315
     0.88921
     0.88286
     1.15594
     1.10513
     0.71140
     0.78760
     0.80030
     0.87016
     0.77490
     0.50818
     0.53993
     0.61614
     0.60979
     0.55898
     0.42562
     0.45737
     0.37481
     0.34306
     0.64154
     0.49548
     0.32401
     0.29226
     0.23510
     0.31131
     0.12079
     0.19065
     0.04458
     0.13349
     0.10174
     0.11444
     0.13984
     0.05093
    -0.03162
    -0.16499
     0.00013
     0.08269
     0.03823
    -0.09513
    -0.09513
     0.10809
     0.22240
    -0.01892
    -0.09513
    -0.05703
     0.11444
     0.15254
     0.01283
     0.10809
     0.00648
    -0.07608
     0.01918
     0.26685
     0.14619
    -0.01892
     0.12714
     0.23510
     0.19700
     0.13349
    -0.01892
     0.10174
     0.25415
     0.27956
     0.26050
     0.21605
     0.06999
     0.10174
     0.15254
     0.37481
     0.21605
     0.05093
    -0.06973
     0.09539
     0.18430
     0.19065
    -0.09513
     0.08904
     0.06364
     0.20970
     0.16524
     0.03188
     0.00013
     0.02553
    -0.06338
     0.29861
     0.17795
     0.03823
     0.02553
     0.08904
     0.17160
     0.22240
     0.13349
     0.06999
     0.09539
    -0.01892
     0.20970
     0.13349
     0.05093
     0.09539
    -0.13958
     0.17160
     0.26050
     0.16524
    -0.03162
     0.00013
     0.09539
     0.15889
     0.00648
     0.00013
     0.05728
     0.06364
     0.10809
     0.13984
     0.22875
     0.03188
    -0.01257
    -0.06338
     0.29861
     0.26685
     0.15889
     0.28591
     0.33036
     0.31131
     0.25415
     0.47642
     0.76220
     0.88286
     1.02893
     1.22579
     1.21309
     1.54968
     1.48617
     1.61318
     2.16568
     2.80074
     2.12123
     1.21944
    -1.58117
    -3.27678
    -3.72767
    -3.56891
    -3.56891
    -2.16542
    -1.56212
    -2.08287
    -2.89574
    -3.79753
    -4.43259
    -4.78187
    -4.11506
    -2.90844
    -2.07652
    -0.88895
     0.08904
     0.79395
     1.30835
     1.48617
     1.81640
     1.86721
     1.88626
     1.68304
     1.73384
     1.53062
     1.34646
     1.05433
     1.07973
     1.13054
     1.03528
     0.76220
     0.76220
     0.68599
     0.60979
     0.53358
     0.53993
     0.60344
     0.53993
     0.52723
     0.34941
     0.36211
     0.34941
     0.29861
     0.18430
     0.49548
     0.33036
     0.26685
     0.20970
     0.23510
     0.23510
     0.19065
     0.19065
     0.15889
     0.35576
     0.16524
     0.16524
     0.20335
     0.27956
     0.06364
     0.05728
     0.33671
     0.22875
     0.05093
     0.19700
     0.18430
     0.13984
     0.11444
    -0.01257
     0.18430
     0.22875
     0.13349
     0.14619
     0.15889
     0.12714
     0.19700
    -0.09513
     0.28591
     0.16524
     0.13349
     0.12079
     0.30496
     0.20335
     0.18430
     0.10174
     0.20335
     0.19700
     0.16524
     0.17795
     0.15889
     0.21605
     0.24145
     0.03823
     0.17160
     0.24780
     0.19700
     0.14619
     0.25415
     0.06999
     0.14619
     0.06999
     0.11444
     0.07634
     0.17160
     0.22240
     0.05728
     0.07634
     0.05093
     0.08269
     0.00013
     0.10174
     0.06364
     0.12079
     0.11444
     0.05728
     0.06999
     0.12079
     0.07634
     0.05728
     0.20970
     0.15254
    -0.06973
     0.08269
     0.10174
     0.26685
    -0.09513
     0.02553
     0.10174
    -0.00622
    -0.05703
     0.13349
    -0.01892
     0.00013
    -0.10148
     0.02553
     0.05093
     0.13349
     0.00648
    -0.11418
     0.05093
     0.13984
     0.05728
     0.27321
     0.20970
     0.27956
     0.26685
     0.40657
     0.55263
     0.66059
     0.70505
     0.91462
     1.20674
     1.21309
     1.48617
     1.41631
     1.70209
     1.64493
     1.07338
    -0.88895
    -2.43850
    -3.65146
    -4.34368
    -3.91184
    -2.61632
    -2.34959
    -2.13367
    -2.48295
    -3.43554
    -3.93724
    -4.38813
    -4.05790
    -3.33393
    -2.32419
    -1.28904
    -0.17134
     0.89556
     1.43536
     1.58143
     1.81640
     1.89261
     1.82275
     1.75289
     1.53062
     1.56873
     1.36551
     1.28930
     1.12419
     0.92732
     0.77490
     0.76220
     0.56533
     0.71140
     0.50818
     0.33671
     0.46372
     0.54628
     0.50818
     0.35576
     0.22875
     0.28591
     0.44467
     0.45102
     0.33036
     0.11444
    -0.01257
     0.06999
     0.00648
    -0.03797
     0.16524
    -0.03797
    -0.13958
     0.08904
    -0.13323
    -0.05703
    -0.36185
    -0.22214
    -0.05068
    -0.06338
    -0.02527
    -0.13958
    -0.09513
    -0.05068
     0.02553
    -0.09513
     0.11444
    -0.05068
    -0.17769
    -0.01892
     0.03188
     0.10809
    -0.06973
    -0.17769
    -0.07608
     0.14619
     0.10174
     0.11444
    -0.12688
    -0.05068
     0.00013
     0.01918
     0.13349
     0.03188
    -0.09513
    -0.05068
     0.09539
     0.12079
     0.04458
    -0.09513
    -0.16499
     0.10809
     0.03823
    -0.04432
     0.01918
    -0.09513
    -0.10148
    -0.12053
     0.16524
     0.15889
    -0.12053
    -0.03797
     0.01918
     0.13349
    -0.13323
    -0.19039
    -0.01257
    -0.04432
     0.12714
     0.10809
     0.08269
     0.03188
    -0.06338
    -0.17769
     0.00013
     0.20970
    -0.08243
    -0.08243
     0.05093
     0.16524
     0.09539
    -0.09513
    -0.14593
     0.09539
     0.15254
     0.20970
     0.05728
    -0.08878
     0.02553
    -0.08878
    -0.00622
     0.20970
     0.10809
    -0.03797
     0.01283
     0.19065
     0.15254
     0.12079
    -0.03162
    -0.00622
     0.13984
     0.29226
     0.13984
     0.13349
     0.12079
     0.34306
     0.22875
     0.58438
     0.63519
     0.43197
     0.62249
     0.89556
     1.10513
     1.14324
     1.21309
     1.37821
     1.46077
     1.74019
     2.11488
     1.84815
     0.97177
    -0.80640
    -2.11462
    -3.21962
    -3.87373
    -3.49905
    -2.55281
    -2.26703
    -1.61292
    -2.38770
    -3.32758
    -4.28017
    -4.22302
    -3.88009
    -3.02275
    -2.16542
    -1.18108
    -0.36821
     0.27321
     0.85746
     1.51792
     1.54332
     1.49887
     1.48617
     1.38456
     1.34011
     0.99717
     0.90826
     0.79395
     0.55263
     0.65424
     0.49548
     0.24145
     0.22875
     0.20970
     0.13349
     0.40022
     0.24145
     0.05093
     0.16524
     0.17160
     0.25415
     0.16524
     0.13349
     0.24145
     0.25415
     0.31131
     0.19700
     0.18430
     0.05093
    -0.05703
    -0.13323
     0.22875
     0.13349
    -0.06338
    -0.12688
    -0.11418
     0.03188
     0.01918
    -0.12688
    -0.20944
    -0.17134
     0.09539
     0.10174
     0.08269
    -0.16499
    -0.05068
    -0.16499
    -0.01257
     0.19065
     0.00013
    -0.16499
    -0.02527
     0.03188
     0.10174
    -0.08243
    -0.24754
    -0.22849
    -0.12688
     0.05728
    -0.04432
    -0.14593
    -0.20944
    -0.30470
    -0.30470
     0.13349
    -0.20944
    -0.32375
    -0.17769
    -0.29835
    -0.16499
    -0.28565
    -0.29200
    -0.31740
    -0.25389
    -0.23484
    -0.19039
    -0.13958
    -0.33010
    -0.33645
    -0.39361
     0.05093
     0.06999
    -0.17134
    -0.09513
    -0.10783
    -0.03162
    -0.10783
     0.00013
    -0.06338
    -0.10783
    -0.00622
    -0.02527
     0.12079
     0.03823
    -0.05703
    -0.29835
    -0.03797
     0.07634
    -0.13323
    -0.20944
    -0.17134
    -0.11418
    -0.15228
    -0.08243
    -0.04432
    -0.26660
     0.01918
     0.01918
    -0.12688
    -0.13323
    -0.06973
    -0.31105
     0.02553
     0.23510
     0.05728
     0.05728
    -0.01892
     0.12714
     0.10809
     0.20335
     0.20335
     0.13984
     0.24145
     0.31766
     0.34941
     0.38117
     0.41292
     0.29861
     0.36211
     0.77490
     0.82571
     0.46372
     0.76855
     0.73045
     0.33671
     0.42562
     0.39387
     0.15889
     0.09539
     0.00013
    -0.48252
    -0.57777
    -0.72384
    -1.23189
    -1.58117
    -1.21919
    -1.15568
    -1.42875
    -1.61292
    -1.67008
    -1.49226
    -1.49226
    -1.38430
    -1.18108
    -1.03502
    -0.72384
    -0.69209
    -0.41901
    -0.20309
    -0.16499
    -0.04432
     0.23510
     0.28591
     0.19065
     0.27956
     0.27321
     0.40657
     0.30496
     0.33036
     0.28591
     0.34941
     0.41292
     0.37481
     0.34306
     0.28591
     0.34941
     0.21605
     0.23510
     0.52088
     0.47007
     0.23510
     0.24780
     0.36846
     0.18430
     0.10174
     0.24145
     0.24145
     0.13984
     0.19065
     0.08269
     0.13984
     0.03188
    -0.03797
    -0.12688
     0.05728
     0.10174
    -0.06973
     0.08269
     0.02553
     0.07634
     0.07634
    -0.05068
    -0.06338
     0.02553
     0.22240
     0.04458
     0.10809
     0.06999
     0.12079
    -0.04432
     0.12714
     0.22240
     0.05093
     0.09539
     0.06364
     0.12714
     0.08904
     0.05728
     0.14619
     0.14619
     0.12079
     0.14619
     0.08269
     0.10809
     0.10809
    -0.05068
    -0.05703
     0.06999
     0.05728
     0.09539
     0.06364
    -0.05703
     0.00013
    -0.06338
    -0.01892
     0.03823
     0.08269
    -0.12053
    -0.10148
     0.02553
    -0.05068
    -0.00622
    -0.17134
     0.08269
     0.05093
    -0.10783
     0.05093
     0.06999
    -0.08243
    -0.10148
    -0.08243
     0.05093
     0.05093
     0.06999
    -0.09513
     0.00013
     0.11444
     0.07634
    -0.11418
     0.19700
     0.14619
     0.01918
     0.00648
     0.01918
     0.14619
    -0.00622
     0.03823
     0.03823
     0.17795
     0.18430
     0.04458
    -0.08243
     0.11444
     0.11444
    -0.03162
     0.04458
     0.22875
     0.03823
     0.13349
     0.11444
     0.27321
     0.11444
     0.12714
     0.13349
     0.22240
     0.30496
     0.37481
     0.17795
     0.20970
     0.31766
     0.29226
     0.36211
     0.54628
     0.31766
     0.38117
     0.43832
     0.27321
     0.01918
    -0.00622
     0.07634
     0.10174
    -0.03797
    -0.08878
    -0.45076
    -0.49522
    -0.60318
    -0.74924
    -0.85085
    -0.66033
    -0.66668
    -0.85085
    -0.86355
    -0.92706
    -0.84450
    -0.90166
    -0.87625
    -0.60953
    -0.46346
    -0.34915
    -0.57142
    -0.37456
    -0.31105
    -0.08878
    -0.31740
    -0.02527
    -0.08878
    -0.22849
     0.01283
     0.14619
     0.08904
     0.01283
    -0.15228
     0.10174
     0.09539
     0.24780
     0.18430
     0.12714
     0.13349
     0.25415
     0.19700
     0.28591
     0.25415
     0.09539
     0.19065
     0.27956
     0.25415
     0.15254
    -0.05703
     0.08269
     0.05093
     0.19700
     0.06364
    -0.12053
    -0.18404
    -0.14593
    -0.09513
    -0.03162
     0.04458
    -0.05068
    -0.24754
    -0.04432
     0.06999
     0.13349
    -0.12053
    -0.08878
     0.08904
     0.23510
     0.16524
     0.06999
     0.07634
     0.08904
     0.15254
     0.09539
     0.27956
     0.13349
    -0.04432
     0.19065
     0.19700
     0.17160
     0.01283
    -0.16499
     0.01283
     0.05093
     0.20970
    -0.01892
     0.03188
    -0.03797
     0.05093
    -0.09513
     0.16524
     0.01283
    -0.10148
     0.05728
     0.08904
     0.12714
     0.08269
    -0.12053
     0.01283
     0.03188
     0.20970
     0.04458
     0.01283
    -0.05703
    -0.05068
    -0.11418
     0.01918
     0.06999
    -0.24754
    -0.16499
    -0.16499
    -0.03797
    -0.12053
    -0.15228
    -0.36185
    -0.04432
    -0.01892
    -0.05068
    -0.20944
    -0.24754
    -0.21579
    -0.05068
    -0.08878
     0.10174
    -0.06973
    -0.31740
    -0.08243
     0.05093
     0.06364
    -0.04432
    -0.24119
    -0.03162
     0.03823
     0.19065
     0.00013
    -0.03162
    -0.15864
    -0.03162
    -0.10783
     0.08904
     0.13349
    -0.14593
    -0.06338
     0.06364
     0.06364
     0.08269
    -0.12053
    -0.02527
     0.02553
     0.30496
     0.20970
     0.07634
     0.20970
     0.09539
     0.13349
     0.38752
     0.32401
     0.03188
    -0.12688
     0.00648
    -0.03797
    -0.13323
    -0.45711
    -0.64128
    -0.73019
    -0.64128
    -0.99691
    -1.17473
    -1.10487
    -1.23189
    -1.25094
    -1.23824
    -0.95881
    -1.20648
    -1.26364
    -1.07947
    -0.84450
    -0.64763
    -0.59683
    -0.66033
    -0.38091
    -0.19039
     0.06999
     0.20970
     0.06999
    -0.01257
     0.08904
     0.13349
     0.48913
     0.25415
     0.09539
     0.15254
     0.36211
     0.28591
     0.22875
     0.12714
     0.08904
     0.12714
     0.31766
     0.19700
     0.13349
     0.03823
     0.15889
    -0.09513
     0.25415
     0.22875
    -0.06338
    -0.20944
     0.01918
    -0.01257
    -0.01892
    -0.05068
    -0.29835
    -0.10148
    -0.03797
    -0.05068
    -0.08878
    -0.19674
    -0.20944
    -0.30470
    -0.03797
     0.04458
    -0.08243
    -0.20944
    -0.13958
    -0.03797
     0.01918
    -0.12053
    -0.16499
    -0.10148
    -0.05068
     0.05093
     0.06364
    -0.17134
    -0.05068
    -0.18404
    -0.08878
     0.17795
     0.06999
    -0.18404
     0.00648
    -0.04432
     0.01283
    -0.02527
    -0.13323
     0.04458
    -0.00622
     0.05728
    -0.05703
    -0.10148
    -0.12053
    -0.15228
    -0.15228
     0.11444
     0.15254
    -0.23484
    -0.11418
    -0.06973
    -0.01257
    -0.01892
    -0.08243
    -0.06973
    -0.08878
     0.13984
     0.01283
     0.08904
     0.01283
    -0.11418
    -0.17769
    -0.00622
     0.15889
    -0.17134
    -0.14593
    -0.10148
     0.01283
    -0.11418
    -0.15864
    -0.21579
    -0.14593
    -0.19674
    -0.08243
    -0.11418
    -0.19674
    -0.17134
    -0.27295
    -0.11418
     0.15254
    -0.08243
    -0.17769
    -0.10148
    -0.15228
    -0.06973
    -0.06338
     0.05728
    -0.14593
    -0.09513
     0.17160
     0.12079
     0.00648
     0.03188
    -0.07608
     0.01283
     0.35576
     0.40657
     0.20970
     0.30496
     0.32401
     0.60979
     0.50818
     0.59074
     0.62884
     0.65424
     0.88921
     0.72410
     0.40657
     0.22875
     0.26685
     0.11444
    -0.03797
    -0.43171
    -1.04772
    -1.23824
    -1.43511
    -1.80979
    -2.14002
    -2.15272
    -2.16542
    -2.69887
    -2.40675
    -2.22258
    -2.23528
    -2.10827
    -2.15907
    -2.09557
    -1.14298
    -0.90801
    -1.00962
    -0.67303
    -0.39361
     0.03823
     0.47642
     2.70548
     1.45442
    -0.42536
    -0.13958
     0.31131
     0.43832
     0.52723
     0.52088
     0.11444
    -0.08878
    -0.07608
    -0.51427
    -0.91436
    -1.07312
    -1.26364
    -1.35255
    -1.47956
    -1.31444
    -1.32715
    -1.24459
    -1.26999
    -1.25094
    -1.21919
    -1.26999
    -1.24459
    -1.35890
    -1.13663
    -1.02867
    -1.14933
    -1.04772
    -1.12393
    -1.13663
    -1.13663
    -1.20013
    -1.11123
    -1.17473
    -1.06677
    -1.13028
    -1.18743
    -1.08582
    -1.26999
    -1.20648
    -0.99691
    -0.90801
    -1.07312
    -1.03502
    -1.04137
    -1.10487
    -0.96516
    -1.06042
    -1.03502
    -0.85720
    -0.97786
    -0.93976
    -0.88260
    -0.88895
    -0.95246
    -1.03502
    -0.96516
    -0.66668
    -0.82545
    -0.92071
    -0.90166
    -0.83815
    -0.86355
    -0.86355
    -0.76194
    -0.74924
    -0.77464
    -0.76829
    -0.90166
    -0.68574
    -0.81275
    -0.78099
    -0.89530
    -0.67303
    -0.69209
    -0.70479
    -0.62223
    -0.70479
    -0.73019
    -0.74289
    -0.60953
    -0.56507
    -0.58413
    -0.73654
    -0.92071
    -0.50157
    -0.46346
    -0.55872
    -0.66033
    -0.47617
    -0.37456
    -0.59683
    -0.49522
    -0.50792
    -0.37456
    -0.54602
    -0.49522
    -0.35550
    -0.26025
    -0.28565
    -0.41266
    -0.43171
    -0.36821
    -0.31105
    -0.50792
    -0.39996
    -0.28565
    -0.48887
    -0.38726
    -0.29835
    -0.28565
    -0.42536
    -0.41901
    -0.25389
    -0.28565
    -0.26025
    -0.26025
    -0.29835
    -0.33645
    -0.20309
    -0.29200
    -0.19674
     0.06999
    -0.09513
    -0.06338
     0.13349
     0.15254
     0.13349
     0.22240
     0.10174
     0.36211
     0.59709
     0.34306
     0.00013
     0.03188
     0.27321
     0.07634
    -0.05068
    -0.19039
    -0.34280
    -0.71114
    -0.75559
    -1.08582
    -1.13663
    -1.21283
    -1.04137
    -1.21919
    -1.24459
    -1.29539
    -1.48591
    -1.41605
    -1.32715
    -0.95246
    -1.00326
    -0.76829
    -0.78099
    -0.71749
    -0.39996
    -0.18404
     0.00013
    -0.05068
    -0.11418
     0.05093
     0.22240
     0.21605
     0.19065
     0.25415
     0.31766
     0.45737
     0.34941
     0.48277
     0.56533
     0.41292
     0.40657
     0.53993
     0.57803
     0.42562
     0.29861
     0.39387
     0.55263
     0.58438
     0.59709
     0.28591
     0.31131
     0.30496
     0.29226
     0.26685
     0.27956
     0.13349
     0.03188
     0.26050
     0.19065
     0.15254
    -0.00622
     0.01283
     0.11444
     0.20970
     0.24780
     0.06364
     0.03188
     0.09539
     0.10809
     0.05093
     0.15254
     0.16524
    -0.06338
     0.07634
     0.17795
     0.16524
    -0.05068
    -0.20309
     0.01283
     0.11444
     0.16524
    -0.03797
     0.01283
    -0.06338
     0.05093
    -0.03797
     0.12714
     0.13984
    -0.01892
    -0.01257
     0.10809
     0.06364
     0.02553
    -0.15864
    -0.05703
     0.13349
     0.12714
     0.15254
    -0.06338
    -0.02527
    -0.01892
    -0.08243
     0.10174
     0.15254
    -0.06973
    -0.00622
     0.09539
     0.14619
     0.01283
    -0.17769
    -0.04432
     0.16524
     0.01918
     0.13984
    -0.01257
     0.00648
    -0.01257
    -0.11418
     0.12079
     0.16524
     0.07634
    -0.10148
     0.10809
     0.16524
     0.11444
    -0.04432
    -0.12053
     0.13349
     0.10174
     0.27321
     0.10809
    -0.08243
    -0.00622
     0.06364
    -0.08878
     0.36846
     0.24145
    -0.14593
     0.05728
     0.13984
     0.22875
     0.20335
     0.01918
     0.09539
     0.22240
     0.36846
     0.37481
     0.30496
     0.19700
     0.16524
     0.35576
     0.57803
     0.54628
     0.33036
     0.40022
     0.66059
     0.44467
     0.25415
    -0.09513
    -0.00622
    -0.09513
    -0.17769
    -0.44441
    -0.88260
    -1.13028
    -1.07947
    -1.34620
    -1.16203
    -1.06042
    -1.20648
    -1.46686
    -1.32079
    -1.23824
    -1.10487
    -1.07947
    -0.97786
    -0.64128
    -0.24119
     0.06999
    -0.05068
    -0.00622
     0.32401
     0.36211
     0.52723
     0.78125
     0.59709
     0.44467
     0.53993
     0.81936
     0.69234
     0.59709
     0.45102
     0.45737
     0.65424
     0.69234
     0.58438
     0.47642
     0.39387
     0.38752
     0.45737
     0.76220
     0.66694
     0.30496
     0.50818
     0.42562
     0.52723
     0.47007
     0.27956
     0.22875
     0.27321
     0.31131
     0.41292
     0.31131
     0.12079
     0.08269
    -0.01257
     0.25415
     0.37481
     0.05728
    -0.06973
     0.11444
     0.16524
     0.17160
     0.00648
    -0.05703
     0.05728
     0.19700
     0.22875
     0.04458
     0.05093
    -0.06338
    -0.04432
     0.09539
     0.38752
     0.06999
    -0.06338
    -0.05703
     0.02553
     0.22240
     0.04458
     0.08904
    -0.08243
     0.00013
     0.16524
     0.12079
     0.03188
    -0.05068
     0.02553
    -0.06338
     0.28591
     0.09539
    -0.08878
    -0.10148
    -0.00622
     0.10809
     0.03823
    -0.03797
    -0.13958
     0.05728
    -0.00622
     0.12079
    -0.10148
     0.11444
    -0.05068
    -0.24754
     0.04458
     0.17795
    -0.12688
    -0.03162
    -0.02527
     0.01918
     0.04458
    -0.12688
    -0.15228
    -0.10783
     0.06999
     0.03823
     0.00013
    -0.19039
    -0.16499
    -0.14593
    -0.07608
     0.03188
    -0.06338
    -0.08243
    -0.05703
     0.01918
     0.06999
    -0.05068
    -0.18404
     0.01283
    -0.10783
     0.15889
     0.06999
     0.07634
    -0.01257
    -0.07608
     0.05093
     0.18430
     0.11444
     0.10174
     0.04458
     0.16524
     0.28591
     0.30496
     0.27956
     0.45737
     0.49548
     0.60979
     0.92732
     0.95272
     1.06068
     1.09243
     1.44807
     1.60683
     1.98787
     1.82275
     2.19744
     1.81640
     0.46372
    -2.05111
    -3.66417
    -4.30558
    -4.53420
    -3.48000
    -2.24798
    -2.20988
    -2.04476
    -3.13707
    -4.08966
    -4.54055
    -4.31828
    -3.86738
    -2.75603
    -1.65738
    -0.49522
     0.79395
     1.47347
     1.80370
     2.21014
     2.30540
     2.32445
     2.08948
     2.18473
     1.77830
     1.65128
     1.49887
     1.59413
     1.32740
     1.02893
     1.04798
     0.99717
     0.90191
     0.85111
     0.84476
     0.79395
     0.71775
     0.81936
     0.76855
     0.68599
     0.52723
     0.34306
     0.24780
     0.55263
     0.61614
     0.29861
     0.25415
     0.20970
     0.19065
    -0.04432
     0.19065
     0.05093
    -0.06338
     0.09539
    -0.03797
     0.00648
     0.00013
    -0.01257
    -0.27295
     0.02553
     0.17160
    -0.06338
     0.01283
    -0.01257
    -0.03162
     0.09539
    -0.09513
    -0.03162
     0.15889
     0.10174
     0.04458
     0.13984
     0.12714
     0.08269
    -0.18404
     0.03823
     0.21605
     0.18430
     0.01918
     0.15254
     0.08904
     0.07634
    -0.01257
     0.06364
     0.16524
     0.10174
     0.02553
     0.03823
     0.06999
     0.10174
     0.06999
    -0.11418
     0.27956
     0.12714
     0.03188
     0.12079
     0.00648
     0.07634
     0.04458
     0.08269
     0.07634
     0.07634
     0.04458
     0.15254
     0.39387
     0.28591
     0.15254
    -0.20309
     0.25415
     0.03823
     0.18430
     0.24780
     0.08904
     0.20335
    -0.01257
     0.03188
     0.21605
     0.03823
     0.07634
     0.09539
    -0.06338
    -0.03797
     0.04458
    -0.16499
     0.12079
     0.17795
    -0.13958
     0.08904
     0.19700
     0.01918
    -0.03797
    -0.05068
     0.09539
     0.13349
     0.08904
     0.16524
     0.05728
     0.06364
     0.22875
    -0.01257
     0.24145
     0.44467
     0.26050
     0.36846
     0.57168
     0.59074
     0.75585
     0.73680
     1.07973
     1.54332
     1.83545
     1.86085
     2.14028
     2.29270
     2.48956
     2.30540
     2.45146
     1.01622
    -0.81910
    -3.60066
    -4.40719
    -4.22937
    -3.95629
    -4.17221
    -3.60701
    -2.79413
    -3.29583
    -3.79753
    -4.57230
    -4.95334
    -4.85808
    -3.86738
    -2.68617
    -0.77464
     0.24780
     1.11783
     2.11488
     2.73089
     2.87060
     2.76899
     2.47686
     2.45146
     2.29905
     2.07677
     1.67669
     1.46712
     1.27660
     1.23215
     0.92097
     0.99082
     0.97812
     0.64154
     0.75585
     0.74950
     0.62884
     0.56533
     0.56533
     0.53993
     0.62884
     0.53993
     0.52723
     0.25415
     0.20970
     0.23510
    -0.03162
     0.19065
     0.17795
     0.09539
    -0.19674
     0.04458
    -0.00622
    -0.06338
    -0.36821
    -0.14593
    -0.07608
    -0.12053
    -0.02527
    -0.08243
    -0.22214
    -0.01892
     0.01283
    -0.11418
     0.07634
    -0.02527
    -0.08878
     0.10174
     0.10809
     0.15889
     0.01283
    -0.16499
     0.16524
     0.23510
     0.20335
     0.00648
    -0.01892
     0.06364
     0.14619
     0.05728
     0.20335
    -0.03162
    -0.00622
     0.03823
     0.13349
     0.17160
    -0.01892
    -0.09513
     0.01918
     0.14619
     0.10809
     0.09539
    -0.09513
    -0.07608
    -0.29835
    -0.06973
     0.20970
     0.17160
     0.02553
    -0.04432
     0.04458
     0.10809
     0.03188
    -0.11418
    -0.03162
     0.12714
     0.14619
     0.20970
     0.03188
     0.12079
    -0.06973
     0.05093
     0.23510
     0.13984
    -0.01257
    -0.14593
     0.09539
     0.03188
     0.10809
    -0.08243
    -0.15228
     0.01283
     0.14619
     0.10809
    -0.02527
    -0.12688
    -0.09513
    -0.14593
     0.02553
     0.03188
    -0.06973
    -0.02527
    -0.00622
     0.01283
    -0.02527
     0.00013
    -0.17134
    -0.06973
    -0.00622
     0.09539
     0.02553
    -0.14593
     0.02553
     0.06364
     0.15254
     0.46372
     0.36846
     0.29226
     0.43832
     0.66694
     0.91462
     1.12419
     1.16864
     1.37186
     1.63858
     1.71479
     1.71479
     1.52427
     1.09243
    -0.10148
    -2.04476
    -3.39109
    -3.91819
    -4.57865
    -4.32463
    -3.34028
    -3.05451
    -3.07356
    -3.71497
    -4.39448
    -4.63581
    -4.38813
    -3.96899
    -3.22597
    -2.14002
    -0.99691
     0.24145
     1.25755
     1.93706
     2.00692
     2.22284
     2.35620
     2.25459
     2.21014
     1.94341
     1.55603
     1.60683
     1.47347
     1.30200
     1.18769
     0.85111
     0.78760
     0.76855
     0.55898
     0.78760
     0.64154
     0.45737
     0.41927
     0.37481
     0.61614
     0.43832
     0.19065
     0.20335
     0.30496
     0.36211
     0.40022
     0.28591
     0.11444
     0.12714
    -0.03797
     0.27956
     0.19700
     0.00648
    -0.06973
    -0.06973
     0.13984
     0.07634
    -0.02527
     0.01918
    -0.04432
     0.06999
    -0.00622
     0.07634
     0.03823
    -0.05703
    -0.12688
     0.06364
     0.20970
     0.01918
    -0.20309
     0.01918
    -0.06973
     0.11444
    -0.23484
    -0.19039
    -0.10148
    -0.03797
     0.03188
     0.01283
    -0.13323
    -0.19039
    -0.24119
    -0.15864
     0.05093
    -0.15228
    -0.24754
    -0.19039
    -0.14593
    -0.03797
    -0.22849
    -0.25389
    -0.16499
    -0.11418
    -0.06338
    -0.09513
    -0.06338
    -0.25389
    -0.26660
    -0.33645
     0.06999
     0.02553
    -0.20944
    -0.07608
    -0.09513
    -0.03797
    -0.24754
    -0.11418
    -0.21579
    -0.05703
    -0.05703
    -0.02527
    -0.02527
    -0.10783
    -0.11418
    -0.22214
     0.03188
     0.15254
    -0.01892
    -0.12688
    -0.11418
     0.01283
     0.08269
    -0.06973
    -0.07608
    -0.09513
     0.11444
     0.05093
     0.10174
    -0.05068
     0.00648
    -0.18404
    -0.03162
     0.19700
     0.14619
     0.00013
     0.06364
     0.03188
     0.22240
     0.10174
     0.05093
     0.15254
     0.17160
     0.26050
     0.37481
     0.42562
     0.34941
     0.31131
     0.47007
     0.95907
     0.73680
     0.87016
     0.67964
     0.91462
     0.66059
     0.33036
     0.15254
     0.10809
    -0.41901
    -0.80640
    -1.31444
    -1.93680
    -2.30514
    -2.16542
    -2.33689
    -2.22893
    -2.10192
    -2.35594
    -2.34324
    -2.34959
    -2.12732
    -1.89870
    -1.63832
    -1.18743
    -0.60953
    -0.15228
     0.26685
     0.56533
     0.70505
     0.91462
     0.92732
     1.14324
     1.16229
     1.00352
     0.86381
     0.85111
     0.68599
     0.68599
     0.65424
     0.45102
     0.49548
     0.34941
     0.50183
     0.49548
     0.31131
     0.29861
     0.29226
     0.18430
     0.45102
     0.31766
     0.20970
     0.12714
     0.08904
     0.10809
     0.20970
     0.13349
     0.13984
     0.08904
    -0.05703
     0.10809
     0.05093
     0.01918
    -0.05068
    -0.17769
     0.03823
     0.00648
    -0.01892
     0.00013
    -0.05068
     0.04458
     0.03188
    -0.08878
     0.06999
     0.00013
    -0.06338
     0.00648
     0.03188
     0.05728
    -0.01892
    -0.19674
    -0.01257
     0.15254
    -0.11418
    -0.05703
    -0.12053
    -0.04432
    -0.08878
    -0.22214
    -0.06973
     0.00648
    -0.06338
    -0.10783
    -0.07608
    -0.09513
    -0.21579
    -0.47617
    -0.07608
    -0.03162
    -0.03797
    -0.20309
    -0.11418
    -0.20944
    -0.13958
    -0.22849
    -0.24754
    -0.03797
    -0.14593
    -0.12053
    -0.17769
    -0.17134
    -0.14593
    -0.26660
    -0.25389
    -0.01257
    -0.05068
    -0.17769
    -0.14593
    -0.05703
    -0.15228
    -0.21579
    -0.09513
    -0.17134
    -0.04432
    -0.19674
    -0.06338
    -0.08878
    -0.01257
     0.01283
    -0.24754
    -0.05703
    -0.01257
    -0.05703
     0.01918
    -0.06973
     0.00013
    -0.08243
    -0.17769
    -0.06338
     0.05728
    -0.00622
    -0.12688
    -0.13323
     0.00648
     0.08269
    -0.16499
    -0.01257
     0.06999
    -0.05703
     0.04458
    -0.06338
     0.09539
     0.02553
     0.10809
     0.12079
     0.27321
     0.29226
     0.31766
     0.22875
     0.40657
     0.50183
     0.48277
     0.67329
     0.66694
     0.71140
     0.37481
     0.19700
     0.36211
    -0.14593
    -0.66668
    -0.99056
    -1.25729
    -1.90505
    -2.25433
    -2.26703
    -2.60362
    -2.20988
    -2.00666
    -2.19718
    -2.07652
    -2.36229
    -2.33054
    -2.06381
    -1.65103
    -1.17473
    -0.62858
    -0.31740
     0.04458
     0.45102
     0.67964
     0.80030
     1.00352
     0.94002
     0.96542
     0.67329
     0.95272
     0.73680
     0.62884
     0.74950
     0.47642
     0.51453
     0.43832
     0.32401
     0.40657
     0.45102
     0.31766
     0.25415
     0.27321
     0.22875
     0.37481
     0.00648
     0.18430
     0.26050
     0.04458
     0.13349
     0.03188
     0.05728
    -0.08243
    -0.28565
    -0.20944
     0.07634
    -0.04432
     0.07634
    -0.13323
    -0.13958
    -0.14593
    -0.20944
    -0.27295
    -0.03797
    -0.17769
    -0.30470
    -0.01257
    -0.08878
    -0.00622
    -0.20309
    -0.32375
    -0.12053
    -0.19039
    -0.10783
    -0.23484
    -0.27930
    -0.26025
    -0.26025
    -0.27930
    -0.17769
    -0.17769
    -0.35550
    -0.21579
    -0.28565
    -0.12053
    -0.28565
    -0.39996
    -0.35550
    -0.20944
    -0.16499
    -0.31740
    -0.27930
    -0.25389
    -0.07608
    -0.36821
    -0.13958
    -0.13323
    -0.42536
    -0.28565
    -0.05068
    -0.17134
    -0.15864
    -0.31740
    -0.15864
    -0.08243
    -0.01257
    -0.12688
    -0.17769
    -0.19039
    -0.20944
    -0.22214
    -0.09513
    -0.00622
    -0.39996
    -0.29835
    -0.04432
    -0.04432
    -0.01892
    -0.17769
    -0.26025
    -0.06973
     0.05093
    -0.09513
    -0.02527
    -0.23484
    -0.09513
     0.06999
    -0.06338
     0.11444
     0.10174
    -0.10148
     0.13984
     0.06364
     0.03188
    -0.08243
    -0.14593
    -0.05068
     0.06364
     0.08269
     0.01918
    -0.08878
    -0.08878
    -0.06338
    -0.04432
     0.23510
     0.15254
     0.06364
     0.22240
     0.33036
     0.60979
     0.49548
     0.45737
     0.80030
     0.99717
     1.44807
     1.49252
     1.65764
     1.75289
     2.29270
     2.34985
     3.25164
     2.31175
     0.26050
    -2.87034
    -4.04520
    -4.30558
    -4.00075
    -4.14681
    -2.90844
    -2.33054
    -2.43215
    -3.07356
    -3.85468
    -4.76917
    -5.20101
    -4.54690
    -3.38474
    -1.62562
    -0.59683
     0.58438
     1.49887
     2.14663
     2.47051
     2.26729
     2.04502
     2.00057
     1.89896
     1.79735
     1.42266
     1.18769
     0.83841
     0.83206
     0.64154
     0.79395
     0.60344
     0.39387
     0.47007
     0.55263
     0.60344
     0.39387
     0.34306
     0.38752
     0.50183
     0.43197
     0.53993
     0.44467
     0.29226
     0.27956
     0.11444
     0.46372
     0.50183
     0.14619
     0.06364
     0.25415
     0.32401
     0.16524
    -0.06338
     0.02553
     0.08269
     0.24780
     0.17795
     0.15254
     0.03188
    -0.16499
    -0.03162
     0.20335
     0.24145
     0.05728
    -0.08878
    -0.05703
     0.16524
     0.13984
     0.03823
    -0.05703
     0.00648
     0.05093
     0.13984
     0.02553
    -0.01892
     0.01918
    -0.10783
    -0.08243
     0.24780
     0.12714
    -0.02527
    -0.14593
     0.00648
     0.06364
     0.13349
    -0.05703
    -0.00622
     0.08269
     0.04458
     0.08269
     0.05093
     0.03188
    -0.05068
    -0.07608
     0.27321
     0.20335
     0.03188
    -0.01257
     0.01283
     0.11444
     0.10809
    -0.11418
    -0.03162
     0.06364
     0.05093
     0.06999
     0.14619
     0.05093
    -0.01892
    -0.17134
     0.22240
     0.17795
     0.04458
    -0.06973
    -0.01257
     0.16524
     0.08904
    -0.03797
    -0.03162
    -0.11418
     0.00648
     0.05093
    -0.08878
    -0.17134
    -0.23484
    -0.40631
    -0.18404
    -0.15228
    -0.24119
    -0.31105
    -0.27930
    -0.27295
    -0.30470
    -0.26660
    -0.20309
    -0.24119
    -0.14593
    -0.17134
    -0.13323
    -0.02527
    -0.12688
    -0.08878
     0.18430
     0.45737
     0.24145
     0.39387
     0.50818
     0.73045
     1.06068
     1.20039
     1.33375
     1.62588
     1.74019
     2.12758
     2.33080
     2.47051
     1.15594
    -0.73654
    -3.77213
    -4.44529
    -4.77552
    -5.30897
    -4.47704
    -3.10531
    -3.29583
    -2.99735
    -3.93724
    -4.90888
    -5.54394
    -5.34707
    -4.60405
    -3.31488
    -1.79709
    -0.49522
     0.80666
     1.75924
     2.35620
     2.39430
     2.38160
     2.38795
     2.15298
     2.09583
     1.77830
     1.64493
     1.30835
     1.21309
     1.18134
     1.02893
     0.97177
     0.76220
     0.77490
     0.64789
     0.92097
     0.81301
     0.59074
     0.71775
     0.66059
     0.67329
     0.47007
     0.58438
     0.43197
     0.55263
     0.58438
     0.38752
     0.48277
     0.32401
     0.26050
     0.08904
     0.39387
     0.27956
     0.15254
     0.17795
     0.08269
     0.21605
     0.03823
     0.10174
     0.08904
     0.08269
     0.06364
     0.01918
     0.21605
     0.07634
    -0.06338
    -0.19039
     0.13984
     0.16524
    -0.03797
    -0.08878
    -0.02527
     0.00013
     0.05728
    -0.10148
    -0.08243
    -0.10148
     0.00648
    -0.06338
     0.00648
    -0.05068
    -0.06973
    -0.26025
     0.00648
     0.14619
    -0.14593
    -0.09513
    -0.07608
    -0.07608
    -0.10783
    -0.24754
     0.00648
    -0.06338
    -0.02527
    -0.06338
    -0.13958
    -0.08878
    -0.04432
    -0.24754
    -0.24754
     0.06364
    -0.06973
    -0.08243
    -0.00622
     0.25415
     0.01918
    -0.25389
    -0.23484
    -0.10148
     0.01918
    -0.00622
    -0.06973
    -0.10148
    -0.16499
    -0.13958
    -0.29835
    -0.13958
    -0.16499
    -0.34280
    -0.25389
    -0.18404
    -0.20309
    -0.41266
    -0.30470
    -0.27295
    -0.16499
    -0.07608
    -0.24119
    -0.20944
    -0.06973
    -0.04432
    -0.39996
    -0.10783
     0.02553
    -0.10148
    -0.05068
    -0.02527
    -0.08243
    -0.08878
    -0.03162
    -0.06973
     0.14619
     0.24780
     0.21605
     0.24145
     0.48277
     0.46372
     0.60979
     0.76855
     1.02893
     1.34646
     1.25120
     1.34011
     1.42266
     0.95272
     0.74315
     0.43197
    -0.08243
    -1.32079
    -1.72088
    -3.20692
    -3.74037
    -3.41649
    -2.85129
    -3.14977
    -3.04816
    -3.26408
    -3.49905
    -3.63241
    -3.60701
    -3.40379
    -2.81318
    -2.03206
    -0.96516
    -0.08878
     0.60979
     0.83841
     1.23850
     1.37186
     1.57508
     1.50522
     1.65128
     1.55603
     1.23215
     1.20674
     1.18134
     0.94002
     0.79395
     0.47642
     0.60344
     0.74950
     0.73045
     0.47642
     0.57168
     0.47642
     0.46372
     0.29226
     0.55898
     0.59074
     0.28591
     0.50183
     0.40022
     0.30496
     0.30496
     0.12714
     0.29861
     0.37481
     0.30496
     0.30496
     0.12079
     0.12079
     0.17160
     0.10174
     0.15889
     0.09539
     0.12079
    -0.03162
     0.30496
     0.21605
     0.15254
     0.08904
     0.03823
     0.09539
     0.18430
     0.27321
     0.09539
     0.11444
     0.06364
     0.21605
     0.12079
     0.26050
     0.10809
     0.06999
     0.02553
     0.23510
     0.14619
     0.05728
    -0.12688
    -0.01892
     0.08904
     0.22875
     0.00648
     0.10174
    -0.03797
    -0.06338
    -0.03797
     0.00013
     0.08269
    -0.12688
    -0.20944
     0.03823
     0.01283
    -0.05068
    -0.27295
    -0.08243
    -0.01892
     0.01283
     0.02553
    -0.04432
    -0.20309
    -0.12053
     0.00648
     0.05728
     0.07634
    -0.14593
    -0.13958
     0.01918
     0.15889
     0.03188
    -0.13323
    -0.08878
     0.02553
    -0.00622
     0.01283
    -0.03797
     0.07634
    -0.11418
    -0.03162
     0.05093
     0.14619
    -0.02527
    -0.15228
     0.05093
     0.02553
    -0.03797
    -0.15864
    -0.10783
     0.03823
    -0.01257
     0.06364
     0.00013
    -0.03797
    -0.14593
    -0.05703
    -0.09513
     0.17160
     0.00648
    -0.07608
     0.05728
     0.12714
     0.09539
     0.23510
     0.01283
     0.20335
     0.26685
     0.41292
     0.34941
     0.36211
     0.43197
     0.47642
     0.71775
     0.60979
     0.69870
     0.11444
     0.06999
     0.11444
    -0.03162
    -0.63493
    -1.03502
    -1.43511
    -1.83519
    -1.87965
    -1.99396
    -2.37499
    -1.91775
    -1.82249
    -1.93680
    -2.09557
    -1.72088
    -1.94315
    -1.82249
    -1.36525
    -0.80005
    -0.17769
    -0.05068
     0.06999
     0.39387
     0.71775
     1.08608
     0.98447
     0.90191
     0.76855
     0.83206
     0.82571
     0.93367
     0.90191
     0.59074
     0.59709
     0.73680
     0.72410
     0.53993
     0.50818
     0.43832
     0.53993
     0.61614
     0.48277
     0.46372
     0.33671
     0.40022
     0.18430
     0.52088
     0.44467
     0.22875
     0.19700
     0.19700
     0.26050
     0.12714
     0.05093
    -0.08878
     0.04458
     0.08269
     0.10174
    -0.05068
     0.01283
    -0.15864
    -0.21579
     0.02553
     0.07634
    -0.11418
    -0.10783
    -0.15864
    -0.00622
     0.00013
    -0.10148
    -0.12053
    -0.05068
    -0.03797
     0.08269
    -0.11418
    -0.11418
    -0.20944
    -0.17769
    -0.10148
     0.06999
    -0.05703
    -0.20309
    -0.04432
    -0.10783
    -0.06338
    -0.19674
    -0.18404
    -0.27930
    -0.12688
    -0.06973
    -0.10783
    -0.06338
    -0.32375
    -0.26025
    -0.26025
     0.01283
    -0.08243
    -0.32375
    -0.24119
    -0.16499
    -0.07608
    -0.05703
    -0.32375
    -0.26025
    -0.15228
    -0.07608
     0.01283
    -0.10783
    -0.21579
    -0.25389
    -0.30470
     0.03188
     0.00013
    -0.20944
    -0.27295
    -0.24754
    -0.17134
    -0.08878
    -0.23484
    -0.26025
    -0.26025
    -0.16499
    -0.25389
    -0.08878
    -0.26025
    -0.31740
    -0.45076
    -0.20309
    -0.08243
    -0.23484
    -0.20944
    -0.19039
    -0.08878
     0.05728
    -0.12053
    -0.12053
    -0.12688
    -0.02527
     0.07634
     0.00648
     0.20970
     0.33671
     0.13349
     0.16524
     0.43197
     0.59709
     0.36211
     0.49548
     0.88286
     1.13054
     0.87016
     1.06703
     1.20674
     1.67034
     1.99422
     2.38160
     2.24189
     2.13393
     0.02553
    -1.89870
    -2.40675
    -2.92115
    -2.60362
    -1.99396
    -1.35890
    -1.18108
    -1.40335
    -1.86060
    -2.75603
    -3.37204
    -3.42284
    -2.69887
    -1.61927
    -0.83180
    -0.36821
     0.72410
     1.49887
     1.86085
     1.83545
     1.75924
     1.65764
     1.67669
     1.67669
     1.46077
     1.31470
     1.16864
     1.01622
     1.05433
     0.93367
     0.87016
     0.53358
     0.43197
     0.51453
     0.59074
     0.57803
     0.52723
     0.54628
     0.36846
     0.37481
     0.33036
     0.40657
     0.35576
     0.30496
     0.10174
     0.33036
     0.24145
     0.13984
     0.15254
     0.08269
     0.17795
     0.22875
     0.11444
     0.02553
     0.05093
     0.08269
     0.01918
     0.14619
     0.08904
     0.13349
     0.19065
     0.03823
     0.14619
     0.17160
     0.15889
    -0.01892
     0.13984
     0.24145
     0.17160
     0.13349
     0.11444
     0.16524
     0.19700
     0.18430
     0.17795
     0.19065
     0.28591
     0.18430
     0.10174
     0.26685
     0.24145
     0.08904
     0.11444
     0.42562
     0.19065
     0.26050
     0.08904
     0.20970
     0.13984
     0.14619
     0.14619
     0.13984
     0.19700
     0.19700
     0.14619
     0.17795
     0.06999
    -0.03797
     0.13349
     0.24780
     0.13984
     0.07634
     0.17795
     0.03188
     0.00648
     0.08904
     0.03188
     0.17795
     0.05093
     0.08904
     0.10174
     0.10174
     0.09539
    -0.00622
    -0.10148
     0.08269
     0.07634
    -0.06973
     0.13349
    -0.06338
     0.01283
    -0.06338
    -0.15228
     0.08269
     0.01918
    -0.05703
    -0.04432
    -0.05068
     0.03188
    -0.04432
     0.01283
     0.01283
     0.10174
     0.00013
     0.27321
     0.15254
     0.19065
     0.06364
     0.24145
     0.41927
     0.44467
     0.62249
     0.65424
     0.66694
     0.94637
     1.42266
     1.46077
     1.60048
     1.85450
     1.97517
     2.52767
     2.83250
     3.01031
     1.51792
    -1.00326
    -3.58796
    -4.03250
    -4.72471
    -4.54690
    -3.96264
    -2.34324
    -2.66712
    -2.60997
    -3.59431
    -4.64216
    -5.62650
    -5.47409
    -4.57230
    -3.12436
    -1.50496
    -0.10148
     1.21309
     1.81005
     2.19744
     2.59752
     2.27999
     2.22919
     2.25459
     1.87356
     1.73384
     1.86721
     1.65128
     1.44807
     1.28295
     1.17499
     1.20039
     1.05433
     0.81936
     1.01622
     0.95272
     0.89556
     0.82571
     0.87651
     0.89556
     0.76855
     0.62884
     0.66694
     0.77490
     0.59074
     0.64789
     0.55898
     0.60979
     0.44467
     0.23510
     0.33036
     0.39387
     0.43832
     0.14619
     0.16524
     0.11444
     0.17795
     0.13349
     0.09539
     0.26050
     0.04458
    -0.03797
     0.29861
     0.29226
     0.10174
    -0.11418
     0.01283
     0.06364
     0.17795
     0.12714
     0.13984
    -0.15864
    -0.10783
    -0.01257
    -0.01257
     0.15889
    -0.20309
    -0.16499
    -0.05703
     0.05093
    -0.03797
     0.00648
    -0.24119
    -0.08878
     0.06999
     0.24145
     0.06364
     0.01918
    -0.06338
     0.08269
    -0.00622
     0.12714
     0.16524
     0.06364
    -0.04432
     0.02553
     0.23510
     0.10809
    -0.03797
     0.01283
     0.17160
     0.20970
     0.05728
     0.02553
     0.05728
     0.03188
    -0.02527
     0.14619
     0.29861
     0.00648
     0.00013
     0.13984
     0.13349
     0.14619
    -0.02527
     0.01283
     0.12079
     0.19065
     0.12079
     0.06364
     0.15254
     0.10809
     0.06364
     0.07634
     0.20970
    -0.05703
    -0.06338
     0.17795
     0.22240
     0.10174
    -0.05703
    -0.02527
     0.17160
     0.17160
     0.13984
     0.03188
    -0.02527
    -0.02527
     0.06999
     0.06364
     0.24780
     0.18430
    -0.11418
     0.10174
     0.26050
     0.28591
     0.12714
    -0.00622
     0.35576
     0.41927
     0.55263
     0.44467
     0.66059
     0.62884
     0.88286
     1.23850
     1.57508
     1.54968
     1.75289
     1.74019
     2.08313
     2.34985
     2.48956
     1.25120
    -1.17473
    -3.41649
    -4.07060
    -4.55325
    -4.67391
    -3.32758
    -2.74333
    -2.71793
    -2.33689
    -3.69592
    -4.60405
    -5.22006
    -4.84538
    -3.72132
    -2.53376
    -1.18108
     0.21605
     1.14324
     1.85450
     2.23554
     2.47686
     2.31175
     2.14663
     2.21014
     1.93706
     1.83545
     1.60683
     1.24485
     1.04163
     1.04163
     0.80666
     0.84476
     0.52723
     0.55898
     0.51453
     0.63519
     0.36846
     0.52088
     0.37481
     0.38117
     0.22875
     0.36211
     0.39387
     0.12079
     0.15254
     0.19065
     0.29861
     0.16524
     0.03823
     0.10809
     0.24145
     0.49548
     0.20335
     0.03823
     0.08904
     0.10809
     0.00013
     0.32401
     0.29861
     0.10174
     0.04458
     0.26685
     0.34306
     0.22875
    -0.01257
     0.01283
     0.11444
     0.15254
     0.25415
     0.25415
     0.15254
    -0.09513
     0.03188
     0.24780
     0.34941
     0.12714
     0.00648
     0.12079
     0.26050
     0.28591
     0.10809
     0.15254
     0.06364
     0.25415
     0.33671
     0.40022
     0.14619
     0.04458
     0.00013
     0.17795
     0.36211
     0.24780
     0.10809
     0.20970
     0.15889
     0.11444
     0.22875
     0.07634
     0.10174
     0.06364
     0.24780
     0.22240
     0.06364
     0.01283
    -0.02527
     0.01283
     0.24145
     0.19700
     0.03823
     0.07634
    -0.01892
     0.10809
     0.05728
    -0.01892
    -0.05068
     0.00648
     0.15889
     0.11444
     0.08269
     0.06999
     0.06999
    -0.09513
     0.12714
     0.25415
     0.03188
     0.01283
     0.08904
     0.20970
     0.14619
     0.14619
     0.04458
     0.07634
     0.22875
     0.25415
     0.24780
     0.09539
     0.12079
    -0.05068
     0.24145
     0.55898
     0.31766
     0.11444
     0.28591
     0.30496
     0.48277
     0.50818
     0.51453
     0.41927
     0.59709
     0.89556
     0.84476
     0.94637
     1.00987
     0.69234
     0.86381
     0.88286
     0.74950
     0.35576
     0.20970
    -0.24119
    -0.35550
    -1.17473
    -1.73358
    -1.83519
    -2.05746
    -2.19083
    -1.72723
    -1.62562
    -1.75264
    -2.14002
    -2.28609
    -1.87330
    -1.53036
    -1.40335
    -0.91436
    -0.22214
     0.03823
     0.30496
     0.66694
     0.88286
     1.02258
     1.24485
     1.26390
     1.27025
     1.14324
     1.09878
     0.87016
     1.05433
     1.12419
     0.85111
     0.87651
     0.85111
     0.73045
     0.74950
     0.60979
     0.71775
     0.69234
     0.66059
     0.71775
     0.63519
     0.55898
     0.51453
     0.48277
     0.57168
     0.78125
     0.59074
     0.27956
     0.40022
     0.36211
     0.42562
     0.29861
     0.33036
     0.22875
     0.29226
     0.34306
     0.31766
     0.31766
     0.15254
     0.17160
    -0.02527
     0.28591
     0.42562
     0.14619
     0.25415
     0.21605
     0.26050
     0.33036
     0.15254
     0.15254
     0.15889
     0.17160
     0.27321
     0.27956
     0.11444
     0.24145
     0.00648
     0.17795
     0.32401
     0.17160
     0.03188
     0.17160
     0.24780
     0.15254
     0.03823
     0.10809
     0.10174
     0.09539
     0.13349
     0.17160
     0.19065
     0.11444
    -0.10783
    -0.10783
     0.24145
     0.10809
     0.05728
     0.15889
     0.06364
    -0.07608
     0.00013
     0.15254
     0.24145
     0.02553
     0.04458
     0.12079
     0.03823
     0.09539
    -0.09513
     0.01918
     0.10174
     0.11444
    -0.03162
     0.08904
     0.18430
     0.08904
    -0.05703
     0.04458
     0.02553
     0.07634
     0.10174
    -0.01892
    -0.01257
     0.22240
     0.20335
    -0.01892
     0.15889
     0.12079
     0.06364
     0.04458
     0.08269
     0.11444
     0.04458
     0.03823
    -0.00622
     0.17795
     0.25415
     0.22875
     0.08269
     0.18430
     0.01918
     0.04458
     0.19065
     0.28591
     0.24145
     0.30496
     0.25415
     0.53358
     0.47007
     0.45102
     0.53993
     0.60344
     0.73680
     0.77490
     0.60979
     0.80666
     0.60979
     0.36846
     0.20335
     0.34306
    -0.01892
    -0.31740
    -0.69844
    -1.13663
    -1.55577
    -1.84789
    -2.12732
    -1.60657
    -1.44146
    -1.71453
    -1.85424
    -1.75264
    -1.66373
    -1.49226
    -1.45416
    -0.95881
    -0.61588
    -0.39361
     0.03188
     0.38117
     0.61614
     0.60979
     0.81301
     1.16864
     1.13054
     1.07973
     0.75585
     0.78760
     0.78125
     0.80030
     0.57168
     0.84476
     0.69870
     0.46372
     0.59709
     0.64789
     0.56533
     0.32401
     0.40022
     0.36846
     0.45102
     0.43832
     0.40657
     0.22240
     0.23510
     0.21605
     0.24145
     0.32401
     0.28591
     0.10174
     0.11444
     0.13984
     0.26685
     0.03823
     0.00648
    -0.01892
     0.19700
     0.15889
     0.22240
     0.08904
     0.06364
     0.05093
     0.00648
     0.08904
     0.19065
     0.19700
    -0.06338
     0.14619
     0.08269
     0.19065
     0.08269
     0.08269
     0.17795
     0.22240
     0.17795
     0.03823
     0.04458
     0.07634
     0.19065
    -0.03797
     0.17795
     0.24780
     0.22875
     0.25415
     0.14619
     0.07634
     0.06999
     0.04458
     0.16524
     0.27321
     0.16524
     0.17795
     0.00648
     0.28591
     0.35576
     0.02553
     0.27321
     0.19700
     0.11444
     0.16524
     0.19065
     0.38117
     0.21605
     0.05728
     0.29226
     0.38752
     0.49548
     0.33671
     0.12714
     0.12714
     0.30496
     0.24145
     0.36846
     0.38117
     0.12714
     0.17795
     0.34306
     0.43197
     0.26685
     0.16524
     0.08904
     0.16524
     0.36211
     0.29226
     0.10174
     0.12714
     0.08904
     0.12714
     0.20970
     0.51453
     0.24780
     0.06364
     0.13984
     0.38117
     0.20970
     0.19065
     0.10174
     0.23510
     0.34941
     0.51453
     0.58438
     0.48277
     0.55898
     0.59709
     0.59709
     1.01622
     1.11148
     1.19404
     1.44172
     1.74654
     1.88626
     2.27364
     2.68008
     3.27704
     2.76899
     1.23850
    -1.94315
    -3.35934
    -4.14046
    -4.08330
    -3.58161
    -1.97491
    -1.77804
    -1.65103
    -2.31784
    -3.49270
    -4.32463
    -4.82632
    -4.59770
    -3.44189
    -1.68913
    -0.52062
     0.64789
     1.59413
     2.00692
     2.33715
     2.24824
     2.23554
     2.31175
     2.04502
     1.66399
     1.53697
     1.60048
     1.51792
     1.25755
     1.04798
     1.08608
     1.13054
     1.14959
     0.74315
     0.71140
     0.71775
     0.53358
     0.79395
     0.84476
     0.68599
     0.36846
     0.57803
     0.63519
     0.71140
     0.49548
     0.28591
     0.21605
     0.37481
     0.55263
     0.31766
     0.24145
     0.07634
     0.10809
     0.18430
     0.41292
     0.31131
     0.05093
    -0.00622
     0.06364
     0.07634
     0.10809
    -0.13958
    -0.01257
    -0.06973
     0.11444
     0.15889
     0.03823
     0.08904
    -0.12053
    -0.22214
     0.18430
     0.17795
     0.05093
     0.00013
     0.08904
     0.11444
     0.19700
     0.22875
     0.26050
     0.59709
     0.34941
     0.30496
     0.31131
     0.22240
     0.15254
     0.15889
     0.27321
     0.53358
     0.26050
     0.16524
     0.23510
     0.14619
     0.22240
     0.04458
    -0.06338
    -0.01892
    -0.02527
     0.16524
     0.07634
    -0.13958
    -0.05703
     0.00648
    -0.02527
     0.22875
     0.13349
    -0.12053
    -0.03162
     0.12714
     0.22240
     0.13349
     0.05728
     0.05093
     0.20335
     0.36846
     0.32401
     0.24780
     0.06999
     0.17795
     0.00648
     0.27321
     0.40657
     0.12079
     0.12079
     0.13349
     0.34941
     0.44467
     0.15889
     0.10174
     0.03823
     0.14619
     0.33036
     0.26050
     0.16524
     0.08269
     0.00013
     0.10174
     0.51453
     0.32401
     0.00648
     0.10174
     0.17160
     0.16524
     0.06999
     0.13349
     0.17160
     0.24145
     0.49548
     0.45102
     0.47642
     0.41927
     0.47007
     0.64154
     1.07338
     1.16864
     0.97812
     1.49252
     1.53062
     1.60683
     1.82910
     2.33715
     2.36890
     1.34646
    -0.98421
    -3.01005
    -3.98170
    -4.54690
    -4.03885
    -2.66077
    -2.23528
    -1.67643
    -2.27973
    -3.30218
    -4.03250
    -4.52785
    -4.22937
    -3.62606
    -2.30514
    -0.86355
     0.38117
     1.13054
     1.51157
     1.82275
     2.10853
     1.95611
     2.28634
     2.03232
     1.57508
     1.42266
     1.32105
     1.24485
     1.18769
     0.81936
     0.71140
     0.69234
     0.84476
     0.75585
     0.52723
     0.52088
     0.47007
     0.15254
     0.18430
     0.48913
     0.31131
     0.27321
     0.23510
     0.09539
     0.33671
     0.30496
     0.10174
    -0.02527
     0.07634
     0.26050
     0.08904
     0.19700
     0.14619
    -0.03797
     0.00013
     0.40022
     0.36211
     0.15889
     0.23510
     0.13349
     0.21605
     0.16524
     0.15889
     0.18430
     0.22875
     0.19065
     0.26685
     0.35576
     0.19065
     0.28591
    -0.05068
     0.31131
     0.30496
     0.15889
     0.27321
     0.27321
     0.24145
     0.21605
     0.28591
     0.47007
     0.38117
     0.32401
     0.31131
     0.29226
     0.23510
     0.20335
     0.17160
     0.26050
     0.41927
     0.22240
     0.29226
     0.17160
     0.13984
     0.19700
     0.03823
     0.14619
     0.10174
     0.12079
     0.04458
     0.03823
     0.06999
     0.08904
     0.00648
    -0.07608
     0.17795
     0.06999
    -0.05703
     0.12079
    -0.00622
    -0.02527
    -0.12053
    -0.03162
    -0.01892
     0.05093
     0.10809
     0.12714
     0.14619
     0.03188
    -0.05068
    -0.08878
     0.15889
     0.10809
     0.01918
     0.04458
     0.12079
     0.07634
     0.12079
     0.16524
     0.12079
     0.01918
     0.05093
     0.17160
     0.13984
     0.11444
     0.14619
    -0.07608
     0.20970
     0.25415
     0.27956
     0.25415
     0.32401
     0.22875
     0.15889
     0.31766
     0.51453
     0.51453
     0.52088
     0.52723
     0.62249
     0.83206
     1.02258
     0.87016
     0.74950
     0.96542
     0.62884
     0.63519
     0.48277
     0.29226
    -0.12053
    -0.48887
    -0.96516
    -1.33985
    -1.53036
    -1.70183
    -2.04476
    -1.78439
    -1.65738
    -1.80344
    -2.01936
    -1.70818
    -1.91140
    -1.73993
    -1.21919
    -0.85720
    -0.34280
    -0.19039
     0.01918
     0.53993
     0.88921
     0.92097
     0.96542
     1.18769
     1.13689
     1.09878
     0.91462
     1.16229
     1.08608
     0.91462
     0.83206
     0.81936
     0.86381
     0.64789
     0.65424
     0.62884
     0.76855
     0.75585
     0.53993
     0.60979
     0.56533
     0.52723
     0.28591
     0.37481
     0.51453
     0.41927
     0.44467
     0.40022
     0.20335
     0.27321
     0.22240
     0.22240
     0.27956
     0.37481
     0.17160
     0.16524
     0.06999
     0.20335
     0.05728
     0.15254
     0.10809
     0.18430
     0.16524
     0.33671
     0.14619
     0.09539
     0.02553
    -0.03162
     0.22875
     0.27956
     0.24145
     0.00648
     0.14619
     0.23510
     0.24780
     0.09539
     0.14619
     0.03188
    -0.01892
     0.16524
     0.17795
     0.11444
     0.05728
     0.01918
     0.17160
     0.22875
     0.25415
     0.08904
    -0.06338
    -0.05703
     0.08904
    -0.02527
     0.06364
     0.11444
    -0.06338
    -0.05068
     0.15254
     0.08904
     0.01283
    -0.19674
    -0.17769
    -0.04432
     0.08269
    -0.03797
    -0.07608
    -0.08243
    -0.03797
    -0.07608
     0.19700
     0.06364
    -0.09513
    -0.18404
     0.00648
     0.00648
    -0.05703
    -0.04432
    -0.01257
    -0.03797
     0.17795
     0.00013
     0.09539
    -0.00622
     0.05093
    -0.04432
     0.01283
     0.10174
     0.06364
    -0.10783
     0.12079
     0.15254
     0.08904
     0.01283
     0.10809
     0.13349
     0.19700
     0.19700
     0.04458
     0.04458
     0.01283
     0.22240
     0.15254
     0.36211
     0.19065
     0.17160
     0.41292
     0.29226
     0.42562
     0.30496
     0.29861
     0.48913
     0.53993
     0.60344
     0.54628
     0.71140
     0.58438
     0.80666
     0.34306
     0.43832
     0.33671
    -0.00622
    -0.33645
    -0.40631
    -0.72384
    -1.18743
    -1.68278
    -1.96221
    -2.05111
    -1.40970
    -1.54942
    -1.65103
    -1.96221
    -1.82249
    -1.80344
    -1.53672
    -1.26364
    -1.23189
    -0.83180
    -0.25389
     0.03823
     0.30496
     0.47642
     0.54628
     0.84476
     0.94002
     1.06068
     0.90826
     0.80030
     0.80030
     0.81301
     0.65424
     0.99717
     0.80666
     0.55263
     0.56533
     0.57803
     0.62249
     0.46372
     0.29226
     0.48913
     0.32401
     0.58438
     0.62884
     0.21605
     0.20335
     0.21605
     0.10809
     0.38117
     0.20970
     0.12714
     0.03188
     0.14619
     0.13349
     0.15254
    -0.05068
     0.05728
     0.06999
     0.07634
     0.12714
    -0.01257
    -0.08243
     0.06364
    -0.07608
     0.15889
     0.11444
     0.01283
    -0.03162
     0.09539
     0.13984
     0.06999
    -0.10783
    -0.11418
     0.09539
     0.17160
     0.13349
     0.00013
     0.00648
    -0.10783
    -0.03797
     0.10174
     0.33036
    -0.11418
    -0.12688
     0.02553
     0.05728
     0.07634
    -0.13323
    -0.09513
    -0.17769
     0.11444
     0.13984
     0.08904
     0.09539
    -0.20309
    -0.19674
    -0.06973
     0.20335
     0.12079
    -0.04432
    -0.04432
     0.10174
     0.17160
     0.22240
     0.04458
     0.12079
     0.07634
     0.12079
     0.23510
     0.22875
     0.01918
     0.09539
    -0.06973
     0.41927
     0.38752
     0.02553
     0.11444
     0.05728
     0.21605
     0.15889
     0.11444
    -0.00622
     0.04458
     0.11444
     0.31766
     0.23510
     0.08904
     0.03823
    -0.05703
     0.13984
     0.24145
     0.08269
    -0.13323
     0.02553
     0.10174
     0.12714
     0.03188
     0.01918
     0.13349
     0.12079
     0.16524
     0.11444
     0.15889
     0.10174
     0.33671
     0.29226
     0.63519
     0.52723
     0.60979
     0.97177
     1.27025
     1.20674
     1.34646
     1.58778
     1.69574
     2.29905
     2.86425
     3.20083
     2.55307
     0.20970
    -2.27973
    -3.57526
    -4.16586
    -3.85468
    -2.68617
    -1.68913
    -1.61292
    -1.22554
    -2.55281
    -3.73402
    -4.87713
    -4.94064
    -4.10871
    -2.84494
    -1.26364
    -0.45076
     0.57803
     1.00987
     1.78465
     2.08313
     1.84815
     1.61318
     1.64493
     1.51792
     1.56873
     1.27660
     1.27660
     0.92097
     1.06703
     1.02258
     1.00987
     1.02258
     0.88921
     0.55898
     0.76220
     0.94002
     0.74315
     0.67329
     0.59709
     0.74315
     0.75585
     0.53358
     0.53358
     0.53993
     0.49548
     0.41292
     0.40022
     0.46372
     0.48913
     0.23510
     0.13349
     0.41292
     0.34941
     0.13984
     0.19065
     0.24780
     0.12714
     0.17160
     0.15254
     0.22240
     0.20970
     0.13984
     0.17795
     0.13349
    -0.00622
     0.11444
    -0.02527
     0.20970
     0.31131
     0.03823
     0.16524
     0.12714
     0.22875
     0.21605
     0.05093
     0.13349
     0.11444
     0.10809
    -0.00622
     0.10809
     0.01918
    -0.24119
    -0.18404
     0.12079
     0.24780
     0.01918
    -0.05703
    -0.12053
    -0.19039
    -0.01257
    -0.12688
     0.00648
    -0.12688
    -0.01892
     0.06364
     0.15889
     0.01918
    -0.03797
    -0.13958
    -0.01257
     0.17160
     0.06999
     0.01283
     0.04458
    -0.15864
     0.04458
     0.11444
     0.15254
    -0.02527
    -0.05703
     0.09539
    -0.03162
     0.10174
     0.06364
    -0.01892
    -0.14593
     0.16524
     0.05728
     0.06364
     0.19700
     0.01283
     0.01283
    -0.12053
    -0.05703
     0.20335
    -0.03162
    -0.00622
     0.03188
     0.16524
     0.12714
     0.15254
    -0.03797
     0.12079
     0.16524
    -0.00622
     0.18430
     0.13349
     0.07634
     0.12079
     0.10809
     0.27956
     0.27956
     0.34941
     0.25415
     0.35576
     0.43832
     0.47642
     0.38752
     0.80666
     1.03528
     1.09243
     1.17499
     1.46077
     1.67669
     1.93071
     2.19109
     2.85790
     2.67373
     1.50522
    -1.32715
    -3.31488
    -4.21032
    -4.40083
    -4.15316
    -2.40040
    -2.02571
    -2.20988
    -2.41945
    -3.48000
    -4.50244
    -5.02954
    -4.80727
    -3.97534
    -2.52741
    -1.00326
     0.31766
     1.15594
     1.68304
     1.85450
     1.87991
     1.79100
     2.05772
     1.86721
     1.60048
     1.46712
     1.26390
     1.04798
     0.94002
     0.71140
     0.70505
     0.62249
     0.45102
     0.41292
     0.35576
     0.20335
     0.31766
     0.13349
     0.23510
     0.23510
     0.08904
     0.24780
     0.26050
    -0.00622
     0.05093
    -0.01257
     0.14619
     0.16524
     0.31131
     0.05728
     0.18430
     0.13984
     0.34306
     0.15889
     0.17795
     0.27956
     0.15254
     0.34306
     0.38752
     0.26050
     0.22875
     0.16524
     0.22875
     0.38117
     0.50818
     0.51453
     0.20335
     0.12714
     0.17795
     0.29226
     0.21605
     0.38752
     0.15889
     0.15254
     0.30496
     0.40657
     0.22240
     0.12714
    -0.05703
     0.25415
     0.17160
     0.18430
     0.09539
     0.06364
    -0.00622
     0.10174
     0.03823
     0.24780
     0.11444
    -0.05703
    -0.08878
     0.03188
     0.05093
    -0.05703
    -0.27295
     0.01918
     0.08269
    -0.01892
     0.01918
    -0.07608
    -0.07608
    -0.09513
    -0.10783
    -0.08243
    -0.11418
    -0.26025
    -0.03162
    -0.05703
    -0.01892
    -0.15228
    -0.25389
    -0.05703
     0.00013
    -0.09513
    -0.01892
    -0.12688
    -0.26025
    -0.09513
    -0.04432
    -0.10783
    -0.08243
    -0.14593
    -0.15864
     0.00648
    -0.00622
    -0.10783
    -0.24119
    -0.24119
    -0.12688
     0.03823
     0.03188
    -0.12688
    -0.11418
    -0.21579
    -0.03797
    -0.06973
     0.08269
    -0.03797
    -0.17134
     0.01918
     0.18430
     0.28591
     0.15254
     0.07634
     0.23510
     0.57168
     0.83841
     0.73045
     0.82571
     0.84476
     1.01622
     1.27025
     1.28295
     1.18134
     0.79395
     0.51453
     0.02553
    -0.24119
    -1.40335
    -2.87034
    -3.09261
    -2.88939
    -3.08626
    -2.35594
    -2.47660
    -2.77508
    -3.23232
    -3.44189
    -3.21962
    -2.88304
    -2.69252
    -2.05111
    -0.97786
    -0.36821
     0.10809
     0.59074
     0.95272
     1.30835
     1.64493
     1.81005
     1.99422
     1.72749
     1.52427
     1.39726
     1.28930
     1.40361
     1.20039
     1.12419
     1.14324
     1.00352
     0.97812
     0.66059
     0.63519
     0.66059
     0.74950
     0.52723
     0.36211
     0.16524
     0.20335
     0.31766
     0.20335
     0.35576
     0.22875
    -0.12688
     0.19065
     0.26050
     0.15254
     0.07634
     0.00013
     0.08269
     0.17160
     0.22875
     0.19700
     0.09539
     0.09539
     0.19065
     0.09539
     0.43832
     0.19700
    -0.05703
     0.14619
     0.12714
     0.26685
     0.12079
     0.03823
     0.05093
     0.06999
     0.30496
     0.16524
     0.12714
     0.06999
    -0.04432
     0.05093
     0.15889
     0.25415
    -0.05068
    -0.06338
    -0.01257
     0.12714
     0.19700
     0.05093
    -0.06338
    -0.12688
    -0.00622
     0.05093
     0.05093
    -0.01257
    -0.17769
    -0.17134
    -0.16499
     0.22875
    -0.02527
    -0.17134
    -0.10148
    -0.05068
    -0.04432
    -0.06973
    -0.15864
    -0.24754
    -0.01892
     0.00648
     0.02553
    -0.07608
    -0.08878
     0.04458
    -0.23484
     0.05728
    -0.02527
    -0.12688
    -0.06338
    -0.05703
     0.00013
     0.01918
    -0.17134
     0.01283
    -0.06973
     0.12714
    -0.05068
    -0.09513
    -0.12688
    -0.03162
    -0.30470
     0.05093
     0.08269
    -0.20309
    -0.14593
    -0.01892
     0.17160
     0.03188
    -0.05703
    -0.24119
    -0.05068
     0.05093
     0.13349
     0.06364
    -0.00622
    -0.02527
     0.17160
     0.28591
     0.50183
     0.25415
     0.12079
     0.34941
     0.40657
     0.46372
     0.48913
     0.37481
     0.31766
     0.12714
     0.19065
     0.19700
    -0.03797
    -0.41266
    -0.65398
    -0.93341
    -0.93976
    -1.02867
    -1.63832
    -1.64468
    -1.44781
    -1.35255
    -1.46051
    -1.40335
    -1.30809
    -1.37160
    -1.11123
    -0.99691
    -0.72384
    -0.53967
    -0.27295
    -0.24754
     0.26050
     0.48277
     0.48277
     0.62249
     0.58438
     0.66694
     0.72410
     0.62884
     0.69870
     0.57168
     0.67329
     0.59074
     0.61614
     0.53993
     0.41927
     0.32401
     0.46372
     0.66059
     0.51453
     0.33036
     0.36846
     0.34941
     0.41292
     0.34941
     0.36846
     0.40022
     0.40657
     0.39387
     0.29226
     0.22240
     0.32401
     0.13984
     0.17795
     0.40022
     0.27956
     0.00648
     0.16524
     0.19700
     0.20970
     0.10174
     0.14619
     0.15254
     0.08904
     0.13984
     0.14619
     0.05728
    -0.01892
    -0.07608
    -0.10148
     0.22875
     0.17795
    -0.02527
    -0.06973
    -0.10783
    -0.05703
    -0.05703
    -0.10783
    -0.04432
    -0.07608
     0.01283
     0.05093
     0.08269
    -0.03797
    -0.11418
    -0.08878
     0.08269
     0.18430
    -0.09513
     0.06999
    -0.03162
     0.14619
     0.08904
    -0.03797
    -0.01892
     0.11444
    -0.06973
     0.02553
     0.04458
     0.03188
     0.06999
    -0.29835
    -0.15864
     0.13984
    -0.05703
     0.01918
     0.03188
    -0.09513
    -0.22849
    -0.21579
    -0.15864
    -0.11418
    -0.03797
    -0.10148
    -0.24754
    -0.03797
    -0.11418
    -0.18404
    -0.22849
     0.03823
    -0.15864
    -0.17769
    -0.10783
    -0.06338
    -0.07608
    -0.08243
    -0.15864
     0.01283
    -0.00622
     0.08904
    -0.09513
    -0.11418
    -0.12688
    -0.04432
    -0.23484
     0.03188
     0.06999
    -0.07608
    -0.03162
     0.02553
     0.03188
     0.03823
    -0.17134
     0.06364
    -0.03797
     0.13349
     0.13349
     0.08904
     0.19065
     0.15889
     0.13349
     0.27321
     0.52088
     0.47642
     0.44467
     0.36846
     0.62249
     0.60344
     0.71775
     0.51453
     0.64154
     0.67964
     0.41927
    -0.10783
    -0.45076
    -1.03502
    -1.79709
    -2.10192
    -2.26068
    -2.57821
    -1.87330
    -1.51766
    -1.86695
    -2.17177
    -2.50201
    -2.25433
    -2.11462
    -1.70818
    -1.15568
    -0.83180
    -0.19674
     0.21605
     0.48913
     0.76220
     1.05433
     1.32105
     1.25755
     1.40361
     1.31470
     1.11148
     1.07973
     1.00352
     0.94637
     0.92097
     0.89556
     0.74315
     0.69870
     0.67329
     0.69870
     0.61614
     0.76855
     0.69870
     0.53993
     0.63519
     0.71775
     0.57803
     0.44467
     0.47007
     0.41927
     0.55263
     0.62249
     0.45102
     0.21605
     0.26050
     0.29861
     0.23510
     0.26050
     0.27321
     0.17160
     0.15254
     0.20970
     0.17795
     0.30496
    -0.05068
     0.22875
     0.00013
     0.15254
     0.10809
     0.00648
    -0.03797
    -0.00622
    -0.04432
     0.07634
     0.01283
     0.06999
    -0.13323
    -0.02527
    -0.01892
    -0.00622
    -0.16499
    -0.13323
     0.00013
     0.05728
    -0.08878
    -0.10783
    -0.04432
     0.00013
     0.06364
    -0.11418
    -0.06338
     0.00013
    -0.10148
    -0.04432
     0.01918
    -0.13323
    -0.03162
    -0.03797
    -0.01892
     0.05093
     0.00013
    -0.11418
    -0.01892
     0.00648
     0.10174
    -0.12688
     0.12079
    -0.05703
    -0.14593
     0.04458
     0.16524
     0.08904
    -0.06338
    -0.15228
    -0.03797
     0.10809
     0.12079
    -0.01892
    -0.08243
    -0.01892
     0.05728
    -0.01892
     0.12714
     0.17795
    -0.14593
    -0.16499
     0.09539
     0.12714
     0.01918
    -0.13958
    -0.05068
     0.07634
     0.22240
     0.17795
    -0.07608
     0.00648
    -0.11418
     0.06999
     0.07634
     0.21605
     0.05728
    -0.05068
     0.05093
     0.26050
     0.15254
     0.20335
     0.19700
     0.19700
     0.43197
     0.55263
     0.51453
     0.67964
     0.75585
     1.06703
     1.04163
     1.41631
     1.55603
     1.72114
     2.33715
     2.94681
     2.76899
     1.68939
    -1.30809
    -2.76238
    -3.55621
    -3.49270
    -3.28948
    -2.34324
    -1.50496
    -1.62562
    -2.01936
    -2.86399
    -3.72767
    -4.66121
    -4.59135
    -3.46095
    -2.16542
    -0.76194
     0.39387
     1.03528
     1.49252
     1.86085
     2.02597
     1.77830
     1.74019
     1.63223
     1.54332
     1.42901
     1.48617
     1.05433
     0.90191
     0.92097
     0.74315
     0.74950
     0.53358
     0.41927
     0.42562
     0.49548
     0.59074
     0.41927
     0.40022
     0.36211
     0.40022
     0.39387
     0.57803
     0.51453
     0.19700
     0.31766
     0.28591
     0.33036
     0.29226
     0.13349
     0.11444
     0.25415
     0.38752
     0.22875
     0.11444
     0.09539
     0.15254
     0.08269
     0.38117
     0.22240
     0.03188
     0.07634
     0.26050
     0.26050
     0.21605
     0.10174
     0.12714
     0.20335
     0.26685
     0.19065
     0.15254
     0.18430
    -0.01892
    -0.05703
     0.22240
     0.26685
     0.12079
    -0.03162
     0.05093
     0.05728
     0.14619
    -0.15864
    -0.05068
    -0.06973
     0.11444
     0.07634
     0.04458
    -0.12688
    -0.06338
    -0.05068
    -0.03162
     0.05728
     0.09539
    -0.29835
    -0.11418
     0.01918
     0.12079
    -0.05703
    -0.13323
    -0.02527
     0.23510
     0.20970
    -0.04432
    -0.03797
    -0.17134
    -0.13323
     0.02553
     0.09539
     0.01918
    -0.07608
    -0.04432
     0.04458
     0.11444
    -0.05068
    -0.20944
    -0.15228
    -0.05703
    -0.09513
    -0.05703
    -0.12688
    -0.16499
    -0.14593
    -0.18404
     0.08269
     0.14619
    -0.18404
    -0.16499
    -0.03162
    -0.10148
    -0.07608
    -0.22849
    -0.15228
    -0.03797
    -0.06973
     0.11444
     0.01283
    -0.08243
    -0.20309
    -0.25389
     0.00648
     0.13984
     0.00013
    -0.08243
    -0.01892
     0.24145
     0.27321
     0.24145
     0.29226
     0.31766
     0.59709
     0.89556
     0.93367
     0.95272
     1.14324
     1.07338
     1.65764
     2.24824
     2.55307
     2.12758
     1.28930
    -1.09217
    -2.64807
    -4.11506
    -4.14681
    -3.17517
    -2.12732
    -2.09557
    -1.32715
    -2.07017
    -3.12436
    -4.14681
    -4.64851
    -4.08330
    -2.95290
    -2.03206
    -0.55872
     0.46372
     1.13054
     1.37186
     1.78465
     1.84815
     1.98152
     2.01962
     1.98787
     1.67034
     1.54332
     1.14959
     1.04163
     0.95907
     0.92097
     0.78125
     0.51453
     0.45102
     0.45737
     0.53993
     0.28591
     0.40022
     0.43832
     0.43832
     0.41927
     0.41292
     0.27321
     0.26685
     0.24145
     0.40657
     0.52723
     0.29861
     0.05728
     0.12079
     0.12079
     0.10809
    -0.05703
    -0.13323
    -0.11418
    -0.21579
    -0.16499
    -0.14593
    -0.11418
    -0.22214
    -0.36821
    -0.46346
    -0.11418
    -0.15228
    -0.22214
    -0.14593
    -0.15864
    -0.10783
    -0.15228
    -0.15864
    -0.06973
    -0.26025
     0.05728
    -0.08878
    -0.05068
    -0.03162
    -0.14593
    -0.26660
    -0.00622
     0.10174
    -0.01257
    -0.17134
    -0.10783
    -0.15864
    -0.01257
    -0.29200
    -0.05703
    -0.22214
    -0.09513
    -0.19039
    -0.18404
    -0.13958
    -0.19674
    -0.39996
    -0.24119
    -0.14593
    -0.22214
    -0.36821
    -0.39361
    -0.28565
    -0.32375
    -0.26025
    -0.28565
    -0.39996
    -0.27930
    -0.33010
    -0.27295
    -0.28565
    -0.47617
    -0.50792
    -0.39361
    -0.18404
    -0.24119
    -0.39996
    -0.32375
    -0.29200
    -0.31105
    -0.33010
    -0.26025
    -0.24754
    -0.22849
    -0.19674
    -0.30470
    -0.28565
    -0.22214
    -0.32375
    -0.22214
     0.00013
    -0.01257
    -0.12688
    -0.15864
    -0.14593
    -0.15228
    -0.10783
    -0.10148
     0.00013
    -0.17134
     0.02553
    -0.13958
    -0.06973
     0.13984
     0.12714
    -0.13323
     0.17160
     0.22875
     0.11444
     0.34306
     0.38752
     0.36846
     0.58438
     0.53993
     0.80666
     0.97812
     1.11148
     1.04163
     1.02893
     1.20039
     1.24485
     0.78760
     0.10809
    -0.50792
    -1.08582
    -2.20988
    -2.73698
    -2.50836
    -2.64172
    -2.52741
    -2.19083
    -2.37499
    -2.74968
    -2.96560
    -3.23868
    -3.06721
    -2.58456
    -2.09557
    -1.18108
    -0.32375
     0.07634
     0.33671
     0.91462
     1.23215
     1.28930
     1.39726
     1.36551
     1.50522
     1.41631
     1.33375
     1.05433
     0.89556
     1.01622
     0.93367
     0.73680
     0.94002
     0.80030
     0.58438
     0.73045
     0.69234
     0.68599
     0.55263
     0.47007
     0.64154
     0.60344
     0.48277
     0.47007
     0.42562
     0.39387
     0.35576
     0.10809
     0.33671
     0.35576
     0.21605
     0.10809
     0.05728
     0.03823
    -0.03797
    -0.10783
     0.00648
     0.13984
    -0.02527
     0.02553
    -0.12688
     0.01283
     0.03188
    -0.03162
    -0.11418
     0.03823
    -0.01257
    -0.10148
     0.08269
     0.12714
    -0.02527
    -0.04432
     0.07634
     0.13984
     0.19065
     0.10174
    -0.07608
    -0.01257
     0.03823
     0.08269
     0.05728
     0.22240
     0.03823
    -0.00622
     0.20970
     0.26050
     0.00013
    -0.12053
    -0.11418
     0.05093
     0.10809
     0.08269
    -0.06973
    -0.09513
    -0.07608
     0.08269
    -0.15228
    -0.01892
    -0.08878
    -0.12688
     0.01283
    -0.02527
    -0.11418
    -0.13958
    -0.18404
    -0.05068
    -0.07608
     0.07634
    -0.04432
    -0.12053
    -0.11418
    -0.12688
    -0.24119
    -0.01892
     0.04458
    -0.13958
    -0.14593
    -0.01257
    -0.15228
    -0.12053
    -0.34280
    -0.06973
    -0.03797
    -0.12053
    -0.05068
    -0.20944
    -0.34915
    -0.19039
    -0.24119
    -0.05703
     0.00013
    -0.01892
    -0.19674
    -0.05703
    -0.01257
    -0.16499
    -0.13958
    -0.16499
     0.03823
    -0.02527
     0.10809
     0.03188
    -0.00622
    -0.00622
    -0.03162
     0.03823
     0.19700
     0.15889
     0.01283
     0.19700
     0.21605
     0.17795
     0.13349
     0.18430
     0.10174
     0.22240
     0.35576
    -0.05703
    -0.21579
    -0.24754
    -0.17134
    -0.36821
    -0.27930
    -0.48887
    -0.93976
    -0.87625
    -0.87625
    -0.90801
    -1.09217
    -1.16838
    -1.12393
    -1.00962
    -0.85085
    -0.95246
    -0.93341
    -0.77464
    -0.74289
    -0.65398
    -0.22214
    -0.13958
    -0.28565
    -0.00622
     0.12714
     0.31131
     0.26685
     0.18430
     0.08904
     0.29861
     0.40657
     0.63519
     0.25415
     0.38752
     0.27956
     0.22875
     0.28591
     0.49548
     0.36846
     0.17795
     0.30496
     0.41927
     0.43197
     0.33671
     0.24145
     0.29226
     0.34306
     0.32401
     0.31131
     0.29226
     0.06364
     0.19700
     0.08904
     0.33671
     0.20970
     0.01283
     0.13349
     0.06999
     0.07634
     0.02553
    -0.03162
    -0.03797
     0.04458
     0.10809
     0.09539
     0.00013
     0.02553
     0.13349
    -0.03797
     0.26050
     0.20970
    -0.03162
    -0.08878
     0.11444
     0.26685
     0.18430
     0.00648
    -0.02527
     0.05728
     0.11444
     0.13349
     0.03188
    -0.15864
    -0.16499
    -0.24754
    -0.08243
     0.13349
    -0.20309
    -0.26025
    -0.12688
     0.00013
    -0.04432
    -0.17134
    -0.28565
    -0.26660
    -0.09513
     0.03188
    -0.08243
    -0.17134
    -0.25389
    -0.05068
    -0.18404
     0.11444
     0.04458
    -0.23484
    -0.06973
    -0.02527
    -0.04432
    -0.06973
    -0.23484
    -0.06338
    -0.10148
     0.06999
    -0.03162
    -0.06338
    -0.12053
    -0.04432
    -0.19674
     0.06999
     0.09539
    -0.20309
    -0.15228
    -0.20944
     0.08269
    -0.03797
    -0.04432
    -0.12053
    -0.06973
    -0.03162
    -0.05068
    -0.15864
    -0.09513
    -0.24119
    -0.33010
     0.02553
     0.12079
    -0.09513
    -0.12688
    -0.10783
    -0.06338
    -0.04432
    -0.10783
    -0.18404
    -0.18404
    -0.05703
     0.10174
    -0.00622
    -0.05068
    -0.01257
    -0.16499
     0.05093
     0.24780
     0.12714
    -0.19039
     0.03823
     0.20970
     0.16524
     0.22240
    -0.11418
    -0.14593
    -0.07608
     0.03188
    -0.09513
    -0.34915
    -0.61588
    -0.67303
    -0.83815
    -0.55872
    -0.92706
    -1.00962
    -0.90801
    -0.91436
    -1.02867
    -0.89530
    -0.99691
    -0.90801
    -0.91436
    -0.63493
    -0.41901
    -0.37456
    -0.40631
    -0.31105
    -0.18404
     0.15254
     0.38752
     0.24145
     0.18430
     0.29226
     0.26050
     0.28591
     0.26685
     0.29226
     0.26050
     0.38752
     0.30496
     0.31131
     0.34306
     0.20970
    -0.06973
     0.17160
     0.30496
     0.25415
     0.11444
     0.06364
     0.03823
     0.22240
     0.08904
     0.12714
     0.06999
    -0.02527
     0.15889
     0.01283
     0.05728
    -0.03797
    -0.10148
    -0.10783
     0.19065
    -0.00622
    -0.04432
    -0.05703
     0.10809
    -0.06338
     0.00013
    -0.09513
     0.03823
    -0.08243
     0.06999
     0.02553
     0.01918
     0.07634
     0.03188
    -0.10783
     0.20335
     0.20970
     0.08269
    -0.05068
    -0.01257
     0.01918
     0.13984
     0.12714
     0.03188
     0.13349
     0.29226
     0.18430
     0.13984
     0.13984
     0.08269
    -0.14593
     0.20970
     0.19065
    -0.01892
     0.10809
    -0.01257
     0.05728
     0.05093
    -0.02527
    -0.03797
     0.06364
    -0.07608
     0.08269
    -0.08243
     0.07634
    -0.05068
    -0.13323
     0.03188
     0.13349
     0.01918
     0.02553
    -0.01892
    -0.05068
     0.00013
    -0.06338
    -0.00622
     0.13984
    -0.06973
    -0.02527
     0.05093
     0.13984
     0.04458
    -0.10148
    -0.20944
     0.08904
    -0.00622
    -0.13323
     0.00648
    -0.04432
    -0.10148
    -0.15864
     0.05728
    -0.11418
     0.01918
    -0.01892
    -0.13958
    -0.10148
    -0.09513
     0.00648
    -0.17134
    -0.01257
     0.17160
    -0.03797
     0.06999
     0.01918
    -0.00622
     0.07634
     0.10174
     0.22875
     0.36211
     0.49548
     0.41927
     0.51453
     0.53993
     0.95272
     0.71775
     1.07338
     1.35281
     1.18769
     1.59413
     1.83545
     2.39430
     2.26729
     1.16229
    -1.15568
    -2.72428
    -3.86103
    -4.19762
    -3.27043
    -2.08922
    -1.89870
    -1.39065
    -2.27973
    -3.34664
    -4.43259
    -4.64216
    -4.21667
    -3.13707
    -2.04476
    -0.98421
    -0.12053
     0.64789
     0.99082
     1.32105
     1.41631
     1.75924
     1.58143
     1.46712
     1.20674
     1.55603
     1.26390
     1.03528
     0.99717
     0.88921
     0.82571
     0.80030
     0.65424
     0.73680
     0.69234
     0.60979
     0.62249
     0.54628
     0.49548
     0.66694
     0.27956
     0.47007
     0.40657
     0.19700
     0.30496
     0.41292
     0.55898
     0.22875
     0.03823
     0.02553
     0.13349
     0.20335
     0.16524
     0.06999
     0.09539
     0.01283
    -0.05068
    -0.02527
     0.05728
    -0.10783
    -0.08878
     0.05093
     0.01283
    -0.02527
    -0.15864
    -0.16499
     0.01283
     0.01283
     0.03823
    -0.15864
    -0.10783
     0.01283
    -0.06338
    -0.01892
     0.08269
    -0.04432
    -0.16499
     0.00013
    -0.10783
    -0.01892
    -0.19674
    -0.13323
    -0.08243
    -0.05703
     0.01283
    -0.12053
    -0.08878
    -0.06338
    -0.15228
    -0.27295
     0.02553
    -0.02527
    -0.27295
    -0.24754
    -0.00622
    -0.08243
    -0.03162
    -0.13958
    -0.06973
    -0.06973
    -0.04432
    -0.14593
    -0.06338
    -0.19039
    -0.01257
    -0.27295
     0.12714
     0.06999
    -0.13958
    -0.06973
    -0.10783
    -0.01892
    -0.13323
    -0.20944
    -0.13958
    -0.03797
     0.05093
    -0.06338
    -0.07608
    -0.05703
    -0.12688
    -0.03162
    -0.08243
     0.04458
    -0.06338
    -0.12688
     0.08269
     0.03188
    -0.12053
    -0.03162
    -0.11418
     0.03188
     0.08269
     0.14619
     0.06999
    -0.15228
    -0.11418
     0.00648
    -0.12053
     0.22875
     0.04458
    -0.06973
     0.18430
     0.22240
     0.34306
     0.20970
     0.13349
     0.39387
     0.66059
     0.75585
     0.87016
     0.79395
     1.16229
     1.22579
     1.60683
     1.94341
     2.44511
     2.05772
     1.58778
    -0.61588
    -2.27338
    -3.15612
    -3.76577
    -3.39109
    -2.09557
    -1.74628
    -1.69548
    -2.17813
    -2.97830
    -3.74672
    -4.33733
    -3.90549
    -3.13071
    -2.52106
    -1.27634
    -0.07608
     0.60979
     1.19404
     1.35916
     1.57508
     1.53062
     1.79735
     1.63223
     1.44172
     1.20039
     1.18134
     0.89556
     0.95272
     0.93367
     0.57803
     0.38752
     0.47007
     0.45737
     0.41927
     0.22240
    -0.00622
     0.20335
     0.27321
     0.27321
     0.22875
     0.19700
     0.07634
     0.14619
     0.13984
     0.29861
     0.15889
    -0.01257
     0.05728
     0.15254
     0.20335
     0.03823
     0.00648
     0.12714
     0.13984
     0.29226
     0.19700
     0.16524
     0.03188
     0.05093
     0.02553
     0.34306
     0.27956
     0.12079
     0.10174
     0.20335
     0.27321
     0.23510
     0.06364
    -0.03797
     0.16524
     0.20970
     0.24145
     0.23510
     0.05093
    -0.00622
     0.08904
     0.33671
     0.34941
    -0.01257
    -0.01892
     0.23510
     0.12714
     0.18430
     0.07634
    -0.05068
     0.09539
     0.17795
     0.13349
     0.18430
     0.00648
    -0.16499
    -0.01892
     0.06364
     0.16524
     0.03188
    -0.12688
    -0.10783
    -0.03162
     0.05093
     0.01918
    -0.04432
    -0.06338
    -0.06338
    -0.00622
     0.05728
    -0.03162
    -0.08878
    -0.12053
    -0.15228
     0.09539
     0.12079
    -0.06338
    -0.05703
    -0.01257
     0.02553
    -0.01892
    -0.14593
    -0.13323
     0.00648
    -0.02527
    -0.00622
    -0.04432
     0.01918
    -0.06973
    -0.18404
     0.00013
     0.14619
    -0.03797
    -0.17134
    -0.13958
    -0.04432
    -0.07608
    -0.04432
    -0.08243
    -0.02527
     0.03823
     0.15889
     0.03823
    -0.05068
    -0.10783
    -0.10148
     0.00648
     0.35576
     0.22875
     0.15254
     0.19065
     0.40022
     0.50818
     0.76220
     0.53993
     0.69234
     0.99082
     1.18134
     1.42266
     1.40996
     1.72749
     1.68304
     1.23850
    -0.10783
    -1.27634
    -3.01005
    -3.84833
    -3.65146
    -2.68617
    -2.43850
    -1.61927
    -2.21623
    -3.12436
    -3.44189
    -3.96899
    -3.77213
    -3.35299
    -2.52106
    -1.70183
    -0.31740
     0.48913
     0.62249
     1.09243
     1.37186
     1.71479
     1.75924
     1.69574
     1.40361
     1.23850
     1.17499
     0.99717
     1.08608
     0.68599
     0.64789
     0.37481
     0.52088
     0.59709
     0.48277
     0.31131
     0.53993
     0.24780
     0.34306
     0.30496
     0.32401
     0.25415
     0.23510
     0.24145
     0.25415
     0.22875
     0.10174
    -0.09513
     0.14619
     0.24145
     0.14619
    -0.02527
    -0.04432
    -0.04432
     0.16524
    -0.04432
    -0.07608
     0.10809
     0.12079
     0.06364
     0.03188
     0.05728
     0.01283
     0.08904
    -0.17134
     0.18430
     0.09539
    -0.05068
     0.00648
    -0.04432
     0.12079
    -0.01257
     0.05093
    -0.00622
     0.04458
    -0.02527
     0.09539
     0.04458
     0.10809
     0.09539
    -0.17134
     0.13984
     0.24145
     0.07634
    -0.03797
    -0.03162
     0.10174
     0.10809
     0.05093
     0.00013
     0.07634
     0.05093
     0.05093
     0.01918
     0.06364
     0.12714
    -0.08243
     0.00013
     0.16524
     0.08269
    -0.05703
     0.00648
     0.02553
     0.12714
    -0.12688
     0.13349
    -0.01257
     0.10809
     0.05093
     0.01918
     0.00648
    -0.01257
    -0.17769
    -0.12053
     0.07634
     0.08904
     0.00648
    -0.01257
    -0.15864
    -0.03162
     0.03823
    -0.01257
     0.01283
     0.01918
     0.04458
     0.01918
     0.06999
    -0.01257
     0.05728
    -0.11418
     0.15254
     0.17160
    -0.03797
     0.06364
     0.08269
     0.08904
    -0.05068
     0.03823
     0.15254
     0.17160
     0.24145
     0.22875
     0.27956
     0.41292
     0.31766
     0.22240
     0.50818
     0.83206
     0.74315
     0.94002
     0.85746
     1.11148
     1.29565
     1.38456
     1.68939
     1.85450
     2.30540
     2.07677
     1.49887
    -0.36821
    -1.91140
    -3.29583
    -3.72767
    -2.93385
    -2.15272
    -2.13367
    -1.42875
    -2.24163
    -2.85129
    -3.93724
    -4.15316
    -3.91184
    -3.27043
    -2.21623
    -1.17473
    -0.22849
     0.58438
     0.97177
     1.09243
     1.50522
     1.55603
     1.57508
     1.58143
     1.52427
     1.44807
     1.03528
     0.97177
     1.01622
     0.81301
     0.77490
     0.59074
     0.49548
     0.45737
     0.29226
     0.24145
     0.41292
     0.38117
     0.22875
     0.24780
     0.32401
     0.13349
     0.08269
     0.01918
     0.19700
     0.12714
     0.15889
     0.02553
    -0.05068
     0.11444
     0.05093
    -0.12688
     0.07634
     0.08269
    -0.08878
     0.00648
    -0.01257
     0.08269
    -0.01892
    -0.24119
    -0.03162
     0.03188
     0.17160
    -0.03797
    -0.01892
    -0.08878
     0.06999
    -0.14593
    -0.03797
     0.14619
    -0.08878
    -0.10148
    -0.01892
    -0.08243
    -0.06338
    -0.11418
    -0.19039
    -0.17134
    -0.14593
    -0.05068
    -0.29200
    -0.26660
    -0.29835
    -0.15864
    -0.26660
    -0.09513
    -0.17134
    -0.38091
    -0.07608
    -0.13958
    -0.10148
    -0.27295
    -0.26025
    -0.05068
     0.06364
     0.07634
    -0.07608
    -0.07608
    -0.06338
     0.13984
    -0.13323
     0.06364
     0.02553
    -0.11418
    -0.00622
     0.01918
    -0.02527
    -0.06973
    -0.22214
    -0.09513
     0.01918
    -0.04432
    -0.14593
    -0.22849
    -0.18404
    -0.19039
    -0.31105
    -0.15228
     0.02553
    -0.29835
    -0.22214
    -0.06338
    -0.06338
    -0.10148
    -0.22214
    -0.20309
    -0.02527
     0.17160
     0.14619
    -0.05703
    -0.05068
    -0.00622
     0.05728
     0.08904
     0.36846
     0.23510
     0.08269
     0.18430
     0.26050
     0.27321
     0.06999
     0.12079
     0.24780
     0.24145
     0.34306
     0.21605
     0.13349
     0.19065
     0.22240
     0.16524
     0.49548
     0.32401
     0.26050
     0.48277
     0.55898
     0.66059
     0.53358
     0.49548
     0.55898
     0.40022
     0.55263
     0.40022
     0.28591
     0.14619
    -0.05068
    -0.39361
    -0.41901
    -0.52062
    -1.29539
    -1.19378
    -0.95246
    -0.98421
    -1.20648
    -1.39700
    -1.46051
    -1.37160
    -1.09852
    -1.21283
    -0.97786
    -0.86355
    -0.66668
    -0.53332
    -0.24119
     0.07634
     0.08269
     0.20335
     0.32401
     0.53358
     0.43832
     0.36211
     0.40657
     0.49548
     0.66694
     0.66694
     0.49548
     0.37481
     0.53993
     0.43832
     0.38117
     0.63519
     0.50183
     0.29226
     0.44467
     0.54628
     0.51453
     0.43197
     0.22240
     0.36846
     0.18430
     0.18430
     0.45737
     0.31131
     0.15254
     0.24145
     0.10809
     0.41927
     0.26050
     0.03188
     0.11444
     0.34306
     0.29226
     0.32401
     0.19065
     0.17160
     0.34306
     0.37481
     0.40022
     0.12079
     0.17795
     0.24145
     0.17160
     0.19700
     0.29226
     0.04458
     0.05093
     0.10809
     0.20970
     0.17795
     0.06364
    -0.04432
    -0.00622
     0.20335
     0.26050
    -0.02527
    -0.05703
     0.00013
     0.00013
     0.05093
     0.17160
     0.08269
    -0.05068
     0.04458
     0.14619
     0.21605
    -0.08243
    -0.08878
    -0.05703
    -0.00622
     0.22240
     0.09539
     0.10174
    -0.04432
     0.03823
     0.09539
     0.28591
     0.12079
     0.03823
     0.03823
     0.09539
     0.20970
     0.12079
    -0.05068
     0.08269
     0.13984
     0.18430
     0.22240
     0.08904
     0.05728
     0.00648
     0.00648
     0.27321
     0.19700
    -0.07608
     0.06364
    -0.02527
     0.12079
     0.14619
    -0.02527
    -0.08878
    -0.07608
     0.12079
    -0.01892
     0.13349
    -0.01257
    -0.10783
    -0.10783
     0.06364
     0.31766
     0.00013
     0.00648
    -0.02527
     0.06999
     0.10174
     0.14619
     0.08269
    -0.01257
     0.10809
     0.21605
     0.18430
     0.18430
     0.10809
     0.00013
     0.08904
     0.45102
     0.27956
     0.07634
     0.22875
     0.26685
     0.29226
     0.20970
     0.01918
    -0.03797
     0.03823
     0.13984
     0.08269
    -0.12688
    -0.41266
    -0.62223
    -0.52697
    -0.38726
    -0.65398
    -0.79370
    -0.64128
    -0.78734
    -0.74289
    -0.83815
    -0.86355
    -0.81275
    -0.76829
    -0.59683
    -0.43806
    -0.39361
    -0.46981
    -0.33645
    -0.29200
    -0.01892
     0.14619
    -0.00622
     0.12079
     0.05093
     0.31131
     0.13349
     0.08269
     0.13349
     0.25415
     0.19065
     0.29861
     0.30496
     0.31766
     0.13349
     0.02553
     0.16524
     0.38752
     0.29226
     0.10809
     0.19700
     0.17160
     0.20335
     0.20335
     0.13984
     0.06999
     0.14619
     0.22875
     0.12079
     0.20970
     0.09539
    -0.03797
    -0.01892
     0.17160
     0.32401
     0.12714
     0.08904
     0.11444
     0.14619
     0.30496
     0.10174
     0.15254
     0.17795
     0.20970
     0.26685
     0.20970
     0.26050
     0.12714
     0.01918
     0.26685
     0.34306
     0.18430
     0.15254
     0.12079
     0.06999
     0.16524
     0.05093
     0.10809
     0.12714
     0.05093
     0.08904
     0.16524
    -0.03162
     0.06999
    -0.15864
     0.08269
     0.33671
     0.01283
     0.02553
     0.06999
    -0.02527
    -0.01892
     0.06364
     0.04458
     0.01918
     0.03823
     0.06364
     0.00648
     0.12714
     0.09539
    -0.09513
    -0.05068
     0.19700
     0.07634
     0.01918
     0.02553
     0.01283
     0.12714
    -0.02527
     0.08269
     0.05093
     0.08904
     0.11444
     0.02553
     0.02553
     0.10809
    -0.13958
    -0.03162
     0.21605
     0.12714
    -0.03797
     0.08904
    -0.06338
     0.07634
    -0.07608
    -0.00622
    -0.00622
    -0.01892
    -0.03162
    -0.13958
    -0.06973
    -0.01257
    -0.10783
    -0.26025
     0.06999
     0.02553
    -0.13323
    -0.08878
    -0.14593
    -0.08243
    -0.02527
    -0.12688
     0.02553
     0.07634
     0.14619
     1.09243
     0.26685
    -0.15228
    -0.08878
    -0.07608
     0.38117
     0.53993
     0.66059
     0.33036
     0.22240
     0.08904
     0.16524
    -0.14593
    -0.30470
    -0.35550
    -0.63493
    -0.90166
    -0.91436
    -1.28269
    -1.48591
    -1.30174
    -1.49226
    -1.48591
    -1.49226
    -1.36525
    -1.33985
    -1.25729
    -1.30174
    -1.13028
    -0.90166
    -0.62858
    -0.43171
    -0.22214
    -0.01892
     0.11444
     0.35576
     0.44467
     0.33671
     0.48913
     0.63519
     0.45737
     0.61614
     0.56533
     0.53358
     0.43832
     0.38117
     0.45737
     0.41927
     0.41927
     0.28591
     0.17160
     0.31766
     0.32401
     0.06999
     0.31766
     0.24780
     0.08904
     0.19065
     0.12714
     0.03823
    -0.00622
    -0.10783
     0.05093
     0.00648
    -0.06973
     0.03823
    -0.20309
    -0.08878
    -0.14593
    -0.13323
    -0.10783
     0.00013
    -0.17769
    -0.27295
    -0.05068
     0.01918
    -0.15864
    -0.20944
    -0.05068
    -0.05068
     0.04458
     0.10174
    -0.08878
    -0.08243
    -0.04432
    -0.06338
    -0.19039
     0.18430
     0.01283
    -0.08878
     0.04458
     0.02553
    -0.06973
    -0.06338
    -0.10148
    -0.06338
     0.00013
     0.01918
    -0.06973
     0.05728
    -0.04432
     0.01918
    -0.12053
     0.12079
     0.06999
    -0.00622
     0.10809
     0.04458
     0.07634
    -0.03162
    -0.01257
    -0.01892
     0.11444
     0.11444
     0.12714
    -0.01892
    -0.01257
     0.18430
    -0.03797
     0.14619
     0.15254
    -0.05703
     0.00648
     0.15254
     0.24780
     0.13984
    -0.01257
     0.01283
     0.06364
     0.13349
     0.12714
    -0.04432
    -0.04432
    -0.03162
    -0.05068
    -0.06973
     0.05093
    -0.03162
    -0.18404
    -0.00622
    -0.00622
    -0.07608
    -0.22214
    -0.24754
    -0.07608
    -0.03162
     0.06364
     0.03188
     0.04458
     0.02553
     0.00648
    -0.19674
    -0.01257
     0.01918
    -0.01892
     0.15254
     0.20335
     0.22875
     0.10809
     0.19065
     0.35576
     0.45102
     0.64154
     0.81301
     0.64789
     0.78760
     1.03528
     0.97812
     1.23850
     1.00352
     0.92097
     0.84476
     0.51453
    -0.40631
    -0.86355
    -2.03841
    -2.84494
    -2.76873
    -2.60362
    -3.06721
    -2.94020
    -3.22597
    -3.54350
    -3.53715
    -3.35934
    -3.27043
    -3.09896
    -2.80683
    -2.06381
    -1.23189
    -0.58413
    -0.43806
    -0.01892
     0.64154
     0.87651
     0.90826
     0.87016
     0.66694
     0.72410
     0.51453
     0.33036
     0.19065
    -0.17769
    -0.61588
    -0.66033
    -0.78734
    -0.88895
    -1.28904
    -1.44146
    -1.61927
    -1.46686
    -1.56212
    -1.82884
    -2.05111
    -2.07017
    -2.02571
    -2.10827
    -1.91775
    -2.03841
    -2.26068
    -2.27338
    -2.15907
    -2.08922
    -2.22893
    -2.41945
    -2.27338
    -2.21623
    -2.09557
    -2.20988
    -2.28609
    -2.27973
    -2.27338
    -2.33689
    -2.21623
    -2.21623
    -2.32419
    -2.45755
    -2.39405
    -2.10827
    -2.30514
    -2.45120
    -2.50836
    -2.45755
    -2.25433
    -2.23528
    -2.30514
    -2.48930
    -2.45120
    -2.50836
    -2.39405
    -2.39405
    -2.41945
    -2.66712
    -2.50201
    -2.48930
    -2.54646
    -2.69887
    -2.67347
    -2.64807
    -2.52741
    -2.66077
    -2.66077
    -2.71793
    -2.83224
    -2.79413
    -2.83224
    -2.56551
    -2.71158
    -3.07991
    -2.97195
    -2.72428
    -2.89574
    -2.92750
    -3.12436
    -3.13707
    -2.92115
    -2.85129
    -2.90209
    -3.13071
    -3.02911
    -3.13707
    -3.02275
    -2.79413
    -2.87669
    -3.02275
    -3.02275
    -2.85129
    -2.73063
    -2.82589
    -2.87034
    -2.83859
    -2.85129
    -2.57821
    -2.71158
    -2.81318
    -2.80048
    -2.89574
    -2.92115
    -2.59727
    -2.64172
    -2.67982
    -2.94655
    -2.81318
    -2.71158
    -2.59727
    -2.76873
    -2.81318
    -2.86399
    -2.65442
    -2.59091
    -2.57821
    -2.62902
    -2.69252
    -2.59091
    -2.53376
    -2.33689
    -2.27338
    -2.52106
    -2.27338
    -2.22893
    -2.14637
    -1.99396
    -2.08922
    -1.93680
    -1.58752
    -1.57482
    -1.51131
    -1.45416
    -1.77804
    -1.86695
    -1.82884
    -1.55577
    -1.96221
    -2.48930
    -2.95925
    -3.41014
    -3.41649
    -3.83563
    -4.29287
    -4.01980
    -4.01345
    -4.12776
    -4.34368
    -4.22302
    -4.34368
    -4.21667
    -4.19126
    -3.66417
    -3.08626
    -2.79413
    -2.71158
    -2.21623
    -1.83519
    -1.53672
    -1.35255
    -1.08582
    -1.08582
    -0.97786
    -0.86355
    -0.83815
    -0.92071
    -0.95881
    -1.25094
    -0.92706
    -0.90166
    -0.79370
    -1.29539
    -1.12393
    -1.18743
    -0.99056
    -1.01597
    -1.13028
    -1.16203
    -1.04772
    -1.07312
    -1.08582
    -1.15568
    -1.14933
    -1.49861
    -1.32079
    -1.06042
    -1.15568
    -1.34620
    -1.21919
    -1.34620
    -1.33985
    -1.40970
    -1.32715
    -1.39700
    -1.31444
    -1.30174
    -1.24459
    -1.23824
    -1.26364
    -1.30809
    -1.53036
    -1.13663
    -1.06042
    -1.19378
    -1.18743
    -1.23189
    -1.14298
    -1.13663
    -1.24459
    -1.04772
    -1.14933
    -1.09852
    -0.93976
    -0.95881
    -1.00962
    -1.14933
    -1.24459
    -0.94611
    -0.85720
    -0.95246
    -1.02867
    -0.88895
    -0.95881
    -0.97151
    -1.07947
    -0.84450
    -0.86990
    -1.00962
    -0.84450
    -0.92071
    -0.75559
    -0.97151
    -1.09217
    -0.94611
    -0.73019
    -0.74924
    -0.84450
    -0.80640
    -0.94611
    -0.73019
    -0.80005
    -0.76829
    -0.83180
    -0.72384
    -0.81275
    -0.68574
    -0.64763
    -0.78099
    -0.92706
    -0.84450
    -0.59048
    -0.59048
    -0.73654
    -0.71749
    -0.71749
    -0.71114
    -0.63493
    -0.75559
    -0.57777
    -0.62223
    -0.70479
    -0.62223
    -0.69209
    -0.62858
    -0.71749
    -0.82545
    -0.54602
    -0.41266
    -0.62858
    -0.74289
    -0.66033
    -0.57142
    -0.55872
    -0.62858
    -0.55237
    -0.55872
    -0.60318
    -0.62858
    -0.48252
    -0.31740
    -0.40631
    -0.49522
    -0.33010
    -0.20309
    -0.22214
    -0.25389
    -0.08243
    -0.11418
    -0.02527
    -0.12688
     0.22875
     0.30496
     0.10809
     0.22875
     0.01918
    -0.06973
    -0.23484
    -0.38091
    -0.80640
    -0.91436
    -1.35890
    -1.80344
    -1.84154
    -2.00666
    -2.23528
    -2.27338
    -2.14002
    -2.05746
    -2.04476
    -2.01936
    -2.00031
    -1.96221
    -1.56847
    -1.33985
    -1.00962
    -0.36821
    -0.12688
     0.01918
     0.38752
     0.47007
     0.66694
     0.57803
     0.57168
     0.71140
     0.78125
     0.72410
     0.63519
     0.49548
     0.52088
     0.57168
     0.34306
     0.42562
     0.47007
     0.31766
     0.31131
     0.41292
     0.36846
     0.19700
     0.26685
     0.26685
     0.34306
     0.27321
     0.28591
     0.09539
     0.20970
     0.14619
    -0.02527
     0.19065
     0.25415
     0.05093
     0.10174
     0.07634
     0.05728
     0.03823
     0.03188
     0.00013
     0.05093
     0.06364
     0.05093
     0.01283
    -0.00622
     0.14619
    -0.00622
     0.06999
     0.17795
     0.12714
     0.01918
     0.06999
     0.12079
     0.19065
    -0.06973
    -0.03797
     0.17795
     0.15254
     0.21605
    -0.04432
     0.03823
     0.17160
     0.11444
     0.00648
     0.13349
     0.06364
     0.00648
     0.06364
     0.20970
     0.19065
     0.00648
     0.01283
     0.10174
     0.17795
     0.16524
     0.03823
     0.10174
     0.05728
     0.19065
    -0.02527
     0.12714
     0.10809
     0.10809
     0.06364
     0.19700
     0.09539
     0.16524
    -0.08878
     0.06999
     0.12079
     0.20335
     0.19065
     0.13349
     0.15254
     0.04458
     0.03823
     0.08904
     0.32401
     0.12079
     0.03188
     0.12714
     0.23510
     0.02553
     0.06364
    -0.00622
     0.20970
     0.20335
     0.22240
    -0.00622
     0.01283
     0.00013
     0.13349
     0.03188
     0.09539
     0.05093
    -0.01257
     0.06364
     0.19700
     0.09539
     0.03823
    -0.10783
     0.16524
     0.20335
     0.24145
     0.15254
     0.17795
     0.36846
     0.36211
     0.40022
     0.82571
     0.80030
     0.73045
     1.05433
     1.15594
     1.36551
     1.60048
     1.60683
     2.07042
     2.45781
     2.18473
     0.02553
    -1.94315
    -3.05451
    -3.73402
    -3.32123
    -2.06381
    -1.71453
    -1.26364
    -1.60657
    -2.67347
    -3.29583
    -3.93089
    -4.00710
    -3.21962
    -1.79074
    -0.89530
    -0.02527
     0.61614
     1.16229
     1.54968
     1.77195
     1.84180
     2.05772
     1.76560
     1.76560
     1.53697
     1.40361
     1.34646
     1.09243
     0.79395
     0.81936
     0.85746
     0.92732
     0.67964
     0.66694
     0.53993
     0.62249
     0.47007
     0.82571
     0.60344
     0.33036
     0.45102
     0.45737
     0.50183
     0.46372
     0.31131
     0.38752
     0.36211
     0.50183
     0.37481
     0.27956
     0.34306
     0.23510
     0.20335
     0.40022
     0.33671
     0.26685
     0.28591
     0.36211
     0.36846
     0.30496
     0.15254
     0.16524
     0.36211
     0.28591
     0.41927
     0.21605
     0.27321
     0.24145
     0.26050
     0.37481
     0.36846
     0.24780
     0.18430
     0.29861
     0.40022
     0.34306
     0.23510
     0.11444
     0.23510
     0.32401
     0.47007
     0.33036
     0.22240
     0.17160
     0.24145
     0.19065
     0.47007
     0.29226
     0.21605
     0.26050
     0.36211
     0.43197
     0.32401
     0.19700
     0.27956
     0.31766
     0.38117
     0.41292
     0.31766
     0.26685
     0.20970
     0.12079
     0.48913
     0.45102
     0.15254
     0.28591
     0.25415
     0.36211
     0.36211
     0.30496
     0.13984
     0.29226
     0.31131
     0.41927
     0.29861
     0.12079
     0.27956
     0.12714
     0.35576
     0.47642
     0.24780
     0.10809
     0.13984
     0.36211
     0.27956
     0.10174
     0.31766
     0.20970
     0.36211
     0.38752
     0.30496
     0.32401
     0.29861
     0.13984
     0.37481
     0.52723
     0.39387
     0.38752
     0.45737
     0.68599
     0.74315
     0.65424
     0.65424
     0.87016
     1.07973
     1.37821
     1.66399
     1.68304
     1.88626
     1.96881
     2.30540
     3.06747
     3.37230
     2.45146
     0.88921
    -1.63832
    -3.82928
    -4.22937
    -3.72767
    -3.16247
    -2.70522
    -2.11462
    -2.24798
    -2.68617
    -3.65781
    -4.26112
    -4.65486
    -4.02615
    -3.06721
    -1.96221
    -0.70479
     0.84476
     1.99422
     2.51497
     2.64833
     2.79439
     2.61022
     2.50226
     2.55307
     2.08948
     1.98152
     1.66399
     1.37186
     1.39726
     1.42901
     1.27660
     1.06068
     0.83841
     0.86381
     0.82571
     0.80666
     0.59709
     0.58438
     0.64154
     0.59074
     0.62884
     0.53993
     0.39387
     0.33671
     0.40657
     0.62249
     0.51453
     0.27956
     0.31766
     0.29861
     0.38117
     0.37481
     0.23510
     0.36211
     0.31766
     0.46372
     0.38117
     0.38117
     0.34306
     0.20335
     0.28591
     0.43832
     0.52088
     0.29861
     0.33036
     0.38752
     0.52723
     0.51453
     0.39387
     0.38752
     0.47007
     0.55263
     0.50818
     0.42562
     0.43197
     0.48277
     0.28591
     0.65424
     0.82571
     0.53993
     0.51453
     0.47642
     0.64789
     0.50183
     0.47642
     0.36211
     0.55898
     0.48277
     0.54628
     0.59074
     0.43832
     0.45737
     0.26050
     0.31766
     0.60344
     0.36211
     0.45737
     0.34941
     0.24145
     0.26685
     0.35576
     0.45102
     0.31766
     0.41292
     0.20335
     0.31766
     0.28591
     0.17160
     0.01283
    -0.01257
     0.26050
     0.20335
     0.12714
     0.12714
     0.03188
     0.06999
     0.05093
     0.08269
     0.07634
     0.03188
     0.10174
     0.01283
     0.11444
     0.26685
     0.04458
    -0.08878
     0.32401
     0.12714
     0.18430
     0.09539
     0.15889
     0.15889
     0.08269
     0.05728
     0.18430
     0.08904
     0.28591
     0.09539
     0.16524
     0.03823
     0.17795
    -0.00622
     0.26050
     0.32401
     0.36211
     0.32401
     0.44467
     0.55898
     0.70505
     0.81301
     1.10513
     1.37186
     1.63858
     1.85450
     1.91166
     2.47686
     2.43876
     2.76264
     2.10218
     0.43197
    -2.34959
    -4.03250
    -4.57865
    -4.56595
    -3.85468
    -2.46390
    -2.38134
    -2.29244
    -3.14342
    -4.33098
    -5.11210
    -5.20101
    -4.36273
    -3.11166
    -1.63197
    -0.34915
     0.81936
     1.49252
     2.01327
     2.33080
     2.48321
     2.40066
     2.37525
     2.21649
     2.03867
     1.73384
     1.57508
     1.43536
     1.45442
     1.32740
     0.97177
     1.19404
     1.19404
     1.17499
     1.04163
     1.04798
     0.97177
     0.92097
     0.76220
     0.88286
     0.81301
     0.73680
     0.63519
     0.65424
     0.73680
     0.57803
     0.52723
     0.45737
     0.66694
     0.48277
     0.51453
     0.45737
     0.36846
     0.33671
     0.24780
     0.40022
     0.36211
     0.30496
     0.36846
     0.26050
     0.30496
     0.12079
     0.14619
     0.10174
     0.36211
     0.05093
     0.08904
     0.17160
     0.23510
     0.26050
     0.06999
     0.07634
     0.24780
     0.25415
     0.15889
     0.15254
     0.10174
     0.17795
     0.08269
     0.10174
     0.25415
     0.20335
     0.03823
     0.22875
     0.13984
     0.14619
     0.05093
     0.00648
     0.08269
     0.09539
     0.20970
     0.12714
     0.12714
     0.20335
     0.13984
    -0.03797
     0.27321
     0.29861
     0.08269
     0.21605
     0.12079
     0.20335
     0.15254
     0.15254
     0.13984
     0.28591
     0.22875
     0.30496
     0.08904
     0.22875
     0.23510
     0.05093
     0.23510
     0.33036
     0.20335
     0.12714
     0.31131
     0.24145
     0.19065
     0.20970
     0.13349
     0.39387
     0.26050
     0.25415
     0.19700
     0.12079
     0.22875
     0.22240
     0.29861
     0.34941
     0.25415
     0.08904
     0.23510
     0.26685
     0.31131
     0.08269
     0.06364
     0.18430
     0.27956
     0.44467
     0.24780
     0.15889
     0.41927
     0.45737
     0.37481
     0.69234
     0.70505
     0.52088
     0.78125
     1.05433
     1.18769
     1.20039
     1.33375
     1.35916
     1.64493
     1.38456
     1.45442
     1.18769
     0.86381
    -0.24119
    -0.77464
    -1.81614
    -2.56551
    -2.80048
    -2.54011
    -2.45120
    -2.15272
    -2.31784
    -2.62902
    -3.13071
    -3.09896
    -2.97830
    -2.55281
    -2.03206
    -1.30809
    -0.48887
     0.14619
     0.74315
     1.27660
     1.46077
     1.54968
     1.82275
     1.82275
     1.74019
     1.57508
     1.53062
     1.53062
     1.35916
     1.27025
     1.14324
     0.99082
     1.00987
     0.85111
     0.81301
     0.97177
     0.78760
     0.54628
     0.80030
     0.73045
     0.73680
     0.60344
     0.48277
     0.51453
     0.71140
     0.65424
     0.55263
     0.46372
     0.55898
     0.41292
     0.30496
     0.58438
     0.51453
     0.22875
     0.34941
     0.38117
     0.55263
     0.44467
     0.20970
     0.23510
     0.27321
     0.46372
     0.34941
     0.38117
     0.22240
     0.24145
     0.26050
     0.43832
     0.50183
     0.23510
     0.10809
     0.40022
     0.41292
     0.35576
     0.19700
     0.23510
     0.25415
     0.41927
     0.52723
     0.33671
     0.32401
     0.22240
     0.17160
     0.26050
     0.62249
     0.41927
     0.31766
     0.37481
     0.45737
     0.36211
     0.31131
     0.18430
     0.36846
     0.46372
     0.49548
     0.26685
     0.35576
     0.20335
     0.30496
     0.16524
     0.45737
     0.31766
     0.10809
     0.26685
     0.12714
     0.36211
     0.18430
     0.05728
     0.11444
     0.19065
     0.33671
     0.27321
     0.19700
     0.21605
     0.05093
     0.03188
     0.33671
     0.33671
     0.12079
     0.16524
     0.16524
     0.27956
     0.24780
     0.16524
     0.11444
     0.12714
     0.23510
     0.25415
     0.22240
     0.01283
     0.13984
     0.00013
     0.16524
     0.24780
     0.08269
     0.05093
     0.07634
     0.12714
     0.15254
     0.22875
    -0.13323
     0.19700
     0.17160
     0.25415
     0.20970
     0.31131
     0.22240
     0.18430
     0.33671
     0.58438
     0.53993
     0.42562
     0.48277
     0.62884
     0.91462
     0.60344
     0.67329
     0.61614
     0.70505
     0.50183
     0.22240
    -0.09513
    -0.41266
    -0.91436
    -1.55577
    -1.32079
    -1.47321
    -1.98761
    -1.75264
    -1.76534
    -1.58752
    -1.77169
    -1.92410
    -1.78439
    -1.61292
    -1.33350
    -1.02232
    -0.62858
    -0.31105
     0.01918
     0.21605
     0.73045
     1.04798
     0.97812
     0.95907
     0.90191
     1.00987
     1.00352
     0.92732
     0.71775
     0.82571
     0.90191
     0.92097
     0.72410
     0.69234
     0.65424
     0.56533
     0.59074
     0.80666
     0.55263
     0.53358
     0.59709
     0.58438
     0.55898
     0.57803
     0.52723
     0.55898
     0.37481
     0.54628
     0.54628
     0.36846
     0.28591
     0.18430
     0.33671
     0.57803
     0.40657
     0.20970
     0.20335
     0.16524
     0.22875
     0.25415
     0.18430
     0.17795
     0.22875
     0.24145
     0.21605
     0.27321
     0.15889
     0.16524
     0.00013
     0.33036
     0.26050
     0.14619
     0.11444
     0.10174
     0.02553
     0.21605
     0.00648
     0.13349
     0.14619
     0.11444
     0.13349
     0.14619
     0.12079
     0.10174
    -0.14593
     0.15889
     0.23510
     0.12079
     0.05728
     0.11444
     0.10809
     0.14619
     0.05093
    -0.00622
     0.02553
     0.05728
     0.04458
     0.13984
     0.00648
     0.00013
    -0.09513
    -0.00622
     0.12714
     0.06999
    -0.13323
    -0.06338
    -0.03162
    -0.00622
     0.00648
    -0.06338
     0.02553
    -0.05703
     0.01918
    -0.06973
    -0.02527
    -0.02527
     0.06364
     0.01283
     0.37481
     0.08904
    -0.04432
     0.05093
     0.05093
     0.16524
     0.10174
     0.12714
     0.13984
     0.14619
     0.09539
     0.31131
     0.12714
     0.13984
     0.18430
    -0.10148
     0.08269
     0.36846
     0.21605
     0.31766
     0.22875
     0.25415
     0.36846
     0.38117
     0.50818
     0.53358
     0.74950
     0.88286
     0.84476
     1.11783
     1.13689
     1.42901
     1.94976
     2.74994
     2.28634
     2.20379
     0.13349
    -1.52401
    -2.76238
    -3.34664
    -2.38770
    -1.79709
    -1.54307
    -1.13663
    -1.63197
    -1.94950
    -2.90209
    -3.58796
    -3.79118
    -3.21962
    -2.25433
    -1.26364
    -0.12053
     0.64789
     1.02258
     1.27660
     1.65764
     1.65128
     1.68939
     1.72114
     1.43536
     1.37821
     1.26390
     1.05433
     0.83206
     0.99082
     0.96542
     0.60979
     0.59074
     0.62249
     0.59709
     0.41292
     0.33036
     0.32401
     0.51453
     0.40022
     0.35576
     0.33036
     0.52723
     0.47007
     0.27956
     0.34306
     0.39387
     0.23510
     0.38752
     0.36211
     0.21605
     0.26050
     0.13984
     0.38752
     0.21605
     0.33671
     0.19700
     0.24780
     0.31766
     0.20335
     0.01283
     0.10809
     0.31766
     0.28591
     0.17160
     0.32401
     0.20970
     0.13984
     0.10174
     0.25415
     0.27956
     0.18430
     0.24780
     0.16524
     0.27321
     0.19700
     0.15254
     0.04458
     0.32401
     0.22240
     0.21605
     0.37481
     0.23510
     0.24780
     0.15254
     0.19065
     0.24145
     0.26685
     0.38752
     0.16524
     0.17795
     0.25415
     0.25415
     0.23510
     0.27321
     0.38117
     0.12714
     0.31131
     0.36211
     0.33036
     0.24145
     0.01918
     0.15889
     0.28591
     0.26685
     0.23510
     0.06999
     0.18430
     0.06999
     0.00648
     0.15889
     0.32401
     0.06364
     0.19065
     0.20970
     0.22875
     0.16524
     0.05093
     0.16524
     0.26685
     0.25415
     0.29861
     0.19065
     0.06999
     0.31766
     0.20335
     0.20970
     0.64789
     0.71775
     0.69870
     0.88286
     0.85746
     0.88286
     1.18769
     1.45442
     2.21014
     3.11827
     3.09287
     1.35281
     0.06999
    -2.45755
    -3.98805
    -4.17856
    -3.32758
    -3.39744
    -3.42284
    -3.38474
    -3.16882
    -3.84198
    -3.89279
    -4.47069
    -4.58500
    -3.97534
    -3.09896
    -2.37499
    -1.40335
     0.00648
     1.33375
     1.99422
     2.52767
     2.66738
     2.40066
     2.24189
     2.15933
     1.81640
     1.60683
     1.16229
     1.06068
     0.94002
     0.90191
     0.78760
     0.47007
     0.34306
     0.37481
     0.36211
     0.53993
     0.47007
     0.27956
     0.19700
     0.34306
     0.27956
     0.35576
     0.16524
     0.19065
     0.22240
     0.35576
     0.26685
     0.27956
     0.26685
     0.21605
     0.22240
     0.21605
     0.43832
     0.34941
     0.15889
     0.36211
     0.45102
     0.45102
     0.31766
     0.18430
     0.43197
     0.40022
     0.49548
     0.21605
     0.24145
     0.26050
     0.28591
     0.25415
     0.40657
     0.46372
     0.12079
     0.27321
     0.31131
     0.15254
     0.17795
     0.13349
     0.00648
     0.18430
     0.38752
     0.22875
     0.18430
     0.15889
     0.17160
     0.09539
     0.38117
     0.28591
    -0.04432
     0.22240
     0.24145
     0.38752
     0.25415
     0.05093
     0.18430
     0.23510
     0.41292
     0.38752
     0.10174
     0.15254
     0.16524
     0.19065
     0.33671
     0.37481
     0.28591
     0.17160
     0.39387
     0.38752
     0.57803
     0.43832
     0.27956
     0.39387
     0.50818
     0.52723
     0.54628
     0.74315
     0.52723
     0.70505
     0.88921
     1.35281
     1.18134
     0.98447
     1.13054
     0.81936
     0.80030
     0.59709
     0.06999
    -1.04772
    -1.56212
    -1.25729
    -1.45416
    -1.39065
    -1.60657
    -2.00666
    -3.07356
    -3.37839
    -3.11801
    -3.06086
    -2.27338
    -2.12097
    -1.61292
    -1.69548
    -1.68278
    -1.40335
    -0.89530
    -0.34915
     0.25415
     0.50818
     0.71775
     0.78125
     0.53358
     0.76220
     1.00987
     1.11148
     0.85746
     0.85746
     0.89556
     0.92732
     0.60979
     0.74950
     0.80030
     0.82571
     0.96542
     0.73680
     0.73680
     0.68599
     0.65424
     0.69234
     0.71775
     0.50818
     0.30496
     0.43832
     0.40657
     0.39387
     0.34306
     0.23510
     0.34306
     0.27956
     0.36211
     0.29861
     0.19065
     0.15889
     0.12079
     0.17795
     0.47007
     0.36846
     0.17795
     0.17160
     0.22875
     0.35576
     0.19065
     0.22875
     0.22875
     0.20335
     0.28591
     0.29861
     0.29861
     0.17795
    -0.00622
    -0.01892
     0.45102
     0.44467
     0.11444
     0.19700
     0.11444
     0.24780
     0.15254
     0.13984
     0.19065
     0.03188
     0.22240
     0.41927
     0.26685
     0.11444
     0.10809
     0.00013
     0.19065
     0.40022
     0.22240
     0.08904
     0.17795
     0.12079
     0.25415
     0.21605
     0.19065
     0.08269
     0.17160
     0.26050
     0.17795
     0.15889
     0.09539
     0.09539
     0.05728
     0.29226
     0.15889
     0.14619
     0.17795
     0.07634
     0.12079
     0.19700
     0.10174
     0.07634
     0.16524
     0.19065
     0.28591
     0.13349
     0.06364
     0.15254
     0.10174
     0.29861
     0.36211
     0.15889
     0.15889
     0.12714
     0.24145
     0.22240
     0.10809
     0.12714
     0.24145
     0.43197
     0.16524
     0.17160
     0.21605
     0.22875
    -0.05068
     0.34941
     0.44467
     0.41927
     0.17795
     0.40657
     0.52723
     0.60344
     0.64154
     0.69870
     0.62249
     0.79395
     0.81936
     0.90191
     1.01622
     0.83206
     0.55898
     0.76855
     1.06068
     1.05433
     0.38752
     0.17795
    -0.49522
    -0.73019
    -1.30809
    -1.99396
    -2.80683
    -2.88939
    -2.27338
    -1.81614
    -1.84154
    -2.43850
    -2.98465
    -2.69887
    -2.08922
    -1.87330
    -1.78439
    -1.29539
    -0.80640
    -0.13323
     0.32401
     0.57803
     0.95272
     1.31470
     1.30200
     1.39726
     1.44172
     1.35281
     1.30835
     1.00987
     1.15594
     1.10513
     0.85111
     0.78125
     0.88286
     0.77490
     0.62249
     0.57168
     0.56533
     0.50818
     0.46372
     0.65424
     0.60979
     0.45102
     0.43197
     0.27321
     0.52088
     0.53993
     0.43197
     0.43832
     0.39387
     0.32401
     0.32401
     0.33036
     0.26050
     0.32401
     0.28591
     0.43832
     0.29861
     0.30496
     0.17160
     0.11444
     0.14619
     0.34306
     0.25415
     0.21605
     0.24780
     0.06999
     0.00648
    -0.08878
     0.12714
     0.20335
     0.16524
     0.21605
     0.13349
     0.19065
     0.16524
     0.13984
    -0.06338
     0.19065
     0.37481
     0.27956
     0.37481
     0.29226
     0.26685
     0.24145
     0.32401
     0.29226
     0.37481
     0.42562
     0.12714
     0.33671
     0.36211
     0.40022
     0.08269
     0.22240
     0.22240
     0.30496
     0.20970
     0.17795
     0.27321
     0.24145
     0.05093
     0.34306
     0.37481
     0.33671
     0.26685
     0.24145
     0.26050
     0.29226
     0.19065
     0.29226
     0.35576
     0.20970
     0.22240
     0.43832
     0.38117
     0.31131
     0.08269
     0.15254
     0.27321
     0.31131
     0.24780
     0.19700
     0.31766
     0.19065
     0.13984
     0.15889
     0.37481
     0.26050
     0.21605
     0.33036
     0.32401
     0.33036
     0.34941
     0.41292
     0.30496
     0.53358
     0.77490
     0.65424
     0.85746
     0.74950
     0.71140
     0.88921
     1.02893
     1.20039
     0.91462
     0.74315
     0.48277
     0.06364
    -0.66033
    -1.26999
    -1.94950
    -2.20353
    -2.33689
    -2.17813
    -1.78439
    -1.94315
    -2.04476
    -2.94655
    -2.46390
    -2.10192
    -2.19718
    -1.85424
    -1.25094
    -0.88260
    -0.34915
     0.22240
     0.67964
     1.03528
     1.28930
     1.31470
     1.23215
     1.36551
     1.42901
     1.13054
     0.98447
     1.14324
     0.87016
     0.79395
     1.00987
     0.84476
     0.69870
     0.58438
     0.57168
     0.69870
     0.83206
     0.81936
     0.51453
     0.52723
     0.45102
     0.47642
     0.52723
     0.80030
     0.57168
     0.40022
     0.61614
     0.68599
     0.62884
     0.34941
     0.39387
     0.57168
     0.59709
     0.57803
     0.55263
     0.47007
     0.59074
     0.58438
     0.41292
     0.68599
     0.73045
     0.38117
     0.32401
     0.46372
     0.51453
     0.50183
     0.36211
     0.37481
     0.37481
     0.45737
     0.39387
     0.26685
     0.29861
     0.31131
     0.08904
     0.27321
     0.38117
     0.17795
     0.17160
     0.33671
     0.19065
     0.13984
     0.19065
     0.16524
     0.20970
     0.13349
     0.14619
     0.08269
     0.11444
     0.06364
     0.11444
     0.20335
     0.15254
     0.17795
    -0.03162
     0.25415
     0.20970
     0.14619
    -0.03797
    -0.06973
     0.17160
     0.26685
     0.28591
     0.01918
     0.01283
     0.01283
     0.12079
     0.15889
     0.24145
     0.14619
    -0.05068
     0.22240
     0.17160
     0.26685
     0.09539
    -0.07608
     0.06999
     0.31131
     0.48913
     0.24780
    -0.02527
     0.07634
     0.12079
     0.01918
     0.29226
     0.39387
     0.02553
     0.08269
     0.10174
     0.26050
     0.19065
    -0.03797
     0.01283
    -0.03162
     0.20970
     0.19065
    -0.08878
     0.09539
     0.01283
    -0.00622
     0.23510
     0.40022
     0.18430
    -0.08243
     0.19065
     0.35576
     0.36211
     0.39387
     0.53358
     0.76220
     0.74315
     1.16864
     1.42901
     1.60048
     1.79735
     2.20379
     2.76899
     3.13097
     2.83250
     2.13393
     1.94341
     1.72749
     0.60979
     0.32401
    -1.67643
    -5.83607
    -5.88687
    -5.12480
    -4.19762
    -2.55916
    -1.63832
    -2.75603
    -3.81023
    -4.62946
    -5.03589
    -4.57865
    -3.30853
    -1.53672
     0.15889
     1.37186
     2.26729
     2.87060
     3.17543
     3.35324
     3.21353
     2.86425
     2.55307
     2.28634
     1.79735
     1.84180
     1.49887
     1.16864
     0.87016
     0.90826
     0.81936
     0.88921
     0.56533
     0.48913
     0.53993
     0.82571
     0.66694
     0.60979
     0.41927
     0.27321
     0.26050
     0.44467
     0.47007
     0.43832
     0.23510
     0.24145
     0.35576
     0.36846
     0.38752
     0.26050
     0.24145
     0.26685
     0.40657
     0.34941
     0.32401
     0.33036
     0.26685
     0.21605
     0.52088
     0.54628
     0.27321
     0.29861
     0.36846
     0.35576
     0.33671
     0.27321
     0.28591
     0.36211
     0.38752
     0.27956
     0.34941
     0.34306
     0.26050
     0.06999
     0.24780
     0.34941
     0.04458
     0.27956
     0.27321
     0.23510
     0.15889
     0.16524
     0.16524
     0.20335
     0.29861
     0.11444
     0.15254
     0.17160
     0.12079
    -0.00622
     0.25415
     0.24780
     0.17160
     0.10809
     0.22875
     0.24780
     0.10174
    -0.00622
     0.05093
    -0.00622
     0.31131
     0.15889
     0.19065
     0.21605
     0.03188
    -0.00622
     0.22875
     0.38752
     0.12079
    -0.09513
     0.15889
     0.17160
     0.13349
     0.18430
     0.04458
     0.13349
     0.09539
     0.21605
     0.21605
     0.19065
     0.06364
     0.11444
    -0.05068
     0.22875
     0.33671
     0.15254
     0.06364
     0.08904
     0.31131
     0.33036
     0.30496
     0.09539
     0.09539
     0.30496
     0.23510
     0.29226
     0.32401
     0.20970
     0.13349
     0.36211
     0.59709
     0.45737
     0.46372
     0.48913
     0.49548
     0.81936
     0.58438
     0.87651
     1.16864
     1.07338
     1.27660
     1.76560
     1.95611
     2.26094
     2.81979
     3.15638
     2.68008
     1.47982
    -1.39700
    -3.16882
    -3.60701
    -3.04816
    -2.52106
    -1.49861
    -0.86990
    -1.25729
    -1.80344
    -2.87669
    -3.74037
    -3.82293
    -3.89279
    -3.01005
    -1.35890
    -0.10783
     0.81301
     1.58778
     2.07042
     2.22284
     2.31175
     2.13393
     2.08313
     1.89896
     1.73384
     1.51792
     1.22579
     1.08608
     1.02893
     0.74315
     0.71775
     0.73045
     0.30496
     0.29226
     0.29226
     0.17795
     0.17795
    -0.01257
    -0.01257
    -0.07608
     0.00648
     0.10174
     0.14619
     0.16524
     0.04458
    -0.01257
     0.19700
     0.27321
     0.26685
     0.12714
     0.22240
     0.19065
     0.36211
     0.36846
     0.42562
     0.26050
     0.26050
     0.24780
     0.34941
     0.43832
     0.35576
     0.24145
     0.16524
     0.33036
     0.43197
     0.33671
     0.37481
     0.18430
     0.24145
     0.18430
     0.16524
     0.23510
     0.21605
     0.15889
     0.01918
     0.28591
     0.22875
     0.09539
     0.07634
     0.22875
     0.26685
     0.14619
     0.12079
     0.26685
     0.22875
     0.12714
     0.12714
     0.41927
     0.35576
     0.36846
     0.26685
     0.21605
     0.24145
     0.25415
     0.11444
     0.35576
     0.41927
     0.29861
     0.19065
     0.36211
     0.24780
     0.29861
     0.16524
     0.26685
     0.35576
     0.37481
     0.24780
     0.34941
     0.27321
     0.23510
     0.22240
     0.34941
     0.32401
     0.29226
     0.19065
     0.25415
     0.22240
     0.20335
     0.12079
     0.22240
     0.27321
     0.19065
     0.16524
     0.27321
     0.21605
     0.07634
     0.11444
     0.13984
     0.29226
     0.17160
     0.08269
     0.17795
     0.12714
     0.06364
     0.19700
     0.22240
     0.19700
     0.15889
     0.20970
     0.08904
     0.13984
     0.14619
     0.18430
     0.00648
     0.20335
     0.19700
     0.17160
     0.32401
     0.20970
     0.17160
     0.05093
     0.05728
     0.15889
     0.21605
     0.29226
     0.12079
     0.11444
     0.14619
     0.22875
     0.16524
     0.22240
     0.06999
     0.12714
     0.10174
     0.19700
     0.21605
     0.17795
     0.01283
     0.09539
     0.29226
     0.45737
     0.18430
     0.15889
     0.22875
     0.29861
     0.29226
     0.22875
     0.50818
     0.37481
     0.39387
     0.58438
     0.94002
     1.20674
     1.10513
     1.13054
     1.33375
     1.60683
     1.54332
     1.44807
     1.49887
     1.21944
     0.10809
    -0.24119
     0.10174
    -1.23824
    -2.79413
    -3.81658
    -4.10236
    -3.70862
    -2.78143
    -2.00666
    -2.23528
    -3.11166
    -3.51175
    -3.35299
    -3.02911
    -2.45120
    -1.47956
    -0.46981
     0.55263
     1.23215
     1.54332
     2.07042
     2.24824
     2.33715
     2.33080
     2.21014
     2.13393
     1.92436
     1.84180
     1.56873
     1.25120
     1.34011
     1.26390
     1.06703
     1.03528
     1.05433
     0.82571
     0.89556
     0.83206
     0.92732
     0.57168
     0.48913
     0.52088
     0.69870
     0.55898
     0.57803
     0.46372
     0.32401
     0.43197
     0.44467
     0.45737
     0.52088
     0.30496
     0.25415
     0.29226
     0.41292
     0.45737
     0.13349
     0.06364
     0.26050
     0.40657
     0.49548
     0.17160
     0.06364
     0.05728
     0.11444
    -0.01257
     0.38752
     0.24145
     0.03823
     0.13349
     0.19700
     0.26685
     0.14619
     0.08269
     0.11444
     0.18430
     0.22240
     0.21605
     0.05093
     0.20970
     0.12714
     0.20970
     0.32401
     0.43197
     0.12079
     0.16524
     0.28591
     0.35576
     0.34306
     0.13984
     0.26050
     0.26685
     0.41292
     0.34306
     0.27956
     0.38752
     0.31766
     0.08269
     0.29226
     0.47007
     0.21605
     0.14619
     0.36846
     0.26050
     0.25415
     0.23510
     0.30496
     0.31131
     0.39387
     0.33036
     0.25415
     0.26685
     0.17795
     0.27321
     0.29861
     0.43832
     0.29226
     0.18430
     0.27956
     0.41292
     0.29226
     0.21605
     0.19700
     0.23510
     0.23510
     0.29861
     0.31131
     0.15889
     0.13984
     0.26050
     0.19700
     0.48913
     0.31131
     0.08269
     0.25415
     0.24780
     0.39387
     0.29226
     0.06364
     0.14619
     0.31766
     0.31131
     0.43832
     0.33671
     0.19700
     0.14619
     0.13984
     0.41292
     0.48913
     0.17160
     0.11444
     0.18430
     0.37481
     0.41292
     0.37481
     0.20970
     0.22240
     0.27321
     0.38752
     0.28591
     0.20970
     0.27956
     0.11444
     0.31131
     0.51453
     0.45737
     0.20335
     0.17160
     0.34306
     0.36846
     0.36846
     0.19700
     0.37481
     0.53358
     0.62249
     0.61614
     0.81301
     0.69234
     0.61614
     0.69870
     1.22579
     1.14324
     1.23850
     1.18134
     1.27660
     1.27025
     1.39091
     0.88921
     0.03823
    -0.25389
    -0.25389
    -0.39996
    -0.58413
    -0.43806
    -0.58413
    -0.78099
    -0.66668
    -0.93976
    -1.39065
    -1.32079
    -1.18108
    -0.86990
    -0.83815
    -0.68574
    -0.29835
     0.00013
     0.52723
     0.36211
     0.48277
     0.46372
     0.48277
     0.45737
     0.82571
     0.71775
     0.51453
     0.23510
     0.34941
     0.59709
     0.48913
     0.45737
     0.24145
     0.29861
     0.34306
     0.45737
     0.52723
     0.31766
     0.06999
     0.09539
     0.22875
     0.48277
     0.21605
     0.31131
     0.19700
     0.14619
     0.23510
     0.25415
     0.22875
     0.13984
     0.17795
     0.25415
     0.18430
     0.27321
     0.15254
     0.05093
     0.03188
     0.27956
     0.36211
     0.29861
     0.14619
     0.14619
     0.14619
     0.15254
     0.22875
     0.20970
     0.15889
     0.25415
     0.21605
     0.27956
     0.15889
     0.20335
     0.01283
     0.23510
     0.40022
     0.27321
     0.05728
     0.10174
     0.17795
     0.14619
     0.11444
     0.22240
     0.24780
     0.24780
     0.24780
     0.09539
     0.15254
     0.09539
     0.08269
     0.15889
     0.38117
     0.12079
     0.18430
     0.04458
     0.31766
     0.13349
     0.12079
     0.12079
     0.14619
     0.09539
     0.15889
     0.15254
     0.25415
     0.06364
    -0.02527
     0.03188
     0.38752
     0.28591
    -0.08243
     0.02553
     0.19065
     0.06364
     0.13349
     0.06999
     0.05093
     0.03188
     0.20335
     0.15889
     0.23510
     0.12714
    -0.04432
    -0.26660
     0.22875
     0.26685
     0.17795
     0.08269
     0.05728
     0.02553
     0.16524
     0.08904
     0.15254
     0.13349
     0.12079
     0.12714
     0.10809
     0.18430
     0.12079
     0.03823
     0.11444
     0.41927
     0.30496
     0.48277
     0.29226
     0.42562
     0.32401
     0.52723
     0.66694
     0.86381
     0.90191
     0.93367
     0.97812
     1.52427
     1.57508
     1.82275
     2.15298
     2.25459
     1.49252
     0.34306
    -0.69844
    -1.65103
    -1.23824
    -0.20309
     0.64154
     1.77830
     1.19404
    -0.26660
    -1.49861
    -2.17813
    -1.94315
    -1.11123
    -0.78734
    -0.42536
     0.07634
     0.07634
     0.24780
     0.51453
     0.73045
     0.45737
     0.23510
     0.32401
     0.34941
     0.47642
     0.35576
     0.38752
     0.33671
     0.34306
     0.33036
     0.49548
     0.54628
     0.43832
     0.60344
     0.45737
     0.51453
     0.34306
     0.35576
     0.45737
     0.44467
     0.43832
     0.42562
     0.52088
     0.58438
     0.37481
     0.21605
     0.43832
     0.52088
     0.45737
     0.31131
     0.48277
     0.40022
     0.29861
     0.23510
     0.48277
     0.44467
     0.34306
     0.18430
     0.28591
     0.19065
     0.28591
     0.19065
     0.17795
     0.26050
     0.30496
     0.27321
     0.29861
     0.12079
     0.15254
     0.11444
     0.10174
     0.22240
     0.24145
     0.26685
     0.11444
     0.10174
     0.23510
     0.29226
     0.24145
     0.38117
     0.06364
     0.18430
     0.24145
     0.31766
     0.30496
     0.22240
     0.16524
     0.33671
     0.41927
     0.41292
     0.29226
     0.24780
     0.29226
     0.28591
     0.20970
     0.43832
     0.43832
     0.26685
     0.26685
     0.31131
     0.53358
     0.36211
     0.34941
     0.22240
     0.47007
     0.43197
     0.31131
     0.20970
     0.41927
     0.32401
     0.21605
     0.41927
     0.66059
     0.31766
     0.22875
     0.38752
     0.43832
     0.32401
     0.23510
     0.38117
     0.37481
     0.45102
     0.41292
     0.47642
     0.36211
     0.50183
     0.41292
     0.27321
     0.49548
     0.41292
     0.44467
     0.36846
     0.49548
     0.33671
     0.36846
     0.45102
     0.59709
     0.55263
     0.45102
     0.22875
     0.43197
     0.49548
     0.64154
     0.57803
     0.81936
     0.71775
     0.82571
     1.00352
     1.17499
     1.39091
     1.29565
     1.34646
     1.82910
     2.05772
     2.45146
     2.80074
     3.35960
     3.18813
     2.33080
    -0.56507
    -2.07652
    -3.56256
    -4.07695
    -2.88304
    -1.51766
    -1.30174
    -0.85085
    -1.55577
    -2.75603
    -3.73402
    -4.28017
    -4.14046
    -3.37839
    -2.18448
    -0.48252
     0.50183
     1.39726
     1.72114
     1.77830
     1.86721
     1.77195
     1.84815
     1.77830
     1.58778
     1.34011
     1.19404
     1.20039
     1.14324
     0.73680
     0.73045
     0.60979
     0.46372
     0.61614
     0.71775
     0.63519
     0.62884
     0.66694
     0.51453
     0.51453
     0.43832
     0.31766
     0.52723
     0.41292
     0.50183
     0.34941
     0.26685
     0.29861
     0.38752
     0.22240
     0.37481
     0.34941
     0.17160
     0.33036
     0.28591
     0.45102
     0.29861
     0.22875
     0.44467
     0.52088
     0.52723
     0.40657
     0.32401
     0.47642
     0.43197
     0.33036
     0.64154
     0.64154
     0.33036
     0.45102
     0.56533
     0.62884
     0.48913
     0.35576
     0.32401
     0.53993
     0.58438
     0.64154
     0.44467
     0.33036
     0.38752
     0.35576
     0.41292
     0.61614
     0.33036
     0.13349
     0.31131
     0.35576
     0.45102
     0.22240
     0.17160
     0.22875
     0.48913
     0.49548
     0.38752
     0.25415
     0.21605
     0.24145
     0.19065
     0.51453
     0.40022
     0.10174
     0.20970
     0.26685
     0.40022
     0.18430
     0.10809
     0.03188
     0.15254
     0.22875
     0.16524
     0.06999
     0.04458
    -0.01257
    -0.00622
     0.17160
     0.22875
     0.20970
     0.14619
     0.15889
     0.20335
     0.16524
     0.07634
     0.14619
     0.25415
     0.27321
     0.23510
     0.20970
     0.26050
     0.16524
     0.14619
     0.22240
     0.33671
     0.13349
     0.00648
     0.17795
     0.26050
     0.22240
     0.10809
     0.16524
     0.36846
     0.51453
     0.44467
     0.38752
     0.40657
     0.47642
     0.80030
     0.92097
     1.24485
     1.17499
     1.21944
     1.61318
     2.20379
     2.52132
     2.71183
     2.35620
     1.21944
    -1.20648
    -2.59727
    -3.65781
    -3.93089
    -3.17517
    -1.94950
    -1.74628
    -0.95246
    -1.94950
    -3.25138
    -4.28652
    -4.32463
    -3.72132
    -2.65442
    -1.79074
    -0.63493
     0.71775
     1.46712
     2.02597
     2.31810
     2.25459
     2.17203
     1.96246
     2.26094
     2.10218
     1.89261
     1.57508
     1.35916
     1.44172
     1.23215
     1.15594
     0.90191
     0.94002
     0.83206
     0.79395
     0.78125
     0.76855
     0.60979
     0.54628
     0.64154
     0.81301
     0.67964
     0.49548
     0.44467
     0.41927
     0.50818
     0.38117
     0.23510
     0.20335
     0.28591
     0.31131
     0.20335
     0.20970
     0.18430
     0.15889
     0.02553
     0.33036
     0.05093
    -0.09513
    -0.04432
     0.10809
     0.19700
     0.18430
     0.08904
     0.05728
     0.14619
     0.20335
     0.24780
     0.10809
    -0.04432
     0.05093
     0.06364
     0.33671
     0.34306
     0.03823
     0.03188
     0.08904
     0.34941
     0.16524
     0.10809
     0.12079
     0.00013
     0.17160
     0.02553
     0.13984
     0.07634
     0.04458
    -0.12688
     0.19065
     0.20335
     0.01283
    -0.06973
     0.00013
    -0.06338
     0.05093
     0.06999
    -0.01257
    -0.08878
     0.06999
     0.13349
     0.26050
     0.18430
     0.04458
    -0.01257
     0.05728
     0.27956
     0.22875
     0.13984
     0.12079
     0.12079
     0.18430
     0.31131
     0.35576
     0.24145
     0.22240
     0.19065
     0.22875
     0.26050
     0.20335
     0.13984
     0.12714
     0.43832
     0.34306
     0.19065
     0.32401
     0.19700
     0.36211
     0.23510
     0.13984
     0.21605
     0.33671
     0.22875
     0.29861
     0.36211
     0.38752
     0.33671
     0.12714
     0.49548
     0.43197
     0.27956
     0.36211
     0.49548
     0.53993
     0.49548
     0.40657
     0.59074
     0.67964
     0.85111
     1.04163
     0.97177
     1.02893
     1.11783
     0.99717
     1.30835
     1.51157
     1.12419
     0.98447
     0.88921
     0.42562
     0.00013
    -0.46981
    -1.39700
    -1.82884
    -1.79074
    -2.06381
    -1.80979
    -1.54307
    -1.82249
    -2.21623
    -2.38134
    -2.01936
    -2.14002
    -1.80344
    -1.54942
    -0.97786
    -0.36185
     0.03823
     0.43832
     0.82571
     0.95907
     1.15594
     1.27660
     1.24485
     1.21944
     1.09243
     0.85746
     1.18134
     0.97177
     0.92732
     0.92732
     0.79395
     0.80666
     0.78125
     0.83206
     0.81301
     0.88286
     0.69234
     0.59709
     0.63519
     0.74315
     0.60979
     0.49548
     0.62249
     0.71775
     0.52723
     0.66694
     0.47642
     0.55263
     0.41292
     0.36211
     0.36211
     0.48913
     0.43197
     0.32401
     0.28591
     0.37481
     0.41927
     0.19065
     0.34941
     0.31766
     0.25415
     0.24145
     0.34941
     0.37481
     0.19700
     0.12714
     0.20335
     0.34941
     0.43197
     0.41292
     0.31131
     0.26050
     0.24145
     0.26050
     0.17160
     0.35576
     0.35576
     0.28591
     0.35576
     0.26685
     0.34941
     0.26685
     0.18430
     0.25415
     0.26050
     0.28591
     0.10809
     0.16524
     0.25415
     0.23510
    -0.03162
     0.34306
     0.30496
     0.22240
     0.26050
     0.17795
     0.21605
     0.18430
    -0.01257
     0.19700
     0.24145
     0.22240
     0.20335
     0.21605
     0.20335
     0.29861
     0.05728
     0.10809
     0.14619
     0.12079
     0.18430
     0.16524
     0.25415
     0.02553
     0.02553
     0.17795
     0.34306
     0.17795
     0.22875
     0.15254
     0.00648
     0.20335
     0.11444
     0.09539
     0.16524
     0.13349
     0.22875
     0.38117
     0.22240
     0.20335
    -0.06973
     0.14619
     0.21605
     0.24145
     0.36846
     0.12714
     0.42562
     0.38752
     0.29861
     0.24780
     0.31131
     0.33671
     0.26050
     0.39387
     0.55263
     0.60344
     0.38752
     0.41292
     0.46372
     0.67964
     0.69870
     0.62884
     0.57168
     0.60979
     0.50183
     0.28591
     0.45102
     0.27956
    -0.04432
    -0.10148
    -0.20309
    -0.51427
    -0.80640
    -1.14298
    -1.42875
    -1.37160
    -1.15568
    -1.13028
    -1.32079
    -1.39700
    -1.24459
    -1.26999
    -1.04772
    -0.74289
    -0.55872
    -0.31105
    -0.10148
     0.15254
     0.23510
     0.39387
     0.62884
     0.85746
     0.90826
     0.87016
     0.80666
     0.85111
     0.96542
     0.85111
     0.68599
     0.76220
     0.64789
     0.58438
     0.67964
     0.58438
     0.72410
     0.47007
     0.47007
     0.59074
     0.52088
     0.59074
     0.49548
     0.24145
     0.32401
     0.48277
     0.31766
     0.41292
     0.30496
     0.06364
     0.31131
     0.40657
     0.42562
     0.19700
    -0.01257
    -0.08243
     0.22240
     0.20970
     0.25415
     0.03188
     0.06364
     0.13984
     0.12079
     0.25415
     0.17795
     0.00648
     0.02553
     0.20970
     0.19700
     0.07634
    -0.01892
     0.10174
     0.17795
     0.31766
     0.24145
     0.15889
     0.13349
     0.10174
    -0.01892
     0.10809
     0.26050
     0.01283
    -0.03162
     0.13349
     0.13349
     0.24145
     0.05093
    -0.08878
     0.12079
    -0.02527
     0.15889
     0.00648
    -0.02527
    -0.00622
     0.00648
     0.05093
     0.02553
     0.03823
    -0.08878
     0.01283
     0.16524
     0.09539
    -0.14593
    -0.18404
    -0.02527
    -0.03797
     0.12714
    -0.01257
    -0.03162
    -0.05703
     0.03823
    -0.05703
     0.10174
     0.04458
    -0.17134
    -0.08243
     0.06999
     0.22240
    -0.03162
    -0.07608
    -0.07608
     0.13984
     0.13349
     0.12079
    -0.13323
    -0.10148
    -0.06338
    -0.10783
     0.20335
     0.18430
    -0.13323
    -0.14593
     0.13349
     0.26685
     0.07634
    -0.04432
    -0.09513
     0.12079
     0.19700
     0.20970
     0.14619
     0.15254
     0.23510
     0.45737
     0.71140
     0.78760
     0.69234
     0.54628
     0.73045
     0.94637
     1.06703
     1.05433
     1.46712
     1.73384
     2.27999
     2.36255
     2.30540
     0.68599
    -0.69844
    -2.01301
    -2.52741
    -1.81614
    -1.40335
    -1.47321
    -0.48887
    -0.59048
    -1.15568
    -2.09557
    -2.93385
    -3.02275
    -2.66712
    -1.66373
    -0.78734
    -0.08243
     0.40022
     0.67329
     0.89556
     1.32740
     1.45442
     1.37186
     1.43536
     1.25755
     1.16229
     0.87651
     0.74315
     0.61614
     0.59074
     0.68599
     0.56533
     0.36846
     0.41292
     0.29226
     0.22875
     0.29861
     0.43832
     0.12714
     0.10174
     0.26685
     0.33671
     0.32401
     0.04458
     0.13984
     0.17160
     0.31766
     0.41292
     0.25415
     0.19700
    -0.01257
     0.04458
     0.12079
     0.43197
     0.29226
     0.01918
     0.22240
     0.27321
     0.36211
     0.20335
     0.12714
     0.10174
     0.22240
     0.29861
     0.23510
     0.22875
     0.07634
     0.12079
     0.11444
     0.57168
     0.40657
     0.10809
     0.07634
     0.29861
     0.22875
     0.35576
     0.20335
     0.18430
     0.20970
     0.33671
     0.37481
     0.37481
     0.24780
     0.22875
     0.05093
     0.35576
     0.38752
     0.22240
     0.15889
     0.08269
     0.17160
     0.24780
     0.11444
     0.16524
     0.15254
     0.15254
     0.24145
     0.18430
     0.13349
     0.10174
    -0.02527
     0.07634
     0.27321
     0.28591
     0.11444
     0.20970
     0.15889
     0.06999
     0.05093
    -0.01257
     0.07634
     0.15889
     0.11444
     0.19065
     0.15889
     0.12079
     0.04458
    -0.00622
     0.32401
     0.17160
    -0.06973
     0.06364
     0.17160
     0.20970
     0.10809
    -0.01257
     0.13349
     0.09539
     0.19700
     0.20335
     0.20335
     0.01283
    -0.03797
    -0.03162
     0.27321
     0.21605
     0.14619
     0.03823
     0.03188
     0.19065
     0.31131
     0.15254
     0.22875
     0.20335
     0.35576
     0.49548
     0.38752
     0.66059
     0.50818
     0.66694
     0.96542
     1.27660
     1.30200
     1.39091
     1.46077
     1.90531
     2.54037
     3.06112
     3.20083
     2.49591
     0.13349
    -1.77804
    -3.44189
    -4.08966
    -2.79413
    -1.98126
    -1.71453
    -0.80005
    -1.60657
    -3.04181
    -4.02615
    -4.46434
    -4.21667
    -3.46095
    -2.09557
    -0.84450
     0.27956
     1.00987
     1.42901
     1.90531
     2.07042
     2.24824
     2.29905
     2.38160
     2.28634
     1.96881
     1.75289
     1.50522
     1.28295
     1.10513
     0.89556
     0.71140
     0.72410
     0.42562
     0.43197
     0.38117
     0.36211
     0.33671
     0.17795
     0.31131
     0.31131
     0.16524
     0.18430
     0.01918
     0.05093
     0.06999
    -0.05068
     0.07634
     0.00648
     0.07634
    -0.06973
     0.01918
    -0.11418
    -0.17134
    -0.29835
    -0.13958
    -0.12053
    -0.09513
    -0.23484
    -0.19674
    -0.08878
     0.02553
    -0.11418
    -0.01892
    -0.08243
    -0.03162
    -0.02527
    -0.03162
     0.00013
     0.13984
     0.04458
    -0.06338
     0.15254
     0.15254
     0.10809
     0.12714
     0.09539
    -0.03162
     0.03823
     0.08269
     0.15254
     0.06364
     0.04458
     0.07634
     0.06999
     0.11444
     0.06364
    -0.08243
     0.11444
     0.15254
    -0.06973
     0.05728
     0.05728
     0.00648
    -0.07608
     0.04458
     0.15889
     0.10174
     0.08269
     0.06999
    -0.15864
     0.08269
     0.12079
    -0.10783
     0.02553
     0.06364
     0.00013
     0.13349
     0.08904
     0.12079
    -0.01257
    -0.13958
     0.05728
     0.12714
     0.17160
     0.01283
    -0.06338
    -0.00622
     0.02553
    -0.01257
     0.06364
     0.10174
    -0.01257
    -0.06973
     0.07634
    -0.06338
    -0.00622
    -0.11418
    -0.01892
     0.05728
     0.01283
     0.17795
     0.01918
     0.01918
     0.00013
    -0.13323
    -0.01257
     0.09539
     0.05093
    -0.00622
     0.20335
     0.08904
     0.22875
     0.13984
     0.11444
     0.41292
     0.36846
     0.41292
     0.41292
     0.57803
     0.79395
     0.94002
     0.78125
     1.22579
     1.23850
     1.55603
     1.87356
     2.22919
     1.89896
     1.51792
    -0.29200
    -1.35890
    -2.69252
    -3.32758
    -3.04816
    -2.27973
    -2.15907
    -1.25729
    -1.79709
    -2.51471
    -3.38474
    -3.90549
    -3.82928
    -3.07991
    -2.32419
    -1.29539
    -0.61588
     0.27956
     0.90191
     1.30835
     1.44172
     1.31470
     1.47347
     1.37821
     1.31470
     1.25755
     1.18769
     0.74950
     0.77490
     0.87016
     0.81936
     0.70505
     0.48277
     0.47642
     0.48913
     0.56533
     0.58438
     0.41927
     0.34306
     0.39387
     0.45102
     0.33671
     0.67964
     0.31131
     0.19065
     0.29861
     0.36846
     0.34941
     0.12079
     0.08904
     0.14619
     0.34306
     0.41292
     0.37481
     0.14619
     0.21605
     0.27321
     0.15254
     0.31131
     0.34941
     0.19700
     0.24145
     0.46372
     0.36211
     0.25415
     0.23510
     0.31131
     0.34306
     0.43197
     0.33671
     0.21605
     0.13984
     0.28591
     0.13349
     0.21605
     0.32401
     0.17160
     0.23510
     0.19065
     0.06999
     0.17160
     0.00648
     0.00013
     0.12079
     0.30496
     0.24145
    -0.01892
     0.03823
    -0.01257
     0.12714
     0.06364
     0.21605
     0.03823
    -0.04432
     0.10174
     0.17795
     0.01918
     0.00013
    -0.18404
     0.05728
     0.09539
     0.25415
     0.14619
    -0.14593
    -0.11418
    -0.08878
    -0.08878
     0.08904
    -0.01892
    -0.20309
    -0.01257
     0.06364
     0.15254
     0.07634
    -0.33010
    -0.13958
    -0.09513
     0.14619
    -0.01257
    -0.03797
    -0.17134
    -0.05703
    -0.12053
     0.12079
     0.15254
    -0.10783
    -0.11418
     0.03823
     0.02553
     0.06364
    -0.08878
    -0.13323
    -0.01892
    -0.02527
     0.15889
     0.11444
    -0.03797
     0.03188
    -0.12688
    -0.00622
     0.22240
    -0.33645
    -0.24754
     0.17160
     0.19065
     0.27956
     0.10809
     0.12079
     0.22240
     0.41292
     0.48277
     0.34941
     0.26050
     0.47007
     0.45737
     0.63519
     1.00352
     0.71140
     0.40022
     0.48913
     0.52723
     0.38752
     0.13984
    -0.22214
    -0.24119
    -0.57142
    -0.54602
    -0.93976
    -1.16838
    -1.60022
    -1.33985
    -1.19378
    -0.81910
    -1.23189
    -1.44781
    -1.25729
    -1.14298
    -0.76194
    -0.60318
    -0.49522
    -0.19039
     0.00648
     0.37481
     0.55263
     0.58438
     0.72410
     0.62884
     0.66059
     0.82571
     0.90191
     0.66059
     0.64154
     0.66059
     0.84476
     0.70505
     0.55898
     0.36846
     0.42562
     0.52088
     0.62249
     0.53993
     0.51453
     0.36846
     0.31131
     0.33036
     0.65424
     0.47642
     0.18430
     0.30496
     0.24780
     0.40022
     0.23510
     0.14619
     0.13349
     0.14619
     0.27321
     0.24145
     0.10174
     0.07634
     0.05728
    -0.00622
     0.19700
     0.22240
    -0.01257
     0.37481
     0.62884
     0.24780
     0.11444
     0.05728
     0.10174
     0.22240
     0.33036
     0.29226
     0.26685
     0.08904
     0.11444
    -0.12053
     0.11444
     0.13349
    -0.18404
    -0.01257
    -0.12053
     0.02553
    -0.03162
    -0.17134
    -0.19674
    -0.14593
    -0.00622
     0.01283
     0.05728
    -0.07608
    -0.00622
    -0.10783
     0.08904
     0.23510
     0.03188
    -0.11418
    -0.00622
     0.12079
     0.12714
     0.00013
    -0.00622
     0.08269
     0.08904
     0.11444
     0.07634
     0.06999
    -0.10783
    -0.15864
    -0.01892
     0.11444
     0.05728
    -0.18404
    -0.10148
    -0.06973
    -0.02527
     0.01283
    -0.08878
    -0.12053
    -0.12688
    -0.03797
     0.05728
     0.05728
    -0.09513
    -0.13323
    -0.28565
     0.19065
     0.00013
    -0.04432
    -0.05703
    -0.12053
    -0.00622
    -0.10148
    -0.12688
     0.00648
    -0.12688
    -0.01892
    -0.06973
     0.05093
     0.06999
    -0.13323
    -0.19674
     0.05728
     0.10809
    -0.00622
     0.06364
    -0.00622
     0.06364
     0.26685
     0.12079
     0.22240
     0.27321
     0.36211
     0.37481
     0.40022
     0.41927
     0.36846
     0.30496
     0.33671
     0.67329
     0.47642
     0.24145
     0.26685
     0.19700
    -0.01257
    -0.22849
    -0.32375
    -0.57777
    -0.67938
    -0.76829
    -0.99056
    -1.13663
    -0.88895
    -1.02867
    -1.16203
    -0.82545
    -0.84450
    -1.06042
    -0.66668
    -0.79370
    -0.39361
    -0.32375
    -0.04432
    -0.08878
     0.15889
     0.55263
     0.48277
     0.59074
     0.51453
     0.55263
     0.38752
     0.61614
     0.67964
     0.53993
     0.52088
     0.38117
     0.40022
     0.50818
     0.38752
     0.37481
     0.29226
     0.31766
     0.25415
     0.27956
     0.29226
     0.17795
    -0.01892
     0.05093
     0.33671
     0.19065
     0.09539
     0.17795
    -0.05703
     0.01918
    -0.11418
    -0.02527
     0.01918
     0.03188
    -0.00622
     0.01283
     0.08269
     0.00013
    -0.15864
    -0.12688
     0.12079
     0.05728
    -0.15864
     0.08269
    -0.01892
    -0.10783
    -0.06338
     0.09539
     0.15889
    -0.00622
     0.02553
    -0.03797
     0.00013
    -0.01892
     0.01283
    -0.17134
     0.07634
     0.08904
     0.01918
     0.00648
    -0.05068
     0.00013
    -0.12688
    -0.03797
    -0.03797
    -0.03797
    -0.13323
    -0.02527
    -0.06973
     0.04458
    -0.08243
    -0.20944
    -0.06338
     0.02553
    -0.14593
    -0.12053
    -0.05703
    -0.08243
    -0.09513
    -0.15228
    -0.19039
    -0.07608
     0.00013
    -0.06338
     0.03188
    -0.03797
     0.03188
    -0.10783
    -0.08878
    -0.00622
     0.07634
     0.01918
     0.06364
     0.08904
    -0.03162
    -0.05703
     0.08904
     0.24145
     0.09539
    -0.01257
     0.00013
     0.06999
     0.12079
     0.00648
    -0.07608
     0.20970
     0.17795
     0.05728
     0.23510
     0.19065
    -0.06338
    -0.01892
     0.02553
     0.16524
     0.17795
     0.29226
    -0.02527
     0.13984
     0.09539
     0.17795
    -0.01892
     0.22875
     0.24145
     0.16524
     0.22875
     0.36211
     0.42562
     0.29226
     0.42562
     0.63519
     0.87016
     1.01622
     0.78760
     0.94637
     1.12419
     1.27660
     1.55603
     1.96881
     2.57212
     2.40066
     1.68304
    -0.05068
    -1.86695
    -3.32758
    -3.41649
    -2.46390
    -1.68913
    -1.04137
    -0.37456
    -1.72723
    -2.73063
    -3.75942
    -3.82293
    -3.43554
    -2.42580
    -1.59387
    -0.68574
     0.30496
     0.82571
     1.19404
     1.48617
     1.71479
     1.89896
     1.88626
     2.10218
     1.77830
     1.65128
     1.38456
     1.33375
     1.09243
     1.23215
     1.01622
     0.85746
     0.83841
     0.59709
     0.49548
     0.42562
     0.41927
     0.51453
     0.41292
     0.41292
     0.18430
     0.29861
     0.16524
     0.19065
     0.06364
     0.21605
     0.07634
    -0.11418
     0.06999
     0.12714
     0.00648
    -0.03797
    -0.26660
    -0.03162
    -0.01892
     0.06999
    -0.06973
    -0.13323
    -0.03797
    -0.03162
    -0.05068
     0.08269
     0.06364
    -0.16499
     0.05728
     0.03188
     0.00648
     0.02553
    -0.10783
    -0.03797
     0.15889
     0.10174
     0.16524
     0.06999
    -0.08243
     0.06999
     0.00013
     0.12714
     0.18430
    -0.01257
    -0.10148
     0.13984
     0.18430
     0.10174
    -0.02527
    -0.01257
    -0.00622
     0.17160
     0.17795
     0.00013
    -0.08243
    -0.06338
     0.01918
     0.00648
     0.08269
     0.10174
    -0.19039
    -0.05068
    -0.06973
     0.05728
    -0.14593
    -0.13958
     0.01283
     0.01283
     0.19065
     0.05728
     0.03188
    -0.03797
    -0.04432
    -0.09513
     0.17160
     0.17795
     0.05728
     0.07634
     0.05093
     0.18430
     0.20970
     0.07634
     0.05728
     0.17795
     0.22875
     0.20335
    -0.02527
     0.11444
     0.17160
     0.01283
     0.22875
     0.19700
     0.10174
    -0.06973
     0.16524
     0.24145
     0.15254
    -0.09513
    -0.07608
     0.05728
     0.20335
     0.26050
     0.12079
     0.12714
     0.21605
     0.27956
     0.27321
     0.58438
     0.42562
     0.34306
     0.66059
     0.87651
     0.84476
     0.90191
     0.85111
     1.21944
     1.85450
     2.24824
     2.24824
     2.01962
     0.41927
    -1.42240
    -2.39405
    -3.09896
    -2.50201
    -2.08922
    -1.32079
    -1.11758
    -1.23189
    -1.79074
    -2.91479
    -3.41649
    -3.58161
    -3.21327
    -2.36229
    -1.40335
    -0.65398
    -0.01257
     0.32401
     0.86381
     1.07338
     0.92732
     0.74950
     0.82571
     0.78125
     0.60344
     0.40022
     0.34306
     0.20970
     0.17795
     0.22240
    -0.00622
    -0.12688
     0.00013
    -0.12688
     0.02553
     0.23510
     0.00648
    -0.17134
    -0.01257
     0.17160
     0.24145
     0.14619
     0.10809
     0.16524
     0.22240
     0.28591
     0.15889
     0.10809
     0.03188
     0.18430
     0.08904
     0.43832
     0.30496
     0.14619
     0.20335
     0.31766
     0.33671
     0.38752
     0.21605
     0.14619
     0.22875
     0.35576
     0.24780
     0.30496
     0.14619
     0.14619
     0.06999
     0.36846
     0.51453
     0.12079
    -0.02527
     0.18430
     0.24145
     0.20970
     0.03188
     0.03823
     0.12079
     0.19700
     0.27321
     0.15254
     0.13349
    -0.15228
    -0.15864
     0.12714
     0.27956
    -0.17769
     0.06999
    -0.04432
     0.12079
     0.00648
     0.12714
    -0.00622
    -0.07608
    -0.02527
     0.11444
     0.07634
     0.03188
     0.00013
    -0.12053
    -0.03797
     0.25415
     0.11444
    -0.04432
     0.00648
     0.05728
     0.12079
    -0.00622
     0.00648
     0.03823
     0.06364
     0.08269
     0.08904
     0.00013
    -0.03797
    -0.06338
    -0.12053
     0.17795
     0.24780
    -0.18404
     0.04458
     0.00648
     0.01283
     0.09539
    -0.01892
    -0.04432
     0.04458
     0.13349
     0.05093
     0.09539
    -0.03797
    -0.09513
    -0.14593
     0.07634
     0.05093
     0.14619
     0.03188
     0.06364
     0.15254
     0.08904
     0.06999
    -0.01892
     0.05728
     0.25415
     0.22240
     0.27321
     0.33671
     0.37481
     0.17795
     0.53358
     0.76220
     0.74315
     0.50818
     0.82571
     0.75585
     0.97812
     0.73680
     0.78125
     0.62884
     0.54628
     0.27321
     0.00013
    -0.34280
    -1.28269
    -1.69548
    -1.97491
    -2.13367
    -1.65738
    -1.75899
    -1.88600
    -2.19718
    -2.15907
    -2.26068
    -2.14637
    -1.91775
    -1.56847
    -1.11123
    -0.69209
    -0.37456
    -0.11418
     0.27321
     0.31766
     0.88286
     1.11783
     0.88921
     0.90826
     0.93367
     0.85746
     0.79395
     0.73045
     0.71775
     0.58438
     0.58438
     0.59074
     0.57803
     0.62884
     0.59074
     0.26050
     0.42562
     0.54628
     0.31766
     0.33671
     0.24780
     0.18430
     0.24145
     0.26050
     0.27321
     0.22875
     0.08904
     0.12714
    -0.01892
     0.04458
     0.03188
    -0.13958
    -0.04432
     0.17160
     0.00648
     0.10809
    -0.00622
     0.08904
    -0.00622
     0.00648
     0.05093
     0.19700
     0.06999
     0.06999
     0.15254
     0.10174
     0.10174
     0.25415
    -0.01892
     0.37481
     0.22875
     0.10174
     0.21605
     0.23510
     0.23510
     0.13349
     0.14619
     0.22240
     0.10809
     0.13984
     0.08904
     0.11444
     0.17795
     0.09539
    -0.03162
     0.09539
     0.08269
     0.05093
     0.06999
     0.08904
     0.13349
    -0.02527
     0.06364
     0.12079
     0.16524
     0.19700
     0.01283
     0.01283
     0.24780
     0.16524
     0.08269
     0.22240
     0.18430
     0.18430
     0.15254
     0.16524
     0.06999
    -0.03162
    -0.05068
    -0.04432
     0.09539
     0.01918
    -0.05068
    -0.12053
    -0.08243
    -0.07608
    -0.15864
    -0.21579
     0.01918
    -0.19039
    -0.17769
    -0.17134
    -0.10148
    -0.06338
    -0.23484
    -0.20944
    -0.15864
    -0.08878
     0.05728
    -0.19674
    -0.10148
    -0.12053
    -0.05703
    -0.22849
     0.03823
    -0.07608
    -0.15228
    -0.01257
     0.05093
     0.05093
    -0.07608
    -0.05068
     0.01918
     0.17795
     0.20970
     0.04458
     0.20970
     0.27956
     0.32401
     0.13349
     0.38117
     0.45102
     0.30496
     0.31131
     0.12714
     0.08269
     0.06999
    -0.21579
    -0.27295
    -0.20944
    -0.38091
    -0.74289
    -0.95881
    -0.99056
    -1.11123
    -1.04772
    -1.14298
    -1.06677
    -1.16838
    -1.06677
    -0.96516
    -0.81910
    -0.90801
    -0.79370
    -0.46346
    -0.31105
    -0.12688
    -0.05068
    -0.00622
     0.12079
     0.27321
     0.29861
     0.27956
     0.51453
     0.26050
     0.27321
     0.45737
     0.35576
     0.31131
     0.13349
     0.13349
     0.35576
     0.24780
     0.36846
     0.12714
     0.20970
     0.20970
     0.38117
     0.16524
     0.31131
     0.26050
     0.10809
     0.24145
     0.29861
     0.17795
     0.10809
     0.05728
     0.19700
     0.26685
     0.36846
     0.05093
    -0.03162
    -0.09513
     0.08904
    -0.02527
     0.08904
     0.09539
    -0.16499
    -0.05703
     0.15254
     0.13349
    -0.16499
    -0.03797
    -0.07608
     0.07634
     0.12714
     0.02553
    -0.02527
    -0.05068
    -0.08243
    -0.00622
     0.16524
     0.22875
    -0.06338
    -0.05068
     0.08269
     0.17160
     0.06364
     0.05093
    -0.05068
    -0.03162
     0.21605
     0.26685
     0.08904
    -0.03797
     0.02553
     0.05093
     0.12079
     0.15889
     0.05093
    -0.06338
     0.04458
     0.10174
     0.01918
    -0.05068
    -0.03162
    -0.08243
     0.12079
     0.12714
     0.07634
    -0.12688
    -0.07608
     0.03188
    -0.16499
     0.13349
     0.00648
    -0.10148
    -0.01892
     0.10174
     0.15889
     0.03188
    -0.18404
    -0.20944
     0.01918
     0.17795
     0.08269
    -0.11418
    -0.11418
     0.03188
     0.00013
     0.00013
     0.14619
    -0.15864
    -0.14593
    -0.12053
     0.08904
    -0.00622
    -0.28565
    -0.19674
    -0.02527
     0.20335
     0.11444
    -0.06973
    -0.17769
    -0.08878
    -0.06338
    -0.03162
     0.24145
     0.02553
    -0.05068
     0.16524
     0.12714
     0.22875
     0.15889
     0.08269
     0.13984
     0.37481
     0.46372
     0.36211
     0.22875
     0.07634
     0.17160
    -0.03162
     0.29861
    -0.15864
    -0.63493
    -0.81910
    -1.21919
    -1.38430
    -1.73993
    -2.01936
    -1.86695
    -1.54942
    -1.32079
    -1.53672
    -1.79074
    -1.60657
    -1.61292
    -1.54307
    -0.99691
    -0.62858
    -0.53967
    -0.13323
     0.11444
     0.55898
     0.59709
     0.70505
     0.83206
     0.87016
     0.92097
     0.95272
     0.75585
     0.59074
     0.60979
     0.43197
     0.64154
     0.78760
     0.52723
     0.27321
     0.38117
     0.47007
     0.34941
     0.28591
     0.08904
     0.22875
     0.34306
     0.25415
     0.12079
     0.01283
     0.01283
    -0.20309
     0.03823
     0.16524
    -0.11418
    -0.29200
    -0.30470
    -0.20309
    -0.12053
    -0.24754
    -0.36185
    -0.37456
    -0.15864
    -0.14593
    -0.12053
    -0.15864
    -0.25389
    -0.25389
    -0.32375
     0.07634
     0.06364
    -0.08878
    -0.20309
    -0.05703
     0.11444
     0.06364
    -0.10148
    -0.10783
    -0.07608
    -0.01892
     0.16524
     0.04458
    -0.18404
    -0.05068
    -0.17769
     0.16524
     0.24145
    -0.05068
    -0.10783
     0.01918
     0.01918
     0.08904
    -0.03797
     0.01918
    -0.08878
     0.05093
    -0.01257
     0.12714
    -0.00622
    -0.17134
    -0.07608
     0.07634
     0.20335
     0.08904
    -0.22214
     0.01918
     0.05093
     0.08269
     0.01918
    -0.11418
     0.11444
     0.12079
     0.12079
     0.08904
     0.01918
    -0.12688
    -0.07608
    -0.19674
     0.13984
     0.16524
    -0.07608
    -0.10783
     0.07634
     0.16524
     0.00648
     0.05728
    -0.12053
    -0.03797
     0.17160
     0.10809
     0.03188
     0.01918
    -0.05703
     0.03188
     0.13984
     0.25415
    -0.00622
     0.04458
     0.03823
     0.20970
     0.31131
     0.03823
     0.17160
     0.13349
     0.22875
     0.36211
     0.26050
     0.34306
     0.31766
     0.24780
     0.43832
     0.73680
     0.56533
     0.63519
     0.88286
     0.92732
     1.06703
     1.27025
     1.27660
     1.46077
     1.76560
     2.27364
     2.40701
     2.03867
    -0.41266
    -2.41310
    -3.60066
    -3.46095
    -3.05451
    -1.91140
    -1.39065
    -1.28904
    -1.61292
    -2.76873
    -3.60701
    -4.06425
    -3.85468
    -3.13707
    -1.96856
    -0.92071
    -0.03797
     0.52723
     0.80666
     1.52427
     1.76560
     1.63223
     1.53697
     1.43536
     1.21944
     1.23215
     1.26390
     1.17499
     0.98447
     0.90191
     0.75585
     0.77490
     0.66059
     0.64154
     0.37481
     0.64154
     0.61614
     0.44467
     0.52088
     0.47007
     0.38117
     0.39387
     0.36211
     0.33671
     0.26050
     0.22875
     0.24145
     0.17160
     0.12079
     0.27321
    -0.07608
     0.05093
     0.17160
     0.08904
     0.03188
     0.12714
    -0.06973
     0.06999
    -0.06973
     0.00648
    -0.06338
     0.12714
     0.10809
     0.06364
     0.19700
     0.16524
    -0.04432
    -0.01257
     0.22875
     0.22240
     0.09539
     0.20970
     0.14619
     0.24145
     0.15254
     0.26685
     0.26685
     0.29861
     0.13349
     0.16524
     0.18430
     0.17160
     0.17795
    -0.10148
     0.24780
     0.26685
     0.13984
     0.19065
     0.09539
    -0.06973
     0.00013
    -0.06973
     0.06364
    -0.00622
     0.07634
    -0.03797
    -0.02527
     0.04458
    -0.06338
    -0.17134
    -0.16499
    -0.05068
    -0.26660
    -0.20309
    -0.18404
    -0.14593
    -0.28565
    -0.50157
    -0.20309
    -0.12053
    -0.06973
    -0.20944
    -0.32375
    -0.22849
    -0.19039
    -0.21579
    -0.25389
     0.01918
    -0.10783
    -0.19039
    -0.19039
    -0.10783
    -0.17769
    -0.34915
    -0.17769
    -0.20944
    -0.13958
    -0.17134
    -0.24754
    -0.22214
    -0.26660
    -0.33645
    -0.37456
    -0.07608
    -0.04432
    -0.23484
    -0.07608
    -0.04432
    -0.11418
    -0.18404
    -0.03797
     0.05728
     0.15254
     0.15889
     0.21605
     0.23510
     0.30496
     0.50183
     0.24780
     0.47007
     0.74315
     0.67964
     1.01622
     1.11783
     1.07973
     1.40996
     1.27025
     1.61318
     1.82910
     1.78465
     0.71775
     0.27956
    -0.81910
    -2.75603
    -3.85468
    -3.51810
    -3.20692
    -1.95585
    -1.77169
    -2.04476
    -3.04816
    -3.79753
    -4.06425
    -3.86103
    -3.09261
    -2.21623
    -1.38430
    -0.68574
    -0.00622
     0.74950
     1.25755
     1.50522
     1.91166
     1.75289
     1.60048
     1.75289
     1.56238
     1.40361
     1.02893
     1.02258
     0.87016
     0.99717
     0.77490
     0.53993
     0.49548
     0.45102
     0.47642
     0.22240
     0.41927
     0.24145
     0.14619
     0.19700
     0.24145
     0.14619
     0.01283
    -0.09513
    -0.04432
    -0.03162
    -0.01892
    -0.10783
    -0.15864
    -0.13958
    -0.06973
    -0.26025
    -0.10783
    -0.12053
    -0.27295
    -0.26660
    -0.16499
     0.00013
    -0.12053
    -0.20944
    -0.16499
    -0.05068
     0.03188
     0.01918
    -0.10148
    -0.06338
     0.05093
    -0.08243
    -0.08243
     0.09539
    -0.09513
    -0.03797
     0.08904
     0.09539
     0.04458
    -0.13323
    -0.06973
     0.05093
     0.22240
     0.24145
    -0.16499
    -0.09513
    -0.08243
     0.01918
     0.08904
     0.20335
     0.00648
    -0.13958
    -0.01257
     0.13984
     0.14619
    -0.17769
    -0.18404
    -0.10148
     0.04458
     0.13349
    -0.11418
    -0.12053
    -0.05068
     0.03188
    -0.18404
     0.06364
    -0.01257
    -0.33010
    -0.10783
    -0.12053
    -0.03162
    -0.15864
    -0.25389
    -0.18404
    -0.06338
     0.00648
    -0.12053
    -0.16499
    -0.18404
    -0.16499
    -0.21579
    -0.05068
    -0.05068
    -0.15228
    -0.33645
    -0.13323
     0.06364
    -0.06338
    -0.12053
    -0.20944
    -0.03162
    -0.05068
     0.03823
    -0.16499
    -0.17134
    -0.06973
    -0.13323
     0.00648
     0.15889
    -0.05068
    -0.19039
    -0.04432
     0.07634
     0.06364
    -0.14593
    -0.18404
     0.00648
     0.17160
     0.28591
     0.08269
     0.13984
     0.15889
     0.43832
     0.31766
     0.63519
     0.62884
     0.27956
     0.62249
     0.50818
     0.42562
     0.45102
     0.31131
     0.21605
     0.12079
    -0.00622
    -0.65398
    -0.77464
    -1.18108
    -1.34620
    -1.43511
    -1.02232
    -1.26999
    -1.83519
    -1.60657
    -1.60022
    -1.39065
    -1.50496
    -1.64468
    -1.21919
    -0.85085
    -0.60953
    -0.54602
    -0.21579
    -0.17134
     0.10174
     0.17795
     0.65424
     0.61614
     0.38117
     0.37481
     0.49548
     0.62249
     0.67964
     0.45737
     0.45737
     0.57168
     0.56533
     0.76220
     0.61614
     0.38117
     0.33036
     0.33671
     0.43197
     0.59074
     0.37481
     0.23510
     0.27321
     0.26685
     0.38752
     0.17160
     0.10174
     0.05093
     0.08904
     0.17160
     0.14619
     0.01918
    -0.01257
    -0.05068
    -0.11418
     0.21605
     0.13984
    -0.06973
    -0.05703
     0.07634
     0.10809
     0.07634
    -0.03797
    -0.02527
    -0.00622
     0.03823
     0.15889
     0.12714
     0.00648
    -0.09513
    -0.27295
     0.17795
     0.29861
    -0.17769
    -0.12688
    -0.14593
     0.05093
    -0.00622
    -0.03162
    -0.22849
    -0.13323
    -0.03162
     0.09539
    -0.03797
    -0.13958
    -0.17134
    -0.18404
    -0.01892
     0.11444
    -0.03797
    -0.19039
    -0.15864
    -0.06338
     0.06999
    -0.13323
    -0.14593
     0.19700
     0.02553
     0.04458
    -0.12688
    -0.13323
    -0.21579
    -0.19674
    -0.13323
     0.02553
     0.10174
    -0.18404
    -0.17134
    -0.17134
    -0.11418
    -0.21579
    -0.32375
    -0.34280
    -0.14593
    -0.11418
    -0.07608
    -0.20309
    -0.29200
    -0.31105
    -0.40631
     0.03188
    -0.05703
    -0.22849
    -0.21579
    -0.13958
    -0.18404
    -0.14593
    -0.26025
    -0.22214
    -0.26025
    -0.12688
    -0.17134
    -0.10783
    -0.20944
    -0.26025
    -0.46981
    -0.12688
    -0.09513
    -0.15228
    -0.15228
    -0.38726
    -0.21579
    -0.17134
    -0.19674
    -0.14593
    -0.09513
    -0.10148
    -0.04432
     0.06364
     0.02553
     0.07634
    -0.07608
     0.11444
     0.48277
     0.15254
    -0.04432
    -0.13323
    -0.02527
    -0.04432
    -0.20309
    -0.36821
    -0.75559
    -0.86990
    -0.97151
    -1.21283
    -1.39700
    -1.23189
    -1.44781
    -1.47321
    -1.30809
    -1.37160
    -1.44781
    -1.34620
    -1.21919
    -1.02867
    -0.82545
    -0.70479
    -0.50792
    -0.30470
    -0.10783
     0.05728
     0.15889
     0.38752
     0.15254
     0.20335
     0.41927
     0.49548
     0.39387
     0.34941
     0.27321
     0.26050
     0.41927
     0.18430
     0.33036
     0.27321
     0.26685
     0.27956
     0.26050
     0.18430
     0.27321
    -0.03797
     0.09539
     0.33671
     0.10174
     0.01918
     0.11444
     0.05093
     0.01283
    -0.02527
     0.01283
     0.06364
    -0.09513
    -0.15864
     0.00013
     0.06364
    -0.06338
    -0.10148
    -0.21579
     0.17160
     0.08269
    -0.04432
    -0.03162
    -0.11418
     0.02553
     0.01918
    -0.01892
    -0.06973
     0.00013
    -0.01257
    -0.15864
     0.04458
     0.11444
     0.00648
    -0.27295
     0.01283
     0.04458
    -0.08243
    -0.05068
    -0.15228
    -0.06338
    -0.12053
    -0.15864
    -0.00622
    -0.17134
    -0.05703
    -0.20309
    -0.15228
    -0.18404
    -0.15228
    -0.38726
    -0.22214
    -0.13323
    -0.22214
     0.29226
     0.11444
    -0.57777
    -0.39996
    -0.46346
    -0.10783
    -0.15864
    -0.10783
    -0.13958
    -0.31105
    -0.10148
    -0.21579
    -0.43806
    -0.33010
    -0.23484
    -0.31740
    -0.28565
    -0.19674
    -0.24119
    -0.27930
    -0.41266
    -0.17769
    -0.06338
    -0.26025
    -0.13323
    -0.34915
    -0.24119
    -0.13323
    -0.18404
    -0.27930
     0.00013
    -0.08243
    -0.24754
    -0.26660
    -0.17134
    -0.10783
    -0.28565
    -0.26025
    -0.12688
    -0.11418
    -0.05068
    -0.26660
    -0.22214
     0.01283
    -0.13958
    -0.30470
    -0.12053
     0.03188
    -0.13323
     0.05728
     0.15254
     0.09539
     0.00648
     0.07634
     0.40657
     0.52723
     0.58438
     0.77490
     0.68599
     0.95907
     1.15594
     0.98447
     1.48617
     1.70844
     1.18769
     0.27321
    -0.23484
    -2.06381
    -3.67687
    -3.93089
    -3.28948
    -2.95290
    -1.87965
    -1.96856
    -2.64807
    -3.42284
    -3.75307
    -4.05155
    -3.68322
    -2.96560
    -2.12097
    -1.07312
    -0.19039
     0.37481
     0.84476
     1.16229
     1.47347
     1.76560
     1.73384
     1.71479
     1.40361
     1.39726
     1.35281
     1.23215
     0.90826
     0.91462
     0.80666
     0.80030
     0.69870
     0.67964
     0.75585
     0.54628
     0.47007
     0.40657
     0.64154
     0.64154
     0.36846
     0.40022
     0.33671
     0.38752
     0.29226
     0.41292
     0.38117
     0.27956
     0.26050
     0.36211
     0.31131
     0.21605
    -0.01892
     0.12714
     0.22875
     0.37481
     0.20335
     0.05728
     0.14619
     0.18430
     0.04458
     0.12079
     0.31131
     0.10174
     0.10809
     0.15889
     0.03823
     0.15889
    -0.06973
     0.01918
     0.20335
     0.10809
     0.26050
    -0.00622
    -0.08878
     0.06364
    -0.01892
     0.07634
     0.15254
     0.01918
    -0.01892
     0.13349
     0.14619
     0.16524
    -0.06973
    -0.07608
     0.13984
     0.03823
     0.24145
    -0.04432
    -0.08878
     0.01918
     0.00013
    -0.03797
     0.07634
     0.06999
    -0.02527
    -0.01257
     0.08904
    -0.05068
    -0.13958
    -0.28565
    -0.01257
    -0.05068
     0.15889
     0.00013
    -0.13958
    -0.24754
    -0.03797
    -0.15228
     0.03823
     0.01283
    -0.26660
    -0.23484
     0.00013
    -0.06973
    -0.04432
    -0.31105
    -0.08878
    -0.08878
    -0.02527
     0.06364
    -0.15864
    -0.14593
    -0.14593
    -0.17769
    -0.08243
     0.10174
    -0.01257
    -0.21579
     0.00648
    -0.00622
     0.02553
    -0.06973
    -0.15228
    -0.02527
     0.04458
     0.05093
     0.08904
     0.04458
     0.03823
     0.08269
     0.27956
     0.50818
     0.52088
     0.19700
     0.59074
     0.85746
     1.02258
     0.92097
     1.09243
     1.36551
     1.63223
     1.86085
     2.41336
     2.38795
     1.28930
    -1.17473
    -3.35934
    -4.06425
    -4.30558
    -4.38813
    -2.81318
    -2.19083
    -2.05746
    -2.15907
    -3.54350
    -4.39448
    -4.80092
    -4.41989
    -3.69592
    -2.26068
    -1.19378
    -0.09513
     0.93367
     1.61318
     2.08313
     1.93706
     1.86085
     1.90531
     1.82910
     1.66399
     1.18134
     1.14959
     0.91462
     0.94637
     0.95272
     0.68599
     0.50183
     0.36211
     0.14619
     0.36211
     0.34941
     0.37481
     0.05093
     0.11444
     0.08269
     0.26050
     0.07634
     0.05093
    -0.04432
    -0.01257
     0.08904
    -0.12053
    -0.07608
    -0.29200
    -0.27295
    -0.35550
     0.02553
     0.00648
    -0.30470
    -0.27295
    -0.19674
    -0.08878
    -0.12688
    -0.26025
    -0.24754
    -0.10783
     0.03188
    -0.04432
    -0.05068
    -0.20944
    -0.13323
    -0.16499
     0.10809
     0.13349
    -0.15228
    -0.06973
    -0.07608
     0.10809
    -0.03797
    -0.14593
    -0.18404
    -0.14593
     0.05093
     0.08269
    -0.01257
    -0.04432
    -0.10783
    -0.24119
    -0.12688
     0.00013
    -0.15864
    -0.20309
    -0.15864
    -0.06973
    -0.12053
    -0.21579
    -0.31740
    -0.11418
    -0.13958
    -0.05068
    -0.21579
    -0.16499
    -0.31740
    -0.26660
    -0.19039
    -0.00622
    -0.13958
    -0.26025
    -0.26025
    -0.13323
    -0.10783
    -0.19039
    -0.10148
    -0.17134
    -0.18404
    -0.03797
     0.00648
    -0.07608
    -0.14593
    -0.22849
    -0.31105
     0.05728
     0.08904
    -0.24119
    -0.19039
    -0.13958
    -0.26025
    -0.13958
    -0.19039
    -0.17134
    -0.19674
    -0.26660
    -0.08878
    -0.10783
    -0.20309
    -0.33645
    -0.38726
    -0.08878
     0.02553
    -0.08243
    -0.20944
    -0.13323
    -0.18404
    -0.03162
    -0.19674
    -0.03797
    -0.03162
     0.00648
     0.08269
     0.01918
     0.12079
     0.13984
     0.10174
     0.27956
     0.62249
     0.53358
     0.45737
     0.73045
     0.75585
     0.92732
     0.75585
     0.70505
     0.61614
     0.53993
    -0.08243
    -0.78734
    -1.32079
    -2.27973
    -2.82589
    -2.67982
    -2.49566
    -2.64807
    -2.67982
    -2.83224
    -2.99735
    -2.90209
    -3.00370
    -3.02911
    -2.67347
    -2.04476
    -1.32079
    -0.69209
    -0.25389
     0.06999
     0.33671
     0.57803
     0.99717
     1.40361
     1.13054
     1.03528
     0.88921
     0.97177
     0.92097
     0.71140
     0.60979
     0.69870
     0.71775
     0.62249
     0.62884
     0.61614
     0.58438
     0.20970
     0.51453
     0.56533
     0.52088
     0.32401
     0.33671
     0.31766
     0.32401
     0.28591
     0.32401
     0.31131
     0.15254
     0.16524
     0.19065
     0.13349
     0.12714
    -0.07608
    -0.06973
     0.16524
     0.05728
     0.00013
     0.06364
     0.00013
    -0.03162
    -0.03162
     0.00648
     0.05728
    -0.03162
     0.00648
    -0.04432
     0.07634
     0.01283
     0.06364
    -0.08243
     0.09539
     0.12714
     0.02553
     0.07634
     0.02553
     0.01283
    -0.15228
    -0.01257
    -0.03797
    -0.04432
     0.03823
    -0.07608
    -0.05703
    -0.06973
    -0.10783
    -0.35550
    -0.17769
    -0.10783
    -0.15864
    -0.22849
    -0.08243
    -0.13958
    -0.17769
    -0.20944
    -0.15864
    -0.08878
    -0.11418
    -0.08878
    -0.10783
    -0.03162
    -0.28565
    -0.45711
    -0.10783
     0.14619
     0.00013
    -0.05068
    -0.04432
    -0.13958
    -0.01892
    -0.13958
    -0.10783
    -0.03797
     0.01283
     0.05728
    -0.10148
     0.00013
    -0.05068
    -0.10148
    -0.12053
     0.12714
     0.04458
    -0.08243
    -0.13323
    -0.12053
    -0.13323
    -0.15228
    -0.27930
    -0.03797
    -0.11418
    -0.17769
    -0.16499
    -0.19039
    -0.05068
    -0.06973
    -0.32375
     0.01283
    -0.08878
    -0.17769
    -0.12688
    -0.08243
    -0.01257
    -0.05068
     0.00013
     0.10174
     0.17160
     0.13984
     0.26685
     0.19065
     0.41927
     0.48277
     0.26685
     0.68599
     0.74315
     0.63519
     0.74315
     0.47642
     0.45737
     0.31766
     0.00648
    -0.33645
    -0.48252
    -1.09852
    -1.61927
    -1.89870
    -2.00666
    -2.19718
    -1.86695
    -1.96856
    -1.89235
    -2.28609
    -2.22893
    -2.23528
    -1.81614
    -1.62562
    -1.32715
    -0.86990
    -0.40631
    -0.06338
     0.24145
     0.52723
     0.66694
     0.83841
     0.85111
     0.74950
     1.00987
     0.92097
     0.69234
     0.80030
     0.71140
     0.70505
     0.52723
     0.64154
     0.50183
     0.57168
     0.52723
     0.35576
     0.38752
     0.40022
     0.47642
     0.29861
     0.45102
     0.37481
     0.13984
     0.13984
     0.27956
     0.22875
     0.15254
    -0.08243
     0.01283
     0.17795
     0.08904
     0.01918
    -0.04432
    -0.12688
     0.02553
    -0.22214
    -0.01892
     0.00013
    -0.17769
    -0.19674
     0.02553
     0.08904
    -0.06973
    -0.13958
    -0.14593
     0.06999
     0.10809
     0.06364
    -0.13958
    -0.11418
     0.01283
     0.00013
    -0.01892
     0.14619
    -0.06338
    -0.17134
     0.00648
     0.04458
    -0.03797
    -0.17769
    -0.08878
    -0.21579
     0.15889
    -0.01257
     0.02553
    -0.13323
    -0.13958
    -0.08878
    -0.15864
     0.21605
    -0.08243
    -0.26025
    -0.12688
    -0.11418
     0.12714
    -0.07608
    -0.20309
    -0.07608
    -0.03162
    -0.07608
     0.04458
    -0.12688
    -0.12688
    -0.20309
    -0.19039
    -0.12053
     0.03823
    -0.13323
    -0.14593
    -0.10148
    -0.06338
    -0.15228
    -0.24119
    -0.28565
    -0.06338
    -0.05068
    -0.15228
    -0.22214
    -0.24754
    -0.14593
    -0.19674
    -0.07608
    -0.05703
    -0.20309
    -0.25389
    -0.23484
    -0.26025
    -0.16499
    -0.36185
    -0.30470
    -0.20944
    -0.09513
    -0.06338
    -0.24754
    -0.33010
    -0.24119
    -0.27930
    -0.29835
    -0.06973
    -0.21579
    -0.26660
     0.08269
     0.10174
     0.12079
    -0.03797
     0.00013
     0.19700
     0.44467
     0.45102
     0.40022
     0.50183
     0.38117
     0.81301
     0.74950
     1.09243
     0.81301
     0.68599
    -0.08878
    -0.34280
    -0.80640
    -1.91140
    -2.47660
    -2.40040
    -2.45755
    -1.91140
    -1.63832
    -1.74628
    -2.31149
    -2.51471
    -2.72428
    -2.36229
    -1.93680
    -1.86695
    -1.25729
    -0.69209
    -0.13958
     0.52723
     0.64154
     0.67964
     0.97177
     1.20039
     1.11783
     1.01622
     0.77490
     0.64789
     0.60344
     0.68599
     0.80030
     0.66694
     0.38752
     0.51453
     0.45737
     0.53993
     0.39387
     0.31766
     0.34306
     0.31766
     0.44467
     0.41927
     0.22875
     0.17795
     0.15889
     0.13984
     0.43832
     0.17160
     0.06364
     0.00013
     0.19065
     0.19700
     0.10809
    -0.03797
     0.01283
    -0.00622
     0.25415
     0.03188
    -0.01257
    -0.15228
    -0.08243
    -0.22214
     0.11444
    -0.00622
    -0.19039
    -0.09513
    -0.05068
     0.01918
    -0.03162
    -0.08878
    -0.26660
    -0.01892
    -0.01892
    -0.04432
    -0.10148
    -0.08243
    -0.21579
    -0.17134
     0.00013
     0.17795
    -0.07608
    -0.22849
    -0.01257
    -0.05068
     0.01283
    -0.13958
    -0.22849
    -0.19674
    -0.11418
     0.01283
     0.00648
    -0.15228
    -0.22214
    -0.30470
    -0.15864
     0.11444
    -0.13958
    -0.29835
    -0.26660
    -0.19674
    -0.13323
    -0.17769
    -0.28565
    -0.31105
    -0.13958
    -0.01892
    -0.10783
    -0.05068
    -0.30470
    -0.31105
    -0.37456
     0.08269
    -0.10148
    -0.20944
    -0.25389
    -0.19674
    -0.12053
    -0.01892
    -0.08878
    -0.20944
    -0.08243
    -0.13323
    -0.04432
    -0.08243
    -0.07608
    -0.13958
    -0.20309
     0.00013
     0.13984
    -0.05068
    -0.15228
    -0.23484
    -0.01892
    -0.02527
    -0.15228
    -0.15864
    -0.05068
    -0.01892
     0.03823
     0.12714
     0.08904
     0.08269
     0.00013
     0.31131
     0.43197
     0.43197
     0.45737
     0.59709
     1.04798
     1.19404
     1.17499
     1.33375
     1.57508
     2.07042
     2.95316
     2.89600
     1.97517
    -0.82545
    -2.60997
    -3.82293
    -3.88009
    -3.46730
    -2.31149
    -1.62562
    -1.53672
    -1.53672
    -2.77508
    -3.88009
    -4.59135
    -4.71201
    -3.79753
    -2.26068
    -1.06677
     0.07634
     0.95907
     1.15594
     1.92436
     2.03232
     1.61953
     1.59413
     1.55603
     1.40361
     1.28930
     0.96542
     0.83841
     0.85111
     0.59709
     0.59709
     0.44467
     0.45737
     0.26685
     0.06999
     0.16524
     0.35576
     0.20335
     0.23510
     0.18430
     0.22875
     0.26050
     0.24145
     0.31131
     0.22875
     0.19700
     0.27956
     0.21605
     0.19700
     0.21605
    -0.05068
     0.11444
     0.30496
