# Supplementary material for: Software algorithm and hardware design for real-time implementation of new spectral estimator
Source: Biomed Eng Online. 2014 May 9;13:61. doi: 10.1186/1475-925X-13-61 (PMC4057578; doi:10.1186/1475-925X-13-61)
Supplement: Additional file 2 — txtfiles.zip. [file 1475-925X-13-61-S2.zip › FILE171.TXT]

    -0.12233
    -0.76925
    -1.35627
    -0.92499
    -0.79321
    -0.58955
    -0.19421
     0.15321
    -0.78123
    -1.50003
    -1.40419
    -0.82915
    -0.31401
     0.12925
     0.04539
    -0.21817
    -0.50569
    -0.29005
     0.10529
     0.42875
     0.22509
     0.39281
     0.62043
     0.84805
     0.68033
     1.09963
     1.50694
     0.78815
     0.76419
     0.88399
     1.53090
     1.95020
     1.96218
     1.50694
     2.08198
     1.97416
    -1.09271
    -1.06875
     0.51261
     0.17717
    -1.84745
    -1.29637
    -0.87707
    -0.21817
    -0.90103
    -2.17091
    -3.00950
    -3.56058
    -2.20685
    -1.72765
    -1.16459
    -0.34995
    -0.61351
    -0.87707
    -0.32599
    -0.66143
    -0.44579
    -0.24213
     0.22509
    -0.20619
    -0.02649
    -0.13431
    -0.03847
     0.41677
    -0.33797
    -0.48173
    -0.51767
    -0.57757
    -0.96093
    -0.73331
    -0.31401
    -0.37391
    -0.42183
    -0.99687
    -0.57757
    -0.32599
    -0.54163
    -0.44579
    -0.67341
    -0.49371
    -0.51767
    -0.74529
    -0.76925
    -0.96093
    -0.76925
    -1.10469
    -1.10469
    -1.08073
    -1.18855
    -1.59587
    -1.44013
    -1.22449
    -1.48805
    -1.89537
    -1.94329
    -1.69171
    -1.81151
    -1.52399
    -1.71567
    -1.71567
    -1.52399
    -1.35627
    -1.30835
    -1.04479
    -0.99687
    -0.98489
    -0.91301
    -0.20619
    -0.18223
    -0.21817
    -0.02649
     0.20113
     0.23707
     0.11727
    -0.19421
     0.16519
     0.06935
    -0.00253
    -0.13431
    -0.20619
    -0.12233
    -0.06243
    -0.32599
    -0.24213
    -0.61351
    -1.03281
    -0.84113
    -0.70935
    -0.64945
    -0.49371
    -0.80519
    -0.74529
    -0.64945
    -0.40985
    -0.94895
    -0.93697
    -0.50569
    -0.09837
    -0.37391
    -0.37391
    -0.21817
    -0.13431
     0.06935
    -0.03847
     0.08133
    -0.05045
    -0.00253
     0.16519
     0.30895
     0.34489
     0.33291
     0.33291
     0.48865
     0.50063
     0.63241
     0.84805
     1.71060
     1.39912
     1.90228
     1.32724
    -0.62549
    -1.66775
    -2.01517
    -2.79387
    -2.02715
     0.23707
     0.48865
     0.00945
    -0.88905
    -1.40419
    -1.52399
    -1.34429
    -2.29071
    -2.66209
    -1.94329
    -1.51201
    -0.91301
     1.25536
     2.38148
     1.86634
     1.26734
     1.27932
     0.38083
    -0.08639
     0.96785
     0.75221
     2.11792
     2.44138
     2.21376
     1.56684
     0.09331
    -0.57757
    -0.52965
     0.41677
     0.24905
    -1.46409
    -1.40419
    -2.02715
    -2.12299
    -2.48239
    -2.39853
    -2.74595
    -3.44078
    -4.27938
    -3.78820
    -2.21883
    -2.33863
    -1.95527
    -2.23081
    -2.02715
    -1.87141
    -1.27241
    -0.80519
    -0.75727
    -0.57757
    -0.60153
    -0.61351
    -0.08639
    -0.39787
    -0.30203
     0.27301
     0.66835
    -0.00253
    -0.02649
    -0.01451
     0.11727
     0.16519
    -0.11035
    -0.19421
     0.18915
     0.52459
     0.52459
    -0.02649
    -0.07441
     0.22509
    -0.11035
    -0.23015
     0.40479
     0.02143
    -0.19421
    -0.07441
    -0.43381
    -0.11035
    -0.13431
    -0.20619
    -0.24213
     0.10529
     0.08133
    -0.42183
    -0.48173
    -0.09837
    -0.03847
    -0.79321
    -0.32599
    -0.27807
    -0.60153
    -0.68539
    -0.75727
    -0.44579
    -0.82915
    -0.80519
    -0.75727
    -0.37391
    -0.26609
    -0.44579
    -0.60153
    -0.57757
    -0.29005
    -0.19421
    -0.09837
     0.10529
     0.15321
     0.09331
     0.09331
     0.58449
     0.41677
     0.26103
     0.20113
     0.44073
     0.29697
    -0.06243
    -0.38589
    -0.11035
     0.05737
     0.11727
     0.14123
     0.30895
     0.08133
    -0.19421
     0.17717
     0.08133
    -0.18223
    -0.21817
    -0.54163
    -0.00253
     0.57251
     0.42875
     0.29697
    -0.15827
    -0.12233
    -0.07441
    -0.17025
     0.27301
    -0.33797
    -0.67341
    -0.06243
     0.18915
     0.30895
    -0.44579
    -0.74529
    -0.93697
    -0.73331
    -0.37391
    -0.18223
    -0.09837
    -0.66143
    -0.49371
    -0.37391
     0.03341
     0.29697
    -0.01451
     0.81211
     2.07000
     1.15952
     1.23140
     0.94389
     1.83040
     2.03406
    -0.36193
    -4.80650
    -5.11798
    -1.85943
     2.83672
     1.97416
    -1.34429
    -2.74595
    -3.64444
    -3.91998
    -3.28504
    -3.52464
    -2.67407
    -1.39221
    -0.76925
    -1.06875
    -0.36193
     0.42875
     0.62043
     0.44073
    -0.49371
    -0.08639
     0.22509
    -1.14063
    -1.64379
    -1.42815
    -0.97291
    -0.44579
    -0.52965
    -1.59587
    -1.77557
    -3.33296
    -3.52464
    -2.63813
    -1.63181
    -1.17657
    -1.53597
    -1.24845
    -1.27241
    -0.54163
    -0.56559
    -0.48173
    -0.14629
     0.12925
     0.89597
     1.00379
     0.36885
     0.34489
     0.87201
     1.29130
     1.23140
     0.83607
     0.47667
     0.52459
     0.04539
     0.46469
     0.60845
     0.28499
    -0.19421
    -0.20619
     0.08133
     0.12925
    -0.06243
    -0.60153
    -0.44579
    -0.25411
    -0.27807
    -0.36193
    -0.60153
    -0.25411
    -0.98489
    -0.37391
     0.36885
    -0.30203
    -0.82915
    -0.42183
    -0.33797
     0.06935
    -0.40985
    -0.62549
    -0.61351
    -0.36193
    -0.26609
    -0.09837
    -0.38589
    -0.57757
    -0.68539
    -0.66143
    -0.25411
    -0.52965
    -0.86509
    -0.72133
    -0.45777
    -0.26609
    -0.49371
    -0.63747
    -0.66143
    -0.57757
    -0.17025
    -0.42183
    -0.55361
    -0.42183
    -0.55361
    -0.06243
     0.36885
     0.68033
     0.35687
     0.26103
     0.42875
     1.07567
     1.00379
     0.62043
     0.62043
     0.87201
     1.18348
     0.87201
     0.88399
     0.81211
     0.52459
     0.28499
     0.33291
     0.46469
     0.11727
    -0.25411
    -0.52965
    -0.40985
     0.02143
    -0.34995
    -0.57757
    -0.70935
    -0.50569
    -0.24213
    -0.33797
    -0.45777
    -0.48173
    -0.70935
    -0.21817
     0.21311
    -0.06243
    -0.78123
    -1.06875
    -1.14063
    -0.57757
    -0.66143
    -0.60153
    -0.93697
    -0.62549
    -0.33797
    -0.50569
    -1.12865
    -0.96093
    -0.78123
    -0.68539
    -1.34429
    -1.22449
    -1.20053
    -0.58955
    -0.00253
     0.71627
     0.60845
     0.30895
    -0.48173
     0.95587
     1.72258
     0.96785
    -0.18223
    -0.54163
    -1.81151
    -3.03346
    -0.30203
     2.58514
     1.80644
     0.45271
    -0.56559
    -0.66143
    -0.15827
     0.20113
     0.22509
    -0.98489
    -1.53597
     0.34489
     1.53090
     2.20178
     2.75286
     0.83607
     0.42875
     1.13557
     0.64439
    -1.02083
    -0.74529
    -0.18223
    -1.82349
    -3.56058
    -2.17091
    -1.51201
    -2.20685
    -1.55993
    -1.66775
    -2.96158
    -4.29136
    -3.90800
    -2.86574
    -1.28439
    -1.08073
    -1.04479
    -1.10469
    -0.86509
    -0.92499
    -0.40985
     0.08133
     0.21311
     0.11727
     0.21311
     0.42875
     0.30895
    -0.13431
    -0.11035
    -0.61351
     0.17717
    -0.05045
    -0.52965
    -0.45777
    -0.54163
    -0.29005
    -0.36193
    -0.33797
    -0.63747
    -0.64945
    -0.00253
    -0.38589
     0.08133
     0.05737
    -0.21817
    -0.61351
    -0.19421
     0.23707
     0.30895
    -0.01451
     0.27301
    -0.05045
     0.23707
    -0.12233
    -0.19421
    -0.09837
    -0.21817
    -0.30203
    -0.05045
    -0.18223
    -0.44579
    -0.44579
    -0.49371
    -0.18223
    -0.09837
    -0.54163
    -0.78123
    -0.96093
    -0.60153
    -0.79321
    -0.34995
    -0.39787
    -0.64945
    -0.29005
    -0.26609
    -0.43381
    -0.78123
    -0.84113
    -0.73331
     0.00945
     0.10529
    -0.17025
    -0.23015
    -0.37391
    -0.34995
    -0.29005
    -0.20619
    -0.32599
    -0.08639
    -0.07441
    -0.29005
    -0.09837
     0.11727
    -0.26609
    -0.32599
    -0.31401
    -0.05045
    -0.46975
    -0.27807
    -0.31401
     0.06935
    -0.00253
     0.22509
     0.39281
     0.05737
     0.30895
     0.04539
    -0.23015
    -0.06243
     0.22509
     0.29697
    -0.00253
     0.22509
     0.97983
     1.38714
     1.32724
     0.70429
    -0.34995
    -1.04479
    -1.06875
    -0.21817
     0.32093
     0.12925
     0.64439
     0.08133
    -0.44579
    -0.88905
    -1.33231
    -1.04479
    -1.33231
    -1.27241
    -0.81717
    -0.25411
    -0.46975
    -0.90103
    -0.68539
    -0.69737
    -0.19421
    -0.67341
    -0.75727
    -0.76925
    -0.23015
     0.59647
     0.09331
     0.27301
     0.47667
     0.64439
     0.53657
     0.17717
    -0.19421
    -0.02649
     0.51261
     0.56053
     1.07567
     1.19546
     1.18348
     1.32724
     1.47100
     0.94389
     1.08765
     1.69862
     1.71060
     1.81842
     1.87832
     3.11226
     3.23206
     3.35186
     2.66900
     2.23772
     1.91426
     1.31526
     2.62108
     3.77116
     2.78880
     0.29697
     0.15321
    -0.32599
    -1.14063
    -1.60785
    -1.10469
    -1.69171
    -3.12930
    -2.54229
    -3.28504
    -3.35692
    -3.40484
    -3.40484
    -3.39286
    -3.78820
    -3.62048
    -3.10534
    -2.59021
    -2.51833
    -2.17091
    -2.21883
    -1.51201
    -1.27241
    -1.46409
    -1.20053
    -0.98489
    -0.81717
    -0.50569
    -0.84113
    -0.74529
    -1.08073
    -0.91301
    -0.58955
    -0.44579
    -1.15261
    -0.52965
    -0.33797
    -0.30203
    -0.42183
    -0.40985
    -0.48173
    -0.46975
    -0.54163
    -0.08639
    -0.11035
    -0.61351
    -1.02083
    -0.92499
    -0.45777
    -0.40985
    -1.05677
    -1.40419
    -0.75727
    -0.94895
    -0.73331
    -1.04479
    -1.54795
    -1.61983
    -1.64379
    -1.41617
    -0.73331
    -0.90103
    -0.61351
    -1.00885
    -0.74529
    -0.92499
    -0.70935
    -0.73331
    -0.43381
    -0.54163
    -0.61351
    -0.50569
    -0.38589
     0.12925
    -0.54163
    -0.60153
    -0.37391
    -0.57757
    -0.30203
    -0.39787
    -0.44579
    -0.06243
     0.42875
     0.18915
     0.36885
     0.23707
     0.29697
     0.17717
     0.32093
     0.62043
     0.77617
     0.80013
     1.17150
     1.54288
     1.09963
     0.50063
     0.40479
     0.41677
     0.39281
     0.57251
     0.65637
     1.20744
     0.82409
     0.06935
     0.21311
     0.04539
    -0.58955
    -0.75727
    -0.54163
    -0.55361
    -0.07441
    -0.63747
    -0.86509
    -0.50569
    -0.06243
     0.57251
    -0.00253
     0.27301
     0.23707
    -0.54163
    -0.43381
     0.02143
     0.96785
     0.87201
     0.76419
     1.29130
     0.93191
     0.56053
     0.29697
     0.38083
     0.40479
    -0.06243
    -0.48173
    -0.14629
    -0.15827
    -0.19421
    -0.07441
     0.41677
     1.03973
     0.33291
    -0.34995
    -0.66143
    -0.01451
    -0.07441
     0.06935
     1.20744
     1.68664
     0.72825
    -0.39787
    -0.79321
    -0.26609
    -0.37391
    -1.00885
    -0.76925
    -0.75727
    -0.25411
    -1.27241
    -2.18289
    -2.14695
    -1.77557
    -1.83547
    -1.76359
    -1.51201
    -2.39853
    -2.74595
    -2.32665
    -1.15261
    -0.92499
    -1.34429
    -1.26043
    -1.46409
    -1.50003
    -2.06309
    -2.08705
    -2.24279
    -1.52399
    -1.09271
    -0.49371
    -0.85311
    -1.47607
    -1.60785
    -2.19487
    -1.81151
    -1.70369
    -1.66775
    -0.87707
    -0.54163
    -0.39787
    -0.90103
    -1.26043
    -0.94895
    -0.46975
    -0.01451
    -0.30203
    -0.44579
    -0.33797
    -0.33797
    -0.55361
     0.50063
     0.20113
    -0.39787
    -0.75727
    -0.43381
    -0.43381
    -0.13431
    -0.42183
    -0.27807
    -0.18223
    -0.01451
     0.14123
     0.05737
    -0.11035
    -0.36193
    -0.40985
     0.38083
     0.68033
     0.33291
     0.18915
     0.27301
     0.32093
     0.52459
    -0.07441
    -0.27807
    -0.06243
    -0.17025
    -0.01451
    -0.56559
    -0.40985
    -0.87707
    -0.48173
    -0.52965
    -0.25411
    -0.44579
    -0.57757
    -0.33797
    -0.32599
     0.16519
    -0.21817
    -0.23015
    -0.01451
     0.12925
     0.00945
     0.12925
    -0.25411
    -0.12233
    -0.23015
    -0.13431
    -0.01451
     0.39281
     0.27301
     0.22509
     0.45271
     0.27301
    -0.37391
     0.47667
     0.47667
    -0.25411
     0.29697
     0.72825
     1.06369
     0.53657
     0.27301
    -0.58955
    -0.01451
     1.09963
     0.26103
    -0.08639
    -0.34995
     0.66835
     0.71627
     0.12925
    -0.29005
     0.23707
     0.09331
     0.04539
     1.23140
     0.82409
    -0.63747
    -1.03281
     0.34489
     1.90228
     1.44704
    -0.45777
     0.21311
    -0.25411
    -1.81151
    -1.66775
    -0.51767
     0.39281
     0.10529
    -0.70935
    -0.98489
    -1.24845
    -2.00319
    -1.53597
    -0.38589
     0.26103
    -0.26609
    -1.39221
    -1.23647
    -0.33797
    -0.57757
    -0.17025
     0.05737
    -0.15827
    -0.20619
    -1.46409
    -0.87707
    -0.38589
    -1.42815
    -1.22449
    -0.80519
    -0.00253
    -0.29005
    -1.16459
    -0.94895
    -1.48805
    -1.46409
    -1.42815
    -0.75727
    -0.14629
    -0.11035
    -0.44579
     0.05737
     0.39281
    -0.73331
    -0.80519
    -0.60153
    -0.21817
     0.10529
    -0.00253
    -0.25411
    -0.07441
    -0.24213
    -0.48173
    -0.51767
    -0.25411
    -0.14629
    -0.32599
     0.09331
     0.02143
    -0.31401
    -0.49371
    -0.91301
    -0.80519
    -0.29005
    -0.61351
    -0.96093
    -1.20053
    -1.58389
    -1.05677
    -0.72133
    -0.82915
    -1.46409
    -1.75161
    -1.20053
    -0.70935
    -0.09837
    -0.82915
    -0.70935
    -1.14063
    -0.31401
     0.04539
     0.22509
     0.12925
     0.11727
     0.40479
     0.38083
     0.21311
    -0.54163
    -0.67341
    -0.32599
     0.28499
     0.38083
    -0.13431
    -0.85311
    -1.24845
    -0.44579
    -0.46975
    -0.78123
    -0.66143
    -1.00885
    -0.61351
    -0.78123
    -0.85311
    -0.51767
    -0.70935
    -0.60153
    -0.60153
    -0.84113
    -0.88905
     0.04539
    -0.12233
     0.64439
     0.99181
     0.94389
     0.94389
     0.64439
     0.32093
     1.37516
     1.61476
     1.78248
     2.44138
     2.47732
     2.51326
     1.86634
     1.67466
     1.25536
     0.66835
     0.89597
     1.17150
     1.17150
     0.99181
     0.87201
    -0.36193
    -1.08073
    -0.90103
    -0.86509
    -1.12865
    -1.66775
    -1.42815
    -0.01451
     0.94389
     0.57251
    -0.36193
    -1.30835
    -1.06875
     0.14123
     0.52459
     0.86003
     1.38714
     2.29762
     2.62108
     1.45902
     0.95587
     1.39912
     2.16584
     1.65070
     3.06434
     2.51326
    -0.14629
    -0.79321
     0.56053
     2.11792
     1.87832
     1.74654
     0.41677
    -0.48173
    -1.52399
    -1.09271
    -0.91301
    -1.17657
    -1.84745
    -1.41617
    -1.63181
    -1.46409
    -2.06309
    -2.12299
    -1.63181
    -2.23081
    -2.84178
    -3.17722
    -2.69803
    -1.93131
    -1.53597
    -1.45211
    -1.71567
    -1.89537
    -1.36825
    -0.15827
     0.08133
    -0.26609
    -0.69737
    -0.49371
    -0.55361
     0.34489
     0.42875
     0.24905
     0.81211
     0.59647
     0.46469
     0.26103
     0.45271
     0.47667
     0.11727
     0.28499
    -0.13431
     0.22509
     0.33291
     0.16519
    -0.40985
     0.05737
     0.36885
    -0.18223
    -0.18223
    -0.15827
     0.04539
     0.11727
     0.04539
    -0.07441
     0.14123
    -0.05045
     0.30895
     0.15321
     0.02143
    -0.00253
    -0.62549
    -0.44579
    -0.39787
    -1.16459
    -1.24845
    -1.02083
    -0.90103
    -1.08073
    -0.84113
    -0.37391
    -1.00885
    -1.18855
    -0.91301
    -1.08073
    -0.67341
    -0.42183
    -0.42183
    -0.25411
     0.46469
     0.38083
     0.33291
     0.41677
     0.15321
     0.57251
     0.35687
     0.27301
     0.24905
    -0.08639
    -0.05045
     0.11727
     0.28499
    -0.07441
    -0.06243
    -0.56559
    -0.09837
     0.12925
    -0.29005
     0.06935
     0.04539
     0.06935
     0.38083
     0.02143
     0.33291
     0.21311
     0.47667
     0.05737
     0.30895
     0.47667
     0.51261
    -0.06243
     0.32093
     0.56053
     0.03341
     0.36885
    -0.17025
    -0.36193
    -0.07441
    -0.32599
    -0.26609
     0.04539
     0.20113
    -0.09837
    -0.21817
    -0.03847
     0.11727
     0.04539
    -0.17025
     0.00945
     0.39281
     0.22509
     0.65637
     0.22509
     0.46469
     0.72825
     0.83607
     0.20113
     0.72825
     1.29130
     1.36318
     1.25536
     1.37516
     1.07567
     0.83607
     1.33922
     1.20744
     1.12359
     1.69862
     2.11792
     1.96218
     0.96785
     0.78815
     1.68664
     2.02208
     1.45902
     1.01577
     0.89597
    -0.26609
    -0.12233
     0.23707
     1.32724
     1.07567
     0.74023
     2.09396
     1.93822
     0.64439
     0.41677
     0.06935
    -0.09837
    -0.67341
    -2.85377
    -2.79387
    -0.19421
     0.52459
     0.38083
    -0.38589
    -0.03847
    -0.36193
    -1.99121
    -4.30334
    -3.87206
    -2.24279
    -1.22449
    -0.62549
    -0.40985
     0.56053
     1.17150
     0.71627
    -0.62549
    -0.24213
    -0.03847
     0.21311
     0.51261
     1.03973
     0.10529
     0.38083
     0.83607
     0.84805
     0.93191
     0.33291
     0.21311
     0.20113
     0.18915
     0.22509
     0.11727
    -0.19421
    -0.32599
    -0.17025
     0.05737
     0.52459
     0.09331
    -0.38589
     0.09331
     0.03341
     0.08133
    -0.03847
     0.06935
     0.04539
    -0.15827
     0.23707
     0.34489
    -0.07441
    -0.18223
    -0.05045
    -0.21817
     0.00945
    -0.12233
    -0.66143
    -0.25411
     0.12925
    -0.27807
    -0.13431
    -0.37391
    -0.27807
    -0.14629
    -0.23015
    -0.13431
    -0.39787
    -0.09837
     0.03341
    -0.06243
     0.03341
     0.33291
     0.02143
     0.11727
     0.11727
     0.05737
     0.66835
     0.34489
     0.18915
     0.26103
     0.69231
     0.46469
    -0.02649
     0.16519
     0.45271
     0.18915
     0.12925
     0.32093
     0.15321
    -0.01451
     0.16519
     0.23707
     0.23707
    -0.32599
    -0.34995
     0.02143
     0.36885
     0.29697
    -0.06243
     0.11727
     0.21311
     0.26103
     0.39281
     0.71627
     0.52459
    -0.17025
    -0.02649
     0.51261
     0.58449
     0.38083
    -0.09837
     0.24905
     0.41677
     0.17717
     0.35687
     0.33291
     0.15321
     0.05737
    -0.90103
    -0.20619
    -0.17025
     0.09331
    -0.48173
    -0.33797
    -0.66143
    -0.32599
    -1.02083
    -1.06875
    -0.94895
    -0.80519
    -1.04479
    -0.46975
    -0.20619
    -0.50569
    -0.86509
    -0.79321
     0.10529
     0.21311
    -0.40985
    -0.09837
     0.76419
     0.75221
     0.29697
     0.34489
     0.47667
    -0.19421
    -0.03847
     0.58449
     0.72825
     0.78815
     0.57251
     0.26103
     0.83607
     0.93191
     0.69231
    -0.18223
    -0.44579
     0.59647
     1.12359
     0.29697
     0.05737
     0.59647
     1.09963
     0.54855
     0.22509
     0.33291
     0.29697
     0.05737
     0.45271
    -0.02649
     0.38083
     0.54855
     1.39912
     0.74023
    -0.68539
    -1.08073
    -0.01451
    -1.38023
    -2.00319
    -0.97291
    -0.60153
    -0.34995
    -1.20053
    -2.21883
    -1.59587
    -1.50003
    -1.81151
    -2.13497
    -1.52399
    -0.92499
    -0.72133
    -0.90103
    -0.69737
    -0.29005
     0.00945
    -0.09837
     0.00945
     0.16519
    -0.09837
    -0.55361
    -0.15827
     0.24905
     0.28499
    -0.38589
    -0.31401
    -0.23015
    -0.31401
    -0.13431
    -0.51767
    -0.42183
    -0.25411
    -0.00253
    -0.05045
    -0.11035
    -0.30203
    -0.45777
    -0.63747
     0.12925
    -0.02649
    -0.33797
    -0.34995
    -0.26609
    -0.26609
     0.10529
    -0.18223
    -0.12233
    -0.13431
     0.00945
    -0.17025
     0.26103
     0.78815
     0.09331
    -0.25411
     0.30895
     0.46469
     0.44073
     0.50063
     0.14123
     0.42875
     0.50063
     0.17717
     0.03341
     0.21311
     0.39281
     0.34489
     0.26103
    -0.00253
     0.09331
     0.02143
    -0.14629
     0.56053
     0.22509
    -0.54163
    -0.05045
     0.39281
     0.69231
     0.36885
     0.09331
     0.42875
     0.21311
     0.76419
     0.91993
     0.97983
     0.14123
    -0.01451
    -0.20619
     0.47667
     0.74023
     0.30895
     0.12925
     0.24905
     0.10529
    -0.06243
    -0.85311
    -1.34429
    -1.54795
    -1.17657
    -0.92499
    -0.69737
    -0.97291
    -0.70935
    -0.87707
    -0.26609
    -0.69737
    -1.06875
    -0.45777
    -0.01451
    -0.03847
     0.32093
     0.26103
     0.50063
     0.82409
     0.93191
     0.64439
     0.38083
     0.84805
     0.42875
    -0.00253
     0.02143
     0.76419
     0.36885
    -0.15827
     0.11727
     0.26103
     0.21311
     0.03341
     0.40479
     0.10529
    -0.63747
    -0.21817
     0.50063
     1.26734
     0.63241
     0.22509
     0.77617
     1.06369
     0.59647
    -0.75727
    -0.52965
     0.26103
    -0.20619
    -0.75727
    -0.13431
    -0.13431
    -0.37391
    -0.50569
    -0.78123
    -0.92499
    -0.75727
    -0.62549
    -0.31401
    -0.03847
    -1.03281
    -2.18289
    -2.43447
    -1.41617
    -0.11035
    -0.06243
    -0.92499
    -1.42815
    -2.08705
    -1.96725
    -1.73963
    -1.46409
    -1.53597
    -1.48805
    -1.79953
    -1.42815
    -0.96093
    -0.92499
    -0.88905
    -0.72133
    -0.56559
    -0.18223
    -0.06243
     0.23707
    -0.14629
     0.30895
     0.41677
     0.24905
     0.52459
     0.53657
     0.33291
     0.33291
     0.59647
     0.76419
     0.62043
     0.57251
     0.33291
     0.56053
     0.44073
     0.46469
     0.52459
     0.50063
     0.28499
     0.52459
     0.69231
     0.36885
     0.34489
    -0.17025
     0.47667
     0.39281
     0.20113
     0.26103
     0.23707
     0.16519
     0.26103
     0.00945
     0.48865
     0.34489
     0.21311
    -0.05045
    -0.00253
     0.18915
     0.02143
    -0.15827
     0.14123
     0.09331
     0.17717
     0.08133
     0.33291
     0.22509
     0.17717
    -0.01451
     0.33291
     0.45271
     0.41677
     0.59647
     0.72825
     0.56053
     0.34489
     0.53657
     0.44073
     0.22509
    -0.15827
    -0.02649
     0.16519
     0.00945
    -0.42183
    -0.66143
    -0.87707
    -0.39787
    -0.18223
    -0.55361
    -0.87707
    -0.56559
     0.14123
     0.20113
     0.22509
     0.47667
     0.35687
    -0.07441
     0.84805
     0.97983
     1.24338
     1.08765
     1.12359
     1.00379
     1.00379
     0.84805
     0.68033
     0.18915
     0.26103
    -0.17025
     0.00945
     0.94389
     0.97983
    -0.05045
    -1.41617
    -0.57757
    -0.07441
    -0.68539
    -0.14629
    -0.52965
    -1.21251
    -1.09271
    -0.82915
    -0.21817
    -0.46975
     0.02143
     0.27301
     0.90795
     0.06935
    -0.82915
    -0.42183
     0.21311
     1.07567
     1.36318
     1.20744
     1.55486
     1.61476
     1.14754
     0.42875
     0.95587
     0.63241
     1.41110
     0.52459
     0.08133
     0.68033
     1.27932
     1.44704
     1.87832
     1.13557
     0.66835
     1.27932
     0.54855
    -0.31401
    -0.34995
     0.51261
     0.60845
    -0.24213
    -1.28439
    -1.73963
    -2.14695
    -1.82349
    -1.84745
    -1.73963
    -1.42815
    -1.53597
    -2.02715
    -1.90735
    -1.46409
    -0.97291
    -0.79321
     0.11727
     0.54855
     0.76419
     0.71627
     1.31526
     1.32724
     1.79446
     1.78248
     1.25536
     1.43506
     1.37516
     1.15952
     1.19546
     0.97983
     0.56053
     0.59647
     0.68033
     0.59647
     0.40479
     0.30895
     0.40479
     0.14123
     0.21311
     0.32093
     0.17717
     0.30895
     0.33291
     0.12925
     0.20113
     0.05737
    -0.30203
     0.24905
     0.42875
     0.50063
    -0.07441
    -0.11035
     0.20113
     0.45271
     0.21311
     0.68033
     0.40479
     0.05737
     0.23707
     0.46469
     0.54855
     0.48865
    -0.01451
     0.39281
     0.62043
     0.35687
     0.03341
     0.15321
     0.10529
     0.20113
     0.10529
     0.52459
     0.14123
    -0.42183
     0.18915
     0.24905
     0.20113
     0.04539
    -0.51767
    -0.36193
    -0.36193
    -0.46975
    -0.93697
    -0.73331
    -0.45777
    -0.48173
    -0.69737
    -0.84113
    -0.82915
    -1.44013
    -0.82915
    -0.60153
    -0.46975
    -0.98489
    -0.90103
    -1.03281
    -1.08073
    -0.68539
     0.08133
     0.68033
     0.50063
     0.59647
     0.68033
     0.80013
     1.53090
     1.11161
     0.53657
     1.23140
     1.54288
     1.83040
     2.03406
     2.04604
     0.97983
     0.17717
    -0.34995
    -0.99687
    -1.20053
    -2.48239
    -2.42249
    -1.95527
    -2.05111
    -1.59587
    -0.85311
    -0.62549
    -1.48805
    -1.02083
    -2.59021
    -1.18855
     0.77617
     0.72825
     2.17782
     1.90228
     1.56684
     2.03406
     2.16584
     2.14188
     2.65702
     2.11792
     2.08198
     2.11792
     0.36885
     0.27301
     0.06935
    -0.14629
    -0.08639
    -0.09837
     0.30895
     0.00945
    -0.33797
    -0.44579
    -0.61351
    -0.64945
    -0.39787
     0.38083
     0.18915
    -0.23015
     0.09331
     0.97983
     1.03973
    -0.60153
    -1.18855
    -0.92499
    -0.01451
     0.28499
    -0.00253
    -0.40985
    -0.84113
    -0.84113
    -0.85311
    -0.26609
    -0.70935
    -0.98489
    -0.91301
    -0.23015
     0.21311
     0.10529
    -0.06243
    -0.00253
     0.12925
     0.69231
     0.72825
     0.36885
     0.60845
     0.40479
     0.22509
     0.50063
     0.34489
    -0.21817
     0.16519
    -0.06243
    -0.09837
    -0.18223
     0.00945
     0.05737
    -0.13431
     0.04539
    -0.00253
     0.03341
    -0.43381
     0.02143
    -0.30203
     0.16519
     0.29697
     0.08133
     0.17717
     0.10529
     0.12925
     0.42875
    -0.18223
     0.11727
     0.35687
     0.78815
     0.77617
     0.27301
     0.12925
     0.51261
     0.57251
     0.65637
     0.97983
     0.50063
     0.36885
     0.62043
     0.44073
     0.51261
     0.53657
    -0.24213
     0.24905
     0.08133
     0.53657
    -0.26609
     0.10529
    -0.39787
    -0.57757
    -0.57757
     0.10529
     0.00945
    -0.69737
    -0.67341
    -0.33797
    -0.03847
    -0.24213
    -0.42183
     0.03341
     0.24905
    -0.15827
    -0.19421
    -0.32599
    -0.40985
    -0.45777
    -0.75727
    -0.01451
     0.08133
    -0.48173
    -0.38589
    -0.62549
    -0.23015
    -0.11035
    -0.43381
    -0.50569
    -0.57757
     0.17717
     0.48865
     0.68033
     0.51261
     1.35120
     1.61476
     2.24970
     1.99812
     0.71627
    -0.87707
    -3.34494
    -4.30334
    -2.33863
     1.01577
     1.38714
     0.35687
    -1.17657
    -2.31467
    -2.67407
    -2.90168
    -3.39286
    -2.38655
    -1.12865
    -0.85311
    -0.94895
    -0.68539
     0.20113
     0.44073
     0.28499
     0.39281
     1.18348
     0.62043
     0.33291
     0.76419
     0.70429
     0.05737
    -0.39787
     0.66835
     1.37516
     1.86634
     1.36318
     0.87201
     0.99181
     0.80013
     0.94389
     1.09963
     0.89597
     1.07567
     1.03973
    -0.06243
    -0.37391
    -0.54163
    -1.22449
    -0.64945
    -0.75727
    -1.24845
    -1.69171
    -1.71567
    -1.27241
    -1.09271
    -1.28439
    -0.98489
    -1.22449
    -0.84113
    -0.57757
     0.45271
     0.46469
     0.96785
     1.68664
     1.95020
     1.54288
     1.62674
     2.10594
     2.28564
     2.05802
     1.81842
     1.86634
     1.73456
     1.33922
     1.25536
     1.09963
     0.99181
     0.78815
     0.69231
     0.94389
     0.84805
     0.30895
     0.21311
     0.62043
     0.63241
     0.35687
     0.47667
     0.39281
     0.40479
     0.51261
     0.53657
     0.77617
     0.63241
     0.46469
     0.32093
     0.36885
     0.71627
     0.62043
     0.39281
     0.70429
     0.66835
     0.74023
     0.90795
     0.86003
     0.90795
     0.88399
     0.74023
     0.86003
     1.12359
     1.17150
     1.45902
     1.09963
     1.62674
     1.68664
     1.56684
     1.73456
     1.15952
     0.32093
     0.77617
     0.54855
     0.82409
     0.21311
    -0.02649
    -0.08639
    -0.13431
    -0.38589
    -0.68539
    -0.84113
    -1.39221
    -1.27241
    -1.40419
    -1.59587
    -0.96093
    -0.85311
    -1.20053
    -0.85311
    -1.04479
    -0.72133
    -0.39787
    -0.52965
    -0.33797
    -0.21817
    -0.00253
     0.03341
     0.32093
     0.02143
    -0.14629
    -0.58955
     0.44073
     0.51261
     0.23707
     0.28499
    -0.02649
    -0.32599
    -0.32599
    -0.45777
    -0.60153
    -0.68539
    -0.91301
    -1.88339
    -0.19421
     1.05171
     0.32093
     0.02143
     0.39281
     0.20113
     0.22509
     0.08133
     0.45271
     0.18915
     0.47667
     1.06369
     2.05802
     1.32724
     1.13557
     1.08765
     1.09963
     0.50063
     0.54855
     0.70429
     1.20744
     1.53090
     0.96785
     0.90795
     0.53657
     1.02775
     0.90795
     1.03973
     0.99181
     0.74023
     0.69231
     1.13557
     0.65637
    -0.21817
    -0.33797
    -0.21817
     0.15321
     0.30895
    -1.29637
    -1.58389
    -1.34429
    -0.50569
     0.00945
    -0.54163
    -1.03281
    -0.72133
    -0.19421
     0.11727
    -0.21817
    -0.27807
    -0.13431
     0.48865
     0.66835
     1.23140
     0.89597
     0.74023
     0.70429
     0.72825
     0.78815
     0.60845
     0.42875
     0.34489
     0.34489
     0.10529
     0.04539
    -0.08639
    -0.11035
     0.28499
    -0.55361
    -0.05045
     0.03341
    -0.11035
    -0.03847
    -0.13431
     0.14123
    -0.17025
    -0.33797
    -0.18223
     0.10529
     0.14123
    -0.06243
    -0.33797
     0.02143
    -0.07441
    -0.08639
     0.03341
     0.02143
    -0.21817
    -0.03847
     0.16519
     0.06935
    -0.02649
    -0.52965
    -0.32599
     0.22509
     0.41677
     0.28499
    -0.27807
    -0.18223
    -0.01451
     0.04539
     0.15321
     0.42875
     0.17717
     0.02143
     0.23707
     0.44073
     0.51261
     0.50063
     0.11727
     0.70429
     0.71627
     1.32724
     0.68033
     0.45271
     0.02143
     0.30895
     0.05737
     0.41677
     0.39281
    -0.44579
    -0.69737
    -1.10469
    -1.54795
    -1.28439
    -1.10469
    -0.88905
    -1.27241
    -1.09271
    -1.33231
    -1.58389
    -1.67973
    -1.44013
    -1.23647
    -0.38589
    -0.20619
    -0.43381
    -0.56559
    -0.17025
     0.00945
     0.34489
     0.30895
     0.30895
    -0.07441
     0.14123
     0.53657
     0.30895
     0.48865
     0.24905
     0.29697
     0.52459
     0.26103
    -0.03847
     0.18915
     0.53657
     0.39281
     0.03341
     0.27301
    -0.42183
    -0.12233
     0.78815
     1.12359
     0.62043
    -0.12233
     0.17717
     0.15321
    -0.78123
     0.12925
     0.53657
     0.71627
     1.48298
     1.49496
     0.97983
    -0.08639
    -0.20619
    -0.21817
     0.56053
     1.32724
     0.36885
    -1.33231
    -1.47607
    -1.41617
    -1.12865
    -0.50569
    -0.01451
    -0.61351
    -1.54795
    -0.94895
    -0.91301
    -1.82349
    -2.32665
    -1.44013
    -0.19421
     0.66835
     0.82409
     0.70429
     0.54855
     0.23707
     0.45271
     1.31526
     1.87832
     1.25536
     0.95587
     1.25536
     1.32724
     1.09963
     0.39281
     0.27301
     0.58449
     0.90795
     0.77617
     0.48865
     0.30895
    -0.01451
    -0.11035
     0.05737
     0.54855
     0.41677
     0.03341
     0.03341
     0.45271
     0.45271
     0.65637
     0.52459
     0.53657
     0.83607
     0.59647
     0.46469
     0.76419
     0.68033
     0.52459
     0.23707
     0.62043
     0.72825
     0.39281
     0.75221
     0.56053
     0.72825
     0.36885
     0.22509
    -0.00253
     0.60845
     0.99181
     0.83607
     0.71627
     0.51261
     0.38083
     0.48865
     0.84805
     0.86003
     0.44073
     0.34489
     0.58449
     0.70429
     0.87201
     0.32093
     0.00945
     0.54855
     0.93191
     0.94389
     0.70429
     0.42875
     0.00945
     0.38083
     0.48865
     0.90795
     0.44073
     0.11727
     0.36885
     0.76419
     0.47667
     0.46469
     0.38083
     0.47667
     0.63241
     0.87201
     0.78815
     0.52459
    -0.05045
     0.21311
    -0.19421
     0.72825
     0.44073
    -0.09837
    -0.48173
    -0.72133
    -1.10469
    -0.62549
    -0.76925
    -0.75727
    -1.16459
    -0.60153
    -0.87707
    -0.62549
    -0.80519
    -0.97291
    -0.87707
    -0.09837
     0.57251
     0.54855
     0.28499
     0.12925
     0.17717
    -0.17025
    -0.40985
     0.00945
     0.70429
    -0.66143
    -0.78123
    -0.64945
    -0.17025
    -0.46975
    -0.19421
     0.20113
     0.14123
    -0.06243
    -0.55361
     0.08133
    -0.07441
     0.06935
     0.72825
     1.19546
     0.94389
     0.89597
     1.83040
     1.30328
     1.08765
     0.35687
    -0.88905
    -0.44579
     1.17150
     1.30328
     0.51261
    -0.24213
     0.04539
     0.23707
    -0.19421
    -0.57757
    -0.98489
    -0.09837
    -0.00253
    -0.57757
    -0.64945
    -0.39787
    -0.68539
    -1.45211
    -0.70935
    -0.55361
    -0.40985
    -0.38589
    -0.11035
    -0.02649
    -0.45777
    -0.57757
    -0.68539
    -0.99687
    -0.30203
     0.45271
     0.51261
     0.27301
    -0.08639
     0.09331
     0.34489
     1.08765
     0.70429
     0.22509
     0.28499
     0.36885
     0.71627
     0.66835
     0.63241
     0.80013
     0.72825
     0.54855
     0.59647
     0.97983
     0.75221
     0.24905
     0.46469
     0.57251
     0.30895
    -0.13431
     0.09331
     0.32093
     0.09331
     0.20113
    -0.00253
     0.56053
     0.15321
     0.08133
     0.22509
     0.24905
     0.27301
     0.12925
    -0.00253
     0.24905
     0.40479
     0.00945
     0.56053
     0.32093
     0.45271
     0.29697
    -0.08639
     0.24905
     0.22509
     0.56053
     0.29697
     0.35687
     0.00945
     0.27301
     0.24905
     0.63241
     0.70429
     0.46469
     0.17717
     0.41677
     0.57251
     0.62043
     0.47667
     0.47667
     0.78815
     1.03973
     0.91993
     0.90795
     0.74023
     0.59647
     0.75221
     0.99181
     1.44704
     0.93191
     0.78815
     0.81211
     0.88399
     0.89597
     1.06369
     0.91993
     0.81211
     0.65637
     0.82409
     0.82409
     0.70429
     0.40479
    -0.00253
     0.05737
     0.83607
     0.71627
     0.60845
     0.23707
     0.11727
    -0.25411
    -0.18223
     0.02143
     0.26103
     0.11727
     0.48865
     0.66835
     0.48865
     0.32093
     0.34489
     0.21311
     0.41677
    -0.94895
    -1.66775
    -1.18855
     1.41110
     1.68664
     1.38714
     0.38083
    -0.17025
    -0.11035
    -1.63181
    -2.68605
    -2.68605
    -2.20685
    -0.51767
    -1.22449
    -1.06875
     0.34489
    -0.32599
    -2.14695
    -1.48805
     0.11727
     0.45271
     0.12925
     0.86003
     1.75852
     1.31526
     1.80644
     2.18980
     2.99246
     3.13622
     2.63306
     2.50128
     2.50128
     2.86068
     2.20178
     1.92624
     1.62674
     0.87201
     0.80013
     1.27932
     1.00379
    -0.38589
    -0.60153
     0.06935
     0.87201
    -0.05045
    -0.58955
    -1.14063
    -1.45211
    -2.23081
    -2.55427
    -2.11101
    -1.77557
    -1.20053
    -1.42815
    -1.51201
    -1.57191
    -1.29637
    -1.46409
    -1.30835
    -0.66143
    -0.42183
     0.00945
     0.30895
     0.76419
     0.88399
     0.96785
     1.13557
     1.47100
     1.53090
     1.31526
     1.15952
     1.31526
     1.35120
     1.25536
     0.83607
     0.96785
     0.82409
     0.88399
     0.62043
     0.64439
     0.50063
     0.41677
     0.47667
     0.62043
     0.35687
     0.02143
    -0.02649
     0.34489
     0.90795
     0.81211
     0.83607
     0.33291
     0.40479
     0.57251
     0.48865
     0.72825
     1.11161
     0.78815
     0.69231
     0.99181
     0.86003
     0.70429
     0.63241
     0.22509
     0.57251
     0.77617
     0.45271
     0.58449
     0.46469
     0.40479
     0.26103
     0.28499
     0.58449
     0.75221
     0.42875
     0.15321
     0.42875
     0.39281
     0.17717
     0.08133
     0.20113
     0.62043
     0.62043
     0.52459
     0.57251
     0.42875
     0.69231
     0.24905
     0.60845
     0.90795
     0.59647
     1.02775
     0.69231
     1.00379
     0.60845
     0.81211
     1.00379
     1.13557
     0.62043
     0.58449
     0.50063
     0.71627
     0.27301
     0.23707
     0.32093
     0.46469
     0.17717
    -0.12233
     0.21311
     0.22509
    -0.21817
    -0.25411
    -0.33797
    -0.33797
     0.08133
     0.38083
     0.38083
     0.45271
     0.57251
     0.82409
     0.76419
     0.62043
     0.22509
    -0.08639
    -0.37391
    -0.54163
    -0.72133
    -0.73331
    -0.80519
    -0.72133
    -0.26609
     0.53657
    -0.26609
    -1.34429
    -1.83547
    -0.84113
    -1.02083
     0.05737
    -0.72133
     0.00945
     0.74023
     0.75221
     0.96785
     1.47100
     1.15952
     1.25536
     1.50694
     1.25536
     0.89597
     1.13557
     1.39912
     1.51892
     0.62043
     1.44704
     1.56684
     0.95587
     0.72825
     0.74023
     1.05171
     0.64439
     0.04539
    -0.15827
    -0.05045
    -0.33797
    -0.46975
    -1.38023
    -1.34429
    -1.36825
    -1.36825
    -0.85311
    -0.74529
    -0.61351
    -1.05677
    -0.73331
    -0.38589
    -0.78123
    -0.49371
    -0.36193
    -0.09837
     0.50063
     0.99181
     1.36318
     1.43506
     1.02775
     0.75221
     0.87201
     1.51892
     0.82409
     0.60845
     0.62043
     0.64439
     0.75221
     0.35687
    -0.09837
     0.06935
     0.05737
     0.18915
     0.04539
    -0.18223
    -0.21817
     0.03341
    -0.12233
     0.66835
     0.06935
    -0.29005
    -0.25411
     0.22509
     0.41677
     0.00945
    -0.01451
     0.05737
     0.10529
     0.40479
     0.44073
    -0.09837
    -0.24213
    -0.21817
    -0.08639
     0.11727
     0.24905
    -0.12233
    -0.31401
    -0.08639
     0.23707
     0.32093
     0.03341
    -0.21817
    -0.25411
     0.04539
     0.36885
     0.35687
     0.11727
    -0.20619
    -0.27807
     0.00945
     0.70429
     0.38083
    -0.19421
    -0.00253
    -0.03847
     0.16519
     0.03341
     0.15321
     0.04539
     0.09331
     0.27301
     0.24905
     0.08133
     0.18915
     0.11727
     0.26103
     0.60845
     0.56053
     0.17717
     0.33291
     0.83607
     0.82409
     0.91993
     1.14754
     1.05171
     0.97983
     0.71627
    -0.57757
    -1.84745
    -2.35061
    -1.42815
    -0.69737
     0.39281
     0.93191
     0.54855
     0.09331
     0.04539
     0.14123
    -0.30203
    -0.90103
    -0.23015
     0.63241
     1.83040
     1.85436
     1.90228
     1.45902
     1.39912
     1.90228
     1.62674
     1.06369
    -0.27807
    -1.18855
    -0.74529
     0.28499
     0.26103
     0.02143
    -0.45777
    -0.72133
    -0.46975
     0.15321
     0.52459
     0.46469
     0.10529
    -0.00253
     0.08133
     0.84805
     1.05171
     1.55486
     0.87201
     1.18348
     1.31526
     1.59080
     1.84238
     1.48298
     1.39912
     2.05802
     2.01010
     0.87201
     0.78815
     1.51892
     1.86634
     2.32158
     1.68664
     1.18348
     0.22509
    -0.19421
    -1.23647
    -1.85943
    -2.15893
    -1.57191
    -1.06875
    -1.34429
    -0.90103
    -0.86509
    -1.71567
    -1.91933
    -1.99121
    -1.35627
    -0.38589
    -0.01451
    -0.02649
     0.36885
     1.11161
     1.17150
     1.20744
     1.23140
     1.43506
     1.56684
     1.11161
     1.11161
     0.93191
     0.36885
     0.20113
     0.03341
     0.36885
     0.17717
    -0.19421
     0.32093
     0.08133
     0.12925
    -0.12233
    -0.00253
     0.17717
    -0.08639
     0.21311
     0.30895
     0.30895
    -0.06243
    -0.06243
    -0.19421
     0.56053
     0.27301
    -0.06243
    -0.44579
    -0.17025
     0.05737
    -0.00253
    -0.26609
    -0.30203
    -0.06243
     0.30895
     0.23707
     0.21311
     0.02143
    -0.18223
    -0.36193
     0.33291
     0.56053
     0.28499
     0.03341
     0.12925
     0.15321
     0.12925
     0.38083
    -0.03847
    -0.00253
    -0.07441
    -0.03847
     0.00945
     0.05737
    -0.08639
    -0.39787
    -0.21817
     0.34489
     0.27301
    -0.02649
    -0.11035
    -0.38589
    -0.13431
    -0.25411
     0.14123
     0.04539
    -0.08639
    -0.24213
    -0.18223
     0.18915
    -0.09837
    -0.31401
    -0.60153
    -0.14629
     0.22509
     0.03341
     0.22509
    -0.09837
    -0.07441
    -0.32599
    -0.07441
     0.24905
     0.56053
     0.47667
     0.53657
     0.28499
     0.26103
     0.08133
     0.24905
     0.56053
     0.93191
     0.41677
     0.46469
     0.35687
     0.22509
     0.24905
    -0.20619
    -0.12233
    -0.20619
    -0.54163
    -0.51767
    -0.75727
    -1.30835
    -2.12299
    -2.56625
    -2.15893
    -0.97291
    -0.54163
    -0.94895
    -1.75161
    -2.74595
    -1.90735
    -1.67973
    -0.57757
     0.30895
     0.53657
    -0.26609
    -0.21817
    -0.21817
     1.27932
     2.39346
     2.08198
     1.12359
     1.29130
     1.95020
     3.16018
     0.88399
    -0.24213
    -0.03847
    -0.30203
    -0.15827
    -0.51767
    -0.73331
    -2.93762
    -3.04544
    -2.24279
    -1.66775
    -1.28439
    -1.48805
    -2.18289
    -2.30269
    -2.00319
    -1.69171
    -1.24845
    -0.36193
     0.32093
     1.45902
     1.54288
     1.56684
     1.37516
     1.35120
     1.44704
     1.59080
     1.67466
     1.89030
     1.83040
     1.33922
     1.26734
     1.31526
     1.07567
     0.84805
     0.50063
     0.58449
     0.50063
     0.39281
     0.33291
     0.03341
     0.45271
     0.08133
    -0.23015
    -0.48173
    -0.26609
    -0.50569
    -0.56559
    -0.63747
    -0.29005
    -0.40985
    -0.55361
    -0.66143
    -0.58955
    -0.44579
    -0.32599
    -0.45777
    -0.27807
    -0.25411
    -0.31401
    -0.34995
     0.27301
    -0.02649
    -0.29005
    -0.25411
    -0.07441
     0.05737
    -0.17025
    -0.25411
     0.10529
    -0.00253
     0.05737
     0.06935
     0.03341
     0.15321
    -0.20619
    -0.20619
    -0.33797
    -0.05045
    -0.32599
     0.08133
     0.02143
     0.20113
    -0.01451
    -0.06243
     0.02143
     0.05737
     0.23707
    -0.07441
     0.14123
     0.21311
     0.41677
    -0.08639
     0.00945
     0.29697
     0.06935
     0.12925
     0.30895
     0.04539
     0.14123
    -0.13431
     0.18915
     0.42875
     0.32093
     0.06935
    -0.01451
     0.11727
     0.10529
     0.14123
     0.24905
     0.33291
     0.16519
     0.20113
     0.36885
     0.45271
     0.47667
     0.27301
     0.39281
     0.74023
     0.83607
     1.03973
     0.82409
     0.94389
     0.81211
     1.17150
     1.11161
     1.45902
     1.18348
     0.69231
     0.94389
     0.72825
     0.76419
     0.64439
     0.18915
     0.06935
     0.20113
    -0.15827
    -1.00885
    -0.97291
    -0.69737
    -0.60153
    -1.04479
    -0.42183
    -0.80519
    -1.09271
    -1.02083
    -0.76925
    -0.76925
    -0.81717
    -0.70935
    -0.85311
    -0.14629
    -0.15827
    -0.21817
     0.09331
     0.04539
     0.00945
     0.12925
     0.10529
     0.65637
     0.40479
     0.20113
     0.62043
     0.36885
     0.66835
     0.68033
     0.88399
     1.09963
    -0.66143
    -2.18289
    -2.82981
    -3.45276
    -3.70434
    -2.74595
    -1.18855
    -1.55993
    -1.15261
    -2.03913
    -3.70434
    -3.11732
    -2.21883
    -0.61351
     0.40479
     0.05737
     0.77617
     1.71060
     1.50694
     2.23772
     2.87266
     3.68730
     3.84304
     5.17282
     2.58514
     1.13557
     1.02775
     1.23140
     1.53090
     1.29130
     1.05171
     0.62043
     0.56053
     0.44073
     0.18915
    -0.23015
    -0.51767
    -0.55361
    -0.66143
    -0.21817
     0.02143
    -0.37391
    -0.00253
     0.56053
     0.45271
     0.47667
     0.20113
     0.40479
     0.46469
     0.47667
     0.47667
     0.44073
     0.11727
     0.14123
     0.17717
     0.21311
     0.81211
     0.12925
     0.03341
    -0.14629
     0.27301
     0.21311
    -0.19421
    -0.13431
    -0.12233
     0.10529
     0.26103
     0.05737
     0.04539
    -0.07441
    -0.32599
    -0.31401
     0.29697
     0.04539
    -0.40985
    -0.20619
    -0.20619
    -0.23015
    -0.37391
    -0.25411
    -0.36193
    -0.27807
     0.00945
     0.09331
    -0.38589
    -0.60153
    -0.13431
    -0.18223
     0.33291
     0.20113
    -0.09837
     0.05737
     0.60845
     0.74023
     0.58449
     0.18915
     0.06935
     0.68033
     0.91993
     0.90795
     0.77617
     0.66835
     0.58449
     0.70429
     1.13557
     1.06369
     0.65637
     0.38083
     0.90795
     1.02775
     1.15952
     0.96785
     0.82409
     0.91993
     0.89597
     1.19546
     1.25536
     1.07567
     0.65637
     0.90795
     0.82409
     1.35120
     0.93191
     0.66835
     0.58449
     0.72825
     0.72825
     0.54855
     0.46469
     0.24905
     0.29697
     0.42875
     0.26103
     0.26103
     0.12925
    -0.14629
    -0.11035
     0.46469
     0.39281
     0.04539
    -0.06243
     0.18915
     0.50063
     0.29697
     0.05737
     0.21311
     0.16519
     0.38083
     0.38083
     0.58449
     1.06369
     1.01577
     0.39281
     0.68033
     1.08765
     0.90795
     0.89597
     1.15952
     1.30328
     1.80644
     0.88399
     0.63241
     1.43506
     1.11161
    -0.05045
    -1.10469
    -2.63813
    -4.84244
    -4.92630
    -3.47672
    -2.66209
    -3.46474
    -3.68038
    -3.81216
    -3.93196
    -4.29136
    -3.41682
    -1.60785
    -0.74529
    -0.27807
     0.26103
     1.17150
     2.36950
     3.19612
     2.84870
     3.43572
     4.71758
     5.37647
     4.93322
     3.13622
     1.89030
     2.08198
     1.62674
     1.01577
     1.08765
     0.12925
    -0.03847
    -0.11035
    -0.72133
    -0.90103
    -1.59587
    -1.75161
    -0.97291
    -0.40985
    -0.56559
    -1.06875
    -1.27241
    -0.92499
    -0.78123
    -0.60153
    -0.36193
    -0.38589
     0.32093
     0.00945
    -0.11035
     0.05737
    -0.42183
    -0.62549
     0.33291
     0.66835
     0.18915
     0.22509
     0.00945
    -0.09837
     0.05737
    -0.01451
    -0.12233
    -0.26609
    -0.38589
     0.09331
     0.14123
     0.24905
    -0.05045
    -0.24213
    -0.32599
     0.11727
     0.29697
    -0.05045
     0.00945
     0.15321
     0.42875
     0.34489
     0.48865
     0.15321
     0.32093
     0.45271
     0.68033
     0.15321
     0.14123
    -0.08639
    -0.26609
     0.42875
     0.65637
     0.16519
     0.09331
    -0.14629
     0.10529
    -0.08639
    -0.11035
     0.04539
     0.14123
     0.26103
     0.44073
     0.36885
     0.52459
     0.39281
     0.05737
     0.88399
     1.03973
     0.54855
     0.28499
     0.30895
     0.46469
     0.69231
     0.46469
     0.56053
     0.20113
     0.05737
    -0.02649
     0.09331
     0.18915
    -0.08639
    -0.36193
    -0.29005
     0.05737
    -0.09837
    -0.18223
    -0.26609
    -0.11035
    -0.23015
    -0.40985
     0.24905
     0.83607
     0.74023
     0.41677
     0.74023
     0.83607
     0.51261
     0.54855
     0.74023
     1.68664
     1.32724
     1.01577
     1.02775
     1.11161
     1.00379
     0.86003
     1.00379
     0.56053
    -0.06243
     0.57251
     0.97983
     0.94389
     0.68033
    -0.36193
    -0.68539
    -0.09837
    -1.32033
    -3.02148
    -2.41051
    -2.35061
    -1.58389
    -0.99687
    -0.99687
    -1.82349
    -1.95527
    -0.90103
    -1.36825
    -2.37457
    -1.87141
    -0.75727
    -0.44579
    -0.01451
     0.52459
     0.50063
     0.34489
     0.70429
     0.97983
     0.08133
     0.20113
     0.71627
     0.75221
     0.23707
    -0.05045
     0.18915
     0.52459
     0.84805
     0.57251
     0.28499
     0.78815
     0.47667
     0.58449
     0.63241
     0.59647
     0.53657
     0.03341
     0.06935
    -0.05045
     0.22509
    -0.07441
    -0.24213
     0.27301
     0.46469
    -0.39787
    -1.39221
    -0.19421
     0.00945
     0.03341
     0.00945
    -0.11035
    -0.02649
     0.20113
     0.36885
     1.35120
     0.74023
     0.38083
    -0.09837
     0.33291
     0.70429
     0.39281
    -0.09837
     0.24905
     0.70429
     0.45271
     0.21311
     0.23707
    -0.00253
    -0.12233
    -0.33797
    -0.25411
    -0.09837
     0.17717
    -0.12233
    -0.08639
     0.27301
     0.33291
    -0.03847
     0.18915
     0.17717
     0.05737
     0.22509
     0.80013
     0.78815
     0.50063
     0.10529
     0.54855
     0.68033
     0.56053
     0.80013
     0.81211
     0.66835
     0.41677
     0.44073
     0.50063
     0.72825
     0.71627
     0.26103
     0.54855
     0.62043
     0.57251
     0.29697
     0.17717
     0.35687
     0.35687
     0.35687
     0.20113
     0.15321
     0.35687
     0.42875
     0.27301
     0.47667
     0.68033
     0.10529
     0.12925
     0.16519
     0.32093
     0.02143
    -0.11035
     0.24905
     0.27301
     0.05737
     0.09331
    -0.30203
    -0.24213
    -0.02649
    -0.52965
    -0.36193
    -0.44579
    -0.19421
     0.26103
     0.20113
    -0.15827
    -0.30203
    -0.24213
    -0.08639
     0.22509
     0.88399
     0.52459
     0.54855
     0.22509
     1.26734
     1.63872
     1.02775
     0.75221
     0.02143
    -0.51767
    -0.29005
    -0.86509
    -1.08073
    -0.18223
    -0.78123
    -1.08073
    -0.61351
    -0.91301
    -0.51767
    -0.69737
    -0.55361
    -0.19421
    -0.66143
    -0.56559
     0.39281
     0.68033
     1.18348
     1.86634
     1.75852
     1.80644
     1.33922
     1.12359
     0.99181
     1.06369
     0.54855
     0.64439
     0.22509
    -0.29005
    -0.50569
     0.26103
    -0.06243
    -1.04479
    -1.47607
    -1.36825
    -1.03281
    -1.10469
    -1.03281
    -0.60153
    -0.43381
    -0.01451
    -0.51767
    -0.91301
    -1.15261
    -0.43381
     0.04539
     0.48865
     0.47667
     0.22509
     0.15321
     0.26103
     0.00945
     0.36885
     0.09331
     0.29697
     0.04539
    -0.00253
     0.04539
     0.27301
     0.42875
     0.36885
     0.09331
    -0.06243
    -0.40985
    -0.87707
    -0.64945
    -0.12233
    -0.20619
    -0.30203
    -0.15827
    -0.42183
    -0.31401
    -0.18223
    -0.52965
    -0.90103
    -0.94895
    -0.84113
    -0.56559
    -0.33797
    -0.21817
    -0.39787
    -0.76925
    -0.11035
     0.02143
     0.11727
    -0.34995
    -0.48173
    -0.49371
    -0.01451
     0.03341
    -0.21817
    -0.55361
    -0.38589
    -0.26609
    -0.19421
     0.18915
     0.15321
    -0.17025
    -0.27807
    -0.38589
    -0.07441
     0.08133
    -0.55361
    -0.46975
    -0.21817
     0.14123
     0.24905
     0.11727
    -0.34995
    -0.33797
    -0.36193
    -0.05045
     0.28499
    -0.00253
    -0.03847
     0.11727
     0.51261
     0.64439
     0.34489
     0.34489
     0.50063
     0.24905
     0.58449
     0.48865
     0.45271
     0.48865
     0.65637
     0.28499
     0.74023
     0.72825
     0.16519
     0.24905
     0.29697
     0.53657
     0.14123
    -0.12233
    -0.09837
     0.42875
     0.41677
     0.27301
     0.32093
     0.41677
     0.17717
    -0.11035
     0.35687
     0.45271
    -0.11035
     0.12925
     0.30895
     0.39281
    -0.23015
    -0.56559
    -0.30203
    -0.01451
     0.39281
     0.33291
     0.09331
    -0.55361
    -0.27807
     0.03341
     0.76419
     1.33922
     0.87201
     0.28499
     0.17717
     1.12359
     1.93822
     2.14188
     1.99812
     2.02208
     1.19546
     1.43506
     1.25536
     1.59080
     1.51892
     2.05802
     1.73456
     1.80644
     1.89030
     2.39346
     2.87266
     2.17782
     1.75852
     0.90795
     0.32093
     0.96785
    -0.00253
    -1.26043
    -3.46474
    -3.40484
    -1.99121
    -2.15893
    -2.90168
    -3.65642
    -2.25477
    -2.18289
    -3.35692
    -4.39918
    -4.01582
    -3.71632
    -2.57823
    -1.30835
     0.09331
     0.83607
     0.97983
     1.09963
     0.66835
     0.34489
     0.56053
     1.78248
     1.91426
     1.63872
     1.19546
     1.19546
     1.07567
     1.18348
     0.66835
     0.78815
     1.02775
     1.03973
     1.09963
     1.35120
     1.36318
     0.91993
     0.87201
     1.03973
     1.11161
     0.84805
     0.59647
     0.89597
     0.86003
     0.53657
     0.66835
     0.15321
     0.05737
    -0.02649
    -0.12233
    -0.33797
    -0.60153
    -1.17657
    -1.17657
    -1.42815
    -0.86509
    -1.02083
    -1.41617
    -0.76925
    -1.05677
    -1.06875
    -0.68539
    -0.88905
    -0.86509
    -0.50569
     0.02143
     0.24905
    -0.02649
    -0.09837
     0.06935
    -0.20619
     0.45271
     0.82409
     0.39281
     0.03341
    -0.08639
     0.28499
     0.38083
     0.08133
    -0.05045
     0.08133
    -0.00253
     0.28499
     0.12925
     0.12925
     0.03341
    -0.29005
     0.21311
     0.39281
     0.15321
    -0.00253
    -0.01451
     0.14123
     0.16519
     0.40479
     0.28499
     0.21311
     0.04539
     0.29697
     0.16519
     0.54855
     0.32093
    -0.08639
     0.00945
     0.38083
     0.41677
     0.23707
     0.08133
    -0.21817
    -0.06243
     0.02143
    -0.15827
    -0.25411
    -0.30203
    -0.50569
     0.14123
    -0.09837
    -0.07441
    -0.56559
    -0.57757
    -0.12233
     0.52459
     0.08133
    -0.06243
     0.20113
     0.14123
     0.14123
     0.11727
     0.42875
     0.26103
     0.77617
     0.42875
     0.84805
     0.68033
     0.06935
    -0.44579
     0.39281
     0.45271
     0.20113
     0.60845
    -0.27807
    -0.46975
    -0.24213
    -0.15827
     0.34489
     0.21311
     0.20113
     0.35687
    -0.58955
    -0.50569
    -0.66143
     0.40479
     0.89597
     1.69862
     1.35120
     1.01577
     1.26734
     1.57882
     1.50694
     0.30895
     0.26103
     0.27301
    -0.02649
    -0.46975
    -0.44579
    -1.84745
    -3.56058
    -3.09336
    -1.97923
    -1.44013
    -2.37457
    -2.76991
    -3.11732
    -3.14128
    -3.20118
    -2.68605
    -2.08705
    -1.52399
    -0.84113
    -0.57757
    -0.34995
     0.12925
     0.40479
    -0.07441
    -0.23015
     0.16519
     0.34489
    -0.06243
     0.10529
    -0.11035
    -0.25411
    -0.43381
    -0.56559
    -0.50569
    -0.36193
     0.02143
     0.00945
     0.00945
     0.05737
     0.11727
    -0.14629
    -0.07441
    -0.01451
     0.03341
     0.20113
     0.11727
     0.12925
    -0.13431
    -0.31401
     0.14123
     0.05737
     0.06935
     0.17717
     0.08133
     0.33291
     0.45271
     0.12925
     0.05737
     0.60845
     0.74023
     0.50063
     0.72825
     0.71627
     0.78815
     0.69231
     0.86003
     0.97983
     0.80013
     0.71627
     0.78815
     0.72825
     0.87201
     0.54855
     0.40479
     0.93191
     0.95587
     0.59647
     0.48865
     0.54855
     0.30895
     0.40479
     0.44073
     0.26103
     0.51261
     0.84805
     0.41677
     0.34489
     0.16519
     0.35687
    -0.05045
     0.21311
     0.27301
    -0.11035
    -0.00253
    -0.29005
    -0.06243
    -0.42183
    -0.98489
    -0.76925
    -0.00253
     0.04539
     0.09331
     0.06935
     0.29697
     0.33291
     0.28499
     0.44073
     0.88399
     0.99181
     1.03973
     1.36318
     1.20744
     0.66835
     0.52459
     1.06369
     1.09963
     1.08765
     0.51261
     0.00945
     0.38083
     0.74023
     0.50063
     0.51261
     0.53657
    -0.15827
    -0.25411
     0.26103
     0.80013
     1.08765
     0.72825
     0.40479
     0.93191
     0.76419
     0.62043
     0.60845
     0.23707
     0.48865
     0.78815
     0.44073
     0.22509
     0.27301
     0.12925
    -0.15827
     0.38083
     0.51261
     0.53657
     0.51261
     0.10529
    -0.25411
    -0.21817
    -0.27807
    -0.20619
     0.04539
    -0.12233
    -0.45777
    -0.74529
    -0.74529
    -1.02083
    -0.51767
    -0.70935
    -0.72133
    -0.64945
    -0.79321
    -0.64945
    -0.46975
    -0.09837
     0.09331
    -0.08639
     0.18915
     0.56053
     0.54855
     0.38083
     0.59647
     0.45271
     0.68033
     0.71627
     0.34489
     0.54855
     0.28499
    -0.31401
    -0.20619
     0.15321
     0.21311
     0.00945
     0.03341
    -0.14629
     0.16519
    -0.06243
    -0.44579
    -0.66143
    -0.84113
    -0.20619
     0.00945
     0.17717
     0.15321
    -0.61351
    -0.05045
    -0.02649
     0.03341
    -0.27807
    -0.03847
    -0.75727
    -0.07441
     0.17717
     0.24905
     0.20113
    -0.27807
     0.34489
     0.54855
     0.63241
     0.44073
    -0.02649
     0.29697
     0.36885
     0.76419
     0.64439
     0.51261
     0.44073
     0.51261
     0.34489
     0.69231
     0.58449
     0.17717
     0.23707
     0.48865
     0.24905
     0.62043
     0.05737
    -0.01451
     0.45271
     0.46469
     0.50063
     0.62043
     0.30895
     0.21311
     0.47667
     0.45271
     1.12359
     1.00379
     0.50063
     0.94389
     0.96785
     0.93191
     0.28499
     0.45271
     0.68033
     0.83607
     0.93191
     0.41677
     0.80013
     0.42875
     0.27301
    -0.12233
     0.58449
     0.57251
     0.11727
     0.12925
     0.54855
     0.50063
    -0.18223
    -0.57757
     0.17717
     0.51261
     0.32093
     1.09963
     1.56684
     0.77617
    -0.60153
    -1.53597
    -2.33863
    -2.20685
    -2.19487
    -1.02083
    -0.15827
    -0.97291
    -0.01451
    -0.63747
    -2.99752
    -4.02780
    -3.10534
    -1.51201
     0.12925
    -0.12233
     0.53657
     0.71627
     0.93191
     0.29697
     0.29697
     0.80013
     1.67466
     2.18980
     1.77050
     1.06369
     1.17150
     2.22574
     1.71060
     0.97983
     0.26103
    -0.03847
     0.14123
     0.63241
     0.06935
     0.00945
    -0.60153
    -1.21251
    -0.92499
    -0.80519
    -0.34995
    -0.88905
    -1.12865
    -0.98489
    -0.94895
    -0.66143
    -0.32599
    -0.48173
    -0.21817
    -0.13431
    -0.05045
     0.26103
     0.78815
     0.69231
     0.59647
     0.32093
     0.89597
     1.25536
     0.62043
     0.83607
     1.01577
     0.90795
     1.11161
     1.11161
     0.50063
     0.62043
     0.65637
     0.84805
     0.11727
    -0.40985
    -0.25411
     0.35687
     0.28499
     0.05737
    -0.06243
    -0.56559
    -0.34995
    -0.07441
    -0.56559
    -1.10469
    -1.35627
    -1.24845
    -1.10469
    -1.03281
    -0.37391
    -0.57757
    -0.52965
    -0.49371
    -0.36193
    -0.64945
    -0.63747
    -0.81717
    -0.31401
    -0.21817
     0.41677
     0.56053
     0.14123
    -0.30203
     0.29697
     0.59647
     0.81211
     0.80013
     0.41677
     0.41677
     0.18915
     0.64439
     0.63241
     0.33291
     0.64439
     0.38083
     0.91993
     0.54855
     0.35687
     0.36885
     0.03341
    -0.05045
     0.38083
     0.81211
    -0.08639
    -0.06243
     0.02143
     0.12925
    -0.03847
    -0.08639
    -0.02649
    -0.39787
    -0.15827
     0.29697
     0.11727
     0.26103
    -0.06243
    -0.17025
     0.20113
     0.54855
     0.33291
     0.42875
     0.65637
     0.38083
     0.10529
    -0.03847
     0.09331
     0.53657
     0.42875
     0.50063
     0.20113
     0.30895
     0.20113
     0.33291
     0.00945
     0.72825
     0.48865
     0.18915
     0.39281
     0.03341
     0.71627
     0.52459
    -0.00253
    -0.01451
     0.15321
     0.30895
     0.22509
     0.06935
    -0.12233
    -0.00253
    -0.51767
     0.02143
     0.17717
    -0.20619
    -0.54163
    -0.30203
     0.23707
     0.28499
    -0.31401
    -0.11035
     0.15321
     0.52459
     0.36885
     0.41677
     0.40479
     0.24905
     0.36885
     1.69862
     1.96218
     1.07567
     0.68033
    -0.50569
    -2.03913
    -2.99752
    -3.38088
    -1.09271
    -1.71567
    -1.65577
     0.39281
    -1.46409
    -3.36890
    -3.24910
    -2.18289
    -1.38023
    -1.16459
    -1.48805
    -1.22449
    -0.37391
     0.29697
     0.96785
     0.71627
     0.57251
     1.18348
     1.26734
     1.37516
     0.42875
     0.35687
     0.23707
    -0.37391
    -0.39787
     1.23140
     0.54855
     0.03341
     0.24905
     0.05737
    -0.01451
     0.28499
     0.27301
     0.30895
    -0.01451
     0.23707
    -0.09837
    -0.67341
    -0.29005
    -0.46975
    -0.69737
    -0.52965
    -0.17025
    -0.75727
    -0.96093
    -0.55361
    -0.32599
    -0.51767
    -0.57757
    -0.49371
    -0.20619
    -0.12233
    -0.12233
    -0.14629
     0.14123
     0.11727
    -0.18223
    -0.17025
     0.35687
     0.41677
     0.32093
     0.42875
     0.22509
     0.10529
    -0.21817
    -0.01451
     0.10529
     0.04539
     0.63241
     0.47667
     0.60845
     0.14123
    -0.01451
     0.16519
     0.56053
     0.87201
     0.18915
     0.20113
     0.42875
     0.16519
     0.11727
     0.17717
     0.33291
     0.27301
    -0.00253
     0.16519
     0.23707
     0.20113
     0.00945
    -0.19421
     0.06935
     0.02143
    -0.11035
    -0.17025
    -0.02649
    -0.12233
    -0.14629
    -0.25411
     0.20113
     0.03341
    -0.34995
    -0.20619
    -0.38589
    -0.09837
    -0.12233
    -0.70935
    -0.36193
    -0.11035
    -0.48173
    -0.56559
    -0.27807
    -0.42183
    -0.45777
    -0.76925
    -0.44579
    -0.25411
    -0.23015
    -0.34995
    -0.52965
    -0.39787
    -0.34995
    -0.15827
    -0.24213
    -0.00253
    -0.14629
    -0.58955
    -0.06243
    -0.08639
     0.15321
    -0.36193
    -0.12233
    -0.15827
     0.11727
     0.09331
     0.10529
     0.17717
    -0.00253
     0.14123
    -0.14629
     0.45271
     0.35687
    -0.02649
     0.69231
     0.40479
     0.40479
     0.02143
    -0.07441
    -0.21817
     0.06935
     0.45271
     0.32093
     0.54855
    -0.01451
    -0.06243
    -0.14629
     0.20113
     0.69231
     1.32724
     0.84805
     0.51261
     0.81211
     0.74023
     0.30895
     1.42308
     1.42308
     1.78248
     1.95020
     1.53090
     1.17150
     1.23140
     0.52459
     1.01577
     1.69862
     1.79446
     1.97416
     2.27366
     1.21942
     0.47667
     0.39281
     1.31526
     2.21376
     2.02208
     0.68033
     0.20113
     0.52459
     0.77617
    -0.40985
    -0.45777
     0.14123
     1.17150
     0.74023
     1.09963
     0.08133
    -3.12930
    -4.50700
    -4.50700
    -2.72199
    -1.95527
    -1.45211
    -0.81717
    -1.15261
    -1.30835
    -2.44645
    -2.94960
    -2.18289
    -1.53597
    -1.54795
    -0.63747
    -0.05045
     0.30895
     0.47667
     0.77617
     1.23140
     1.44704
     1.18348
     0.82409
     0.68033
     0.74023
     0.63241
     0.35687
     0.30895
     0.41677
    -0.03847
    -0.01451
     0.23707
     0.28499
     0.09331
    -0.19421
     0.00945
     0.47667
     0.12925
     0.20113
    -0.25411
    -0.18223
     0.02143
    -0.08639
     0.24905
     0.38083
     0.41677
     0.12925
     0.26103
     0.12925
     0.22509
    -0.08639
     0.21311
     0.21311
     0.35687
     0.30895
    -0.37391
     0.03341
     0.02143
    -0.21817
    -0.12233
     0.16519
     0.04539
    -0.45777
     0.03341
    -0.24213
    -0.34995
    -0.38589
    -0.67341
    -0.11035
    -0.12233
     0.05737
    -0.42183
    -0.43381
    -0.60153
    -0.19421
    -0.17025
     0.35687
    -0.11035
    -0.44579
    -0.11035
     0.14123
     0.14123
     0.15321
    -0.24213
    -0.08639
     0.27301
     0.23707
     0.23707
    -0.21817
     0.09331
    -0.19421
    -0.45777
    -0.08639
    -0.05045
    -0.44579
    -0.56559
    -0.49371
    -0.93697
    -0.84113
    -1.04479
    -1.28439
    -0.54163
     0.40479
     0.66835
    -0.06243
     0.22509
     0.00945
     0.16519
     0.50063
     0.51261
     0.93191
     0.46469
     0.71627
     0.90795
     0.86003
     0.59647
     0.76419
     0.76419
     0.56053
     0.75221
    -0.06243
    -0.48173
    -0.38589
    -0.18223
    -0.43381
     0.58449
     0.06935
    -0.86509
     0.06935
     0.74023
     0.59647
     0.72825
     0.76419
     0.44073
     0.22509
     0.39281
     0.48865
     0.12925
     0.51261
     0.63241
     0.81211
     0.78815
     0.95587
     0.42875
    -0.40985
    -0.12233
    -0.11035
    -0.20619
    -0.69737
    -0.94895
    -0.58955
    -0.76925
    -1.00885
    -1.23647
    -1.81151
    -2.23081
    -1.78755
    -0.74529
    -0.54163
    -1.45211
    -2.44645
    -2.27873
    -1.27241
    -0.23015
    -0.64945
    -0.51767
    -0.32599
    -0.27807
    -0.48173
     0.22509
    -0.79321
    -1.41617
    -1.26043
    -0.57757
     0.20113
    -0.32599
    -1.45211
    -1.76359
    -2.13497
    -2.55427
    -2.79387
    -2.81783
    -2.42249
    -2.74595
    -2.50635
    -2.62615
    -2.49437
    -2.33863
    -2.27873
    -2.21883
    -1.21251
    -1.17657
    -1.41617
    -1.38023
    -0.67341
    -0.07441
     0.12925
    -0.19421
     0.00945
     0.15321
     0.56053
     0.39281
     0.15321
     0.42875
     0.06935
    -0.12233
    -0.36193
     0.18915
    -0.19421
    -0.14629
    -0.40985
    -0.07441
    -0.15827
    -0.51767
    -0.51767
    -0.54163
     0.05737
    -0.09837
    -0.29005
    -0.19421
    -0.49371
    -0.56559
    -0.27807
    -0.13431
    -0.19421
    -0.26609
    -0.54163
    -0.54163
    -0.46975
    -0.33797
    -0.67341
    -0.43381
    -0.43381
    -0.26609
    -0.14629
    -0.03847
    -0.42183
    -0.50569
    -0.34995
     0.33291
     0.52459
     0.09331
     0.04539
    -0.03847
    -0.14629
     0.15321
    -0.42183
    -0.69737
    -1.02083
    -1.33231
    -1.45211
    -1.23647
    -0.87707
    -0.84113
    -1.35627
     0.08133
     0.40479
    -0.44579
    -0.54163
    -0.44579
    -0.14629
    -0.40985
    -0.06243
     0.14123
     1.25536
     2.32158
     0.47667
     0.60845
     0.90795
     0.83607
    -0.21817
     0.46469
     0.39281
    -0.85311
    -0.79321
     0.97983
     0.87201
     0.62043
     0.58449
     0.65637
    -0.18223
    -0.19421
     0.29697
     0.66835
     0.84805
     0.78815
     0.18915
     0.24905
     1.23140
     1.57882
     0.80013
     0.42875
     0.39281
     0.66835
     0.30895
     0.64439
     0.42875
     0.14123
     0.26103
     0.42875
     0.53657
     0.00945
    -0.25411
    -0.18223
    -0.11035
    -0.29005
    -0.15827
    -0.24213
    -0.58955
    -0.96093
    -1.16459
    -0.70935
    -0.39787
    -0.42183
    -0.18223
     0.14123
    -0.11035
    -0.15827
    -0.23015
    -0.61351
    -0.42183
    -0.69737
    -0.63747
    -0.51767
    -0.13431
    -0.01451
     0.15321
     0.04539
    -0.07441
    -0.07441
    -0.23015
     0.00945
    -0.27807
     0.11727
    -0.63747
    -0.61351
    -0.51767
    -0.07441
    -0.27807
     0.27301
     0.52459
     0.15321
     0.24905
    -0.05045
     0.11727
     0.02143
    -0.45777
    -1.09271
    -0.98489
    -0.23015
    -0.23015
    -0.26609
    -0.90103
    -0.76925
    -0.57757
    -0.84113
    -0.57757
    -0.57757
    -0.39787
    -0.62549
    -0.54163
    -0.12233
    -0.30203
     0.28499
     0.33291
     0.30895
     0.20113
     0.17717
    -0.29005
     0.06935
     0.57251
     0.09331
     0.18915
     0.16519
    -0.34995
    -0.58955
    -0.64945
    -0.46975
    -0.31401
    -0.75727
    -0.02649
    -0.00253
    -0.07441
     0.04539
    -0.30203
    -0.37391
     0.27301
     0.17717
     0.00945
     0.18915
     0.62043
     0.58449
     0.95587
     0.81211
    -0.01451
    -0.43381
    -0.17025
    -0.68539
    -0.72133
    -1.41617
    -1.93131
    -1.97923
     0.12925
    -0.31401
    -0.96093
    -0.03847
     0.29697
     0.06935
    -0.56559
    -2.90168
    -1.40419
     0.58449
     0.97983
     2.50128
     1.89030
     1.27932
     0.76419
     0.99181
     1.84238
     1.08765
     0.29697
    -0.25411
    -0.18223
    -0.08639
     0.72825
     0.64439
     0.77617
     0.75221
    -0.19421
    -0.40985
    -0.20619
     0.22509
     0.17717
     0.23707
     0.22509
    -0.00253
     0.26103
     0.10529
    -0.06243
    -0.37391
     0.24905
     0.39281
     0.41677
    -0.21817
    -0.76925
    -1.02083
    -1.27241
    -1.51201
    -1.63181
    -1.46409
    -0.73331
    -0.38589
    -0.82915
    -0.75727
    -0.85311
    -0.62549
    -0.66143
    -0.67341
    -0.21817
     0.53657
     0.68033
     1.05171
     1.35120
     1.38714
     1.02775
     1.13557
     1.12359
     1.19546
     0.99181
     1.07567
     1.25536
     0.89597
     0.90795
     1.07567
     1.20744
    -0.49371
    -0.60153
    -0.17025
    -0.31401
    -0.87707
    -0.73331
    -0.91301
    -0.44579
    -0.34995
    -0.30203
    -0.80519
    -0.85311
    -0.81717
    -0.78123
    -0.96093
    -0.62549
    -0.37391
     0.15321
    -0.07441
     0.35687
     0.02143
     0.11727
     0.45271
    -0.09837
     0.18915
     0.05737
    -0.12233
    -0.23015
    -0.23015
    -0.45777
    -0.46975
    -0.73331
    -0.56559
    -0.50569
    -0.27807
    -0.29005
    -0.75727
    -0.58955
    -0.70935
    -0.62549
    -0.57757
    -0.18223
    -0.33797
    -0.58955
    -0.19421
    -0.19421
     0.10529
    -0.38589
    -0.66143
    -0.01451
     0.02143
    -0.00253
    -0.37391
    -0.21817
     0.04539
    -0.06243
    -0.33797
    -0.18223
    -0.23015
    -0.43381
     0.47667
     0.21311
    -0.08639
    -0.15827
    -0.30203
     0.39281
     0.41677
    -0.18223
    -1.05677
    -1.26043
    -0.85311
    -0.74529
    -1.57191
    -1.39221
    -1.79953
    -2.03913
    -2.32665
    -2.21883
    -1.95527
    -2.00319
    -2.20685
    -1.39221
    -1.00885
    -0.86509
    -0.80519
    -1.38023
    -1.52399
    -0.44579
     1.59080
     1.38714
     1.07567
     0.63241
     0.36885
     1.41110
     1.83040
     0.78815
     0.20113
     0.29697
     1.05171
     1.26734
     1.30328
     0.50063
     0.06935
    -0.18223
     0.71627
     1.03973
     0.89597
    -0.11035
    -0.64945
    -1.08073
    -0.72133
     0.04539
     0.21311
    -1.03281
    -1.17657
    -0.66143
     0.23707
    -0.09837
    -1.22449
    -2.01517
    -1.71567
    -2.14695
    -1.22449
    -0.88905
    -1.03281
    -0.97291
    -0.92499
    -0.91301
    -0.91301
    -1.24845
    -1.05677
    -0.80519
    -0.48173
    -0.21817
    -0.45777
    -0.06243
     0.24905
     0.29697
     0.66835
     1.11161
     0.60845
     0.17717
     0.42875
     0.75221
     0.62043
     0.17717
     0.18915
     0.21311
    -0.01451
     0.05737
    -0.23015
    -0.48173
    -0.51767
    -0.91301
    -0.55361
    -0.25411
    -0.37391
    -0.75727
    -0.40985
    -0.23015
     0.10529
    -0.19421
    -0.39787
    -0.19421
     0.22509
     0.40479
     0.76419
     0.84805
     0.32093
     0.68033
     0.63241
     1.01577
     1.18348
     0.60845
     1.03973
     1.08765
     1.33922
     1.00379
     0.62043
     0.80013
     0.54855
     0.47667
     0.30895
     0.34489
     0.05737
     0.45271
     0.00945
     0.38083
     0.18915
    -0.43381
    -0.62549
    -0.14629
     0.04539
    -0.05045
    -0.33797
    -0.32599
    -0.07441
     0.14123
     0.21311
     0.06935
    -0.09837
    -0.49371
    -0.46975
     0.00945
     0.41677
    -0.01451
    -0.24213
    -0.01451
     0.05737
     0.23707
     0.20113
    -0.36193
    -0.36193
    -0.09837
     0.20113
     0.14123
    -0.15827
    -0.21817
    -0.18223
    -0.51767
     0.22509
    -0.11035
    -0.64945
    -0.58955
    -0.66143
    -0.13431
    -0.26609
    -0.26609
     0.09331
     0.05737
     0.04539
     0.09331
    -0.14629
     0.14123
     0.11727
    -0.09837
     0.48865
     0.66835
     0.44073
     0.64439
     0.58449
     0.29697
    -0.12233
    -0.20619
    -0.87707
    -1.14063
    -0.88905
    -2.13497
    -3.63246
    -3.93196
    -1.41617
     1.29130
     3.07632
     1.12359
    -1.02083
    -1.11667
    -2.02715
     0.38083
     0.81211
     2.07000
     2.20178
     1.11161
     0.77617
     2.92058
     2.82474
     1.23140
     0.53657
     1.26734
    -0.50569
    -0.80519
    -0.44579
    -0.79321
     0.00945
    -0.60153
    -2.41051
    -2.03913
    -1.41617
     0.51261
     1.68664
     0.47667
    -0.24213
    -1.15261
    -0.68539
    -0.48173
    -0.52965
    -0.05045
     0.44073
     0.36885
     0.54855
    -0.05045
    -0.21817
    -0.62549
    -0.73331
    -0.79321
    -0.33797
     0.04539
    -0.01451
    -0.17025
    -0.54163
    -0.09837
     0.04539
     0.47667
     1.00379
     0.77617
     0.88399
     1.19546
     1.26734
     1.54288
     1.69862
     1.54288
     1.83040
     1.63872
     1.78248
     1.37516
     0.96785
     1.18348
     0.62043
     0.36885
     0.23707
    -0.21817
    -0.55361
    -1.02083
    -0.68539
    -1.42815
    -1.77557
    -2.32665
    -2.23081
    -2.06309
    -2.25477
    -2.31467
    -2.43447
    -2.36259
    -2.59021
    -2.92564
    -2.12299
    -2.23081
    -2.00319
    -1.66775
    -1.69171
    -1.06875
    -1.20053
    -1.45211
    -1.51201
    -1.42815
    -0.97291
    -0.90103
    -0.81717
    -1.05677
    -1.15261
    -1.04479
    -0.58955
    -0.56559
    -1.27241
    -1.40419
    -1.41617
    -1.27241
    -1.06875
    -1.38023
    -1.55993
    -1.41617
    -1.38023
    -1.11667
    -1.18855
    -1.04479
    -1.32033
    -1.42815
    -1.15261
    -0.66143
    -0.72133
    -0.75727
    -0.42183
    -0.40985
     0.10529
    -0.01451
    -0.30203
     0.21311
     0.27301
     0.36885
     0.23707
     0.17717
     0.40479
     0.10529
     0.16519
     0.68033
     0.53657
     0.15321
     0.30895
     0.22509
     0.38083
    -0.12233
    -0.07441
     0.26103
     0.22509
     0.42875
     0.32093
     0.27301
     0.22509
     0.24905
    -0.02649
     0.42875
     0.39281
     0.18915
    -0.01451
     0.38083
     0.24905
     0.48865
     0.40479
     0.48865
     0.44073
     0.56053
     0.27301
    -0.18223
    -0.80519
    -1.91933
    -3.02148
    -2.38655
    -1.06875
     0.21311
    -0.07441
    -2.38655
    -2.31467
    -1.52399
    -1.65577
    -1.91933
    -2.03913
    -1.16459
     1.47100
     1.84238
     1.37516
    -0.21817
    -1.57191
    -0.42183
     1.08765
     2.22574
     1.80644
    -1.82349
    -3.65642
    -1.78755
    -1.15261
    -0.82915
    -1.38023
    -2.32665
    -3.21316
    -3.08138
    -3.51266
    -3.68038
    -2.56625
    -2.00319
    -1.05677
    -1.10469
    -1.52399
    -1.55993
    -1.45211
    -0.84113
    -0.20619
    -0.20619
     0.28499
    -0.32599
    -0.56559
    -0.17025
     0.12925
     0.22509
     0.21311
     0.04539
     0.38083
     0.45271
     0.30895
     0.47667
     0.28499
     0.12925
     0.00945
     0.06935
     0.26103
     0.47667
     0.06935
     0.08133
    -0.05045
    -0.33797
    -0.25411
    -0.67341
    -0.26609
    -0.12233
    -0.24213
    -0.62549
    -0.51767
    -0.23015
    -0.00253
    -0.18223
     0.03341
     0.27301
     0.06935
     0.20113
     0.29697
     0.53657
     0.11727
     0.10529
     0.17717
     0.47667
     0.46469
     0.22509
     0.33291
     0.30895
    -0.03847
    -0.00253
    -0.05045
     0.35687
     0.21311
     0.26103
     0.42875
     0.30895
     0.40479
     0.44073
     0.11727
     0.27301
     0.60845
     0.33291
     0.30895
     0.14123
     0.23707
    -0.24213
    -0.37391
    -0.37391
     0.16519
    -0.24213
    -0.72133
    -0.78123
    -0.60153
    -0.86509
    -1.02083
    -0.46975
    -0.62549
    -0.82915
    -0.36193
    -0.39787
    -0.32599
    -0.39787
    -0.25411
    -0.39787
    -0.09837
    -0.15827
    -0.30203
    -0.30203
     0.06935
    -0.09837
    -0.37391
    -0.33797
    -0.02649
    -0.33797
    -0.26609
    -0.26609
    -0.03847
    -0.14629
    -0.44579
     0.00945
     0.20113
     0.57251
     0.50063
     0.91993
     0.56053
     0.83607
    -0.17025
    -1.54795
    -1.60785
    -0.60153
    -0.80519
    -1.99121
    -3.71632
    -2.96158
    -3.03346
    -2.08705
    -0.97291
    -1.91933
    -2.44645
    -1.53597
    -0.72133
    -1.95527
    -1.82349
    -1.71567
    -1.72765
     0.97983
     1.80644
     1.49496
     1.05171
     0.64439
    -0.00253
    -0.21817
     0.46469
     1.13557
     0.38083
    -0.15827
     0.10529
     0.82409
     0.71627
    -0.01451
     0.39281
     0.84805
     0.41677
     0.28499
     0.94389
     0.39281
     0.63241
     0.12925
    -0.18223
    -1.28439
    -3.11732
    -2.78189
    -0.88905
    -0.25411
    -0.45777
    -1.65577
    -2.30269
    -2.57823
    -3.47672
    -3.09336
    -1.59587
    -1.23647
    -1.24845
    -1.30835
    -0.85311
    -0.14629
    -0.29005
    -0.31401
    -0.42183
    -0.43381
    -0.66143
    -0.24213
    -0.17025
     0.33291
    -0.01451
    -0.19421
     0.47667
     0.52459
     0.15321
    -0.49371
    -0.34995
     0.04539
     0.06935
     0.12925
     0.23707
     0.24905
    -0.08639
     0.08133
     0.10529
     0.76419
     0.29697
    -0.07441
     0.40479
     0.60845
     0.20113
     0.30895
     0.27301
     0.22509
     0.47667
     0.46469
     0.76419
     0.33291
     0.09331
     0.23707
     0.35687
     0.11727
     0.45271
     0.65637
     0.24905
     0.06935
     0.27301
     0.97983
     0.24905
    -0.18223
     0.30895
     0.48865
     0.15321
     0.22509
    -0.02649
    -0.05045
     0.12925
     0.40479
     0.84805
    -0.08639
    -0.17025
    -0.29005
    -0.15827
    -0.20619
    -0.33797
    -0.26609
    -0.50569
     0.11727
     0.18915
    -0.26609
    -0.20619
    -0.79321
    -0.40985
    -0.38589
    -0.24213
    -0.12233
    -0.44579
    -0.38589
    -0.02649
     0.02143
    -0.01451
    -0.32599
    -0.15827
     0.26103
     0.60845
     0.62043
     0.40479
     0.18915
    -0.02649
     0.21311
     1.05171
     1.18348
     0.75221
     0.99181
     1.53090
     1.66268
     2.50128
     3.67532
     3.85502
     1.75852
    -3.11732
    -5.92064
    -6.73528
    -4.13562
     0.00945
     1.91426
     0.02143
    -0.73331
    -2.92564
    -5.59718
    -5.22580
    -3.88404
    -3.16524
    -1.97923
    -1.48805
    -0.58955
     0.53657
     1.47100
     2.48930
     2.22574
     1.85436
     2.26168
     1.73456
     1.47100
     1.60278
     1.81842
     2.53722
     1.80644
     1.29130
     1.75852
     1.55486
     1.25536
     0.84805
    -0.78123
    -1.24845
    -0.46975
    -0.49371
    -0.76925
    -2.42249
    -2.49437
    -2.75793
    -2.85377
    -2.29071
    -1.81151
    -2.51833
    -2.94960
    -3.03346
    -2.41051
    -2.01517
    -0.67341
    -1.05677
    -1.51201
    -1.22449
    -0.78123
    -0.70935
    -0.62549
    -0.25411
    -0.30203
    -0.26609
    -0.20619
     0.15321
     0.00945
     0.15321
    -0.27807
    -0.09837
    -0.00253
     0.18915
     0.39281
     0.41677
     0.20113
     0.17717
     0.60845
     0.96785
     0.64439
     0.35687
     0.40479
     0.34489
     0.82409
     0.69231
     0.20113
     0.33291
     0.39281
     0.64439
     0.57251
     0.48865
     0.40479
     0.38083
     0.18915
     0.99181
     0.95587
     0.28499
    -0.01451
     0.62043
     0.29697
     0.50063
     0.45271
     0.42875
     0.29697
     0.65637
     0.75221
     0.59647
     0.59647
     0.90795
     0.20113
     0.69231
     0.75221
     0.46469
     0.08133
     0.10529
     0.56053
     0.94389
     0.42875
     0.05737
     0.23707
     0.03341
     0.12925
     0.24905
    -0.32599
     0.04539
    -0.45777
    -0.11035
     0.52459
     0.68033
     0.10529
     0.11727
    -0.05045
     0.17717
    -0.64945
    -0.92499
     0.62043
     1.07567
     0.51261
    -0.03847
    -0.07441
    -0.78123
    -1.06875
    -1.11667
    -0.23015
     1.03973
     0.27301
     0.04539
    -0.08639
    -0.20619
    -0.12233
     0.26103
     0.65637
     0.29697
     0.30895
     0.74023
     0.72825
     0.74023
     0.82409
     0.46469
     1.17150
     1.23140
     1.09963
     0.50063
     0.28499
     0.44073
     0.52459
    -0.00253
    -0.50569
     0.00945
     0.38083
     0.87201
     0.64439
     0.23707
     0.33291
    -1.26043
    -0.68539
     3.23206
     4.05868
     1.97416
    -0.51767
    -0.37391
    -0.64945
    -0.54163
     0.53657
     0.65637
     1.56684
     1.03973
     0.53657
    -0.00253
    -0.85311
    -1.39221
    -0.24213
    -1.09271
    -1.69171
    -1.33231
    -1.76359
    -1.45211
    -0.33797
     1.61476
     1.21942
     1.71060
     1.72258
     1.11161
     1.72258
     1.23140
    -0.39787
    -0.02649
     0.16519
     1.57882
     2.02208
     1.60278
     1.12359
     1.00379
    -0.70935
    -0.79321
    -1.09271
    -1.33231
    -0.86509
    -0.39787
    -0.82915
    -0.99687
    -0.68539
    -0.87707
    -0.91301
    -0.19421
     0.02143
    -0.70935
    -0.45777
    -0.44579
    -0.23015
    -0.48173
    -0.29005
    -0.20619
    -0.19421
    -0.37391
    -0.46975
    -0.48173
    -0.50569
    -0.72133
    -0.97291
    -0.75727
    -0.18223
    -0.20619
    -0.37391
    -0.25411
    -0.13431
    -0.67341
    -0.31401
    -0.14629
     0.02143
     0.09331
     0.05737
    -0.31401
     0.21311
     0.06935
    -0.17025
    -0.33797
     0.39281
     0.09331
     0.06935
     0.21311
    -0.13431
    -0.07441
    -0.01451
    -0.34995
    -0.24213
    -0.42183
    -0.17025
    -0.05045
    -0.15827
    -0.44579
    -0.68539
    -0.91301
    -0.38589
    -0.36193
    -0.84113
    -0.69737
    -0.51767
    -0.76925
    -0.91301
    -1.14063
    -1.04479
    -0.85311
    -0.62549
    -0.48173
    -1.09271
    -0.90103
    -0.80519
    -1.35627
    -0.92499
    -0.57757
    -0.91301
    -0.63747
    -0.66143
    -0.58955
    -0.63747
    -1.08073
    -0.51767
    -0.50569
    -0.21817
    -0.38589
    -0.37391
    -0.17025
    -0.29005
    -0.12233
    -0.13431
     0.35687
     0.36885
     0.20113
     0.52459
     0.23707
     0.09331
     0.29697
     0.48865
     0.94389
     0.88399
     0.72825
     0.39281
     0.06935
    -0.11035
    -0.25411
    -0.56559
     0.03341
     0.47667
     0.12925
    -0.88905
    -1.59587
    -0.79321
    -0.02649
    -0.75727
    -1.08073
    -0.29005
    -0.01451
    -0.21817
    -0.73331
    -1.38023
    -1.91933
    -2.07507
    -1.33231
    -0.55361
    -0.40985
    -0.48173
    -1.02083
    -1.36825
    -1.72765
    -1.57191
    -1.69171
    -1.23647
    -0.68539
    -0.43381
    -0.76925
    -0.81717
    -0.02649
    -0.12233
     0.54855
     0.15321
     0.33291
     0.16519
     0.52459
    -0.09837
    -0.26609
     0.47667
     0.29697
     1.14754
     0.02143
    -0.40985
    -0.44579
    -1.21251
    -0.93697
    -0.57757
    -0.44579
    -0.05045
    -0.49371
    -2.03913
    -4.01582
    -4.47106
    -4.19552
    -4.07572
    -1.48805
     3.26800
     2.52524
     0.69231
    -1.96725
    -3.44078
    -2.93762
    -1.11667
     0.21311
     1.55486
     1.65070
     1.90228
     1.27932
     1.12359
     0.87201
     0.39281
    -0.51767
    -0.57757
    -0.33797
     0.40479
    -0.30203
    -0.68539
    -0.56559
    -0.48173
    -1.04479
    -0.02649
    -0.20619
    -0.68539
    -0.06243
    -0.13431
     0.04539
    -0.51767
    -0.75727
    -0.80519
    -0.21817
    -0.51767
    -0.49371
    -0.79321
    -0.81717
    -0.52965
    -0.74529
    -0.54163
    -0.38589
    -0.56559
    -0.78123
    -0.36193
    -0.45777
    -0.44579
    -0.88905
    -0.72133
    -0.30203
     0.23707
    -0.25411
    -0.29005
    -0.67341
    -0.57757
    -0.39787
    -0.17025
    -0.17025
    -0.33797
    -0.60153
    -0.67341
    -0.18223
    -0.25411
    -0.50569
    -0.92499
    -0.58955
    -0.18223
    -0.24213
    -0.67341
    -0.01451
    -0.13431
    -0.94895
    -0.97291
    -0.29005
    -0.26609
    -0.68539
    -0.15827
    -0.20619
    -0.02649
     0.05737
    -0.12233
    -0.49371
    -0.18223
    -0.27807
    -0.09837
    -0.57757
    -0.15827
     0.11727
    -0.43381
    -0.36193
     0.12925
    -0.39787
    -0.54163
    -0.64945
    -0.55361
    -0.36193
    -0.73331
    -0.62549
    -0.39787
    -0.17025
     0.16519
    -0.85311
    -0.76925
    -0.91301
    -0.94895
    -0.78123
    -0.43381
    -0.62549
    -0.90103
    -0.79321
    -0.46975
    -0.48173
    -0.80519
    -0.91301
    -0.81717
    -0.58955
    -0.25411
    -0.36193
    -0.76925
    -0.84113
    -0.63747
    -0.68539
    -0.20619
    -0.63747
    -0.63747
    -0.60153
    -0.86509
    -0.69737
    -0.42183
    -0.90103
    -0.79321
    -0.46975
    -0.15827
    -0.15827
     0.03341
    -0.01451
     0.28499
    -0.57757
    -0.07441
     0.22509
    -0.01451
     0.81211
     0.56053
     1.17150
     1.09963
     0.09331
    -0.97291
    -1.21251
    -0.81717
    -1.03281
    -0.68539
     1.00379
     0.74023
    -0.46975
    -0.51767
    -0.20619
    -0.33797
    -0.91301
    -1.24845
    -1.02083
    -1.48805
    -1.73963
    -1.52399
    -1.76359
    -1.36825
    -0.92499
    -0.38589
    -0.38589
    -1.20053
    -1.69171
    -2.13497
    -2.78189
    -2.09903
    -1.73963
    -0.87707
    -0.00253
     0.52459
    -0.09837
    -0.90103
    -1.61983
    -1.24845
    -2.05111
    -1.55993
     0.09331
     0.16519
    -0.49371
    -0.69737
    -0.66143
    -0.87707
    -1.89537
    -1.22449
    -0.72133
     0.17717
     0.81211
    -0.00253
    -0.48173
     0.82409
     0.32093
    -0.32599
    -0.25411
    -0.24213
    -0.18223
    -0.82915
    -0.15827
     0.28499
    -0.20619
    -0.52965
    -0.33797
    -0.15827
    -0.25411
    -0.23015
    -0.58955
    -0.61351
    -0.51767
    -0.60153
    -0.17025
     0.14123
    -0.40985
    -0.40985
    -0.14629
     0.62043
     0.32093
    -0.27807
    -0.24213
     0.03341
     0.21311
     0.04539
    -0.02649
    -0.18223
     0.10529
     0.38083
     0.26103
    -0.11035
    -0.19421
    -0.14629
    -0.45777
    -0.27807
    -0.01451
    -0.61351
    -0.39787
    -0.29005
    -0.19421
    -0.40985
    -0.14629
    -0.96093
    -0.97291
    -0.67341
    -0.38589
    -0.21817
    -0.33797
    -0.67341
    -0.68539
    -0.58955
    -0.51767
    -0.52965
    -0.29005
    -0.68539
    -0.34995
    -0.67341
    -0.86509
    -0.75727
    -0.78123
    -0.61351
    -0.61351
    -0.63747
    -0.80519
    -0.72133
    -1.28439
    -1.00885
    -0.33797
    -0.13431
    -0.63747
    -0.73331
    -0.32599
    -0.12233
    -0.19421
    -0.19421
     0.56053
     0.69231
     0.66835
     0.40479
     0.96785
     1.02775
     0.81211
     0.59647
     1.23140
     1.45902
     1.02775
     0.26103
     0.93191
     0.60845
     1.15952
     1.14754
     1.03973
     0.45271
     0.50063
    -0.48173
    -1.57191
    -1.45211
    -0.98489
    -1.24845
    -0.23015
    -0.29005
    -1.35627
    -0.99687
    -0.91301
    -0.14629
     0.76419
     0.96785
     0.69231
    -0.96093
    -0.58955
    -0.00253
     1.96218
     3.55552
     2.23772
    -0.27807
    -0.78123
     1.98614
     0.95587
    -0.96093
    -1.23647
    -1.87141
    -1.54795
    -1.00885
    -0.42183
    -1.89537
    -2.80585
    -2.79387
    -1.82349
    -1.81151
    -1.48805
    -2.26675
    -2.29071
    -1.29637
     0.16519
    -0.39787
    -0.37391
    -0.23015
     0.11727
    -0.33797
     0.05737
     0.51261
     0.52459
     0.30895
     0.64439
     0.62043
     0.52459
     0.46469
    -0.19421
    -0.67341
    -0.39787
    -0.86509
     0.04539
    -0.24213
    -0.81717
     0.05737
     0.10529
    -0.37391
    -1.10469
    -0.46975
    -0.36193
     0.04539
     0.48865
     0.02143
    -0.38589
    -0.03847
     0.34489
     0.12925
    -0.12233
    -0.02649
    -0.62549
    -0.44579
    -0.07441
    -0.21817
    -0.30203
    -0.63747
    -0.46975
    -0.50569
    -0.50569
    -0.62549
    -0.87707
    -0.79321
    -0.20619
     0.12925
    -0.18223
    -0.17025
    -0.56559
    -0.42183
    -0.54163
    -0.26609
    -0.33797
    -0.26609
    -0.07441
    -0.17025
    -0.13431
    -0.13431
    -0.20619
    -0.61351
    -0.29005
    -0.14629
    -0.27807
     0.06935
    -0.15827
    -0.18223
    -0.54163
    -0.75727
    -0.54163
    -0.42183
    -0.52965
    -0.92499
    -0.86509
    -0.68539
    -0.25411
    -0.75727
    -0.27807
    -0.30203
    -0.81717
    -0.56559
    -0.51767
    -0.48173
    -0.68539
    -0.44579
    -0.14629
     0.80013
     1.63872
     1.15952
     0.51261
     0.05737
     1.01577
     0.96785
     1.37516
     1.25536
     1.36318
     1.39912
     1.23140
     0.42875
     0.24905
     0.11727
     0.28499
     1.17150
     1.87832
     1.31526
     0.28499
    -0.43381
     0.08133
    -0.50569
     0.14123
     0.89597
     1.18348
     1.18348
     1.25536
     1.42308
     1.14754
     1.09963
     0.89597
     0.96785
     0.96785
     1.07567
     0.86003
     0.97983
     0.80013
     0.41677
     0.54855
     1.24338
     0.80013
    -0.33797
     0.30895
     1.23140
     1.29130
     0.78815
    -0.24213
     0.29697
     0.70429
     0.70429
     0.56053
     1.05171
     0.88399
     0.00945
    -1.02083
    -1.21251
    -1.26043
    -0.42183
     0.88399
     0.78815
     0.10529
    -0.42183
    -0.50569
    -0.30203
    -0.25411
    -0.21817
    -0.02649
     0.33291
     0.52459
     0.56053
     0.48865
     0.70429
     0.64439
     0.21311
    -0.00253
    -0.21817
    -0.33797
    -0.44579
    -0.73331
    -0.72133
    -0.58955
    -0.82915
    -1.08073
    -1.15261
    -0.55361
    -0.15827
    -0.13431
    -1.09271
    -1.65577
    -1.45211
    -1.63181
    -1.33231
    -0.86509
    -0.84113
    -1.14063
    -1.38023
    -1.73963
    -1.47607
    -1.50003
    -1.65577
    -1.82349
    -1.59587
    -1.46409
    -1.51201
    -0.87707
    -1.02083
    -0.76925
    -0.01451
    -0.06243
    -0.57757
    -0.50569
    -0.63747
    -0.20619
    -0.06243
     0.47667
     0.02143
    -0.17025
    -0.15827
     0.20113
    -0.00253
    -0.03847
    -0.19421
    -0.48173
    -0.44579
    -0.17025
    -0.17025
    -0.09837
    -0.60153
    -0.33797
    -0.12233
     0.24905
    -0.32599
    -0.26609
    -0.32599
     0.14123
    -0.13431
     0.22509
     0.27301
    -0.09837
    -0.45777
    -0.20619
     0.05737
     0.32093
    -0.01451
    -0.31401
    -0.07441
     0.48865
     0.60845
     0.03341
    -0.15827
     0.02143
     0.21311
     0.14123
     0.71627
     0.56053
    -0.12233
     0.28499
     0.41677
     0.54855
     0.38083
    -0.06243
    -0.12233
     0.20113
     0.48865
     0.02143
    -0.08639
    -0.30203
     0.21311
    -0.31401
    -0.12233
    -0.15827
    -1.17657
    -2.36259
    -2.08705
    -1.10469
    -0.62549
    -0.72133
    -0.39787
    -0.27807
    -0.48173
    -0.68539
    -1.84745
    -1.06875
     0.14123
     0.12925
     0.87201
     0.34489
     0.69231
     0.28499
     0.22509
     0.66835
     0.78815
     2.01010
     0.27301
     0.48865
     1.29130
     0.82409
     0.10529
     0.82409
     1.05171
     0.84805
     0.16519
     0.71627
     1.06369
     1.13557
     0.71627
     1.31526
     1.65070
     0.81211
     0.71627
     0.32093
     0.34489
     0.74023
     1.31526
     1.86634
     1.15952
     0.74023
     0.52459
     1.07567
    -0.23015
    -0.51767
    -0.34995
     0.46469
    -0.39787
    -0.97291
    -0.94895
    -1.05677
    -0.70935
    -0.96093
    -1.00885
    -1.21251
    -1.60785
    -1.64379
    -1.85943
    -1.09271
    -0.85311
    -1.26043
    -1.17657
    -1.06875
    -0.76925
    -0.25411
    -0.57757
    -0.18223
    -0.52965
    -0.66143
    -0.39787
    -0.44579
    -1.02083
    -0.25411
    -0.54163
    -0.06243
     0.11727
    -0.39787
    -0.78123
    -0.90103
    -0.87707
    -0.93697
    -1.42815
    -1.03281
    -1.34429
    -1.08073
    -1.11667
    -0.92499
    -1.16459
    -1.39221
    -1.47607
    -1.36825
    -0.76925
    -0.82915
    -1.34429
    -0.64945
    -0.74529
    -0.54163
    -0.86509
    -0.67341
    -0.73331
    -0.90103
    -0.70935
    -0.69737
    -0.72133
    -1.02083
    -0.88905
    -1.21251
    -0.39787
    -0.46975
    -0.97291
    -0.82915
    -0.61351
    -0.63747
    -0.56559
    -0.57757
    -0.55361
    -0.57757
    -0.14629
     0.10529
     0.53657
    -0.27807
    -0.03847
    -0.02649
     0.18915
     0.72825
     0.45271
     0.21311
    -0.09837
     0.56053
     0.76419
     0.41677
     0.58449
     0.28499
     0.44073
     0.84805
     0.74023
     0.44073
     0.39281
    -0.07441
     0.35687
     0.83607
     0.42875
     0.32093
     0.52459
     0.26103
     0.66835
     0.38083
     0.22509
     0.27301
     0.22509
     0.23707
     0.20113
     0.22509
     0.08133
     0.08133
    -0.43381
     0.26103
     0.11727
    -0.29005
    -0.43381
    -0.33797
    -0.30203
    -0.40985
    -0.67341
    -0.36193
    -0.45777
    -0.52965
    -0.64945
    -0.44579
    -0.18223
    -0.37391
    -0.67341
    -0.13431
     0.23707
    -0.07441
    -0.33797
    -0.05045
     0.16519
     0.58449
     0.00945
     0.14123
     0.54855
     0.45271
     0.16519
     0.38083
     0.44073
     0.44073
    -0.39787
     0.39281
     0.86003
     0.41677
    -0.08639
     0.15321
     0.26103
     0.72825
     0.35687
    -0.06243
     0.14123
     0.27301
     0.18915
     0.42875
     0.18915
    -0.44579
    -1.64379
    -1.29637
    -0.60153
    -0.32599
    -1.34429
    -0.98489
    -0.61351
    -0.64945
    -0.97291
    -0.69737
    -0.51767
     0.33291
     0.78815
     0.00945
     0.62043
     0.21311
     0.17717
    -0.00253
     1.09963
     0.83607
    -0.11035
     0.42875
    -1.03281
    -1.53597
    -0.07441
     1.71060
     2.62108
     1.53090
    -0.50569
    -2.91366
    -3.75226
    -4.66274
    -3.52464
    -3.14128
    -2.25477
    -0.64945
     1.74654
     0.15321
    -1.59587
    -3.45276
    -4.57888
    -4.31532
    -1.93131
     0.12925
     0.77617
     0.78815
     0.54855
     0.38083
     1.02775
     1.24338
     1.71060
     1.72258
     1.38714
     1.59080
     1.49496
     0.80013
     0.89597
     0.62043
     0.33291
     0.46469
     0.77617
     0.63241
     0.45271
     0.45271
     0.17717
    -0.02649
    -0.13431
     0.36885
     0.59647
    -0.00253
     0.45271
     0.32093
     0.33291
     0.27301
     0.32093
     0.41677
     0.28499
     0.60845
     0.28499
     0.51261
     0.63241
     0.51261
    -0.08639
     0.50063
     0.52459
    -0.05045
     0.14123
     0.42875
     0.36885
     0.15321
    -0.06243
    -0.15827
    -0.09837
     0.21311
    -0.14629
     0.38083
     0.44073
     0.59647
     0.02143
     0.00945
     0.57251
     0.27301
     0.52459
     0.82409
     0.63241
     0.95587
     0.81211
     0.95587
     0.76419
     0.70429
     0.76419
     0.70429
     0.71627
     0.44073
     0.56053
     0.41677
     0.66835
     0.48865
     0.54855
     0.96785
     0.54855
     0.33291
     0.44073
     0.44073
     0.76419
     0.60845
     0.80013
     0.68033
     0.60845
     0.42875
     0.62043
     0.81211
     0.78815
     0.38083
    -0.06243
     0.34489
     0.22509
     0.33291
     0.03341
    -0.23015
    -0.05045
     0.00945
     0.20113
    -0.32599
    -0.52965
    -0.50569
    -0.34995
    -0.01451
    -0.19421
     0.12925
     0.12925
    -0.20619
     0.10529
     0.04539
     0.23707
    -0.02649
    -0.05045
     0.30895
     0.53657
     0.48865
     0.17717
     0.41677
     0.33291
     0.45271
     0.33291
     0.86003
     0.63241
     0.32093
     0.36885
     0.39281
     0.42875
     0.15321
     0.27301
     0.57251
     0.38083
     0.57251
     0.11727
     0.10529
     0.06935
     0.04539
    -0.52965
     0.04539
    -0.17025
    -0.61351
    -0.29005
    -0.25411
    -0.64945
    -0.81717
    -0.50569
    -0.24213
    -0.12233
     0.12925
    -0.27807
    -0.11035
    -0.43381
    -0.40985
     0.18915
     0.56053
     0.58449
     0.04539
     0.42875
     0.94389
     1.26734
     0.72825
    -0.15827
    -0.03847
    -0.14629
     0.30895
     0.70429
     1.05171
     1.14754
     0.24905
    -0.91301
    -0.68539
     0.66835
    -0.94895
    -2.17091
    -1.45211
    -0.13431
    -1.12865
    -0.25411
     1.01577
    -1.00885
    -1.71567
     0.62043
    -0.63747
    -4.32730
    -3.91998
    -1.03281
     0.20113
     0.30895
     0.16519
    -0.74529
    -0.63747
    -1.10469
    -0.93697
    -1.15261
    -1.16459
    -0.50569
    -0.25411
    -0.00253
    -0.49371
    -0.32599
    -0.00253
     0.15321
    -0.12233
     0.24905
    -0.19421
    -0.54163
    -0.44579
    -0.68539
    -0.56559
    -1.03281
    -0.90103
    -0.81717
    -0.19421
     0.05737
     0.12925
     0.18915
     0.00945
     0.06935
    -0.03847
     0.56053
     0.69231
     0.35687
     0.94389
     1.51892
     1.50694
     1.60278
     1.06369
     1.07567
     1.30328
     1.15952
     1.12359
     0.60845
     0.80013
     0.68033
     0.35687
     0.81211
     0.71627
     0.15321
    -0.11035
     0.41677
     0.35687
     0.11727
    -0.23015
    -0.12233
    -0.13431
     0.09331
     0.26103
    -0.12233
    -0.21817
    -0.37391
    -0.20619
    -0.01451
     0.20113
    -0.17025
    -0.44579
    -0.06243
     0.02143
    -0.13431
    -0.00253
    -0.44579
    -0.44579
    -0.26609
     0.32093
     0.15321
     0.23707
    -0.14629
     0.05737
     0.16519
     0.54855
     0.36885
     0.03341
     0.04539
     0.20113
     0.32093
     0.38083
     0.12925
     0.15321
     0.14123
     0.36885
     0.23707
     0.14123
     0.00945
     0.08133
    -0.27807
     0.12925
     0.42875
     0.05737
     0.04539
     0.08133
    -0.03847
     0.18915
    -0.08639
    -0.17025
     0.16519
     0.33291
     0.28499
     0.17717
     0.11727
    -0.26609
    -0.20619
     0.12925
     0.15321
     0.14123
    -0.19421
    -0.15827
     0.11727
     0.04539
    -0.15827
    -0.36193
     0.06935
     0.12925
     0.16519
    -0.25411
    -0.25411
    -0.51767
    -0.72133
    -0.54163
     0.08133
     0.09331
    -0.26609
    -0.49371
    -0.37391
    -0.33797
     0.05737
    -0.09837
    -0.39787
    -0.12233
     0.52459
     0.36885
     0.26103
     0.51261
     0.90795
     0.42875
     0.90795
     0.74023
    -0.17025
    -0.14629
     0.81211
     0.90795
     1.30328
     0.68033
     1.07567
     0.72825
     0.89597
     1.37516
     0.66835
     1.48298
     1.78248
     2.08198
     2.71692
     3.26800
     1.80644
     0.45271
    -0.72133
     0.81211
     2.11792
     2.03406
     0.94389
     0.44073
     0.82409
     0.93191
     0.10529
    -0.68539
    -1.30835
    -1.99121
    -0.81717
     0.35687
     0.18915
     0.12925
     0.17717
    -0.21817
    -0.18223
    -0.25411
    -0.11035
    -0.06243
     0.04539
     0.29697
     0.21311
     0.06935
    -0.08639
    -0.49371
    -0.86509
    -0.30203
    -0.18223
    -0.34995
     0.00945
     0.15321
     0.12925
    -0.08639
    -0.14629
     0.02143
     0.30895
     0.76419
     0.60845
     0.42875
     0.66835
     0.99181
     0.53657
     1.20744
     1.20744
     0.71627
     0.91993
     0.69231
     0.91993
     0.96785
     0.52459
     0.50063
     0.50063
     0.62043
     0.66835
     0.66835
     0.52459
     0.20113
     0.23707
     0.57251
     1.27932
     0.70429
     0.46469
     0.45271
     0.53657
     0.59647
     0.48865
     0.50063
     0.65637
     0.40479
     0.54855
     0.90795
     0.89597
     0.45271
     0.16519
     0.20113
     0.69231
     0.70429
     0.16519
     0.65637
     0.42875
     0.30895
     0.38083
     0.68033
     0.62043
     0.42875
     0.17717
     0.04539
     0.26103
     0.40479
    -0.00253
    -0.34995
    -0.00253
     0.35687
     0.30895
     0.05737
     0.02143
    -0.24213
    -0.39787
    -0.46975
    -0.66143
    -0.27807
     0.00945
    -0.20619
    -0.23015
     0.02143
     0.08133
    -0.49371
    -0.24213
    -0.15827
    -0.19421
    -0.24213
    -0.17025
    -0.11035
    -0.18223
    -0.15827
    -0.14629
    -0.11035
     0.33291
     0.20113
     0.16519
     0.05737
    -0.37391
    -0.20619
    -0.09837
     0.38083
     0.35687
    -0.33797
    -0.29005
     0.12925
     0.45271
    -0.13431
    -0.23015
     0.09331
    -0.33797
    -0.40985
    -0.14629
    -0.12233
     0.15321
    -0.54163
    -0.80519
     0.68033
     1.35120
     0.83607
     0.17717
     0.16519
    -0.06243
     0.08133
     0.39281
    -0.13431
     0.60845
     1.09963
     1.18348
     0.71627
     0.46469
    -0.17025
    -0.07441
     0.53657
     0.58449
     0.71627
     1.05171
     1.47100
     1.36318
     0.44073
     1.47100
     2.90860
    -0.48173
    -3.60850
    -5.04610
    -2.55427
    -1.53597
    -2.02715
    -4.66274
    -4.60284
    -4.31532
    -4.15958
    -4.39918
    -5.51332
    -6.73528
    -6.49568
    -5.81282
    -3.60850
    -1.96725
    -1.78755
    -1.27241
    -1.42815
    -0.43381
    -0.06243
     0.74023
     1.18348
     1.37516
     1.43506
     1.60278
     2.17782
     1.96218
     1.83040
     1.93822
     1.80644
     1.54288
     1.65070
     1.99812
     1.55486
     0.95587
     0.72825
     0.78815
     0.35687
     0.54855
     0.93191
     0.60845
     0.47667
     0.30895
     0.36885
     0.47667
     0.03341
     0.29697
     0.46469
     0.45271
     0.38083
     0.38083
     0.51261
     0.47667
     0.16519
     0.47667
     0.83607
     0.84805
     0.45271
     0.22509
     0.45271
     0.46469
     0.18915
     0.45271
     0.71627
     0.60845
     0.62043
     0.56053
     0.75221
     0.47667
     0.58449
     0.39281
     0.77617
     0.57251
     0.33291
     0.71627
     0.56053
     0.17717
     0.06935
     0.34489
     0.62043
     0.69231
     0.41677
    -0.06243
     0.03341
     0.22509
     0.18915
    -0.01451
     0.24905
     0.28499
     0.12925
     0.47667
     0.56053
     0.51261
    -0.12233
    -0.17025
     0.32093
     0.18915
     0.33291
    -0.21817
    -0.21817
    -0.24213
    -0.19421
    -0.07441
    -0.23015
    -0.03847
    -0.56559
    -0.24213
    -0.19421
    -0.49371
    -0.44579
    -0.44579
    -0.33797
    -0.15827
     0.51261
     0.39281
    -0.01451
    -0.29005
     0.09331
     0.35687
     0.71627
     0.48865
     0.42875
     1.38714
     1.39912
     1.01577
     0.78815
     1.47100
     0.59647
     0.70429
     1.29130
     1.71060
     0.29697
    -0.48173
     0.69231
     1.17150
     0.66835
     0.93191
     0.51261
     0.06935
    -0.49371
    -1.53597
    -0.91301
    -1.05677
    -0.82915
     0.10529
     1.20744
     0.54855
    -0.58955
    -0.97291
    -0.11035
     0.76419
    -0.37391
     0.12925
    -0.44579
    -0.94895
     0.12925
     1.75852
     1.65070
    -0.40985
    -0.91301
     0.09331
     0.77617
     0.88399
    -0.52965
     0.60845
     2.12990
     2.02208
    -0.32599
    -2.67407
    -3.40484
    -2.91366
    -1.78755
    -0.31401
    -0.62549
    -1.05677
    -2.42249
    -2.93762
    -2.62615
    -2.09903
    -1.72765
    -1.27241
    -1.46409
    -0.80519
    -0.08639
     0.69231
     1.11161
     1.20744
     1.62674
     2.05802
     2.26168
     1.93822
     2.12990
     1.99812
     1.87832
     1.95020
     2.02208
     1.65070
     1.13557
     1.03973
     1.00379
     1.00379
     1.41110
     0.80013
     0.21311
     0.57251
     0.39281
     0.66835
     0.57251
     0.12925
     0.09331
     0.41677
     0.26103
     0.12925
     0.39281
    -0.00253
     0.17717
    -0.09837
     0.63241
     0.64439
     0.57251
     0.44073
     0.45271
     0.44073
     0.23707
     0.35687
     0.46469
     0.50063
     0.70429
     0.63241
     0.33291
     0.53657
     0.56053
     0.44073
     0.62043
     0.70429
    -0.00253
     0.35687
     0.28499
     0.70429
     0.47667
    -0.14629
     0.21311
     0.52459
     0.52459
     0.74023
     0.18915
    -0.02649
    -0.24213
    -0.05045
     0.03341
     0.45271
     0.26103
    -0.45777
     0.17717
    -0.01451
     0.34489
     0.02143
    -0.50569
    -0.46975
    -0.29005
     0.05737
     0.34489
     0.15321
    -0.12233
    -0.14629
    -0.27807
     0.74023
     0.38083
     0.27301
    -0.06243
     0.09331
     0.14123
     0.35687
    -0.02649
     0.18915
     0.78815
     0.96785
     1.03973
     0.70429
    -0.11035
     0.41677
     0.38083
     0.80013
     0.21311
    -0.02649
     0.72825
     1.39912
     0.88399
    -0.18223
    -0.52965
    -1.22449
    -1.65577
    -1.11667
     1.39912
     1.85436
    -0.07441
    -2.06309
    -3.45276
    -4.41116
    -1.67973
     0.17717
     0.20113
     0.41677
    -0.14629
    -0.30203
    -0.74529
    -2.37457
    -1.83547
    -0.44579
     1.03973
     1.26734
     0.64439
     0.27301
     0.44073
     0.57251
     1.08765
     0.56053
     0.29697
     0.72825
     0.57251
    -0.51767
    -0.73331
    -0.40985
    -0.60153
     0.03341
     0.38083
     0.48865
     0.20113
    -0.09837
    -0.85311
    -1.08073
    -1.05677
    -0.88905
    -1.20053
    -0.38589
    -0.25411
     0.11727
     0.44073
    -0.05045
    -0.67341
    -0.40985
    -0.39787
    -0.06243
     0.26103
     0.17717
     0.24905
     0.16519
     0.87201
     1.26734
     0.89597
     0.42875
     0.62043
     0.75221
     1.14754
     0.74023
     0.75221
     0.52459
     0.33291
     0.65637
     0.56053
     0.64439
     0.28499
     0.52459
     0.16519
     0.46469
     0.32093
     0.05737
     0.23707
    -0.01451
     0.46469
     0.53657
     0.56053
     0.52459
     0.51261
     0.50063
     0.21311
     0.24905
     0.20113
     0.04539
     0.09331
     0.62043
     0.44073
    -0.00253
     0.27301
     0.29697
     0.30895
     0.14123
    -0.00253
     0.14123
     0.06935
    -0.00253
     0.20113
    -0.03847
    -0.01451
     0.09331
    -0.09837
     0.40479
     0.38083
     0.18915
    -0.17025
    -0.34995
     0.08133
     0.10529
    -0.19421
    -0.25411
    -0.36193
     0.15321
    -0.07441
    -0.01451
    -0.36193
    -0.66143
    -0.33797
    -0.34995
    -0.25411
    -0.39787
    -0.60153
    -0.60153
    -0.46975
    -0.24213
    -0.42183
    -0.43381
    -0.64945
    -0.49371
    -0.17025
    -0.20619
    -0.44579
    -0.79321
    -1.02083
    -0.76925
     0.00945
     0.39281
    -0.33797
    -0.67341
    -0.34995
    -0.06243
    -0.00253
    -0.08639
     0.18915
    -0.05045
     0.27301
     0.47667
     0.53657
     0.50063
     0.89597
     0.23707
     0.51261
     0.32093
     0.22509
    -0.21817
    -0.54163
    -0.78123
    -0.23015
    -0.33797
     0.70429
     0.11727
    -0.73331
    -0.07441
     0.66835
     0.59647
     0.54855
    -0.11035
     1.00379
     1.67466
     0.39281
    -0.11035
     1.30328
     2.14188
     2.33356
     1.51892
     0.76419
     0.94389
     1.55486
     1.77050
     1.36318
     1.29130
     1.62674
     1.97416
     1.62674
     1.90228
     2.14188
     3.13622
     4.20244
     1.90228
     0.22509
    -0.02649
    -0.02649
    -1.08073
    -1.95527
    -1.60785
    -2.53031
    -4.11166
    -4.45908
    -3.32098
    -2.98554
    -3.27306
    -4.24344
    -4.47106
    -3.58454
    -2.68605
    -1.82349
    -1.51201
    -0.19421
     1.21942
     2.02208
     2.47732
     3.18414
     3.81908
     3.97482
     3.96284
     2.93256
     2.71692
     2.35752
     2.70494
     3.17216
     2.53722
     1.66268
     1.24338
     0.80013
     0.57251
     0.54855
     0.06935
     0.20113
    -0.09837
     0.40479
    -0.00253
    -0.23015
    -0.15827
     0.29697
     0.28499
     0.32093
     0.54855
     0.56053
     0.47667
     0.17717
     0.53657
     1.19546
     0.90795
     0.74023
     0.51261
     0.50063
     0.35687
     0.52459
     0.36885
     0.90795
     0.32093
     0.30895
     1.21942
     0.95587
     0.46469
     0.42875
    -0.02649
     0.54855
     0.41677
     0.68033
     0.50063
     0.57251
     0.38083
     0.54855
     0.47667
     0.44073
     0.36885
    -0.03847
     0.38083
     0.26103
     0.24905
     0.24905
    -0.13431
     0.09331
    -0.00253
     0.10529
     0.14123
    -0.05045
    -0.01451
    -0.00253
    -0.18223
    -0.03847
     0.20113
     0.02143
    -0.00253
    -0.09837
     0.10529
     0.32093
     0.29697
    -0.09837
     0.26103
    -0.07441
     0.03341
     0.04539
     0.11727
    -0.17025
    -0.21817
    -0.27807
     0.05737
     0.28499
    -0.19421
     0.17717
    -0.07441
    -0.23015
    -0.36193
    -0.40985
     0.04539
     0.04539
    -0.21817
    -0.45777
    -0.25411
    -0.19421
     0.09331
     0.47667
     1.63872
     1.06369
     0.77617
     0.97983
     0.94389
     0.71627
     0.21311
     0.59647
     1.55486
     2.16584
     1.85436
     1.81842
     0.46469
     0.34489
    -0.02649
     0.14123
     0.46469
     0.39281
     0.17717
    -0.08639
    -0.18223
     0.02143
     0.09331
     0.22509
     0.83607
     0.76419
     0.20113
    -0.15827
     0.54855
     1.09963
     1.69862
     1.54288
     1.73456
     2.11792
     2.04604
     1.98614
     2.21376
     1.08765
    -0.33797
    -1.52399
    -1.15261
    -0.64945
     0.00945
    -1.88339
    -4.17156
    -3.29702
    -3.18920
    -3.40484
    -3.48870
    -3.62048
    -2.96158
    -3.28504
    -3.21316
    -3.18920
    -2.54229
    -1.88339
    -0.86509
     0.42875
     0.96785
     1.06369
     0.50063
     0.21311
     0.47667
     1.24338
     1.20744
     1.24338
     0.80013
     0.69231
     0.76419
     0.09331
     0.29697
    -0.14629
    -0.43381
    -0.13431
     0.22509
     0.28499
     0.03341
    -0.05045
     0.08133
     0.29697
     0.00945
     0.16519
     0.40479
    -0.03847
     0.15321
     0.36885
     0.42875
     0.10529
     0.11727
     0.09331
     0.46469
     0.59647
     0.44073
    -0.42183
    -0.19421
     0.09331
     0.08133
     0.33291
     0.69231
    -0.03847
    -0.06243
     0.41677
     0.47667
     0.47667
     0.08133
     0.11727
     0.32093
     0.69231
     0.81211
     0.53657
     0.18915
     0.18915
     0.16519
     0.18915
     0.81211
     0.47667
    -0.03847
    -0.09837
     0.00945
     0.17717
     0.20113
    -0.14629
     0.08133
    -0.06243
     0.18915
     0.21311
    -0.14629
    -0.17025
    -0.21817
    -0.39787
     0.15321
     0.04539
    -0.58955
    -0.49371
    -0.54163
    -0.42183
    -0.51767
    -0.67341
    -0.66143
    -0.72133
    -1.00885
    -0.94895
    -0.98489
    -0.80519
    -1.00885
    -0.69737
    -0.72133
    -0.29005
    -0.70935
    -0.81717
    -0.76925
    -0.23015
    -0.20619
    -0.08639
     0.22509
     0.66835
     0.96785
     0.89597
     1.00379
     1.14754
     1.49496
     2.02208
     3.62740
     3.79512
     2.12990
    -0.69737
    -4.37522
    -5.02214
    -2.29071
     0.34489
     0.77617
     0.40479
    -0.31401
    -0.48173
    -1.72765
    -2.53031
    -3.02148
    -2.88970
    -1.14063
     1.25536
     1.95020
     1.21942
     1.44704
     3.06434
     4.09462
     4.34620
     2.20178
     1.57882
     0.86003
     0.58449
     0.87201
    -0.06243
    -0.52965
    -0.33797
    -0.11035
    -0.39787
    -0.62549
    -1.93131
    -2.62615
    -2.41051
    -2.03913
    -1.32033
    -1.75161
    -2.01517
    -2.25477
    -1.26043
    -0.33797
    -0.08639
    -0.03847
    -0.30203
     0.16519
     0.74023
     1.19546
     0.78815
     0.10529
     0.89597
     1.03973
     1.35120
     1.19546
     1.26734
     1.24338
     0.89597
     1.03973
     0.82409
     0.51261
     0.51261
    -0.00253
     0.18915
     0.56053
     0.34489
     0.00945
     0.36885
     0.33291
     0.34489
     0.09331
     0.33291
     0.10529
     0.11727
     0.45271
     0.28499
    -0.08639
     0.10529
     0.21311
     0.08133
     0.53657
     0.70429
     0.09331
     0.02143
     0.21311
     0.45271
     0.17717
    -0.00253
     0.30895
     0.71627
     0.89597
     0.88399
     0.30895
     0.39281
     0.16519
     0.16519
     0.38083
     0.89597
     0.30895
     0.16519
     0.36885
     0.47667
     0.70429
     0.58449
     0.50063
     0.09331
     0.60845
     0.65637
     0.62043
     0.63241
     0.26103
     0.18915
     0.54855
     1.02775
     0.83607
     0.63241
     0.23707
     0.17717
     0.36885
     0.34489
     0.16519
     0.15321
    -0.17025
     0.44073
     0.20113
     0.48865
    -0.08639
    -0.07441
    -0.38589
     0.36885
     0.21311
     0.04539
    -0.14629
     0.10529
     0.35687
     0.29697
     0.12925
     0.05737
    -0.03847
    -0.05045
    -0.29005
    -0.43381
    -0.07441
    -0.66143
    -0.80519
    -0.13431
    -0.09837
    -0.11035
    -0.40985
    -0.46975
    -0.32599
    -0.67341
    -0.07441
     0.17717
     0.59647
     0.60845
     1.15952
     1.49496
     0.84805
     0.53657
     0.40479
     0.88399
     1.47100
     1.56684
     0.83607
     0.39281
     1.35120
     1.89030
     1.56684
     3.04038
     4.14254
     1.41110
    -1.36825
    -3.58454
    -3.29702
    -3.81216
    -2.43447
     1.45902
     2.09396
     0.75221
    -1.71567
    -2.53031
    -3.71632
    -3.39286
    -2.69803
    -2.29071
    -0.81717
     0.09331
     0.95587
     0.95587
     1.06369
     1.25536
     0.69231
    -0.19421
     0.82409
     0.99181
     0.70429
    -0.37391
    -0.64945
    -1.06875
    -0.88905
    -0.97291
    -1.03281
    -1.41617
    -1.14063
    -1.05677
    -1.20053
    -1.02083
    -1.21251
    -1.18855
    -0.57757
    -0.26609
    -0.03847
     0.40479
     0.03341
     0.17717
     0.54855
     0.36885
     0.63241
     0.83607
     0.88399
     1.35120
     0.66835
     0.72825
     0.36885
     0.34489
     0.47667
     0.66835
     0.32093
     0.21311
     0.26103
     0.90795
     0.62043
     0.21311
     0.18915
     0.16519
     0.27301
     0.24905
     0.23707
     0.10529
     0.15321
     0.08133
     0.28499
     0.52459
     0.78815
     0.12925
     0.35687
     0.23707
     0.40479
     0.52459
     0.12925
     0.50063
     0.36885
     0.32093
     0.66835
     0.42875
     0.11727
     0.42875
     0.02143
     0.47667
     0.44073
     0.23707
     0.08133
     0.42875
     0.47667
     0.39281
     0.33291
     0.44073
     0.16519
     0.22509
     0.21311
     0.27301
     0.57251
     0.62043
     0.18915
     0.32093
     0.53657
     0.33291
     0.27301
     0.40479
     0.00945
     0.04539
     0.14123
    -0.07441
     0.27301
     0.00945
    -0.21817
    -0.01451
    -0.13431
     0.03341
    -0.14629
    -0.43381
     0.02143
    -0.20619
    -0.25411
    -0.13431
    -0.17025
    -0.33797
    -0.69737
    -0.49371
    -0.19421
    -0.09837
    -0.52965
    -0.91301
    -0.50569
    -0.73331
    -0.43381
    -0.85311
    -0.37391
    -0.49371
    -0.80519
    -0.54163
    -0.33797
    -0.31401
    -0.26609
    -0.46975
    -0.03847
     0.39281
    -0.19421
    -0.36193
     0.09331
     0.38083
     0.66835
     0.06935
     0.70429
     1.50694
     2.23772
     1.65070
     1.45902
     2.08198
     1.39912
     1.91426
     1.39912
     0.89597
     1.25536
     1.33922
     2.62108
     1.79446
     0.64439
    -1.52399
    -2.85377
    -2.29071
    -1.41617
    -1.59587
    -1.02083
    -1.04479
    -0.72133
    -2.09903
    -2.32665
    -2.45843
    -2.24279
    -0.66143
     0.18915
    -0.31401
    -0.05045
     0.48865
     1.29130
     1.61476
     1.30328
     0.56053
    -0.09837
     0.10529
     0.20113
    -1.46409
    -1.52399
    -0.34995
    -0.13431
    -0.24213
    -1.64379
    -2.51833
    -2.41051
    -2.12299
    -1.34429
    -0.98489
    -1.00885
    -1.22449
    -0.57757
     0.26103
     0.32093
     0.23707
     0.17717
     0.89597
     1.43506
     1.79446
     1.45902
     1.41110
     1.54288
     1.23140
     0.96785
     1.19546
     0.74023
     0.52459
     0.34489
     0.66835
     0.54855
     0.39281
    -0.11035
    -0.43381
    -0.05045
    -0.08639
     0.09331
    -0.36193
    -0.37391
    -0.33797
    -0.46975
    -0.32599
    -0.19421
    -0.73331
    -0.56559
    -0.51767
    -0.67341
    -0.74529
    -0.90103
    -0.80519
    -0.93697
    -0.36193
    -0.29005
    -0.25411
    -0.36193
    -0.52965
    -0.58955
    -0.81717
     0.05737
     0.03341
    -0.06243
    -0.02649
     0.09331
     0.22509
     0.08133
    -0.14629
    -0.09837
    -0.01451
     0.08133
    -0.03847
     0.02143
     0.17717
     0.06935
    -0.20619
     0.22509
     0.10529
     0.10529
     0.06935
     0.28499
     0.17717
     0.10529
    -0.24213
     0.09331
     0.30895
     0.41677
     0.44073
     0.15321
     0.10529
     0.20113
     0.15321
     0.44073
     0.22509
    -0.02649
    -0.23015
     0.32093
     0.18915
     0.27301
    -0.05045
    -0.21817
     0.10529
     0.24905
     0.51261
     0.30895
    -0.18223
    -0.09837
     0.05737
     0.04539
     0.68033
     0.60845
    -0.19421
     0.12925
     0.32093
     0.83607
     0.62043
     0.39281
     0.11727
     0.40479
     0.62043
     0.50063
     0.58449
     0.14123
    -0.07441
     0.20113
     0.51261
     0.70429
    -0.11035
    -0.11035
    -0.42183
    -0.68539
    -0.48173
     0.32093
    -0.03847
    -0.49371
    -0.19421
     0.32093
    -0.19421
    -0.18223
     0.57251
     1.06369
     0.82409
     0.29697
    -0.06243
    -0.73331
    -0.74529
     0.40479
     1.24338
     1.03973
     0.69231
     0.46469
     0.45271
     0.45271
    -0.33797
    -0.57757
    -0.58955
     0.34489
     2.01010
     3.20810
     2.20178
     2.54920
     3.85502
     1.38714
     1.49496
     1.59080
     0.91993
     0.59647
     1.12359
     2.28564
     2.12990
     0.75221
    -1.28439
    -1.59587
    -0.86509
    -0.63747
    -1.20053
    -1.67973
    -1.84745
    -1.34429
    -0.75727
    -0.69737
    -0.82915
    -0.57757
    -0.08639
     0.34489
     0.70429
     0.65637
     0.66835
     0.47667
     0.41677
     1.13557
     1.23140
     0.56053
     0.52459
     0.39281
     0.57251
     0.70429
     0.15321
     0.29697
     0.15321
     0.45271
     0.35687
     0.41677
     0.21311
     0.18915
    -0.01451
     0.22509
     0.82409
     0.59647
     0.17717
    -0.03847
    -0.09837
     0.18915
     0.10529
    -0.08639
    -0.01451
     0.28499
    -0.08639
    -0.13431
     0.20113
    -0.05045
    -0.60153
    -0.60153
     0.02143
     0.23707
    -0.19421
    -0.15827
    -0.13431
     0.08133
     0.27301
     0.14123
     0.15321
     0.33291
     0.30895
     0.39281
     0.18915
     0.04539
    -0.02649
     0.11727
     0.52459
     0.51261
    -0.20619
     0.03341
     0.15321
     0.03341
    -0.32599
    -0.33797
    -0.48173
    -0.32599
     0.10529
    -0.23015
    -0.27807
    -0.44579
    -0.39787
    -0.86509
    -0.44579
    -0.21817
    -0.67341
    -0.58955
    -0.64945
    -0.50569
    -0.21817
    -0.52965
    -0.68539
    -0.61351
    -0.55361
    -0.06243
    -0.38589
    -0.19421
    -0.32599
    -0.66143
    -0.51767
    -0.09837
     0.36885
    -0.29005
    -0.61351
    -0.61351
    -0.55361
    -0.56559
    -0.51767
    -0.88905
    -1.16459
    -1.70369
    -0.96093
    -0.63747
    -0.52965
    -1.38023
    -1.63181
    -0.68539
    -0.38589
    -1.04479
    -0.31401
     0.03341
     0.18915
    -0.18223
    -0.20619
     0.51261
     0.44073
    -0.43381
     0.00945
     0.76419
     1.08765
     1.44704
     0.71627
     0.71627
     0.81211
     1.09963
     1.23140
     1.15952
     2.36950
     2.59712
     1.73456
     0.74023
     0.78815
     1.67466
     1.54288
     2.24970
     2.35752
     1.25536
    -0.13431
     0.77617
     1.26734
     0.93191
     0.06935
    -0.48173
     0.62043
     0.17717
    -0.70935
    -0.14629
     0.27301
    -0.19421
     0.04539
    -0.17025
    -1.11667
    -1.77557
    -1.77557
    -1.41617
    -0.58955
    -0.44579
    -0.57757
    -0.70935
    -1.06875
    -1.41617
    -1.40419
    -0.97291
    -0.67341
    -0.25411
    -0.56559
     0.21311
    -0.08639
    -0.23015
    -0.13431
    -0.30203
     0.08133
    -0.12233
    -0.33797
    -0.39787
    -0.56559
    -0.39787
    -0.51767
    -0.17025
    -0.44579
    -0.48173
    -0.54163
    -0.51767
    -0.29005
    -0.27807
    -0.18223
    -0.90103
    -0.38589
    -0.15827
     0.22509
    -0.19421
    -0.03847
    -0.13431
    -0.24213
    -0.45777
    -0.31401
    -0.03847
     0.03341
    -0.31401
    -0.14629
     0.10529
    -0.02649
     0.03341
    -0.25411
     0.42875
     0.27301
     0.38083
     0.28499
     0.29697
     0.57251
     0.47667
     0.41677
     0.65637
     0.89597
     0.58449
     0.53657
     0.77617
     0.80013
     0.54855
     0.50063
     0.72825
     0.75221
     0.39281
     0.42875
     0.32093
     0.48865
     0.38083
     0.29697
     0.39281
     0.52459
     0.42875
     0.06935
     0.04539
    -0.25411
     0.21311
    -0.03847
     0.47667
     0.40479
    -0.21817
    -0.03847
    -0.30203
    -0.38589
    -0.38589
    -0.38589
    -0.08639
    -0.17025
     0.17717
     0.41677
     0.46469
     0.29697
     0.60845
     0.75221
     0.71627
     1.23140
     1.08765
     1.07567
     1.51892
     1.06369
     0.87201
     0.82409
     1.11161
     1.84238
     1.71060
     0.18915
     0.10529
     1.14754
     0.86003
     0.06935
     1.39912
     3.01642
     3.24404
     1.85436
     1.41110
     0.71627
    -0.46975
    -1.24845
    -1.83547
    -0.33797
     1.55486
     1.57882
     1.37516
     0.35687
    -0.54163
    -2.03913
    -2.62615
    -0.99687
     0.39281
     0.18915
    -0.08639
     0.70429
     0.84805
     1.05171
     0.59647
     1.05171
     1.59080
     2.64504
     1.81842
     0.38083
     0.76419
     1.37516
     0.82409
    -0.43381
    -0.12233
     0.09331
    -0.05045
     0.35687
     0.71627
     0.51261
     0.16519
    -0.17025
    -0.20619
    -0.19421
    -0.30203
    -0.07441
     0.10529
     0.11727
    -0.02649
     0.04539
     0.97983
     0.10529
    -0.49371
    -0.00253
    -0.40985
    -0.01451
    -0.18223
    -0.29005
    -0.40985
    -0.26609
    -0.13431
    -0.13431
    -0.20619
     0.15321
     0.29697
     0.08133
     0.50063
     0.39281
     0.10529
     0.39281
     0.52459
     0.52459
     0.69231
     0.72825
     0.95587
     0.64439
     0.45271
     0.48865
     0.65637
     0.42875
     0.46469
     0.46469
     0.65637
     0.56053
     0.36885
     0.57251
     0.51261
     1.00379
     0.52459
     0.21311
     0.65637
     0.89597
     1.05171
     0.86003
     0.68033
     0.72825
     0.69231
     0.68033
     1.05171
     0.89597
     0.65637
     0.59647
     0.74023
     0.83607
     0.65637
     0.57251
     0.41677
     0.57251
     0.99181
     0.90795
     0.81211
     0.32093
     0.35687
     0.40479
     0.32093
     0.50063
     0.28499
    -0.15827
    -0.11035
    -0.19421
    -0.11035
    -0.60153
    -0.69737
    -0.55361
     0.00945
     0.03341
     0.24905
    -0.13431
    -0.68539
    -0.63747
    -0.34995
     0.58449
     0.80013
     0.44073
     0.99181
     1.08765
     0.77617
     0.82409
     0.46469
     0.74023
     1.05171
     1.41110
     1.54288
     1.18348
     0.99181
     1.24338
     0.93191
     1.42308
     1.29130
     1.24338
     1.38714
     1.38714
     0.89597
     0.82409
     1.13557
     1.29130
     1.14754
     0.72825
     1.26734
     1.73456
     2.20178
     2.47732
     1.61476
     1.03973
     1.74654
     1.01577
    -0.27807
    -1.46409
    -0.33797
     1.21942
     1.17150
    -0.24213
     0.26103
     0.86003
    -1.55993
    -3.50068
    -1.75161
    -0.12233
     0.34489
     0.40479
     1.20744
     0.96785
     0.33291
    -0.51767
     0.66835
     1.78248
     2.44138
     1.97416
     1.79446
     1.97416
     1.97416
     1.54288
     0.33291
    -0.91301
    -1.55993
    -2.03913
    -0.25411
     0.06935
    -0.48173
    -1.61983
    -1.73963
    -1.53597
    -1.96725
    -1.38023
    -1.63181
    -1.33231
    -0.69737
    -0.25411
    -0.21817
    -0.06243
    -0.05045
    -0.18223
     0.41677
     0.97983
     0.66835
     0.75221
     0.71627
     0.45271
     0.87201
    -0.00253
     0.05737
     0.05737
     0.33291
     0.38083
     0.34489
     0.12925
    -0.03847
    -0.05045
     0.29697
     0.21311
    -0.03847
    -0.06243
     0.05737
     0.08133
     0.28499
     0.09331
     0.10529
     0.09331
     0.10529
     0.09331
     0.16519
     0.15321
    -0.01451
    -0.00253
     0.09331
     0.22509
     0.38083
    -0.05045
    -0.06243
     0.12925
     0.35687
     0.32093
    -0.14629
    -0.14629
     0.18915
     0.41677
     0.22509
     0.14123
     0.20113
    -0.05045
    -0.29005
     0.42875
     0.18915
    -0.34995
    -0.23015
    -0.25411
     0.09331
     0.09331
     0.06935
    -0.25411
     0.14123
     0.29697
     0.38083
     0.32093
     0.34489
     0.24905
     0.16519
     0.42875
     0.89597
     0.81211
     0.51261
     0.81211
     0.72825
     0.90795
     0.80013
     0.47667
     0.28499
     0.60845
     0.91993
     1.11161
     0.74023
     0.45271
     0.48865
     0.29697
     0.74023
     0.80013
     0.24905
     0.18915
     0.33291
     0.42875
     0.17717
     0.12925
     0.16519
     0.20113
     0.11727
     0.02143
     0.39281
     0.15321
     0.33291
    -0.02649
     0.51261
     0.72825
     0.12925
     0.47667
     0.83607
     0.76419
     0.91993
     0.62043
     0.69231
     0.63241
     0.89597
     0.68033
     0.72825
     0.59647
     0.38083
     0.29697
     0.66835
     0.91993
     0.12925
    -0.26609
    -0.24213
     0.12925
     0.18915
    -0.62549
    -0.76925
    -0.74529
     0.30895
    -0.00253
    -0.33797
    -0.38589
    -0.20619
    -0.29005
    -0.20619
    -0.49371
    -2.13497
    -2.87773
    -3.35692
    -2.81783
    -3.60850
    -2.42249
    -0.44579
    -1.81151
    -3.48870
    -2.92564
    -0.93697
    -0.82915
    -1.05677
    -1.38023
    -1.30835
    -0.05045
     0.70429
     1.25536
     1.69862
     2.92058
     3.25602
     2.90860
     2.32158
     1.26734
     0.70429
     1.11161
     1.60278
     0.45271
    -0.61351
    -0.31401
    -0.76925
    -0.44579
     0.15321
    -0.14629
    -0.66143
    -0.97291
    -1.51201
    -1.40419
    -1.53597
    -0.94895
    -0.75727
    -0.34995
    -0.09837
    -0.00253
     0.00945
    -0.15827
    -0.42183
    -0.14629
     0.16519
     0.04539
     0.20113
     0.27301
     0.26103
     0.23707
     0.46469
     0.72825
     0.54855
     0.57251
     0.26103
     0.63241
     0.59647
     0.47667
     0.12925
     0.04539
     0.70429
     0.57251
     0.36885
     0.47667
     0.35687
     0.41677
     0.33291
     0.06935
    -0.09837
    -0.31401
    -0.40985
    -0.08639
     0.28499
     0.21311
     0.04539
     0.03341
     0.14123
     0.22509
    -0.17025
     0.38083
     0.60845
     0.72825
     0.90795
     0.57251
     0.72825
     1.05171
     1.24338
     1.05171
     1.05171
     0.87201
     1.23140
     0.47667
     0.88399
     0.86003
     0.36885
     0.70429
     0.58449
     0.39281
     0.32093
     0.22509
     0.45271
     0.34489
     0.39281
     0.12925
     0.20113
     0.02143
     0.28499
    -0.05045
     0.16519
     0.52459
     0.30895
     0.33291
     0.34489
     0.48865
     0.24905
     0.09331
     0.03341
     0.60845
     0.45271
     0.64439
     0.54855
     0.56053
     0.69231
     0.81211
     0.51261
     0.95587
     0.84805
     1.26734
     1.47100
     1.21942
     1.14754
     0.56053
     0.82409
     1.15952
     0.88399
     0.76419
     0.41677
     0.48865
     0.26103
    -0.02649
    -1.14063
    -0.92499
    -0.56559
    -0.62549
    -1.10469
    -1.27241
    -1.72765
    -1.72765
    -1.23647
    -1.15261
    -0.85311
    -1.10469
    -1.83547
    -1.75161
    -2.07507
    -2.02715
    -1.53597
     0.58449
     1.56684
     0.74023
    -0.03847
     0.12925
    -0.84113
    -0.29005
     0.58449
     1.33922
     1.39912
     0.53657
     0.20113
     0.58449
     0.56053
     0.26103
    -0.08639
    -0.96093
    -0.23015
    -0.70935
    -0.32599
     0.93191
     0.35687
     0.05737
     0.30895
     0.15321
     0.26103
     0.53657
     1.56684
     1.41110
     1.39912
     0.89597
     0.21311
     0.10529
     0.58449
     0.45271
     0.24905
    -0.01451
    -0.24213
    -0.73331
    -1.11667
    -1.69171
    -1.50003
    -1.34429
    -1.05677
    -1.50003
    -0.96093
    -0.40985
     0.22509
    -0.24213
    -0.50569
    -0.43381
    -0.24213
    -0.36193
    -0.21817
     0.03341
    -0.18223
    -0.49371
    -0.11035
     0.18915
    -0.14629
    -0.14629
    -0.30203
    -0.50569
    -0.48173
    -0.70935
    -0.25411
    -0.00253
    -0.09837
    -0.61351
    -0.13431
     0.00945
    -0.06243
    -0.12233
    -0.27807
    -0.27807
     0.05737
     0.08133
    -0.07441
    -0.25411
    -0.51767
    -0.21817
    -0.26609
     0.16519
    -0.56559
    -0.98489
    -0.66143
    -0.51767
    -0.55361
    -0.51767
    -0.42183
    -0.29005
    -0.21817
    -0.05045
    -0.07441
    -0.00253
    -0.09837
     0.04539
     0.04539
     0.39281
     0.56053
    -0.00253
     0.39281
     0.58449
     0.45271
     0.10529
    -0.18223
     0.26103
     0.32093
     0.11727
    -0.12233
    -0.18223
    -0.07441
    -0.32599
    -0.14629
     0.10529
     0.33291
     0.03341
     0.15321
     0.46469
     0.18915
     0.35687
     0.22509
     0.33291
     0.45271
     0.63241
     0.40479
     0.26103
     0.03341
     0.40479
     0.28499
     0.53657
     0.76419
     0.69231
     0.36885
     0.57251
     0.50063
     0.33291
     0.44073
     0.21311
     0.26103
     0.57251
     0.78815
     0.66835
     0.16519
    -0.01451
    -0.80519
    -0.68539
     0.02143
    -0.13431
    -0.86509
    -0.75727
    -0.74529
    -0.73331
    -0.39787
    -0.55361
    -0.69737
    -0.67341
    -0.21817
    -0.43381
    -0.31401
     0.32093
     1.66268
     1.55486
     2.23772
     1.19546
    -0.70935
    -0.42183
    -0.12233
     0.78815
     0.57251
     0.53657
    -0.69737
    -1.67973
    -1.21251
    -0.63747
    -0.57757
    -1.57191
    -1.39221
    -1.71567
    -1.61983
    -0.74529
    -0.14629
    -0.01451
     1.01577
    -0.19421
    -0.91301
    -0.31401
     0.50063
     0.82409
     0.82409
    -0.79321
    -0.99687
    -0.27807
     0.24905
    -0.13431
     0.03341
    -0.49371
    -0.92499
    -1.10469
    -0.90103
    -0.55361
    -0.13431
    -0.12233
    -0.63747
    -0.79321
    -0.57757
    -0.05045
    -0.01451
    -0.66143
    -1.04479
    -0.88905
    -0.81717
    -0.45777
    -1.03281
    -1.82349
    -1.65577
    -1.06875
    -1.29637
    -1.38023
    -1.63181
    -0.98489
    -0.34995
    -0.34995
    -0.33797
    -0.30203
    -0.33797
    -0.88905
    -0.40985
     0.27301
     0.42875
     0.45271
     0.18915
     0.18915
     0.52459
     0.86003
     0.58449
     0.40479
     0.42875
     0.22509
     0.40479
     0.45271
     0.33291
     0.38083
     0.11727
     0.46469
     0.64439
     0.34489
    -0.03847
     0.08133
    -0.11035
     0.22509
     0.14123
     0.06935
    -0.15827
     0.04539
     0.05737
     0.17717
     0.06935
    -0.21817
    -0.12233
    -0.05045
     0.20113
    -0.00253
    -0.23015
    -0.26609
    -0.02649
     0.18915
     0.02143
    -0.14629
    -0.01451
    -0.03847
     0.29697
    -0.09837
     0.24905
    -0.25411
    -0.21817
    -0.44579
     0.40479
     0.41677
    -0.19421
    -0.17025
    -0.08639
    -0.03847
    -0.73331
    -1.22449
    -1.36825
    -1.48805
    -1.32033
    -0.84113
    -0.09837
    -0.70935
    -0.74529
    -0.96093
    -0.49371
    -0.44579
    -0.70935
    -0.61351
    -0.55361
     0.02143
     0.34489
     0.76419
     0.36885
     0.89597
     0.97983
     0.97983
     0.62043
     0.84805
     0.47667
     0.63241
     0.64439
     0.71627
     0.91993
     0.50063
     0.52459
     0.29697
     0.36885
     0.70429
     0.35687
     1.32724
     1.87832
     1.33922
     1.15952
     0.91993
    -0.23015
    -1.15261
    -2.15893
    -1.23647
    -1.53597
    -0.87707
    -0.23015
    -0.45777
    -0.02649
    -0.66143
    -1.64379
    -2.49437
    -3.77622
    -2.86574
    -1.11667
     0.10529
     1.00379
     1.65070
     0.08133
     0.70429
     1.21942
     1.60278
     2.11792
     1.49496
    -0.36193
     0.54855
     0.71627
     1.57882
     1.06369
     0.33291
    -0.01451
    -0.06243
    -0.32599
    -0.26609
    -0.48173
    -1.76359
    -1.48805
    -1.26043
    -1.15261
    -0.94895
    -1.04479
    -0.98489
    -0.85311
    -0.67341
    -0.57757
    -0.09837
    -0.13431
    -0.49371
    -0.74529
    -1.14063
    -1.11667
    -1.09271
     0.09331
    -0.70935
    -0.60153
    -0.51767
    -0.50569
    -0.68539
    -0.86509
    -0.78123
    -0.86509
    -0.74529
    -0.44579
    -0.33797
    -0.03847
    -0.31401
    -0.15827
    -0.44579
     0.09331
     0.30895
    -0.23015
    -0.18223
    -0.20619
    -0.03847
     0.02143
    -0.18223
    -0.17025
    -0.20619
     0.04539
    -0.06243
    -0.14629
     0.12925
    -0.03847
    -0.34995
    -0.18223
     0.14123
     0.10529
     0.17717
     0.10529
     0.33291
     0.14123
    -0.07441
     0.11727
     0.24905
     0.08133
    -0.00253
     0.08133
     0.14123
    -0.06243
    -0.05045
    -0.08639
     0.09331
    -0.05045
    -0.31401
    -0.07441
    -0.46975
    -0.19421
    -0.26609
    -0.48173
    -0.39787
    -0.31401
    -0.42183
    -0.68539
    -0.29005
    -0.75727
    -0.52965
    -0.91301
     0.00945
    -0.33797
    -0.72133
    -0.49371
    -0.36193
    -0.54163
    -0.64945
    -1.08073
    -1.21251
    -0.90103
    -0.85311
    -1.09271
    -0.88905
    -1.54795
    -1.50003
    -0.88905
    -0.85311
    -0.29005
    -1.11667
    -0.70935
    -0.20619
    -0.32599
    -0.06243
     0.50063
     0.94389
     0.78815
     2.09396
     2.12990
     1.93822
     1.72258
     2.22574
     1.97416
     2.42940
     3.00444
     3.24404
     3.29196
     2.81276
     2.59712
     1.33922
    -0.25411
    -0.84113
    -1.34429
    -1.71567
     0.39281
    -0.63747
    -1.57191
    -1.20053
    -3.29702
    -3.64444
    -4.25542
    -2.53031
    -1.08073
    -0.87707
    -0.88905
    -1.21251
    -0.56559
    -0.49371
     0.51261
     1.17150
     1.24338
     0.76419
     1.53090
     1.69862
     1.74654
     1.49496
     1.45902
     1.30328
     0.94389
     0.57251
     0.41677
     0.20113
     0.21311
     0.32093
    -0.32599
    -0.78123
    -0.05045
     0.56053
     0.35687
    -0.09837
    -0.26609
    -0.85311
    -1.12865
    -0.99687
    -1.57191
    -1.41617
    -0.24213
     0.16519
    -0.12233
    -0.72133
    -0.43381
     0.26103
     0.24905
    -0.49371
    -0.98489
    -0.66143
    -0.33797
     0.06935
     0.50063
     0.32093
     0.09331
    -0.13431
     0.02143
    -0.12233
    -0.45777
    -0.36193
    -0.58955
    -0.43381
    -0.01451
    -0.11035
    -0.49371
    -0.17025
    -0.38589
    -0.00253
    -0.40985
    -0.02649
     0.18915
    -0.44579
     0.08133
     0.03341
     0.17717
     0.00945
    -0.09837
     0.42875
     0.36885
     0.28499
     0.24905
     0.17717
     0.17717
     0.16519
    -0.03847
     0.23707
     0.47667
    -0.01451
     0.06935
     0.30895
     0.08133
    -0.07441
    -0.49371
    -0.24213
    -0.33797
    -0.20619
    -0.48173
    -0.23015
    -0.42183
    -0.39787
    -0.46975
    -0.19421
    -0.29005
    -0.57757
    -0.68539
    -0.17025
    -0.11035
    -0.14629
    -0.58955
    -0.21817
    -0.17025
    -0.18223
     0.04539
    -0.44579
    -0.55361
    -0.70935
    -0.44579
    -0.74529
    -0.15827
    -1.02083
    -1.38023
    -0.99687
    -1.11667
    -0.99687
    -1.03281
    -1.36825
    -0.97291
    -0.73331
    -0.19421
    -0.37391
    -0.69737
    -0.33797
     0.17717
    -0.37391
     0.27301
     0.59647
     0.48865
     0.96785
     1.50694
     1.95020
     1.26734
     1.17150
     0.82409
     1.11161
     1.78248
     2.08198
     1.80644
     1.49496
     1.21942
     0.51261
     1.15952
     1.27932
     1.18348
     1.57882
     2.45336
     2.23772
    -0.14629
    -1.63181
    -1.30835
     0.17717
     0.04539
    -2.01517
    -2.62615
    -1.64379
    -0.72133
    -0.60153
     0.24905
    -0.06243
    -1.00885
    -0.96093
    -0.30203
    -0.64945
    -0.91301
    -1.45211
    -0.20619
     0.48865
     1.45902
     1.15952
     1.17150
     0.75221
    -0.06243
    -0.21817
    -0.43381
     0.17717
    -0.05045
    -0.02649
     0.17717
     0.56053
     0.80013
     0.66835
     0.32093
     0.36885
     1.00379
     1.54288
     0.68033
    -0.02649
    -0.98489
    -1.22449
    -0.06243
     0.24905
     0.08133
    -0.98489
    -0.86509
    -0.75727
    -0.58955
    -0.88905
    -1.11667
    -0.52965
    -0.13431
     0.11727
     0.09331
     0.51261
     0.51261
     0.69231
     0.64439
     1.36318
     1.66268
     1.29130
     1.15952
     1.11161
     1.24338
     1.18348
     0.94389
     0.84805
     0.94389
     1.09963
     1.29130
     0.99181
     1.03973
     0.47667
     0.63241
     0.59647
     1.08765
     1.02775
     0.57251
     0.71627
     0.90795
     1.14754
     0.47667
     0.75221
     1.35120
     1.60278
     1.19546
     0.54855
     0.48865
     0.47667
     0.32093
    -0.27807
     0.34489
     0.06935
    -0.24213
    -0.38589
    -1.55993
    -1.47607
    -0.80519
    -0.97291
    -1.87141
    -1.96725
    -1.47607
    -1.32033
    -1.11667
    -0.87707
    -1.04479
    -1.69171
    -1.40419
    -1.30835
    -1.83547
    -1.00885
     1.07567
     1.11161
     0.53657
    -0.14629
     0.02143
     0.44073
     1.05171
     0.54855
    -0.11035
    -0.18223
     0.15321
     0.29697
     0.51261
     0.60845
     0.22509
    -0.91301
    -0.98489
    -1.23647
    -1.02083
    -1.23647
    -1.08073
    -0.87707
    -0.13431
     0.64439
     0.21311
     0.41677
     0.18915
     0.60845
     1.17150
     1.31526
     1.71060
     1.95020
     1.90228
     1.95020
     1.84238
     1.48298
     1.75852
     1.41110
     0.65637
     0.48865
     0.47667
     0.65637
     0.84805
     0.58449
    -0.14629
     0.22509
     0.17717
     0.00945
    -0.08639
     0.27301
     0.82409
     0.57251
     0.59647
     0.80013
     0.51261
     0.70429
     0.90795
     1.33922
     1.02775
     0.51261
    -0.07441
     0.60845
     1.23140
     0.86003
     0.39281
    -0.05045
     0.41677
     0.53657
     0.04539
     0.08133
     0.11727
     0.38083
     0.12925
    -0.29005
    -0.76925
    -0.70935
    -0.21817
     0.32093
     1.15952
     0.50063
    -0.05045
     0.22509
    -0.63747
    -0.80519
    -0.58955
    -0.06243
     0.06935
    -0.24213
    -0.19421
    -0.38589
    -0.48173
    -0.57757
    -0.93697
    -1.00885
    -0.57757
    -0.37391
    -0.92499
    -0.73331
    -1.11667
    -0.78123
    -0.57757
    -0.44579
    -0.66143
    -0.30203
    -0.32599
    -0.15827
    -0.21817
    -0.29005
    -0.40985
    -0.48173
     0.15321
     0.28499
    -0.15827
     0.03341
    -0.39787
    -0.13431
    -0.14629
    -0.08639
     0.03341
     0.00945
    -0.25411
    -0.17025
     0.03341
     0.51261
     0.05737
    -0.07441
     0.33291
     0.47667
     0.28499
    -0.14629
     0.44073
     0.28499
     0.36885
     0.58449
     0.40479
     0.38083
     0.18915
    -0.09837
    -0.18223
    -0.07441
    -0.48173
    -0.92499
    -0.57757
    -0.19421
    -0.63747
    -1.15261
    -1.18855
    -1.96725
    -1.97923
    -1.61983
    -1.77557
    -1.59587
    -1.72765
    -1.76359
    -1.95527
    -1.70369
    -1.39221
    -0.91301
    -1.27241
    -1.36825
    -1.52399
    -1.70369
    -1.95527
    -2.32665
    -1.22449
    -0.74529
     0.21311
     0.14123
    -0.14629
    -0.56559
    -1.04479
    -0.23015
    -0.02649
    -0.57757
    -0.15827
     0.99181
     0.91993
     1.07567
     1.08765
     0.77617
    -0.15827
     0.53657
     0.70429
     0.86003
     0.66835
     0.78815
     0.78815
     0.04539
    -1.46409
    -1.82349
    -0.38589
    -0.39787
     0.14123
     0.44073
    -0.19421
    -0.24213
    -0.34995
    -0.45777
    -0.11035
    -0.76925
    -0.45777
     0.23707
    -0.09837
     0.04539
    -0.09837
    -0.17025
    -0.34995
    -0.55361
     0.08133
    -0.48173
    -0.96093
    -1.16459
    -0.93697
    -0.60153
    -0.93697
    -1.03281
    -0.64945
    -0.98489
    -0.85311
    -0.79321
    -0.67341
    -0.78123
    -0.79321
    -1.03281
    -0.34995
    -0.44579
    -0.81717
    -0.46975
    -0.72133
    -0.76925
    -0.99687
    -0.86509
    -0.96093
    -0.63747
    -0.43381
    -0.09837
    -0.42183
    -0.37391
    -0.21817
    -0.44579
    -0.32599
     0.04539
    -0.06243
    -0.15827
    -0.42183
    -0.27807
     0.21311
     0.34489
    -0.11035
    -0.18223
     0.30895
    -0.09837
    -0.19421
     0.03341
     0.02143
     0.30895
    -0.19421
     0.24905
     0.36885
     0.11727
     0.23707
     0.30895
     0.14123
    -0.03847
     0.06935
     0.17717
     0.22509
     0.33291
     0.18915
     0.18915
     0.17717
     0.20113
    -0.17025
     0.34489
     0.47667
     0.28499
     0.36885
     0.62043
     0.22509
     0.27301
     0.15321
     0.14123
     0.47667
     0.65637
     0.41677
    -0.03847
     0.28499
     0.28499
     0.02143
     0.16519
     0.02143
    -0.37391
    -0.07441
    -0.00253
    -0.17025
    -0.87707
    -1.55993
    -1.54795
    -1.59587
    -1.03281
    -0.84113
    -0.90103
    -0.88905
    -1.11667
    -1.48805
    -1.65577
    -1.38023
    -1.02083
    -0.99687
    -0.66143
    -0.43381
    -0.91301
    -1.22449
    -0.66143
    -0.29005
    -0.21817
    -0.25411
    -0.18223
     0.03341
     0.27301
     0.47667
    -0.40985
     0.00945
     0.78815
     0.76419
     1.03973
     0.94389
     1.23140
     1.66268
     1.61476
     1.80644
     1.78248
     1.14754
     0.33291
     0.74023
     0.96785
     1.03973
     0.94389
     1.57882
     1.18348
     0.17717
     0.50063
     0.77617
     1.01577
     1.00379
     0.63241
     0.75221
     0.10529
    -0.36193
    -0.81717
    -0.21817
     0.77617
    -0.03847
    -2.33863
    -3.29702
    -2.78189
    -2.14695
    -3.24910
    -3.35692
    -1.44013
    -0.73331
    -0.69737
    -1.40419
    -1.10469
    -0.36193
    -1.17657
     0.26103
     2.05802
     2.32158
     2.26168
     2.29762
     2.75286
     2.48930
     3.60344
     2.93256
     1.84238
     1.87832
     1.36318
     0.44073
     0.66835
     0.35687
     0.38083
     0.04539
     0.22509
    -0.01451
    -0.20619
    -0.45777
    -0.03847
    -0.11035
    -0.79321
    -0.24213
     0.18915
     0.21311
     0.10529
     0.03341
     0.00945
     0.88399
     0.82409
     0.39281
     0.45271
     0.11727
     0.45271
     0.33291
     0.66835
     0.65637
     0.12925
     0.20113
     0.35687
     0.33291
     0.28499
     0.23707
    -0.08639
     0.30895
     0.44073
     0.70429
     0.00945
     0.22509
    -0.06243
     0.24905
     0.54855
     0.80013
     0.33291
    -0.06243
     0.47667
     0.53657
     0.69231
     0.35687
     0.30895
     0.81211
     0.21311
     0.57251
     0.24905
     0.09331
     0.00945
     0.28499
     0.04539
     0.53657
     0.36885
    -0.07441
     0.09331
    -0.02649
    -0.15827
    -0.30203
    -0.43381
    -0.48173
     0.15321
     0.27301
     0.02143
    -0.25411
    -0.27807
    -0.49371
    -0.20619
     0.76419
     0.60845
     0.06935
     0.08133
     0.35687
     0.56053
     0.08133
    -0.17025
    -0.61351
    -0.07441
     0.69231
     0.87201
     0.45271
     0.45271
     0.03341
    -0.00253
     0.15321
     0.20113
    -0.38589
    -1.14063
    -0.81717
    -0.38589
    -0.12233
    -0.29005
     0.09331
     0.10529
    -0.68539
    -1.05677
    -0.85311
    -0.52965
    -0.38589
    -0.09837
     0.11727
     0.87201
     0.72825
     0.81211
     1.02775
     1.65070
     1.50694
     1.33922
     1.54288
     0.95587
     0.54855
     0.44073
    -0.21817
     0.15321
     1.33922
     0.71627
     0.54855
    -0.24213
    -1.32033
    -1.50003
    -0.68539
    -0.92499
    -0.91301
    -1.03281
    -1.35627
    -1.84745
    -2.15893
    -1.28439
    -0.02649
    -0.97291
    -1.27241
    -2.45843
    -2.24279
    -1.85943
    -1.58389
    -0.80519
    -0.34995
    -0.37391
     0.24905
     0.60845
     0.14123
     0.06935
     0.56053
     0.97983
     1.59080
     1.87832
     1.95020
     2.21376
     4.01076
     3.07632
     1.72258
     1.42308
     1.11161
     1.38714
     1.95020
     2.08198
     0.96785
     0.76419
     0.71627
    -0.17025
    -0.45777
    -0.15827
    -0.11035
    -0.64945
     0.04539
     0.56053
     1.29130
     0.70429
     0.36885
    -0.30203
     0.38083
     1.25536
     1.13557
     1.53090
     1.81842
     1.73456
     1.33922
     1.39912
     1.63872
     1.09963
     0.71627
     0.32093
     0.94389
     0.89597
     0.06935
    -0.12233
     0.26103
    -0.01451
    -0.01451
     0.02143
     0.11727
    -0.19421
     0.23707
     0.42875
     0.41677
     0.38083
     0.14123
    -0.05045
     0.52459
     0.80013
     0.15321
     0.41677
     0.04539
     0.17717
     0.14123
     0.05737
     0.02143
     0.23707
    -0.13431
     0.04539
    -0.07441
     0.17717
    -0.17025
    -0.70935
    -0.63747
     0.21311
     0.20113
     0.02143
     0.17717
     0.05737
    -0.07441
    -0.26609
    -0.13431
    -0.25411
    -0.09837
     0.14123
     0.54855
     0.71627
     0.26103
    -0.46975
    -0.43381
     0.06935
     0.23707
     0.10529
    -0.25411
    -0.33797
     0.27301
     0.44073
     0.54855
     0.62043
    -0.01451
    -1.32033
    -0.68539
    -0.37391
    -0.32599
    -0.29005
    -0.15827
     0.86003
     0.64439
     0.08133
    -0.00253
     0.68033
     0.94389
     1.29130
     1.14754
     0.62043
    -0.09837
    -0.46975
    -0.07441
     1.12359
     2.16584
     1.25536
     0.21311
    -1.39221
    -1.47607
    -1.27241
    -2.06309
    -2.66209
    -1.38023
     0.64439
    -0.30203
    -2.27873
    -2.98554
    -2.72199
    -1.50003
    -0.08639
     0.11727
    -0.15827
    -0.36193
    -0.24213
     0.39281
     0.17717
    -0.27807
    -0.49371
     0.06935
     0.59647
     0.86003
     0.87201
     0.74023
     0.38083
     0.22509
    -0.01451
     0.10529
     0.09331
    -0.11035
    -0.42183
    -0.07441
     0.06935
     0.16519
     0.57251
     0.06935
    -0.20619
    -0.74529
    -0.96093
    -0.62549
    -0.44579
    -0.21817
     0.14123
     0.35687
     0.59647
     0.21311
     0.32093
     0.66835
     1.19546
     1.00379
     1.24338
     1.77050
     1.95020
     2.14188
     2.36950
     2.27366
     2.34554
     2.56118
     2.45336
     1.91426
     2.20178
     2.04604
     1.80644
     1.42308
     1.74654
     1.71060
     1.72258
     1.68664
     1.42308
     1.19546
     1.18348
     1.14754
     1.37516
     1.62674
     1.42308
     1.62674
     1.44704
     1.72258
     1.59080
     1.45902
     1.81842
     1.59080
     1.01577
     1.20744
     1.36318
     1.13557
     0.42875
     0.30895
     0.41677
     0.15321
     0.05737
     0.02143
    -0.31401
    -1.05677
    -1.97923
    -2.33863
    -2.26675
    -0.90103
     0.08133
     0.88399
    -0.44579
    -1.54795
    -1.96725
    -1.67973
    -0.66143
     0.29697
     0.58449
    -0.32599
    -0.31401
     0.05737
    -0.38589
    -0.17025
     0.42875
     0.86003
     0.50063
     0.24905
     0.60845
     0.74023
     0.17717
    -0.30203
     0.50063
    -0.00253
     0.65637
     1.51892
     0.97983
     0.86003
     0.76419
     0.57251
     0.38083
     0.69231
     0.40479
     0.69231
     0.89597
     0.70429
    -0.17025
     0.33291
     0.03341
     0.45271
     1.12359
     1.53090
     1.59080
     1.54288
     0.46469
    -0.03847
     0.30895
     0.56053
     0.28499
     1.07567
     2.36950
     1.60278
     1.05171
     0.90795
     2.44138
     2.52524
     1.39912
     0.45271
    -0.54163
    -0.21817
     1.27932
     1.72258
     0.46469
     0.42875
     0.02143
    -0.32599
    -0.87707
    -1.45211
    -1.84745
    -1.84745
    -1.77557
    -1.72765
    -1.30835
    -1.60785
    -1.99121
    -1.55993
    -1.40419
    -0.91301
    -0.96093
    -0.98489
    -0.36193
    -0.88905
    -0.81717
    -0.15827
    -0.12233
    -0.02649
    -0.26609
    -0.09837
     0.10529
    -0.01451
    -0.08639
    -0.68539
    -0.90103
    -0.48173
    -0.26609
    -0.21817
    -0.02649
    -0.66143
    -0.80519
    -0.73331
    -0.72133
    -0.92499
    -0.91301
    -1.22449
    -0.96093
    -0.49371
    -0.63747
    -0.88905
    -0.91301
    -0.62549
    -0.85311
    -1.06875
    -0.97291
    -0.87707
    -1.27241
    -1.10469
    -0.81717
    -0.66143
    -0.73331
    -1.03281
    -1.06875
    -0.76925
    -0.78123
    -0.67341
    -0.91301
    -1.04479
    -0.90103
    -1.09271
    -0.39787
    -0.26609
    -0.80519
    -0.74529
    -0.73331
    -0.44579
    -0.48173
    -0.74529
    -1.05677
    -1.29637
    -0.69737
    -0.73331
    -0.50569
    -0.90103
    -0.85311
    -1.24845
    -1.42815
    -0.70935
    -1.02083
    -1.18855
    -0.68539
    -0.39787
    -0.69737
    -0.84113
    -0.88905
    -0.07441
     0.36885
     0.09331
    -0.05045
    -0.09837
     0.21311
     0.38083
    -0.31401
    -0.19421
     0.08133
     0.30895
     0.58449
     0.68033
     0.91993
     1.33922
     0.40479
     0.54855
     0.50063
    -0.03847
     0.72825
     1.42308
     0.54855
     0.41677
     0.48865
     1.47100
     1.47100
     0.36885
     0.05737
    -0.21817
    -0.79321
    -0.85311
    -0.69737
    -0.03847
     0.51261
     0.11727
    -0.51767
    -0.36193
     0.34489
     0.44073
     0.27301
     0.29697
     1.01577
     0.39281
    -0.38589
     0.22509
     0.18915
     1.62674
     1.20744
     0.75221
     0.57251
    -0.62549
    -0.67341
    -0.49371
    -0.55361
    -1.21251
    -2.26675
    -2.32665
    -0.86509
    -0.72133
    -0.90103
    -1.02083
    -0.54163
    -1.00885
    -1.85943
    -2.60219
    -1.50003
    -0.81717
    -0.38589
    -0.30203
    -0.48173
    -0.56559
    -0.57757
    -0.69737
    -0.64945
    -0.33797
    -0.70935
    -0.44579
    -0.62549
    -0.13431
    -0.48173
    -0.76925
    -0.64945
    -0.46975
    -0.30203
    -0.54163
    -0.81717
    -1.04479
    -1.38023
    -1.72765
    -1.33231
    -0.85311
    -0.43381
    -0.92499
    -0.93697
    -0.80519
    -1.00885
    -1.24845
    -0.97291
    -0.37391
    -0.23015
    -0.21817
    -0.06243
     0.46469
     0.56053
     0.78815
     0.97983
     1.20744
     0.88399
     0.29697
     0.29697
     0.50063
    -0.00253
     0.00945
     0.15321
     0.56053
     0.15321
    -0.01451
    -0.12233
    -0.32599
    -0.52965
    -0.91301
    -0.48173
     0.17717
     0.00945
    -0.09837
     0.27301
     0.24905
     0.29697
     0.54855
     0.50063
     0.45271
     0.64439
     0.81211
     0.90795
     0.64439
     0.36885
    -0.14629
     0.03341
     0.63241
     1.11161
     0.41677
    -0.17025
    -0.56559
    -0.03847
    -0.36193
    -0.30203
    -0.45777
    -0.26609
    -0.40985
    -0.56559
    -0.54163
    -0.15827
    -0.25411
    -0.68539
    -0.43381
    -0.58955
    -0.55361
    -0.57757
    -1.16459
    -0.92499
    -0.43381
    -0.13431
    -0.03847
    -0.08639
    -0.40985
     0.17717
    -0.18223
    -0.45777
    -0.38589
    -0.93697
     0.16519
     0.90795
     1.09963
     0.53657
     0.03341
    -1.15261
    -0.24213
     0.06935
    -0.66143
     0.06935
     0.21311
    -0.01451
     0.38083
    -0.46975
     0.03341
    -0.00253
    -0.51767
     0.04539
    -0.13431
    -0.66143
    -1.02083
     0.06935
     1.30328
     0.94389
     0.59647
     0.21311
    -0.36193
     0.16519
     0.57251
    -0.45777
    -1.34429
    -1.42815
    -1.78755
    -0.44579
    -0.21817
    -1.35627
    -2.41051
    -1.94329
    -2.00319
    -2.33863
    -2.27873
    -1.58389
    -1.39221
    -1.17657
    -1.34429
    -1.44013
    -1.58389
    -1.51201
    -0.62549
    -0.03847
     0.22509
     0.14123
    -0.18223
     0.16519
     0.06935
    -0.31401
    -0.29005
    -0.11035
    -0.05045
    -0.29005
     0.05737
    -0.48173
    -0.30203
    -0.42183
    -0.54163
    -0.78123
    -0.33797
    -0.43381
    -0.82915
    -0.55361
    -0.63747
    -1.10469
    -0.85311
    -1.38023
    -1.26043
    -1.46409
    -1.42815
    -1.45211
    -0.90103
    -0.73331
    -1.35627
    -1.40419
    -0.55361
    -0.52965
    -0.92499
    -0.80519
    -0.56559
    -0.06243
     0.74023
     0.54855
     0.08133
     0.14123
     0.24905
     0.58449
     0.50063
     0.14123
    -0.07441
    -0.00253
     0.18915
     0.62043
     0.35687
     0.22509
     0.56053
     0.35687
     0.20113
     0.11727
     0.42875
     0.22509
     0.24905
    -0.29005
     0.08133
     0.99181
     1.06369
     0.34489
    -0.20619
     0.30895
     0.35687
     0.21311
     0.40479
     0.24905
    -0.01451
    -0.31401
    -0.24213
     0.30895
     0.10529
     0.47667
     0.27301
    -0.11035
    -0.11035
    -0.33797
    -0.57757
    -0.00253
     0.10529
     0.08133
     0.17717
    -0.30203
    -0.45777
    -1.02083
    -0.58955
    -0.73331
    -0.51767
     0.20113
    -0.03847
    -0.14629
    -0.00253
     0.18915
    -0.73331
     0.04539
     0.40479
    -0.36193
     0.08133
    -0.01451
     0.63241
     0.70429
     1.03973
     0.75221
     0.60845
    -0.38589
    -0.44579
     0.32093
     0.40479
     0.52459
     0.66835
     0.14123
     0.26103
    -0.20619
     0.48865
     0.91993
     1.33922
     1.41110
    -0.11035
    -1.21251
    -1.22449
    -0.34995
     1.75852
     1.83040
     0.15321
    -0.57757
    -0.48173
    -0.03847
     0.35687
    -1.60785
    -2.55427
    -0.84113
    -0.49371
    -0.69737
    -0.68539
    -0.02649
    -0.45777
    -0.81717
    -0.78123
    -0.29005
    -0.46975
    -0.69737
    -0.63747
    -0.79321
     0.10529
    -0.11035
     0.41677
     0.94389
     0.36885
    -0.02649
     0.29697
    -0.34995
    -0.82915
    -0.58955
    -0.43381
    -0.26609
    -0.26609
    -0.26609
    -0.62549
    -1.77557
    -1.55993
    -0.94895
    -0.57757
    -0.64945
    -1.02083
    -0.81717
    -0.38589
    -1.53597
    -1.66775
    -0.55361
     0.03341
    -0.01451
    -0.29005
    -0.27807
     0.15321
    -0.49371
    -0.17025
     0.09331
     0.05737
    -0.19421
    -0.18223
    -0.01451
    -0.12233
    -0.67341
    -0.73331
    -0.67341
    -0.50569
     0.04539
    -0.50569
    -0.42183
    -0.06243
    -0.03847
    -0.62549
    -0.36193
    -0.27807
     0.03341
     0.51261
     0.50063
     0.95587
     0.34489
     0.29697
     0.99181
     1.25536
     0.90795
     0.33291
     0.51261
     0.10529
     0.04539
     0.56053
     1.19546
     1.13557
     0.66835
     0.21311
     0.16519
    -0.20619
     0.04539
     0.15321
    -0.11035
     0.11727
     0.32093
     0.23707
    -0.32599
     0.00945
     0.45271
     0.22509
     0.00945
     0.16519
     0.20113
     0.14123
     0.08133
     0.44073
     0.81211
     0.41677
     0.18915
     0.30895
     0.53657
     1.01577
     0.74023
     0.72825
     1.01577
     1.12359
     0.70429
     0.68033
     0.29697
    -0.56559
     0.59647
     1.39912
     0.66835
     0.82409
     0.44073
     0.89597
     0.80013
     1.00379
     0.56053
     0.35687
     0.48865
     0.96785
     0.65637
     1.06369
     0.12925
     0.44073
     1.14754
     0.95587
     0.22509
     0.30895
    -0.30203
    -0.60153
     0.29697
     1.19546
     0.89597
     0.39281
    -0.19421
    -0.33797
    -0.86509
    -0.43381
     0.23707
     0.59647
     0.35687
     0.00945
     0.57251
     1.23140
     0.80013
     0.20113
    -0.36193
    -0.43381
    -0.39787
     0.18915
    -0.29005
    -0.55361
    -1.44013
    -1.34429
    -0.72133
    -0.15827
    -0.00253
    -0.66143
    -1.50003
    -1.34429
    -1.53597
    -1.02083
    -0.44579
    -0.39787
    -0.32599
    -0.33797
    -0.40985
    -0.29005
    -0.21817
    -0.46975
     0.15321
    -0.24213
    -0.97291
    -0.62549
    -0.56559
    -0.32599
    -0.78123
    -0.92499
    -0.62549
    -0.26609
    -0.36193
    -0.39787
    -0.66143
    -0.73331
    -0.19421
    -0.39787
     0.15321
     0.29697
     0.12925
    -0.08639
     0.56053
     0.66835
     0.35687
     0.34489
     0.08133
     0.69231
     1.02775
     0.95587
     0.26103
     0.02143
    -0.03847
    -0.15827
     0.42875
     0.68033
    -0.43381
    -0.73331
    -1.12865
    -0.61351
    -0.11035
    -0.49371
    -0.73331
    -0.75727
    -1.35627
    -1.73963
    -2.18289
    -2.18289
    -1.73963
    -1.61983
    -1.29637
    -0.69737
    -1.21251
    -1.35627
    -1.12865
    -0.88905
    -0.34995
    -1.23647
    -1.17657
    -0.42183
    -0.24213
     0.33291
     1.01577
     0.90795
     0.24905
     0.22509
     0.28499
     0.88399
     0.90795
     0.36885
     0.12925
     0.20113
     0.04539
     0.28499
     0.20113
     0.48865
     0.14123
     0.30895
     0.16519
     0.56053
     0.76419
     0.96785
     0.96785
     0.84805
     0.97983
     0.63241
     1.21942
     1.45902
     1.14754
     1.43506
     1.15952
     1.36318
     1.63872
     1.98614
     1.81842
     1.48298
     1.73456
     1.25536
     1.05171
     0.57251
     1.24338
     0.74023
    -0.14629
     0.32093
     1.07567
     0.60845
     1.02775
     0.06935
    -0.08639
    -1.11667
    -1.17657
    -1.51201
    -1.36825
    -0.73331
    -0.78123
    -0.08639
     0.32093
    -0.15827
    -0.29005
    -0.06243
    -0.99687
    -0.86509
    -0.46975
    -0.80519
    -1.38023
    -1.52399
    -1.14063
    -1.00885
    -1.30835
    -1.58389
    -2.57823
    -2.73397
    -2.30269
    -1.95527
    -2.18289
    -2.13497
    -2.31467
    -2.03913
    -1.51201
    -1.66775
    -1.38023
    -0.82915
     0.02143
     0.35687
     0.46469
     0.40479
     0.45271
    -0.24213
    -0.01451
     0.65637
     0.45271
     0.00945
     0.29697
     0.16519
     0.30895
    -0.05045
    -0.38589
    -0.43381
    -0.40985
    -0.40985
    -0.38589
    -0.52965
    -0.46975
    -0.73331
    -0.64945
     0.00945
    -0.20619
    -0.40985
    -0.19421
    -0.19421
    -0.13431
    -0.29005
    -0.15827
     0.34489
     0.57251
     0.90795
     1.30328
     1.08765
     0.12925
     0.35687
     0.52459
     1.18348
     1.26734
     0.80013
     0.54855
     0.53657
     0.81211
     0.75221
     0.39281
    -0.23015
    -0.61351
    -1.08073
    -0.81717
    -0.99687
    -1.18855
    -1.33231
    -1.82349
    -1.52399
    -0.93697
    -1.59587
    -1.76359
    -1.69171
    -1.32033
    -1.28439
    -1.53597
    -0.87707
    -0.70935
    -1.06875
    -1.53597
    -0.88905
    -0.86509
    -0.73331
    -1.48805
    -1.42815
    -0.64945
    -0.68539
    -1.21251
    -1.27241
    -0.52965
    -0.61351
    -0.64945
    -0.40985
    -0.27807
    -0.15827
     0.16519
     0.11727
     0.53657
     0.33291
     0.26103
     0.81211
     1.48298
     0.62043
     0.05737
     0.50063
     0.66835
     0.95587
     0.65637
     0.66835
     0.72825
     0.64439
     0.45271
     0.10529
     0.14123
     0.68033
     1.38714
     0.72825
     1.51892
     2.01010
     0.91993
     0.62043
     0.77617
     0.89597
     0.35687
    -0.02649
     0.21311
     0.20113
     0.71627
     1.05171
     0.83607
     0.69231
     0.72825
    -0.57757
    -1.05677
    -0.57757
    -0.24213
     0.27301
    -0.72133
    -0.64945
    -0.24213
     0.28499
     0.16519
    -0.60153
    -0.91301
    -1.60785
    -1.67973
    -1.95527
    -1.40419
    -1.53597
    -0.18223
    -0.07441
    -0.69737
    -1.27241
    -1.29637
    -0.79321
    -0.51767
    -0.29005
    -0.14629
    -0.12233
    -0.49371
    -0.30203
    -0.43381
    -0.40985
    -0.14629
    -0.24213
    -0.54163
    -0.46975
    -0.64945
    -0.93697
    -1.03281
    -0.92499
    -0.76925
    -0.96093
    -0.98489
    -0.75727
    -0.61351
    -0.60153
    -0.67341
    -0.54163
    -0.24213
    -0.25411
    -0.60153
    -0.33797
    -0.20619
    -0.60153
    -0.33797
    -0.30203
    -0.27807
    -0.36193
    -0.39787
    -0.44579
    -0.32599
     0.03341
    -0.36193
    -0.48173
    -0.49371
    -0.27807
    -0.72133
    -0.36193
     0.10529
    -0.21817
    -0.02649
    -0.26609
    -0.02649
    -0.34995
    -0.39787
    -0.42183
    -0.14629
    -0.06243
    -0.17025
    -0.13431
    -0.02649
    -0.05045
    -0.32599
     0.09331
     0.15321
     0.18915
     0.02143
     0.32093
     0.32093
     0.38083
     0.26103
     0.74023
     1.08765
     1.53090
     1.51892
     1.45902
     1.73456
     2.64504
     2.70494
     2.14188
     1.77050
     2.05802
     2.23772
     3.42374
     3.29196
     1.41110
    -0.76925
    -2.47041
    -2.99752
    -2.82981
    -3.04544
    -4.06374
    -2.85377
    -2.35061
    -2.72199
    -3.27306
    -4.60284
    -4.93828
    -4.47106
    -3.88404
    -2.80585
    -2.03913
    -2.01517
    -1.24845
    -0.43381
     0.84805
     1.07567
     0.86003
     0.40479
     0.03341
     0.04539
     0.81211
     1.05171
     0.93191
     0.74023
     1.14754
     1.59080
     1.80644
     0.83607
     0.14123
     0.09331
     0.51261
     1.36318
     1.53090
    -0.14629
    -0.58955
    -0.42183
     0.08133
    -0.17025
     0.60845
    -0.01451
    -0.74529
    -0.42183
     0.29697
     1.05171
     0.32093
    -0.43381
     0.14123
     0.22509
     0.45271
     0.41677
     0.59647
     0.24905
     0.89597
     0.02143
     0.23707
     0.30895
     0.20113
     0.26103
     0.38083
     0.21311
     0.23707
     0.26103
     0.51261
     0.54855
     0.95587
     0.76419
     0.58449
     0.56053
     0.52459
     0.69231
     0.89597
     1.00379
     0.30895
    -0.21817
     0.23707
     0.16519
     0.10529
    -0.03847
    -0.00253
     0.59647
     0.22509
     0.44073
    -0.13431
    -0.14629
    -0.42183
     0.02143
    -0.17025
     0.18915
    -0.18223
    -0.43381
     0.00945
     0.03341
     0.16519
    -0.27807
    -0.40985
    -0.18223
     0.03341
     0.04539
    -0.13431
     0.11727
    -0.20619
     0.04539
    -0.14629
     0.41677
     0.33291
    -0.12233
    -0.00253
     0.22509
     1.03973
     0.26103
     0.05737
     0.09331
     0.21311
     0.69231
     0.47667
     0.41677
     0.26103
     0.44073
     0.02143
     0.33291
     0.40479
     0.11727
     0.21311
     0.27301
     0.09331
     0.23707
    -0.13431
    -0.27807
     0.28499
     0.16519
     0.20113
    -0.20619
    -0.07441
    -0.44579
    -0.23015
    -0.50569
    -0.18223
    -0.38589
    -0.52965
    -0.56559
    -0.25411
    -0.21817
    -0.55361
    -0.44579
    -0.26609
     0.06935
     0.23707
     0.51261
     0.35687
     0.68033
     0.86003
     1.25536
     1.63872
     1.47100
     1.39912
     1.95020
     2.07000
     1.73456
     0.89597
     0.89597
     0.88399
     1.27932
     0.82409
     0.90795
     0.41677
     0.03341
    -0.23015
    -0.92499
    -1.17657
    -1.76359
    -2.09903
    -1.82349
    -1.28439
    -1.32033
    -1.15261
    -1.67973
    -1.34429
    -1.35627
    -0.90103
    -0.64945
    -0.30203
    -1.20053
    -0.42183
     0.23707
     0.47667
     1.29130
     0.93191
     0.94389
     1.26734
    -0.55361
    -0.72133
     0.53657
     0.12925
     0.36885
    -0.33797
     0.53657
    -0.08639
    -1.66775
    -3.29702
    -3.50068
    -3.06940
    -0.67341
    -0.34995
    -1.12865
    -1.24845
    -0.46975
    -0.18223
    -0.34995
    -0.67341
    -0.92499
     0.03341
     0.71627
     0.68033
     0.97983
     1.38714
     1.17150
     0.91993
     1.44704
     0.89597
     0.27301
     0.11727
    -0.07441
    -0.09837
    -0.08639
    -0.63747
    -0.54163
    -0.78123
    -0.39787
    -0.15827
    -0.15827
    -0.39787
    -0.50569
    -1.05677
    -0.12233
     0.56053
    -0.12233
    -0.29005
    -0.05045
     0.16519
     0.30895
     0.33291
     0.42875
     0.56053
     0.80013
     0.60845
     0.56053
     0.71627
     0.47667
     0.30895
     0.51261
     0.86003
     0.64439
     0.11727
     0.16519
     0.22509
     0.41677
     0.02143
     0.00945
    -0.02649
     0.29697
     0.28499
     0.21311
     0.18915
     0.03341
     0.05737
     0.26103
     0.58449
     0.33291
     0.24905
     0.17717
     0.47667
     0.56053
     0.51261
     0.08133
     0.06935
     0.46469
     0.35687
     0.48865
     0.38083
     0.12925
     0.22509
    -0.21817
     0.46469
     0.32093
     0.21311
     0.02143
    -0.15827
     0.20113
    -0.02649
     0.08133
     0.12925
    -0.06243
    -0.11035
     0.04539
     0.02143
    -0.23015
    -0.32599
    -0.61351
    -0.31401
     0.04539
    -0.34995
    -0.48173
    -0.13431
    -0.21817
     0.17717
     0.00945
     0.12925
     0.00945
     0.38083
     0.44073
     0.78815
     0.75221
     1.27932
     1.11161
     1.68664
     2.15386
     2.20178
     1.96218
     2.18980
     1.95020
     1.59080
     1.12359
     1.45902
     1.41110
     1.01577
     0.90795
    -0.29005
    -1.22449
    -1.00885
    -1.02083
    -1.20053
    -1.28439
    -1.88339
    -2.18289
    -2.59021
    -2.11101
    -1.89537
    -1.95527
    -2.20685
    -2.53031
    -2.49437
    -2.44645
    -2.08705
    -0.39787
     0.68033
     0.97983
    -0.42183
     0.59647
     1.44704
    -0.02649
    -0.13431
     0.45271
     0.18915
     1.30328
     1.81842
     1.35120
     1.37516
     0.71627
     0.60845
    -0.08639
    -0.12233
    -0.52965
    -0.44579
     0.12925
    -0.12233
    -0.79321
    -1.08073
    -0.68539
     0.26103
    -0.30203
    -1.70369
    -1.02083
    -0.06243
    -0.27807
     0.14123
    -0.01451
     0.11727
    -0.20619
    -0.33797
    -0.70935
    -0.36193
    -0.43381
    -0.39787
    -0.13431
    -0.03847
    -0.07441
    -0.19421
    -0.20619
     0.32093
     0.16519
    -0.20619
     0.17717
     0.14123
     0.08133
    -0.03847
    -0.30203
     0.32093
     0.22509
     0.04539
     0.09331
     0.18915
     0.20113
     0.09331
     0.05737
     0.04539
     0.09331
     0.41677
     0.09331
     0.26103
     0.15321
     0.45271
    -0.12233
     0.32093
     0.46469
     0.27301
     0.12925
     0.53657
     0.39281
     0.45271
    -0.21817
     0.14123
     0.40479
     0.16519
     0.16519
     0.23707
     0.24905
     0.30895
    -0.01451
    -0.33797
     0.42875
     0.44073
     0.12925
     0.32093
     0.46469
    -0.11035
    -0.15827
    -0.11035
     0.17717
     0.18915
    -0.01451
    -0.01451
    -0.26609
    -0.18223
    -0.44579
    -0.62549
    -0.19421
    -0.46975
    -0.76925
    -0.67341
    -0.64945
    -0.74529
    -0.84113
    -0.78123
    -0.51767
    -0.48173
    -0.39787
    -0.87707
    -0.55361
    -0.36193
    -0.27807
    -0.79321
    -0.31401
    -0.19421
    -0.20619
     0.28499
     0.35687
     0.51261
     0.27301
    -0.03847
     0.32093
     0.56053
     0.58449
     0.66835
     0.81211
     0.90795
     0.84805
     0.62043
     0.78815
     0.83607
     0.54855
     0.80013
     0.90795
     0.62043
     0.64439
     0.23707
     0.71627
     0.83607
     0.68033
     0.48865
     0.58449
     0.51261
     0.35687
     0.65637
     0.33291
     0.75221
     0.68033
     0.41677
     0.71627
     0.72825
     0.84805
     0.63241
     0.78815
     1.27932
     1.25536
     1.47100
     1.39912
     1.72258
     2.63306
     3.91492
     4.68164
     4.43006
     1.23140
    -3.34494
    -5.03412
    -5.02214
    -3.50068
    -1.03281
     0.90795
    -0.55361
    -2.99752
    -3.36890
    -3.75226
    -5.32164
    -6.78320
    -5.42946
    -2.91366
    -1.41617
    -0.91301
    -0.58955
     0.62043
     0.89597
     1.37516
     1.63872
     1.63872
     1.11161
     0.94389
     0.50063
     0.02143
     0.60845
     0.96785
    -0.56559
    -0.76925
    -0.09837
     0.83607
     0.04539
    -1.11667
    -1.00885
    -0.67341
    -0.54163
    -0.13431
    -0.48173
    -0.49371
    -0.23015
    -0.46975
    -0.76925
    -0.75727
    -0.84113
    -0.29005
    -0.31401
     0.06935
    -0.11035
    -0.66143
    -0.70935
    -0.38589
    -0.46975
    -0.44579
    -0.23015
     0.17717
     0.17717
     0.23707
     0.15321
     0.15321
     0.18915
     0.56053
     0.64439
     0.89597
     0.71627
     0.58449
     0.72825
     0.86003
     0.44073
     0.33291
     0.78815
     0.52459
     0.54855
     0.70429
     0.57251
     0.17717
     0.18915
     0.38083
     0.58449
     0.71627
     0.32093
     0.34489
     0.74023
     0.96785
     0.65637
     0.42875
     0.28499
     0.40479
     0.80013
     1.31526
     1.29130
     0.84805
     0.40479
     0.72825
     0.93191
     0.89597
     1.06369
     0.36885
     0.40479
     0.60845
     0.82409
     0.77617
     0.59647
     0.24905
     0.30895
     0.72825
     1.02775
     0.59647
     0.44073
     0.20113
     0.45271
     0.60845
     1.08765
     0.81211
     0.39281
     0.64439
     0.54855
     1.18348
     0.66835
     0.32093
     0.26103
     0.64439
     0.89597
     0.57251
     0.02143
    -0.27807
    -0.51767
    -0.57757
     0.16519
     0.77617
     0.51261
     0.48865
     0.97983
     0.82409
     0.50063
     0.50063
     0.83607
     1.73456
     1.42308
     1.81842
     1.78248
     1.99812
     1.92624
     1.97416
     1.75852
     2.51326
     1.62674
     1.13557
     1.27932
     1.41110
     1.47100
     0.94389
     0.97983
     0.76419
     0.62043
     0.84805
     0.54855
     0.48865
     0.04539
    -0.03847
    -0.09837
     0.45271
     0.22509
    -0.38589
    -0.21817
    -0.55361
    -0.45777
    -0.57757
    -0.69737
    -0.84113
    -0.36193
     0.27301
     0.44073
     0.50063
     0.33291
    -0.08639
    -1.48805
    -1.15261
    -1.69171
    -3.42880
    -3.76424
    -3.08138
    -1.72765
    -1.71567
    -3.06940
    -2.18289
    -4.05176
    -4.50700
    -2.49437
    -1.58389
    -1.34429
    -1.45211
    -0.61351
     0.77617
     0.22509
     0.36885
     1.29130
     1.86634
     1.89030
     2.40544
     1.79446
     0.90795
     1.80644
     2.05802
     1.14754
     0.15321
    -1.85943
    -2.00319
    -1.50003
    -0.46975
     0.69231
    -0.00253
    -0.97291
    -1.02083
    -0.75727
    -0.19421
    -0.76925
    -0.37391
    -0.18223
    -0.03847
     0.20113
     0.20113
     0.84805
     0.64439
     0.63241
     0.00945
     0.70429
     0.52459
     0.06935
    -0.05045
    -0.17025
    -0.38589
     0.11727
    -0.15827
     0.03341
    -0.25411
    -0.50569
     0.10529
    -0.08639
     0.09331
     0.10529
    -0.05045
     0.47667
     0.57251
     0.44073
     0.52459
     0.70429
     1.21942
     1.17150
     0.71627
     0.58449
     0.90795
     0.84805
     1.08765
     1.19546
     0.70429
     0.26103
     0.28499
     0.54855
     1.13557
     0.16519
    -0.17025
     0.04539
     0.22509
     0.40479
     0.42875
     0.11727
     0.00945
    -0.01451
     0.45271
     0.40479
     0.15321
    -0.05045
     0.02143
    -0.03847
     0.80013
     0.74023
     0.44073
     0.41677
     0.24905
     0.42875
     0.60845
     0.38083
     0.20113
     0.40479
     0.35687
     0.36885
     0.21311
    -0.02649
    -0.19421
    -1.12865
    -0.38589
    -0.11035
     0.03341
    -0.09837
    -0.43381
    -0.52965
    -0.20619
    -0.13431
     0.28499
     0.51261
     0.89597
     0.42875
     1.00379
     1.32724
     1.35120
     1.09963
     1.26734
     1.72258
     1.61476
     1.57882
     1.42308
     1.35120
     1.29130
     1.06369
     0.94389
     0.95587
     0.94389
     0.80013
     0.78815
     0.52459
     0.30895
    -0.19421
     0.11727
     0.64439
     0.39281
     0.17717
     0.63241
     0.32093
     0.51261
     0.39281
     0.56053
     0.99181
     0.69231
    -0.06243
    -0.66143
    -1.33231
    -2.55427
    -2.73397
    -1.84745
    -1.51201
    -1.81151
    -2.86574
    -3.24910
    -3.20118
    -3.56058
    -3.70434
    -3.02148
    -2.72199
    -1.66775
    -0.39787
     0.16519
     0.16519
     0.24905
     1.08765
     0.94389
     2.15386
     2.70494
     3.26800
     3.54354
     2.46534
     1.55486
     1.97416
     2.35752
     3.17216
     2.36950
     0.86003
    -0.11035
    -0.76925
    -0.32599
    -0.05045
     0.08133
    -1.27241
    -2.39853
    -2.30269
    -1.32033
    -2.01517
    -1.67973
    -1.87141
    -2.53031
    -2.18289
    -2.15893
    -2.06309
    -2.14695
    -2.14695
    -1.76359
    -1.06875
    -0.21817
    -0.57757
    -0.75727
    -0.64945
    -0.74529
    -0.29005
    -0.37391
     0.12925
    -0.26609
     0.12925
     0.16519
     0.36885
     0.56053
     0.45271
     0.58449
     0.34489
     0.47667
     0.36885
     1.11161
     1.08765
     0.86003
     0.80013
     1.03973
     1.17150
     0.87201
     0.84805
     0.96785
     1.27932
     1.38714
     0.90795
     0.95587
     1.03973
     1.00379
     1.07567
     1.30328
     1.54288
     0.95587
     0.97983
     0.88399
     0.78815
     0.83607
     0.69231
     0.42875
     0.77617
     0.95587
     0.46469
     0.76419
     0.74023
     0.57251
     0.20113
     0.23707
     0.58449
     0.46469
     0.48865
     0.86003
     0.52459
     0.59647
     0.28499
     0.22509
     0.33291
     0.21311
     0.33291
     0.46469
     0.70429
     0.51261
     0.83607
     0.63241
     1.13557
     1.08765
     1.01577
     1.66268
     1.33922
     1.48298
     1.44704
     1.63872
     1.73456
     2.03406
     1.89030
     1.63872
     1.47100
     1.39912
     1.59080
     1.20744
     1.27932
     1.03973
     0.64439
     0.91993
     0.68033
     0.80013
     0.83607
     0.32093
     0.27301
     0.72825
     0.76419
     0.48865
     0.23707
     0.38083
     0.18915
     0.26103
     0.45271
     0.14123
    -0.07441
    -0.45777
    -0.19421
    -0.20619
    -0.21817
    -0.78123
    -0.17025
     0.35687
     0.83607
     0.99181
     0.48865
     0.51261
     0.78815
     1.03973
     0.84805
     1.31526
     1.63872
     1.29130
     2.29762
     2.71692
     2.80078
     2.10594
     1.39912
     0.39281
     0.27301
     1.35120
     1.07567
     0.26103
    -0.73331
    -0.23015
    -0.44579
     0.52459
     0.08133
    -0.55361
    -1.52399
    -1.10469
     1.18348
     0.91993
    -1.14063
    -2.38655
    -1.26043
     0.80013
     0.06935
     1.36318
     1.30328
     0.63241
    -0.24213
    -1.10469
    -1.73963
    -1.22449
    -0.26609
     0.94389
     0.30895
    -0.23015
    -0.75727
    -1.36825
    -1.14063
    -0.98489
    -0.61351
    -0.75727
    -0.57757
    -0.54163
    -0.25411
    -0.29005
    -0.05045
    -0.29005
    -0.56559
    -0.25411
     0.24905
     0.04539
    -0.06243
    -0.06243
     0.03341
     0.58449
     0.78815
     0.29697
    -0.13431
    -0.06243
     0.28499
     0.06935
     0.68033
     0.21311
    -0.02649
     0.06935
    -0.02649
     0.23707
    -0.07441
    -0.01451
     0.00945
    -0.30203
     0.08133
    -0.00253
    -0.18223
    -0.13431
    -0.49371
    -0.27807
    -0.03847
     0.41677
    -0.02649
    -0.39787
    -0.33797
     0.02143
    -0.00253
    -0.36193
    -0.06243
     0.10529
    -0.00253
    -0.03847
    -0.01451
     0.00945
     0.24905
    -0.36193
    -0.08639
     0.26103
    -0.07441
    -0.09837
     0.04539
    -0.00253
    -0.12233
    -0.42183
    -0.40985
    -0.09837
    -0.01451
    -0.38589
    -0.63747
    -0.96093
    -1.06875
    -0.72133
    -0.70935
    -0.14629
    -0.60153
    -0.88905
    -0.25411
     0.00945
     0.04539
    -0.33797
    -0.69737
    -0.00253
     0.62043
     0.76419
     0.62043
     0.51261
     0.05737
     0.51261
     0.41677
     1.08765
     0.60845
     0.09331
     0.22509
     0.44073
     0.42875
     0.11727
    -0.19421
    -0.06243
     0.09331
     0.56053
     0.30895
     0.18915
    -0.18223
    -0.19421
    -0.17025
     0.58449
     0.27301
    -0.14629
    -0.40985
    -0.29005
    -0.29005
     0.03341
     0.02143
    -0.02649
     0.41677
     0.59647
     0.48865
     0.32093
     0.81211
     0.36885
     0.28499
     0.65637
     0.97983
     1.03973
     1.36318
     1.67466
     1.54288
     1.24338
     0.74023
     0.72825
     0.05737
     0.77617
     1.33922
     1.35120
     1.24338
     0.16519
    -0.06243
     0.48865
     2.30960
     2.04604
     1.17150
     0.22509
     0.62043
     2.21376
     3.19612
     1.90228
    -0.15827
    -0.75727
    -0.40985
    -1.18855
    -1.36825
    -2.73397
    -4.96224
    -4.63878
    -2.56625
    -1.04479
    -1.58389
    -3.41682
    -4.97422
    -3.59652
    -3.44078
    -2.45843
    -2.53031
    -1.18855
     0.03341
     0.66835
     1.15952
     1.14754
     1.14754
     1.42308
     2.10594
     1.84238
     1.21942
     0.72825
     0.94389
     0.81211
     0.90795
     0.86003
     0.59647
     0.33291
     0.47667
     0.63241
     0.60845
     0.75221
     0.11727
     0.06935
     0.17717
     0.64439
     0.33291
     0.03341
    -0.32599
    -0.08639
     0.10529
    -0.08639
    -0.09837
    -0.32599
    -0.45777
    -0.54163
    -0.31401
    -0.49371
    -0.51767
    -0.86509
    -0.98489
    -0.48173
    -0.27807
    -0.67341
    -0.58955
    -0.72133
    -0.64945
    -0.80519
    -0.97291
    -0.66143
    -0.76925
    -0.60153
    -0.56559
    -0.97291
    -0.74529
    -0.62549
    -1.03281
    -0.26609
    -0.50569
    -0.92499
    -0.87707
    -0.69737
    -0.48173
    -0.75727
    -0.94895
    -0.72133
    -0.67341
    -0.49371
    -0.84113
    -0.93697
    -0.98489
    -1.27241
    -1.27241
    -1.32033
    -0.82915
    -0.93697
    -1.42815
    -1.14063
    -1.15261
    -1.27241
    -1.58389
    -1.77557
    -1.45211
    -1.08073
    -0.34995
    -0.15827
    -0.14629
    -0.08639
     0.50063
     0.88399
     1.80644
     1.73456
     1.84238
     2.34554
     3.30394
     3.83106
     3.90294
     3.97482
     3.97482
     3.44770
     2.96850
     2.10594
     0.88399
     0.22509
    -0.00253
    -0.07441
     0.51261
    -0.07441
    -0.94895
    -1.63181
    -1.89537
    -1.28439
    -0.63747
    -1.14063
    -1.16459
    -0.91301
    -0.86509
    -0.60153
    -0.20619
     1.38714
     2.04604
     2.22574
     1.71060
     1.45902
     1.05171
     1.43506
     1.97416
     1.63872
     1.19546
     1.12359
     1.47100
     1.14754
     1.38714
     2.05802
     2.17782
     2.24970
     2.09396
     1.68664
     0.08133
     0.53657
     0.50063
     0.44073
     0.99181
     0.83607
     0.06935
    -0.91301
    -2.19487
    -2.61417
    -2.37457
    -1.85943
    -1.57191
    -1.52399
    -1.39221
    -1.65577
    -2.51833
    -1.79953
    -1.36825
    -1.09271
    -0.90103
    -0.13431
     1.01577
     1.06369
     0.66835
     0.56053
     1.11161
     1.33922
     1.26734
     1.47100
     1.27932
     1.01577
     0.82409
     1.07567
     1.23140
     0.58449
     0.62043
     0.54855
     0.58449
     0.72825
     0.44073
     0.51261
     0.30895
     0.15321
     0.35687
     0.70429
     0.80013
     0.46469
     0.11727
     0.24905
     0.60845
     0.29697
     0.20113
     0.50063
     0.26103
     0.20113
     0.48865
     0.46469
     0.68033
     0.30895
     0.06935
    -0.01451
     0.41677
     0.28499
     0.15321
     0.29697
     0.22509
     0.26103
     0.38083
     0.56053
     0.38083
     0.40479
     0.06935
     0.02143
     0.42875
     0.28499
     0.34489
     0.14123
     0.21311
     0.35687
     0.34489
     0.08133
     0.23707
     0.38083
    -0.13431
     0.18915
     0.23707
     0.35687
     0.06935
    -0.03847
    -0.08639
     0.51261
     0.32093
     0.23707
     0.05737
     0.10529
     0.24905
    -0.11035
    -0.05045
     0.44073
     0.11727
     0.04539
     0.08133
     0.41677
     0.26103
    -0.31401
    -0.25411
     0.21311
    -0.20619
     0.06935
    -0.30203
    -0.39787
    -0.13431
    -0.44579
    -0.25411
     0.10529
    -0.36193
    -0.51767
    -0.51767
    -0.58955
    -0.30203
    -0.27807
     0.14123
     0.68033
     0.60845
     0.77617
     1.39912
     1.97416
     2.04604
     1.80644
     1.89030
     2.45336
     2.81276
     2.70494
     2.69296
     2.72890
     2.53722
     2.50128
     2.39346
     2.17782
     1.80644
     1.78248
     1.97416
     1.72258
     1.90228
     1.97416
     2.69296
     2.40544
    -0.36193
    -1.05677
    -2.25477
    -3.77622
    -0.90103
     1.31526
     1.23140
    -4.02780
    -7.68169
    -5.52530
    -2.11101
    -2.06309
    -1.41617
    -1.33231
    -1.75161
    -1.64379
    -1.90735
    -1.67973
     0.17717
     2.08198
     2.62108
     1.87832
     1.79446
     0.48865
     1.29130
     1.01577
     1.31526
     0.12925
    -0.87707
    -1.73963
    -1.63181
    -1.44013
    -1.18855
    -2.08705
    -2.90168
    -2.35061
    -1.47607
    -0.82915
    -0.50569
    -1.24845
    -0.70935
    -0.24213
    -0.11035
     0.21311
     0.57251
     0.65637
     0.74023
    -0.03847
     0.34489
     0.62043
     0.53657
     0.58449
     0.20113
     0.44073
     0.29697
    -0.02649
     0.27301
     0.58449
     0.36885
     0.52459
     0.27301
     0.38083
     0.22509
     0.29697
     0.20113
     0.48865
     0.08133
     0.06935
     0.60845
     0.70429
     0.41677
    -0.07441
     0.45271
     0.48865
     0.71627
     0.30895
     0.15321
     0.42875
     0.24905
     0.39281
     0.57251
     0.57251
     0.11727
    -0.01451
     0.40479
     0.47667
     0.10529
    -0.09837
    -0.27807
     0.12925
     0.14123
     0.38083
     0.06935
    -0.33797
    -0.32599
     0.18915
     0.18915
     0.42875
     0.20113
    -0.23015
     0.15321
     0.32093
     0.51261
     0.23707
     0.03341
     0.16519
     0.30895
     0.78815
     0.41677
     0.32093
     0.00945
     0.26103
     0.05737
     0.35687
     0.57251
    -0.12233
     0.02143
     0.20113
     0.20113
     0.20113
    -0.18223
    -0.03847
     0.05737
     0.18915
     0.10529
    -0.06243
    -0.11035
    -0.42183
    -0.15827
     0.20113
     0.17717
    -0.18223
    -0.30203
    -0.25411
    -0.12233
    -0.18223
    -0.39787
    -0.26609
    -0.02649
     0.70429
     0.90795
     0.91993
     0.69231
     0.12925
     0.62043
     0.89597
     0.89597
     1.30328
     1.14754
     1.39912
     1.62674
     1.71060
     0.97983
     1.08765
     1.31526
     1.57882
     1.60278
     1.09963
     1.05171
     1.08765
     0.97983
     0.58449
     1.06369
     0.84805
     0.52459
     0.86003
     1.09963
     1.51892
     0.64439
     0.41677
     0.16519
     0.75221
     1.15952
     1.71060
     1.20744
    -0.20619
    -0.87707
    -1.85943
    -2.37457
    -2.27873
    -3.03346
    -2.06309
    -2.13497
    -2.90168
    -1.72765
    -1.38023
    -2.82981
    -3.71632
    -3.69236
    -1.57191
     0.29697
     0.09331
     0.34489
     0.71627
     1.69862
     2.21376
     2.02208
     1.89030
     2.30960
     2.15386
     2.29762
     2.18980
     1.24338
     0.20113
     0.54855
     0.86003
     0.30895
    -1.89537
    -2.84178
    -1.93131
    -1.20053
    -0.85311
    -1.46409
    -2.44645
    -3.04544
    -2.44645
    -1.61983
    -2.15893
    -2.26675
    -1.70369
    -1.28439
    -1.11667
    -1.09271
    -1.04479
    -1.14063
    -0.88905
    -0.49371
    -0.21817
    -0.27807
    -0.57757
    -0.17025
    -0.11035
     0.02143
    -0.23015
    -0.26609
    -0.18223
     0.11727
     0.22509
     0.35687
     0.08133
     0.29697
    -0.20619
    -0.38589
     0.50063
     0.63241
     0.35687
     0.11727
     0.34489
     0.78815
     0.94389
     0.74023
     0.33291
     0.36885
     0.35687
     0.86003
     0.72825
     0.76419
     0.39281
     0.33291
     0.53657
     1.37516
     1.15952
     0.66835
     0.63241
     0.86003
     0.86003
     0.78815
     0.69231
     0.72825
     0.60845
     1.08765
     1.31526
     0.93191
     0.82409
     0.59647
     0.51261
     1.25536
     1.26734
     0.68033
     0.95587
     0.65637
     0.99181
     0.69231
     0.60845
     0.80013
     0.72825
     1.27932
     1.00379
     0.59647
     0.72825
     0.59647
     0.44073
     1.13557
     1.29130
     1.08765
     1.26734
     1.17150
     1.02775
     1.03973
     1.02775
     1.14754
     1.09963
     1.17150
     1.49496
     1.48298
     1.18348
     1.12359
     0.87201
     1.11161
     1.18348
     1.13557
     0.80013
     0.75221
     1.07567
     0.93191
     0.68033
     0.72825
     0.77617
     0.91993
     1.56684
     1.13557
     1.18348
     0.46469
     0.74023
     0.63241
     1.42308
     1.44704
     0.65637
     0.30895
     0.48865
    -0.07441
     0.71627
     0.80013
     0.89597
     0.62043
     0.75221
     0.21311
     0.39281
    -0.55361
    -1.94329
    -1.33231
     0.22509
     0.29697
    -0.24213
    -1.24845
    -1.34429
    -1.26043
    -1.47607
    -1.18855
    -1.08073
    -1.75161
    -2.01517
    -2.15893
    -1.96725
    -0.74529
     0.80013
     0.39281
     1.19546
     1.63872
     0.21311
    -0.11035
     0.36885
     0.94389
     1.07567
     1.73456
     2.12990
     2.58514
     1.59080
     1.12359
     0.22509
    -0.30203
    -0.44579
    -0.84113
    -0.98489
    -1.02083
    -0.57757
    -0.40985
    -0.93697
    -1.48805
    -1.64379
    -1.20053
    -0.73331
    -0.58955
    -0.68539
    -0.39787
    -0.44579
    -0.02649
     0.16519
    -0.08639
     0.16519
     0.41677
     0.48865
     0.12925
     0.15321
     0.12925
     0.09331
    -0.01451
     0.08133
    -0.15827
     0.38083
     0.03341
    -0.00253
     0.10529
    -0.06243
     0.06935
    -0.05045
     0.03341
     0.28499
     0.06935
     0.11727
     0.03341
     0.33291
     0.14123
     0.02143
    -0.02649
    -0.11035
     0.11727
    -0.11035
    -0.15827
    -0.06243
    -0.34995
    -0.48173
    -0.37391
     0.38083
    -0.02649
    -0.18223
    -0.32599
    -0.43381
    -0.18223
    -0.36193
    -0.48173
    -0.34995
    -0.03847
    -0.29005
    -0.24213
    -0.12233
     0.04539
    -0.19421
    -0.24213
     0.06935
     0.21311
     0.12925
     0.23707
    -0.14629
     0.18915
     0.00945
     0.32093
     0.53657
     0.33291
     0.11727
    -0.07441
    -0.06243
     0.22509
     0.05737
    -0.25411
     0.11727
     0.04539
    -0.31401
     0.15321
     0.17717
    -0.00253
    -0.09837
    -0.15827
    -0.19421
    -0.06243
    -0.06243
    -0.03847
     0.00945
     0.15321
    -0.21817
    -0.11035
     0.22509
    -0.06243
    -0.21817
    -0.43381
    -0.64945
    -0.45777
    -0.60153
    -0.38589
    -0.03847
     0.40479
     0.74023
     1.32724
     1.30328
     1.17150
     0.54855
     0.51261
     0.51261
     0.53657
     0.94389
     1.24338
     0.96785
     0.47667
    -0.14629
    -0.25411
    -0.03847
     0.20113
    -0.25411
    -1.41617
    -1.55993
    -1.38023
    -1.55993
    -1.11667
    -1.34429
    -1.44013
    -1.53597
    -1.22449
    -0.43381
    -0.49371
    -0.38589
    -1.40419
    -1.00885
    -0.88905
    -1.00885
    -1.75161
    -0.38589
    -0.37391
    -0.79321
    -0.43381
     0.95587
     0.87201
    -1.77557
    -2.39853
    -0.94895
    -0.61351
    -1.16459
    -1.40419
    -1.39221
    -0.67341
    -0.36193
    -0.55361
    -1.20053
    -1.97923
    -1.75161
    -1.89537
    -1.52399
    -1.18855
    -0.66143
    -0.96093
    -1.00885
    -0.58955
    -0.44579
    -0.76925
    -1.12865
    -0.26609
    -0.27807
    -0.20619
    -0.06243
    -0.48173
    -0.68539
    -0.76925
    -0.40985
    -0.09837
     0.50063
     0.14123
    -0.14629
    -0.07441
     0.29697
     0.45271
     0.11727
     0.40479
     0.52459
     0.59647
     0.78815
     0.68033
     0.77617
     0.39281
     0.53657
     0.33291
     0.53657
     0.53657
     0.35687
     0.32093
     0.28499
     0.38083
     0.27301
    -0.02649
     0.48865
     0.38083
     0.40479
     0.08133
     0.02143
     0.29697
     0.40479
     0.32093
     0.30895
     0.50063
     0.11727
     0.57251
     0.35687
     0.27301
     0.04539
    -0.05045
     0.46469
     0.57251
     1.07567
     0.86003
     0.50063
     0.56053
     0.33291
     0.53657
     0.71627
     1.03973
     0.57251
     0.65637
     0.84805
     1.11161
     0.95587
     0.29697
     0.21311
     0.65637
     0.88399
     0.77617
     0.40479
     0.05737
     0.48865
     0.30895
     0.38083
     0.74023
     0.34489
     0.02143
     0.32093
     0.51261
     0.76419
     0.08133
    -0.17025
     0.36885
     0.47667
     0.64439
     0.15321
     0.23707
     0.06935
     0.10529
     0.33291
     0.86003
     0.83607
     0.23707
     0.53657
     0.69231
     0.75221
     0.68033
     0.53657
     0.44073
     0.81211
     0.93191
     0.87201
     1.25536
     1.38714
     1.47100
     1.38714
     2.34554
     3.75918
     3.07632
     0.84805
    -0.25411
    -2.44645
    -2.08705
    -0.76925
    -0.45777
    -0.93697
    -1.45211
    -4.67472
    -5.07006
    -2.97356
    -1.87141
    -3.53662
    -2.25477
    -2.23081
    -3.35692
    -3.10534
    -1.06875
    -0.24213
     1.20744
     1.89030
     2.29762
     1.77050
     0.45271
     1.73456
     1.87832
     2.38148
     1.99812
     1.81842
     1.21942
     1.05171
     0.06935
    -0.29005
    -0.32599
    -1.22449
    -0.97291
    -1.21251
    -1.16459
    -0.38589
     0.27301
     0.26103
    -0.29005
    -0.03847
    -0.01451
    -0.17025
     0.10529
     0.69231
     1.47100
     1.03973
     0.97983
     1.29130
     2.30960
     1.87832
     1.29130
     1.03973
     1.30328
     1.36318
     1.23140
     0.91993
     0.22509
     0.30895
     0.26103
     0.48865
     0.60845
     0.32093
    -0.17025
     0.15321
    -0.13431
     0.20113
    -0.07441
    -0.02649
    -0.02649
     0.23707
     0.58449
     0.52459
     0.11727
     0.09331
    -0.15827
     0.33291
     0.72825
     0.54855
     0.24905
     0.14123
     0.26103
     0.52459
     0.45271
     0.36885
     0.41677
     0.29697
     0.45271
     0.05737
     0.26103
     0.20113
     0.27301
    -0.38589
     0.47667
     0.52459
     0.14123
     0.05737
    -0.25411
    -0.12233
    -0.12233
    -0.58955
    -0.54163
    -0.26609
    -0.18223
     0.28499
     0.34489
     0.66835
     0.30895
    -0.13431
     0.16519
     0.27301
     0.16519
     0.56053
     0.70429
     1.05171
     0.90795
     0.59647
     0.64439
     0.32093
     0.82409
     0.71627
     0.62043
     0.47667
    -0.03847
    -0.07441
     0.34489
     0.64439
     0.30895
    -0.31401
    -0.12233
     0.02143
     0.23707
     0.14123
     0.09331
    -0.01451
    -0.05045
     0.10529
     0.26103
     0.48865
     0.38083
     0.15321
     0.57251
     1.59080
     0.76419
     0.40479
     0.52459
     0.33291
     0.65637
     0.53657
     0.60845
     0.45271
     0.28499
     0.45271
     0.05737
    -0.02649
    -0.13431
    -0.37391
    -0.72133
    -0.09837
     0.14123
    -0.44579
    -0.45777
    -0.66143
    -0.52965
    -0.11035
    -0.00253
    -0.33797
    -0.18223
    -0.17025
    -0.37391
    -0.23015
    -0.14629
    -0.11035
    -0.15827
     0.89597
     0.72825
     0.97983
     1.60278
     2.01010
     1.14754
     0.14123
    -1.40419
    -1.99121
    -2.48239
    -1.41617
    -1.71567
    -3.68038
    -4.09968
    -1.76359
    -2.90168
    -2.26675
    -1.15261
    -0.45777
    -1.44013
    -1.70369
    -0.86509
     0.59647
     1.67466
     1.45902
     1.08765
     2.03406
     2.86068
     4.14254
     3.89096
     2.46534
     1.55486
     1.01577
     1.05171
     0.71627
     0.00945
    -0.38589
    -0.67341
    -0.82915
    -0.85311
    -0.19421
     0.05737
     0.10529
     0.23707
     0.24905
     0.04539
     0.50063
     0.33291
     0.24905
     0.12925
     0.06935
     0.60845
     0.39281
     0.46469
     0.08133
    -0.02649
     0.38083
     0.29697
     0.12925
    -0.05045
     0.05737
     0.65637
     1.00379
     0.74023
     0.34489
     0.42875
     0.42875
     0.53657
     0.24905
     0.59647
     0.70429
     0.65637
     0.40479
     0.34489
     0.39281
    -0.01451
    -0.19421
     0.08133
    -0.13431
    -0.42183
    -0.56559
    -0.66143
    -0.18223
    -0.27807
    -0.49371
    -0.19421
    -0.32599
    -0.09837
    -0.39787
    -0.34995
    -0.05045
    -0.08639
     0.21311
     0.20113
     0.29697
     0.26103
     0.66835
     0.40479
     0.59647
     0.42875
     0.39281
     0.42875
     0.48865
     0.76419
     0.83607
     0.71627
     0.53657
     0.54855
     0.53657
     0.40479
     0.57251
     0.44073
     0.27301
     0.11727
     0.26103
     0.74023
     0.47667
     0.16519
    -0.08639
     0.06935
     0.11727
    -0.07441
     0.06935
     0.48865
     0.10529
    -0.06243
    -0.27807
     0.00945
    -0.14629
    -0.32599
    -0.49371
     0.05737
    -0.20619
    -0.44579
    -0.63747
    -0.99687
    -1.06875
    -0.68539
    -1.06875
    -0.82915
    -0.88905
    -1.36825
    -1.36825
    -1.11667
    -0.80519
    -0.81717
    -1.48805
    -1.34429
    -1.30835
    -1.63181
    -1.59587
    -1.73963
    -0.92499
    -0.49371
    -0.42183
    -0.30203
    -0.34995
    -0.68539
    -0.36193
    -0.01451
     0.35687
    -0.45777
    -0.30203
     0.53657
     0.78815
     0.91993
     0.74023
     0.12925
     0.09331
    -0.36193
    -0.05045
     0.21311
    -0.20619
     0.14123
     0.06935
     0.08133
     0.09331
     0.76419
     1.72258
     0.70429
    -0.49371
    -1.14063
     0.54855
     2.22574
     1.21942
     0.48865
    -0.30203
     0.00945
     1.27932
     1.08765
     0.56053
     0.35687
    -0.23015
    -0.26609
    -0.25411
    -0.15827
     0.38083
     0.50063
     0.45271
     0.56053
     0.51261
     0.08133
     0.14123
     0.00945
     0.32093
     0.58449
     0.47667
     0.50063
     0.54855
     0.54855
     0.86003
     0.12925
     0.64439
     0.69231
     0.50063
     0.68033
     0.48865
     0.32093
     0.51261
     0.74023
     0.89597
     0.78815
     0.78815
     0.77617
     0.74023
     0.40479
     0.48865
     0.44073
     0.59647
     0.62043
     0.41677
     0.42875
     0.71627
     0.50063
     0.28499
    -0.25411
     0.00945
     0.54855
     0.66835
     0.44073
     0.15321
     0.46469
     0.59647
     0.50063
     0.56053
     0.76419
     0.62043
     0.39281
     0.87201
     1.07567
     0.95587
     0.72825
     0.69231
     0.88399
     0.56053
     0.80013
     0.44073
     0.21311
     0.28499
     0.40479
     0.12925
     0.46469
     0.66835
     0.20113
     0.18915
     0.36885
     0.69231
     0.40479
     0.12925
     0.24905
     0.45271
     0.70429
     0.75221
     0.57251
     0.28499
     0.24905
     0.14123
     0.32093
     0.24905
     0.18915
    -0.07441
    -0.06243
     0.16519
    -0.01451
    -0.07441
    -0.17025
     0.20113
    -0.00253
    -0.52965
    -0.80519
    -0.78123
    -1.10469
    -0.87707
    -0.92499
    -0.61351
    -1.14063
    -1.51201
    -2.11101
    -1.71567
    -1.57191
    -1.89537
    -2.25477
    -2.18289
    -2.15893
    -1.89537
    -1.77557
    -1.64379
    -1.90735
    -2.08705
    -1.83547
    -1.02083
    -0.94895
    -0.80519
    -0.15827
     0.10529
     0.46469
     0.28499
     0.51261
     1.18348
     1.43506
     1.60278
     1.86634
     1.51892
     1.53090
     1.56684
     1.47100
     0.58449
     0.65637
     0.41677
     0.33291
     0.14123
     0.36885
     0.16519
    -0.94895
    -0.75727
     1.23140
     1.41110
     0.97983
     0.14123
    -1.21251
    -1.18855
     0.36885
     2.41742
     2.75286
    -0.08639
    -0.13431
     0.84805
     1.84238
     1.09963
     0.33291
     0.10529
     0.33291
     0.27301
     0.08133
    -0.03847
    -0.17025
    -0.14629
     0.00945
     0.75221
     0.99181
     0.51261
     0.06935
     0.11727
    -0.12233
     0.29697
     0.22509
     0.27301
     0.86003
     0.87201
     0.46469
     0.27301
     0.45271
     0.56053
     0.26103
     0.17717
     0.44073
     0.74023
     0.63241
     0.65637
     0.53657
     0.81211
     0.26103
     0.18915
     0.05737
     0.46469
     0.27301
     0.72825
     0.39281
     0.24905
     0.51261
    -0.21817
     0.42875
     0.05737
    -0.24213
    -0.19421
    -0.12233
    -0.14629
     0.00945
    -0.51767
    -0.60153
    -0.43381
    -0.26609
    -0.24213
    -0.57757
    -0.56559
    -0.52965
    -0.64945
     0.10529
     0.44073
    -0.18223
    -0.60153
     0.00945
     0.44073
     0.72825
     0.20113
     0.26103
     0.34489
     0.33291
     0.53657
     0.78815
     0.22509
     0.08133
     0.33291
     0.65637
     1.44704
     0.97983
     0.69231
     0.34489
     0.32093
     0.58449
     0.44073
     1.02775
     1.14754
     0.89597
     0.97983
     1.01577
     0.81211
     0.75221
     0.88399
     0.30895
     1.01577
     0.91993
     0.57251
     0.74023
     0.76419
     1.07567
     0.96785
     0.64439
     0.71627
     0.71627
     0.78815
     0.69231
     0.62043
     0.39281
     0.51261
     0.34489
     0.81211
     0.94389
     0.32093
    -0.17025
     0.00945
     0.44073
     0.46469
     0.26103
    -0.00253
     0.32093
     0.77617
     0.86003
     1.23140
     0.96785
     1.11161
     1.09963
     1.18348
     0.50063
    -0.32599
    -1.45211
    -1.26043
    -1.82349
    -1.17657
    -0.55361
    -0.36193
    -0.24213
    -0.29005
    -0.46975
    -1.06875
    -3.17722
    -3.33296
    -1.39221
    -0.50569
     0.17717
     0.52459
     0.32093
     0.51261
     0.54855
     1.74654
     1.49496
     1.47100
     1.06369
     0.18915
     0.38083
     0.91993
     0.36885
     0.39281
     0.76419
     0.33291
     0.86003
     0.64439
     0.44073
     0.53657
     0.29697
    -0.32599
    -0.63747
    -0.48173
    -0.40985
    -0.58955
    -0.82915
    -0.23015
    -0.26609
     0.17717
     0.23707
    -0.15827
    -0.42183
    -0.50569
    -0.45777
    -0.20619
    -0.07441
     0.27301
    -0.08639
     0.16519
     0.29697
     0.47667
     0.69231
     0.44073
     0.51261
     0.52459
     0.58449
     0.52459
     0.56053
     0.99181
     0.38083
     0.64439
     0.72825
     0.03341
    -0.02649
     0.41677
    -0.01451
     0.36885
     0.20113
     0.27301
    -0.05045
    -0.15827
    -0.43381
    -0.87707
    -1.26043
    -0.24213
     0.12925
    -0.51767
    -0.26609
    -0.46975
    -0.32599
    -0.17025
    -0.17025
     0.04539
    -0.07441
     0.06935
    -0.27807
     0.58449
     0.78815
     0.57251
     0.28499
     0.82409
     0.97983
     0.65637
     0.42875
     0.30895
     0.42875
     0.50063
     0.35687
     0.14123
     0.45271
     0.32093
     0.70429
     0.34489
     0.34489
     0.22509
     0.29697
     0.45271
     0.82409
     0.74023
     0.40479
     0.32093
     0.35687
    -0.13431
     0.35687
     0.41677
     0.27301
    -0.24213
    -0.18223
    -0.24213
     0.15321
     0.39281
     0.62043
     0.24905
     0.53657
    -0.02649
    -0.34995
     0.17717
     0.38083
     0.28499
     0.74023
     0.53657
     0.90795
     0.66835
     0.90795
     1.20744
     1.37516
     0.66835
     0.26103
    -0.01451
     0.05737
     0.14123
     0.32093
     0.54855
     0.60845
     0.29697
    -0.39787
    -0.34995
    -0.36193
    -0.25411
    -0.46975
    -0.45777
    -0.86509
    -0.48173
    -0.42183
    -0.88905
    -0.23015
     0.47667
     0.68033
     0.78815
     1.05171
     1.69862
     1.81842
     0.75221
     0.14123
    -1.39221
    -2.55427
    -0.84113
    -0.49371
    -1.03281
     0.14123
    -1.69171
    -4.47106
    -3.71632
    -2.84178
    -0.58955
    -0.63747
    -0.61351
    -0.78123
    -0.26609
     0.30895
     0.60845
     1.43506
     1.36318
     1.39912
     1.85436
     2.89662
     2.29762
     1.30328
     1.02775
     0.68033
     0.82409
     1.01577
     0.58449
    -0.54163
    -1.26043
    -1.45211
    -0.96093
    -0.88905
    -1.10469
    -0.94895
    -0.62549
    -0.05045
    -0.11035
    -0.18223
    -0.43381
    -0.49371
    -0.32599
    -0.29005
    -0.15827
    -0.64945
    -0.76925
    -0.54163
     0.20113
     0.11727
     0.09331
    -0.24213
    -0.26609
    -0.54163
    -0.29005
    -0.54163
    -0.46975
    -0.38589
    -0.40985
    -0.31401
     0.11727
     0.16519
    -0.37391
    -0.51767
    -0.32599
    -0.12233
    -0.12233
     0.18915
    -0.05045
    -0.39787
    -0.31401
    -0.00253
    -0.14629
    -0.18223
    -0.56559
    -0.73331
    -0.12233
    -0.07441
    -0.30203
    -0.67341
    -0.54163
    -0.73331
    -0.19421
    -0.06243
    -0.09837
    -0.52965
    -0.08639
    -0.09837
    -0.40985
    -0.03847
     0.12925
    -0.32599
    -0.07441
     0.18915
     0.35687
     0.11727
    -0.21817
    -0.08639
    -0.06243
     0.34489
     0.03341
    -0.03847
     0.09331
    -0.05045
    -0.06243
    -0.01451
     0.04539
    -0.05045
    -0.06243
    -0.03847
     0.06935
    -0.17025
    -0.62549
     0.03341
     0.64439
     0.87201
     0.60845
     0.21311
     0.29697
     0.28499
     0.78815
     0.87201
     1.38714
     1.19546
     1.23140
     1.56684
     1.65070
     1.33922
     0.84805
     0.90795
     1.14754
     1.09963
     0.94389
     1.17150
     0.88399
     0.47667
     0.36885
    -0.14629
     0.40479
     0.17717
    -0.25411
    -0.34995
    -0.58955
    -0.48173
    -0.67341
    -0.46975
    -0.07441
    -0.17025
    -0.57757
    -1.42815
    -1.64379
    -1.15261
    -0.44579
     0.24905
     1.13557
     0.20113
    -0.11035
     0.26103
     0.69231
     0.48865
    -0.01451
    -0.32599
    -0.91301
    -0.52965
     0.11727
     0.40479
     0.15321
    -0.09837
    -0.72133
    -0.20619
     0.24905
     0.36885
     0.50063
    -0.57757
     0.38083
     1.43506
     1.63872
     1.71060
     1.65070
     1.33922
     0.60845
     0.87201
     0.62043
     1.37516
     1.17150
     0.88399
     0.44073
     0.71627
     0.59647
    -0.51767
    -0.67341
    -0.52965
     0.00945
    -0.40985
    -0.33797
     0.22509
     1.01577
     0.99181
     0.84805
     0.36885
     0.35687
     0.41677
     0.54855
     0.96785
     0.84805
    -0.07441
     0.04539
     0.50063
     1.11161
     0.39281
     0.41677
    -0.05045
     0.74023
     0.87201
     0.58449
     0.35687
     0.15321
     0.57251
     0.24905
     0.44073
     0.71627
     0.24905
     0.15321
     0.63241
     0.34489
     0.70429
     0.11727
     0.16519
     0.56053
     0.42875
     0.46469
     0.29697
     0.14123
     0.32093
     0.28499
     0.40479
     0.65637
     0.65637
    -0.06243
     0.33291
     0.40479
     0.38083
     0.00945
    -0.06243
     0.05737
     0.20113
     0.29697
     0.21311
     0.32093
    -0.05045
     0.09331
    -0.13431
     0.46469
     0.18915
    -0.00253
    -0.02649
     0.06935
     0.28499
     0.03341
    -0.03847
    -0.12233
    -0.26609
     0.12925
     0.33291
    -0.03847
     0.09331
    -0.00253
    -0.29005
     0.05737
     0.12925
    -0.05045
    -0.26609
     0.14123
     0.10529
     0.12925
    -0.11035
     0.03341
    -0.07441
     0.08133
     0.24905
    -0.11035
    -0.05045
    -0.15827
    -0.36193
     0.32093
     0.51261
     0.08133
    -0.42183
     0.12925
     0.30895
     0.22509
     0.26103
     0.27301
     0.12925
    -0.06243
    -0.19421
     0.03341
    -0.54163
    -0.78123
    -0.94895
    -0.70935
    -0.05045
    -1.29637
    -2.30269
    -1.94329
    -1.67973
    -1.12865
    -1.65577
    -1.94329
    -2.36259
    -2.03913
    -0.81717
    -0.40985
    -0.85311
    -1.18855
    -1.02083
    -0.80519
     0.04539
     0.29697
     0.39281
     0.62043
     0.71627
    -0.26609
    -1.06875
    -0.68539
    -0.70935
    -0.21817
     0.88399
     0.15321
    -0.57757
     0.12925
     0.39281
    -0.45777
    -0.46975
     0.02143
    -0.25411
     0.81211
     0.50063
     0.46469
     0.81211
     0.00945
     0.46469
     0.33291
     0.46469
    -0.33797
    -1.20053
    -0.87707
    -0.43381
     0.05737
     0.06935
    -0.14629
    -0.50569
    -1.23647
    -0.52965
    -0.61351
    -0.27807
     0.04539
     0.32093
     0.75221
     0.87201
     0.99181
     0.41677
     0.48865
    -0.07441
     0.33291
    -0.08639
     0.54855
     0.35687
    -0.36193
    -0.31401
    -0.19421
    -0.38589
    -0.50569
    -0.51767
    -0.49371
    -0.60153
    -0.25411
    -0.68539
    -0.50569
    -0.48173
    -0.49371
    -0.62549
    -0.00253
    -0.11035
    -0.07441
    -0.18223
    -0.08639
     0.14123
     0.20113
    -0.05045
     0.08133
    -0.19421
     0.02143
     0.10529
     0.20113
     0.30895
     0.05737
    -0.25411
     0.09331
     0.71627
     0.44073
     0.26103
     0.18915
     0.03341
     0.33291
     0.69231
     0.60845
     0.46469
     0.54855
     0.75221
     0.72825
     0.71627
     0.64439
     0.68033
     0.33291
     0.82409
     0.63241
     0.48865
     0.91993
     0.84805
     0.76419
     0.62043
     0.48865
     0.56053
     0.52459
     0.71627
     0.62043
     0.72825
     0.74023
     0.89597
     0.45271
     0.68033
     0.75221
     0.52459
     0.50063
     0.62043
     0.65637
     0.40479
     0.56053
     0.44073
     0.68033
     0.46469
     0.45271
     0.56053
     0.23707
     0.38083
     0.18915
     0.74023
     0.80013
     0.38083
     0.29697
     0.46469
     0.39281
     0.39281
     0.33291
     0.71627
     0.65637
     0.53657
     0.65637
     0.64439
     0.70429
     0.56053
     0.29697
     0.36885
     0.64439
     0.38083
     0.23707
     0.62043
     0.15321
     0.28499
    -0.15827
    -0.00253
    -0.38589
    -0.21817
    -0.33797
    -0.63747
    -0.42183
    -0.81717
    -0.72133
    -0.78123
    -0.33797
    -0.38589
    -0.81717
     0.32093
     0.47667
     0.17717
     1.05171
     1.74654
     0.90795
    -0.46975
    -1.77557
    -2.18289
    -1.63181
    -2.09903
    -1.09271
    -3.14128
    -4.37522
    -2.92564
    -1.82349
    -3.57256
    -3.84810
    -1.40419
    -1.52399
    -1.46409
    -1.54795
    -0.32599
     1.01577
     0.54855
    -1.59587
    -0.43381
     1.80644
     2.78880
     3.45968
     2.59712
     0.88399
     0.46469
    -0.11035
    -0.12233
     0.11727
    -0.69737
    -1.26043
    -0.82915
    -0.75727
    -0.58955
    -0.67341
    -0.67341
    -0.67341
    -0.01451
     0.04539
     0.41677
    -0.07441
    -0.34995
     0.08133
     0.47667
     0.21311
    -0.05045
    -0.25411
     0.24905
     0.53657
     0.95587
     0.87201
     0.96785
     0.46469
     0.57251
     0.20113
     0.65637
     0.54855
     0.12925
     0.48865
     0.57251
     0.58449
     0.24905
     0.05737
     0.33291
     0.42875
     0.29697
     0.20113
     0.26103
     0.24905
     0.63241
     0.22509
     0.36885
     0.71627
     0.04539
     0.56053
     0.60845
     0.28499
     0.35687
     0.44073
     0.05737
     0.32093
     0.11727
     0.16519
     0.02143
     0.09331
     0.18915
    -0.06243
    -0.43381
    -0.55361
    -0.70935
    -0.44579
     0.41677
     0.35687
    -0.26609
    -0.50569
    -0.32599
     0.52459
     0.62043
     0.70429
     0.36885
     0.66835
     0.51261
     0.77617
     0.50063
     1.41110
     0.93191
     0.89597
     1.00379
     1.08765
     1.00379
     0.42875
     0.03341
     0.65637
     0.60845
     0.64439
     0.09331
     0.03341
     0.14123
     0.36885
    -0.01451
     0.53657
     0.35687
     0.02143
     0.03341
     0.09331
     0.51261
    -0.02649
     0.06935
     0.08133
     0.04539
     0.27301
     0.06935
     0.30895
    -0.01451
    -0.15827
    -0.56559
    -0.45777
    -0.12233
    -0.49371
    -0.25411
    -0.07441
     0.06935
    -0.42183
    -1.11667
    -0.60153
    -0.26609
    -0.07441
    -0.37391
    -0.36193
    -0.68539
    -0.87707
    -0.91301
    -0.66143
    -0.56559
    -0.49371
    -0.51767
     0.14123
     0.20113
     0.20113
    -0.45777
     0.21311
     0.50063
     0.50063
     0.00945
    -0.48173
    -0.07441
     0.47667
     0.90795
    -0.15827
    -0.31401
     0.24905
    -0.18223
    -1.57191
    -0.96093
    -0.69737
    -0.96093
    -0.02649
     0.06935
    -0.32599
     0.27301
     0.51261
     0.41677
     0.78815
     1.48298
     1.98614
     3.66334
     3.92690
     4.56184
     2.96850
    -0.34995
    -4.44710
    -7.09467
    -3.04544
     2.21376
     1.62674
    -0.76925
    -1.69171
    -2.39853
    -3.80018
    -4.73462
    -3.76424
    -2.78189
    -1.71567
    -1.04479
    -0.29005
     1.12359
     1.26734
     1.67466
     1.85436
     1.72258
     1.51892
     1.68664
     1.38714
     1.38714
     0.75221
     0.12925
    -0.01451
    -0.37391
     0.03341
    -0.85311
    -1.10469
    -0.24213
    -0.29005
    -0.68539
    -0.99687
    -0.74529
    -0.57757
    -0.42183
    -0.09837
    -0.44579
    -0.42183
    -0.38589
    -0.25411
    -0.50569
     0.06935
     0.14123
    -0.18223
    -0.21817
     0.24905
     0.22509
    -0.64945
    -0.52965
    -0.02649
    -0.15827
     0.10529
     0.09331
    -0.40985
    -0.57757
    -0.51767
    -0.49371
    -0.18223
    -0.09837
    -0.56559
    -0.64945
    -0.66143
    -0.63747
    -0.66143
    -0.93697
    -1.26043
    -0.78123
    -0.19421
    -0.75727
    -0.69737
    -0.56559
    -0.07441
     0.54855
     0.94389
     1.32724
     0.57251
     0.27301
     0.99181
     1.29130
     1.78248
     2.11792
     1.96218
     1.89030
     1.72258
     1.77050
     1.48298
     1.33922
     0.96785
     0.72825
     0.70429
     1.18348
     0.51261
     0.02143
     0.12925
    -0.15827
    -0.11035
    -0.23015
    -0.21817
    -0.29005
    -0.46975
    -0.08639
    -0.69737
    -0.52965
    -1.08073
    -0.82915
    -0.88905
    -0.40985
    -0.60153
    -0.97291
    -1.27241
    -1.39221
    -1.59587
    -1.29637
    -1.27241
    -0.80519
    -0.81717
    -0.79321
    -0.84113
    -0.72133
    -0.62549
    -0.63747
    -1.39221
    -1.35627
    -0.21817
    -0.33797
    -0.19421
     0.08133
    -0.61351
    -0.91301
    -1.08073
    -0.96093
    -0.75727
    -0.29005
    -0.39787
    -0.58955
    -1.32033
    -0.90103
    -0.11035
     0.05737
    -0.01451
    -0.86509
    -1.87141
    -1.67973
    -0.20619
     1.30328
     1.41110
     1.93822
     2.87266
     1.98614
     1.29130
    -0.27807
    -2.90168
    -3.93196
    -3.96790
    -2.00319
     0.77617
     0.99181
    -0.08639
    -1.73963
    -2.97356
    -3.16524
    -3.76424
    -4.06374
    -3.30900
    -3.12930
    -2.19487
    -0.92499
    -0.51767
    -0.14629
     0.17717
     0.03341
     0.89597
     0.59647
     0.06935
     0.42875
     0.46469
     1.03973
     1.32724
     1.32724
     1.50694
     1.33922
     1.19546
     1.29130
     1.37516
     1.54288
     1.42308
     0.86003
     0.80013
     1.27932
     0.83607
     0.58449
     0.56053
     0.28499
     0.54855
     0.20113
     0.38083
     0.22509
     0.03341
    -0.05045
    -0.07441
    -0.23015
    -0.38589
    -0.14629
    -0.45777
     0.28499
     0.10529
    -0.39787
    -0.01451
    -0.27807
     0.06935
    -0.18223
    -0.12233
     0.10529
     0.05737
     0.14123
     0.28499
     0.24905
     0.36885
     0.30895
    -0.23015
     0.41677
     0.60845
     0.44073
     0.30895
     0.60845
     0.87201
     0.42875
     0.40479
     0.56053
     0.82409
     0.82409
     1.01577
     0.69231
     0.82409
     1.14754
     0.17717
     0.57251
     0.89597
     0.58449
     0.35687
     0.51261
     0.34489
     0.32093
     0.11727
    -0.06243
    -0.01451
    -0.23015
    -0.26609
    -0.21817
    -0.36193
    -0.34995
    -0.64945
    -1.08073
    -0.23015
    -0.20619
    -0.55361
    -0.45777
    -0.67341
    -0.52965
    -0.69737
    -0.86509
    -0.75727
    -0.52965
    -0.70935
    -0.69737
    -0.49371
    -0.49371
    -0.80519
    -0.96093
    -0.78123
    -0.93697
    -1.16459
    -1.05677
    -1.36825
    -1.82349
    -1.53597
    -1.14063
    -0.99687
    -1.34429
    -1.50003
    -1.53597
    -1.50003
    -1.40419
    -0.74529
    -0.49371
     0.53657
     0.42875
     0.41677
     0.99181
     0.11727
     0.03341
    -0.94895
    -1.30835
    -1.76359
    -0.96093
    -1.32033
    -0.45777
    -0.01451
    -0.37391
    -1.52399
    -2.50635
    -0.99687
    -1.63181
    -0.98489
    -1.71567
    -2.18289
    -2.18289
    -1.34429
    -0.48173
     0.09331
    -0.37391
    -0.06243
    -0.32599
    -0.18223
     0.20113
    -0.68539
    -1.23647
    -2.11101
    -0.63747
    -0.19421
    -0.40985
    -0.09837
    -0.21817
     0.17717
     0.16519
     0.28499
     0.12925
     0.17717
     0.38083
     0.30895
     0.33291
