# Supplementary material for: Software algorithm and hardware design for real-time implementation of new spectral estimator
Source: Biomed Eng Online. 2014 May 9;13:61. doi: 10.1186/1475-925X-13-61 (PMC4057578; doi:10.1186/1475-925X-13-61)
Supplement: Additional file 2 — txtfiles.zip. [file 1475-925X-13-61-S2.zip › FILE172.TXT]

     0.73811
     1.09857
     1.12208
     1.30231
     1.10641
     1.32582
     1.93705
     2.70500
     4.52300
     3.32406
     0.94185
     0.11905
    -1.32282
    -1.98106
    -1.62059
    -0.30411
    -0.21791
    -1.62059
    -2.29451
    -2.51392
    -2.88222
    -3.04678
    -4.10467
    -4.41028
    -3.90093
    -3.25836
    -2.65497
    -1.98106
    -1.26796
    -0.67241
    -0.53136
    -0.07686
     0.35413
     0.44817
     0.53437
     0.78512
     0.68325
     0.62056
     1.05156
     0.90267
     0.91834
     1.20828
     1.04372
     1.17693
     1.09074
     0.79296
     0.91834
     0.76945
     0.96536
     0.89483
     0.60489
     0.44033
     0.56571
     0.39331
     0.58922
     0.62056
     0.24443
     0.20524
     0.27577
     0.45600
     0.07203
    -0.13171
     0.03285
     0.01718
     0.14256
     0.18174
    -0.05335
    -0.06902
    -0.03768
    -0.27276
     0.04068
     0.17390
     0.04068
    -0.33545
    -0.02201
     0.04852
     0.24443
     0.01718
    -0.21791
    -0.14738
     0.13472
     0.17390
     0.15823
     0.04852
    -0.25709
    -0.23358
    -0.08470
     0.23659
    -0.05335
    -0.44516
    -0.08470
    -0.13171
    -0.13171
    -0.11604
    -0.36680
    -0.39814
    -0.12388
    -0.12388
    -0.08470
     0.00934
    -0.23358
    -0.21007
    -0.32762
     0.19741
     0.18174
    -0.09253
    -0.04551
    -0.06119
     0.06419
    -0.10037
    -0.04551
    -0.06119
    -0.24926
     0.20524
    -0.01417
     0.03285
    -0.03768
    -0.14738
    -0.39031
     0.05636
     0.18957
    -0.11604
    -0.22575
    -0.03768
    -0.03768
     0.02501
    -0.19440
    -0.13955
    -0.16306
    -0.07686
     0.08770
     0.01718
    -0.06119
    -0.24926
    -0.40598
    -0.13955
     0.04852
    -0.08470
    -0.16306
    -0.13955
    -0.23358
    -0.02201
    -0.06119
    -0.19440
    -0.32762
    -0.15522
    -0.06119
    -0.00633
     0.11905
     0.07987
    -0.00633
    -0.10037
     0.27577
     0.25226
     0.14256
     0.37764
     0.57355
     1.12992
     1.32582
     1.52173
     1.18477
     0.62840
     1.43553
     2.93225
     3.88043
     2.95575
     1.97623
     1.31799
     0.10337
    -2.90573
    -2.15345
    -0.90750
    -1.04071
    -1.77732
    -1.79299
    -2.87439
    -2.62363
    -3.75204
    -4.01847
    -4.19087
    -3.52479
    -3.22701
    -2.63146
    -2.08293
    -1.28364
    -0.17089
     0.68325
     0.68325
     0.91050
     1.07506
     1.46687
     1.42769
     1.64711
     1.57658
     1.53740
     1.30231
     1.14559
     1.20828
     0.94968
     0.57355
     0.49518
     0.74594
     0.43249
     0.27577
     0.29928
     0.19741
    -0.00633
     0.05636
    -0.04551
     0.02501
     0.07203
     0.15039
     0.03285
     0.11121
     0.00150
    -0.06902
    -0.14738
     0.23659
     0.25226
     0.15039
     0.04852
    -0.06902
     0.10337
     0.07203
     0.03285
    -0.05335
    -0.08470
    -0.00633
    -0.03768
     0.00150
    -0.13955
    -0.09253
    -0.36680
     0.09554
     0.02501
    -0.24926
    -0.13171
    -0.06902
    -0.10820
    -0.12388
    -0.15522
    -0.02201
    -0.07686
     0.06419
    -0.07686
    -0.01417
     0.11121
    -0.08470
    -0.20224
    -0.24142
     0.00150
     0.07203
     0.02501
     0.06419
    -0.03768
    -0.03768
    -0.13955
    -0.01417
     0.03285
     0.02501
     0.15823
    -0.10037
     0.11905
     0.00934
    -0.11604
    -0.12388
     0.16606
    -0.04551
    -0.09253
     0.08770
    -0.02201
    -0.01417
    -0.23358
    -0.13171
     0.07987
    -0.00633
     0.07203
    -0.10820
     0.07203
    -0.05335
    -0.00633
    -0.37463
     0.04068
     0.01718
    -0.06119
     0.12688
    -0.07686
    -0.06902
    -0.14738
    -0.16306
    -0.02201
     0.03285
     0.11121
    -0.20224
    -0.10037
    -0.13171
     0.00934
    -0.30411
     0.10337
     0.20524
    -0.03768
     0.04852
     0.13472
     0.19741
     0.03285
    -0.09253
     0.18957
     0.41682
     0.78512
     0.76945
     0.65974
     0.67542
     0.55004
     0.97319
     1.60793
     2.63447
     3.14382
     3.26920
     2.09377
     1.52173
     1.74898
     0.90267
    -2.00457
    -1.07206
    -0.05335
    -0.01417
    -0.18657
    -1.03288
    -1.42469
    -2.42772
    -3.17216
    -3.10164
    -3.88526
    -3.39941
    -2.08293
    -2.00457
    -1.34632
    -1.11907
    -0.61756
    -0.38247
    -0.05335
     0.11905
     0.32279
     0.60489
     0.87916
     0.83214
     0.50302
     0.76162
     0.47951
     0.24443
     0.40899
     0.18174
    -0.08470
    -0.13955
    -0.28844
    -0.17089
    -0.26493
    -0.24926
    -0.33545
    -0.42949
    -0.39814
    -0.30411
    -0.39814
    -0.24926
    -0.23358
    -0.24926
    -0.20224
    -0.15522
    -0.07686
    -0.10037
    -0.26493
    -0.13171
     0.13472
     0.11905
     0.02501
    -0.21007
    -0.01417
     0.04068
     0.00150
    -0.04551
     0.03285
     0.00934
    -0.17873
     0.16606
     0.16606
     0.08770
    -0.14738
    -0.02984
    -0.02201
     0.07987
     0.25226
    -0.01417
    -0.06902
    -0.07686
     0.04852
    -0.07686
     0.14256
     0.10337
    -0.08470
     0.00150
     0.09554
     0.03285
    -0.12388
    -0.21791
    -0.05335
     0.11905
     0.19741
    -0.00633
    -0.06902
    -0.00633
     0.11905
    -0.09253
     0.04852
     0.11121
    -0.09253
     0.11121
     0.16606
     0.15039
     0.00150
     0.00934
    -0.02984
     0.04068
     0.18957
     0.13472
    -0.01417
    -0.06902
     0.07203
    -0.07686
    -0.06902
     0.21308
    -0.04551
    -0.04551
     0.06419
     0.07203
     0.07203
    -0.11604
    -0.02201
     0.01718
     0.18957
     0.19741
     0.00150
    -0.27276
    -0.14738
     0.01718
     0.02501
     0.11905
    -0.02201
    -0.17089
    -0.07686
     0.04068
     0.04068
    -0.16306
    -0.20224
    -0.10037
     0.05636
    -0.00633
     0.05636
    -0.11604
    -0.17873
    -0.10820
    -0.08470
     0.10337
     0.15039
    -0.28060
    -0.07686
     0.11905
     0.02501
    -0.01417
    -0.21007
    -0.17873
    -0.12388
     0.10337
    -0.02984
    -0.12388
    -0.20224
    -0.08470
    -0.10037
     0.00934
     0.29928
    -0.17089
     0.00150
     0.10337
     0.42466
     0.25226
     0.06419
     0.17390
     0.45600
     0.80080
     1.33366
     1.88219
     2.37587
     2.78336
     2.86956
     4.44463
     5.65141
     7.50859
     9.27174
    10.87816
     6.96006
    -3.92444
    -9.26873
    -6.54173
     1.77249
     4.42112
     3.51996
     0.58138
    -2.80386
    -5.35063
    -7.02758
    -8.60265
    -7.96009
    -6.92571
    -5.86782
    -4.23005
    -3.11731
    -1.97322
    -1.30714
    -0.82130
    -0.42949
    -0.01417
     0.20524
     0.33846
     0.12688
     0.13472
     0.07203
    -0.01417
     0.29144
     0.22875
    -0.18657
    -0.09253
     0.08770
     0.22875
     0.21308
    -0.01417
    -0.15522
     0.34630
     3.59832
     0.98103
    -1.14258
    -0.58621
    -0.23358
     0.29928
     0.69109
     0.89483
     0.36981
     0.11905
     0.04068
    -0.01417
    -0.31195
    -0.42949
    -0.61756
    -0.63323
    -0.35113
    -0.14738
    -0.29627
    -0.33545
    -0.41382
    -0.43732
    -0.11604
     0.10337
    -0.13171
    -0.24142
    -0.11604
    -0.00633
     0.19741
     0.05636
    -0.13171
    -0.14738
    -0.09253
     0.28361
     0.08770
    -0.05335
    -0.28060
    -0.06902
    -0.15522
     0.36197
     0.10337
    -0.29627
    -0.22575
    -0.00633
    -0.05335
     0.06419
    -0.26493
    -0.46083
    -0.12388
    -0.01417
    -0.06119
    -0.12388
    -0.29627
    -0.42165
    -0.39814
    -0.21791
     0.04068
    -0.28844
    -0.45300
    -0.46867
    -0.14738
    -0.26493
    -0.45300
    -0.35113
    -0.24142
    -0.33545
    -0.25709
    -0.22575
    -0.41382
    -0.39031
    -0.57054
    -0.36680
     0.05636
    -0.10037
    -0.34329
    -0.32762
    -0.17873
    -0.13955
    -0.10037
    -0.34329
    -0.22575
    -0.15522
     0.06419
    -0.10820
    -0.06902
    -0.27276
    -0.22575
    -0.16306
     0.25226
     0.12688
    -0.24926
    -0.08470
    -0.22575
    -0.03768
    -0.00633
    -0.09253
    -0.13955
    -0.06119
     0.00150
    -0.15522
     0.05636
    -0.05335
    -0.20224
    -0.29627
     0.02501
     0.08770
    -0.31978
    -0.20224
    -0.27276
    -0.04551
    -0.07686
    -0.22575
    -0.18657
    -0.25709
    -0.10037
    -0.13171
    -0.08470
    -0.26493
    -0.33545
    -0.48434
    -0.13955
     0.02501
    -0.05335
    -0.26493
    -0.08470
     0.26793
     0.35413
     0.50302
     0.64407
     0.78512
     1.15343
     1.26313
     1.72547
     2.32886
     2.03108
     0.58922
     0.62056
     1.89003
     2.08593
     1.47471
     0.29928
    -0.28060
     0.85565
     1.77249
     0.99670
    -1.39334
    -3.90876
    -4.48081
    -2.74117
    -1.37767
    -1.38551
    -1.64410
    -2.11427
    -1.93404
    -2.08293
    -2.12995
    -1.91837
    -1.77732
    -1.16609
    -0.74294
    -0.38247
    -0.00633
     0.04852
     0.48735
     0.35413
     0.69893
     0.33846
     0.26010
    -0.00633
     0.24443
     0.16606
     0.03285
    -0.17089
    -0.15522
    -0.04551
    -0.19440
    -0.16306
    -0.16306
    -0.13171
    -0.05335
    -0.03768
    -0.08470
     0.02501
    -0.06902
    -0.14738
    -0.17089
     0.12688
     0.00934
    -0.07686
    -0.07686
    -0.17089
    -0.14738
    -0.10037
    -0.45300
    -0.10037
     0.11905
     0.04852
    -0.00633
    -0.02201
    -0.15522
    -0.38247
    -0.39031
    -0.00633
    -0.02984
    -0.15522
     0.07987
    -0.13955
    -0.21007
    -0.17089
    -0.04551
    -0.13955
    -0.16306
    -0.03768
    -0.10820
    -0.22575
    -0.03768
    -0.28060
    -0.29627
    -0.01417
     0.07987
    -0.13171
    -0.18657
    -0.19440
    -0.19440
    -0.12388
    -0.26493
     0.06419
    -0.14738
     0.05636
    -0.09253
    -0.15522
    -0.08470
    -0.01417
    -0.31978
    -0.09253
     0.04852
    -0.07686
    -0.05335
    -0.05335
    -0.04551
    -0.13955
    -0.17873
     0.01718
     0.00150
     0.00150
    -0.12388
    -0.25709
    -0.04551
    -0.05335
    -0.12388
    -0.10820
     0.06419
    -0.19440
    -0.00633
     0.09554
     0.07203
    -0.16306
    -0.11604
    -0.11604
    -0.05335
     0.05636
     0.09554
    -0.13171
     0.12688
    -0.02201
    -0.01417
    -0.31195
     0.09554
     0.04852
    -0.17089
    -0.03768
    -0.06119
     0.04068
    -0.24142
    -0.08470
    -0.05335
     0.01718
     0.04852
    -0.11604
    -0.19440
    -0.08470
    -0.13171
    -0.28060
     0.03285
     0.08770
     0.04852
     0.22875
     0.34630
     0.29144
     0.46384
     0.47951
     1.39635
     2.05459
     1.78032
     0.11905
     0.39331
     0.08770
    -0.62539
    -1.40118
    -0.17873
    -0.00633
    -1.59708
    -1.33065
    -1.59708
    -1.69895
    -2.00457
    -3.01544
    -1.23662
    -1.40901
    -2.05158
    -2.77251
    -3.28187
    -2.28667
    -1.36983
    -0.69592
     0.35413
     0.94185
     0.60489
     0.15823
     0.40899
     0.46384
     0.59706
     0.54220
     0.72243
     1.02021
     1.32582
     1.50606
     1.36500
     1.22395
     1.01237
     1.02805
     0.78512
     0.88699
     0.60489
     0.33846
     0.36981
     0.28361
     0.15039
    -0.08470
    -0.14738
    -0.11604
     0.00934
     0.04852
    -0.08470
    -0.15522
    -0.07686
    -0.10820
    -0.26493
     0.00934
    -0.01417
    -0.29627
    -0.16306
     0.07987
    -0.05335
     0.02501
    -0.32762
    -0.22575
    -0.00633
     0.07987
     0.00934
    -0.11604
    -0.09253
    -0.07686
    -0.17089
     0.04852
    -0.02201
    -0.20224
    -0.04551
     0.00150
     0.19741
    -0.22575
    -0.27276
    -0.19440
     0.04068
     0.04852
     0.02501
    -0.17089
    -0.13955
    -0.16306
    -0.07686
    -0.15522
     0.22092
    -0.20224
    -0.14738
    -0.04551
    -0.03768
    -0.14738
    -0.19440
    -0.31978
    -0.10820
     0.00934
     0.07203
    -0.21791
    -0.38247
    -0.21007
    -0.14738
    -0.14738
    -0.09253
    -0.21007
    -0.30411
    -0.29627
    -0.18657
    -0.05335
    -0.15522
    -0.38247
    -0.43732
    -0.31978
     0.07203
    -0.05335
    -0.46867
    -0.34329
    -0.30411
    -0.28060
    -0.14738
    -0.07686
    -0.39814
    -0.51569
    -0.15522
    -0.07686
    -0.13171
    -0.50785
    -0.43732
    -0.21791
    -0.06119
    -0.21007
    -0.33545
    -0.31978
    -0.25709
    -0.28844
    -0.13955
    -0.10820
    -0.12388
    -0.44516
    -0.21007
    -0.28060
    -0.13171
    -0.32762
    -0.33545
    -0.35113
    -0.28844
    -0.17873
    -0.12388
    -0.40598
    -0.42949
    -0.42165
    -0.50785
    -0.20224
    -0.37463
    -0.67241
    -0.34329
    -0.21007
    -0.03768
    -0.31195
    -0.36680
    -0.32762
    -0.15522
     0.06419
    -0.00633
    -0.08470
     0.44033
     0.71460
     1.12992
     2.04675
     2.02325
     1.57658
     1.89787
     3.44160
     7.10111
     9.16987
     4.11551
    -2.47474
    -6.27530
    -6.25963
    -1.69112
     1.04372
     1.68629
    -0.21007
    -2.23182
    -4.34759
    -5.45250
    -6.23612
    -6.88652
    -5.96185
    -4.80209
    -3.25052
    -2.65497
    -1.76948
    -0.85264
     0.05636
     0.81647
     0.82431
     1.24746
     1.05939
     1.05939
     1.02805
     1.34933
     1.22395
     0.79296
     0.65191
     0.80863
     0.84781
     0.61273
     0.21308
     0.18174
     0.18957
     0.31495
     0.12688
     0.00934
    -0.17873
    -0.09253
    -0.10820
     0.23659
     0.18957
    -0.06119
    -0.23358
    -0.04551
     0.08770
     0.02501
    -0.27276
    -0.10820
    -0.06902
     0.07203
     0.12688
    -0.02984
    -0.17089
    -0.09253
    -0.27276
     0.04852
     0.15039
    -0.15522
    -0.06119
    -0.09253
    -0.03768
     0.07203
    -0.11604
    -0.10820
    -0.10820
    -0.04551
     0.15823
    -0.06902
    -0.21007
    -0.10820
    -0.22575
    -0.03768
     0.31495
    -0.02984
    -0.31195
    -0.05335
     0.11905
     0.02501
    -0.03768
    -0.29627
    -0.19440
    -0.06902
     0.07987
     0.09554
    -0.01417
    -0.27276
    -0.16306
    -0.29627
     0.16606
     0.15823
    -0.23358
    -0.17873
    -0.06902
     0.02501
     0.04068
    -0.12388
    -0.10820
    -0.17089
     0.06419
     0.14256
    -0.10820
    -0.18657
    -0.22575
    -0.28844
     0.17390
     0.12688
    -0.14738
    -0.22575
     0.02501
    -0.01417
    -0.04551
    -0.13955
    -0.17089
    -0.12388
    -0.05335
     0.11905
    -0.05335
     0.18174
    -0.10037
    -0.39814
     0.11905
     0.22875
     0.13472
    -0.17089
    -0.06902
    -0.04551
    -0.02201
     0.02501
     0.05636
    -0.06902
    -0.17089
     0.15823
     0.01718
     0.15039
     0.01718
    -0.28844
     0.15039
     0.44033
     0.23659
    -0.13171
    -0.07686
     0.02501
     0.11905
     0.06419
     0.08770
     0.14256
    -0.06119
     0.07987
     0.01718
    -0.02201
    -0.22575
    -0.22575
    -0.24926
     0.12688
     0.07987
    -0.25709
    -0.09253
    -0.26493
    -0.11604
    -0.15522
    -0.21791
    -0.18657
    -0.36680
    -0.05335
    -0.09253
    -0.07686
    -0.21791
    -0.25709
    -0.49218
    -0.09253
    -0.00633
    -0.15522
    -0.20224
    -0.21007
    -0.17089
    -0.05335
    -0.02984
     0.20524
     0.16606
     0.46384
     0.83998
     1.19261
     1.46687
     1.95272
     2.43856
     2.67365
     2.28968
     2.76768
     4.19388
     7.10111
    11.01138
    10.47852
    -0.72726
    -8.50078
   -12.51292
    -6.14992
     4.42112
     5.04019
     1.99190
    -2.31801
    -5.64057
    -7.29401
    -7.09810
    -7.18430
    -6.87085
    -5.51519
    -4.01064
    -2.80386
    -1.59708
    -0.71159
     0.07203
     0.44033
     0.55787
     0.70676
     0.86349
     0.73811
     0.63624
     0.30712
     0.41682
     0.36197
     0.16606
     0.23659
    -0.02984
     0.11905
    -0.01417
    -0.11604
     0.00934
     0.06419
    -0.05335
    -0.02201
    -0.05335
     0.00934
     0.00934
    -0.28844
     0.14256
     0.19741
     0.00150
    -0.03768
    -0.01417
    -0.09253
    -0.10820
    -0.04551
    -0.08470
    -0.06119
    -0.10820
    -0.02201
    -0.14738
     0.00934
    -0.17089
    -0.24142
    -0.16306
    -0.01417
    -0.15522
    -0.21791
    -0.21791
    -0.19440
    -0.24142
    -0.30411
    -0.13955
     0.00934
    -0.10037
    -0.13955
    -0.12388
    -0.19440
    -0.15522
    -0.17089
    -0.28844
    -0.06119
     0.10337
    -0.16306
    -0.02201
    -0.19440
    -0.09253
    -0.06902
    -0.15522
    -0.05335
    -0.06119
    -0.15522
    -0.12388
    -0.31978
     0.05636
    -0.05335
    -0.28060
    -0.10037
    -0.02201
    -0.19440
     0.07203
    -0.15522
    -0.12388
    -0.17089
    -0.11604
    -0.09253
    -0.03768
    -0.00633
    -0.01417
    -0.02984
    -0.06902
     0.11905
    -0.31978
    -0.13955
     0.00934
    -0.06119
    -0.05335
     0.08770
     0.04068
    -0.13171
    -0.23358
    -0.02201
     0.05636
     0.02501
    -0.03768
    -0.14738
    -0.17089
    -0.04551
    -0.09253
    -0.04551
    -0.06902
    -0.12388
    -0.17089
    -0.06902
    -0.01417
    -0.20224
    -0.28844
    -0.42949
    -0.10037
    -0.17873
    -0.14738
    -0.28844
    -0.38247
    -0.28060
    -0.26493
    -0.40598
    -0.41382
    -0.22575
    -0.50785
    -0.33545
    -0.42165
    -0.31978
    -0.42949
    -0.49218
    -0.52352
    -0.62539
    -0.29627
    -0.41382
    -0.48434
    -0.53920
    -0.45300
    -0.76645
    -0.42165
    -0.41382
    -0.57838
    -0.44516
    -0.39814
    -0.50785
    -0.48434
    -0.62539
    -0.46083
    -0.16306
    -0.33545
    -0.40598
    -0.60972
    -0.52352
    -0.25709
    -0.44516
    -0.44516
    -0.29627
    -0.39814
    -0.41382
    -0.14738
    -0.21007
    -0.38247
    -0.70376
    -0.39031
     0.00150
     0.11905
     0.30712
     0.44817
     0.27577
     0.51869
     1.20044
     2.17997
     2.81470
     5.53387
     8.30789
     5.11855
    -0.60188
    -3.83040
    -7.26266
    -2.56094
     2.28184
     3.51996
     2.52476
     0.41682
    -2.14562
    -4.33192
    -4.85695
    -4.90396
    -4.15169
    -3.62666
    -3.13298
    -2.04375
    -1.26796
    -0.78995
    -0.40598
    -0.31978
    -0.00633
     0.25226
     0.40115
     0.32279
     0.19741
     0.15039
     0.11121
     0.11905
     0.25226
     0.14256
    -0.10820
    -0.12388
     0.15039
     0.13472
    -0.09253
    -0.10037
    -0.22575
     0.08770
     0.10337
     0.21308
    -0.02201
    -0.20224
    -0.10037
    -0.18657
    -0.11604
     0.22875
    -0.08470
    -0.18657
     0.00934
     0.05636
    -0.07686
    -0.15522
    -0.33545
    -0.02984
     0.00934
     0.14256
    -0.17873
    -0.33545
    -0.17089
    -0.08470
    -0.30411
     0.11905
    -0.02201
    -0.28844
    -0.17873
    -0.05335
    -0.09253
    -0.28844
    -0.46867
    -0.04551
    -0.06902
     0.00934
     0.11121
    -0.16306
    -0.32762
    -0.27276
    -0.10820
     0.09554
     0.11121
    -0.35113
    -0.30411
    -0.17873
     0.02501
    -0.06902
    -0.21007
    -0.23358
    -0.15522
    -0.07686
    -0.05335
    -0.21007
    -0.23358
    -0.31978
    -0.35896
     0.00934
    -0.03768
    -0.17873
    -0.32762
    -0.10037
     0.00150
    -0.06902
    -0.31195
    -0.24142
    -0.24926
    -0.14738
    -0.02201
    -0.06902
    -0.25709
    -0.30411
    -0.31978
    -0.10037
     0.18174
    -0.10820
    -0.37463
    -0.31195
     0.00934
    -0.05335
    -0.21007
    -0.39031
    -0.21007
    -0.13955
     0.07203
     0.09554
    -0.27276
    -0.17873
    -0.33545
    -0.11604
     0.13472
    -0.09253
    -0.39031
    -0.10820
    -0.10037
    -0.00633
    -0.11604
    -0.24142
    -0.32762
    -0.15522
     0.00150
    -0.08470
    -0.10037
    -0.35113
    -0.29627
    -0.14738
     0.08770
    -0.09253
    -0.30411
    -0.25709
    -0.15522
    -0.29627
    -0.18657
    -0.56270
    -0.46867
    -0.36680
    -0.30411
    -0.62539
    -1.98889
    -2.96058
    -1.81650
    -1.55007
    -1.19744
    -1.69895
    -1.69895
    -1.87135
    -1.55007
    -2.05158
    -1.32282
    -0.85264
    -0.28060
    -0.76645
    -0.72726
     0.09554
     1.15343
     0.76162
     0.85565
     1.15343
     1.20044
     1.71763
     2.04675
     1.67845
     1.31015
     0.97319
     1.02021
     0.98887
     0.86349
     0.77729
     0.73027
     0.83998
     0.83214
     0.63624
     0.23659
     0.07203
    -0.08470
     0.47951
     0.18957
    -0.02984
    -0.14738
    -0.24142
    -0.06119
    -0.10037
    -0.03768
    -0.17089
    -0.17089
    -0.21791
     0.01718
    -0.04551
    -0.25709
    -0.15522
    -0.44516
    -0.01417
     0.16606
    -0.26493
    -0.25709
    -0.16306
    -0.15522
     0.02501
    -0.10820
    -0.13171
    -0.24142
    -0.26493
    -0.19440
    -0.07686
    -0.23358
    -0.31195
    -0.27276
    -0.31195
     0.07203
    -0.17873
    -0.35113
    -0.21791
    -0.18657
    -0.10037
    -0.18657
    -0.30411
    -0.30411
    -0.32762
    -0.05335
     0.04068
    -0.12388
    -0.20224
    -0.32762
    -0.39031
     0.04068
     0.03285
    -0.35896
    -0.24142
    -0.35113
    -0.03768
    -0.02984
    -0.15522
    -0.18657
    -0.40598
    -0.09253
     0.03285
    -0.06119
    -0.17873
    -0.56270
    -0.60972
     0.11905
     0.15823
    -0.11604
    -0.17089
    -0.35896
    -0.05335
    -0.22575
    -0.11604
    -0.17089
    -0.24142
    -0.25709
     0.00934
    -0.10037
    -0.09253
    -0.11604
    -0.33545
    -0.12388
     0.06419
    -0.09253
    -0.10820
    -0.25709
    -0.20224
    -0.24926
    -0.17089
    -0.25709
    -0.13955
    -0.08470
    -0.10820
    -0.03768
    -0.05335
    -0.21791
    -0.73510
    -0.28844
     0.06419
    -0.02201
    -0.21007
    -0.19440
    -0.24926
    -0.19440
    -0.12388
    -0.27276
    -0.11604
    -0.16306
     0.02501
    -0.18657
    -0.07686
    -0.11604
    -0.28844
    -0.46083
     0.01718
     0.08770
     0.08770
    -0.06119
    -0.13955
     0.05636
     0.18174
    -0.89966
    -1.80866
    -1.31498
    -0.84481
    -1.53439
    -1.18960
    -1.87135
    -0.20224
    -0.78212
    -1.41685
    -1.96539
    -1.19744
    -0.84481
    -0.76645
    -0.60972
    -0.53920
    -0.06119
     0.90267
     0.78512
     1.24746
     1.05939
     0.71460
     0.81647
     1.02021
     1.05156
     0.99670
     1.09857
     0.95752
     0.64407
     0.51869
     0.46384
     0.19741
     0.18174
     0.07987
     0.02501
     0.04852
    -0.20224
    -0.08470
    -0.27276
    -0.22575
    -0.23358
    -0.41382
    -0.14738
    -0.24142
    -0.24926
    -0.14738
    -0.10037
    -0.31978
    -0.37463
    -0.21007
    -0.13171
    -0.10820
    -0.13171
    -0.03768
    -0.18657
    -0.02984
    -0.21007
    -0.31195
    -0.17089
    -0.03768
    -0.36680
    -0.11604
    -0.10037
    -0.28060
    -0.34329
    -0.28844
    -0.13955
    -0.24926
    -0.20224
    -0.37463
    -0.32762
    -0.07686
    -0.21791
    -0.42165
    -0.27276
    -0.14738
    -0.21791
    -0.33545
    -0.18657
    -0.63323
    -0.52352
    -0.30411
    -0.30411
    -0.24926
    -0.21007
    -0.43732
    -0.35896
    -0.28844
    -0.21007
    -0.28844
    -0.41382
    -0.10820
    -0.13171
    -0.11604
    -0.07686
    -0.12388
    -0.14738
    -0.20224
    -0.20224
     0.11905
     0.12688
    -0.08470
    -0.28060
    -0.13171
    -0.10037
     0.00934
    -0.17873
    -0.13171
     0.09554
    -0.17089
     0.15039
    -0.03768
    -0.04551
    -0.02984
    -0.14738
     0.13472
     0.22092
     0.16606
    -0.02201
     0.00150
     0.10337
     0.21308
    -0.07686
     0.17390
     0.26793
     0.00150
     0.18957
     0.21308
     0.05636
     0.08770
    -0.00633
    -0.10820
     0.40115
     0.21308
     0.14256
    -0.07686
     0.04852
     0.04068
     0.04068
     0.10337
     0.16606
    -0.02201
    -0.10820
     0.11905
     0.09554
     0.09554
    -0.13171
    -0.17873
     0.00150
     0.04068
     0.26010
     0.31495
    -0.07686
    -0.17873
    -0.02984
    -0.02984
    -0.17873
     0.20524
     0.65191
     0.36981
    -0.39814
    -0.62539
    -0.76645
    -0.58621
    -0.27276
    -0.10037
    -0.03768
    -1.24445
    -2.68632
    -2.01240
    -0.85264
     0.55787
     1.45120
    -0.13171
    -0.53920
    -0.06119
    -0.40598
     0.25226
     0.30712
     0.72243
     1.20044
     1.43553
     1.57658
     1.47471
     1.14559
     0.93401
     0.94185
     0.63624
     0.60489
     0.57355
     0.22092
     0.10337
     0.29144
     0.28361
     0.13472
    -0.24142
    -0.13955
     0.27577
     0.26793
     0.06419
    -0.16306
    -0.20224
    -0.08470
    -0.03768
     0.18174
     0.13472
    -0.17873
    -0.21791
     0.07987
     0.04852
    -0.04551
    -0.36680
    -0.23358
    -0.06902
     0.04068
     0.14256
    -0.05335
    -0.20224
    -0.17089
     0.02501
    -0.10820
     0.24443
    -0.13171
    -0.34329
     0.00934
    -0.00633
     0.07987
    -0.19440
    -0.20224
    -0.02201
    -0.02201
     0.17390
     0.03285
    -0.20224
    -0.21007
    -0.14738
    -0.10037
     0.16606
     0.05636
    -0.13955
    -0.07686
     0.01718
     0.08770
    -0.09253
    -0.18657
    -0.06902
    -0.05335
     0.11121
    -0.00633
    -0.00633
    -0.09253
     0.01718
    -0.13955
     0.04852
     0.15039
    -0.09253
    -0.01417
     0.04068
     0.11905
     0.08770
    -0.17089
    -0.17089
     0.13472
     0.20524
     0.17390
     0.21308
    -0.16306
    -0.20224
    -0.02984
     0.02501
     0.24443
     0.11121
    -0.18657
     0.04852
     0.08770
     0.15039
    -0.02201
    -0.28060
     0.05636
     0.07203
     0.16606
     0.11121
    -0.08470
    -0.11604
    -0.02201
    -0.08470
     0.36981
     0.15823
    -0.12388
    -0.00633
     0.01718
     0.31495
     0.07203
    -0.09253
    -0.13171
     0.11121
     0.16606
     0.16606
     0.07987
    -0.10037
    -0.15522
    -0.16306
     0.22092
     0.15039
    -0.23358
    -0.17089
    -0.13171
     0.07203
     0.10337
     0.00150
     0.07203
     0.07987
     0.48735
     0.62840
     0.43249
     0.23659
     0.72243
     0.21308
    -0.35113
    -0.39031
    -0.50785
     0.26793
     0.56571
     0.58138
     0.09554
    -0.68025
     0.13472
     0.76162
     0.83214
     0.33846
     1.20828
     1.35717
     2.16430
     5.22042
     3.99013
    -0.76645
    -4.92747
    -5.31145
    -0.81346
     3.16733
     3.00277
     1.19261
    -0.92317
    -2.55310
    -3.21134
    -3.14082
    -2.92140
    -2.52176
    -2.15345
    -1.63626
    -1.23662
    -0.55487
    -0.34329
    -0.43732
    -0.30411
    -0.05335
     0.15039
     0.00150
    -0.13955
    -0.05335
     0.00150
     0.17390
     0.29928
     0.06419
    -0.06902
    -0.00633
    -0.23358
     0.09554
     0.34630
    -0.10037
     0.02501
    -0.13171
    -0.14738
     0.29928
    -0.02984
    -0.10037
    -0.26493
    -0.10820
     0.03285
     0.11905
    -0.03768
    -0.22575
    -0.17089
    -0.05335
     0.22875
     0.06419
    -0.18657
    -0.10820
    -0.15522
     0.02501
    -0.12388
    -0.02201
    -0.17089
     0.02501
     0.02501
     0.08770
    -0.11604
    -0.17873
    -0.22575
    -0.24926
     0.13472
     0.15823
    -0.11604
    -0.14738
    -0.10037
     0.07203
    -0.06119
    -0.14738
    -0.19440
    -0.08470
     0.00934
    -0.04551
    -0.02984
    -0.20224
    -0.22575
    -0.26493
     0.11121
     0.14256
     0.00150
    -0.06119
    -0.02984
     0.00150
     0.00934
     0.01718
     0.01718
    -0.11604
     0.06419
     0.08770
     0.18957
     0.00150
     0.12688
    -0.20224
     0.13472
     0.32279
     0.21308
    -0.02201
    -0.07686
     0.11121
     0.22875
     0.18174
     0.18957
     0.07203
     0.04068
     0.09554
     0.26793
     0.11905
     0.04068
    -0.19440
     0.04068
     0.28361
     0.27577
    -0.01417
     0.03285
    -0.10820
     0.02501
    -0.06119
     0.04852
     0.01718
    -0.11604
    -0.04551
     0.04852
     0.07203
     0.25226
     0.15039
     0.03285
     0.36197
     0.50302
     0.49518
     0.28361
     0.42466
     0.32279
    -0.11604
     0.04852
    -0.07686
    -0.05335
    -0.02984
    -0.13955
    -0.63323
    -0.31978
    -0.42165
    -0.46867
    -1.33849
    -0.98586
    -0.64107
     0.01718
     1.12992
     2.07810
     1.39635
     3.88043
     4.73457
     4.36627
    -1.62843
    -5.54653
    -4.70022
    -0.24142
     3.97446
     3.73938
     2.05459
    -0.17089
    -1.73030
    -2.94491
    -3.37590
    -3.18000
    -2.82737
    -2.08293
    -1.58925
    -1.01720
    -0.75077
    -0.43732
    -0.18657
     0.04852
     0.03285
    -0.10037
    -0.13171
     0.19741
     0.12688
     0.14256
    -0.00633
    -0.04551
     0.01718
     0.01718
     0.07987
     0.06419
    -0.06902
     0.03285
    -0.03768
     0.18957
     0.03285
    -0.01417
    -0.30411
     0.09554
     0.08770
    -0.07686
     0.12688
     0.18174
    -0.16306
    -0.15522
    -0.13955
     0.08770
     0.04068
    -0.06119
    -0.11604
    -0.02984
     0.01718
     0.00150
    -0.19440
    -0.21007
     0.12688
    -0.06902
    -0.01417
    -0.03768
    -0.00633
    -0.11604
    -0.10820
    -0.18657
    -0.03768
    -0.01417
    -0.16306
    -0.15522
    -0.10037
     0.11905
    -0.10820
    -0.19440
     0.03285
    -0.10820
    -0.10037
    -0.02984
    -0.15522
    -0.15522
    -0.10820
    -0.10820
    -0.00633
     0.12688
    -0.02984
    -0.11604
     0.05636
    -0.13171
    -0.10037
    -0.06902
    -0.05335
     0.22875
    -0.12388
     0.01718
    -0.10820
    -0.02984
    -0.09253
    -0.06119
     0.07203
     0.04852
     0.00150
    -0.24142
    -0.11604
    -0.07686
     0.11121
    -0.14738
     0.03285
     0.15823
    -0.17089
     0.04068
     0.00934
    -0.03768
    -0.28844
    -0.06119
     0.03285
     0.12688
     0.21308
    -0.16306
    -0.05335
     0.11905
     0.18957
    -0.10037
    -0.06119
     0.00934
    -0.05335
    -0.03768
     0.08770
     0.04852
    -0.04551
    -0.18657
    -0.00633
     0.11121
     0.15823
     0.01718
    -0.15522
    -0.17873
    -0.04551
    -0.02201
    -0.22575
     0.00150
    -0.03768
    -0.19440
    -0.00633
     0.04068
    -0.05335
    -0.45300
     0.02501
    -0.01417
     0.12688
     0.26793
    -0.01417
     0.00150
    -0.12388
     0.29928
     0.40115
     0.83214
     0.70676
     0.50302
     0.71460
     0.62840
     0.28361
    -0.27276
    -0.08470
     0.98103
     1.13775
     0.35413
     0.98887
     1.49822
     0.81647
     0.40115
     1.48255
     2.22699
     5.25176
     6.96789
     6.57608
     0.95752
    -7.34886
    -8.99446
    -2.64714
     2.51693
     3.84908
     2.90090
    -0.32762
    -2.98409
    -4.29274
    -4.82560
    -4.59052
    -4.26139
    -3.36023
    -2.61579
    -1.73030
    -1.04855
    -0.54703
    -0.17089
    -0.05335
     0.00934
     0.31495
     0.60489
     0.40115
     0.02501
     0.05636
     0.08770
     0.07987
     0.12688
     0.16606
     0.07203
    -0.10820
     0.00934
     0.13472
     0.33846
     0.00934
    -0.33545
     0.16606
     0.16606
     0.37764
    -0.06119
    -0.06119
    -0.00633
    -0.09253
    -0.05335
     0.28361
     0.19741
    -0.19440
     0.00150
     0.09554
     0.17390
     0.00934
    -0.23358
    -0.18657
     0.11121
     0.02501
     0.04852
     0.02501
    -0.29627
    -0.12388
    -0.13171
     0.20524
     0.16606
    -0.39031
    -0.26493
    -0.08470
     0.15823
     0.04852
    -0.28844
    -0.18657
     0.00934
     0.04852
     0.13472
    -0.08470
    -0.50001
    -0.42165
    -0.15522
     0.06419
     0.18174
    -0.18657
    -0.34329
    -0.14738
    -0.22575
    -0.25709
    -0.48434
    -0.35896
    -0.38247
    -0.47651
    -0.39814
    -0.54703
    -0.62539
    -0.72726
    -0.83697
    -0.81346
    -0.60188
    -0.82913
    -0.87615
    -0.66457
    -0.66457
    -0.60972
    -0.80563
    -0.86048
    -0.68808
    -0.46867
    -0.17089
    -0.25709
    -0.14738
    -0.48434
    -0.08470
    -0.21007
     0.17390
     0.18174
    -0.16306
    -0.07686
     0.03285
     0.21308
     0.27577
    -0.10820
    -0.20224
     0.04068
     0.30712
     0.22092
    -0.11604
    -0.16306
    -0.24142
    -0.12388
     0.04068
     0.23659
    -0.11604
    -0.22575
    -0.02984
     0.03285
     0.08770
    -0.12388
    -0.20224
    -0.08470
     0.04068
     0.23659
     0.25226
     0.28361
     0.22092
     0.32279
     0.52653
     1.08290
     0.92618
     0.64407
     1.04372
     1.84301
     2.15646
     1.38068
     0.45600
     1.24746
     1.72547
     3.62183
     2.46991
     0.66758
     2.19564
     2.57962
     0.96536
    -1.65977
    -4.26139
    -3.43076
    -1.22095
    -0.23358
    -0.10037
    -1.40118
    -2.11427
    -2.80386
    -3.28970
    -3.28970
    -3.04678
    -2.33369
    -1.82433
    -1.35416
    -0.71159
     0.01718
     0.36981
     0.09554
     0.26010
     0.51869
     0.37764
     0.45600
     0.19741
     0.29144
     0.17390
     0.47951
     0.45600
     0.26010
    -0.01417
     0.01718
    -0.00633
     0.11121
     0.40115
     0.18174
    -0.06119
    -0.04551
    -0.06902
     0.17390
     0.00934
    -0.10820
    -0.24142
     0.16606
     0.25226
     0.04068
    -0.07686
    -0.21791
    -0.13955
    -0.18657
     0.16606
     0.13472
    -0.20224
    -0.12388
    -0.06902
     0.10337
     0.11905
    -0.06902
    -0.19440
    -0.04551
     0.21308
    -0.00633
     0.13472
    -0.02984
    -0.10037
    -0.35113
     0.29928
     0.30712
     0.00934
     0.03285
    -0.05335
     0.16606
     0.11905
     0.00934
    -0.04551
     0.05636
     0.01718
     0.08770
     0.24443
     0.14256
     0.11121
    -0.35896
     0.01718
     0.27577
     0.05636
    -0.19440
    -0.03768
     0.11905
     0.02501
    -0.09253
     0.05636
     0.04068
    -0.02984
     0.07203
     0.04068
     0.15039
    -0.11604
    -0.13955
     0.03285
     0.26010
     0.11905
    -0.11604
     0.08770
     0.08770
     0.04852
    -0.00633
    -0.06119
    -0.05335
    -0.01417
     0.05636
     0.11121
     0.08770
    -0.10820
    -0.14738
    -0.21791
     0.11121
     0.07203
    -0.21007
     0.02501
    -0.17873
    -0.18657
    -0.14738
    -0.05335
    -0.10820
    -0.09253
    -0.01417
    -0.06902
     0.11905
     0.06419
     0.08770
    -0.22575
     0.33846
     0.65191
     0.66758
     0.87916
     0.89483
     1.12208
     1.89787
     2.53260
     2.07810
     0.43249
     0.93401
     0.51086
     0.24443
    -0.07686
     0.37764
    -0.11604
    -1.62843
    -1.39334
    -1.03288
    -0.02201
    -1.06422
    -3.72853
    -3.68151
    -3.46994
    -2.90573
    -1.92620
    -1.40901
    -1.11907
    -1.15826
    -0.62539
    -0.39814
    -0.52352
    -0.62539
    -0.10820
     0.43249
     0.30712
     0.65974
     0.57355
     0.76945
     0.71460
     0.71460
     0.91834
     0.84781
     0.58138
     0.31495
     0.47168
     0.49518
     0.29144
     0.28361
     0.63624
     0.54220
     0.40899
     0.52653
     0.53437
     0.44817
     0.31495
     0.25226
     0.33846
     0.31495
     0.34630
     0.22875
     0.26793
     0.23659
     0.18957
     0.06419
     0.22092
     0.36981
     0.18957
     0.15039
     0.15823
     0.15039
     0.07987
     0.11905
     0.25226
     0.21308
     0.16606
     0.26793
     0.22875
     0.29144
     0.14256
     0.07987
     0.00934
     0.22092
     0.26010
     0.22875
     0.18957
     0.04068
     0.11905
     0.15823
     0.29928
     0.18957
     0.12688
     0.07987
     0.08770
     0.20524
     0.22092
     0.23659
    -0.06902
     0.27577
     0.28361
     0.22092
     0.32279
     0.18957
     0.08770
     0.04852
     0.16606
     0.22875
     0.23659
     0.27577
     0.00150
     0.12688
     0.36197
     0.38548
    -0.00633
     0.15823
     0.18174
     0.17390
     0.22092
     0.22875
     0.18174
     0.12688
     0.05636
     0.29144
     0.38548
     0.26010
     0.11905
     0.10337
     0.15039
     0.32279
    -0.04551
     0.11905
     0.31495
     0.01718
     0.18174
     0.22092
     0.04068
     0.15823
    -0.11604
     0.01718
     0.08770
     0.18957
     0.04068
    -0.04551
    -0.02201
     0.05636
     0.00934
     0.03285
     0.24443
     0.11905
    -0.08470
     0.17390
     0.10337
     0.08770
     0.10337
     0.19741
     0.47168
     0.55787
     0.79296
     0.93401
     1.16910
     1.41202
     1.61576
     2.09377
     2.99494
     2.66581
     0.70676
     0.21308
     1.09074
     1.05939
     0.35413
     0.03285
     0.13472
    -0.14738
    -0.18657
    -0.71159
    -1.15826
    -2.31018
    -4.55917
    -4.41028
    -2.48257
    -2.12995
    -2.46690
    -2.11427
    -1.94188
    -1.75381
    -1.84784
    -1.71463
    -1.22095
    -0.85264
    -0.60188
    -0.27276
    -0.06902
     0.31495
     0.58922
     0.92618
     1.09857
     1.05939
     1.03588
     0.90267
     1.17693
     1.01237
     1.02805
     0.80863
     0.88699
     1.14559
     1.24746
     1.05156
     0.80863
     0.56571
     0.66758
     0.68325
     0.62840
     0.78512
     0.55787
     0.26793
     0.62840
     0.47951
     0.51086
     0.37764
     0.05636
     0.40899
     0.27577
     0.50302
     0.36197
     0.15039
     0.11121
     0.23659
     0.10337
     0.47951
     0.31495
     0.13472
     0.10337
     0.09554
     0.37764
     0.18174
    -0.17873
     0.11121
     0.15823
     0.24443
     0.25226
     0.19741
     0.03285
    -0.09253
    -0.02984
     0.15039
     0.15823
    -0.02201
     0.00150
     0.14256
     0.20524
    -0.00633
    -0.12388
    -0.02201
     0.15823
     0.18174
     0.21308
    -0.05335
     0.04852
    -0.07686
     0.08770
     0.11121
     0.22875
     0.09554
     0.04852
     0.34630
     0.44817
     0.15039
    -0.05335
     0.13472
     0.26010
     0.44817
     0.47951
     0.21308
     0.15039
     0.09554
     0.39331
     0.35413
     0.58922
     0.22875
    -0.06119
     0.29144
     0.44817
     0.33062
     0.26793
    -0.02201
     0.13472
     0.34630
     0.52653
     0.44033
     0.13472
     0.10337
     0.07203
     0.11121
     0.44033
     0.34630
     0.23659
     0.05636
     0.30712
     0.44817
     0.47168
     0.28361
     0.09554
     0.32279
     0.40899
     0.39331
     0.32279
     0.26793
     0.21308
     0.18957
     0.36197
     0.55787
     0.31495
     0.08770
     0.19741
     0.16606
     0.44817
     0.17390
     0.06419
    -0.03768
     0.32279
     0.31495
     0.41682
     0.32279
     0.14256
     0.13472
     0.36981
     0.60489
     0.61273
     0.43249
     0.72243
     1.04372
     1.23179
     0.91834
     1.02805
     1.32582
     1.06723
     0.96536
     0.29928
     0.66758
     1.46687
     2.59529
     1.52173
    -0.43732
    -0.20224
     0.58922
     1.78816
     4.86779
     7.20298
     6.82684
     0.55004
    -8.41459
   -10.78112
    -4.04198
     2.45424
     3.55131
     2.79903
    -0.31978
    -2.49825
    -3.67368
    -4.33192
    -4.35543
    -3.89309
    -2.90573
    -1.84784
    -1.00153
    -0.48434
    -0.17089
     0.43249
     0.66758
     1.02021
     0.91834
     0.71460
     0.53437
     0.44817
     0.65191
     0.84781
     0.47951
     0.29928
     0.29144
     0.25226
     0.68325
     0.46384
     0.30712
     0.24443
     0.26793
     0.51869
     0.51869
     0.23659
     0.23659
     0.12688
     0.13472
     0.42466
     0.67542
     0.11121
     0.11905
     0.08770
     0.27577
     0.36981
     0.11121
     0.00150
     0.10337
     0.21308
     0.25226
     0.33062
     0.12688
     0.25226
    -0.09253
     0.27577
     0.36981
    -0.02984
     0.06419
     0.11905
     0.18957
     0.11905
     0.11121
     0.18174
     0.24443
     0.33062
     0.08770
     0.07987
     0.07987
     0.02501
    -0.17873
     0.19741
     0.48735
     0.07203
    -0.00633
     0.06419
     0.09554
     0.08770
    -0.00633
    -0.13955
     0.07203
    -0.13171
     0.22875
     0.13472
     0.01718
    -0.15522
    -0.23358
     0.00934
     0.43249
     0.16606
    -0.13955
    -0.11604
    -0.04551
     0.17390
     0.12688
     0.03285
    -0.06119
     0.03285
     0.23659
     0.29144
     0.15039
    -0.10037
    -0.21007
    -0.15522
     0.26010
     0.23659
    -0.09253
    -0.18657
    -0.17089
    -0.13955
     0.07987
    -0.10820
    -0.24142
    -0.27276
    -0.05335
    -0.17873
    -0.28060
    -0.19440
    -0.28844
    -0.59405
    -0.10820
    -0.00633
     0.05636
    -0.06119
    -0.17089
    -0.14738
    -0.06902
    -0.17873
    -0.05335
     0.03285
     0.05636
     0.14256
     0.08770
     0.24443
     0.15823
    -0.06119
     0.07987
     0.18957
     0.20524
     0.11905
     0.12688
     0.16606
     0.07987
     0.04068
     0.14256
     0.21308
     0.19741
     0.28361
     0.11905
     0.25226
     0.13472
     0.18957
     0.35413
     0.97319
     1.01237
     0.64407
     1.03588
     1.39635
     1.31799
     0.44817
     0.24443
     0.58138
     1.31015
     2.73634
     1.06723
    -0.83697
     0.55787
     1.13775
     3.77072
     5.29878
     3.77072
    -1.43252
    -5.95402
    -6.64360
    -2.38070
     0.40115
     1.34933
     1.17693
    -0.97019
    -2.25533
    -3.17216
    -3.44643
    -3.24269
    -3.15649
    -2.61579
    -1.67545
    -1.03288
    -0.66457
    -0.19440
     0.04852
     0.22092
     0.32279
     0.35413
     0.58138
     0.32279
     0.34630
     0.02501
     0.28361
     0.31495
     0.11905
    -0.00633
    -0.06119
     0.23659
     0.22092
     0.17390
     0.16606
    -0.05335
     0.00150
    -0.02201
    -0.00633
     0.16606
     0.08770
    -0.02984
    -0.20224
     0.08770
     0.11121
     0.04068
    -0.10820
     0.09554
    -0.05335
    -0.04551
     0.03285
    -0.07686
    -0.11604
    -0.10037
    -0.11604
    -0.06902
     0.19741
     0.02501
    -0.05335
    -0.06902
    -0.05335
    -0.02984
    -0.21007
     0.01718
     0.08770
    -0.07686
     0.07203
     0.21308
     0.22875
    -0.06119
     0.05636
     0.01718
     0.14256
     0.22092
    -0.01417
     0.11121
     0.18174
     0.18174
    -0.06902
     0.07203
     0.38548
     0.13472
     0.08770
     0.06419
     0.19741
    -0.05335
    -0.00633
     0.17390
     0.15823
     0.15039
     0.09554
    -0.02984
     0.18957
     0.19741
     0.08770
    -0.05335
     0.05636
     0.11905
     0.11121
     0.13472
     0.11905
     0.02501
    -0.10820
     0.04068
     0.24443
     0.07203
    -0.05335
     0.00150
    -0.05335
     0.07987
     0.13472
    -0.19440
     0.15039
    -0.02201
     0.05636
     0.24443
     0.13472
    -0.02201
    -0.20224
    -0.06902
    -0.05335
     0.21308
     0.29144
    -0.11604
    -0.10820
    -0.02201
     0.16606
     0.01718
     0.07987
    -0.06119
    -0.14738
    -0.03768
     0.15039
     0.11905
     0.04852
    -0.13955
     0.12688
     0.32279
     0.51869
     0.41682
     0.47951
     0.94968
     1.36500
     1.41986
     1.74898
     2.62663
     2.40722
     0.90267
     0.56571
     0.84781
     0.36981
     0.25226
     0.76162
     0.52653
    -0.76645
    -0.91533
    -0.82130
     0.38548
    -0.35113
    -3.10164
    -3.86958
    -3.02327
    -3.02327
    -2.27883
    -1.82433
    -1.40118
    -1.03288
    -1.18960
    -1.02504
    -0.75861
    -0.52352
    -0.74294
    -0.35896
    -0.07686
     0.32279
     0.26010
     0.56571
     1.05156
     0.97319
     0.85565
     1.09074
     0.86349
     0.80863
     0.46384
     0.58922
     0.59706
     0.69109
     0.58138
     0.31495
     0.31495
     0.28361
     0.38548
     0.33062
     0.40899
     0.30712
    -0.00633
     0.18174
     0.30712
     0.34630
     0.21308
    -0.05335
    -0.05335
     0.32279
     0.21308
     0.18957
    -0.05335
     0.02501
     0.02501
     0.11121
     0.20524
     0.33846
    -0.04551
    -0.12388
     0.00150
     0.33062
     0.17390
    -0.03768
    -0.12388
     0.02501
     0.27577
     0.34630
     0.16606
    -0.14738
    -0.06902
     0.04068
     0.05636
     0.17390
     0.15823
    -0.21007
    -0.04551
     0.14256
     0.29928
     0.00150
    -0.20224
    -0.06119
     0.07203
     0.20524
    -0.03768
    -0.07686
    -0.16306
    -0.15522
    -0.14738
     0.17390
     0.15039
    -0.19440
    -0.00633
    -0.06119
     0.01718
    -0.02984
    -0.21007
    -0.26493
     0.04852
     0.21308
     0.02501
    -0.14738
    -0.11604
    -0.08470
    -0.10037
     0.13472
     0.18957
    -0.10820
    -0.21007
    -0.03768
     0.04852
     0.08770
    -0.21007
    -0.09253
     0.06419
     0.40115
     0.19741
    -0.06902
    -0.20224
    -0.09253
     0.03285
     0.11905
     0.26793
     0.03285
    -0.12388
     0.19741
     0.13472
     0.18957
    -0.04551
    -0.22575
    -0.02201
     0.00934
     0.29144
     0.07203
    -0.10820
    -0.12388
     0.00934
     0.05636
     0.29928
     0.15823
    -0.29627
    -0.13171
    -0.02984
     0.24443
     0.04852
    -0.28844
    -0.19440
     0.15823
     0.28361
     0.35413
     0.32279
     0.17390
     0.08770
     0.59706
     1.16910
     1.62360
     1.27881
     1.69412
     2.48558
     2.36020
     0.89483
     0.42466
     0.63624
     0.90267
     0.66758
    -0.53920
    -0.27276
    -0.81346
    -1.58141
    -1.23662
     0.07203
    -0.95451
    -2.74901
    -3.28970
    -3.26620
    -3.51695
    -2.73333
    -2.37287
    -1.65977
    -1.09557
    -0.71159
    -0.68808
    -0.58621
    -0.64107
    -0.63323
    -0.37463
    -0.04551
     0.52653
     0.27577
     0.45600
     0.61273
     0.73027
     0.99670
     0.85565
     0.55004
     0.68325
     0.80863
     0.65974
     0.40115
     0.27577
     0.28361
     0.19741
     0.17390
     0.42466
     0.47951
     0.04852
     0.01718
     0.21308
     0.43249
     0.07987
    -0.13955
    -0.24926
    -0.02984
     0.06419
     0.11121
    -0.05335
    -0.17089
    -0.17873
    -0.34329
     0.09554
     0.33062
    -0.24926
    -0.31978
    -0.27276
    -0.16306
     0.02501
    -0.06119
    -0.31195
    -0.27276
     0.00150
     0.15039
     0.13472
     0.04852
    -0.23358
    -0.38247
    -0.14738
     0.21308
     0.09554
    -0.09253
     0.05636
    -0.05335
     0.17390
     0.16606
     0.10337
     0.03285
     0.04852
     0.18174
     0.15823
     0.15823
    -0.02984
    -0.01417
    -0.15522
     0.27577
     0.35413
     0.08770
     0.20524
    -0.02201
     0.19741
     0.01718
    -0.01417
     0.13472
     0.07203
     0.18174
     0.18957
     0.26010
     0.32279
     0.26793
     0.09554
     0.29928
     0.55787
     0.22092
     0.20524
     0.18174
     0.39331
     0.40115
     0.32279
     0.38548
     0.33846
     0.43249
     0.42466
     0.35413
     0.27577
     0.24443
     0.14256
     0.21308
     0.60489
     0.28361
     0.23659
     0.20524
     0.36197
     0.36197
     0.23659
     0.16606
     0.12688
     0.29144
     0.26010
     0.25226
     0.13472
     0.30712
     0.07203
     0.15039
     0.42466
     0.36981
     0.03285
     0.20524
     0.04068
     0.22875
     0.18174
     0.21308
     0.07987
     0.02501
     0.16606
     0.33846
     0.26010
     0.36981
     0.10337
     0.07203
     0.50302
     0.91050
     0.80080
     0.80863
     0.70676
     1.02805
     1.41986
     1.67845
     1.28664
     0.92618
     0.84781
     1.67062
     3.35540
     3.12031
     0.72243
     0.69109
     2.10944
     4.56218
     7.33619
     6.49772
    -1.15042
    -9.85645
    -9.82510
    -2.86655
     2.08593
     2.19564
     1.23962
    -1.84784
    -3.90876
    -5.17039
    -5.29577
    -5.02151
    -4.24572
    -3.01544
    -2.14562
    -1.15826
    -0.54703
     0.09554
     0.47951
     0.73811
     0.78512
     0.96536
     0.89483
     0.83214
     0.58922
     0.60489
     0.56571
     0.35413
     0.29928
     0.55787
     0.52653
     0.22875
     0.35413
     0.30712
     0.23659
     0.33846
     0.11121
     0.36981
     0.15039
     0.02501
     0.19741
     0.15039
     0.21308
     0.22875
    -0.15522
     0.24443
     0.32279
     0.11905
     0.11905
    -0.02201
    -0.09253
    -0.02201
    -0.00633
     0.00934
    -0.10820
     0.02501
    -0.02984
     0.08770
     0.02501
     0.11121
    -0.29627
    -0.31195
     0.09554
    -0.13171
     0.05636
    -0.02984
    -0.23358
    -0.12388
    -0.13171
     0.04852
     0.11121
    -0.15522
    -0.17873
    -0.29627
    -0.02201
    -0.02201
    -0.16306
    -0.24926
     0.02501
     0.00150
    -0.02201
     0.16606
     0.04068
    -0.15522
    -0.17873
    -0.18657
     0.08770
     0.10337
     0.06419
     0.00150
    -0.17089
     0.11121
     0.04068
     0.02501
     0.15823
     0.04852
    -0.17089
     0.17390
     0.13472
    -0.05335
    -0.01417
    -0.13171
     0.01718
     0.18174
     0.33062
     0.07987
     0.00934
    -0.00633
    -0.06119
    -0.17089
     0.09554
     0.01718
    -0.03768
    -0.02201
     0.08770
     0.06419
     0.02501
    -0.13171
    -0.12388
     0.00150
     0.11905
     0.02501
    -0.14738
    -0.06902
     0.08770
    -0.16306
    -0.17089
     0.28361
     0.04852
    -0.00633
     0.15823
    -0.03768
     0.20524
     0.04852
     0.07203
     0.44033
     0.74594
     1.09074
     1.08290
     1.31015
     1.99974
     2.75201
     2.74418
     2.31318
     3.84125
     5.36931
     8.22169
     7.80637
     4.00581
    -1.68328
    -8.93961
    -7.71716
    -0.49218
     2.86956
     2.65014
    -0.29627
    -3.53263
    -4.83344
    -6.26746
    -6.94921
    -6.84734
    -6.26746
    -4.46514
    -3.28970
    -1.91837
    -1.18960
    -0.64890
     0.02501
     0.68325
     0.85565
     0.80863
     0.77729
     0.73811
     1.00454
     0.87916
     0.92618
     0.86349
     0.39331
     0.53437
     0.65974
     0.58138
     0.55004
     0.35413
     0.22092
     0.29928
     0.54220
     0.46384
     0.15823
     0.12688
    -0.08470
    -0.06119
     0.06419
     0.18174
    -0.00633
    -0.06119
    -0.06119
    -0.00633
     0.01718
    -0.13955
    -0.13955
    -0.13955
     0.07987
    -0.11604
    -0.11604
    -0.24926
    -0.15522
    -0.25709
    -0.19440
     0.11121
    -0.02201
    -0.22575
    -0.03768
     0.04068
    -0.07686
    -0.20224
    -0.29627
    -0.17873
    -0.10820
     0.04852
    -0.09253
    -0.25709
    -0.02984
    -0.14738
    -0.13171
     0.01718
    -0.02201
    -0.39031
    -0.21007
    -0.05335
     0.11121
    -0.31978
    -0.21791
    -0.21007
    -0.03768
     0.18174
    -0.10820
    -0.27276
    -0.32762
    -0.08470
    -0.10037
     0.02501
     0.04068
    -0.31978
    -0.02201
     0.15823
     0.07987
     0.08770
    -0.30411
    -0.28844
     0.01718
     0.15823
     0.07987
    -0.02984
    -0.17873
    -0.13955
    -0.02201
     0.05636
     0.29144
    -0.00633
    -0.35113
    -0.07686
     0.02501
     0.11905
    -0.01417
    -0.34329
    -0.12388
    -0.07686
     0.28361
    -0.03768
     0.00150
    -0.10820
    -0.23358
    -0.13955
     0.13472
     0.05636
    -0.34329
    -0.16306
    -0.13955
     0.07987
     0.13472
    -0.28060
    -0.10037
    -0.05335
    -0.20224
     0.11121
    -0.21791
    -0.18657
    -0.17089
    -0.23358
     0.06419
     0.13472
    -0.08470
    -0.18657
    -0.06902
    -0.06119
     0.04852
    -0.21791
    -0.19440
     0.11121
     0.29928
     0.49518
     0.56571
     0.77729
     0.91050
     0.90267
     0.92618
     1.03588
     1.14559
     0.55004
     0.56571
     0.88699
     1.92921
     2.75201
     1.87436
    -0.24926
     0.22092
     0.86349
     1.77249
     4.92264
     6.10591
     5.35363
    -1.67545
    -9.11201
    -9.72323
    -3.18000
     2.10161
     2.73634
     1.51389
    -1.87919
    -3.86175
    -4.71589
    -4.84127
    -4.33192
    -3.61099
    -2.89006
    -2.20047
    -1.57357
    -0.71159
     0.37764
     0.58922
     0.44033
     0.29928
     0.60489
     0.69893
     0.51086
     0.28361
     0.26010
     0.22875
     0.33846
     0.41682
     0.30712
     0.00150
    -0.07686
    -0.25709
     0.18957
     0.11905
    -0.10820
    -0.40598
    -0.30411
    -0.30411
    -0.20224
    -0.35896
    -0.48434
    -0.62539
    -0.68808
    -0.50785
    -0.50785
    -0.85264
    -0.80563
    -0.92317
    -0.77428
    -0.40598
    -0.57838
    -0.71943
    -0.73510
    -0.52352
    -0.48434
    -0.46867
    -0.53136
    -0.39031
    -0.31978
    -0.17873
    -0.12388
    -0.13955
    -0.23358
    -0.17873
    -0.16306
     0.12688
     0.12688
    -0.13955
    -0.14738
     0.11121
     0.16606
    -0.04551
    -0.22575
     0.13472
    -0.06902
     0.28361
     0.05636
    -0.02201
    -0.05335
    -0.27276
    -0.19440
     0.13472
     0.15823
    -0.28060
    -0.19440
    -0.01417
     0.14256
    -0.06119
    -0.22575
    -0.18657
    -0.24926
     0.08770
     0.01718
    -0.05335
    -0.18657
    -0.08470
    -0.42949
     0.06419
     0.15039
     0.02501
    -0.24926
    -0.17089
    -0.10037
     0.06419
    -0.06902
    -0.15522
    -0.03768
    -0.12388
     0.18957
     0.22092
     0.14256
     0.00150
    -0.14738
    -0.09253
     0.35413
     0.27577
     0.07203
     0.14256
     0.01718
     0.20524
     0.24443
     0.17390
     0.03285
     0.06419
     0.10337
     0.10337
     0.15039
     0.09554
     0.08770
    -0.06902
     0.12688
     0.29144
     0.08770
     0.15039
     0.14256
    -0.02201
    -0.03768
    -0.05335
     0.08770
    -0.03768
     0.02501
     0.11121
     0.03285
    -0.04551
    -0.07686
    -0.25709
     0.05636
     0.15823
    -0.08470
    -0.02201
     0.18174
     0.17390
     0.44033
     0.46384
     0.77729
     0.95752
     1.22395
     1.03588
     1.00454
     1.14559
    -0.22575
    -0.31195
    -0.13171
     0.13472
     1.26313
     1.66278
    -1.58925
    -2.49825
    -1.22878
     0.15039
     1.58442
     1.18477
    -0.24142
    -2.15345
    -3.45427
    -2.90573
    -1.44820
    -0.64107
    -0.08470
     0.40115
    -0.24926
    -0.86832
    -1.26013
    -1.25229
    -1.40118
    -1.33849
    -0.95451
    -0.82913
    -0.58621
    -0.12388
     0.04068
     0.26793
     0.33846
     0.17390
    -0.24926
     0.12688
     0.35413
     0.32279
     0.26793
     0.37764
     0.21308
     0.17390
     0.13472
     0.32279
     0.09554
     0.02501
    -0.06902
    -0.01417
     0.12688
    -0.01417
    -0.35113
    -0.03768
    -0.04551
    -0.10820
    -0.05335
    -0.19440
    -0.20224
    -0.22575
    -0.39031
    -0.23358
    -0.17089
    -0.18657
    -0.35113
    -0.42165
    -0.15522
    -0.15522
    -0.32762
    -0.39031
    -0.24926
    -0.37463
    -0.26493
    -0.31978
    -0.11604
    -0.31978
    -0.49218
    -0.28060
    -0.20224
    -0.22575
    -0.12388
    -0.31978
    -0.35896
    -0.24926
    -0.22575
    -0.50001
    -0.30411
    -0.13171
    -0.29627
    -0.24926
    -0.29627
    -0.21007
    -0.21007
    -0.38247
    -0.26493
    -0.28844
    -0.47651
    -0.29627
    -0.35896
    -0.31978
    -0.20224
    -0.48434
    -0.48434
    -0.11604
    -0.39031
    -0.23358
    -0.28060
    -0.42165
    -0.44516
    -0.42949
    -0.36680
    -0.23358
    -0.44516
    -0.43732
    -0.35896
    -0.25709
    -0.18657
    -0.54703
    -0.57054
    -0.23358
    -0.46083
    -0.37463
    -0.22575
    -0.40598
    -0.41382
    -0.45300
    -0.31978
    -0.10037
    -0.17089
    -0.29627
    -0.25709
    -0.29627
    -0.21791
    -0.22575
    -0.33545
    -0.21791
    -0.15522
    -0.27276
     0.05636
    -0.13955
    -0.26493
    -0.55487
    -0.35896
    -0.18657
    -0.11604
    -0.22575
    -0.39031
    -0.43732
    -0.23358
    -0.21791
    -0.28060
    -0.19440
    -0.12388
    -0.43732
    -0.05335
    -0.00633
     0.27577
     0.18957
     0.31495
     1.09074
     1.40418
     1.17693
     1.65494
     1.71763
     1.36500
     1.01237
     0.61273
    -0.25709
    -0.47651
    -0.90750
    -0.18657
    -0.55487
    -1.38551
    -2.45123
    -2.66281
    -2.59228
    -2.38070
    -3.32889
    -3.90093
    -4.13602
    -3.53263
    -2.89006
    -2.38070
    -1.78515
    -1.55007
    -1.01720
    -0.54703
    -0.22575
    -0.15522
     0.14256
     0.04068
     0.36197
     0.92618
     0.99670
     1.20044
     0.95752
     0.91834
     1.09857
     0.99670
     0.55787
     0.55004
     0.54220
     0.33846
     0.51869
     0.58138
     0.33846
    -0.04551
     0.02501
     0.32279
     0.29928
     0.40899
     0.07203
    -0.20224
    -0.13955
     0.07203
    -0.20224
     0.07987
    -0.17873
    -0.36680
    -0.28060
     0.01718
    -0.15522
    -0.42949
    -0.54703
    -0.43732
    -0.25709
    -0.10820
    -0.26493
    -0.53920
    -0.55487
    -0.24926
    -0.39814
    -0.11604
    -0.17089
    -0.32762
    -0.53136
    -0.24142
    -0.21791
    -0.14738
    -0.41382
    -0.41382
    -0.22575
    -0.13955
    -0.05335
    -0.22575
    -0.45300
    -0.24926
    -0.28060
    -0.31978
    -0.19440
    -0.24926
    -0.57838
    -0.21791
    -0.09253
    -0.20224
    -0.39814
    -0.28844
    -0.21007
    -0.15522
    -0.09253
    -0.27276
    -0.45300
    -0.45300
    -0.17089
    -0.35113
     0.07203
    -0.21791
    -0.25709
    -0.20224
    -0.06119
    -0.18657
    -0.35113
    -0.49218
    -0.31978
    -0.13171
    -0.03768
    -0.13955
    -0.36680
    -0.39031
    -0.13955
    -0.28060
    -0.02984
    -0.22575
    -0.43732
    -0.47651
    -0.07686
    -0.13171
    -0.03768
    -0.52352
    -0.36680
    -0.14738
    -0.02201
    -0.04551
    -0.28060
    -0.50001
    -0.30411
    -0.40598
    -0.08470
     0.06419
    -0.29627
    -0.48434
    -0.26493
    -0.04551
    -0.13955
    -0.35113
    -0.51569
    -0.41382
    -0.17089
    -0.01417
    -0.19440
    -0.27276
    -0.48434
    -0.24142
    -0.28060
     0.17390
    -0.19440
    -0.46083
    -0.36680
    -0.10820
     0.06419
    -0.07686
    -0.14738
     0.06419
     0.40899
     0.93401
     1.00454
     1.17693
     1.10641
     1.05939
     1.04372
     1.58442
     1.12208
    -0.36680
    -0.14738
     0.84781
     1.52956
     1.98406
    -0.80563
    -2.09860
    -1.82433
    -0.64107
     1.31799
     2.08593
     0.73027
    -2.09076
    -4.72373
    -5.22525
    -2.89789
    -0.97019
    -0.41382
    -0.02201
    -0.60972
    -1.15042
    -1.84001
    -1.88702
    -1.91837
    -1.53439
    -0.89966
    -0.66457
    -0.48434
    -0.09253
     0.29144
     0.44033
     0.81647
     0.83998
     0.30712
     0.47168
     0.68325
     0.58138
     0.47951
     0.21308
     0.25226
     0.36981
     0.43249
     0.50302
     0.24443
     0.09554
     0.10337
     0.15823
     0.47951
     0.31495
    -0.02201
     0.03285
     0.20524
     0.44033
     0.26793
     0.03285
     0.12688
     0.04852
     0.33846
     0.23659
     0.29144
     0.03285
     0.13472
    -0.03768
     0.24443
     0.44033
     0.10337
     0.07203
     0.00934
     0.14256
     0.24443
     0.15039
     0.05636
     0.00150
     0.09554
     0.20524
     0.32279
     0.21308
    -0.06119
    -0.17089
     0.07987
     0.33846
     0.29928
     0.07987
     0.02501
     0.09554
     0.18174
     0.18957
     0.21308
     0.07203
     0.15823
     0.23659
     0.09554
     0.07987
     0.06419
    -0.00633
    -0.08470
     0.36981
     0.22092
     0.08770
     0.11121
     0.11121
     0.11905
     0.03285
    -0.01417
     0.17390
     0.10337
     0.04852
     0.04852
     0.27577
     0.08770
     0.06419
     0.06419
     0.30712
     0.27577
    -0.06119
     0.08770
     0.07987
     0.20524
     0.12688
     0.22092
     0.07987
     0.02501
     0.26793
     0.29928
     0.21308
     0.00934
     0.07987
    -0.05335
     0.18174
     0.38548
     0.30712
     0.01718
     0.07987
     0.19741
     0.39331
     0.18957
     0.12688
     0.01718
     0.14256
     0.16606
     0.21308
     0.26010
     0.08770
    -0.10037
     0.10337
     0.21308
     0.16606
     0.14256
    -0.08470
    -0.03768
     0.05636
     0.00934
    -0.00633
     0.04852
     0.00934
     0.00934
     0.17390
     0.24443
     0.19741
     0.33062
     0.33062
     0.86349
     0.99670
     0.99670
     0.87916
     1.11424
     1.09074
     1.21612
     0.83998
     0.73811
     1.78032
     2.86956
     3.51996
     2.23482
     0.86349
     1.30231
     3.92744
     6.71713
     7.43023
     0.83998
    -8.51646
   -10.45200
    -3.88526
     1.92921
     2.68149
     1.74898
    -1.49521
    -3.84608
    -5.04502
    -5.39764
    -5.07636
    -4.17520
    -3.50128
    -2.23965
    -1.16609
    -0.57838
     0.04852
     0.69109
     0.71460
     1.03588
     0.86349
     0.87916
     0.90267
     0.90267
     0.95752
     0.77729
     0.70676
     0.68325
     0.40899
     0.55004
     0.69893
     0.66758
     0.37764
     0.61273
     0.26793
     0.40115
     0.41682
     0.42466
     0.38548
     0.26793
     0.29928
     0.13472
     0.30712
     0.22875
     0.12688
    -0.06119
     0.29928
     0.33062
     0.12688
     0.18174
     0.12688
    -0.01417
    -0.04551
    -0.06902
     0.26010
     0.09554
     0.20524
     0.04068
     0.09554
     0.11905
     0.26010
    -0.13171
     0.05636
     0.28361
    -0.03768
     0.04852
     0.21308
     0.03285
     0.04852
    -0.15522
     0.27577
     0.17390
     0.15823
     0.08770
     0.74594
     0.69109
     0.18957
    -0.12388
    -0.01417
     0.11121
     0.31495
     0.36981
     0.46384
     0.27577
     0.22875
     0.04852
     0.04068
     0.08770
     0.22092
     0.07987
    -0.02984
    -0.18657
     0.01718
     0.03285
    -0.02984
     0.19741
     0.00934
    -0.05335
     0.12688
     0.11121
     0.22092
     0.07203
     0.04852
     0.12688
     0.32279
     0.10337
     0.08770
     0.11121
     0.14256
     0.02501
     0.00150
     0.29928
     0.24443
     0.10337
     0.13472
     0.25226
     0.21308
     0.05636
     0.06419
     0.16606
     0.17390
     0.27577
    -0.02201
     0.02501
     0.07987
     0.19741
     0.00150
     0.00934
     0.12688
     0.00150
     0.05636
     0.14256
    -0.02201
    -0.02201
    -0.16306
     0.01718
     0.18174
     0.15039
     0.10337
    -0.12388
     0.05636
     0.11905
     0.25226
     0.19741
     0.40899
     0.34630
     0.67542
     0.89483
     1.16910
     1.26313
     1.42769
     1.79600
     1.77249
     1.20828
     1.90570
     3.26920
     4.13119
     4.31925
     2.13295
     4.04499
     6.04322
     5.59656
    -1.24445
    -9.19037
    -8.12465
    -1.42469
     1.88219
     2.16430
    -0.53136
    -3.53263
    -4.77075
    -5.70326
    -5.96185
    -5.52302
    -4.30058
    -3.50912
    -2.28667
    -1.36200
    -0.73510
     0.21308
     0.58922
     0.87132
     0.96536
     0.90267
     1.04372
     1.23962
     1.17693
     1.02805
     0.79296
     0.86349
     0.92618
     0.82431
     0.69109
     1.12208
     0.58138
     0.74594
     0.73027
     0.64407
     0.48735
     0.49518
     0.41682
     0.51086
     0.58922
     0.55787
     0.37764
     0.20524
     0.41682
     0.18957
     0.30712
     0.47951
     0.33062
     0.20524
     0.29144
     0.26010
     0.29928
     0.01718
     0.07987
     0.17390
     0.18957
     0.28361
     0.15823
     0.02501
     0.01718
     0.26010
    -0.10037
     0.27577
     0.07203
    -0.28844
    -0.08470
     0.08770
     0.24443
     0.11905
    -0.17873
    -0.13955
    -0.02201
     0.04852
    -0.00633
    -0.10820
    -0.25709
    -0.09253
    -0.14738
     0.04852
     0.06419
    -0.53920
    -0.35113
    -0.21791
    -0.07686
    -0.12388
    -0.40598
    -0.59405
    -0.29627
    -0.24926
    -0.33545
    -0.46867
    -0.53920
    -0.55487
    -0.40598
    -0.40598
    -0.18657
    -0.42949
    -0.54703
    -0.53136
    -0.24926
    -0.16306
    -0.45300
    -0.42949
    -0.37463
    -0.31195
     0.00150
    -0.21791
    -0.15522
    -0.27276
    -0.21007
    -0.26493
     0.10337
     0.03285
    -0.20224
    -0.08470
    -0.02984
     0.16606
     0.04852
     0.04852
     0.00150
     0.15823
     0.29928
     0.18174
     0.03285
    -0.04551
     0.05636
     0.02501
     0.27577
     0.29144
    -0.02201
     0.07987
     0.17390
     0.28361
     0.10337
    -0.06119
    -0.02201
     0.10337
     0.29928
     0.10337
     0.12688
    -0.00633
     0.00150
     0.01718
     0.22875
     0.23659
     0.00934
    -0.10820
    -0.06902
     0.01718
     0.15039
     0.00150
    -0.09253
    -0.16306
     0.15823
     0.19741
     0.09554
     0.04852
    -0.26493
    -0.21791
    -0.06119
     0.34630
    -0.00633
    -0.16306
     0.00934
     0.22092
     0.28361
     0.14256
     0.11905
     0.02501
     0.35413
     0.74594
     0.89483
     1.08290
     1.27881
     1.33366
     1.09857
     1.07506
     0.17390
    -0.41382
     0.35413
     0.63624
     1.63143
     1.99974
    -2.25533
    -2.62363
    -1.22095
     0.46384
     1.82734
     2.43073
     0.47168
    -0.42949
    -2.58445
    -3.21134
    -2.62363
    -0.98586
     0.04068
     0.83214
     0.87132
    -0.06119
    -0.54703
    -1.02504
    -1.26796
    -0.97019
    -0.87615
    -0.62539
    -0.31978
    -0.29627
    -0.05335
     0.47168
     0.82431
     0.62056
     0.53437
     0.40899
     0.62840
     0.80080
     0.51086
     0.40115
     0.41682
     0.47951
     0.51086
     0.48735
     0.38548
     0.15823
     0.18957
     0.26793
     0.56571
     0.35413
     0.12688
     0.07987
     0.26793
     0.30712
     0.12688
     0.09554
     0.21308
     0.14256
     0.39331
     0.36981
     0.18957
     0.11121
    -0.10820
    -0.04551
     0.33062
     0.39331
     0.09554
    -0.03768
     0.16606
     0.20524
     0.07203
     0.22875
     0.01718
    -0.04551
     0.02501
     0.06419
     0.20524
     0.19741
    -0.03768
    -0.14738
     0.14256
     0.33062
     0.10337
    -0.04551
     0.00150
     0.10337
     0.11905
     0.05636
     0.16606
     0.02501
    -0.02984
     0.33062
     0.24443
     0.23659
     0.09554
    -0.07686
     0.17390
     0.44033
     0.11121
     0.18174
     0.15039
     0.21308
     0.32279
     0.24443
     0.18174
     0.30712
     0.15823
     0.28361
     0.26010
     0.38548
     0.19741
     0.11121
     0.00150
     0.34630
     0.47168
     0.15039
     0.31495
     0.15039
     0.25226
     0.15823
     0.09554
     0.18174
     0.17390
     0.28361
     0.11905
     0.18174
     0.26010
     0.05636
     0.06419
     0.30712
     0.44033
     0.10337
     0.23659
    -0.02201
     0.07987
     0.26793
     0.11121
     0.21308
     0.16606
     0.32279
     0.22875
     0.21308
     0.12688
     0.09554
    -0.17089
     0.15039
     0.34630
     0.14256
    -0.03768
     0.07987
     0.00934
     0.18957
     0.07203
     0.07203
     0.00150
     0.08770
    -0.10037
     0.15823
     0.14256
     0.07203
     0.02501
    -0.11604
     0.44817
     0.51869
     0.69893
     0.77729
     0.98103
     0.94968
     1.38851
     1.40418
     1.31015
     1.27881
     1.22395
     0.13472
     0.13472
    -0.14738
    -0.42165
     0.34630
     0.17390
    -1.47170
    -2.52176
    -2.55310
    -0.48434
    -0.56270
    -1.47954
    -2.45907
    -2.73333
    -3.03895
    -1.87135
    -1.02504
    -0.54703
    -0.31195
     0.22875
    -0.02984
     0.34630
     0.56571
     0.42466
     0.68325
     0.89483
     0.87132
     1.08290
     1.20044
     1.25530
     1.24746
     1.23962
     1.16126
     0.97319
     0.90267
     0.99670
     0.46384
     0.69893
     0.68325
     0.65191
     0.50302
     0.53437
     0.26010
     0.36981
     0.16606
     0.29144
     0.36981
     0.27577
     0.19741
     0.21308
     0.05636
     0.14256
     0.07203
    -0.19440
     0.17390
     0.18174
     0.10337
     0.02501
     0.07987
     0.13472
    -0.11604
     0.11121
     0.06419
     0.18957
     0.04852
     0.01718
    -0.03768
     0.14256
     0.18174
    -0.19440
     0.04852
     0.21308
    -0.05335
     0.04852
     0.03285
     0.09554
    -0.23358
    -0.14738
     0.08770
    -0.01417
     0.03285
    -0.18657
    -0.19440
    -0.01417
     0.13472
    -0.22575
     0.02501
    -0.10037
    -0.17089
    -0.11604
     0.07987
    -0.13171
    -0.03768
    -0.24926
     0.07987
     0.08770
     0.07987
    -0.06119
    -0.19440
     0.07987
     0.04068
    -0.18657
     0.00150
     0.00934
    -0.09253
     0.07987
     0.11121
    -0.04551
    -0.03768
    -0.14738
    -0.13955
     0.03285
     0.15039
     0.07987
    -0.17089
    -0.07686
    -0.01417
     0.08770
    -0.13171
     0.18957
    -0.12388
    -0.13171
    -0.04551
    -0.00633
    -0.01417
    -0.23358
    -0.06902
    -0.11604
    -0.06902
     0.08770
     0.02501
    -0.10037
     0.00934
    -0.02201
    -0.18657
     0.00150
    -0.06902
    -0.21007
     0.04068
     0.09554
    -0.02201
    -0.15522
    -0.24926
    -0.09253
     0.00150
     0.07987
    -0.13171
    -0.23358
    -0.16306
    -0.12388
    -0.07686
    -0.05335
    -0.04551
    -0.10037
     0.00150
    -0.00633
    -0.03768
    -0.28060
    -0.40598
    -0.14738
     0.08770
    -0.10820
    -0.05335
    -0.11604
    -0.15522
     0.12688
     0.22875
     0.11121
     0.55787
     0.29928
     0.51869
     0.99670
     1.49038
     1.65494
     0.63624
     0.47168
    -0.44516
    -0.46083
     0.04068
    -0.31978
    -0.21791
     0.83214
    -1.72246
    -2.21614
    -1.22095
    -0.41382
     0.25226
     0.68325
     0.45600
    -0.07686
    -2.48257
    -2.55310
    -1.89486
    -0.39814
     0.46384
     1.16910
     0.91834
     0.16606
     0.01718
    -0.35113
    -0.48434
    -0.39031
    -0.73510
    -0.66457
    -0.26493
    -0.14738
    -0.00633
    -0.01417
     0.05636
     0.47168
     0.50302
     0.61273
     0.19741
     0.22092
     0.22875
     0.25226
     0.25226
     0.50302
     0.04852
     0.16606
     0.21308
     0.30712
     0.40115
     0.22875
     0.07987
     0.22875
     0.34630
     0.40899
     0.13472
    -0.04551
     0.06419
     0.10337
     0.11121
     0.33062
     0.09554
     0.00150
     0.15823
     0.23659
     0.14256
    -0.06119
    -0.17089
     0.06419
     0.28361
     0.44817
     0.19741
     0.02501
     0.04068
     0.21308
     0.34630
     0.35413
     0.28361
     0.09554
    -0.02201
     0.44033
     0.42466
     0.35413
     0.00150
     0.12688
     0.34630
     0.40899
     0.43249
     0.05636
     0.04068
     0.07987
     0.06419
     0.32279
     0.22875
    -0.02984
    -0.06902
     0.02501
     0.18957
     0.19741
     0.00150
    -0.02201
    -0.23358
     0.04852
     0.19741
     0.12688
    -0.22575
    -0.16306
    -0.14738
     0.11905
     0.15039
     0.06419
    -0.31195
    -0.08470
     0.04852
     0.04068
     0.00150
    -0.24926
    -0.22575
    -0.00633
     0.08770
     0.09554
     0.11121
    -0.16306
    -0.11604
    -0.04551
     0.04852
     0.01718
    -0.21007
    -0.02984
     0.07203
     0.03285
     0.16606
    -0.15522
    -0.33545
    -0.08470
     0.00934
     0.21308
     0.06419
    -0.17089
    -0.34329
    -0.23358
     0.02501
    -0.01417
    -0.35113
    -0.53920
    -0.19440
    -0.28060
    -0.28844
    -0.52352
    -0.73510
    -0.64890
    -0.49218
    -0.68808
    -0.74294
    -1.09557
    -1.42469
    -1.53439
    -1.17393
    -0.82913
    -1.24445
    -1.73030
    -1.45603
    -1.07989
    -0.98586
    -1.30714
    -1.48738
    -1.32282
    -0.90750
    -0.18657
     0.36981
     0.33846
     0.07987
     0.11121
     0.48735
     0.87916
     0.91050
     0.85565
     1.19261
     1.42769
     1.49038
     1.60793
     1.94488
     1.36500
     1.45904
     1.52173
     1.67062
     1.93705
     2.10944
     1.54524
     1.85868
     2.72067
     2.03892
     0.83214
    -1.05638
    -1.11907
     0.18957
     1.55307
     0.83998
    -0.78995
    -0.07686
    -0.86832
     0.23659
     0.43249
    -0.56270
    -1.53439
    -2.80386
    -2.38070
    -1.15042
    -0.75077
    -0.25709
    -0.05335
    -0.05335
    -0.33545
    -0.64107
    -0.81346
    -1.10340
    -0.90750
    -0.52352
    -0.29627
    -0.02984
    -0.10037
    -0.17089
     0.18957
     0.54220
     0.44033
     0.40115
     0.29928
     0.40115
     0.37764
     0.27577
     0.15039
     0.16606
     0.03285
     0.26010
     0.15039
     0.08770
    -0.15522
    -0.14738
    -0.10820
     0.15039
     0.26010
    -0.21791
    -0.17089
    -0.20224
    -0.10820
    -0.04551
    -0.19440
    -0.11604
    -0.24142
     0.00934
    -0.04551
    -0.16306
    -0.21791
    -0.32762
    -0.39031
    -0.02201
     0.05636
    -0.35896
    -0.31978
    -0.27276
    -0.00633
    -0.27276
    -0.13955
    -0.27276
    -0.21791
    -0.23358
    -0.13955
    -0.28844
    -0.02984
    -0.28844
    -0.33545
    -0.17089
     0.00934
    -0.10037
    -0.07686
    -0.20224
    -0.18657
    -0.16306
    -0.18657
     0.04852
    -0.09253
    -0.05335
    -0.14738
    -0.00633
     0.02501
    -0.27276
    -0.26493
    -0.28060
     0.04852
     0.09554
    -0.24926
    -0.15522
    -0.17873
    -0.19440
    -0.25709
    -0.02984
    -0.13171
    -0.18657
    -0.17089
    -0.13955
     0.00150
    -0.21007
    -0.21007
    -0.22575
    -0.07686
     0.10337
    -0.10820
    -0.05335
    -0.12388
     0.00934
    -0.17089
    -0.15522
    -0.14738
    -0.17089
    -0.07686
    -0.07686
    -0.08470
    -0.07686
    -0.10820
    -0.42949
    -0.01417
     0.01718
    -0.14738
    -0.13955
    -0.18657
    -0.33545
    -0.20224
    -0.21007
    -0.09253
    -0.27276
    -0.18657
    -0.27276
    -0.11604
    -0.25709
    -0.09253
    -0.31978
    -0.39814
    -0.10820
    -0.12388
    -0.25709
    -0.27276
    -0.30411
    -0.06902
    -0.11604
     0.15039
     0.14256
     0.26010
     0.23659
     0.49518
     0.83998
     1.09857
     1.41202
     1.49822
     2.28184
     2.86956
     1.82734
     1.32582
     1.87436
     1.65494
    -0.18657
    -0.21791
     0.09554
    -0.39814
    -1.64410
    -2.40421
    -3.14082
    -3.24269
    -3.64233
    -4.51215
    -3.71286
    -3.27403
    -4.15952
    -4.33976
    -4.30058
    -3.73637
    -3.03895
    -2.02024
    -0.97802
    -0.52352
    -0.10820
     0.28361
     0.64407
     0.80080
     1.25530
     0.86349
     1.39635
     1.57658
     1.26313
     1.40418
     1.52173
     1.21612
     1.13775
     0.82431
     0.79296
     0.86349
     0.67542
     0.47168
     0.18957
     0.28361
     0.33846
    -0.02984
     0.10337
     0.10337
     0.04068
    -0.21007
     0.14256
    -0.12388
    -0.21007
    -0.42165
    -0.24926
     0.00934
    -0.09253
    -0.23358
    -0.27276
    -0.18657
    -0.23358
    -0.13171
    -0.38247
    -0.23358
    -0.12388
    -0.24926
    -0.11604
    -0.14738
    -0.22575
    -0.28844
    -0.21791
    -0.15522
     0.04068
    -0.07686
    -0.21007
    -0.29627
    -0.17873
    -0.06119
    -0.37463
     0.01718
    -0.22575
    -0.16306
    -0.16306
    -0.05335
    -0.04551
    -0.31978
    -0.38247
    -0.19440
    -0.10037
     0.02501
    -0.35113
    -0.31978
    -0.09253
    -0.02984
    -0.26493
    -0.20224
    -0.08470
    -0.30411
    -0.25709
    -0.08470
     0.01718
    -0.28844
    -0.43732
    -0.16306
     0.04068
     0.02501
    -0.10820
    -0.20224
    -0.30411
    -0.11604
    -0.12388
     0.06419
    -0.08470
    -0.04551
     0.00150
     0.07987
     0.03285
     0.02501
    -0.06902
    -0.24142
     0.18174
    -0.04551
     0.13472
    -0.06902
    -0.20224
     0.01718
     0.04068
    -0.00633
    -0.04551
     0.01718
    -0.13171
     0.08770
     0.06419
     0.10337
    -0.11604
    -0.24926
    -0.14738
     0.02501
     0.08770
    -0.00633
    -0.07686
    -0.06902
    -0.07686
    -0.10820
     0.11121
     0.15823
    -0.09253
     0.15039
     0.44033
     0.42466
     0.48735
     0.46384
     0.84781
     1.34150
     1.74898
     1.92137
     1.92921
     2.37587
     2.94792
     2.21131
     2.10161
     2.27400
     0.26793
    -0.01417
     0.90267
     0.30712
    -0.83697
    -1.75381
    -2.48257
    -3.08596
    -3.03111
    -3.28970
    -3.62666
    -4.15169
    -3.90876
    -3.18000
    -3.68151
    -3.25836
    -3.28187
    -2.73333
    -1.81650
    -0.47651
     0.03285
     0.18174
     0.51086
     0.83998
     1.27097
     1.46687
     1.12992
     1.26313
     1.28664
     1.27097
     1.44337
     1.39635
     0.98887
     0.76945
     0.81647
     1.02021
     0.80863
     0.65191
     0.11905
     0.08770
     0.32279
     0.30712
     0.15039
    -0.00633
    -0.18657
    -0.04551
    -0.28060
     0.07987
     0.07987
    -0.21007
    -0.24142
    -0.05335
     0.15039
    -0.26493
    -0.22575
    -0.25709
    -0.03768
     0.16606
     0.07987
     0.02501
    -0.19440
    -0.10037
     0.00150
     0.15823
     0.28361
     0.04852
    -0.18657
     0.01718
     0.24443
     0.26010
     0.04068
    -0.06119
     0.12688
     0.21308
     0.31495
     0.09554
    -0.08470
    -0.10037
     0.00150
    -0.01417
     0.29928
     0.02501
    -0.19440
    -0.15522
     0.12688
     0.04852
    -0.15522
    -0.23358
    -0.19440
    -0.04551
     0.20524
    -0.13171
    -0.04551
    -0.27276
    -0.05335
    -0.14738
     0.30712
     0.04852
    -0.15522
    -0.24926
     0.00934
     0.26010
     0.07987
    -0.13955
    -0.17089
    -0.07686
     0.18957
     0.09554
     0.11121
    -0.12388
    -0.13171
    -0.21791
     0.29928
     0.17390
    -0.10037
    -0.17873
     0.00150
     0.05636
     0.22875
     0.01718
    -0.15522
    -0.05335
     0.04068
     0.22092
     0.20524
    -0.10820
    -0.14738
    -0.07686
    -0.00633
     0.29928
     0.18957
    -0.06902
    -0.05335
     0.00150
     0.16606
    -0.04551
    -0.06119
     0.00150
     0.17390
     0.18174
     0.27577
     0.21308
     0.13472
     0.22875
     0.14256
     0.63624
     0.69109
     0.82431
     1.34150
     1.75681
     2.54827
     2.44640
     2.66581
     3.72370
     5.73761
    10.04752
    12.03792
     6.00404
    -2.45907
   -11.78416
    -9.01014
    -0.67241
     4.32709
     3.80206
     0.67542
    -2.81953
    -5.34279
    -7.22348
    -8.14815
    -7.99143
    -6.91003
    -5.68758
    -4.03414
    -2.59228
    -1.30714
    -0.57838
     0.06419
     0.97319
     1.53740
     1.35717
     1.16910
     1.18477
     1.13775
     1.36500
     1.24746
     1.02021
     0.74594
     0.85565
     0.75378
     0.65974
     0.51869
     0.19741
     0.16606
    -0.05335
     0.39331
     0.33062
    -0.14738
    -0.23358
    -0.09253
     0.01718
    -0.13171
    -0.15522
    -0.13955
    -0.20224
    -0.04551
    -0.03768
    -0.06119
    -0.21791
    -0.17089
    -0.41382
     0.11905
     0.19741
    -0.14738
    -0.10820
    -0.28060
     0.00934
    -0.08470
    -0.00633
    -0.08470
    -0.12388
    -0.04551
    -0.01417
    -0.00633
     0.02501
    -0.20224
    -0.37463
     0.13472
     0.02501
    -0.11604
    -0.08470
    -0.06119
    -0.17089
    -0.04551
    -0.11604
    -0.09253
    -0.07686
    -0.10820
    -0.00633
    -0.00633
     0.07203
    -0.16306
    -0.35113
    -0.14738
     0.26010
     0.04068
    -0.14738
    -0.08470
    -0.14738
    -0.06119
     0.07987
    -0.06902
    -0.09253
    -0.06902
    -0.08470
    -0.06902
     0.07987
    -0.04551
    -0.19440
    -0.35896
     0.19741
     0.08770
    -0.04551
     0.03285
    -0.07686
    -0.10037
     0.00934
     0.00150
    -0.04551
     0.01718
     0.04852
    -0.11604
     0.20524
     0.00150
     0.00150
    -0.34329
     0.05636
     0.14256
     0.06419
     0.01718
    -0.11604
    -0.17873
    -0.09253
     0.02501
     0.12688
    -0.20224
    -0.03768
    -0.12388
     0.02501
     0.05636
    -0.25709
    -0.30411
    -0.14738
     0.11121
     0.08770
    -0.02984
     0.05636
    -0.07686
     0.00934
     0.08770
     0.18174
     0.51869
     0.62840
     0.93401
     1.04372
     1.10641
     1.67062
     2.33669
     2.43073
     3.28487
     5.17340
     6.99140
     8.92695
     5.85515
     0.06419
    -3.39941
    -7.53693
    -5.99320
    -0.13955
     2.47775
     2.06243
    -1.03288
    -3.84608
    -5.69542
    -7.23915
    -7.43506
    -6.96489
    -6.01671
    -4.46514
    -3.10164
    -1.72246
    -0.93101
     0.05636
     0.60489
     1.05156
     1.15343
     1.10641
     1.06723
     1.09074
     1.26313
     0.86349
     1.11424
     1.00454
     0.79296
     0.64407
     0.53437
     0.51869
     0.20524
     0.19741
     0.28361
     0.11121
     0.14256
     0.02501
    -0.14738
    -0.09253
    -0.17873
    -0.24142
    -0.31195
    -0.21007
    -0.30411
    -0.42165
    -0.39031
    -0.37463
    -0.39031
    -0.53920
    -0.52352
    -0.36680
    -0.40598
    -0.63323
    -0.64890
    -0.60972
    -0.35113
    -0.59405
    -0.68025
    -0.57838
    -0.53136
    -0.60972
    -0.54703
    -0.54703
    -0.71943
    -0.72726
    -0.64890
    -0.35896
    -0.42949
    -0.48434
    -0.60972
    -0.56270
    -0.39814
    -0.35896
    -0.55487
    -0.27276
    -0.32762
    -0.27276
    -0.29627
    -0.17873
    -0.19440
    -0.28844
    -0.30411
     0.01718
     0.04852
    -0.00633
    -0.08470
    -0.13171
    -0.03768
     0.13472
    -0.13955
    -0.07686
     0.04852
    -0.10820
    -0.10037
     0.12688
    -0.01417
    -0.17873
    -0.28060
    -0.21791
     0.11121
     0.00150
    -0.21791
    -0.18657
    -0.17089
    -0.07686
    -0.15522
    -0.11604
    -0.01417
    -0.15522
    -0.23358
    -0.06119
    -0.14738
     0.00934
    -0.39031
    -0.15522
    -0.05335
    -0.02984
     0.01718
    -0.33545
    -0.22575
    -0.16306
    -0.09253
    -0.12388
     0.08770
    -0.14738
    -0.26493
     0.04852
     0.03285
    -0.01417
    -0.25709
    -0.25709
    -0.04551
     0.18957
     0.07987
    -0.14738
    -0.24142
    -0.00633
    -0.11604
    -0.15522
     0.12688
     0.06419
    -0.11604
     0.16606
     0.29144
     0.40115
     0.47168
     0.50302
     0.70676
     0.92618
     1.97623
     2.34453
     1.82734
     0.55004
     0.71460
     1.30231
     1.90570
     2.36020
     0.83214
    -0.67241
     0.21308
     1.26313
     1.50606
     0.31495
    -2.73333
    -4.53566
    -3.25052
    -2.33369
    -1.82433
    -1.88702
    -2.24749
    -2.38854
    -2.70199
    -2.52176
    -2.45907
    -2.41989
    -1.99673
    -1.26796
    -0.74294
    -0.50785
    -0.13955
     0.18957
     0.73811
     1.00454
     0.76945
     0.76945
     0.58922
     0.73027
     0.51086
     1.00454
     0.66758
     0.40115
     0.46384
     0.71460
     0.58922
     0.39331
     0.65191
     1.12208
    -0.06902
     0.03285
     0.02501
    -0.11604
    -0.03768
     0.15039
    -0.02201
     0.15823
     0.08770
    -0.35896
    -0.52352
    -0.28060
    -0.11604
    -0.33545
    -0.57054
    -0.42165
    -0.39814
    -0.24926
    -0.12388
    -0.24142
    -0.31195
    -0.20224
    -0.33545
    -0.02201
     0.04852
    -0.28060
    -0.37463
    -0.12388
     0.03285
     0.00934
    -0.13955
    -0.29627
    -0.10037
     0.00150
     0.13472
    -0.04551
    -0.12388
    -0.27276
    -0.09253
    -0.02984
     0.26793
    -0.17089
    -0.21007
    -0.02984
     0.07987
     0.12688
    -0.05335
    -0.31195
    -0.02201
     0.03285
     0.21308
    -0.07686
    -0.06119
    -0.15522
    -0.08470
    -0.15522
     0.20524
     0.12688
    -0.19440
    -0.25709
     0.00150
     0.14256
    -0.12388
    -0.13955
    -0.09253
    -0.18657
     0.32279
     0.11121
     0.05636
    -0.06902
     0.05636
    -0.24142
     0.19741
     0.40899
    -0.17089
    -0.08470
     0.09554
     0.29144
     0.19741
     0.04068
    -0.14738
    -0.03768
     0.14256
     0.29928
     0.11121
    -0.14738
    -0.07686
    -0.16306
     0.02501
     0.24443
     0.04852
    -0.21791
    -0.03768
     0.04852
     0.13472
    -0.23358
    -0.22575
    -0.13955
    -0.06902
     0.02501
     0.06419
    -0.00633
    -0.27276
    -0.27276
    -0.32762
     0.29144
    -0.07686
    -0.28844
    -0.13955
    -0.22575
    -0.18657
    -0.04551
    -0.38247
    -0.26493
    -0.24926
    -0.03768
    -0.02201
    -0.24926
    -0.20224
    -0.35113
    -0.50001
    -0.00633
     0.03285
    -0.29627
    -0.31978
    -0.13955
     0.03285
     0.22092
    -0.05335
     0.15823
     0.28361
     0.66758
     0.98887
     1.02805
     1.25530
     1.32582
     1.35717
     1.89003
     3.12031
     2.61096
     1.70196
     1.05156
     1.33366
    -0.90750
    -1.73030
    -0.31978
    -0.28060
    -1.92620
    -2.36503
    -3.89309
    -3.97929
    -3.83824
    -5.10771
    -5.64840
    -3.61883
    -3.73637
    -4.39461
    -4.30058
    -3.75988
    -2.78035
    -2.09860
    -1.14258
    -0.73510
     0.14256
     0.71460
     0.91834
     1.21612
     1.49822
     1.40418
     1.56875
     2.08593
     2.06243
     1.75681
     1.60793
     1.45904
     1.72547
     1.70980
     1.26313
     0.87916
     0.81647
     0.77729
     0.58922
     0.50302
     0.40899
     0.15039
     0.02501
     0.10337
     0.31495
     0.03285
     0.01718
    -0.18657
    -0.02984
    -0.10820
    -0.05335
    -0.09253
    -0.13171
     0.00150
     0.02501
     0.07203
    -0.10037
    -0.13955
    -0.38247
    -0.28060
     0.26010
    -0.00633
    -0.10820
    -0.24926
    -0.02984
    -0.06119
    -0.00633
    -0.08470
    -0.03768
    -0.01417
     0.14256
    -0.00633
     0.14256
    -0.02201
     0.01718
    -0.15522
     0.40115
     0.36197
     0.17390
     0.11905
     0.16606
     0.04852
     0.18174
     0.15823
     0.13472
     0.08770
     0.08770
     0.14256
     0.17390
     0.19741
    -0.12388
    -0.27276
     0.24443
     0.22875
     0.02501
     0.00150
    -0.07686
    -0.08470
    -0.02201
     0.14256
    -0.10820
    -0.13171
     0.02501
    -0.01417
     0.07987
     0.16606
    -0.05335
    -0.47651
    -0.16306
     0.06419
     0.06419
    -0.15522
    -0.05335
    -0.14738
    -0.12388
    -0.06119
    -0.16306
    -0.05335
    -0.17089
    -0.15522
    -0.24142
     0.01718
    -0.10820
    -0.49218
    -0.26493
    -0.05335
     0.00150
    -0.15522
    -0.19440
    -0.38247
    -0.32762
    -0.28844
    -0.27276
    -0.10820
    -0.09253
    -0.23358
    -0.35113
    -0.17089
    -0.21007
    -0.24926
    -0.57054
    -0.14738
    -0.11604
    -0.32762
    -0.23358
    -0.24926
    -0.33545
    -0.30411
    -0.29627
    -0.24926
    -0.24142
    -0.44516
    -0.37463
    -0.21791
    -0.50785
    -0.29627
    -0.79779
    -0.34329
    -0.33545
    -0.35113
    -0.55487
    -0.39814
    -0.57838
    -0.64890
    -0.50785
    -0.30411
    -0.35896
    -0.33545
    -0.46083
    -0.32762
    -0.19440
    -0.11604
    -0.24926
     0.11905
     0.57355
     0.78512
     1.01237
     1.09074
     1.51389
     1.95272
     1.86652
     0.71460
     0.42466
     1.92921
     1.90570
    -1.38551
    -2.36503
    -0.12388
    -1.04071
    -0.99370
    -0.29627
    -0.28844
     0.04852
    -1.73030
    -2.52176
    -2.85871
    -5.52302
    -5.59355
    -2.97626
    -0.71943
    -0.13955
    -0.54703
    -1.04071
    -1.22095
    -1.48738
    -1.56574
    -1.23662
    -0.86832
    -0.57838
    -0.10037
     0.24443
     0.40115
     0.74594
     0.64407
     0.91834
     0.94968
     0.84781
     0.64407
     0.54220
     0.63624
     0.69893
     0.20524
     0.40115
     0.49518
     0.18174
     0.29928
     0.36981
     0.29144
    -0.04551
     0.08770
     0.12688
     0.26793
     0.29144
     0.11121
    -0.06902
     0.00934
     0.10337
    -0.02984
     0.07987
     0.23659
    -0.07686
     0.06419
     0.08770
     0.13472
     0.03285
    -0.22575
    -0.18657
     0.03285
     0.04852
     0.08770
    -0.15522
    -0.11604
    -0.03768
     0.13472
    -0.25709
     0.15823
    -0.05335
    -0.22575
     0.11121
    -0.00633
    -0.09253
    -0.20224
    -0.22575
    -0.06902
     0.01718
     0.08770
    -0.12388
    -0.33545
    -0.16306
     0.11121
    -0.22575
    -0.07686
    -0.05335
    -0.28060
    -0.01417
    -0.06119
     0.05636
    -0.17873
    -0.31195
    -0.14738
    -0.06902
     0.03285
    -0.16306
    -0.29627
    -0.04551
    -0.22575
    -0.07686
     0.38548
    -0.02201
    -0.39031
    -0.35896
     0.10337
     0.02501
    -0.13171
    -0.32762
    -0.17873
    -0.07686
     0.00934
     0.07987
    -0.19440
    -0.29627
    -0.34329
    -0.06902
    -0.15522
     0.01718
    -0.26493
    -0.24926
    -0.13955
     0.06419
    -0.13955
    -0.27276
    -0.28844
    -0.13955
     0.00934
     0.02501
    -0.16306
    -0.21791
    -0.39814
    -0.02984
    -0.21007
     0.08770
    -0.17089
    -0.31978
    -0.17873
     0.09554
    -0.05335
    -0.28844
    -0.36680
    -0.22575
    -0.13955
    -0.06119
    -0.31195
    -0.21007
    -0.31978
    -0.21007
    -0.39814
     0.00150
    -0.09253
    -0.54703
    -0.31195
    -0.13955
    -0.08470
    -0.24142
    -0.57054
    -0.30411
     0.00934
     0.03285
     0.07987
    -0.06119
     0.33062
     0.69109
     0.84781
     0.83998
     1.31799
     1.33366
     0.80080
    -0.06902
     0.55004
     1.42769
     1.72547
    -0.19440
    -2.41205
    -0.97019
    -0.00633
     0.46384
     0.67542
     1.24746
     1.33366
     1.93705
     2.09377
    -1.51872
    -6.43202
    -7.68582
    -3.68935
     1.85868
     2.79119
     1.34150
    -0.46083
    -1.99673
    -2.63146
    -2.92140
    -2.68632
    -2.38854
    -1.77732
    -1.22095
    -0.46867
     0.05636
    -0.12388
     0.18174
     0.26010
     0.55787
     0.44033
     0.21308
     0.17390
     0.21308
     0.42466
     0.34630
     0.22875
     0.05636
    -0.10037
    -0.04551
     0.10337
     0.51086
    -0.04551
    -0.06902
     0.08770
     0.33846
     0.44817
     0.03285
    -0.12388
     0.09554
     0.17390
     0.29144
     0.09554
     0.07203
    -0.02201
     0.01718
     0.11121
     0.31495
     0.18957
    -0.23358
    -0.14738
     0.13472
     0.20524
    -0.10037
    -0.24926
    -0.17089
     0.04852
    -0.02201
     0.04852
    -0.13171
    -0.23358
    -0.35113
    -0.35113
     0.22875
    -0.17873
    -0.27276
    -0.26493
    -0.37463
     0.03285
    -0.21791
    -0.37463
    -0.31195
    -0.30411
    -0.05335
    -0.09253
    -0.18657
    -0.44516
    -0.46867
    -0.38247
    -0.06119
     0.01718
    -0.35113
    -0.50785
    -0.30411
    -0.25709
    -0.24142
    -0.36680
    -0.42949
    -0.39814
    -0.24142
    -0.24926
    -0.21791
    -0.33545
    -0.39814
    -0.64107
    -0.17873
     0.07203
    -0.29627
    -0.48434
    -0.49218
    -0.32762
    -0.11604
    -0.26493
    -0.28060
    -0.29627
    -0.21791
    -0.02984
    -0.10037
    -0.03768
    -0.38247
    -0.27276
    -0.22575
     0.14256
     0.11121
    -0.24142
    -0.12388
    -0.02984
     0.00934
     0.12688
    -0.13171
    -0.10037
    -0.19440
     0.09554
     0.00934
    -0.10820
    -0.24142
    -0.11604
    -0.29627
     0.17390
     0.02501
    -0.18657
    -0.31978
    -0.25709
    -0.20224
    -0.13171
    -0.26493
    -0.47651
    -0.28844
    -0.11604
    -0.17089
    -0.18657
    -0.28844
    -0.47651
    -0.39031
    -0.18657
     0.06419
    -0.10037
    -0.21791
    -0.14738
    -0.01417
     0.36981
     0.36197
     0.63624
     1.09857
     1.29448
     1.34933
     1.93705
     2.39155
     1.42769
    -0.24926
     0.55004
     2.10161
     1.59225
    -1.55007
    -2.32585
    -0.78212
    -0.35113
     0.02501
    -0.25709
    -0.57054
    -1.92620
    -2.15345
    -0.22575
    -0.69592
    -3.68935
    -4.95098
    -4.02631
    -0.62539
     0.50302
     0.51086
     0.41682
    -0.60188
    -0.87615
    -0.94668
    -0.92317
    -0.82913
    -0.54703
    -0.24142
     0.26793
     0.75378
     0.85565
     0.80080
     0.69109
     0.97319
     0.97319
     0.93401
     0.76162
     0.46384
     0.66758
     0.65974
     0.48735
     0.47951
     0.35413
     0.25226
     0.16606
     0.35413
     0.33846
     0.18174
    -0.09253
     0.15823
     0.51086
     0.16606
     0.18174
     0.04068
    -0.01417
     0.09554
    -0.17089
     0.22875
     0.04852
     0.00150
     0.05636
     0.14256
     0.08770
     0.02501
    -0.11604
    -0.29627
     0.09554
     0.06419
    -0.10037
    -0.00633
    -0.15522
    -0.02201
    -0.19440
    -0.08470
     0.07987
    -0.00633
    -0.11604
    -0.09253
    -0.08470
    -0.01417
    -0.12388
    -0.35113
    -0.02201
     0.18957
    -0.12388
    -0.02984
    -0.10037
    -0.10037
    -0.11604
    -0.10820
    -0.13171
    -0.12388
    -0.12388
    -0.27276
    -0.01417
    -0.04551
     0.00934
    -0.32762
    -0.06902
     0.09554
    -0.21791
    -0.13171
    -0.13955
    -0.17089
    -0.21007
    -0.20224
    -0.10820
    -0.17873
    -0.10820
    -0.16306
    -0.16306
    -0.04551
    -0.06902
    -0.35896
    -0.39031
    -0.06902
    -0.10037
    -0.09253
    -0.05335
    -0.17873
    -0.24142
    -0.32762
    -0.11604
    -0.05335
     0.06419
    -0.21007
    -0.22575
    -0.11604
    -0.05335
    -0.24142
    -0.13955
    -0.06902
     0.07203
    -0.24142
     0.04068
    -0.09253
    -0.21007
    -0.15522
    -0.30411
    -0.01417
    -0.00633
    -0.13955
    -0.24142
    -0.07686
    -0.17089
    -0.06902
    -0.34329
    -0.27276
    -0.10037
    -0.30411
    -0.13955
    -0.03768
    -0.22575
    -0.21791
    -0.13171
     0.03285
     0.26010
     0.47951
     0.51086
     1.01237
     1.32582
     1.63927
     1.96056
     2.73634
     2.79119
     0.66758
    -0.20224
     0.73027
     0.39331
    -0.86048
    -1.72246
    -0.61756
    -1.04071
    -1.29147
    -1.84001
    -1.73814
    -2.63930
    -4.39461
    -2.89006
    -1.48738
    -1.94188
    -2.78819
    -2.88222
    -1.82433
    -0.92317
    -0.01417
     0.33846
     0.98103
     0.76945
     0.69893
     0.79296
     0.65974
     0.68325
     0.64407
     0.83214
     0.86349
     0.92618
     0.92618
     0.83214
     0.94968
     0.81647
     0.78512
     0.50302
     0.22092
     0.33846
     0.44817
     0.26793
     0.14256
     0.00150
     0.07203
     0.09554
    -0.00633
     0.16606
     0.07203
    -0.13171
     0.04852
     0.21308
     0.11121
    -0.17873
    -0.26493
    -0.03768
     0.16606
     0.22875
    -0.10820
    -0.17089
    -0.09253
    -0.16306
    -0.01417
    -0.23358
     0.07987
    -0.28844
    -0.21791
     0.07987
    -0.04551
    -0.12388
    -0.37463
    -0.12388
    -0.02201
     0.01718
     0.00150
    -0.16306
    -0.29627
    -0.28060
    -0.18657
    -0.11604
    -0.01417
    -0.06902
    -0.21007
    -0.17089
    -0.00633
    -0.10037
    -0.37463
    -0.41382
    -0.04551
    -0.02984
     0.04068
    -0.10820
    -0.31978
    -0.18657
    -0.19440
    -0.10037
     0.03285
     0.00150
    -0.40598
    -0.17089
     0.04068
     0.01718
    -0.34329
    -0.33545
    -0.07686
    -0.04551
     0.20524
     0.03285
    -0.27276
    -0.19440
    -0.06902
    -0.13955
    -0.02201
    -0.04551
    -0.28060
    -0.15522
     0.06419
     0.10337
     0.04852
    -0.24926
    -0.31978
     0.04068
     0.05636
     0.13472
    -0.15522
    -0.22575
    -0.17089
    -0.02984
     0.02501
     0.14256
    -0.19440
    -0.19440
    -0.08470
     0.00934
    -0.03768
    -0.24142
    -0.29627
    -0.10820
    -0.10037
     0.14256
    -0.12388
    -0.31195
    -0.25709
    -0.22575
    -0.18657
     0.04852
    -0.13955
    -0.43732
    -0.31195
    -0.07686
    -0.16306
    -0.20224
    -0.38247
    -0.14738
    -0.10037
    -0.02984
    -0.26493
    -0.29627
    -0.35113
    -0.21007
    -0.27276
     0.15823
     0.15039
    -0.24926
     0.27577
     0.56571
     1.24746
     1.52173
     1.53740
     1.55307
     2.46991
     3.25353
     2.07810
    -0.09253
     0.33062
     1.96839
     0.52653
    -1.92620
     0.10337
    -0.77428
    -1.28364
    -0.37463
     0.20524
     0.57355
    -1.21311
    -4.59835
    -3.98713
    -3.46994
    -3.07029
    -1.28364
    -0.71943
     0.08770
    -0.38247
    -0.50785
    -0.11604
    -0.60188
    -0.61756
    -0.56270
    -0.10037
    -0.04551
    -0.02201
    -0.04551
     0.13472
     0.40115
     0.46384
     0.26010
     0.16606
     0.08770
    -0.18657
    -0.10037
     0.26793
     0.29144
    -0.06902
     0.01718
     0.05636
     0.23659
     0.22875
    -0.13955
    -0.02201
     0.08770
     0.27577
     0.33062
     0.33062
     0.11905
     0.00934
    -0.07686
     0.40115
     0.44033
     0.11121
    -0.13955
     0.07203
     0.11905
     0.22875
     0.03285
    -0.01417
    -0.05335
     0.29144
     0.24443
     0.22875
    -0.05335
    -0.12388
    -0.12388
     0.11905
     0.29144
     0.05636
    -0.09253
     0.00934
     0.11121
     0.22875
     0.04068
    -0.02984
     0.01718
     0.00150
     0.07203
     0.18957
     0.07203
    -0.10820
    -0.15522
     0.11121
     0.33062
     0.33846
    -0.26493
     0.11121
     0.04068
     0.17390
    -0.02984
    -0.02201
    -0.06119
     0.00934
     0.04068
     0.14256
     0.11905
    -0.15522
    -0.16306
    -0.10820
     0.07987
     0.26010
    -0.06119
    -0.06902
    -0.06119
     0.17390
     0.14256
     0.08770
    -0.10037
    -0.00633
     0.29144
     0.13472
     0.14256
     0.13472
    -0.11604
    -0.17089
     0.22092
     0.47951
     0.18174
    -0.06902
     0.10337
     0.07203
     0.21308
     0.11905
     0.04068
    -0.06902
     0.04852
     0.19741
     0.11121
     0.06419
     0.14256
    -0.14738
    -0.00633
     0.22875
     0.29144
    -0.13171
    -0.14738
     0.01718
     0.15823
     0.10337
    -0.02201
    -0.11604
    -0.02201
     0.03285
    -0.09253
     0.00934
     0.01718
    -0.32762
    -0.41382
     0.18174
     0.03285
    -0.18657
    -0.17089
    -0.21007
    -0.20224
     0.06419
    -0.17089
    -0.11604
    -0.15522
    -0.06902
     0.01718
     0.19741
     0.07203
     0.33062
     0.40899
     0.71460
     0.91050
     0.80080
     0.77729
     0.44817
     0.50302
    -0.08470
     0.36981
     0.89483
     1.28664
     1.25530
     1.86652
     1.60793
     0.94185
     1.19261
     2.00757
     2.65798
     6.81901
     7.21082
     2.31318
    -7.23915
   -10.35013
    -2.93708
     2.61880
     3.49645
     2.35237
    -0.46867
    -2.88222
    -4.25356
    -4.66104
    -4.53566
    -4.17520
    -3.60315
    -2.40421
    -1.54223
    -1.09557
    -0.48434
    -0.13955
     0.09554
     0.16606
     0.27577
     0.31495
     0.21308
     0.27577
     0.14256
     0.15823
     0.22875
     0.02501
    -0.17089
     0.20524
     0.30712
     0.04068
     0.15039
     0.01718
     0.15039
     0.03285
     0.22875
     0.13472
     0.15823
     0.00934
     0.00150
     0.14256
     0.09554
     0.04852
    -0.20224
    -0.01417
     0.11121
     0.05636
     0.07203
     0.00150
    -0.22575
    -0.04551
    -0.06119
    -0.01417
    -0.06119
    -0.04551
    -0.11604
    -0.09253
     0.01718
    -0.07686
    -0.24142
    -0.18657
     0.18174
     0.07203
    -0.05335
    -0.06902
    -0.04551
    -0.11604
    -0.15522
    -0.01417
    -0.19440
     0.07987
     0.09554
    -0.06902
    -0.06119
    -0.07686
    -0.06902
    -0.15522
     0.07987
     0.02501
    -0.07686
     0.12688
    -0.10820
    -0.17873
    -0.13171
    -0.12388
     0.03285
     0.02501
     0.03285
    -0.22575
     0.04068
    -0.19440
    -0.12388
    -0.18657
    -0.01417
     0.04068
    -0.13955
    -0.01417
    -0.01417
    -0.13171
    -0.21791
    -0.13171
    -0.00633
     0.04852
    -0.10820
    -0.01417
    -0.01417
    -0.04551
     0.15039
    -0.24926
     0.04068
    -0.04551
     0.07203
     0.00934
    -0.01417
    -0.10820
    -0.13171
    -0.14738
     0.05636
     0.09554
     0.10337
    -0.02201
    -0.17089
    -0.06902
    -0.10037
    -0.20224
    -0.13955
     0.03285
    -0.06902
    -0.22575
     0.02501
     0.18174
    -0.05335
    -0.40598
    -0.28060
    -0.15522
     0.05636
    -0.05335
    -0.19440
    -0.12388
    -0.29627
    -0.09253
    -0.21791
     0.03285
     0.47951
     0.67542
     0.66758
     0.02501
    -0.17089
    -0.51569
    -0.24926
     0.81647
     0.83214
     0.04068
    -0.14738
    -0.31978
    -0.65674
    -0.38247
    -0.12388
     0.18174
    -0.75077
    -1.82433
    -1.19744
    -0.24142
     2.33669
     2.48558
    -1.03288
    -2.34152
    -1.69895
    -0.33545
     0.26010
     1.07506
     0.87916
     0.60489
    -0.09253
    -0.06902
    -0.27276
    -0.28060
    -0.39814
    -0.16306
    -0.24142
    -0.18657
    -0.36680
    -0.17873
    -0.00633
     0.07987
     0.00150
    -0.13955
    -0.04551
     0.01718
    -0.05335
     0.08770
     0.20524
     0.11905
    -0.20224
     0.22875
     0.12688
    -0.00633
    -0.11604
    -0.10820
    -0.05335
     0.18174
     0.17390
    -0.02984
    -0.22575
    -0.24142
    -0.06119
    -0.13171
     0.07987
     0.04852
    -0.23358
    -0.20224
    -0.02984
     0.07987
    -0.18657
    -0.31195
    -0.22575
     0.00934
     0.12688
    -0.19440
    -0.27276
    -0.19440
    -0.11604
    -0.18657
     0.00150
    -0.04551
    -0.21791
    -0.25709
    -0.02984
     0.04068
    -0.15522
    -0.22575
    -0.21791
    -0.13955
    -0.07686
    -0.06119
     0.01718
    -0.15522
    -0.13171
    -0.13171
    -0.13955
     0.02501
    -0.20224
    -0.28060
    -0.04551
     0.04068
     0.00150
    -0.23358
    -0.22575
    -0.12388
     0.07203
     0.11121
    -0.31978
    -0.19440
    -0.23358
    -0.10820
    -0.12388
     0.10337
    -0.06902
    -0.29627
    -0.10037
     0.12688
     0.04852
    -0.22575
    -0.24926
     0.02501
    -0.10037
     0.07203
    -0.00633
    -0.18657
    -0.16306
    -0.03768
    -0.08470
     0.10337
     0.04068
    -0.21007
    -0.06902
     0.11905
     0.13472
    -0.01417
    -0.27276
    -0.16306
     0.11905
     0.19741
     0.00150
    -0.13171
    -0.15522
    -0.07686
    -0.03768
    -0.01417
     0.08770
    -0.24142
    -0.13171
    -0.08470
     0.07987
    -0.05335
    -0.18657
    -0.32762
    -0.17089
     0.04852
    -0.01417
    -0.24926
    -0.28060
    -0.27276
    -0.20224
    -0.06119
     0.12688
     0.27577
     0.00150
     0.31495
     0.28361
     0.44033
     0.24443
    -0.05335
    -0.50785
    -0.53920
     0.40899
     0.84781
     0.22875
     0.11905
     0.51869
    -0.12388
     1.40418
     1.88219
     0.96536
     0.98887
     2.14079
     2.90874
     5.25176
     6.09807
     2.39938
    -3.71286
    -6.14208
    -3.75988
     2.57178
     3.48862
     2.63447
     0.16606
    -1.65194
    -2.96842
    -3.75988
    -3.95578
    -3.23485
    -2.52959
    -1.95755
    -1.52656
    -1.23662
    -0.47651
    -0.09253
     0.07203
    -0.06902
    -0.02201
    -0.04551
    -0.10820
     0.22092
     0.30712
     0.07987
    -0.24142
    -0.00633
     0.16606
     0.04068
    -0.13955
    -0.21007
    -0.24926
    -0.10820
     0.18957
    -0.17089
    -0.27276
    -0.41382
    -0.44516
    -0.38247
    -0.21007
    -0.46083
    -0.61756
    -0.67241
    -0.56270
    -0.41382
    -0.45300
    -0.71159
    -0.81346
    -0.55487
    -0.36680
    -0.47651
    -0.46083
    -0.57054
    -0.50785
    -0.60972
    -0.18657
    -0.15522
    -0.35113
    -0.47651
    -0.28844
    -0.09253
    -0.10820
    -0.21791
    -0.25709
    -0.22575
     0.04852
     0.09554
    -0.02984
    -0.24142
    -0.03768
    -0.18657
     0.11905
     0.28361
    -0.02984
    -0.05335
    -0.13171
     0.04852
     0.15823
     0.01718
    -0.04551
    -0.04551
    -0.02201
     0.19741
     0.03285
     0.00150
    -0.14738
    -0.31195
     0.05636
     0.33846
    -0.06902
    -0.21791
    -0.24142
     0.08770
    -0.01417
    -0.22575
    -0.09253
    -0.23358
    -0.08470
    -0.02984
     0.07987
    -0.02984
    -0.30411
    -0.39031
    -0.19440
     0.20524
     0.14256
    -0.13171
    -0.17873
     0.00934
     0.11121
     0.00150
    -0.06902
     0.03285
    -0.21007
     0.18957
     0.18174
     0.18174
    -0.02984
    -0.20224
    -0.20224
     0.23659
     0.22875
    -0.03768
    -0.12388
    -0.06902
     0.03285
     0.07203
     0.03285
    -0.10037
    -0.20224
     0.03285
     0.04068
     0.09554
     0.09554
    -0.17089
    -0.24926
     0.07987
     0.27577
     0.39331
     0.28361
     0.37764
     0.45600
     0.71460
     0.91834
     0.58922
     0.18957
    -1.73030
    -1.24445
     0.29144
     0.18174
    -0.86832
    -0.23358
    -0.03768
     0.98887
     1.26313
    -0.83697
    -1.16609
     0.01718
     1.02805
     1.99974
     1.71763
    -0.60972
    -1.49521
    -0.79779
    -0.01417
     1.16126
     1.05939
     0.87916
    -0.28844
    -0.49218
    -1.04071
    -1.48738
    -1.42469
    -1.38551
    -1.00937
    -0.57838
    -0.48434
    -0.18657
    -0.06119
    -0.00633
     0.03285
     0.21308
     0.03285
     0.09554
    -0.18657
     0.23659
     0.35413
     0.29928
     0.12688
    -0.08470
     0.23659
     0.15823
     0.15823
     0.00934
     0.15039
     0.00150
     0.01718
     0.23659
     0.20524
     0.08770
    -0.25709
     0.16606
     0.20524
     0.17390
     0.01718
    -0.04551
    -0.06119
    -0.04551
    -0.04551
    -0.08470
    -0.05335
    -0.01417
    -0.12388
    -0.07686
     0.01718
    -0.01417
    -0.12388
    -0.34329
    -0.00633
    -0.04551
    -0.10037
     0.00934
    -0.02984
    -0.17089
     0.02501
    -0.05335
     0.06419
     0.01718
    -0.02201
     0.02501
    -0.05335
     0.00934
     0.01718
    -0.19440
     0.11121
     0.03285
    -0.01417
     0.07203
     0.10337
     0.04852
    -0.17873
    -0.02201
    -0.02984
     0.15823
     0.00150
    -0.04551
    -0.00633
    -0.04551
     0.04852
    -0.11604
     0.04068
     0.05636
    -0.06119
    -0.10037
     0.00934
    -0.11604
    -0.04551
    -0.01417
    -0.02201
     0.12688
     0.00150
     0.07203
     0.00934
    -0.08470
     0.15039
    -0.17089
    -0.12388
     0.15823
     0.00150
    -0.01417
    -0.00633
    -0.12388
     0.07203
    -0.15522
    -0.00633
     0.07987
     0.09554
    -0.06902
    -0.09253
     0.04068
     0.04068
    -0.03768
    -0.19440
     0.07203
     0.11905
     0.00150
     0.03285
    -0.09253
    -0.06119
    -0.24142
    -0.32762
    -0.03768
    -0.02201
    -0.07686
    -0.24926
    -0.23358
     0.06419
    -0.06902
    -0.43732
    -0.10037
    -0.04551
     0.22875
     0.67542
     0.65191
     0.47168
     0.27577
     0.47951
     0.36197
    -1.18176
    -1.63626
    -3.25836
    -1.23662
    -0.31978
    -0.40598
    -0.89182
     0.62056
    -0.13171
    -0.77428
    -1.73814
    -1.22095
    -0.02201
     0.90267
     0.85565
     0.72243
     0.36981
     0.67542
     1.15343
     1.20044
     1.48255
     1.33366
     0.90267
     0.72243
     0.64407
    -0.11604
    -0.39031
    -0.19440
    -0.18657
    -0.26493
    -0.26493
    -0.13171
     0.19741
     0.32279
     0.08770
     0.12688
     0.17390
     0.18957
     0.08770
    -0.09253
     0.37764
     0.17390
     0.02501
     0.29144
     0.27577
     0.07987
     0.07203
     0.00934
     0.29144
     0.11905
     0.20524
    -0.01417
     0.18957
     0.04852
     0.26010
     0.15823
     0.16606
    -0.06119
     0.15039
     0.25226
     0.27577
    -0.05335
    -0.10037
     0.04852
     0.04068
     0.07203
     0.29928
     0.05636
    -0.14738
    -0.04551
     0.11121
     0.09554
     0.06419
     0.04068
    -0.02984
    -0.06119
     0.15823
     0.18174
     0.22092
    -0.11604
    -0.33545
     0.23659
     0.36197
     0.32279
    -0.01417
    -0.03768
    -0.07686
     0.05636
     0.07987
     0.35413
     0.15039
    -0.15522
     0.12688
     0.30712
     0.31495
     0.07987
    -0.08470
     0.00934
     0.28361
     0.23659
     0.22875
    -0.02201
     0.18174
     0.18174
     0.05636
     0.30712
     0.28361
    -0.16306
     0.00150
     0.28361
     0.22092
     0.08770
    -0.18657
     0.11905
     0.15039
     0.23659
     0.04068
     0.21308
     0.15039
     0.13472
    -0.23358
     0.27577
     0.21308
    -0.08470
    -0.05335
     0.29144
     0.27577
    -0.06119
     0.04852
    -0.03768
     0.25226
     0.17390
     0.19741
     0.11905
    -0.02201
    -0.15522
     0.00934
     0.25226
     0.23659
    -0.16306
    -0.13955
     0.15039
     0.08770
     0.05636
    -0.27276
    -0.37463
    -0.40598
     0.00150
     0.19741
     0.05636
    -0.17873
    -0.12388
    -0.00633
     0.28361
     0.24443
     0.51086
     0.59706
     0.65191
     1.05939
     1.19261
     1.43553
     1.01237
     0.56571
    -0.44516
    -1.63626
    -0.97802
    -0.17873
    -0.06119
    -0.72726
     0.18174
     0.12688
     0.76162
    -0.13955
    -0.75077
    -1.31498
     0.21308
     1.43553
     2.12512
     2.03108
     0.88699
    -0.35113
    -0.58621
     0.15039
     1.28664
     1.86652
     1.53740
     0.88699
     0.24443
    -0.59405
    -1.09557
    -1.11124
    -0.98586
    -0.64890
    -0.45300
    -0.29627
     0.03285
     0.27577
     0.49518
     0.58138
     0.51086
     0.42466
     0.42466
     0.42466
     0.85565
     0.64407
     0.44817
     0.50302
     0.73811
     0.74594
     0.42466
     0.44817
     0.53437
     0.60489
     0.61273
     0.50302
     0.46384
     0.29928
     0.31495
     0.46384
     0.77729
     0.46384
     0.15823
     0.32279
     0.51086
     0.54220
     0.37764
     0.31495
     0.22875
     0.33846
     0.54220
     0.67542
     0.44033
     0.22875
     0.26793
     0.44817
     0.63624
     0.49518
     0.19741
     0.21308
     0.43249
     0.44817
     0.36981
     0.47168
     0.17390
     0.22875
     0.35413
     0.52653
     0.46384
     0.22875
     0.12688
    -0.06119
     0.37764
     0.55787
     0.43249
     0.22092
     0.11905
     0.14256
     0.40899
     0.38548
     0.33846
    -0.00633
     0.18174
     0.31495
     0.24443
     0.27577
     0.20524
     0.07987
     0.15039
     0.36981
     0.42466
     0.18174
     0.05636
     0.03285
     0.32279
     0.22875
     0.20524
     0.02501
     0.25226
     0.14256
     0.29144
     0.30712
     0.07203
     0.09554
     0.01718
     0.30712
     0.40115
     0.14256
     0.00934
     0.13472
     0.33062
     0.23659
     0.14256
     0.18957
     0.28361
     0.36197
     0.29928
     0.06419
     0.18957
     0.03285
    -0.04551
     0.18174
     0.51086
     0.07203
     0.07203
     0.07987
     0.26793
     0.24443
     0.01718
     0.08770
     0.12688
     0.00150
     0.17390
     0.18957
     0.07987
    -0.07686
    -0.09253
     0.23659
     0.58138
     0.32279
     0.49518
     0.33846
     0.41682
     0.68325
     0.58922
     0.67542
     0.51086
     0.29928
    -0.24926
     0.17390
     0.57355
     1.22395
     0.63624
     0.22092
     0.61273
     2.14862
     2.55611
     2.68932
     2.07810
     4.23306
     6.83468
     7.68099
     2.21915
    -8.50078
    -8.98663
    -1.05638
     3.55131
     4.38194
     3.16733
    -0.71159
    -2.85088
    -4.14385
    -4.66888
    -4.57484
    -4.15952
    -3.41508
    -2.41205
    -1.40118
    -0.82130
    -0.17089
     0.14256
     0.43249
     0.54220
     0.78512
     0.66758
     0.37764
     0.41682
     0.61273
     0.43249
     0.65191
     0.36981
     0.40899
     0.26010
     0.26793
     0.42466
     0.36197
     0.46384
     0.29144
     0.26010
     0.32279
     0.35413
     0.07203
     0.11121
     0.36981
     0.51086
     0.02501
     0.23659
     0.26010
     0.22092
     0.11121
     0.02501
     0.11121
     0.17390
     0.02501
    -0.01417
     0.19741
     0.05636
    -0.03768
    -0.23358
     0.22092
     0.35413
     0.00934
     0.06419
    -0.13955
     0.15039
     0.00150
    -0.06902
     0.18174
     0.02501
    -0.08470
     0.13472
     0.26793
     0.21308
     0.04852
    -0.25709
    -0.05335
     0.08770
     0.00150
     0.03285
    -0.03768
    -0.07686
    -0.18657
     0.01718
    -0.02984
     0.03285
    -0.25709
    -0.20224
    -0.16306
    -0.07686
     0.00150
    -0.22575
    -0.13955
    -0.04551
    -0.04551
     0.17390
     0.12688
    -0.02201
     0.01718
     0.07987
     0.09554
     0.21308
     0.18174
     0.29928
     0.06419
     0.14256
     0.41682
     0.27577
     0.06419
     0.39331
     0.11121
     0.15823
     0.47168
     0.27577
     0.23659
     0.04852
     0.10337
     0.25226
     0.42466
     0.42466
    -0.02984
     0.10337
     0.15823
     0.15039
     0.05636
     0.14256
     0.30712
    -0.17873
     0.12688
     0.04852
     0.12688
    -0.00633
    -0.06902
    -0.13171
    -0.04551
     0.11905
    -0.16306
    -0.12388
    -0.00633
    -0.01417
    -0.24142
     0.09554
     0.15823
    -0.10037
    -0.08470
    -0.02201
     0.03285
     0.20524
     0.33846
     0.47168
     0.50302
     0.76945
     0.69893
     0.80863
     0.78512
     0.30712
    -1.01720
    -0.41382
     1.07506
     1.05939
    -0.06119
    -0.07686
     0.12688
     1.70980
     1.93705
     0.29144
     0.52653
     1.63927
     2.79903
     3.52780
     2.97143
    -1.49521
    -3.68151
    -2.81170
     0.14256
     2.16430
     1.84301
     1.01237
    -0.69592
    -1.91837
    -2.83520
    -2.91357
    -2.45907
    -2.06726
    -1.57357
    -1.29147
    -0.95451
    -0.54703
    -0.05335
     0.10337
     0.29144
     0.15039
     0.06419
     0.15823
     0.33846
     0.32279
     0.19741
     0.11905
     0.09554
     0.33062
     0.43249
     0.53437
     0.14256
     0.03285
     0.09554
     0.16606
     0.22875
     0.42466
     0.11121
     0.12688
     0.26793
     0.38548
     0.41682
     0.12688
     0.06419
     0.26010
     0.26010
     0.27577
     0.33846
     0.22092
     0.26010
     0.03285
     0.26793
     0.52653
     0.33846
     0.19741
     0.09554
     0.25226
     0.24443
     0.12688
     0.07203
     0.13472
     0.30712
     0.27577
     0.15823
     0.18174
     0.23659
     0.07987
     0.09554
     0.30712
     0.06419
    -0.03768
     0.10337
     0.18957
     0.22092
    -0.04551
    -0.01417
     0.16606
     0.27577
     0.30712
     0.07987
    -0.03768
    -0.04551
     0.12688
     0.00934
     0.40115
     0.25226
    -0.01417
     0.10337
     0.31495
     0.27577
     0.22875
    -0.23358
     0.00934
     0.14256
     0.23659
     0.32279
    -0.02984
    -0.00633
    -0.03768
     0.26010
     0.33062
     0.25226
    -0.15522
    -0.01417
     0.07987
     0.24443
     0.07987
     0.08770
     0.00934
    -0.05335
     0.14256
     0.42466
     0.20524
     0.04852
    -0.04551
    -0.02201
     0.04852
     0.42466
     0.15039
    -0.02984
    -0.02984
     0.23659
     0.29144
     0.29928
    -0.02201
    -0.06902
     0.11121
     0.33846
     0.15039
     0.04068
    -0.01417
     0.02501
    -0.23358
     0.35413
     0.35413
    -0.09253
     0.00150
    -0.03768
    -0.01417
    -0.15522
    -0.37463
    -0.20224
    -0.13955
    -0.13171
    -0.35113
    -0.21791
    -0.39031
    -1.18960
    -1.98889
    -2.73333
    -1.58141
    -1.41685
    -1.31498
    -1.41685
     0.13472
    -0.93884
    -1.55007
    -1.76948
    -1.06422
    -0.19440
     0.65974
     0.62840
     0.36197
     0.60489
     1.51389
     1.71763
     1.48255
     1.84301
     1.78032
     1.82734
     1.92137
     1.91354
     1.45904
     1.20828
     1.05939
     1.17693
     1.13775
     0.98887
     0.80863
     0.59706
     0.66758
     0.66758
     0.91834
     0.44033
     0.24443
     0.13472
     0.15039
     0.44817
     0.17390
     0.12688
     0.00934
     0.01718
     0.38548
     0.49518
     0.36197
    -0.09253
    -0.19440
    -0.01417
     0.28361
     0.44033
     0.10337
    -0.02984
     0.00934
     0.24443
     0.24443
     0.31495
    -0.02984
     0.11121
     0.07203
     0.18957
     0.20524
     0.05636
    -0.10820
    -0.14738
     0.15823
     0.38548
     0.34630
     0.06419
     0.00934
     0.00150
     0.23659
     0.01718
     0.02501
     0.10337
     0.13472
     0.07987
     0.16606
     0.00934
     0.15039
    -0.04551
    -0.05335
     0.21308
     0.18957
    -0.06902
     0.09554
    -0.01417
     0.11905
     0.05636
     0.03285
    -0.03768
     0.18174
     0.22875
     0.15823
     0.02501
     0.05636
    -0.02201
    -0.18657
     0.24443
     0.22092
    -0.07686
     0.07987
     0.26010
     0.36197
     0.21308
    -0.07686
    -0.13171
    -0.02984
     0.12688
     0.32279
     0.10337
     0.14256
    -0.19440
    -0.28844
     0.36197
     0.40115
    -0.10820
    -0.19440
    -0.17089
     0.07203
     0.08770
     0.00934
    -0.02984
    -0.26493
    -0.06119
     0.20524
     0.36981
     0.26793
    -0.05335
    -0.24142
    -0.06119
     0.27577
     0.22875
    -0.05335
     0.05636
    -0.05335
     0.03285
     0.23659
     0.19741
     0.04852
     0.02501
     0.10337
     0.09554
     0.11905
     0.04852
    -0.04551
    -0.16306
     0.14256
     0.22092
     0.07987
     0.02501
    -0.07686
    -0.05335
    -0.08470
    -0.19440
    -0.20224
    -0.42949
    -0.20224
     0.04852
     0.04852
    -0.29627
    -0.42949
    -0.40598
    -0.10820
    -0.86048
    -1.51872
    -0.91533
    -0.95451
    -0.96235
    -0.96235
    -1.98106
     0.26793
    -0.60188
    -1.35416
    -1.25229
    -0.58621
    -0.40598
    -0.23358
    -0.65674
    -0.50001
     0.22092
     0.66758
     1.16910
     1.15343
     0.92618
     1.10641
     1.31015
     1.20828
     1.15343
     1.20828
     1.20828
     1.24746
     1.23179
     1.05939
     0.80863
     0.73027
     1.02021
     0.84781
     0.58922
     0.46384
     0.26010
     0.24443
     0.19741
     0.20524
     0.30712
     0.14256
     0.19741
     0.29928
     0.53437
     0.27577
     0.20524
    -0.04551
     0.34630
     0.37764
     0.26010
     0.29144
     0.25226
     0.17390
     0.35413
     0.45600
     0.60489
     0.33846
     0.18174
     0.25226
     0.29144
     0.31495
     0.28361
     0.11905
     0.34630
     0.38548
     0.50302
     0.46384
     0.36197
     0.25226
     0.17390
     0.18174
     0.29144
     0.26010
     0.49518
     0.22092
     0.20524
     0.27577
     0.30712
     0.29928
     0.26010
     0.29928
     0.11905
     0.15039
     0.40115
     0.30712
     0.18174
     0.23659
     0.19741
     0.41682
     0.34630
     0.50302
     0.22875
     0.15039
     0.15039
     0.24443
     0.16606
     0.33846
     0.31495
     0.07203
     0.28361
     0.17390
     0.35413
     0.08770
     0.12688
     0.16606
     0.17390
     0.17390
     0.10337
     0.14256
     0.10337
     0.07203
    -0.12388
     0.21308
     0.43249
     0.08770
     0.15039
     0.03285
    -0.01417
     0.01718
    -0.06902
     0.13472
     0.23659
     0.08770
    -0.03768
     0.16606
     0.22092
     0.21308
    -0.15522
     0.01718
     0.15823
     0.04068
     0.05636
     0.14256
     0.05636
    -0.02201
     0.10337
     0.23659
     0.29144
     0.22875
     0.04852
     0.00934
     0.10337
     0.14256
     0.15039
    -0.02984
     0.31495
     0.12688
     0.18174
     0.43249
     0.32279
     0.00934
    -0.06119
     0.15823
     0.21308
     0.23659
     0.21308
     0.04852
    -0.13955
     0.07987
     0.16606
     0.07203
     0.18957
    -0.02201
    -0.22575
     0.14256
     0.15823
     0.25226
     0.18174
    -0.47651
    -0.29627
    -0.06119
     0.32279
     0.13472
    -0.75861
    -0.21791
    -0.09253
    -0.73510
    -0.51569
     0.15823
     0.56571
     0.19741
    -0.31978
    -1.50305
    -0.93884
     2.17213
     0.53437
    -0.59405
     0.88699
     0.80863
    -0.13955
     0.04852
     0.63624
     0.52653
     0.96536
     1.00454
     0.81647
     0.54220
     0.50302
     0.46384
     0.40899
     0.23659
     0.25226
     0.53437
     0.42466
     0.39331
     0.15039
     0.30712
     0.32279
     0.17390
     0.04852
     0.31495
    -0.00633
     0.08770
     0.18174
     0.37764
     0.26010
     0.04852
     0.11121
     0.24443
     0.44817
     0.43249
     0.21308
     0.07987
     0.15039
     0.26793
     0.24443
     0.36197
     0.18957
     0.02501
     0.38548
     0.46384
     0.43249
     0.27577
     0.07203
     0.21308
     0.30712
     0.44817
     0.25226
     0.12688
     0.22092
     0.26010
     0.31495
     0.54220
     0.51869
     0.07987
     0.06419
     0.16606
     0.28361
     0.35413
     0.08770
     0.01718
     0.18174
     0.35413
     0.29928
     0.26010
     0.17390
     0.08770
    -0.01417
     0.20524
     0.40899
     0.19741
     0.00150
     0.20524
     0.09554
     0.38548
     0.06419
     0.07987
     0.13472
     0.23659
     0.33062
     0.15039
     0.11905
     0.06419
     0.05636
     0.14256
     0.42466
     0.30712
     0.00150
     0.18957
     0.07987
     0.21308
    -0.02201
    -0.02984
     0.13472
     0.14256
     0.22875
    -0.10037
     0.13472
     0.13472
     0.22092
    -0.10820
     0.18957
    -0.02984
    -0.22575
     0.08770
     0.11905
     0.12688
    -0.05335
     0.01718
    -0.10037
     0.19741
     0.29144
     0.09554
    -0.22575
    -0.07686
    -0.15522
     0.00934
     0.26793
     0.16606
    -0.10820
    -0.04551
     0.07203
     0.34630
     0.18957
    -0.14738
    -0.31195
    -0.17089
     0.07987
     0.23659
    -0.17873
    -0.30411
    -0.35896
    -0.28060
    -0.05335
     0.14256
    -0.29627
    -0.67241
    -0.40598
    -0.12388
     0.36981
     0.31495
    -0.05335
    -0.64107
    -1.22878
    -1.38551
    -0.77428
    -0.25709
    -0.55487
    -0.37463
    -1.44820
    -0.08470
    -0.38247
    -1.83217
    -0.60188
    -1.36200
    -1.69895
    -1.11907
    -2.02024
    -1.08773
    -0.57054
     0.25226
     0.74594
    -0.04551
    -0.43732
     0.18957
     0.12688
     0.58922
     0.93401
     0.70676
     1.08290
     1.24746
     1.26313
     1.40418
     1.20044
     1.18477
     1.16126
     1.02021
     0.92618
     0.79296
     0.55004
     0.37764
     0.29144
     0.42466
     0.40115
     0.18174
    -0.04551
     0.09554
     0.17390
     0.15039
     0.07987
    -0.09253
     0.05636
     0.18174
     0.32279
     0.15039
     0.09554
    -0.29627
    -0.10820
    -0.04551
     0.39331
     0.08770
    -0.02984
    -0.09253
     0.07987
     0.29144
     0.26010
    -0.18657
    -0.06119
    -0.05335
     0.17390
     0.26793
     0.00150
    -0.02201
    -0.08470
    -0.12388
     0.44817
     0.36197
    -0.10820
    -0.21007
    -0.08470
     0.01718
     0.20524
    -0.06902
    -0.07686
     0.00934
     0.04852
     0.22092
     0.21308
     0.13472
    -0.22575
    -0.18657
     0.11121
     0.26793
     0.02501
    -0.16306
    -0.05335
    -0.08470
     0.06419
     0.07203
     0.03285
    -0.02201
    -0.06119
     0.06419
     0.13472
     0.00150
    -0.11604
    -0.19440
     0.03285
     0.37764
     0.18957
    -0.01417
     0.18957
     0.09554
     0.00934
     0.07203
     0.03285
     0.08770
     0.08770
     0.28361
     0.13472
     0.11121
     0.18174
     0.04068
     0.16606
     0.28361
     0.42466
    -0.00633
     0.07203
     0.15039
     0.34630
     0.26793
     0.15823
     0.13472
     0.24443
     0.29928
     0.37764
     0.29928
     0.22875
     0.10337
    -0.05335
     0.36197
     0.43249
     0.07203
     0.30712
     0.18957
     0.94968
     0.16606
     0.04852
     0.08770
     0.01718
     0.04852
     0.08770
     0.32279
     0.10337
    -0.58621
    -0.56270
     0.22092
     0.47168
    -0.39031
    -0.67241
    -0.75077
    -1.33065
    -0.42949
    -1.11124
    -1.57357
    -1.04071
    -0.75861
    -1.11124
    -0.10037
    -0.45300
    -0.59405
    -0.89182
    -1.22878
    -0.39031
    -0.25709
     0.18174
     0.69893
     0.36981
     0.73811
     1.21612
     1.37284
     1.12992
     1.10641
     1.05156
     1.12208
     1.04372
     1.20828
     0.98887
     0.83214
     0.98103
     0.95752
     0.80863
     0.80080
     0.56571
     0.19741
     0.19741
     0.17390
     0.22092
     0.02501
     0.15823
     0.11121
     0.15039
     0.20524
     0.26010
    -0.04551
     0.21308
     0.15039
    -0.06902
     0.13472
     0.22875
     0.07987
     0.07987
    -0.13171
     0.12688
     0.15823
     0.24443
     0.15039
     0.22092
     0.16606
    -0.07686
    -0.13955
     0.09554
     0.15039
     0.15039
     0.06419
     0.13472
    -0.14738
     0.15039
     0.15039
     0.11905
     0.06419
    -0.06119
     0.07203
    -0.02984
     0.15823
     0.12688
    -0.10820
    -0.12388
     0.34630
     0.22092
     0.10337
     0.19741
    -0.09253
     0.04068
    -0.08470
     0.12688
     0.14256
     0.12688
     0.00150
     0.08770
     0.06419
     0.33846
     0.04068
    -0.16306
    -0.02984
     0.08770
     0.07203
     0.15823
     0.14256
    -0.13171
    -0.00633
    -0.09253
     0.22092
     0.05636
     0.16606
    -0.06902
    -0.10820
     0.01718
    -0.08470
    -0.02984
    -0.13171
     0.01718
    -0.20224
     0.18957
     0.19741
    -0.01417
    -0.08470
    -0.21007
    -0.07686
    -0.01417
     0.09554
     0.00150
     0.00150
     0.00150
     0.12688
    -0.01417
     0.00150
     0.20524
    -0.02201
    -0.16306
     0.29144
     0.00150
     0.06419
    -0.15522
    -0.00633
     0.03285
     0.14256
     0.17390
     0.15039
    -0.11604
     0.04852
     0.01718
    -0.13171
     0.19741
    -0.04551
    -0.13955
    -0.00633
     0.11121
     0.05636
    -0.04551
    -0.00633
    -0.05335
    -0.04551
    -0.21007
    -0.17089
    -0.35113
    -0.08470
    -0.00633
    -0.33545
    -0.43732
    -0.40598
    -0.53920
    -0.55487
    -1.38551
    -1.98889
    -2.61579
    -2.52176
    -1.91053
    -1.15826
    -1.15042
     0.14256
    -1.17393
    -1.61276
    -1.49521
    -1.10340
    -0.78212
     0.11121
     0.91050
     0.62840
     1.05939
     1.63143
     2.03108
     1.27097
     1.49038
     1.99190
     1.71763
     0.98103
     0.75378
     0.91834
     0.94968
     0.98887
     0.62056
     0.43249
     0.15823
    -0.09253
     0.09554
     0.21308
     0.26793
    -0.24142
    -0.27276
    -0.20224
     0.07987
     0.00150
    -0.07686
    -0.32762
    -0.25709
    -0.13171
    -0.11604
     0.14256
    -0.16306
    -0.36680
    -0.19440
    -0.22575
    -0.25709
    -0.35896
    -0.36680
    -0.29627
    -0.17873
    -0.10820
    -0.17089
    -0.35113
    -0.31978
    -0.36680
    -0.35113
    -0.22575
    -0.31978
    -0.41382
    -0.39814
    -0.22575
    -0.46867
    -0.29627
    -0.43732
    -0.28844
    -0.21791
    -0.24926
    -0.33545
    -0.48434
    -0.45300
    -0.36680
    -0.53920
    -0.22575
    -0.33545
    -0.44516
    -0.36680
    -0.02984
    -0.27276
    -0.36680
    -0.47651
    -0.53136
    -0.27276
    -0.14738
    -0.31978
    -0.30411
    -0.42949
    -0.21791
    -0.13171
    -0.27276
    -0.07686
    -0.29627
    -0.51569
    -0.30411
    -0.12388
    -0.11604
    -0.40598
    -0.35113
    -0.10037
    -0.12388
     0.11121
    -0.08470
    -0.25709
    -0.40598
    -0.20224
    -0.30411
    -0.05335
    -0.05335
    -0.45300
    -0.23358
    -0.12388
     0.04068
    -0.16306
    -0.42949
    -0.47651
     0.01718
     0.09554
    -0.09253
    -0.28060
    -0.26493
    -0.13171
     0.02501
     0.28361
     0.34630
    -0.10037
    -0.15522
    -0.02201
     0.11905
     0.13472
    -0.00633
    -0.10037
     0.03285
     0.23659
     0.26010
     0.11121
     0.04068
    -0.05335
    -0.07686
     0.02501
     0.23659
     0.11121
    -0.20224
     0.02501
     0.11121
     0.31495
    -0.02201
     0.03285
    -0.06902
     0.08770
     0.13472
     0.08770
    -0.08470
    -0.13171
    -0.10037
    -0.08470
     0.21308
     0.04068
    -0.10037
     0.06419
     0.16606
     0.44817
     0.35413
    -0.11604
    -0.34329
    -0.11604
     0.26010
     0.28361
     0.21308
    -0.05335
     0.37764
     0.20524
    -0.05335
    -0.51569
     0.00150
     0.76945
     0.24443
    -0.68808
    -1.39334
     0.72243
     1.69412
     0.38548
     1.92921
     1.38068
    -0.74294
    -1.04071
    -0.30411
     0.60489
     1.30231
     1.41986
     0.73027
     0.15039
    -0.02984
     0.18957
     0.14256
    -0.06902
    -0.26493
    -0.34329
    -0.00633
     0.26793
     0.00934
     0.04852
    -0.20224
    -0.09253
     0.15823
     0.33062
     0.38548
    -0.09253
    -0.05335
     0.18174
     0.19741
     0.14256
     0.03285
     0.01718
     0.00934
     0.30712
     0.51086
     0.23659
     0.00934
     0.35413
     0.20524
     0.36197
     0.32279
     0.01718
     0.15823
     0.15823
     0.33846
     0.32279
     0.17390
     0.21308
     0.11121
     0.08770
     0.25226
     0.01718
    -0.10820
    -0.12388
    -0.13955
     0.06419
     0.21308
    -0.07686
    -0.21007
     0.02501
    -0.01417
    -0.02984
    -0.10820
    -0.31195
     0.00150
     0.02501
     0.07203
    -0.03768
    -0.10037
    -0.12388
    -0.11604
    -0.06119
     0.18957
     0.00934
    -0.37463
    -0.15522
    -0.09253
     0.01718
     0.00150
    -0.17873
     0.00150
    -0.15522
     0.12688
     0.02501
    -0.08470
    -0.23358
    -0.32762
    -0.14738
    -0.20224
    -0.21007
    -0.07686
    -0.16306
    -0.00633
    -0.01417
     0.00150
    -0.29627
    -0.25709
    -0.27276
     0.01718
    -0.14738
     0.08770
    -0.14738
    -0.13171
    -0.21007
     0.01718
     0.29928
    -0.08470
    -0.21791
    -0.20224
    -0.24926
    -0.06119
    -0.08470
    -0.18657
    -0.22575
    -0.19440
    -0.13955
     0.02501
     0.01718
    -0.07686
    -0.49218
    -0.18657
    -0.01417
    -0.05335
    -0.23358
    -0.15522
    -0.19440
    -0.21791
    -0.04551
     0.02501
    -0.00633
    -0.17089
    -0.11604
    -0.10820
    -0.09253
    -0.22575
    -0.26493
    -0.23358
     0.11905
     0.16606
     0.10337
     0.38548
     0.29144
     0.30712
     0.40115
    -0.29627
    -1.11907
    -0.82130
     0.19741
     0.41682
     0.00150
     0.04852
     0.02501
    -0.64107
    -0.03768
    -0.55487
     0.29928
    -0.27276
    -0.73510
    -1.41685
    -0.57838
     2.07026
     1.18477
     0.48735
     1.56875
     0.51086
    -0.95451
    -0.77428
    -0.37463
     0.39331
     1.01237
     0.90267
     0.28361
    -0.13171
    -0.37463
    -0.46083
    -0.43732
    -0.46867
    -0.41382
    -0.52352
    -0.41382
    -0.49218
    -0.19440
    -0.14738
    -0.26493
    -0.49218
    -0.20224
     0.13472
     0.00934
    -0.05335
    -0.24142
    -0.14738
    -0.10037
    -0.10037
     0.01718
     0.03285
    -0.09253
    -0.06902
    -0.04551
     0.11905
    -0.08470
    -0.23358
    -0.30411
    -0.00633
     0.04852
     0.00934
    -0.09253
    -0.26493
    -0.24142
    -0.35113
    -0.06902
    -0.10037
    -0.05335
    -0.17089
    -0.24142
    -0.18657
    -0.26493
    -0.16306
    -0.39031
    -0.07686
    -0.10037
    -0.13171
    -0.21007
    -0.07686
    -0.15522
    -0.24926
    -0.25709
    -0.13955
    -0.06119
    -0.08470
    -0.25709
    -0.30411
    -0.08470
    -0.06902
    -0.28060
    -0.13955
     0.07987
    -0.25709
    -0.33545
    -0.20224
    -0.24926
    -0.21791
    -0.25709
    -0.26493
    -0.18657
    -0.19440
    -0.20224
    -0.14738
    -0.18657
    -0.24926
    -0.45300
    -0.43732
    -0.06119
    -0.24926
    -0.39031
    -0.24142
    -0.39031
    -0.42165
    -0.30411
    -0.32762
    -0.39814
    -0.31978
    -0.40598
    -0.46083
    -0.44516
    -0.46083
    -0.60972
    -0.82130
    -0.50001
    -0.31195
    -0.53920
    -0.41382
    -0.57838
    -0.78995
    -0.93884
    -0.78995
    -0.56270
    -0.42165
    -0.60188
    -0.68025
    -0.59405
    -0.50785
    -0.46083
    -0.75861
    -0.53136
    -0.45300
    -0.46083
    -0.40598
    -0.34329
    -0.45300
    -0.42949
    -0.47651
    -0.31195
    -0.01417
    -0.08470
    -0.34329
    -0.46867
    -0.25709
    -0.13955
     0.04068
     0.29144
     0.44817
     0.42466
     0.69109
     0.34630
     0.07203
    -0.53136
    -1.48738
    -0.03768
     0.79296
     0.47951
    -0.42949
    -0.69592
    -1.00153
    -1.07206
    -1.07989
    -0.81346
    -1.23662
    -1.30714
    -1.92620
    -1.10340
    -0.23358
    -0.17089
     0.34630
    -0.37463
    -0.43732
    -0.36680
    -0.24142
     0.18957
     0.61273
     0.73811
     0.52653
     0.46384
     0.61273
     0.58138
     0.31495
     0.33846
     0.29144
     0.21308
     0.04068
    -0.03768
    -0.01417
    -0.04551
    -0.07686
    -0.08470
    -0.33545
    -0.17873
    -0.22575
    -0.12388
    -0.04551
    -0.03768
    -0.11604
    -0.17089
    -0.10820
     0.01718
    -0.14738
    -0.35113
    -0.13955
    -0.02984
    -0.01417
    -0.00633
    -0.23358
    -0.13171
    -0.11604
    -0.19440
    -0.08470
    -0.09253
    -0.37463
    -0.23358
    -0.07686
    -0.02201
    -0.19440
    -0.29627
    -0.28844
    -0.08470
    -0.01417
    -0.03768
    -0.22575
    -0.23358
    -0.31978
    -0.14738
    -0.10820
    -0.00633
    -0.21007
    -0.31978
    -0.20224
     0.02501
     0.07987
    -0.13955
    -0.32762
    -0.24142
    -0.17089
    -0.02201
    -0.06119
    -0.10820
    -0.21791
    -0.19440
    -0.10037
     0.12688
     0.14256
    -0.31978
    -0.31195
    -0.21007
     0.00934
    -0.13171
    -0.43732
    -0.30411
    -0.24926
     0.03285
    -0.15522
    -0.25709
    -0.25709
    -0.30411
    -0.31195
    -0.18657
    -0.16306
    -0.39031
    -0.42949
    -0.08470
    -0.20224
    -0.11604
    -0.43732
    -0.42165
    -0.20224
    -0.15522
    -0.06119
    -0.35896
    -0.24142
    -0.28844
    -0.42165
    -0.17873
    -0.02201
    -0.24142
    -0.40598
    -0.21007
    -0.10037
    -0.20224
    -0.27276
    -0.55487
    -0.31978
    -0.17089
    -0.05335
    -0.37463
    -0.35113
    -0.40598
    -0.36680
    -0.28844
    -0.00633
    -0.35113
    -0.53136
    -0.15522
     0.04852
     0.35413
     0.27577
     0.25226
     0.51869
     0.98103
     1.01237
    -0.24142
    -2.09860
    -2.22398
    -2.31801
    -2.19264
    -1.15042
    -0.25709
    -1.29931
    -1.49521
    -1.61276
    -1.40901
    -1.53439
    -2.43556
    -2.27883
    -1.60492
    -0.67241
     0.38548
     0.62840
     0.71460
     0.91050
     1.13775
     1.44337
     1.07506
     0.40115
     0.12688
     0.55787
     0.67542
     0.69109
     0.54220
    -0.13955
    -0.24142
    -0.28060
    -0.20224
    -0.23358
    -0.33545
    -0.59405
    -0.60188
    -0.48434
    -0.13171
    -0.20224
    -0.57054
    -0.42165
    -0.46867
    -0.29627
    -0.20224
    -0.29627
    -0.24142
    -0.37463
    -0.17089
    -0.10037
    -0.31195
    -0.19440
    -0.34329
    -0.13955
    -0.18657
     0.00150
    -0.31978
    -0.25709
    -0.17089
    -0.05335
    -0.13171
    -0.44516
    -0.29627
    -0.33545
    -0.21791
    -0.21007
    -0.19440
    -0.34329
    -0.29627
    -0.55487
    -0.01417
    -0.18657
    -0.50785
    -0.50001
    -0.42949
    -0.21791
    -0.12388
    -0.31978
    -0.57054
    -0.38247
    -0.24926
    -0.15522
    -0.21007
    -0.28844
    -0.39031
    -0.64107
    -0.34329
    -0.05335
    -0.17873
    -0.42949
    -0.53136
    -0.28844
    -0.05335
    -0.17089
    -0.37463
    -0.40598
    -0.21791
    -0.42949
    -0.05335
    -0.22575
    -0.31978
    -0.41382
    -0.45300
    -0.03768
    -0.04551
    -0.28060
    -0.41382
    -0.31978
    -0.28060
    -0.20224
    -0.23358
    -0.34329
    -0.32762
    -0.29627
    -0.13171
    -0.14738
    -0.26493
    -0.31978
    -0.50001
    -0.03768
    -0.01417
    -0.26493
    -0.30411
    -0.29627
    -0.22575
    -0.31195
    -0.18657
    -0.40598
    -0.24926
    -0.17873
    -0.16306
    -0.13955
    -0.28060
    -0.40598
    -0.66457
    -0.22575
    -0.11604
    -0.17873
    -0.36680
    -0.24142
    -0.39031
    -0.37463
    -0.35113
    -0.38247
    -0.34329
    -0.36680
    -0.31195
    -0.36680
    -0.24926
    -0.49218
    -0.60188
    -0.55487
    -0.04551
     0.10337
    -0.30411
    -0.86048
    -0.84481
    -0.21791
    -0.53920
    -2.39638
    -2.52176
    -1.64410
    -1.37767
    -1.42469
    -1.14258
    -1.58141
    -0.71159
    -1.57357
    -1.54223
    -1.15826
    -1.04855
    -0.94668
    -0.32762
    -0.07686
     0.40899
     0.72243
     0.91834
     1.25530
     1.09857
     0.87916
     0.96536
     1.12992
     0.87132
     0.79296
     0.88699
     0.91050
     0.69109
     0.36981
     0.34630
     0.40115
     0.16606
     0.14256
     0.15823
     0.05636
    -0.02984
    -0.16306
    -0.17873
    -0.02201
    -0.24142
    -0.36680
    -0.35113
    -0.05335
    -0.24926
    -0.36680
    -0.15522
    -0.20224
    -0.34329
    -0.28060
    -0.35896
    -0.11604
    -0.06119
    -0.29627
    -0.31978
    -0.08470
    -0.28060
    -0.42949
    -0.31195
    -0.17873
    -0.20224
    -0.15522
    -0.42949
    -0.34329
    -0.32762
    -0.35896
    -0.26493
    -0.26493
    -0.35113
    -0.24926
    -0.38247
    -0.35896
    -0.16306
    -0.41382
    -0.41382
    -0.00633
    -0.02201
    -0.14738
    -0.24142
    -0.31978
    -0.10037
    -0.03768
    -0.17873
    -0.18657
    -0.13955
     0.07203
    -0.17873
     0.04852
    -0.03768
    -0.15522
    -0.46867
    -0.28844
     0.06419
    -0.00633
    -0.22575
    -0.21007
    -0.31195
    -0.18657
    -0.20224
    -0.18657
    -0.16306
    -0.26493
    -0.30411
    -0.21791
    -0.28060
    -0.20224
    -0.35896
    -0.35896
    -0.23358
    -0.24926
    -0.20224
    -0.16306
    -0.24142
    -0.34329
    -0.41382
    -0.27276
    -0.16306
    -0.20224
    -0.29627
    -0.25709
    -0.21791
    -0.07686
    -0.28060
    -0.34329
    -0.15522
    -0.23358
    -0.21007
     0.00934
     0.09554
    -0.25709
    -0.07686
    -0.17089
     0.08770
     0.26793
     0.04852
     0.05636
    -0.05335
     0.00934
     0.07987
    -0.02201
     0.15039
     0.19741
     0.02501
     0.07203
     0.13472
     0.19741
    -0.08470
    -0.06902
     0.04068
     0.04852
     0.16606
    -0.03768
    -0.11604
     0.19741
     0.04068
    -0.22575
    -0.40598
    -0.78212
    -0.60972
    -0.00633
    -0.10820
    -0.43732
    -0.62539
    -0.78212
    -0.53920
    -0.62539
    -1.31498
    -0.41382
     0.31495
    -0.15522
    -1.15042
    -2.41205
    -1.24445
     0.81647
    -0.62539
    -0.48434
    -0.21007
    -0.60972
     0.23659
     0.68325
     0.80863
     0.83998
     0.69109
     0.67542
     0.80080
     1.02805
     1.33366
     1.70980
     1.51389
     1.72547
     1.56091
     1.14559
     1.22395
     1.17693
     1.02021
     0.69893
     0.55787
     0.59706
     0.59706
     0.56571
     0.38548
     0.35413
     0.28361
     0.54220
     0.22875
     0.40115
     0.35413
     0.17390
     0.13472
     0.29144
     0.43249
     0.28361
     0.01718
     0.06419
     0.28361
     0.42466
     0.36981
     0.23659
     0.11905
     0.15823
     0.02501
     0.26010
     0.36981
     0.22875
     0.18174
     0.26793
     0.40115
     0.30712
     0.14256
     0.06419
     0.30712
     0.42466
     0.47168
     0.28361
     0.17390
     0.21308
     0.22875
     0.17390
     0.43249
     0.25226
     0.09554
     0.27577
     0.38548
     0.23659
     0.10337
     0.04852
     0.22092
     0.25226
     0.22875
     0.33062
     0.20524
     0.08770
     0.26010
     0.15039
     0.31495
     0.22875
     0.14256
     0.29144
     0.26793
     0.36197
     0.24443
     0.18957
     0.26793
     0.33062
     0.48735
     0.29928
     0.23659
     0.12688
     0.31495
     0.26793
     0.46384
     0.36981
     0.26010
     0.33062
     0.36197
     0.55787
     0.46384
     0.18174
     0.08770
     0.36981
     0.62056
     0.49518
     0.32279
     0.29144
     0.33846
     0.32279
     0.31495
     0.56571
     0.41682
     0.21308
     0.26010
     0.56571
     0.44033
     0.21308
     0.27577
     0.18174
     0.54220
     0.62840
     0.49518
     0.27577
     0.15823
     0.28361
     0.33846
     0.55004
     0.42466
     0.18957
     0.28361
     0.50302
     0.47951
     0.36197
     0.13472
     0.27577
     0.33846
     0.48735
     0.29144
     0.21308
     0.18957
     0.40899
     0.32279
     0.44033
    -0.42165
    -0.24926
     0.13472
     0.57355
     0.34630
    -0.15522
    -0.46867
    -0.27276
    -0.36680
    -0.32762
     0.17390
     0.84781
     0.18957
    -0.99370
    -2.34152
    -0.25709
     1.82734
    -0.68025
    -0.64107
    -0.33545
    -0.02984
     0.56571
     1.11424
     0.80080
     0.76162
     0.73027
     0.99670
     0.86349
     1.05939
     1.16910
     1.35717
     1.52173
     1.86652
     1.55307
     1.10641
     1.18477
     1.16126
     0.99670
     0.59706
     0.36981
     0.37764
     0.47168
     0.50302
     0.47951
     0.16606
     0.13472
     0.02501
     0.30712
     0.41682
     0.22092
    -0.05335
    -0.02201
    -0.07686
     0.17390
    -0.01417
    -0.15522
    -0.16306
    -0.06902
     0.14256
     0.00150
     0.07987
    -0.15522
    -0.24142
    -0.24926
     0.09554
     0.21308
     0.03285
     0.05636
    -0.06119
     0.22092
     0.41682
     0.18957
     0.10337
     0.19741
     0.26793
     0.43249
     0.47951
     0.38548
     0.31495
     0.24443
     0.46384
     0.70676
     0.54220
     0.29144
     0.34630
     0.61273
     0.61273
     0.51086
     0.32279
     0.39331
     0.40115
     0.58138
     0.55004
     0.51869
     0.32279
     0.31495
     0.29928
     0.58138
     0.47168
     0.22875
     0.38548
     0.30712
     0.55004
     0.45600
     0.40115
     0.22875
     0.44033
     0.34630
     0.47951
     0.40115
     0.37764
     0.15823
     0.16606
     0.57355
     0.59706
     0.33846
     0.21308
     0.22875
     0.56571
     0.42466
     0.28361
     0.29928
     0.29144
     0.29144
     0.56571
     0.36981
     0.48735
     0.26010
     0.31495
     0.40899
     0.55787
     0.43249
     0.21308
     0.29144
     0.26793
     0.39331
     0.32279
     0.32279
     0.31495
     0.29144
     0.30712
     0.36981
     0.32279
     0.12688
     0.03285
     0.16606
     0.42466
     0.33062
     0.04852
     0.05636
     0.08770
     0.33062
     0.29144
     0.15039
     0.09554
    -0.02984
     0.11905
     0.38548
     0.00934
    -0.57838
    -1.26796
    -0.57838
    -0.13955
    -0.64107
    -0.93101
    -0.48434
    -0.09253
    -0.20224
    -1.01720
    -1.59708
    -0.34329
     0.03285
     0.29928
     0.40115
    -0.09253
     0.57355
     1.41202
     0.63624
     1.34933
     1.49822
     0.99670
     1.06723
     0.98887
     1.28664
     1.66278
     1.34150
     1.20828
     0.98103
     0.74594
     0.85565
     0.70676
     0.68325
     0.55004
     0.22875
     0.35413
     0.33062
     0.41682
     0.36197
     0.26793
     0.31495
     0.25226
     0.21308
     0.27577
     0.18957
     0.24443
     0.24443
     0.29928
     0.24443
     0.25226
     0.11905
     0.18957
     0.53437
     0.46384
     0.24443
     0.18174
     0.15039
     0.29144
     0.29144
     0.11905
     0.40899
     0.29144
     0.32279
     0.17390
     0.28361
     0.33846
     0.17390
     0.00934
     0.24443
     0.43249
     0.07987
     0.26010
     0.18957
     0.20524
     0.24443
     0.18174
     0.45600
     0.13472
     0.32279
     0.07203
     0.27577
     0.24443
     0.33062
    -0.01417
     0.26793
     0.41682
     0.24443
     0.38548
     0.22875
     0.25226
     0.17390
     0.11121
     0.28361
     0.28361
     0.30712
     0.26793
     0.37764
     0.37764
     0.29928
     0.11905
     0.21308
     0.40115
     0.33062
     0.33846
     0.37764
     0.22875
     0.20524
     0.32279
     0.35413
     0.36981
     0.36981
     0.39331
     0.34630
     0.27577
     0.33062
     0.14256
     0.15039
     0.41682
     0.40115
     0.26010
     0.35413
     0.34630
     0.36197
     0.19741
     0.17390
     0.26793
     0.31495
     0.37764
     0.20524
     0.29928
     0.35413
     0.38548
     0.15823
     0.33846
     0.54220
     0.22875
     0.40899
     0.22092
     0.24443
     0.28361
     0.12688
     0.43249
     0.27577
     0.37764
     0.23659
     0.31495
     0.34630
     0.34630
     0.11905
     0.08770
     0.22092
    -0.08470
     0.07987
     0.21308
     0.36981
     0.01718
    -0.24926
    -0.26493
    -0.40598
    -0.13955
    -1.28364
    -2.59228
    -2.47474
    -0.59405
    -1.32282
    -1.21311
    -0.97019
    -0.29627
    -0.22575
    -1.04855
    -1.46387
    -0.61756
    -0.21791
     0.30712
     0.79296
     1.16910
     1.32582
     1.56091
     1.81950
     1.78816
     1.93705
     1.62360
     1.51389
     1.48255
     1.26313
     1.52956
     1.24746
     1.20828
     0.73027
     0.58922
     0.83214
     0.79296
     0.70676
     0.36981
     0.28361
     0.22092
     0.27577
     0.15823
     0.35413
     0.33062
     0.11905
     0.15039
     0.44817
     0.22875
     0.15039
     0.09554
     0.25226
     0.33062
     0.30712
     0.33846
     0.08770
     0.22875
     0.27577
     0.19741
     0.27577
     0.24443
     0.23659
     0.14256
     0.30712
     0.15039
     0.24443
     0.03285
     0.10337
     0.15039
     0.36197
     0.18957
     0.11905
     0.20524
     0.13472
     0.24443
     0.05636
     0.28361
     0.04852
     0.07203
     0.18957
     0.19741
     0.02501
    -0.00633
     0.04068
     0.18957
     0.20524
     0.30712
     0.02501
    -0.14738
     0.00150
     0.13472
     0.00150
     0.36981
     0.26793
     0.04068
     0.12688
     0.28361
     0.28361
     0.10337
    -0.16306
    -0.02984
     0.30712
     0.32279
     0.13472
     0.04852
     0.10337
     0.17390
     0.10337
     0.33062
     0.33062
    -0.06902
     0.06419
     0.27577
     0.31495
     0.22092
    -0.04551
     0.00150
     0.36197
     0.37764
     0.23659
    -0.03768
     0.07987
     0.06419
     0.15823
     0.11121
     0.40899
    -0.13955
    -0.05335
     0.11905
     0.18174
     0.31495
     0.00934
    -0.02201
     0.13472
     0.18174
     0.22092
     0.05636
     0.08770
     0.11905
     0.16606
     0.21308
     0.36981
     0.26793
     0.11905
     0.11905
     0.29928
     0.38548
     0.12688
     0.29144
     0.27577
     0.36197
     0.51086
     0.25226
     0.04852
     0.33062
     0.07987
     0.04852
     0.44817
     0.28361
    -0.21791
    -0.08470
     0.22875
    -0.08470
    -1.00937
    -1.98106
    -2.16913
    -1.62059
    -1.48738
    -1.91837
    -1.71463
    -0.18657
    -0.56270
    -2.42772
    -2.20047
    -1.44036
    -0.21007
    -1.12691
    -1.07989
     0.13472
     1.02021
     0.52653
     0.73811
     0.82431
     1.03588
     0.91834
     0.96536
     1.30231
     1.72547
     1.53740
     1.45120
     1.45904
     0.99670
     0.58138
     0.87132
     1.09074
     1.14559
     0.82431
     0.83998
     0.79296
     0.93401
     0.84781
     0.76162
     0.30712
     0.23659
     0.22875
     0.32279
     0.43249
     0.46384
    -0.08470
     0.11121
     0.06419
     0.25226
     0.18174
     0.15823
     0.10337
     0.01718
     0.26793
     0.29928
     0.06419
     0.07203
    -0.02984
    -0.14738
     0.38548
     0.33846
    -0.09253
    -0.00633
     0.07203
     0.11905
    -0.00633
     0.00934
    -0.06902
    -0.11604
     0.14256
     0.16606
     0.01718
    -0.01417
    -0.13955
    -0.25709
     0.10337
     0.18957
    -0.16306
    -0.12388
    -0.17089
     0.04068
     0.05636
    -0.06902
    -0.13955
     0.01718
     0.10337
     0.13472
     0.06419
    -0.02201
    -0.15522
    -0.13171
    -0.03768
     0.28361
     0.15039
    -0.03768
    -0.02201
     0.04852
     0.15823
     0.02501
     0.00150
    -0.07686
     0.10337
     0.13472
     0.22092
     0.04852
     0.07987
    -0.02201
    -0.12388
     0.33846
     0.43249
    -0.03768
     0.05636
     0.01718
     0.05636
     0.30712
     0.10337
    -0.13955
     0.00934
     0.17390
     0.22875
     0.18957
    -0.06902
    -0.07686
    -0.24926
     0.22092
     0.35413
     0.10337
    -0.10820
     0.06419
     0.14256
     0.18957
     0.08770
     0.11905
     0.02501
     0.15823
     0.12688
     0.32279
     0.07203
    -0.02984
    -0.10037
     0.15823
     0.34630
     0.39331
     0.11905
     0.03285
    -0.04551
     0.19741
     0.00934
    -0.02201
     0.18957
     0.04068
     0.24443
     0.25226
     0.09554
     0.04852
     0.08770
    -0.07686
     0.35413
     0.30712
     0.07203
    -0.03768
     0.13472
     0.33846
     0.25226
     0.04852
     0.19741
     0.15039
     0.25226
     0.40115
     0.27577
     0.11121
     0.04852
    -0.09253
     0.29144
     0.44817
     0.32279
     0.14256
     0.23659
     0.39331
     0.36197
     0.42466
     0.31495
     0.33846
    -0.34329
    -0.32762
     0.09554
     0.07987
    -0.42165
    -0.03768
    -0.31978
    -0.29627
    -1.05638
    -0.86832
    -0.19440
    -0.31978
     0.10337
    -0.91533
    -1.94971
    -0.37463
     1.52173
    -0.66457
    -1.69112
    -0.33545
     0.75378
     0.68325
     0.26010
     0.48735
     0.57355
     0.56571
     0.53437
     0.43249
     0.67542
     0.63624
     0.87916
     0.74594
     0.76945
     0.74594
     0.79296
     0.76945
     0.65974
     0.37764
     0.15039
     0.45600
     0.49518
     0.30712
     0.29928
     0.16606
     0.18174
     0.14256
     0.04068
     0.28361
     0.19741
     0.20524
     0.14256
     0.18957
     0.26793
     0.33846
     0.01718
     0.16606
     0.32279
     0.22875
     0.05636
     0.11905
     0.11121
     0.11121
     0.21308
     0.06419
     0.13472
     0.07987
     0.07987
     0.08770
     0.11905
     0.17390
    -0.12388
     0.00150
     0.10337
     0.21308
     0.12688
     0.19741
     0.06419
     0.26010
     0.07203
     0.26010
     0.06419
     0.22875
     0.15039
     0.13472
     0.20524
     0.24443
     0.08770
     0.04852
     0.35413
     0.40899
     0.04068
     0.29144
     0.09554
     0.16606
     0.11905
     0.16606
     0.07203
     0.18957
     0.22092
     0.07987
     0.11905
     0.29144
     0.00150
    -0.17873
     0.11121
     0.22092
    -0.03768
     0.11905
     0.04852
     0.00934
     0.00934
     0.07203
     0.04068
     0.21308
     0.15039
     0.09554
    -0.07686
     0.31495
     0.22875
    -0.13171
     0.08770
     0.37764
     0.09554
     0.03285
     0.05636
     0.07203
     0.03285
    -0.05335
     0.00150
     0.02501
     0.08770
     0.04852
    -0.02201
     0.00150
     0.04068
     0.07203
    -0.00633
     0.05636
     0.03285
    -0.07686
     0.07987
     0.09554
     0.14256
    -0.10820
     0.04068
     0.18174
     0.11121
     0.12688
     0.01718
     0.04852
     0.09554
     0.14256
    -0.03768
     0.26793
     0.15039
    -0.06902
     0.30712
     0.03285
     0.27577
     0.00150
     0.01718
     0.21308
     0.68325
     0.85565
     0.52653
     0.00150
    -0.55487
     0.18957
     0.21308
     0.07987
     0.05636
    -0.07686
     0.40899
     0.07203
    -0.02984
    -1.51089
    -0.83697
     0.33846
    -0.21791
    -0.13955
    -0.85264
    -0.46867
     0.43249
     0.61273
     1.08290
     0.59706
    -0.49218
    -0.15522
     0.33062
     0.96536
     1.15343
     0.94185
     0.70676
     0.50302
     0.89483
     0.63624
     0.51086
     0.33846
     0.13472
     0.29928
     0.24443
     0.15039
     0.33062
     0.33062
     0.13472
     0.38548
     0.32279
     0.29928
     0.02501
     0.15039
     0.29144
     0.32279
     0.40115
     0.14256
     0.16606
     0.30712
     0.23659
     0.07987
     0.38548
     0.36981
     0.10337
     0.15039
     0.32279
     0.22092
     0.07203
     0.08770
     0.29144
     0.42466
     0.46384
     0.29144
     0.14256
     0.04852
     0.32279
     0.25226
     0.33846
     0.40115
     0.03285
     0.35413
     0.40115
     0.37764
     0.36197
     0.11121
     0.26010
     0.44033
     0.33846
     0.43249
     0.15823
     0.20524
     0.32279
     0.33062
     0.20524
     0.46384
     0.23659
     0.34630
     0.39331
     0.28361
     0.25226
     0.14256
     0.21308
     0.33846
     0.36981
     0.41682
     0.19741
     0.15039
     0.24443
     0.41682
     0.20524
     0.58922
     0.26793
     0.03285
     0.31495
     0.39331
     0.42466
     0.22092
     0.05636
     0.24443
     0.37764
     0.58922
     0.15823
     0.02501
     0.04068
     0.30712
     0.25226
     0.36197
     0.27577
     0.09554
     0.22875
     0.30712
     0.33846
     0.18957
     0.03285
     0.07203
     0.25226
     0.45600
     0.37764
     0.21308
     0.07203
     0.16606
     0.26010
     0.39331
     0.48735
     0.11905
     0.04068
     0.30712
     0.34630
     0.43249
     0.06419
     0.00150
     0.19741
     0.42466
     0.28361
     0.13472
     0.06419
    -0.12388
     0.15823
     0.12688
     0.11121
    -0.29627
    -0.26493
     0.16606
     0.09554
    -0.19440
    -0.62539
    -0.30411
    -0.17089
    -1.34632
    -1.60492
    -1.13475
    -0.93101
    -1.08773
    -1.49521
    -1.15042
     0.76162
    -0.82130
    -1.26013
    -0.88399
    -0.25709
     0.10337
     0.05636
    -0.10037
     0.47951
     1.03588
     1.45120
     1.61576
     1.31015
     1.27097
     1.26313
     1.31015
     1.52173
     1.38851
     1.12208
     0.92618
     1.17693
     0.83998
     1.08290
     0.59706
     0.54220
     0.54220
     0.65191
     0.57355
     0.42466
     0.20524
     0.11121
     0.18174
     0.35413
     0.42466
     0.00934
     0.04068
     0.11905
     0.30712
     0.36197
     0.15823
     0.00150
     0.11121
     0.21308
     0.47951
     0.18174
     0.00934
     0.19741
     0.04852
     0.24443
     0.57355
     0.27577
     0.15823
     0.07203
     0.15039
     0.52653
     0.28361
    -0.04551
     0.04068
     0.22092
     0.44033
     0.42466
     0.25226
     0.01718
     0.10337
     0.14256
     0.48735
     0.33062
    -0.10820
     0.16606
     0.33062
     0.41682
     0.31495
     0.07203
     0.06419
     0.15039
     0.43249
     0.33062
     0.26010
     0.06419
     0.05636
     0.11905
     0.38548
     0.26793
     0.04068
     0.00934
     0.06419
     0.17390
     0.29144
     0.02501
     0.06419
    -0.05335
     0.11905
     0.15823
     0.11905
     0.21308
    -0.06902
    -0.02984
     0.07203
     0.29928
     0.10337
     0.04068
    -0.18657
     0.11121
     0.30712
     0.10337
     0.01718
     0.03285
     0.08770
     0.25226
     0.20524
     0.16606
    -0.13955
     0.00150
    -0.16306
     0.43249
     0.24443
    -0.07686
     0.10337
     0.09554
     0.15823
     0.26010
    -0.05335
    -0.01417
     0.04068
     0.27577
     0.07203
     0.12688
     0.26793
    -0.00633
    -0.21007
     0.37764
     0.42466
     0.04852
     0.06419
     0.14256
     0.14256
     0.18957
     0.13472
     0.03285
     0.22092
     0.21308
     0.22875
     0.30712
     0.07987
     0.05636
    -0.04551
     0.05636
     0.32279
     0.18957
    -0.06119
    -0.07686
     0.07203
     0.21308
     0.10337
    -0.16306
    -0.12388
    -0.17089
    -0.13171
    -0.28060
    -0.15522
    -0.28844
    -0.69592
    -1.00937
    -1.19744
    -1.40901
    -1.62843
    -2.45123
    -3.03895
    -1.89486
    -2.05158
    -1.76948
    -1.95755
    -1.43252
    -1.04855
    -1.80866
    -1.93404
    -1.14258
    -0.42949
     0.00150
     0.62840
     0.58922
     0.72243
     1.38851
     1.63143
     1.77249
     1.91354
     1.60009
     1.59225
     1.66278
     1.52173
     1.53740
     1.32582
     1.31799
     0.83998
     0.55787
     0.81647
     0.86349
     0.56571
     0.54220
     0.39331
     0.18957
     0.33846
    -0.07686
     0.11121
    -0.03768
    -0.17089
    -0.06902
    -0.05335
     0.01718
    -0.13171
    -0.29627
    -0.21007
     0.15823
    -0.06902
    -0.16306
    -0.21791
    -0.24926
    -0.10820
    -0.08470
    -0.17089
     0.04068
    -0.13171
    -0.04551
    -0.11604
    -0.06119
     0.07203
    -0.25709
    -0.31195
    -0.12388
     0.23659
    -0.02984
    -0.07686
    -0.14738
    -0.17089
    -0.02201
    -0.08470
    -0.13171
    -0.14738
    -0.14738
    -0.12388
    -0.07686
    -0.16306
    -0.05335
    -0.36680
    -0.01417
     0.01718
    -0.20224
    -0.12388
    -0.10037
    -0.21791
    -0.26493
    -0.14738
    -0.18657
    -0.21007
    -0.12388
    -0.08470
    -0.24142
    -0.09253
    -0.10037
    -0.55487
    -0.26493
    -0.14738
    -0.21791
    -0.24142
    -0.23358
    -0.36680
    -0.39814
    -0.32762
    -0.23358
    -0.22575
    -0.35113
    -0.40598
    -0.40598
    -0.23358
    -0.33545
    -0.50001
    -0.42165
    -0.18657
    -0.26493
    -0.34329
    -0.25709
    -0.36680
    -0.39814
    -0.37463
    -0.26493
    -0.29627
    -0.34329
    -0.24142
    -0.39814
    -0.22575
    -0.29627
    -0.36680
    -0.50785
    -0.11604
    -0.03768
    -0.28844
    -0.21791
    -0.34329
    -0.21791
    -0.29627
    -0.35896
    -0.10037
    -0.11604
     0.27577
    -0.07686
    -0.27276
    -0.12388
    -0.10820
    -0.23358
     0.04068
    -0.08470
    -0.03768
    -0.08470
    -0.02201
    -0.12388
    -0.33545
    -0.27276
    -0.18657
    -0.13171
    -0.18657
    -0.30411
    -0.14738
    -0.39031
    -0.30411
    -0.36680
    -0.36680
    -0.24926
    -0.37463
    -0.36680
    -0.18657
    -0.20224
    -0.33545
    -0.28060
    -0.02984
     0.24443
    -0.35113
    -0.39814
    -0.46083
    -0.14738
    -0.10820
    -0.94668
    -0.70376
    -0.53920
    -1.05638
    -1.69112
    -0.48434
     0.53437
    -0.82913
    -1.87135
    -3.23485
    -1.45603
     1.03588
    -0.89182
    -0.42165
    -0.13955
    -0.50001
    -0.17873
     0.00934
     0.23659
     0.55004
     0.38548
     0.77729
     0.83998
     0.90267
     0.65974
     0.52653
     0.71460
     0.85565
     0.57355
     0.33846
     0.22875
     0.11905
     0.18174
    -0.08470
     0.07987
    -0.06119
    -0.30411
    -0.05335
     0.01718
    -0.10820
    -0.25709
    -0.21007
    -0.24142
    -0.12388
     0.00150
    -0.10820
    -0.21007
    -0.23358
    -0.06119
    -0.13171
    -0.13171
    -0.05335
    -0.24142
    -0.21007
    -0.06119
    -0.09253
    -0.06902
    -0.27276
    -0.24926
    -0.12388
    -0.04551
     0.00150
    -0.26493
    -0.29627
    -0.17873
    -0.14738
    -0.07686
     0.00934
    -0.18657
    -0.28844
     0.00934
     0.02501
    -0.05335
    -0.21791
    -0.27276
    -0.08470
     0.07203
     0.22875
     0.87132
     0.76162
    -0.45300
    -0.17873
    -0.31978
     0.22092
     0.22875
     0.16606
     0.22875
     0.29928
     0.09554
    -0.01417
    -0.32762
    -0.17873
    -0.05335
    -0.00633
    -0.03768
    -0.40598
    -0.29627
    -0.11604
    -0.37463
     0.11121
    -0.04551
    -0.22575
    -0.19440
    -0.13955
     0.03285
    -0.21007
    -0.42165
    -0.43732
    -0.12388
     0.00934
     0.01718
    -0.19440
    -0.24926
    -0.22575
    -0.13171
    -0.15522
     0.13472
    -0.18657
    -0.35896
    -0.02201
     0.15823
     0.11121
    -0.14738
    -0.17089
    -0.07686
     0.25226
     0.23659
     0.08770
    -0.09253
    -0.11604
     0.03285
     0.01718
     0.32279
     0.04068
    -0.06902
    -0.00633
     0.09554
     0.15039
     0.26010
    -0.21791
    -0.07686
     0.04068
     0.16606
     0.07987
    -0.12388
    -0.17089
    -0.01417
     0.00934
     0.17390
     0.14256
    -0.17873
    -0.21791
    -0.06902
    -0.10820
    -0.08470
    -0.13955
    -0.21791
    -0.07686
    -0.00633
     0.29928
     0.42466
     0.51869
     0.40115
    -0.42949
    -0.37463
     0.14256
     0.15039
    -0.26493
    -0.30411
     0.22092
     0.20524
    -0.56270
    -1.22878
    -0.20224
     0.72243
    -0.08470
    -1.04071
    -1.62059
     0.74594
     1.99190
    -0.68808
     0.52653
     0.55787
    -0.82913
    -0.66457
     0.07987
     0.85565
     0.85565
     0.50302
     0.19741
     0.11121
    -0.04551
    -0.09253
    -0.32762
    -0.33545
    -0.28844
    -0.37463
     0.23659
     0.04068
    -0.32762
    -0.17873
     0.00150
     0.14256
     0.16606
     0.09554
    -0.04551
     0.09554
     0.23659
     0.26793
     0.15039
    -0.01417
    -0.00633
    -0.05335
     0.15039
     0.40899
     0.19741
    -0.13171
     0.07987
     0.13472
     0.26010
     0.07987
    -0.05335
    -0.07686
     0.07987
     0.01718
     0.26010
     0.11121
    -0.10820
    -0.06119
    -0.02984
     0.32279
     0.09554
    -0.18657
    -0.02201
     0.12688
     0.11905
     0.04068
    -0.11604
     0.03285
     0.01718
     0.21308
     0.13472
     0.02501
    -0.13171
     0.02501
    -0.02984
     0.29144
     0.22092
     0.03285
    -0.06119
     0.07987
     0.24443
     0.28361
     0.00150
     0.00150
     0.04068
     0.29144
     0.26793
     0.17390
    -0.06902
    -0.04551
    -0.18657
     0.22092
     0.34630
     0.01718
    -0.03768
    -0.02984
    -0.10037
     0.14256
    -0.06119
    -0.10037
    -0.06902
     0.00150
     0.22875
     0.14256
     0.06419
    -0.20224
    -0.19440
     0.04852
     0.33846
     0.07203
     0.01718
    -0.21007
     0.07987
     0.19741
     0.10337
     0.02501
     0.11121
     0.04852
     0.34630
     0.12688
     0.07987
     0.05636
    -0.12388
    -0.04551
     0.25226
     0.31495
    -0.10037
     0.10337
    -0.00633
     0.23659
     0.12688
     0.04852
     0.04068
     0.00150
     0.04852
     0.16606
     0.15823
     0.05636
    -0.13171
    -0.03768
     0.15039
     0.24443
    -0.10037
    -0.06902
    -0.10037
    -0.17873
    -0.28060
    -0.25709
    -0.24926
    -0.37463
    -0.13955
    -0.31978
    -0.35896
    -0.92317
    -0.64107
    -0.66457
    -1.73030
    -2.21614
    -1.73030
    -1.39334
    -1.74597
    -1.48738
    -1.56574
    -0.25709
    -1.15042
    -1.73814
    -1.37767
    -0.76645
    -0.54703
    -0.39031
    -0.45300
     0.01718
     0.65974
     1.10641
     1.41202
     1.27097
     1.35717
     1.09074
     1.36500
     1.38068
     1.23962
     1.29448
     1.06723
     1.08290
     1.12992
     1.05156
     1.03588
     0.56571
     0.51086
     0.71460
     0.57355
     0.40899
     0.26793
     0.24443
     0.13472
     0.19741
     0.01718
     0.04068
     0.00934
     0.18957
     0.08770
     0.18957
     0.03285
     0.00150
    -0.33545
     0.12688
     0.11905
     0.02501
     0.15823
    -0.06119
    -0.02201
     0.03285
    -0.02984
     0.04852
     0.04852
     0.01718
    -0.12388
    -0.06902
     0.14256
     0.01718
    -0.11604
    -0.10820
     0.20524
     0.07987
     0.05636
    -0.02201
    -0.02201
    -0.12388
    -0.00633
     0.08770
     0.12688
     0.02501
    -0.05335
     0.01718
     0.21308
    -0.02984
    -0.03768
    -0.17089
     0.16606
     0.07203
     0.14256
     0.01718
     0.04068
     0.02501
     0.13472
    -0.00633
     0.18174
     0.01718
     0.22092
     0.07203
     0.05636
     0.10337
    -0.03768
    -0.25709
     0.07203
     0.11905
     0.04068
     0.12688
     0.13472
    -0.04551
    -0.04551
    -0.06902
     0.00934
    -0.10037
     0.07987
    -0.05335
    -0.02201
     0.10337
     0.11121
    -0.19440
    -0.12388
     0.10337
     0.02501
    -0.02984
    -0.08470
    -0.00633
    -0.16306
    -0.13955
     0.02501
     0.15823
     0.01718
    -0.15522
    -0.08470
     0.19741
    -0.01417
    -0.21791
    -0.15522
    -0.04551
    -0.08470
     0.01718
     0.01718
     0.00934
    -0.14738
    -0.10037
    -0.07686
     0.02501
    -0.04551
    -0.05335
    -0.23358
    -0.08470
    -0.20224
    -0.06902
    -0.18657
     0.08770
    -0.10820
    -0.35113
    -0.14738
    -0.44516
    -0.37463
    -0.35896
    -0.50001
    -0.70376
    -0.49218
    -0.57054
    -1.31498
    -2.16129
    -3.20351
    -3.52479
    -1.98106
    -0.83697
    -1.32282
    -1.64410
    -0.75861
    -1.81650
    -1.78515
    -2.28667
    -1.26013
    -0.28844
     0.51086
     0.77729
     0.45600
     0.40899
     1.40418
     1.73331
     1.29448
     1.74898
     1.55307
     1.31799
     1.51389
     1.45904
     1.36500
     0.98103
     0.87916
     0.88699
     0.80863
     0.84781
     0.69109
     0.44817
     0.49518
     0.53437
     0.18174
     0.28361
     0.31495
     0.11121
    -0.03768
     0.15039
     0.05636
    -0.08470
    -0.19440
    -0.27276
     0.13472
     0.07203
    -0.04551
    -0.08470
    -0.22575
    -0.11604
    -0.12388
    -0.10820
    -0.06902
    -0.24142
    -0.24142
     0.07203
     0.03285
     0.03285
    -0.24926
    -0.38247
    -0.27276
     0.11121
    -0.01417
     0.00150
    -0.21791
    -0.19440
    -0.02201
    -0.02201
     0.11905
    -0.06119
    -0.11604
     0.07987
     0.21308
     0.14256
    -0.10820
    -0.02201
    -0.06119
     0.24443
     0.26010
     0.21308
    -0.08470
     0.03285
     0.33062
     0.05636
     0.04852
     0.17390
     0.06419
     0.03285
    -0.01417
     0.13472
     0.03285
    -0.18657
    -0.10037
     0.09554
     0.18174
     0.14256
    -0.07686
    -0.06902
    -0.12388
     0.00934
    -0.02201
     0.13472
     0.00150
    -0.10820
     0.05636
     0.21308
     0.04068
    -0.05335
    -0.15522
    -0.06119
     0.07987
     0.02501
     0.01718
    -0.20224
    -0.24926
    -0.18657
    -0.53920
     0.03285
    -0.17089
    -0.21007
    -0.01417
    -0.12388
    -0.14738
    -0.34329
    -0.49218
    -0.36680
    -0.03768
     0.03285
     0.00934
    -0.27276
    -0.21791
    -0.07686
    -0.04551
    -0.01417
    -0.00633
    -0.32762
    -0.23358
     0.14256
    -0.03768
    -0.04551
    -0.17089
    -0.26493
    -0.28060
     0.02501
     0.05636
    -0.35896
    -0.33545
    -0.31978
    -0.23358
    -0.17873
    -0.03768
    -0.24926
    -0.06902
     0.00150
    -0.08470
    -0.40598
    -0.39031
    -0.25709
     0.18174
     0.49518
    -0.89182
    -1.18960
    -0.52352
    -1.21311
    -1.27580
    -0.22575
     0.97319
    -0.60972
    -2.27883
    -2.93708
    -0.93884
     0.42466
     0.04068
    -0.06119
    -0.42949
    -0.06119
     0.17390
     0.01718
     0.36197
     0.52653
     0.49518
     0.87132
     1.13775
     0.97319
     0.65191
     0.58138
     0.78512
     0.63624
     0.41682
     0.06419
     0.06419
    -0.00633
     0.22875
     0.06419
    -0.15522
    -0.21007
    -0.21791
    -0.12388
     0.07987
     0.11905
    -0.21791
    -0.24142
     0.00934
     0.00150
    -0.09253
    -0.12388
    -0.27276
    -0.08470
     0.05636
     0.10337
    -0.03768
    -0.16306
    -0.14738
    -0.18657
    -0.13171
     0.17390
    -0.04551
    -0.29627
    -0.15522
    -0.11604
     0.04068
    -0.20224
    -0.13171
    -0.20224
     0.11905
     0.04852
    -0.06119
    -0.03768
    -0.33545
    -0.27276
    -0.18657
     0.13472
     0.26010
    -0.21007
    -0.13171
    -0.12388
     0.04068
     0.07987
    -0.17089
    -0.21007
    -0.16306
     0.03285
     0.05636
     0.04068
    -0.18657
    -0.23358
    -0.23358
     0.06419
     0.20524
    -0.24926
    -0.22575
    -0.15522
    -0.03768
    -0.01417
    -0.14738
    -0.10037
    -0.25709
    -0.06902
     0.04852
     0.08770
    -0.10820
    -0.31195
    -0.21791
    -0.13955
     0.11905
    -0.03768
    -0.18657
    -0.16306
     0.02501
    -0.06119
    -0.00633
    -0.17089
    -0.22575
    -0.09253
    -0.03768
     0.06419
    -0.15522
    -0.25709
    -0.27276
    -0.23358
     0.14256
    -0.02201
    -0.16306
    -0.28060
    -0.24142
    -0.05335
    -0.27276
    -0.13955
    -0.26493
    -0.26493
    -0.07686
    -0.07686
    -0.06119
    -0.24926
    -0.35896
    -0.40598
     0.04068
    -0.00633
    -0.20224
    -0.39031
    -0.17089
    -0.02984
    -0.21007
    -0.12388
    -0.21007
    -0.20224
    -0.19440
    -0.03768
    -0.20224
    -0.17873
    -0.32762
    -0.59405
    -0.13171
    -0.06119
    -0.33545
    -0.33545
    -0.30411
    -0.28844
    -0.13171
     0.00934
    -0.19440
     0.10337
     0.29928
     0.19741
    -0.64107
    -0.48434
    -0.13955
    -0.05335
    -0.49218
    -0.28844
    -0.55487
    -0.84481
    -1.51872
    -1.33065
     0.29144
    -0.13171
    -1.15042
    -1.83217
    -2.22398
     1.08290
     1.12208
    -1.48738
    -0.17873
    -0.50001
    -0.21791
     0.04068
     0.12688
     0.58138
     0.59706
     0.55787
     0.40899
     0.22875
     0.23659
     0.04068
    -0.12388
     0.04852
     0.08770
    -0.02984
    -0.28060
    -0.13955
    -0.42949
     0.02501
     0.15823
    -0.18657
    -0.22575
    -0.16306
    -0.24926
    -0.23358
    -0.29627
    -0.12388
    -0.02984
    -0.07686
    -0.17873
    -0.00633
    -0.10820
    -0.06902
    -0.38247
    -0.15522
     0.04852
    -0.06119
    -0.07686
    -0.18657
    -0.06902
    -0.07686
    -0.12388
    -0.02201
     0.01718
    -0.13955
    -0.08470
    -0.14738
     0.02501
    -0.02201
    -0.28060
    -0.25709
     0.05636
     0.15823
    -0.13171
    -0.06902
    -0.16306
    -0.13171
    -0.17089
     0.00150
    -0.05335
    -0.05335
    -0.02984
    -0.18657
    -0.17089
    -0.02201
    -0.02984
    -0.35896
    -0.02201
     0.00934
    -0.10820
    -0.10037
    -0.19440
    -0.24142
    -0.10820
    -0.10037
    -0.09253
    -0.13955
    -0.10820
    -0.16306
    -0.11604
     0.00934
    -0.17873
    -0.27276
    -0.23358
    -0.01417
    -0.10820
    -0.03768
    -0.02984
    -0.10037
    -0.09253
    -0.13171
     0.03285
     0.07987
     0.14256
    -0.07686
    -0.10037
    -0.03768
     0.05636
    -0.21791
    -0.08470
     0.24443
     0.06419
    -0.15522
    -0.00633
    -0.01417
    -0.11604
    -0.21791
    -0.12388
    -0.00633
    -0.06119
     0.00150
    -0.13171
    -0.01417
    -0.02201
    -0.17089
    -0.24142
     0.04068
    -0.03768
    -0.12388
     0.04852
    -0.06902
    -0.05335
    -0.28844
    -0.11604
     0.04068
     0.06419
     0.11905
    -0.12388
    -0.05335
    -0.00633
    -0.20224
    -0.31195
    -0.00633
     0.13472
     0.08770
    -0.09253
     0.07987
    -0.04551
    -0.21791
    -0.06902
    -0.10820
    -0.06902
     0.03285
    -0.24142
    -0.10820
    -0.04551
    -0.06902
    -0.26493
    -0.23358
    -0.02984
    -0.21007
    -0.01417
     0.07987
     0.36981
     0.36981
     0.12688
    -0.00633
     0.68325
     0.75378
    -0.30411
    -1.33065
    -0.67241
     0.17390
     0.55004
     0.36197
    -0.74294
    -1.64410
    -0.51569
    -0.86832
    -1.08773
    -1.44820
    -1.84784
    -2.39638
    -1.73814
    -0.11604
     0.22875
    -1.02504
     0.00150
    -0.26493
    -0.05335
    -0.77428
    -0.36680
     0.04852
     0.59706
     0.94968
     0.95752
     0.71460
     0.55004
     0.37764
     0.61273
     0.55787
     0.34630
     0.07987
    -0.08470
     0.07987
     0.05636
    -0.24142
     0.03285
    -0.04551
    -0.35113
    -0.09253
    -0.03768
    -0.16306
    -0.18657
    -0.25709
    -0.04551
     0.01718
     0.15823
     0.05636
    -0.11604
    -0.02201
     0.04852
    -0.15522
     0.04068
     0.10337
    -0.10820
     0.00150
     0.08770
     0.07987
     0.04852
    -0.09253
    -0.10037
     0.05636
     0.11905
     0.04068
    -0.13955
    -0.13171
     0.00934
    -0.02984
     0.10337
     0.14256
     0.10337
    -0.07686
     0.09554
     0.11905
     0.08770
     0.03285
    -0.16306
     0.03285
     0.19741
     0.28361
     0.17390
     0.03285
    -0.02201
     0.18174
     0.04068
     0.19741
     0.10337
    -0.19440
     0.11905
     0.18174
     0.26793
     0.04068
    -0.18657
     0.00150
     0.11121
     0.25226
     0.30712
    -0.16306
    -0.08470
     0.03285
    -0.12388
     0.34630
     0.13472
     0.00934
    -0.08470
     0.07203
     0.13472
     0.04852
    -0.13171
    -0.18657
    -0.01417
    -0.02984
     0.11121
     0.01718
    -0.16306
    -0.05335
    -0.07686
    -0.03768
     0.29144
    -0.18657
    -0.17089
    -0.10037
     0.10337
     0.14256
    -0.20224
    -0.27276
    -0.02201
     0.01718
     0.08770
     0.02501
    -0.11604
    -0.31978
    -0.09253
    -0.17873
     0.10337
    -0.09253
    -0.34329
    -0.00633
    -0.09253
     0.20524
    -0.15522
    -0.28844
    -0.21007
    -0.12388
     0.09554
    -0.06119
    -0.12388
    -0.25709
    -0.15522
    -0.11604
     0.05636
     0.03285
    -0.24142
    -0.17873
    -0.07686
     0.02501
    -0.13955
    -0.34329
    -0.35896
    -0.16306
     0.12688
    -0.02984
    -0.04551
    -0.21007
    -0.12388
     0.31495
     0.55004
     0.18174
    -0.66457
    -0.57054
     0.00934
     0.12688
    -0.75861
    -0.30411
    -0.36680
    -0.73510
    -0.82130
    -0.25709
     0.21308
    -0.34329
    -1.22095
    -2.42772
    -0.57838
     2.54044
    -0.17873
    -0.95451
     0.18957
    -0.21007
    -0.07686
    -0.01417
     0.02501
     0.45600
     0.68325
     0.71460
     0.18957
     0.13472
    -0.21007
    -0.16306
    -0.24926
     0.09554
     0.10337
    -0.46083
    -0.32762
    -0.19440
    -0.24926
    -0.20224
    -0.26493
    -0.50001
    -0.22575
    -0.25709
    -0.31978
    -0.28844
    -0.39031
    -0.53136
    -0.53920
    -0.24142
    -0.06119
    -0.46083
    -0.46083
    -0.28844
    -0.19440
    -0.21791
    -0.35896
    -0.31195
    -0.31978
    -0.20224
    -0.03768
    -0.11604
    -0.34329
    -0.35113
    -0.35113
     0.00934
     0.17390
    -0.13955
    -0.26493
    -0.14738
     0.02501
    -0.01417
    -0.00633
    -0.15522
    -0.07686
     0.11905
     0.11905
     0.15039
    -0.01417
    -0.03768
    -0.08470
    -0.00633
     0.36197
     0.11121
    -0.06119
    -0.07686
     0.13472
     0.17390
     0.05636
     0.01718
    -0.06119
    -0.02201
     0.08770
     0.12688
     0.06419
    -0.18657
    -0.22575
    -0.31978
     0.09554
     0.11905
    -0.17873
    -0.35113
    -0.17873
    -0.06119
    -0.14738
    -0.32762
    -0.38247
    -0.38247
    -0.02201
    -0.16306
    -0.14738
    -0.24142
    -0.34329
    -0.42165
    -0.17873
     0.10337
    -0.09253
    -0.36680
    -0.32762
    -0.04551
    -0.10820
    -0.22575
    -0.13171
    -0.16306
    -0.05335
     0.02501
    -0.05335
    -0.00633
    -0.15522
    -0.41382
    -0.17089
     0.10337
     0.03285
    -0.17873
    -0.11604
    -0.00633
    -0.04551
    -0.10037
    -0.02984
    -0.13171
    -0.14738
     0.07987
     0.00150
     0.00934
    -0.10820
    -0.13171
    -0.18657
     0.22875
     0.15823
    -0.02201
    -0.12388
    -0.05335
     0.07203
     0.04068
     0.04068
     0.00150
    -0.10820
     0.15039
     0.15039
     0.19741
     0.05636
    -0.01417
    -0.34329
     0.15823
     0.27577
    -0.03768
    -0.10820
    -0.17873
    -0.10820
    -0.17089
     0.01718
    -0.01417
    -0.44516
    -0.52352
    -0.77428
    -0.60188
    -1.44820
    -2.56877
    -1.84001
    -1.27580
    -1.19744
    -1.40118
    -1.73030
    -0.97019
    -1.67545
    -2.45907
    -1.88702
    -0.77428
    -0.43732
    -0.41382
    -0.21007
    -0.41382
     0.40899
     0.72243
     0.78512
     0.98103
     1.30231
     1.40418
     1.31015
     1.38851
     1.15343
     1.31799
     1.13775
     1.16126
     1.09074
     1.00454
     0.94968
     0.85565
     0.87132
     0.51086
     0.52653
     0.13472
     0.39331
     0.40115
     0.15823
     0.18957
    -0.01417
     0.07203
     0.04068
     0.12688
     0.07987
     0.11121
     0.13472
     0.13472
     0.04852
     0.09554
     0.21308
    -0.33545
     0.13472
     0.38548
     0.17390
     0.14256
     0.09554
     0.10337
     0.06419
     0.09554
     0.09554
     0.05636
     0.12688
     0.16606
     0.19741
     0.17390
     0.15039
    -0.11604
    -0.09253
     0.30712
     0.22092
     0.03285
     0.09554
     0.02501
    -0.02201
     0.06419
     0.19741
     0.04068
     0.07987
     0.00150
     0.08770
     0.14256
     0.13472
    -0.04551
    -0.08470
     0.15823
     0.22875
     0.13472
     0.15823
     0.03285
     0.12688
    -0.02201
     0.26793
     0.27577
     0.08770
     0.08770
    -0.06902
     0.16606
     0.18174
     0.28361
    -0.21791
     0.05636
     0.24443
     0.04852
     0.17390
     0.15823
     0.04068
     0.07203
    -0.00633
     0.04852
     0.07987
     0.09554
     0.07203
    -0.08470
     0.18174
     0.08770
    -0.11604
    -0.04551
     0.00150
     0.07203
     0.04852
    -0.01417
    -0.08470
    -0.10037
    -0.18657
     0.11121
     0.15039
     0.17390
    -0.04551
    -0.11604
    -0.16306
     0.18957
    -0.10037
    -0.14738
     0.07987
     0.08770
     0.04068
     0.08770
     0.04068
    -0.00633
    -0.18657
     0.03285
     0.09554
     0.15039
     0.06419
    -0.06119
     0.01718
     0.11905
     0.16606
    -0.05335
     0.10337
     0.10337
     0.09554
     0.06419
     0.13472
     0.10337
    -0.11604
    -0.02201
     0.23659
     0.26010
     0.11905
     0.03285
     0.07987
     0.16606
     0.16606
     0.01718
     0.29144
     0.12688
     0.06419
     0.11905
     0.20524
     0.22875
    -0.05335
    -0.18657
     0.18957
     0.00150
     0.08770
    -0.27276
    -0.33545
    -0.59405
    -0.30411
    -0.32762
    -0.66457
    -0.82913
    -1.58925
    -1.40901
    -1.89486
    -3.09380
    -3.46994
    -1.85568
    -1.73814
    -1.69895
    -1.07989
    -0.93101
    -1.46387
    -1.91053
    -1.99673
    -0.53920
     0.00934
     0.76162
     0.94968
     0.81647
     1.36500
     2.17213
     2.10161
     1.77249
     2.01541
     1.84301
     1.84301
     1.79600
     1.52173
     1.28664
     1.37284
     1.20828
     0.89483
     0.88699
     0.74594
     0.51869
     0.65974
     0.64407
     0.40899
     0.18957
     0.15823
     0.26010
     0.40115
     0.28361
     0.15823
     0.14256
     0.10337
     0.11121
     0.06419
     0.21308
     0.15823
    -0.03768
     0.13472
     0.22092
     0.19741
     0.07203
    -0.28060
     0.08770
     0.11905
     0.24443
     0.14256
    -0.06119
    -0.04551
     0.10337
     0.01718
     0.06419
     0.07987
    -0.14738
     0.03285
     0.12688
     0.27577
    -0.02201
    -0.21791
    -0.06902
     0.07203
     0.29144
    -0.01417
    -0.02201
    -0.15522
    -0.06119
     0.05636
     0.00150
     0.18957
     0.02501
    -0.25709
    -0.02201
     0.22092
     0.11121
    -0.11604
    -0.15522
    -0.00633
     0.12688
     0.22875
     0.00150
    -0.10037
    -0.18657
     0.11905
    -0.02984
     0.24443
     0.00934
    -0.10820
    -0.12388
     0.14256
     0.14256
     0.00150
    -0.22575
    -0.08470
     0.07203
     0.12688
     0.15823
     0.02501
    -0.21007
     0.00934
     0.07203
     0.17390
     0.16606
    -0.09253
    -0.12388
     0.11905
     0.17390
     0.12688
    -0.22575
    -0.06902
     0.04852
     0.29928
     0.17390
     0.03285
    -0.14738
    -0.14738
    -0.06119
     0.07203
     0.31495
     0.03285
    -0.16306
    -0.05335
     0.25226
     0.26010
    -0.27276
    -0.14738
     0.07987
     0.11121
     0.30712
     0.00150
     0.07987
    -0.00633
    -0.03768
    -0.02201
     0.25226
     0.18174
    -0.11604
     0.04852
     0.16606
     0.29144
     0.20524
    -0.04551
     0.08770
     0.25226
     0.22875
     0.34630
     0.22875
    -0.05335
     0.02501
    -0.09253
     0.40115
     0.31495
    -0.21007
    -0.24926
    -0.02201
     0.26010
     0.21308
    -0.18657
    -1.04071
    -0.87615
     0.09554
     0.36197
    -0.17873
    -1.04855
    -0.83697
    -0.46867
    -0.58621
    -0.31195
    -0.21791
     0.52653
     0.17390
    -1.16609
    -1.62059
    -0.41382
     1.95272
    -0.08470
     0.55004
     1.32582
     0.53437
     0.31495
     0.63624
     0.63624
     1.10641
     1.27881
     1.28664
     0.86349
     0.92618
     1.11424
     1.09857
     0.97319
     0.83214
     0.77729
     0.69893
     0.79296
     0.67542
     0.47168
     0.40899
     0.27577
     0.30712
     0.59706
     0.64407
     0.18957
     0.21308
     0.29928
     0.39331
     0.33846
     0.06419
     0.21308
     0.15823
     0.44033
     0.37764
     0.26793
     0.11121
     0.10337
     0.11121
     0.38548
     0.51869
     0.17390
    -0.01417
     0.00150
     0.36981
     0.44817
     0.12688
     0.03285
     0.08770
     0.18174
     0.29144
     0.29144
     0.11121
     0.01718
    -0.18657
     0.19741
     0.36981
     0.20524
     0.01718
    -0.03768
     0.21308
     0.22875
     0.15039
     0.15039
    -0.05335
     0.05636
     0.23659
     0.36981
     0.13472
     0.04068
    -0.14738
    -0.05335
     0.33062
     0.29928
     0.01718
     0.04068
    -0.10820
     0.22875
     0.15039
     0.02501
     0.09554
    -0.05335
     0.17390
     0.16606
     0.27577
     0.10337
     0.11905
    -0.24142
     0.30712
     0.15039
     0.12688
     0.03285
     0.00150
     0.18174
     0.14256
    -0.01417
     0.19741
    -0.06902
     0.16606
     0.17390
     0.07203
     0.13472
    -0.07686
    -0.14738
     0.07203
     0.39331
     0.11121
     0.05636
    -0.02984
     0.18957
     0.12688
     0.20524
    -0.02201
     0.03285
     0.06419
     0.17390
     0.26010
     0.16606
     0.01718
    -0.05335
     0.13472
     0.26793
     0.27577
     0.00934
     0.00150
     0.00934
     0.26793
     0.13472
     0.24443
     0.05636
     0.11121
     0.11905
     0.17390
     0.23659
     0.15823
     0.11121
    -0.21007
     0.25226
     0.22875
     0.19741
     0.08770
     0.00150
    -0.00633
     0.08770
     0.03285
     0.06419
     0.00150
     0.05636
     0.04852
     0.22875
     0.46384
     0.27577
    -0.10820
    -0.09253
     0.18174
     0.24443
     0.62840
     0.33062
     0.23659
    -0.12388
    -0.68808
    -0.59405
    -0.28844
     0.53437
    -0.55487
    -1.84784
    -1.76948
    -1.33849
    -0.13955
     1.40418
     0.64407
    -0.29627
    -0.29627
    -0.27276
    -0.09253
     0.51869
     0.61273
     1.18477
     1.34933
     1.38851
     1.26313
     1.24746
     1.29448
     1.00454
     0.80080
     0.51869
     0.72243
     0.51086
     0.27577
     0.39331
     0.22875
     0.14256
     0.06419
    -0.04551
     0.17390
    -0.03768
     0.07203
     0.08770
     0.04068
     0.04068
    -0.06902
    -0.06119
     0.15039
     0.13472
     0.02501
    -0.02984
     0.04068
    -0.06902
    -0.12388
    -0.04551
     0.11905
    -0.05335
    -0.10820
     0.03285
     0.11121
    -0.00633
     0.10337
    -0.25709
    -0.17089
     0.04068
     0.14256
     0.26793
     0.07203
    -0.08470
    -0.07686
    -0.00633
     0.25226
     0.16606
    -0.05335
     0.04852
    -0.01417
     0.00934
     0.31495
     0.17390
    -0.00633
     0.04852
    -0.06902
     0.21308
     0.32279
    -0.05335
    -0.06902
     0.04852
     0.08770
     0.19741
     0.09554
     0.11905
    -0.02984
    -0.16306
     0.12688
     0.07987
    -0.21007
     0.18174
    -0.03768
    -0.09253
     0.07203
     0.00150
    -0.02201
    -0.21791
    -0.28844
    -0.10037
    -0.06902
     0.11905
    -0.10820
    -0.20224
    -0.30411
    -0.04551
    -0.31195
    -0.10820
    -0.14738
    -0.38247
     0.02501
    -0.06902
     0.04852
    -0.10820
    -0.28060
    -0.18657
     0.07203
     0.00150
    -0.14738
    -0.17873
     0.04852
     0.11121
    -0.21007
    -0.06902
     0.11121
    -0.15522
     0.01718
    -0.04551
     0.05636
    -0.01417
    -0.15522
    -0.15522
     0.30712
     0.07203
    -0.04551
    -0.21007
     0.17390
    -0.01417
    -0.05335
    -0.13955
     0.22092
     0.00150
     0.00150
     0.25226
     0.38548
    -0.02201
    -0.13171
     0.01718
     0.33846
     0.28361
     0.26793
     0.07203
     0.07987
     0.18957
     0.15823
     0.24443
     0.27577
     0.20524
    -0.03768
     0.29144
     0.47168
     0.27577
    -0.24142
    -0.13171
     0.14256
     0.26010
     0.10337
     0.00934
     0.08770
    -0.02201
     0.00150
    -0.19440
    -0.19440
     0.00150
    -0.46083
    -0.60972
    -0.65674
    -0.35896
    -1.08773
    -1.40901
    -1.35416
    -0.26493
    -0.18657
    -1.18960
    -2.12211
    -1.04855
    -0.05335
    -0.28844
    -0.13955
    -1.07206
    -0.65674
     0.27577
     0.87132
     1.09074
     0.79296
     0.54220
     0.80080
     1.33366
     1.28664
     1.51389
     1.11424
     1.21612
     1.05156
     0.95752
     0.75378
     1.02021
     0.87916
     0.50302
     0.48735
     0.49518
     0.40115
     0.22092
     0.04852
     0.18174
     0.16606
     0.31495
     0.00934
     0.06419
    -0.00633
     0.15039
    -0.05335
     0.21308
     0.26793
    -0.12388
     0.07987
     0.22092
     0.26793
    -0.02984
    -0.19440
     0.16606
     0.29928
     0.38548
    -0.01417
    -0.05335
    -0.03768
     0.13472
    -0.06902
     0.34630
     0.14256
    -0.10037
    -0.00633
     0.15823
     0.30712
     0.02501
    -0.19440
    -0.11604
     0.12688
     0.24443
     0.28361
     0.09554
    -0.10037
    -0.07686
     0.04852
     0.18174
     0.42466
     0.07203
    -0.10037
     0.11905
     0.20524
     0.24443
     0.04068
    -0.17089
     0.14256
     0.26793
     0.40899
     0.22092
     0.04852
    -0.06902
     0.05636
     0.18174
     0.26010
     0.26793
     0.02501
     0.10337
     0.17390
     0.40115
     0.22092
    -0.04551
     0.07203
     0.21308
     0.36197
     0.21308
     0.13472
     0.00150
     0.12688
    -0.03768
     0.34630
     0.44033
     0.10337
     0.17390
     0.09554
     0.36197
     0.62840
     0.11905
     0.14256
     0.24443
     0.30712
     0.46384
     0.17390
     0.30712
     0.29928
     0.12688
     0.39331
     0.36197
     0.03285
    -0.11604
     0.19741
     0.33062
     0.33062
    -0.07686
    -0.04551
     0.22875
     0.22875
     0.22875
     0.15039
     0.15039
     0.09554
     0.12688
     0.14256
     0.58138
     0.24443
    -0.09253
     0.31495
     0.33846
     0.36197
     0.18174
    -0.05335
    -0.06119
     0.20524
     0.36981
     0.19741
     0.14256
    -0.06119
     0.01718
     0.03285
     0.27577
     0.04068
    -0.33545
    -0.10820
     0.15039
     0.09554
     0.11121
    -0.21791
    -0.09253
    -0.27276
    -0.71159
    -1.88702
    -1.77732
    -1.21311
    -1.69112
    -1.55790
     1.16910
    -0.70376
    -1.11124
    -1.70679
    -1.19744
    -0.90750
    -0.01417
     0.25226
    -0.17089
     0.29928
     1.35717
     1.59225
     1.12208
     1.53740
     1.41202
     1.09857
     1.09074
     1.37284
     1.60793
     1.38068
     1.05156
     0.85565
     0.78512
     0.57355
     0.45600
     0.35413
     0.36197
     0.53437
     0.33846
     0.20524
     0.06419
     0.02501
     0.01718
     0.30712
     0.08770
    -0.03768
     0.12688
     0.03285
     0.22092
     0.08770
    -0.02984
    -0.08470
     0.15039
     0.36981
     0.05636
     0.30712
    -0.04551
    -0.01417
    -0.06902
     0.33846
     0.39331
    -0.02984
    -0.10037
     0.04068
     0.18174
     0.25226
     0.12688
    -0.10820
    -0.10037
     0.06419
     0.22092
     0.21308
     0.04852
    -0.17873
    -0.10820
     0.24443
     0.39331
     0.09554
    -0.05335
     0.00150
     0.13472
     0.12688
     0.04852
     0.10337
     0.02501
     0.06419
     0.18957
     0.36197
     0.41682
    -0.06902
    -0.13171
    -0.03768
     0.34630
     0.29144
     0.11905
     0.03285
    -0.08470
     0.10337
     0.16606
     0.10337
     0.03285
     0.07203
    -0.06902
     0.06419
     0.12688
    -0.01417
    -0.13171
    -0.19440
     0.18174
     0.27577
    -0.00633
    -0.00633
     0.01718
    -0.01417
     0.04852
    -0.03768
     0.12688
    -0.01417
     0.01718
     0.03285
     0.05636
     0.07203
     0.11121
    -0.17089
     0.15823
     0.17390
     0.04068
    -0.14738
     0.08770
    -0.06902
     0.11905
    -0.00633
     0.10337
     0.04852
     0.07987
     0.29928
     0.19741
     0.03285
     0.11121
    -0.13171
     0.11121
     0.37764
     0.39331
     0.17390
     0.15039
     0.21308
     0.41682
     0.40115
     0.32279
     0.36981
     0.26010
     0.35413
     0.47951
     0.47951
     0.40115
     0.31495
     0.11121
     0.60489
     0.53437
     0.53437
     0.33846
     0.27577
     0.33062
     0.38548
     0.47168
     0.45600
     0.37764
     0.30712
     0.37764
     0.58922
     0.42466
     0.36981
     0.08770
     0.49518
     0.48735
     0.26793
     0.34630
     0.23659
     0.10337
     0.07987
     0.39331
     0.38548
     0.22875
     0.07987
     0.04068
     0.25226
     0.23659
    -0.06119
     0.05636
     0.22875
     0.27577
     0.18957
    -0.19440
     0.07987
    -0.06119
    -0.50785
    -1.34632
     0.03285
     1.05156
     0.02501
    -0.71943
    -1.97322
    -1.36983
     0.23659
     0.59706
     0.88699
     0.42466
    -0.04551
     0.20524
     0.76162
     0.44033
     0.92618
     0.99670
     1.23962
     1.46687
     1.41986
     1.30231
     1.34150
     1.12992
     0.95752
     0.86349
     0.59706
     0.69109
     0.61273
     0.48735
     0.42466
     0.37764
     0.26010
     0.24443
     0.15039
     0.27577
     0.33062
     0.21308
     0.16606
     0.22092
     0.29144
     0.26793
     0.02501
     0.23659
     0.40899
     0.30712
     0.31495
     0.32279
     0.07987
     0.11121
     0.07987
     0.31495
     0.39331
     0.21308
     0.28361
     0.11121
     0.43249
     0.32279
     0.15039
     0.28361
     0.24443
     0.27577
     0.24443
     0.33846
     0.43249
     0.18957
     0.25226
     0.31495
     0.64407
     0.50302
     0.35413
     0.28361
     0.30712
     0.33062
     0.42466
     0.30712
     0.39331
     0.28361
     0.31495
     0.56571
     0.41682
     0.33846
     0.14256
     0.18174
     0.38548
     0.45600
     0.36197
     0.34630
     0.12688
     0.22875
     0.38548
     0.24443
     0.33846
     0.37764
     0.04852
     0.36197
     0.27577
     0.38548
     0.04068
     0.17390
     0.11121
     0.36981
     0.28361
     0.18957
     0.17390
     0.12688
     0.08770
     0.09554
     0.20524
     0.32279
     0.18174
     0.15039
     0.18174
     0.29144
     0.11121
    -0.03768
     0.12688
     0.26793
     0.21308
     0.07203
    -0.06902
    -0.04551
    -0.00633
    -0.13171
    -0.19440
     0.05636
    -0.10037
    -0.03768
    -0.21007
    -0.09253
    -0.28844
    -0.46083
    -0.45300
    -0.10820
     0.00150
    -0.07686
    -0.33545
    -0.17089
    -0.12388
    -0.07686
    -0.29627
     0.01718
    -0.17089
    -0.10820
     0.04852
     0.20524
     0.00150
    -0.18657
    -0.11604
     0.21308
     0.28361
     0.35413
    -0.00633
     0.05636
     0.08770
     0.31495
     0.15039
     0.40115
     0.29928
     0.09554
     0.44817
     0.66758
     0.56571
     0.25226
     0.33846
     0.61273
     0.80080
     1.13775
     1.08290
     1.23962
     1.48255
     2.09377
     2.01541
     1.21612
     1.23962
     2.43073
     4.68756
     5.91784
     4.41329
     2.45424
     3.06546
     1.18477
    -4.65320
    -5.60139
    -1.64410
     0.87132
     1.35717
    -0.13171
    -1.62059
    -3.07813
    -4.15952
    -4.91964
    -4.86478
    -4.19087
    -3.07029
    -2.08293
    -1.38551
    -0.78995
    -0.15522
     0.19741
     0.64407
     0.47951
     0.55004
     0.50302
     0.64407
     0.51869
     0.60489
     0.42466
     0.33846
     0.31495
     0.25226
     0.36197
     0.17390
     0.00150
     0.24443
     0.42466
     0.38548
     0.22092
     0.07987
     0.22875
     0.45600
     0.31495
     0.36981
     0.36197
     0.00934
     0.23659
     0.26010
     0.44817
     0.29144
     0.06419
    -0.02984
     0.22092
     0.44817
     0.50302
     0.05636
    -0.05335
    -0.04551
    -0.01417
     0.29144
     0.23659
    -0.02984
    -0.06119
     0.11905
     0.41682
     0.29928
    -0.00633
    -0.10037
    -0.00633
     0.33846
     0.36981
     0.31495
     0.25226
    -0.03768
     0.11905
     0.31495
     0.70676
     0.29928
     0.11905
     0.16606
     0.26010
     0.46384
     0.35413
     0.10337
     0.27577
     0.23659
     0.53437
     0.55787
     0.39331
     0.20524
     0.13472
     0.12688
     0.46384
     0.40115
     0.15823
     0.22092
     0.19741
     0.40899
     0.26010
     0.39331
     0.04068
     0.21308
     0.26010
     0.25226
     0.16606
     0.11905
     0.09554
    -0.04551
     0.18957
     0.46384
     0.17390
     0.12688
     0.17390
     0.24443
     0.20524
    -0.02984
    -0.02984
     0.23659
     0.07987
     0.40899
     0.13472
     0.17390
    -0.03768
     0.07987
     0.33062
     0.35413
     0.07203
    -0.06119
     0.10337
     0.12688
     0.32279
     0.16606
    -0.15522
     0.12688
     0.25226
     0.48735
     0.11121
     0.05636
    -0.09253
    -0.00633
     0.07203
     0.49518
     0.39331
     0.00934
     0.12688
     0.27577
     0.69109
     0.87132
     0.90267
     1.16126
     1.45120
     1.58442
     2.25833
     2.89306
     1.93705
     0.21308
     0.62056
     1.10641
     1.56875
    -0.20224
    -0.86832
    -0.93101
    -0.95451
    -0.71159
     1.02805
     0.04068
    -1.39334
    -3.02327
    -2.76468
    -3.10947
    -2.15345
    -1.67545
    -1.18960
    -0.35896
     0.09554
    -0.23358
    -0.42165
    -0.43732
    -0.31195
    -0.16306
    -0.12388
     0.22092
     0.29144
     0.41682
     0.47951
     0.47168
     0.55787
     0.42466
     0.41682
     0.47951
     0.87132
     0.54220
     0.44817
     0.58922
     0.66758
     0.70676
     0.62056
     0.60489
     0.43249
     0.49518
     0.63624
     0.54220
     0.69109
     0.55004
     0.40115
     0.28361
     0.78512
     0.57355
     0.18174
     0.32279
     0.29928
     0.44033
     0.25226
     0.11121
     0.23659
     0.26010
     0.31495
    -0.01417
     0.18174
     0.20524
     0.02501
    -0.10037
     0.18957
     0.26010
     0.11121
    -0.03768
    -0.10037
     0.26793
     0.23659
     0.13472
    -0.01417
     0.20524
     0.18957
     0.11121
     0.22092
     0.31495
    -0.04551
    -0.13955
     0.17390
     0.44033
     0.41682
     0.09554
     0.04852
    -0.06902
     0.07987
     0.26010
     0.08770
     0.20524
     0.00150
     0.14256
     0.24443
     0.29928
     0.22875
    -0.08470
    -0.16306
     0.28361
     0.24443
     0.12688
     0.06419
     0.07203
     0.02501
     0.04068
     0.27577
     0.15039
     0.17390
     0.04852
    -0.00633
     0.26010
     0.19741
     0.03285
    -0.24926
     0.25226
     0.09554
     0.09554
     0.24443
     0.05636
     0.16606
    -0.10820
    -0.14738
     0.01718
     0.20524
     0.04068
     0.07987
     0.07203
     0.17390
     0.17390
    -0.11604
     0.21308
     0.23659
     0.10337
     0.15823
     0.14256
     0.07987
     0.02501
     0.11905
     0.19741
     0.12688
     0.28361
     0.24443
     0.07987
     0.26793
     0.01718
    -0.02984
    -0.04551
     0.11905
     0.22875
     0.07987
     0.13472
    -0.08470
    -0.11604
     0.07987
     0.18957
     0.22092
     0.34630
     0.38548
     0.67542
     0.96536
     1.15343
     1.16126
     0.92618
     1.49038
     1.31799
     0.91834
    -0.63323
    -1.69895
    -1.99673
    -0.24926
     0.90267
    -0.14738
    -0.53920
    -0.37463
     0.36197
     0.11905
    -0.57838
    -1.84784
    -2.58445
    -2.30234
    -0.71159
    -0.06902
     0.58138
     0.91050
     0.56571
     0.03285
    -0.19440
    -0.18657
    -0.20224
    -0.46867
    -0.55487
    -0.56270
    -0.23358
    -0.19440
    -0.18657
    -0.06119
     0.18174
     0.11121
     0.15039
     0.37764
     0.17390
     0.03285
    -0.20224
     0.00150
     0.20524
     0.24443
    -0.01417
     0.00934
    -0.02984
     0.14256
     0.15039
     0.11905
     0.27577
     0.11905
     0.06419
     0.18957
     0.09554
     0.15039
    -0.04551
     0.10337
     0.15039
     0.25226
     0.21308
     0.16606
     0.04852
     0.28361
     0.10337
     0.02501
     0.26793
     0.09554
     0.16606
     0.13472
     0.26793
     0.10337
     0.17390
     0.20524
     0.26793
     0.34630
     0.21308
     0.18957
     0.15823
     0.11121
     0.18957
     0.10337
     0.26010
     0.29928
     0.26010
     0.25226
     0.31495
     0.27577
     0.07987
     0.02501
     0.17390
     0.33846
     0.28361
     0.18957
     0.06419
     0.13472
     0.44033
     0.21308
     0.30712
     0.23659
     0.04852
     0.07203
     0.39331
     0.20524
     0.22092
    -0.03768
     0.14256
     0.29144
     0.62056
     0.27577
     0.16606
     0.05636
     0.23659
     0.24443
     0.07203
     0.39331
     0.09554
    -0.00633
     0.27577
     0.42466
     0.36981
     0.15823
    -0.02984
     0.05636
     0.29928
     0.38548
     0.11905
     0.09554
     0.08770
     0.18174
     0.29144
     0.48735
     0.29144
    -0.10037
     0.15823
     0.20524
     0.23659
     0.01718
    -0.00633
     0.09554
     0.28361
     0.34630
     0.31495
     0.11121
     0.01718
     0.09554
     0.06419
     0.23659
     0.18957
     0.01718
     0.15039
     0.20524
     0.00934
     0.15039
     0.03285
     0.05636
     0.24443
     0.29928
     0.23659
     0.22875
     0.59706
     0.73027
     0.73811
     0.92618
     0.94185
     1.12992
     0.97319
     1.16910
     0.38548
     0.17390
     1.44337
     2.95575
     3.19084
     0.87132
     0.13472
     2.07026
     4.32709
     6.83468
     6.62310
     4.03715
    -4.91964
   -11.05539
    -5.67191
     1.78032
     3.59832
     3.15950
     0.20524
    -2.65497
    -4.12034
    -4.62970
    -4.32408
    -4.09683
    -3.52479
    -2.71766
    -1.81650
    -0.91533
    -0.03768
     0.24443
     0.11905
     0.38548
     0.62056
     0.83998
     0.62056
     0.32279
     0.24443
     0.37764
     0.50302
     0.59706
     0.22875
     0.15039
     0.19741
     0.01718
     0.48735
     0.62840
     0.17390
     0.15823
     0.11905
     0.29928
     0.34630
     0.12688
    -0.02201
     0.21308
     0.39331
     0.24443
     0.32279
     0.20524
     0.08770
    -0.04551
     0.05636
     0.38548
     0.16606
     0.04852
     0.10337
     0.22092
     0.14256
     0.15039
     0.02501
     0.15039
     0.21308
     0.14256
     0.14256
     0.04068
    -0.17089
    -0.09253
    -0.06902
     0.18174
     0.15039
    -0.00633
     0.15039
     0.16606
     0.23659
    -0.11604
    -0.20224
    -0.12388
     0.11121
     0.27577
     0.18957
    -0.02984
    -0.02984
    -0.06119
    -0.00633
     0.39331
     0.07203
    -0.23358
    -0.13955
     0.20524
     0.15823
     0.25226
    -0.11604
    -0.21007
    -0.08470
     0.38548
     0.36981
     0.08770
    -0.13171
    -0.15522
    -0.09253
     0.20524
     0.39331
     0.00934
    -0.24142
    -0.04551
     0.25226
     0.28361
     0.15823
    -0.12388
    -0.24142
     0.00934
     0.29144
     0.28361
     0.12688
    -0.13955
    -0.06902
    -0.05335
     0.41682
     0.40899
     0.04068
    -0.13171
     0.09554
     0.26010
     0.12688
     0.13472
    -0.04551
    -0.02201
     0.16606
     0.27577
     0.21308
     0.15823
     0.03285
    -0.17089
     0.27577
     0.38548
     0.07987
    -0.09253
     0.19741
     0.09554
     0.29928
     0.05636
     0.07987
     0.10337
     0.18957
     0.18957
     0.00934
     0.01718
     0.00150
    -0.16306
     0.20524
     0.33846
     0.36197
     0.32279
     0.62056
     0.51086
     0.17390
    -0.38247
    -0.45300
    -0.19440
    -0.02201
     0.56571
     0.25226
     0.36197
    -0.00633
    -0.59405
    -0.59405
     0.44033
     0.36981
    -0.40598
    -1.33849
    -1.58925
     1.46687
     1.38851
    -0.01417
     0.85565
     0.13472
     0.15823
     0.07987
     0.13472
     0.59706
     0.73027
     0.58922
     0.84781
     0.79296
     0.51869
     0.36197
     0.28361
     0.53437
     0.51869
     0.44817
     0.26793
     0.20524
     0.22875
     0.29144
     0.31495
     0.33846
     0.22092
     0.05636
     0.26793
     0.58922
     0.43249
     0.19741
     0.13472
     0.17390
     0.29928
     0.31495
     0.34630
     0.13472
     0.18957
     0.19741
     0.40899
     0.34630
     0.33062
    -0.13955
     0.00150
     0.27577
     0.29928
     0.10337
    -0.00633
    -0.01417
     0.06419
     0.07203
     0.18957
     0.15039
     0.06419
    -0.01417
     0.10337
    -0.04551
    -0.10820
    -0.14738
    -0.18657
    -0.07686
    -0.10820
    -0.14738
    -0.11604
    -0.20224
    -0.28844
    -0.34329
    -0.42949
    -0.42949
    -0.46083
    -0.42165
    -0.43732
    -0.36680
    -0.49218
    -0.47651
    -0.50785
    -0.16306
    -0.32762
    -0.42949
    -0.41382
    -0.23358
    -0.33545
    -0.08470
    -0.16306
    -0.02201
    -0.06119
     0.05636
     0.15039
     0.15823
     0.18174
    -0.01417
    -0.04551
     0.27577
     0.51086
     0.33062
     0.27577
     0.15039
     0.29144
     0.26793
     0.44817
     0.36981
     0.33846
     0.24443
     0.21308
     0.33062
     0.33846
     0.40115
     0.00934
     0.01718
     0.40115
     0.40899
     0.18957
     0.28361
    -0.09253
     0.11121
     0.07987
     0.09554
     0.18174
     0.17390
    -0.06119
     0.07203
     0.13472
     0.26793
     0.07203
    -0.11604
     0.07203
     0.05636
    -0.00633
     0.13472
     0.03285
     0.13472
    -0.07686
     0.02501
     0.57355
     0.89483
    -0.11604
    -0.08470
     0.00934
     0.25226
     0.32279
     0.16606
     0.26793
     0.38548
     0.18174
     0.41682
     0.27577
     0.20524
    -0.06119
    -0.14738
     0.00934
     0.11905
     0.15039
    -0.06119
     0.12688
     0.23659
     0.08770
    -0.04551
     0.00150
     0.09554
    -0.02201
    -0.28060
    -0.31978
     0.03285
     0.58138
     0.60489
     1.08290
     0.50302
     1.15343
     0.96536
     1.36500
     2.39938
     3.24569
     1.68629
    -0.41382
    -1.33065
    -1.40901
     0.71460
     1.00454
     1.42769
     0.53437
     0.00934
    -0.56270
    -0.96235
    -1.21311
    -1.20527
    -1.26013
    -0.94668
    -0.59405
    -0.23358
    -0.11604
     0.30712
     0.59706
     0.50302
     0.71460
     0.77729
     0.55004
     0.35413
     0.29928
     0.49518
     0.45600
     0.36197
     0.15039
     0.29144
     0.42466
     0.39331
     0.03285
     0.09554
     0.12688
     0.02501
     0.15039
     0.39331
     0.19741
     0.00150
    -0.06902
     0.07987
     0.31495
     0.32279
     0.09554
    -0.10820
     0.11905
     0.01718
    -0.07686
     0.15823
     0.07203
     0.00934
    -0.05335
     0.17390
     0.20524
     0.14256
    -0.13171
    -0.03768
     0.04852
     0.21308
     0.17390
     0.02501
    -0.00633
     0.00934
     0.14256
     0.13472
     0.36981
     0.13472
    -0.03768
     0.06419
     0.29928
     0.10337
     0.07203
     0.02501
     0.02501
     0.22092
     0.34630
     0.17390
     0.11121
     0.06419
     0.27577
    -0.11604
     0.11121
     0.10337
    -0.03768
     0.07203
     0.29144
     0.07203
     0.01718
    -0.11604
     0.19741
     0.23659
     0.15039
     0.08770
    -0.12388
    -0.14738
     0.10337
    -0.06119
     0.03285
     0.07987
    -0.02201
     0.03285
     0.08770
     0.07987
    -0.05335
    -0.36680
    -0.10820
    -0.06119
     0.18957
    -0.01417
    -0.31978
    -0.26493
     0.01718
     0.07987
     0.11121
    -0.03768
    -0.25709
    -0.31978
    -0.10820
     0.21308
    -0.06902
    -0.24926
    -0.34329
    -0.06902
     0.27577
     0.22092
    -0.04551
    -0.13171
    -0.11604
     0.04852
    -0.09253
     0.30712
    -0.00633
    -0.18657
     0.00150
     0.26010
     0.07987
     0.23659
    -0.21791
    -0.02201
     0.18174
     0.36197
     0.10337
     0.11905
    -0.02201
     0.10337
     0.09554
     0.39331
     0.40115
    -0.06119
     0.09554
     0.20524
     0.27577
     0.18174
    -0.27276
    -0.02201
    -0.06902
    -0.02984
    -0.27276
    -0.36680
    -0.16306
    -0.60972
    -1.22878
    -1.66761
    -2.01240
    -2.07509
    -2.78035
    -3.26620
    -2.13778
    -1.58141
    -1.53439
    -1.15826
    -0.68808
    -0.77428
    -1.53439
    -1.73814
    -0.60188
     0.37764
     1.19261
     1.58442
     1.72547
     1.64711
     1.93705
     2.48558
     2.26617
     2.57178
     1.99974
     1.50606
     1.52956
     1.42769
     1.50606
     1.20044
     0.76162
     0.60489
     0.44817
     0.47951
     0.62840
     0.31495
    -0.12388
    -0.15522
    -0.03768
     0.08770
    -0.10037
    -0.46083
    -0.50001
    -0.26493
    -0.04551
    -0.15522
    -0.24142
    -0.55487
    -0.41382
    -0.50785
    -0.06119
    -0.09253
    -0.47651
    -0.57838
    -0.24926
    -0.28844
    -0.12388
    -0.32762
    -0.61756
    -0.52352
    -0.39031
    -0.18657
    -0.45300
    -0.67241
    -0.57054
    -0.68808
    -0.42949
    -0.19440
    -0.40598
    -0.62539
    -0.61756
    -0.28844
    -0.40598
    -0.56270
    -0.47651
    -0.62539
    -0.28844
    -0.18657
    -0.35896
    -0.36680
    -0.48434
    -0.56270
    -0.53136
    -0.10820
    -0.17873
    -0.46867
    -0.56270
    -0.28060
    -0.24142
    -0.25709
    -0.47651
    -0.39814
    -0.33545
    -0.07686
    -0.17089
    -0.38247
    -0.47651
    -0.41382
    -0.43732
    -0.02984
    -0.17089
    -0.40598
    -0.40598
    -0.29627
    -0.25709
    -0.17873
    -0.41382
    -0.37463
    -0.44516
    -0.28844
    -0.24926
    -0.06119
    -0.46083
    -0.39814
    -0.50001
    -0.08470
    -0.04551
    -0.36680
    -0.43732
    -0.49218
    -0.18657
    -0.18657
    -0.17089
    -0.37463
    -0.25709
    -0.18657
    -0.19440
    -0.08470
    -0.28060
    -0.39031
    -0.35896
    -0.35113
    -0.09253
    -0.18657
    -0.41382
    -0.32762
    -0.35896
    -0.07686
    -0.24142
    -0.27276
    -0.47651
    -0.41382
    -0.16306
    -0.23358
    -0.12388
    -0.34329
    -0.60972
    -0.35896
     0.45600
     0.29928
    -0.01417
    -0.13171
    -0.18657
    -0.06119
     0.01718
    -0.10820
     0.06419
    -0.02984
    -0.07686
    -0.13955
     0.11905
    -0.30411
    -0.23358
    -0.60972
    -0.29627
    -0.32762
    -0.66457
    -0.47651
    -0.53920
    -0.63323
    -1.00937
    -1.59708
    -1.39334
    -1.23662
    -1.48738
    -1.85568
    -0.02201
    -0.34329
    -0.88399
    -1.73814
    -1.34632
    -1.11907
    -0.06119
    -0.26493
    -0.95451
    -0.53920
     1.20044
     0.91834
     0.08770
     1.02021
     0.77729
     0.24443
     0.42466
     0.75378
     0.82431
     1.04372
     0.74594
     1.05156
     0.72243
     0.36981
     0.30712
     0.32279
     0.35413
     0.28361
     0.21308
     0.16606
     0.24443
     0.18957
     0.34630
     0.33062
     0.27577
    -0.06119
    -0.12388
     0.17390
     0.33062
     0.15039
    -0.00633
     0.07203
     0.17390
     0.07987
     0.23659
     0.12688
     0.08770
     0.00934
     0.01718
     0.12688
     0.19741
     0.05636
    -0.19440
     0.13472
     0.25226
     0.05636
     0.21308
     0.05636
    -0.03768
     0.01718
    -0.02201
     0.11905
     0.03285
     0.11905
     0.00934
     0.11121
     0.08770
    -0.02201
     0.00934
    -0.18657
     0.04068
     0.08770
    -0.05335
     0.00934
    -0.08470
    -0.02201
    -0.02984
     0.12688
    -0.03768
    -0.01417
     0.02501
    -0.02984
     0.00150
    -0.17089
    -0.05335
    -0.21007
     0.15039
    -0.05335
    -0.13171
     0.11121
    -0.00633
    -0.00633
    -0.17873
    -0.16306
    -0.01417
     0.00150
     0.00150
    -0.06119
     0.01718
     0.04852
     0.03285
    -0.20224
     0.21308
     0.22875
    -0.02984
    -0.07686
    -0.11604
     0.03285
     0.12688
     0.00150
     0.00150
     0.08770
    -0.09253
     0.00150
     0.16606
     0.16606
     0.15039
    -0.12388
    -0.10037
     0.26793
     0.15823
     0.20524
     0.20524
     0.14256
    -0.02984
     0.18957
     0.38548
     0.17390
     0.22092
     0.11121
     0.06419
     0.17390
     0.22875
     0.18957
     0.00934
     0.26793
     0.04068
     0.26010
     0.27577
     0.19741
     0.12688
    -0.11604
     0.01718
     0.19741
     0.19741
     0.04852
    -0.12388
     0.07203
     0.00934
     0.09554
    -0.26493
     0.26793
     0.53437
     0.54220
     0.61273
    -0.06119
    -0.57054
    -0.13171
    -0.16306
     0.43249
     0.40899
     0.65191
     0.33846
     0.13472
    -0.35896
    -0.13171
     0.75378
     1.06723
     0.71460
    -0.35113
    -0.53920
     2.86956
     2.42289
     2.62663
     1.49822
    -0.60972
    -1.62843
    -0.79779
     0.91050
     1.89787
     1.58442
     0.99670
    -0.12388
    -0.53136
    -0.55487
    -0.78212
    -0.89182
    -0.62539
    -0.56270
    -0.52352
    -0.41382
    -0.19440
    -0.03768
     0.07987
     0.28361
     0.12688
     0.40115
     0.26793
     0.15039
     0.09554
     0.35413
     0.29144
     0.27577
     0.32279
     0.36197
     0.20524
     0.22092
     0.19741
     0.47951
     0.31495
     0.35413
     0.10337
     0.03285
     0.06419
     0.27577
     0.01718
     0.29928
     0.26010
     0.10337
     0.29928
     0.26793
     0.11121
    -0.01417
     0.00150
     0.05636
     0.20524
     0.29144
     0.01718
     0.04068
     0.11121
     0.21308
     0.13472
     0.29144
     0.11905
    -0.08470
     0.02501
     0.33846
     0.11905
     0.07987
    -0.06902
     0.11121
     0.12688
     0.33062
     0.17390
     0.08770
    -0.01417
     0.04068
     0.00150
     0.13472
     0.17390
    -0.01417
     0.00150
     0.22875
     0.31495
     0.29928
    -0.00633
    -0.10820
     0.18174
     0.22875
     0.44033
     0.11905
     0.04068
     0.08770
     0.15039
     0.04068
     0.30712
     0.32279
     0.16606
     0.15823
     0.23659
     0.11905
     0.05636
     0.02501
     0.17390
     0.26793
     0.29144
     0.18957
     0.15823
     0.24443
     0.10337
    -0.00633
     0.25226
     0.33062
     0.09554
     0.01718
     0.26010
     0.31495
     0.13472
     0.03285
     0.26793
     0.35413
     0.35413
     0.15039
     0.05636
     0.18174
     0.16606
     0.14256
     0.24443
     0.31495
     0.02501
    -0.06119
     0.18174
     0.40115
     0.34630
    -0.09253
    -0.16306
     0.10337
     0.28361
     0.29144
     0.04852
     0.04852
    -0.00633
     0.21308
     0.00934
     0.51869
     0.27577
     0.40899
     0.26010
     0.12688
    -0.31978
    -0.29627
    -0.02984
     0.08770
     0.26010
     0.58922
     0.47168
    -0.00633
    -0.67241
    -0.42165
     0.40115
     0.97319
     0.47168
    -1.00937
    -0.70376
     2.12512
     1.81167
     1.74898
     1.96839
    -0.39814
    -1.11907
    -0.35896
     0.55004
     1.30231
     1.25530
     0.77729
     0.41682
     0.29928
     0.01718
    -0.36680
    -0.50785
    -0.32762
    -0.13171
    -0.00633
    -0.29627
    -0.15522
     0.03285
     0.29144
     0.33062
     0.10337
     0.18174
     0.18174
     0.01718
     0.35413
     0.44817
     0.22875
     0.18957
     0.26793
     0.36981
     0.26793
     0.22092
     0.06419
     0.29144
     0.40899
     0.44817
     0.16606
     0.13472
    -0.07686
     0.04068
     0.11121
     0.26010
     0.26010
    -0.10820
     0.06419
     0.11121
     0.18174
    -0.00633
    -0.24142
    -0.24926
    -0.11604
     0.07203
    -0.10037
    -0.17089
    -0.12388
    -0.17089
    -0.30411
     0.11905
     0.06419
    -0.46867
    -0.24142
    -0.31195
    -0.12388
     0.00150
    -0.30411
    -0.32762
    -0.11604
     0.04852
     0.06419
     0.13472
     0.04852
    -0.21007
    -0.19440
     0.23659
     0.35413
     0.13472
    -0.06902
     0.18174
     0.19741
     0.37764
     0.36981
    -0.03768
     0.15039
     0.26793
     0.25226
     0.26793
     0.21308
    -0.01417
    -0.10820
     0.15823
     0.57355
     0.33846
     0.10337
     0.09554
     0.18174
     0.21308
     0.19741
    -0.01417
    -0.00633
     0.24443
     0.29928
     0.25226
     0.26010
    -0.01417
     0.12688
     0.09554
     0.29144
     0.18174
     0.00150
     0.03285
     0.06419
     0.28361
     0.20524
     0.00934
     0.11905
     0.18957
     0.21308
     0.15039
     0.31495
     0.15039
    -0.00633
    -0.07686
     0.34630
     0.45600
     0.11121
     0.18957
     0.11121
     0.31495
     0.42466
     0.07987
     0.16606
     0.04852
     0.26010
     0.27577
     0.32279
     0.10337
    -0.08470
    -0.12388
     0.28361
     0.49518
     0.04852
     0.03285
    -0.09253
     0.37764
