# Supplementary material for: Software algorithm and hardware design for real-time implementation of new spectral estimator
Source: Biomed Eng Online. 2014 May 9;13:61. doi: 10.1186/1475-925X-13-61 (PMC4057578; doi:10.1186/1475-925X-13-61)
Supplement: Additional file 2 — txtfiles.zip. [file 1475-925X-13-61-S2.zip › FILE173.TXT]

    -0.14041
    -0.21211
    -0.23601
    -0.31966
    -0.21809
    -0.33161
    -0.11652
    -0.26588
    -0.47500
    -0.37343
    -0.23601
    -0.43318
    -0.51682
    -0.54670
    -0.35551
    -0.37343
    -0.25991
    -0.14041
    -0.08664
    -0.20614
    -0.02092
    -0.21809
    -0.02092
     0.11052
     0.17027
     0.17027
     0.15832
     0.24794
     0.33159
     0.31367
     0.44511
     0.44511
     0.43914
     0.38536
     0.20612
     0.52278
     0.55266
     0.28977
     0.34354
     0.34354
     0.33159
     0.37939
     0.35549
     0.23599
     0.21210
     0.16430
     0.15235
     0.24197
     0.28977
     0.05078
     0.00298
     0.17625
     0.28379
     0.20015
     0.14637
     0.11052
     0.18820
     0.09260
     0.12845
     0.25989
     0.15832
    -0.17626
    -0.08067
     0.10455
    -0.00300
    -0.22406
    -0.46903
    -0.68412
    -0.46305
    -0.36148
    -0.67814
    -0.46305
    -0.28978
    -0.37343
     0.69008
    -0.00300
    -0.73192
    -0.56462
    -0.29576
     0.19417
     0.42719
     1.35327
     2.35106
     3.39664
     3.85072
     3.41456
     1.12026
     0.83944
     1.49667
     1.42497
     0.90517
     0.59448
     1.43692
     0.85139
    -0.70204
    -1.36524
    -1.15015
    -1.19197
    -1.38316
    -1.04260
    -1.50266
    -2.33315
    -2.75138
    -2.69761
    -1.47278
    -0.69607
    -0.65424
    -0.14041
    -0.23601
    -0.98285
    -1.24574
    -0.18821
     0.02090
    -0.07469
    -0.45110
    -0.80959
    -1.61020
    -2.12403
    -2.23755
    -2.37497
    -1.65203
    -0.64229
    -0.42123
    -0.95896
    -1.23977
    -1.49668
    -1.75957
    -1.47278
    -1.10832
    -0.52877
    -0.27783
    -0.17029
    -0.51085
    -0.36148
    -0.12249
     0.12247
     0.52278
     0.80957
     0.84542
     0.45109
     0.52876
     0.58850
     0.61838
     0.60643
     0.92906
     1.03064
     1.15013
     1.01869
     0.74385
     0.67215
     0.81554
     0.68410
     0.52876
     0.68410
     0.45109
     0.40926
     0.35549
     0.45706
     0.38536
     0.22404
     0.14040
     0.52278
     0.52278
     0.54668
     0.50486
     0.37939
     0.39134
     0.21210
     0.30172
     0.47498
     0.37341
     0.15832
     0.21807
     0.20015
     0.07468
    -0.11652
    -0.22406
    -0.15236
    -0.15834
    -0.24199
    -0.12847
    -0.21809
    -0.33161
    -0.41525
    -0.54072
    -0.31368
    -0.17029
    -0.39135
    -0.15834
     0.14040
    -0.03884
    -0.21211
    -0.09859
     0.04480
     0.17625
     0.17027
     0.15832
    -0.08664
     0.06870
     0.20015
     0.19417
     0.36744
     0.12247
     0.05675
     0.09857
     0.28977
     0.09857
    -0.00897
    -0.06274
     0.09857
     0.28379
     0.29574
     0.47498
     0.11650
     0.11052
     0.15235
     0.36146
     0.37341
     0.54668
     0.24197
    -0.02092
     0.11650
     0.25392
     0.29574
    -0.22406
    -0.36148
    -0.07469
     0.12845
     0.15235
    -0.11652
    -0.31368
    -0.21211
    -0.02092
     0.74982
     0.36744
     0.24197
     0.54668
     0.76775
     1.34132
     1.81930
     2.22559
     3.39664
     4.12556
     2.44068
     2.18974
     1.16805
     0.10455
    -0.05079
     0.39731
     1.31145
     1.41899
     0.97686
    -0.49890
    -0.94103
    -1.31744
    -0.97688
    -0.58852
    -1.12027
    -1.58033
    -1.85517
    -1.54448
    -0.99480
    -0.17029
    -0.36148
     0.18222
     0.16430
    -0.83946
    -1.04858
    -1.40109
    -0.86336
    -0.20614
    -0.57060
    -1.18002
    -1.26367
    -2.11806
    -1.87309
    -1.23977
    -0.48098
    -0.63034
    -1.19197
    -1.01273
    -0.63034
    -0.66619
     0.01493
    -0.05677
    -0.19419
     0.00298
     0.18222
     0.45109
     0.15235
     0.19417
     0.55266
     0.54071
     0.69605
     0.56461
     0.68410
     0.51681
     0.57058
     0.69008
     0.85139
     0.74982
     0.41524
     0.37939
     0.47498
     0.49291
     0.59448
     0.30769
     0.45706
     0.34354
     0.44511
     0.45706
     0.20612
     0.04480
     0.15832
     0.14637
     0.34951
     0.42121
     0.22404
     0.12247
     0.15235
     0.27184
     0.40926
     0.27184
     0.25989
     0.18222
     0.27782
     0.34951
     0.28379
     0.30172
     0.24197
     0.12247
     0.28379
     0.40926
     0.42719
     0.07468
     0.20612
     0.13442
     0.23599
     0.17625
     0.05078
    -0.00300
    -0.05677
    -0.03287
     0.07468
    -0.14041
    -0.15834
    -0.27783
    -0.42720
    -0.09859
    -0.03884
    -0.25991
    -0.21211
    -0.17626
    -0.09859
    -0.20016
    -0.21809
    -0.05079
     0.12247
     0.10455
     0.06870
     0.25392
     0.17027
     0.08663
     0.05078
     0.34951
     0.39134
     0.28977
     0.19417
     0.21210
     0.32562
     0.27184
     0.14040
     0.28977
     0.28379
     0.17027
     0.28977
     0.19417
    -0.09859
     0.01493
    -0.00897
     0.00298
     0.12845
    -0.01495
    -0.30173
     0.02688
     0.11052
     0.05078
    -0.23004
    -0.36746
    -0.07469
    -0.19419
     0.00895
    -0.22406
    -0.20614
    -0.27783
     0.31964
     0.66020
     1.19793
     2.55420
     2.69162
     2.45263
     2.33313
     1.85515
     0.76177
     1.92087
     0.14637
     0.75580
     2.22559
     2.56615
     1.46082
    -0.24199
    -1.00675
    -1.40706
    -0.75581
    -0.82154
    -1.78945
    -2.30925
    -2.31522
    -1.77152
    -1.46681
    -2.05831
    -2.31522
    -1.87907
    -2.14793
    -1.34134
    -1.97466
    -2.24950
    -1.62813
    -1.08443
    -1.69982
    -2.54824
    -2.94855
    -2.68566
    -1.23977
    -0.92311
    -1.06053
    -1.07845
    -1.43096
    -0.86336
    -0.66619
    -0.06274
     0.14040
     0.15235
     0.18820
     0.40329
     0.60643
     0.88127
     0.82152
     0.94699
     1.04856
     1.00076
     0.94101
     0.62435
     0.57655
     0.43316
     0.37939
     0.67813
     0.63630
     0.64228
     0.44511
     0.43316
     0.30172
     0.47498
     0.39134
     0.23599
     0.20612
     0.21210
     0.14040
     0.11650
     0.20612
     0.16430
     0.12247
     0.21807
     0.30172
     0.27184
     0.29574
     0.14637
     0.15832
     0.31964
     0.54071
     0.36146
     0.44511
     0.31964
     0.33159
     0.49291
     0.38536
     0.51681
     0.43316
     0.33159
     0.31367
     0.26587
     0.31964
     0.38536
     0.08663
     0.08065
     0.31367
     0.37341
     0.22404
     0.11052
     0.03285
    -0.09859
    -0.18821
    -0.06274
    -0.11054
    -0.14639
    -0.05677
    -0.08664
     0.07468
    -0.03884
    -0.14041
    -0.30173
    -0.17029
    -0.06872
    -0.11054
     0.08065
     0.05078
     0.08663
     0.12845
     0.05078
     0.17027
     0.23599
     0.19417
     0.04480
     0.20015
     0.21807
     0.18820
    -0.02689
     0.25392
     0.18820
     0.03883
     0.13442
     0.23002
     0.29574
     0.21807
     0.01493
     0.10455
     0.24794
     0.27184
     0.15832
     0.14637
     0.05675
    -0.18224
    -0.48098
    -0.13444
     0.25989
     0.20015
    -0.31966
    -0.14639
    -0.03287
     0.82749
     0.23002
    -0.21211
     0.09857
    -0.09262
     0.08065
     0.66618
     1.43094
     1.79540
     2.49445
     3.43846
     4.16738
     2.52432
    -1.44291
    -0.60645
     0.53473
     0.44511
     0.71397
     0.60643
     0.12845
    -0.18224
    -0.12249
    -0.44513
    -0.86336
    -1.75957
    -2.66773
    -2.85893
    -1.71177
    -1.00675
    -1.15612
    -1.03065
    -0.76179
    -1.70580
    -2.56019
    -0.37940
     1.06051
     0.66618
    -0.05079
    -0.65424
    -1.44291
    -1.60423
    -0.75581
    -0.32563
    -0.82751
     0.46901
     0.75580
     0.49888
     0.31964
    -0.41525
    -0.33161
    -0.22406
     0.08065
     0.18222
     0.27782
     0.24794
    -0.06872
    -0.06274
     0.33756
     0.54668
     0.41524
     0.45706
     0.24197
     0.42121
     0.67813
     0.71995
     0.76177
     0.64825
     0.85139
     1.06051
     1.01271
     1.13221
     0.83347
     0.88724
     0.75580
     0.88127
     0.73787
     0.84542
     0.73787
     0.60643
     0.66618
     0.57058
     0.51083
     0.42121
     0.38536
     0.39134
     0.45109
     0.36146
     0.36744
     0.31964
     0.37939
     0.20015
     0.15832
     0.36146
     0.38536
     0.24197
     0.37939
     0.28379
     0.20612
     0.18222
     0.06273
     0.22404
     0.20015
     0.02090
    -0.09859
    -0.23601
    -0.42720
    -0.27186
    -0.51682
    -0.40330
    -0.30173
    -0.50487
    -0.45110
    -0.23601
    -0.11054
    -0.36148
    -0.61839
    -0.28978
    -0.12847
     0.06273
     0.05078
    -0.05079
     0.15832
     0.32562
     0.49888
     0.41524
     0.35549
     0.27782
     0.10455
     0.28379
     0.41524
     0.31964
     0.34354
     0.21210
     0.27184
     0.21807
     0.37341
     0.16430
     0.11052
     0.14040
     0.36744
     0.17625
     0.35549
     0.24794
     0.04480
    -0.03287
     0.03883
     0.02090
    -0.26588
    -0.51682
    -0.77971
    -0.89323
    -0.70204
    -0.28978
    -0.73789
    -0.01495
     1.41899
     0.81554
     0.73787
     0.37939
    -0.52280
     0.01493
     0.35549
     0.71397
     1.33535
     1.01869
     1.41899
     2.12401
     2.45860
     2.89476
     2.78721
     2.00452
     0.40926
    -0.48098
    -0.78569
    -0.52877
    -1.12027
    -0.25394
     0.22404
    -0.97091
    -0.82154
    -0.33758
    -1.07845
    -1.25172
    -1.66995
    -2.64383
    -2.50642
    -1.95674
    -1.33536
    -0.85738
    -0.46305
     0.22404
    -0.33758
    -1.15612
    -0.72594
     0.42719
     0.05675
    -0.00300
    -0.19419
    -0.75581
    -1.30549
    -1.20392
    -1.00675
    -1.03065
    -0.21809
     0.28977
    -0.03884
    -0.37940
    -0.61242
    -0.78569
    -0.61242
    -0.55865
    -0.43318
    -0.70204
    -0.72594
    -0.44513
    -0.36746
     0.17625
     0.34951
     0.39731
     0.13442
     0.23599
    -0.02689
     0.39134
     0.55863
     0.43316
     0.79762
     1.14416
     1.28158
     1.28158
     0.94101
     0.80360
     0.97089
     1.00674
     0.89919
     0.85139
     0.64825
     0.43914
     0.46303
     0.51681
     0.61240
     0.43914
     0.21807
     0.23002
     0.31964
     0.40329
     0.24794
     0.11650
     0.24794
     0.28379
     0.34354
     0.15832
     0.17027
    -0.05677
    -0.17029
    -0.10457
    -0.08664
    -0.24796
    -0.39733
    -0.14041
    -0.24199
    -0.28381
    -0.29576
    -0.41525
    -0.19419
    -0.27186
    -0.14639
    -0.14041
    -0.13444
    -0.12847
    -0.03884
    -0.08067
     0.22404
     0.25989
     0.00298
     0.16430
     0.22404
     0.26587
     0.22404
     0.08663
     0.05675
     0.14040
     0.22404
     0.33756
     0.28379
     0.15832
     0.02090
     0.10455
     0.20015
     0.32562
     0.05675
    -0.05079
     0.00895
     0.23599
     0.20015
     0.09260
     0.02090
     0.05675
     0.22404
     0.33756
     0.28977
     0.03285
    -0.05079
    -0.23004
    -0.09262
     0.10455
    -0.18821
    -0.55267
    -0.60645
    -0.34953
    -0.40330
    -0.18821
     0.50486
     0.22404
     0.47498
     0.73190
    -0.42123
    -0.70802
    -0.18821
    -0.15834
     0.47498
     1.70578
     2.51835
     2.90073
     3.27714
     3.20544
     1.05453
    -1.34731
    -0.39135
     1.72371
     1.62214
     1.01271
     0.44511
    -0.08664
    -1.61020
    -1.52656
     0.40926
     0.24197
    -0.25991
    -1.23379
    -1.45486
    -1.77152
    -1.28159
     0.06870
     0.63033
     0.34951
     0.37341
     1.61019
     0.66020
    -0.43318
     0.07468
     0.44511
    -0.14639
    -0.74984
    -1.61020
    -1.74165
    -0.22406
    -0.55267
    -1.16807
    -1.68787
    -2.20768
    -2.21963
    -2.15988
    -1.72970
    -1.13222
    -0.96493
    -0.97091
    -0.96493
    -0.71399
    -0.34953
     0.23002
     0.24794
    -0.33161
    -0.54072
    -0.54670
    -0.40928
     0.01493
     0.30769
     0.64228
     0.72592
     0.44511
     0.39134
     0.48096
     0.49888
     0.46901
     0.43914
     0.89322
     1.04259
     0.76775
     0.90517
     0.63630
     0.67215
     0.76177
     0.82152
     0.69008
     0.51083
     0.40329
     0.31367
     0.51681
     0.42121
     0.27184
     0.11052
     0.04480
     0.26587
     0.36744
     0.15832
     0.21210
     0.09260
     0.23599
     0.16430
     0.24794
     0.15235
     0.16430
     0.21807
     0.08663
     0.02090
     0.02688
    -0.19419
    -0.26588
     0.09857
    -0.12249
    -0.33161
    -0.29576
    -0.51085
    -0.48695
    -0.41525
    -0.36746
    -0.25991
    -0.27783
    -0.23601
    -0.35551
    -0.32563
    -0.37940
    -0.17626
    -0.30173
     0.02688
     0.18820
     0.05078
     0.09260
     0.12247
     0.19417
     0.05078
     0.15235
     0.18222
     0.21210
     0.22404
     0.14637
     0.20612
     0.08065
     0.18820
     0.01493
     0.40329
     0.41524
     0.31964
     0.17625
     0.28379
     0.25989
     0.25989
     0.21210
     0.18820
     0.29574
     0.16430
     0.03883
    -0.15236
    -0.11054
    -0.12249
    -0.49293
    -0.42720
    -0.24199
    -0.42123
    -0.76179
    -0.67217
    -0.57657
    -1.31147
    -0.80361
    -0.00897
     0.03285
     0.12845
     0.64825
     1.25768
     2.50042
     2.45263
     2.12401
     0.82749
     2.87086
     3.84474
     4.99189
     3.20544
    -0.46305
    -1.23977
     0.51681
     1.43692
     1.31742
     1.07246
    -0.40330
    -1.76555
    -1.35329
    -0.09859
    -1.00078
    -2.38692
    -3.13974
    -2.85295
    -2.08818
    -1.03065
    -0.57060
    -0.92311
    -0.71997
    -1.28757
    -0.95298
    -0.77374
    -0.89323
    -0.73789
    -1.15612
    -2.12403
    -3.07999
    -1.52656
    -0.86336
    -0.28381
    -0.83349
    -0.97091
    -1.04260
    -1.04858
    -0.65424
    -0.61242
    -0.21809
     0.17027
     0.48693
     0.21210
    -0.39733
    -0.39733
    -0.22406
    -0.11652
     0.17625
     0.64228
     0.52278
     0.19417
     0.18222
     0.06273
     0.12845
    -0.03884
     0.12845
     0.31367
     0.39134
     0.51681
     0.39731
     0.43914
     0.39134
     0.51083
     0.24197
     0.31964
     0.39134
     0.05675
     0.25989
     0.20612
     0.17625
     0.05675
     0.06273
     0.21807
     0.30172
     0.24197
     0.05675
     0.10455
     0.12247
     0.30769
     0.14637
     0.27782
     0.36744
     0.28977
     0.41524
     0.39134
     0.27184
     0.15832
     0.05675
     0.24197
     0.25989
     0.24794
     0.14637
    -0.02092
     0.06273
     0.15235
     0.08663
    -0.08067
    -0.05677
    -0.16431
    -0.12249
    -0.13444
    -0.26588
    -0.33161
    -0.33758
    -0.26588
    -0.11054
    -0.13444
    -0.17626
    -0.36746
    -0.48098
    -0.27186
    -0.16431
    -0.20016
    -0.00300
     0.00895
    -0.14639
     0.02090
     0.06273
     0.09260
     0.06273
    -0.08067
     0.14040
     0.36146
     0.39134
     0.12845
    -0.01495
     0.04480
     0.15235
    -0.06274
     0.18222
     0.04480
    -0.08664
    -0.04482
    -0.09859
    -0.03287
    -0.09262
    -0.21809
    -0.09262
    -0.18224
     0.02688
    -0.23004
    -0.56462
    -0.53475
    -0.11652
    -0.00300
    -0.37343
    -0.26588
    -0.02092
     0.78567
     1.87308
     2.12999
     2.69759
     1.27560
     1.35327
     2.10012
     0.23002
    -0.29576
     0.26587
     1.88502
     1.62811
     0.98284
     1.52654
    -0.06872
    -1.27562
    -1.59825
    -0.94103
    -0.39135
    -0.51682
    -1.00675
    -1.57435
    -1.43096
    -1.11430
    -0.98883
    -0.33161
    -0.46305
    -1.05455
    -0.60047
    -0.76179
    -1.26964
    -1.02468
    -0.70204
    -1.10832
    -1.56241
    -1.07248
    -1.31147
    -1.73567
    -1.68190
    -1.57435
    -1.48473
    -1.01273
    -1.08443
    -0.57060
    -0.50487
    -0.80959
    -0.58852
    -0.25394
    -0.05079
    -0.03287
    -0.13444
     0.11650
     0.30172
     0.28977
     0.39731
     0.68410
     1.07246
     0.92309
     0.81554
     0.52876
     0.59448
     0.81554
     0.94101
     0.98881
     0.97089
     0.79165
     0.89322
     0.83944
     0.79165
     0.67215
     0.73190
     0.81554
     0.73787
     0.74982
     0.73787
     0.64228
     0.56461
     0.61838
     0.51083
     0.69605
     0.55863
     0.34951
     0.45706
     0.51681
     0.50486
     0.42121
     0.18222
     0.27782
     0.24794
     0.36744
     0.20015
     0.02090
    -0.01495
     0.05675
    -0.04482
    -0.00300
     0.08065
    -0.09859
    -0.21211
     0.00298
     0.14040
    -0.04482
    -0.17626
    -0.31966
    -0.02689
     0.05675
     0.17027
    -0.00300
    -0.12847
    -0.08664
    -0.06274
     0.26587
     0.18820
    -0.03287
    -0.11652
     0.04480
     0.02688
     0.20015
    -0.12249
    -0.05079
    -0.10457
     0.10455
     0.15832
     0.05675
    -0.24199
    -0.18224
    -0.24199
    -0.12847
    -0.00300
    -0.09859
    -0.36148
    -0.28381
    -0.19419
    -0.07469
    -0.24796
    -0.28381
    -0.24796
    -0.23601
    -0.11652
    -0.08664
    -0.13444
    -0.19419
    -0.20016
    -0.24796
    -0.06872
    -0.00300
    -0.29576
    -0.34953
    -0.48098
    -0.28978
    -0.02092
    -0.24199
    -0.17626
    -0.34356
    -0.30771
     0.17027
    -0.18821
    -0.57060
     0.01493
    -0.09859
     0.03883
     0.40926
     0.84542
     1.28755
     2.32716
     2.99633
     3.37871
     2.79319
     1.76553
    -0.06274
    -0.34356
     0.30769
     1.55641
     2.21961
     1.23378
     0.26587
    -0.49293
    -0.83946
    -1.16210
    -1.09040
    -1.81334
    -2.21963
    -1.96271
    -2.22560
    -2.04039
    -1.64008
    -1.53253
    -1.45486
    -1.77152
    -2.10013
    -2.36900
    -1.46083
    -0.94103
    -1.32342
    -1.99856
    -2.77528
    -2.87088
    -2.49447
    -2.10611
    -1.37121
    -1.61020
    -2.07623
    -1.41304
    -0.96493
    -0.76776
    -0.58255
    -0.45708
    -0.58255
    -0.45110
     0.07468
     0.51681
     0.68410
     0.92906
     0.92906
     1.01869
     0.87529
     0.80360
     0.75580
     0.62435
     0.67813
     0.76775
     0.81554
     0.84542
     0.67215
     0.39134
     0.51083
     0.66618
     0.49291
     0.39134
     0.41524
     0.40926
     0.37341
     0.31964
     0.27184
     0.45109
     0.42121
     0.63630
     0.53473
     0.63630
     0.53473
     0.55863
     0.43914
     0.70202
     0.54071
     0.34951
     0.45706
     0.59448
     0.50486
     0.34354
     0.24197
     0.44511
     0.26587
     0.42121
     0.54071
     0.37939
     0.02688
    -0.13444
    -0.17626
     0.28977
     0.25392
     0.20612
    -0.05079
     0.16430
     0.15235
     0.09260
    -0.04482
    -0.09859
    -0.01495
     0.17625
    -0.00897
     0.07468
     0.04480
    -0.01495
    -0.10457
     0.12247
     0.33159
     0.02688
    -0.06274
     0.03883
     0.02090
     0.12845
     0.00298
     0.01493
    -0.02092
     0.02688
     0.21210
     0.09857
     0.11052
     0.05078
    -0.02092
    -0.05677
     0.30769
     0.29574
     0.13442
     0.09260
     0.17625
     0.20612
     0.15235
     0.27184
     0.10455
     0.03883
     0.18222
     0.05675
     0.08065
     0.10455
    -0.15236
    -0.14639
     0.09857
     0.20612
     0.03883
    -0.08067
    -0.03287
    -0.10457
    -0.25394
    -0.60645
    -0.72594
    -0.70802
     0.05078
    -0.02689
    -0.07469
     1.16805
     2.45860
     2.89476
     1.40704
     0.10455
     2.14194
     2.34508
     0.98881
     0.33159
     0.77372
     0.87529
     1.46679
     2.30923
     1.01271
    -0.45110
    -1.08443
    -1.10832
    -1.08443
    -0.99480
    -0.99480
    -1.23977
    -1.28159
    -1.28159
    -0.94701
    -1.26964
    -1.58033
    -1.20392
    -1.43096
    -1.57435
    -2.69761
    -1.78945
    -0.89323
    -1.61020
    -2.42277
    -2.55421
    -3.33093
    -2.38692
    -1.24574
    -1.50266
    -1.70580
    -1.98064
    -1.47876
    -0.84544
    -0.40330
    -0.04482
     0.24197
     0.16430
     0.00895
     0.20015
     0.34951
     0.48693
     0.14040
     0.69605
     0.76177
     0.60643
     0.31964
     0.21807
     0.25392
     0.33756
     0.44511
     0.53473
     0.43316
     0.50486
     0.46303
     0.60643
     0.68410
     0.66020
     0.42719
     0.49291
     0.60045
     0.53473
     0.54071
     0.44511
     0.33756
     0.37341
     0.31367
     0.44511
     0.60643
     0.47498
     0.45706
     0.39134
     0.33756
     0.39134
     0.44511
     0.30769
     0.42719
     0.37939
     0.20612
     0.23599
     0.30172
     0.25392
     0.09857
     0.02688
     0.02688
     0.18820
     0.22404
    -0.02092
    -0.05677
    -0.14041
     0.00895
    -0.12847
     0.01493
    -0.01495
    -0.06274
     0.06870
     0.05078
     0.05078
    -0.11652
    -0.04482
     0.11052
     0.00298
     0.14637
    -0.00300
     0.06273
     0.09260
     0.14040
    -0.05079
     0.21210
     0.24197
     0.13442
     0.18820
     0.11650
     0.14040
     0.04480
    -0.12249
     0.20015
     0.17625
     0.35549
     0.17625
     0.00298
     0.00895
     0.11052
    -0.00897
     0.00298
     0.00298
    -0.19419
    -0.21809
    -0.32563
    -0.58852
    -0.52280
    -0.33161
    -0.49890
    -0.30771
    -0.23004
    -1.07845
     0.42121
     0.67215
     0.03883
    -0.14639
     0.44511
     1.08441
     1.61019
     2.67369
     3.30701
     2.54822
     1.43094
     2.16584
     3.20544
     2.11207
     1.09038
    -0.00300
     0.64825
     0.63033
    -0.08664
    -0.60047
    -2.11208
    -2.73943
    -3.51017
    -2.26145
    -2.05831
    -2.29132
    -2.18378
    -2.75735
    -2.90075
    -2.42277
    -1.81932
    -1.57435
    -0.68412
    -0.30173
     0.14040
     0.23599
     0.03285
    -0.29576
    -1.59825
     0.34354
     1.25768
     0.53473
     0.31367
     0.42719
    -0.44513
    -1.22782
    -0.98883
    -0.45110
    -0.63632
    -0.76776
     0.44511
     0.40926
    -0.06274
    -0.27783
    -0.25394
    -0.82751
    -0.71997
    -0.31368
     0.17625
     0.31367
     0.21210
     0.40329
     0.60643
     0.44511
     0.55863
     0.20612
     0.11052
     0.30172
     0.41524
     0.74385
     1.15013
     0.87529
     0.50486
     0.34354
     0.46303
     0.53473
     0.33756
     0.42719
     0.85139
     0.94101
     0.98284
     0.56461
     0.49888
     0.52278
     0.60045
     0.34354
     0.55863
     0.57655
     0.55863
     0.45109
     0.42121
     0.21210
    -0.01495
    -0.20614
     0.08065
     0.31964
     0.32562
    -0.12249
    -0.65424
    -0.57060
    -0.48695
    -0.49293
    -0.24796
    -0.30173
    -0.36746
    -0.56462
    -0.52280
    -0.61839
    -0.70204
    -0.88726
    -0.79166
    -0.65424
    -0.39135
    -0.26588
    -0.34356
    -0.33758
    -0.30771
    -0.28978
    -0.21809
    -0.00897
    -0.21809
    -0.30771
    -0.03884
    -0.05677
     0.22404
     0.05078
    -0.09859
     0.08663
     0.19417
     0.35549
     0.23599
     0.14637
     0.13442
     0.38536
     0.37341
     0.38536
     0.35549
     0.12845
    -0.10457
    -0.17626
    -0.30173
    -0.60047
    -0.54670
    -0.30173
    -0.17626
    -0.08664
    -0.29576
    -0.92908
    -0.54670
    -0.15834
     0.45109
     1.53849
     2.29728
     1.49667
     1.71176
     1.13221
     1.64603
     2.73344
     1.02466
    -0.54072
     0.45109
     1.37717
     0.88724
     0.85737
     0.08663
     0.03883
    -0.68412
    -1.55046
    -1.66995
    -1.78347
    -1.62215
    -1.58630
    -1.98661
    -1.04858
    -0.39135
    -0.63034
     0.23599
     0.26587
    -0.05677
    -0.41525
    -0.64827
    -0.65424
    -0.28381
    -0.24796
     0.16430
    -0.01495
    -0.36148
    -0.65424
    -0.88726
    -0.81556
    -0.74386
    -1.04858
    -1.23977
    -0.74386
    -0.20614
    -0.69009
    -1.10235
    -0.88128
    -0.98883
    -0.69607
    -0.39733
    -0.70204
    -0.12249
     0.12247
     0.16430
     0.03285
    -0.01495
    -0.12847
     0.05675
     0.25989
     0.41524
     0.41524
     0.26587
     0.25392
     0.43914
     0.48096
     0.66020
     0.80360
     0.55863
     0.60643
     0.64825
     0.68410
     0.71995
     0.67813
     0.55266
     0.44511
     0.29574
     0.04480
    -0.17029
     0.28977
     0.85139
     1.12026
     1.09636
     0.61240
     0.05078
    -0.15236
     0.11650
     0.46901
     0.66618
     0.71995
     0.64825
     0.71397
     0.51083
     0.64228
     0.68410
     0.37939
     0.18820
     0.19417
     0.12845
     0.22404
     0.10455
    -0.15236
     0.01493
     0.11052
     0.12845
     0.12845
    -0.06274
    -0.01495
    -0.06872
    -0.04482
    -0.35551
    -0.32563
    -0.15236
    -0.14041
    -0.21211
    -0.02092
    -0.01495
    -0.33758
    -0.43318
    -0.48098
    -0.29576
    -0.25394
    -0.32563
    -0.43318
    -0.18821
    -0.13444
     0.21210
     0.08065
     0.09857
    -0.04482
    -0.09859
     0.02090
     0.31367
     0.03285
     0.09260
    -0.01495
    -0.03287
     0.06273
    -0.04482
    -0.11054
    -0.17626
    -0.44513
    -0.28381
     0.37939
     0.73190
     0.87529
     0.19417
    -0.66619
    -0.19419
     1.28755
     2.47055
     2.20169
     2.39885
     2.22559
     2.05232
     1.67591
     0.71397
     0.01493
    -0.28978
     0.23599
     0.34951
     0.12247
    -0.14639
    -0.30173
    -0.44513
    -0.93506
    -2.38095
    -2.36302
    -2.41679
    -2.41679
    -2.14793
    -2.24950
    -1.77152
    -1.13222
    -0.60047
    -0.59450
    -0.52877
     0.05078
     0.23002
    -0.40928
    -0.81556
    -0.99480
    -0.14639
    -0.50487
    -0.64827
    -0.05677
     0.77372
     0.43316
    -1.05455
    -1.64008
    -1.52058
    -0.77971
    -0.64827
    -1.02468
    -1.21587
    -1.61020
    -1.78945
    -1.03663
    -1.13222
    -1.35329
    -0.56462
    -0.69009
    -0.50487
    -0.59450
    -0.42720
    -0.11652
    -0.14639
     0.10455
     0.28977
     0.38536
     0.30769
     0.31367
     0.39134
     0.78567
     0.77970
     0.60045
     0.43914
     0.49291
     0.68410
     0.85737
     0.94101
     0.82152
     0.69008
     0.66020
     0.69008
     0.86334
     0.69008
     0.70202
     0.67813
     0.58850
     0.35549
    -0.06274
     0.36744
     0.56461
     0.41524
     0.42121
     0.40926
     0.45109
     0.27782
     0.22404
     0.23599
     0.30769
     0.71397
     0.60045
     0.49888
     0.52876
     0.73190
     0.55266
     0.52278
     0.46303
     0.36744
     0.30172
     0.34951
     0.24197
     0.30769
     0.21210
     0.21807
     0.11650
     0.06870
     0.04480
     0.07468
    -0.15834
     0.12247
    -0.04482
    -0.14639
    -0.00300
    -0.21211
     0.00298
    -0.08664
    -0.12847
    -0.12249
    -0.07469
    -0.06274
    -0.02092
    -0.10457
    -0.15236
    -0.00300
    -0.14041
     0.08065
     0.06870
     0.06273
     0.09857
     0.01493
    -0.10457
    -0.05079
    -0.00897
     0.07468
     0.11650
     0.09260
     0.08065
     0.04480
     0.01493
    -0.08067
    -0.19419
     0.11052
     0.14637
     0.11650
     0.08663
     0.06273
     0.14040
     0.11052
    -0.04482
     0.01493
     0.14637
     0.21210
     0.08663
    -0.12847
     0.05078
     0.91114
     1.09038
     0.66618
     1.18598
     1.99257
     2.26143
     2.91866
     4.68718
     3.05010
     0.62435
     1.52057
     2.09414
     0.63033
    -0.24796
    -0.36746
     0.70800
     0.73787
     0.22404
    -1.40109
    -1.59228
    -1.73567
    -2.63786
    -3.61174
    -2.59604
    -1.46083
    -0.67814
    -1.33536
    -1.58033
    -0.74984
     0.10455
     0.07468
     0.00895
     0.37939
     0.19417
    -1.31744
    -2.13001
    -2.22560
    -0.97091
    -0.51085
    -1.12625
    -2.27938
    -2.16585
    -1.80140
    -2.06428
    -1.63410
    -1.50266
    -1.43694
    -1.13222
    -0.89921
    -0.41525
    -0.21809
     0.00298
     0.35549
     0.67813
     0.66618
     0.66618
     0.63630
     0.63033
     0.39731
     0.46901
     0.44511
     0.43316
     0.43316
     0.33159
     0.26587
     0.26587
     0.39731
     0.27184
     0.37939
     0.28379
     0.06870
     0.28379
     0.36146
     0.23002
     0.07468
     0.13442
     0.21210
     0.29574
     0.21210
     0.22404
     0.09857
     0.15235
     0.27782
     0.08663
     0.15832
     0.11650
     0.27782
     0.62435
     0.62435
     0.52278
     0.42719
     0.23599
     0.06870
     0.35549
     0.57058
     0.48096
     0.42121
     0.46901
     0.37939
     0.31367
     0.39731
     0.31367
     0.16430
     0.18820
     0.17625
     0.20015
     0.12247
    -0.01495
     0.07468
     0.21210
     0.18222
     0.23599
     0.05675
    -0.02689
     0.06273
     0.12845
     0.14040
     0.20612
     0.00298
     0.00298
     0.06273
     0.17625
     0.18820
    -0.05677
    -0.04482
     0.11052
     0.15832
     0.10455
    -0.00897
    -0.14639
    -0.12847
     0.02688
    -0.03884
     0.14040
    -0.00300
    -0.29576
    -0.03884
     0.04480
     0.07468
    -0.15834
    -0.11652
    -0.03884
     0.04480
     0.08065
    -0.01495
    -0.01495
     0.05675
     0.15235
     0.08065
     0.27184
     0.11052
     0.09857
     0.08663
     0.21807
     0.20612
     0.27782
     0.03883
     0.25392
     0.39134
     0.47498
     0.36744
     0.23599
     0.17625
     0.25392
     0.11052
     0.24197
     0.61240
     0.17625
    -0.17626
     0.24794
     0.61838
     0.82152
     1.13818
     0.20612
     0.13442
     0.76775
     1.72968
     3.83279
     3.15765
     1.69981
     1.16208
     1.46082
     2.30326
     0.86334
    -0.31966
     0.20015
     0.76177
     1.30547
     1.19793
     0.13442
    -0.57657
    -1.53851
    -2.78723
    -2.38692
    -1.55046
    -1.99856
    -2.38095
    -1.53253
    -1.20392
    -1.38316
    -2.16585
    -1.44291
    -1.47876
    -3.24728
    -4.00010
    -2.49447
    -2.30327
    -2.52434
    -2.39887
    -1.53851
    -1.03663
    -1.28159
    -1.57435
    -2.03441
    -1.49071
    -1.05455
    -0.50487
     0.15832
     0.65423
     0.89322
     1.04259
     0.99479
     1.05453
     1.17403
     1.12623
     1.00674
     0.81554
     0.57655
     0.40926
     0.08663
     0.21807
     0.28977
     0.11052
    -0.03287
    -0.01495
     0.01493
    -0.01495
    -0.02092
    -0.18821
     0.11650
     0.08663
     0.16430
     0.08065
     0.25989
     0.05675
     0.20015
     0.18222
     0.52278
     0.39134
     0.34354
     0.47498
     0.62435
     0.71397
     0.46901
     0.19417
    -0.06274
     0.19417
     0.39134
     0.50486
     0.28977
     0.25392
     0.18820
     0.01493
     0.33159
     0.22404
     0.08065
     0.02688
     0.11650
     0.28977
     0.23002
     0.16430
     0.09260
     0.37341
     0.34354
     0.41524
     0.33756
     0.21210
     0.14040
     0.12247
     0.28379
     0.33159
     0.00298
    -0.17029
     0.01493
     0.08065
     0.23002
    -0.02092
    -0.09262
     0.00298
    -0.04482
    -0.03287
    -0.07469
    -0.16431
    -0.21809
    -0.26588
    -0.18224
     0.00298
     0.06273
    -0.06274
     0.02688
    -0.01495
     0.09857
    -0.22406
    -0.08664
    -0.01495
    -0.07469
     0.04480
     0.06273
     0.18820
     0.01493
     0.00298
    -0.07469
     0.27782
     0.11052
     0.06273
    -0.00300
     0.13442
     0.17027
     0.25392
     0.17027
     0.30172
     0.27782
     0.45706
     0.49291
     0.36744
     0.32562
     0.14637
     0.06870
     0.21807
     0.15832
     0.01493
     0.27782
     0.16430
     0.05078
     0.67813
     1.12623
     1.56836
     0.15235
     0.27782
     0.43316
     0.67813
     0.82152
     1.46679
     1.65201
     2.44665
     3.95826
     4.21518
     4.17335
     1.50862
    -1.37121
    -0.20016
     0.65423
     0.76775
     0.31367
    -0.15236
     0.17027
     0.14637
     0.03883
    -0.05677
    -1.06650
    -2.62591
    -2.83503
    -2.51239
    -1.29354
    -0.74984
    -0.46305
    -0.30771
    -0.27783
    -1.30549
    -0.34356
     1.44887
     1.09636
     0.55266
     0.28379
    -1.13820
    -1.41304
    -1.44888
    -1.32939
    -0.63632
     0.22404
     0.11052
    -0.05677
    -0.17029
    -0.70802
    -1.03065
    -0.97091
    -0.76179
    -0.63632
    -0.22406
     0.32562
     0.28977
     0.14040
    -0.00300
     0.25989
     0.59448
     0.60643
     0.32562
     0.39731
     0.33159
     0.44511
     0.31367
     0.12845
     0.30172
     0.42121
     0.48096
     0.39134
     0.42719
     0.28379
     0.30769
     0.23599
     0.48693
     0.28379
     0.09260
     0.17625
     0.20612
     0.21210
     0.18820
     0.09260
     0.09260
     0.18222
     0.14040
     0.12845
     0.18222
     0.13442
     0.12845
    -0.05677
     0.16430
     0.33159
     0.06273
     0.09260
     0.11650
     0.13442
     0.14637
     0.11650
     0.14637
     0.01493
     0.15235
     0.12845
     0.04480
     0.14637
     0.00298
    -0.14639
    -0.11652
     0.04480
    -0.15236
    -0.13444
    -0.12847
    -0.18821
    -0.18821
    -0.18821
    -0.06872
    -0.03287
    -0.09262
    -0.09262
    -0.15236
    -0.18821
    -0.22406
    -0.15834
    -0.27783
     0.05675
    -0.08664
    -0.28381
    -0.08664
    -0.13444
    -0.20016
    -0.20016
    -0.25394
    -0.19419
    -0.30173
    -0.08664
    -0.19419
     0.06870
     0.11650
     0.08663
    -0.12847
     0.11650
     0.17027
     0.30172
     0.20015
     0.20015
     0.36744
     0.20612
     0.18820
     0.29574
     0.22404
     0.29574
     0.21807
     0.05675
     0.12247
     0.25392
     0.12247
     0.38536
    -0.04482
    -0.08067
     0.09260
     0.45109
     0.75580
     0.16430
     0.05675
     0.40926
     0.08065
     0.01493
     0.83944
     1.89100
     2.94853
     3.49223
     2.78721
     1.62811
     0.48096
     1.43692
     1.46082
     1.23975
     0.85737
     1.35327
     0.46303
    -0.40330
    -1.13820
    -1.31744
    -1.04858
    -0.96493
    -1.03663
    -1.68190
    -2.98440
    -3.56992
    -2.38095
    -1.72970
    -1.87907
    -2.17183
    -1.71177
    -1.89699
    -1.91492
    -1.65203
    -1.09040
    -0.74386
    -0.91713
    -1.65800
    -2.76930
    -3.06804
    -2.69761
    -1.81932
    -0.80959
    -0.62437
    -0.46903
    -0.98883
    -0.80959
    -0.64827
    -0.50487
     0.00298
     0.56461
     1.15611
     1.49667
     1.37120
     1.12026
     1.04856
     1.41302
     1.52654
     1.51459
     1.50862
     1.29950
     1.09038
     1.15611
     1.09636
     0.98881
     0.83944
     0.67215
     0.75580
     0.72592
     0.67215
     0.54071
     0.57655
     0.60643
     0.57058
     0.46303
     0.63630
     0.52876
     0.42121
     0.52876
     0.57058
     0.49888
     0.47498
     0.37939
     0.52278
     0.55266
     0.45109
     0.37341
     0.24197
     0.34354
     0.39731
     0.31964
     0.40926
     0.42719
     0.29574
     0.31964
     0.27782
     0.33756
     0.11052
     0.24794
     0.23002
     0.31367
     0.24794
     0.12845
     0.12845
     0.26587
     0.16430
     0.12247
     0.17027
     0.08663
     0.05675
     0.17027
     0.18820
     0.17625
     0.08663
    -0.01495
     0.13442
     0.34354
     0.29574
     0.23002
     0.06273
     0.21807
     0.22404
     0.31964
     0.20612
     0.37341
     0.23002
     0.30769
     0.38536
     0.40329
     0.39731
     0.15235
     0.08663
     0.15832
     0.13442
     0.18222
    -0.09859
    -0.14041
    -0.08664
    -0.23004
    -0.20016
    -0.02689
    -0.17029
    -0.29576
    -0.20614
    -0.10457
    -0.25394
    -0.67814
    -0.70204
    -0.33161
     0.52278
     0.43316
    -0.37343
    -0.37940
     0.28379
     1.58031
     1.95075
     2.76331
     2.11207
     1.45484
     1.60421
     0.71995
    -0.03884
     0.16430
     1.04856
     0.97089
     1.23378
     1.37717
     0.43316
    -0.46305
    -0.82751
    -1.06053
    -0.88128
    -0.71997
    -0.37343
    -0.82154
    -0.88128
    -0.94701
    -1.02468
    -0.69607
    -0.33161
     0.06870
     0.21210
    -0.21809
    -0.33161
    -1.52058
    -1.71775
    -2.21963
    -1.43096
    -1.15015
    -1.26367
    -1.25172
    -1.05455
    -1.47876
    -1.99259
    -1.76555
    -1.37121
    -1.69385
    -1.36524
    -1.36524
    -0.69009
    -0.36746
    -0.39135
    -0.40330
    -0.39135
    -0.64827
    -0.49890
    -0.30173
    -0.28381
     0.05078
     0.15832
     0.51681
     0.38536
     0.37341
     0.12845
     0.50486
     0.76177
     0.60643
     0.36146
     0.73787
     0.94699
     1.04856
     1.52654
     1.34132
     0.95296
     1.03661
     1.27560
     1.70578
     1.40704
     1.04259
     1.01869
     1.20988
     1.32340
     1.19793
     1.06051
     0.85139
     0.83347
     0.73787
     0.66618
     0.69605
     0.25392
     0.18222
     0.34354
     0.29574
     0.37341
     0.12247
     0.05675
     0.20612
     0.17625
     0.21807
     0.15832
     0.11052
    -0.00897
     0.18820
    -0.01495
     0.25989
     0.18820
    -0.09262
     0.06273
     0.09857
     0.07468
    -0.10457
    -0.14639
    -0.11652
     0.00895
     0.09857
     0.08065
    -0.05677
    -0.21211
    -0.10457
    -0.11652
     0.17027
     0.03883
    -0.20016
    -0.09262
    -0.02689
     0.07468
     0.09260
    -0.05079
    -0.11054
     0.03285
     0.16430
     0.21807
     0.11650
     0.07468
    -0.01495
     0.05078
     0.19417
     0.20015
    -0.09262
    -0.12249
     0.03883
     0.11650
    -0.02689
    -0.08067
    -0.08664
    -0.00897
    -0.04482
    -0.15834
    -0.29576
    -0.46903
    -0.30771
    -0.20016
     0.01493
     0.22404
    -0.20614
    -0.92311
    -0.54670
     0.03883
     1.28158
     2.07622
     2.15389
     1.83723
     1.34132
     1.19195
     2.06427
     0.01493
     0.60045
     0.58850
     0.32562
     1.03064
     1.83125
     1.35327
    -0.76179
    -1.50863
    -1.35329
    -1.25172
    -1.16210
    -1.47278
    -2.11806
    -2.24950
    -1.58630
    -1.66995
    -2.05831
    -2.15391
    -2.02844
    -1.43694
    -1.61618
    -1.49668
    -2.26743
    -3.32496
    -2.89477
    -1.87907
    -1.62813
    -2.37497
    -2.57811
    -2.44667
    -2.31522
    -2.12403
    -1.74762
    -1.44291
    -1.17405
    -1.19197
    -0.82154
    -1.06053
    -0.69009
    -0.42123
    -0.25394
    -0.02689
    -0.05677
     0.11650
     0.12247
     0.11052
     0.29574
     0.18222
    -0.00300
    -0.08067
    -0.05677
    -0.19419
     0.27782
     0.40329
     0.24197
     0.45109
     0.62435
     0.73190
     0.52278
     0.67215
     0.61838
     0.90517
     1.17403
     1.25768
     1.30547
     1.20988
     1.23975
     1.04259
     1.21585
     1.19195
     1.05453
     0.78567
     0.85737
     0.69008
     0.76775
     0.47498
     0.48096
     0.39134
     0.33159
     0.35549
     0.33159
     0.41524
     0.31964
     0.20612
     0.29574
     0.51083
     0.36146
     0.23002
     0.05078
     0.21210
     0.31367
     0.33159
     0.31964
     0.33159
     0.19417
     0.18222
     0.18820
     0.13442
     0.18222
    -0.01495
     0.09260
     0.23002
     0.09260
     0.14040
     0.08065
     0.06273
     0.12247
     0.16430
     0.15832
     0.08663
     0.08663
     0.02688
     0.16430
     0.21210
     0.06273
    -0.02092
    -0.01495
     0.18222
     0.12845
     0.00298
    -0.00300
    -0.02689
     0.00895
    -0.04482
    -0.08664
    -0.07469
    -0.02092
    -0.15236
    -0.10457
     0.07468
     0.02688
    -0.17029
    -0.26588
    -0.05677
     0.00298
    -0.18224
    -0.18821
    -0.28978
    -0.32563
    -0.22406
     0.02688
     0.10455
    -0.01495
    -0.30771
    -0.30771
    -0.41525
    -0.60645
    -0.57060
    -0.25394
    -0.16431
    -0.15236
     0.15235
     0.30769
     0.64825
     0.24197
     1.73566
     3.10985
     4.00606
     1.18598
    -1.89699
     0.79165
     2.50042
     1.86710
     2.48250
     2.47055
     1.35925
     0.62435
     0.72592
     0.62435
     0.52876
    -0.15236
    -0.69607
    -1.34731
    -0.52280
    -0.89921
    -1.43694
    -1.04260
    -1.26367
    -1.63410
    -2.62591
    -2.57811
    -2.10611
    -2.24950
    -2.76930
    -3.14571
    -3.15766
    -3.51017
    -2.26145
    -1.69385
    -2.08818
    -2.47057
    -2.23158
    -1.80737
    -1.40109
    -0.82751
    -0.39733
    -0.42123
    -0.21211
     0.03883
     0.26587
     0.18820
     0.38536
     0.58253
     0.80360
     0.74385
     0.79165
     0.89919
     0.60643
     0.55863
     0.68410
     0.71995
     0.82749
     0.99479
     1.07246
     0.97686
     1.13818
     1.07246
     0.95296
     1.07246
     0.97686
     0.79165
     0.73190
     0.65423
     0.76775
     0.81554
     0.63630
     0.61838
     0.53473
     0.63630
     0.49888
     0.38536
     0.48096
     0.66020
     0.51083
     0.56461
     0.35549
     0.38536
     0.27184
     0.30172
     0.36146
     0.34951
     0.34354
     0.37939
     0.20612
     0.19417
     0.29574
     0.19417
     0.51083
     0.46901
     0.34951
     0.28379
     0.35549
     0.29574
     0.31367
     0.20612
     0.35549
     0.37939
     0.36744
     0.17027
     0.23599
     0.20612
     0.10455
     0.06870
     0.11650
     0.06273
     0.09260
    -0.00300
     0.02090
    -0.05079
    -0.23004
    -0.22406
    -0.10457
    -0.02689
    -0.14041
    -0.21809
    -0.39733
    -0.32563
    -0.42123
    -0.41525
    -0.51085
    -0.49890
    -0.39135
    -0.52280
    -0.15834
    -0.11652
    -0.30173
    -0.45708
    -0.40330
    -0.24796
    -0.20016
    -0.15236
    -0.14041
    -0.05677
    -0.04482
     0.06870
    -0.12847
     0.07468
    -0.08664
    -0.21809
    -0.21809
    -0.20614
    -0.28381
    -0.62437
    -0.55865
    -0.69607
    -0.71399
    -0.71399
    -0.23601
    -0.03884
    -0.28978
    -0.26588
     1.27560
     0.08065
    -0.25394
    -0.12847
     0.00298
     1.29352
     1.90295
     2.38690
     2.77526
     3.09790
     3.43248
     1.28755
     1.89697
     1.19793
    -0.54670
    -0.88726
    -1.13222
     0.46901
     2.51237
     0.88724
    -1.58630
    -1.45486
    -0.94103
    -1.60423
    -2.66773
    -2.87685
    -2.48252
    -1.56838
    -0.97091
    -0.85141
    -0.65424
    -0.51682
    -1.68190
    -1.62215
    -0.37940
    -0.48098
    -0.75581
    -1.22184
    -2.33315
    -2.54226
    -2.26145
    -1.41304
    -0.99480
    -1.47876
    -1.92686
    -2.48849
    -1.83724
    -0.80959
    -0.05079
    -0.18821
    -0.26588
    -0.43318
    -0.52280
     0.02688
     0.57058
     0.97089
     1.01271
     1.15611
     1.07843
     1.02466
     0.92309
     0.82749
     0.51083
     0.39731
     0.27782
     0.22404
     0.32562
     0.28977
     0.00298
    -0.03287
     0.11650
     0.18222
     0.14040
     0.03883
     0.01493
     0.14637
     0.28379
     0.26587
     0.28977
     0.07468
     0.08065
     0.21807
     0.17625
     0.28379
     0.14040
    -0.08664
     0.03883
     0.04480
     0.15832
    -0.00300
    -0.08067
    -0.06872
     0.08663
     0.05675
    -0.04482
    -0.13444
    -0.11652
    -0.08664
    -0.06872
     0.09857
    -0.05079
    -0.19419
    -0.19419
    -0.17626
    -0.06274
    -0.30771
    -0.34356
    -0.49890
    -0.48695
    -0.43915
    -0.46903
    -0.42123
    -0.50487
    -0.56462
    -0.68412
    -0.49890
    -0.42123
    -0.64827
    -0.73789
    -0.55865
    -0.35551
    -0.21211
    -0.54670
    -0.54072
    -0.33758
    -0.14639
    -0.00897
    -0.20614
    -0.09859
    -0.15236
    -0.10457
     0.00895
     0.19417
    -0.07469
    -0.27783
    -0.04482
     0.13442
     0.20015
     0.05675
    -0.10457
    -0.01495
     0.04480
    -0.05677
    -0.07469
    -0.31966
    -0.43318
    -0.50487
    -0.42720
    -0.33758
    -0.40330
    -0.50487
    -0.62437
    -0.34356
    -0.24796
    -0.19419
    -0.16431
    -1.04260
    -0.70802
    -0.01495
     0.32562
    -0.24796
    -1.10832
    -0.51682
     0.33159
     2.00452
     3.00828
     3.39664
     2.67967
     1.80138
     0.63033
     1.74163
     0.28379
     0.39134
     0.37341
     0.79762
     1.09636
     1.92685
     0.77970
    -1.65203
    -1.99259
    -1.81334
    -1.04260
    -0.86933
    -1.03065
    -1.62215
    -2.26743
    -2.58409
    -1.33536
    -0.63632
    -0.77971
    -1.29354
    -0.91713
    -1.41901
    -2.13598
    -1.81334
    -0.80959
    -1.20989
    -1.18600
    -1.52656
    -2.02844
    -2.58409
    -2.35107
    -1.68787
    -1.53851
    -1.52656
    -0.74386
    -0.00300
     0.02090
    -0.02689
    -0.66022
    -1.06650
    -0.75581
    -0.55865
     0.41524
     1.03661
     0.97686
     0.95296
     0.60643
     0.43914
     0.74982
     1.03661
     1.10831
     1.22183
     1.18598
     1.40704
     1.29352
     1.34132
     1.22183
     1.26963
     1.22780
     1.22183
     0.92906
     0.86932
     1.01271
     0.91114
     0.76177
     0.52278
     0.42719
     0.48693
     0.36146
     0.34951
     0.33159
     0.34951
     0.20015
     0.05675
     0.17027
     0.38536
     0.15235
    -0.00897
    -0.05677
    -0.02092
     0.17027
     0.01493
    -0.04482
    -0.00897
     0.03883
     0.06273
    -0.08664
     0.06273
    -0.15834
    -0.24796
    -0.23004
     0.00895
    -0.00300
    -0.40330
    -0.21211
    -0.11054
    -0.01495
    -0.10457
    -0.17626
    -0.25991
    -0.14639
    -0.08067
    -0.02689
    -0.12249
    -0.10457
    -0.15236
    -0.21809
     0.02090
     0.24197
    -0.07469
    -0.02689
    -0.09859
     0.08663
    -0.02092
    -0.03884
    -0.03884
    -0.05677
    -0.01495
     0.07468
     0.18820
     0.09857
    -0.02689
    -0.16431
    -0.15834
     0.10455
    -0.27783
    -0.32563
    -0.43318
    -0.36148
    -0.40928
    -0.25991
    -0.35551
    -0.23601
     0.16430
    -0.17029
    -0.31966
     0.09857
    -0.17029
    -0.20016
    -0.39135
    -0.38538
    -0.24199
     0.25989
     1.28755
     1.93282
     2.86488
     2.21364
     1.63409
     1.25768
     0.28379
    -0.37940
     1.62811
     1.22780
     1.34132
     0.53473
     0.30172
    -0.58852
    -1.44291
    -2.47057
    -2.01051
    -2.01649
    -2.05831
    -2.14196
    -1.99856
    -2.27340
    -2.72748
    -2.39887
    -2.18975
    -1.86114
    -1.22184
    -0.87531
    -0.62437
    -0.55267
    -0.98285
    -0.76179
    -0.91713
    -0.01495
     0.05675
    -0.36746
    -0.62437
    -0.50487
    -0.55267
    -1.18600
    -1.23379
    -0.87531
    -0.37940
    -0.74386
    -0.58255
     0.14040
    -0.10457
    -0.43318
    -0.59450
    -0.40928
    -0.47500
    -0.33161
    -0.15834
     0.05078
     0.14637
     0.01493
     0.23002
     0.64228
     0.92309
     0.96491
     0.80360
     0.66020
     0.57655
     0.62435
     1.00076
     1.04856
     1.41302
     1.40704
     1.25768
     1.22183
     0.94101
     0.88724
     0.75580
     0.77970
     0.66618
     0.72592
     0.68410
     0.32562
     0.54071
     0.64825
     0.45706
     0.44511
     0.29574
     0.30172
     0.30172
     0.18820
     0.11052
     0.38536
     0.32562
     0.26587
     0.17625
     0.18222
     0.22404
     0.06273
     0.06870
     0.21807
     0.13442
    -0.01495
    -0.01495
    -0.00300
    -0.00300
     0.02688
    -0.09262
    -0.11652
    -0.08067
    -0.04482
    -0.16431
    -0.13444
     0.11052
    -0.21211
    -0.28381
    -0.07469
    -0.09262
    -0.03287
     0.02688
    -0.07469
    -0.11652
    -0.08067
     0.00895
     0.03285
    -0.02092
    -0.07469
    -0.08664
    -0.11054
    -0.05677
     0.02688
    -0.10457
     0.02090
     0.08663
     0.03883
    -0.03287
    -0.00897
    -0.05677
    -0.21809
    -0.35551
    -0.28381
    -0.30771
    -0.23601
    -0.24796
    -0.24199
    -0.18821
    -0.22406
    -0.35551
    -0.43915
    -0.01495
    -0.11652
    -0.36746
    -0.48098
    -0.03884
     0.01493
    -0.08664
     0.55266
     1.55044
     2.20766
     2.41678
     2.10012
     0.62435
    -1.58630
    -1.90297
     0.54668
     1.64006
     1.83125
     0.39134
    -0.24199
    -1.67593
    -2.33315
    -1.65800
    -1.40706
    -1.53253
    -0.59450
    -0.91116
    -1.47876
    -1.52058
    -1.66995
    -1.20989
    -0.94701
    -0.37343
    -0.52280
    -0.27783
     0.10455
    -0.30173
    -0.20614
    -0.44513
    -1.44888
    -1.50863
    -0.91116
    -0.30771
    -0.59450
    -1.15612
    -1.25769
    -1.14417
    -1.55046
    -1.29354
    -0.83946
    -1.15612
    -0.26588
    -0.09859
    -0.31966
    -0.34953
    -0.70204
    -0.31966
    -0.00300
     0.15832
    -0.12249
    -0.24796
    -0.27783
    -0.30173
    -0.28978
    -0.08664
    -0.19419
    -0.66022
    -0.85738
    -0.70204
    -0.23004
     0.12247
     0.03883
     0.22404
     0.11650
     0.00895
     0.15235
     0.22404
     0.30769
     0.78567
     1.12623
     1.07843
     1.22183
     1.10831
     0.81554
     1.05453
     1.04259
     0.90517
     0.79762
     0.74982
     0.66618
     0.65423
     0.61838
     0.40926
     0.18820
     0.19417
     0.24794
     0.05078
     0.17625
     0.04480
    -0.15236
    -0.03287
    -0.02689
    -0.09262
    -0.05079
    -0.16431
    -0.18821
    -0.02689
    -0.05079
    -0.05079
    -0.00300
     0.03285
     0.15235
     0.04480
     0.21210
     0.35549
     0.18820
     0.15235
     0.25392
     0.32562
     0.24197
     0.05078
     0.20015
     0.24197
     0.36146
     0.32562
     0.15235
     0.10455
     0.05078
     0.15832
     0.12247
     0.19417
     0.04480
    -0.08067
     0.07468
     0.17027
     0.11052
     0.05078
    -0.05677
    -0.01495
     0.14637
     0.27782
     0.06870
    -0.01495
    -0.09859
    -0.06872
    -0.11652
     0.29574
    -0.06872
    -0.33758
    -0.24796
    -0.12847
     0.04480
     0.11650
    -0.12249
    -0.04482
     0.28977
     0.36744
    -0.21211
    -0.34953
     0.12845
     0.24794
     0.01493
     0.99479
     1.47874
     1.64006
     2.10609
     1.60421
     1.88502
     2.40483
     1.53251
    -0.12249
    -0.16431
     1.38912
     0.08065
    -0.83946
    -0.74386
    -0.65424
    -1.72372
    -1.48473
    -1.52656
    -2.27340
    -2.35107
    -2.16585
    -2.42277
    -2.63786
    -2.61994
    -2.51836
    -1.97466
    -1.07845
    -0.16431
    -1.09040
    -1.52058
    -1.43096
    -1.18002
    -0.73192
    -0.37940
    -0.96493
    -1.45486
    -1.59228
    -1.55046
    -1.29952
    -1.75957
    -1.41901
    -0.77374
    -0.57657
    -0.37343
    -0.47500
    -0.38538
    -0.44513
    -0.37343
    -0.21809
     0.14637
     0.34354
     0.08065
     0.15235
     0.45706
     0.22404
     0.17625
    -0.25394
    -0.42720
    -0.07469
     0.26587
     0.26587
     0.31367
     0.45109
     0.29574
     0.13442
     0.57058
     0.67215
     0.46303
     0.59448
     0.88127
     0.95894
     1.15611
     0.95296
     0.86334
     0.82749
     1.03661
     0.88127
     0.66020
     0.51681
     0.37341
     0.20612
     0.32562
     0.40329
     0.11650
    -0.02689
     0.05078
    -0.02689
    -0.05079
    -0.05079
    -0.12847
    -0.20614
    -0.06274
    -0.19419
    -0.27783
    -0.25394
    -0.33758
    -0.53475
    -0.42123
    -0.24796
    -0.23004
    -0.60047
    -0.40330
    -0.46305
    -0.31368
    -0.33758
    -0.39135
    -0.39135
    -0.31966
    -0.31966
    -0.19419
    -0.27186
    -0.20614
    -0.25991
    -0.34953
    -0.12249
     0.10455
    -0.20016
    -0.14041
    -0.10457
    -0.09859
    -0.01495
    -0.05079
    -0.14041
    -0.11054
    -0.00897
     0.03285
     0.11650
     0.03285
    -0.02689
    -0.09859
     0.05078
     0.24197
     0.02090
    -0.06274
     0.08663
     0.20015
     0.24197
     0.10455
     0.02688
    -0.17626
    -0.17626
    -0.39733
    -0.55865
    -1.10235
    -1.38316
    -0.54670
    -0.10457
     1.59824
     2.88281
     1.77748
    -0.69009
    -1.32342
    -0.74386
     0.54071
     1.64603
     1.52654
     0.91712
     1.46679
     2.79916
     3.69537
     2.84098
     2.44068
     0.83347
     0.00298
    -1.28159
    -0.99480
     0.69008
     0.64228
    -0.85738
    -2.04039
    -2.62591
    -4.10765
    -2.89477
     0.43914
    -0.65424
    -1.75360
    -2.56616
    -3.70734
    -3.25326
    -2.17183
    -0.34356
    -0.24199
    -0.11652
     0.21807
     1.55044
     1.69383
     1.61616
     2.18974
     1.47874
     1.35327
     0.71995
     0.31964
     0.39731
     0.06273
     0.05675
     0.58850
     0.62435
     0.36146
    -0.31368
    -0.97688
    -1.03663
    -1.40109
    -1.46083
    -1.38914
    -1.20989
    -0.94103
    -0.89921
    -1.11430
    -1.18002
    -1.23379
    -1.35926
    -1.09637
    -0.65424
    -0.28978
    -0.59450
    -0.40928
    -0.61242
    -0.37940
    -0.34356
    -0.25394
    -0.18821
     0.05078
    -0.11652
     0.09857
     0.18222
     0.27782
     0.25392
     0.14637
     0.37341
     0.30172
     0.30172
     0.30172
     0.14637
     0.04480
     0.16430
     0.10455
     0.09857
     0.02688
     0.20612
     0.01493
     0.04480
     0.02688
    -0.14639
    -0.20614
    -0.11054
     0.03285
    -0.05677
    -0.05677
    -0.20614
    -0.18821
    -0.14639
    -0.32563
    -0.13444
    -0.14041
    -0.18224
    -0.17626
    -0.26588
    -0.25394
    -0.20016
    -0.40330
    -0.47500
    -0.19419
    -0.12847
    -0.42720
    -0.35551
    -0.23601
    -0.32563
    -0.40928
    -0.31966
    -0.33161
    -0.23004
    -0.27783
    -0.23601
    -0.15834
    -0.30771
    -0.27783
    -0.27186
    -0.11054
    -0.12847
    -0.19419
    -0.08067
    -0.11054
    -0.04482
    -0.12249
    -0.22406
    -0.12249
    -0.01495
    -0.11652
    -0.07469
    -0.14041
    -0.07469
    -0.04482
    -0.26588
    -0.06872
    -0.10457
    -0.20016
    -0.08067
     0.04480
    -0.07469
    -0.07469
    -0.15834
    -0.04482
    -0.30173
    -0.30771
    -0.55865
    -0.88726
    -1.23379
    -1.61020
    -0.76776
    -0.17626
     1.85515
     2.75136
     1.65798
    -0.93506
    -2.44069
    -0.86933
     0.86932
     1.36522
     1.34730
     1.54446
     1.38912
     1.74163
     2.12401
     2.26741
     2.10609
     1.64603
     0.85139
    -1.00078
    -1.77750
    -0.69009
    -1.74762
    -2.33315
    -2.04039
    -2.88282
    -2.40484
    -0.43915
    -0.98883
    -2.23158
    -3.39665
    -3.42653
    -2.72748
    -1.73567
    -0.17029
     0.47498
     0.48693
     0.63033
    -0.46903
     0.72592
     2.10012
     1.53849
     0.67215
     0.37341
     0.12845
     0.20015
     0.10455
    -0.81556
    -1.14417
    -1.59228
    -1.50863
    -1.37719
    -1.41304
    -1.65800
    -1.60423
    -1.18002
    -1.16210
    -1.04858
    -1.09040
    -0.89921
    -0.52280
    -0.60645
    -0.82751
    -0.58852
    -0.21809
    -0.21809
     0.05078
     0.51681
     0.65423
     0.30172
     0.49888
     0.48693
     0.39731
     0.43914
     0.66618
     0.86932
     0.85737
     0.71397
     0.59448
     0.45706
     0.48096
     0.61838
     0.28977
     0.40926
     0.23599
     0.14637
     0.20015
     0.15832
     0.06870
    -0.06872
     0.00298
    -0.15236
    -0.03884
     0.01493
    -0.02689
    -0.09859
    -0.23601
    -0.14639
    -0.25991
    -0.12847
    -0.12249
    -0.36148
    -0.17029
    -0.20614
    -0.18821
    -0.34356
    -0.44513
    -0.17029
    -0.18224
    -0.15834
    -0.08067
    -0.23004
    -0.22406
    -0.20016
    -0.15236
    -0.16431
    -0.08067
    -0.15834
    -0.27186
    -0.05079
    -0.07469
    -0.11054
    -0.40330
    -0.24199
    -0.15834
    -0.11652
    -0.21211
    -0.31368
    -0.28381
    -0.31368
    -0.30771
    -0.28978
    -0.17626
    -0.18224
    -0.29576
    -0.17029
    -0.12847
    -0.05677
    -0.28978
    -0.24199
    -0.14639
     0.00298
     0.01493
     0.11650
     0.02688
    -0.05677
     0.09857
    -0.06274
     0.02090
    -0.14041
    -0.37343
    -0.39733
    -0.53475
    -0.80959
    -0.79166
    -0.73789
    -0.02689
     1.40704
     1.84320
     0.25392
    -0.97091
    -0.17626
     0.12845
     0.13442
     1.17403
     0.92906
     0.93504
     1.27560
     2.99633
     3.22337
     3.36079
     1.86710
     0.83944
     0.45109
    -0.89921
    -0.05079
     1.22183
     0.86334
    -0.34356
    -1.98064
    -2.13001
    -2.96647
    -4.11362
    -1.72970
    -1.06053
    -1.59825
    -2.10013
    -2.99634
    -3.69539
    -3.35483
    -2.30925
    -1.01273
     0.17625
     0.10455
    -0.00300
     0.40329
     0.23002
     0.12845
     0.27782
     1.12026
     1.36522
     1.80735
     1.22780
     0.14040
    -0.40330
    -1.00675
    -0.54072
     0.15235
     0.72592
     0.44511
    -0.22406
    -0.42720
    -0.71997
    -0.24199
    -0.43318
    -1.05455
    -0.86336
    -0.64827
    -0.65424
    -0.57657
    -0.77971
    -1.02468
    -0.95298
    -0.32563
     0.17625
     0.17625
     0.13442
    -0.05079
    -0.18821
    -0.07469
     0.24197
     0.00298
     0.42719
     0.51681
     0.75580
     0.78567
     0.62435
     0.69008
     0.77970
     0.87529
     0.70800
     0.62435
     0.50486
     0.39134
     0.24794
     0.16430
     0.39731
     0.20612
    -0.03884
    -0.06274
    -0.00300
    -0.09262
    -0.27783
    -0.21211
    -0.37940
    -0.33758
    -0.23004
    -0.34356
    -0.30173
    -0.37940
    -0.29576
    -0.40330
    -0.18821
    -0.05079
    -0.23004
    -0.28381
    -0.15834
    -0.17626
    -0.10457
    -0.11054
    -0.10457
     0.05675
     0.09857
     0.14040
     0.06870
    -0.13444
    -0.19419
    -0.02092
     0.19417
     0.31367
     0.33159
     0.14637
     0.37341
     0.27782
     0.26587
     0.51681
     0.40329
     0.24197
     0.40329
     0.44511
     0.32562
     0.15235
     0.12247
     0.20015
     0.14637
     0.48096
     0.23599
    -0.14639
    -0.31368
    -0.39135
    -0.34953
    -0.42123
    -0.57657
    -0.82751
    -0.86336
    -0.79764
    -0.54670
    -0.18821
     0.80360
     0.99479
    -0.31966
    -0.40928
    -1.10235
    -0.70204
    -0.05677
     0.02688
    -0.14639
     0.14637
     0.47498
     1.77150
     1.76553
     2.28533
     1.28158
     0.77372
    -0.13444
    -1.16807
    -0.33161
     0.69008
     0.75580
     0.47498
     0.06870
    -1.31744
    -3.46238
    -4.08972
    -2.31522
    -2.00454
    -2.05831
    -2.01649
    -2.79918
    -3.37873
    -3.77306
    -3.22936
    -2.74541
    -1.47278
    -1.12027
    -1.03065
    -0.92908
    -0.70204
    -0.61839
    -0.74984
    -0.18224
     0.11650
    -0.02689
    -0.00300
    -0.28381
     0.21807
    -0.00897
    -0.55267
    -0.82154
    -0.41525
     0.05078
    -0.31368
    -0.33758
    -0.02092
    -0.45110
    -0.37940
    -0.31966
    -0.37940
    -0.51085
    -0.66619
    -0.67814
    -0.36746
    -0.32563
    -0.40928
    -0.60047
    -0.73789
    -0.69607
    -0.43915
    -0.27783
     0.02090
     0.24197
     0.15832
     0.15832
     0.10455
     0.11650
     0.18820
     0.58850
     0.73787
     0.82749
     0.73787
     0.77970
     0.51083
     0.77970
     0.90517
     0.83944
     0.79762
     0.62435
     0.63033
     0.65423
     0.46303
     0.54071
     0.40329
     0.50486
     0.50486
     0.37939
     0.36146
     0.20612
     0.09260
     0.18820
     0.33159
     0.24794
     0.11650
     0.14637
     0.08663
     0.12247
     0.10455
     0.05675
     0.13442
     0.20015
     0.17625
     0.00895
     0.08663
     0.09857
     0.01493
    -0.05079
     0.11650
     0.25392
     0.09260
     0.00298
     0.01493
     0.18820
     0.11052
    -0.00897
     0.12247
    -0.03884
     0.06273
     0.18222
     0.02090
     0.06870
     0.11650
    -0.17029
     0.14040
     0.18222
    -0.03287
     0.12845
     0.05675
     0.06273
     0.12247
     0.17027
     0.21210
     0.15832
     0.18820
    -0.07469
    -0.09262
    -0.09859
    -0.26588
    -0.71399
    -0.90518
    -0.55267
    -0.49293
     0.57058
     1.65798
     1.41302
    -0.14639
    -0.89921
    -0.95896
     0.41524
     1.46082
     1.46679
     1.27560
     1.09636
     1.57434
     2.41080
     2.57810
     2.19571
     1.88502
     1.00674
     0.07468
    -1.51461
    -0.24796
     1.27560
     0.37939
    -2.12403
    -2.08818
    -2.61396
    -4.14350
    -2.48252
    -0.94103
    -1.31744
    -1.66995
    -2.37497
    -3.20546
    -2.98440
    -1.91492
    -0.90518
    -0.29576
     0.40926
     0.70800
     0.88724
     0.43914
     0.17027
    -0.03287
     0.82749
     1.01869
     1.06648
     0.29574
    -0.08067
    -0.15834
    -0.15834
    -0.36746
    -0.31966
    -0.24199
    -0.08067
     0.00895
    -0.20614
    -0.30771
    -0.19419
    -0.16431
    -0.21211
    -0.25991
    -0.29576
    -0.28978
    -0.24796
     0.11650
    -0.00300
    -0.12847
    -0.19419
    -0.20016
    -0.17626
    -0.03287
    -0.20614
    -0.10457
    -0.23601
     0.04480
    -0.36148
    -0.57657
    -0.29576
     0.01493
    -0.17029
     0.23599
     0.45706
    -0.14041
    -0.00300
     0.01493
     0.18222
     0.21210
     0.17625
     0.30172
     0.22404
     0.34951
     0.24197
     0.28977
     0.18820
     0.31367
     0.18820
     0.28379
     0.14040
    -0.08067
    -0.01495
     0.02090
     0.06273
    -0.00897
    -0.16431
    -0.18224
    -0.10457
     0.08065
    -0.00897
    -0.05677
    -0.03287
     0.03285
    -0.02689
     0.02688
     0.04480
    -0.03884
    -0.04482
     0.10455
     0.17625
     0.06273
    -0.08664
    -0.04482
     0.07468
     0.13442
     0.14040
    -0.07469
    -0.07469
    -0.05079
    -0.02689
    -0.03287
     0.12247
     0.05078
     0.04480
    -0.08067
    -0.02689
    -0.02092
    -0.00300
    -0.05079
     0.02688
     0.03883
     0.03285
    -0.02689
     0.02688
    -0.14041
    -0.03884
    -0.14041
     0.02688
     0.08663
     0.06273
    -0.02689
     0.02090
    -0.08067
    -0.14041
    -0.18821
    -0.11652
     0.12247
     0.01493
    -0.61242
    -0.86336
    -0.80361
    -0.55865
    -0.89323
    -0.79764
    -0.29576
     0.23002
     1.25170
     0.48693
    -0.61242
    -1.00078
     0.29574
     1.31145
     1.80138
     2.43470
     2.76929
     2.41678
     2.16584
     1.96270
     0.11052
     0.13442
     1.59824
     1.47277
    -0.33758
    -1.08443
    -1.40706
    -1.80737
    -1.58033
    -1.48473
    -1.27562
    -1.78347
    -2.11806
    -3.09792
    -3.04414
    -2.57811
    -1.61020
    -1.51461
    -1.15015
    -0.82154
    -1.48473
    -1.17405
    -0.08067
     0.35549
    -0.06274
    -0.17029
    -0.23004
    -1.09040
    -1.17405
    -0.89921
    -0.32563
    -0.29576
    -0.43318
    -0.12847
     0.10455
    -0.23601
    -0.34953
    -0.42123
    -0.24199
    -0.14041
    -0.28381
    -0.26588
    -0.17029
    -0.10457
     0.02688
    -0.14639
    -0.30173
    -0.59450
    -0.46305
    -0.46305
    -0.14041
    -0.05677
    -0.21211
    -0.03287
    -0.04482
    -0.21211
    -0.07469
    -0.18224
    -0.02689
    -0.05079
     0.24794
     0.47498
     0.47498
     0.59448
     0.52278
     0.37341
     0.31367
     0.53473
     0.47498
     0.09857
     0.27184
     0.33756
     0.38536
     0.24794
     0.04480
     0.12247
     0.26587
     0.28379
     0.22404
     0.07468
    -0.00300
     0.12247
    -0.12249
     0.27184
     0.23002
    -0.06274
     0.12845
     0.11650
     0.17027
     0.14637
    -0.05677
     0.06870
     0.00895
     0.26587
     0.14040
     0.17625
    -0.02092
    -0.07469
    -0.11652
     0.21210
     0.37341
    -0.04482
    -0.00300
    -0.08067
     0.09260
     0.21807
    -0.00300
     0.03883
     0.08663
     0.06273
     0.13442
     0.28977
     0.10455
     0.00298
     0.17625
     0.15235
     0.21210
     0.18222
     0.08065
     0.20015
     0.23599
     0.22404
     0.20612
     0.12845
     0.09260
     0.13442
     0.12845
     0.18820
     0.12845
     0.01493
     0.15235
     0.04480
     0.09857
     0.02688
     0.18222
     0.22404
    -0.12249
    -0.39733
    -0.28978
    -0.57060
    -0.70802
    -0.80361
     0.12247
     1.10831
     1.76553
     1.52654
    -0.11054
    -0.77971
     0.00298
     1.30547
     2.89476
     3.52808
     3.58783
     2.44665
     1.41302
     0.67215
    -0.40330
     0.07468
     1.25170
     1.62811
     0.99479
     0.02688
    -1.20392
    -3.10986
    -3.49822
    -2.15988
    -1.83127
    -1.41304
    -1.84322
    -2.46459
    -2.55421
    -2.42874
    -1.46681
    -0.34953
     0.30172
     0.61838
     0.24794
    -0.30771
    -0.53475
     0.11052
     1.46679
     1.83125
     1.98062
     1.34730
     0.83944
     0.52278
     0.55863
     0.88127
     0.59448
     0.30172
     0.05675
     0.40329
     0.44511
     0.17625
     0.14040
    -0.36746
    -0.66022
    -0.60645
    -0.67217
    -0.89323
    -0.97688
    -1.24574
    -0.80959
    -0.45110
    -0.60645
    -0.15834
     0.02090
    -0.02689
    -0.06274
     0.18222
     0.42719
     0.36744
     0.39731
     0.97686
     1.20988
     1.01869
     0.85737
     1.00674
     0.91114
     0.74385
     0.55266
     0.54071
     0.42121
     0.06273
     0.30172
     0.40329
     0.06870
    -0.27186
    -0.36746
    -0.05677
     0.03285
    -0.03287
    -0.21211
    -0.21809
    -0.26588
    -0.17029
    -0.19419
    -0.21211
    -0.30771
    -0.19419
    -0.15236
    -0.20614
    -0.05677
    -0.32563
    -0.30771
    -0.36746
     0.05675
    -0.14639
    -0.25991
    -0.34356
    -0.34953
    -0.08664
    -0.23004
    -0.37343
    -0.51085
    -0.39733
    -0.39135
    -0.37940
    -0.40330
    -0.40330
    -0.51085
    -0.71997
    -0.51085
    -0.34356
    -0.47500
    -0.40928
    -0.43318
    -0.26588
    -0.23601
    -0.40330
    -0.22406
    -0.36148
    -0.16431
    -0.12847
    -0.01495
     0.07468
     0.06273
    -0.15236
    -0.03287
     0.23002
     0.11052
     0.05675
     0.23002
     0.22404
     0.24794
     0.27782
     0.11052
     0.31367
     0.30172
     0.21807
     0.24794
     0.02688
     0.02090
    -0.28978
     0.30172
     0.07468
    -1.48473
    -1.42499
     0.85139
     2.14791
     0.94699
     2.89476
     1.63409
     0.07468
    -0.65424
     0.27782
     1.84320
     3.11582
     3.95826
     3.45041
     3.28909
     3.03815
     1.93282
     0.67813
    -1.32939
    -1.04858
     0.37341
     0.22404
    -0.83946
    -1.87309
    -4.76487
    -6.12711
    -3.24131
    -2.89477
    -3.17559
    -3.09792
    -4.28689
    -4.01205
    -3.24131
    -2.71553
    -1.86712
    -0.83946
     0.15832
     0.04480
    -0.55865
    -0.73192
    -0.49890
     2.56017
     2.48847
     2.14194
     1.27560
     0.94101
     0.66020
     0.29574
     0.33159
     0.36146
     0.33159
     0.05675
    -0.03287
     0.66618
     0.46901
     0.46303
     0.30172
     0.18222
     0.17027
     0.04480
     0.08663
     0.07468
     0.01493
    -0.11652
     0.27184
     0.05675
    -0.24796
    -0.67217
    -1.05455
    -1.01273
    -0.73192
    -0.20016
     0.53473
     0.67813
    -0.09262
    -0.53475
    -0.45708
     0.33756
     0.88724
     0.49291
     0.76177
     1.21585
     1.41302
     1.53251
     1.62811
     1.60421
     1.39510
     1.21585
     1.06051
     0.92906
     0.81554
     0.75580
     0.62435
     0.71995
     0.49291
     0.29574
     0.27184
     0.42121
     0.14040
     0.00298
     0.09857
    -0.02092
    -0.11054
    -0.15834
    -0.12249
    -0.17029
    -0.33758
    -0.30771
    -0.40928
    -0.48098
    -0.50487
    -0.67217
    -0.60047
    -0.48695
    -0.55865
    -0.42720
    -0.38538
    -0.44513
    -0.38538
    -0.40330
    -0.47500
    -0.15236
    -0.36148
    -0.09262
    -0.18224
    -0.05677
    -0.09262
    -0.12249
    -0.07469
    -0.06274
    -0.02092
    -0.11054
     0.01493
    -0.01495
    -0.05677
    -0.05677
    -0.16431
    -0.06274
     0.02090
     0.17625
    -0.05079
    -0.12249
    -0.01495
     0.10455
     0.01493
     0.08663
     0.15235
     0.00895
     0.06870
     0.24794
     0.00895
     0.25989
     0.03883
     0.17027
     0.20612
     0.48096
     0.30172
     0.15235
     0.22404
     0.27782
     0.02688
     0.17027
     0.14040
    -0.04482
    -0.20614
    -0.37940
    -0.13444
     0.21210
     0.67215
     1.90892
     2.02842
     0.84542
    -0.68412
     0.32562
     1.47874
     1.68188
     1.80138
     1.26963
     2.09414
     2.39288
     3.19947
     3.40261
     3.10985
     2.20766
    -0.47500
    -2.14793
     0.14637
     0.44511
     0.02090
     0.08065
    -0.67814
    -1.87309
    -1.25769
    -0.72594
    -1.87907
    -2.69163
    -2.84100
    -2.70358
    -1.62813
    -1.51461
    -1.42499
    -2.43472
    -1.46681
     0.09260
     0.22404
    -0.46305
    -0.11652
    -0.62437
    -1.09040
    -1.29952
    -1.23379
    -0.45708
    -0.15236
     0.11650
     0.03883
     0.03883
    -0.24199
    -0.40330
    -0.31368
    -0.04482
     0.13442
     0.08663
    -0.22406
    -0.02092
     0.24794
     0.31964
     0.43914
     0.93504
     0.80360
     0.46303
     0.41524
     0.26587
     0.34951
     0.46303
     0.57058
     0.85139
     0.98284
     1.17403
     0.88127
     0.68410
     0.79165
     0.94101
     0.68410
     0.89322
     0.85139
     0.54668
     0.62435
     0.48693
     0.63630
     0.53473
     0.23599
     0.30172
     0.27184
     0.39731
     0.26587
     0.22404
     0.18820
     0.13442
     0.08663
     0.16430
     0.32562
     0.24197
     0.14637
     0.09260
     0.08065
     0.02090
    -0.14639
    -0.17029
     0.10455
     0.07468
    -0.05677
     0.00298
    -0.03287
     0.00298
    -0.16431
    -0.15834
    -0.02092
    -0.02092
    -0.14639
    -0.12249
     0.00298
     0.00298
     0.03285
    -0.06274
    -0.05079
     0.06273
    -0.00300
    -0.13444
    -0.05677
    -0.17626
    -0.10457
    -0.03884
     0.03883
    -0.09859
    -0.12249
    -0.08067
     0.04480
     0.05078
    -0.20016
    -0.16431
    -0.03287
    -0.08664
     0.12247
     0.05675
    -0.00300
    -0.11652
    -0.00300
     0.05675
     0.28977
     0.14040
    -0.08067
     0.02688
     0.09260
     0.15832
     0.18820
     0.04480
     0.06273
     0.20015
     0.28977
     0.17625
     0.05675
     0.07468
    -0.13444
    -0.29576
     0.02090
    -0.21211
    -0.36746
    -0.23601
    -0.05677
    -0.07469
     0.63630
     1.07246
     1.06051
    -0.44513
    -0.52877
     0.41524
     0.26587
     0.36146
     0.70202
     1.16208
     2.19571
     2.75136
     2.64979
     2.77526
     2.51237
     2.11207
     0.12247
    -0.14639
     0.24794
     0.57655
     0.51681
     1.12026
     0.08663
    -1.34731
    -1.10832
    -1.25172
    -1.60423
    -2.12403
    -2.69163
    -2.92465
    -2.25548
    -2.08818
    -1.97466
    -2.22560
    -2.06428
    -2.00454
    -1.98661
    -2.15988
    -1.25172
    -0.73192
    -1.35329
    -1.90297
    -2.58409
    -2.93062
    -1.77750
    -1.20392
    -0.71399
    -0.82154
    -0.77971
    -0.47500
    -0.79166
    -0.65424
    -0.15834
     0.33756
     0.41524
     0.64228
     1.00076
     1.00076
     1.07843
     1.20988
     1.15611
     0.82749
     0.76177
     0.74385
     0.88127
     1.00674
     0.85139
     0.70800
     0.70202
     0.63630
     0.79165
     0.85737
     0.64825
     0.54668
     0.49888
     0.57058
     0.77372
     0.60045
     0.50486
     0.39134
     0.21807
     0.36744
     0.40329
     0.43914
     0.40926
     0.18222
     0.27184
     0.27184
     0.35549
     0.25989
     0.19417
     0.05078
     0.25392
     0.53473
     0.28379
     0.24197
     0.28977
     0.31964
     0.27184
     0.24794
     0.28379
     0.24197
     0.36146
     0.28379
     0.38536
     0.48693
     0.40329
     0.20612
     0.39731
     0.46303
     0.34354
     0.14637
     0.34951
     0.29574
     0.48096
     0.06273
     0.18820
     0.26587
     0.27782
     0.27184
     0.21807
     0.09857
     0.09857
     0.04480
     0.02688
     0.27782
     0.22404
     0.03285
     0.12247
     0.16430
     0.16430
     0.16430
     0.15235
     0.21807
     0.14637
     0.30769
     0.23002
     0.30769
     0.15832
     0.18820
     0.19417
     0.53473
     0.51083
     0.24794
     0.26587
     0.20015
     0.19417
     0.17027
     0.12845
     0.11650
    -0.11054
    -0.04482
    -0.02092
     0.12845
     0.07468
    -0.08664
     0.43914
     0.50486
     1.15611
     0.20612
    -0.20016
     0.20015
     0.52876
     0.41524
     0.70800
     1.49667
     2.27936
     2.83501
     3.10387
     2.64382
     1.22780
    -0.49293
    -0.45110
     1.19195
     1.01869
     0.85139
     0.42121
    -0.38538
    -2.20768
    -1.56241
    -0.27783
    -0.48098
    -0.36148
    -1.04260
    -1.84322
    -2.15391
    -2.60201
    -1.54448
    -0.54072
    -0.27783
    -0.00897
     0.03285
    -1.03663
    -1.53253
    -0.80959
     0.54668
     0.20015
    -0.09859
    -0.00300
    -1.09637
    -1.28159
    -0.76776
    -0.88128
    -1.12625
    -1.04260
    -0.11054
     0.47498
     0.15235
    -0.25991
    -0.60645
    -0.59450
    -0.54670
    -0.54072
    -0.58852
    -0.15236
    -0.42720
    -0.54072
    -0.17626
     0.75580
     0.61240
     0.14637
     0.18222
     0.40926
     0.67813
     0.57655
     0.97686
     1.32340
     1.28755
     1.33535
     1.31145
     1.16805
     1.21585
     1.14416
     1.20390
     1.05453
     0.92309
     0.73787
     0.52876
     0.28379
     0.33159
     0.25392
     0.03883
     0.14040
    -0.00300
    -0.11652
     0.09260
    -0.01495
     0.00298
    -0.20016
    -0.06274
    -0.04482
     0.08065
     0.03883
     0.09857
    -0.11054
     0.19417
     0.31964
     0.14637
     0.24197
     0.07468
     0.08663
     0.06870
    -0.18224
    -0.03884
    -0.03884
     0.14040
    -0.11652
    -0.06274
    -0.07469
     0.02090
    -0.14639
     0.13442
     0.02090
    -0.14639
     0.05078
     0.17625
     0.17027
     0.12845
     0.01493
     0.15832
     0.21807
     0.31964
     0.24197
     0.05675
     0.12247
     0.07468
     0.02688
    -0.07469
     0.17625
    -0.03884
    -0.13444
     0.00895
     0.09857
     0.05078
    -0.06872
    -0.08664
    -0.03287
     0.02090
     0.07468
     0.11052
     0.11650
     0.09260
    -0.00300
    -0.15834
     0.14040
    -0.15236
    -0.64827
    -1.07845
    -1.46083
    -0.68412
    -0.17029
     0.58850
     2.61992
     2.84098
     0.76177
    -1.31744
    -1.09637
     0.50486
     1.18000
     1.13221
     1.60421
     1.27560
     1.66396
     2.38093
     2.55420
     2.92463
     2.08219
     1.11428
    -0.00897
    -1.68190
    -0.78569
    -0.79166
    -1.99259
    -2.21365
    -1.77750
    -2.50642
    -0.92908
    -0.39135
    -1.35329
    -2.27340
    -3.49822
    -3.80891
    -3.10389
    -2.23158
    -1.01870
    -0.30173
    -0.02689
     0.51681
     0.72592
    -0.24199
     0.02688
     1.64603
     1.10831
     1.28158
     0.97089
     0.55266
     0.25989
     0.52278
     0.34951
     0.02688
     0.01493
     0.39134
     0.83944
     0.36744
    -0.05677
    -0.14041
    -0.11054
    -0.36148
    -0.40928
    -0.40928
    -0.70802
    -0.83946
    -0.82751
    -0.63034
    -0.69009
    -0.55267
     0.09260
     0.47498
     0.40329
     0.16430
    -0.03884
     0.00298
     0.22404
     0.55266
     0.62435
     1.16208
     1.31742
     1.40107
     1.23975
     1.08441
     1.33535
     1.14416
     0.99479
     0.86334
     0.96491
     0.78567
     0.80957
     0.53473
     0.64825
     0.42121
     0.31964
     0.33159
     0.17625
     0.14040
    -0.09859
    -0.15236
    -0.18821
    -0.25991
    -0.36148
    -0.35551
    -0.31966
    -0.35551
    -0.22406
    -0.34356
    -0.38538
    -0.44513
    -0.30173
    -0.21211
    -0.02092
    -0.10457
    -0.20016
     0.03883
     0.14637
     0.09857
    -0.08067
    -0.14041
     0.11650
     0.15235
     0.23002
     0.06870
    -0.03287
    -0.02092
     0.20015
     0.07468
     0.22404
     0.14040
     0.01493
     0.12247
     0.14637
     0.18222
     0.18820
     0.06273
     0.03883
     0.18820
     0.46303
     0.40329
     0.15832
     0.14637
     0.06870
     0.03285
     0.25392
     0.18222
     0.14040
    -0.02092
     0.08065
     0.21807
     0.22404
     0.24794
     0.03285
     0.08663
     0.12247
     0.20015
    -0.08067
    -0.14041
    -0.13444
    -0.18224
    -0.31368
    -0.34953
    -0.65424
    -0.63632
    -0.25991
    -0.46305
     0.82152
     1.45484
     0.89322
     0.33756
    -0.85141
     0.13442
     0.21210
     0.32562
     0.67813
     1.34132
     2.32118
     2.81111
     3.13972
     2.82306
     2.49445
     0.87529
    -1.67593
    -0.33161
     0.43316
     0.20612
    -0.53475
    -0.22406
    -1.22184
    -0.66022
    -0.27186
    -0.67814
    -0.98285
    -1.78945
    -3.20546
    -3.07402
    -1.69385
    -1.11430
    -0.42123
    -0.38538
    -0.21211
    -0.71997
    -1.25172
     0.05078
     0.82749
     0.42121
     0.47498
    -0.50487
    -1.22184
    -1.03663
    -0.57060
    -0.52280
    -0.30771
     0.42121
     0.20612
    -0.38538
    -0.67814
    -0.64827
    -0.41525
     0.03285
     0.25989
     0.25989
     0.06273
    -0.03287
    -0.06872
    -0.06274
     0.60643
     0.70800
     0.79165
     0.77372
     0.51681
     0.65423
     0.76177
     0.88127
     0.71995
     0.66020
     1.15013
     0.92309
     0.84542
     0.67215
     0.51083
     0.61240
     0.85139
     0.91114
     0.53473
     0.55266
     0.49291
     0.49291
     0.31964
     0.00298
     0.09260
     0.06870
     0.14637
     0.05078
    -0.07469
    -0.08664
    -0.18224
    -0.31966
    -0.06274
    -0.09859
    -0.30771
    -0.35551
    -0.17029
    -0.13444
    -0.12249
    -0.31966
    -0.09262
     0.02090
     0.15235
     0.18820
     0.03285
     0.12845
    -0.00897
     0.00895
     0.12247
     0.32562
     0.12247
     0.02090
     0.16430
     0.17027
     0.22404
     0.09857
    -0.00300
     0.03285
     0.08663
     0.27782
     0.09260
     0.16430
     0.08065
     0.03883
     0.08663
     0.38536
     0.29574
     0.14040
     0.03285
     0.17625
     0.29574
     0.21807
     0.10455
     0.11650
     0.12845
     0.42719
     0.46901
     0.35549
     0.17625
     0.21210
    -0.09859
     0.03285
     0.08663
    -0.02689
     0.06273
    -0.02689
    -0.09262
    -0.09262
    -0.11652
    -0.23601
    -0.34953
    -0.32563
    -0.49890
    -0.60047
    -0.80361
    -0.46903
    -0.56462
    -0.48098
     0.35549
     0.97089
     1.11428
     0.17027
    -0.91713
    -0.05677
     0.23599
    -0.03287
     0.37939
     0.60643
     1.70578
     2.51237
     3.05010
     3.28312
     2.30326
     2.11207
     0.66618
    -0.34356
     1.35327
     0.68410
     0.48693
    -0.26588
    -0.45708
    -1.52058
    -0.59450
    -0.09859
    -0.61242
    -1.85517
    -2.78723
    -3.59979
    -3.78501
    -2.91867
    -1.67593
    -1.24574
    -1.70580
    -1.65800
    -2.24353
    -2.80515
    -1.04260
    -0.17029
    -0.35551
    -0.53475
    -0.95896
    -1.65203
    -1.86712
    -1.75957
    -1.38914
    -1.51461
    -1.31147
    -0.02092
    -0.36746
    -0.82751
    -1.08443
    -1.07248
    -0.55865
    -0.36746
    -0.38538
    -0.25991
    -0.09859
     0.19417
     0.27782
     0.62435
     0.66020
     0.55863
     0.64825
     1.04856
     1.00674
     0.73787
     0.95296
     1.00076
     1.07246
     1.02466
     0.88724
     0.66618
     0.45706
     0.34951
     0.30172
     0.36744
     0.24794
     0.18820
    -0.03287
     0.07468
    -0.02689
    -0.21809
    -0.08067
    -0.02689
    -0.06872
    -0.11652
    -0.07469
     0.06870
     0.05078
     0.10455
    -0.03287
     0.07468
     0.08065
     0.16430
     0.18222
     0.21210
     0.21210
     0.12247
     0.11052
     0.02090
     0.17027
     0.09857
     0.14637
     0.24197
     0.06273
     0.17625
     0.08663
     0.15235
     0.15832
     0.12247
     0.14637
     0.19417
     0.25392
     0.19417
     0.12845
     0.10455
     0.30769
     0.27184
     0.31367
     0.13442
     0.19417
     0.25392
     0.29574
     0.20612
     0.40329
     0.29574
     0.19417
     0.18222
     0.36744
     0.36146
     0.24197
     0.30172
     0.23599
     0.27782
     0.27782
     0.26587
     0.33756
     0.15235
     0.27782
     0.33159
     0.43914
     0.36744
     0.37341
     0.16430
     0.30172
     0.23599
     0.20015
     0.22404
     0.15832
     0.07468
     0.01493
     0.15832
     0.39731
     0.35549
     0.39731
     0.52876
     0.93504
     0.73190
     0.17625
     0.54668
     1.12623
     0.76177
     0.95296
     1.17403
     1.74761
     2.46458
     3.16362
     3.10387
     1.86113
     0.39134
    -0.14639
     1.15611
     0.52876
     0.71397
     0.03883
     0.49888
    -1.04260
    -1.56838
    -0.58852
    -0.49293
    -0.74386
    -1.03065
    -1.83724
    -2.05233
    -2.31522
    -1.86712
    -1.00675
    -0.52280
    -0.40928
    -0.30173
    -1.10832
    -1.54448
    -0.85141
    -0.11054
    -0.47500
    -0.11054
    -0.21211
    -0.85738
    -0.90518
    -0.64229
    -0.86933
    -0.71997
    -0.63632
    -0.10457
     0.32562
     0.24197
     0.09260
    -0.17626
    -0.47500
     0.05078
     0.20015
     0.01493
    -0.23601
    -0.32563
    -0.14639
    -0.18821
    -0.27783
     0.24197
     0.54071
     0.49291
     0.50486
     0.57058
     0.58850
     0.57058
     0.43316
     0.52876
     1.00674
     0.93504
     1.07843
     1.17403
     0.99479
     0.96491
     0.68410
     0.68410
     0.61838
     0.57058
     0.31367
     0.11650
     0.18222
     0.19417
     0.10455
     0.06870
     0.05675
     0.02090
    -0.02689
     0.09260
     0.13442
     0.11052
    -0.07469
    -0.06872
     0.00895
     0.05078
     0.20612
     0.02090
     0.03285
     0.06273
     0.05078
     0.00895
     0.19417
     0.06273
    -0.15834
     0.10455
     0.12247
     0.20612
    -0.04482
     0.00298
     0.05078
     0.15832
     0.24197
     0.24794
     0.16430
     0.01493
     0.10455
     0.01493
     0.12247
     0.20015
     0.08065
     0.21210
     0.15235
     0.18820
     0.05078
     0.00298
    -0.00897
     0.08663
     0.08663
     0.12247
     0.03285
    -0.09859
     0.03883
    -0.07469
    -0.15236
     0.15235
     0.07468
    -0.06274
     0.04480
     0.06870
     0.09857
    -0.09859
    -0.03884
     0.05675
     0.13442
     0.11052
    -0.11054
     0.03883
    -0.09262
    -0.13444
    -0.23004
    -0.06872
    -0.11054
    -0.08664
     0.04480
     0.11052
    -0.01495
     0.08065
    -0.21809
    -0.32563
     0.34354
     0.39731
    -0.12249
    -0.11054
     0.72592
     1.36522
     1.80138
     2.06427
     2.27936
     2.61394
     2.44068
     0.40926
     0.07468
    -0.08067
     0.58850
     1.01869
     1.49667
     0.09260
    -0.45110
    -0.77374
    -1.20989
    -1.21587
    -1.50863
    -1.57435
    -2.05233
    -2.08221
    -2.11208
    -1.83724
    -1.53851
    -1.19197
    -1.19795
    -1.77152
    -1.56241
    -1.69982
    -1.10235
    -0.73789
    -1.04858
    -1.44888
    -1.90297
    -2.51239
    -1.79542
    -1.29952
    -1.49071
    -0.94701
    -0.97091
    -1.04260
    -0.84544
    -0.69607
    -0.58255
    -0.43915
    -0.15834
     0.30769
     0.40926
     0.28379
     0.26587
     0.24197
     0.66618
     0.69605
     0.66618
     0.60045
     0.48693
     0.50486
     0.41524
     0.42719
     0.57058
     0.62435
     0.70202
     0.67813
     0.54668
     0.57058
     0.47498
     0.25989
     0.41524
     0.64825
     0.42719
     0.40329
     0.35549
     0.48096
     0.42121
     0.21807
     0.23599
     0.24197
     0.42121
     0.48096
     0.21210
     0.08065
     0.04480
     0.10455
     0.13442
     0.23599
     0.20015
     0.04480
     0.05675
     0.15832
     0.13442
     0.00298
    -0.00300
    -0.01495
    -0.00897
    -0.02092
    -0.00300
     0.11052
    -0.01495
    -0.00300
     0.06273
     0.30769
     0.29574
     0.08065
     0.02090
     0.21807
     0.30769
     0.25392
     0.23002
     0.25989
     0.33159
     0.52278
     0.52278
     0.40329
     0.24794
     0.31964
     0.15832
     0.41524
     0.54071
     0.20612
     0.16430
     0.19417
     0.25392
     0.36744
     0.31964
     0.10455
     0.17625
     0.17625
     0.33159
     0.18222
     0.18222
     0.16430
     0.14040
     0.25392
     0.38536
     0.23002
     0.08065
     0.23599
     0.14040
     0.12845
     0.05675
    -0.04482
     0.10455
     0.24794
     0.29574
     0.24794
     0.22404
    -0.09859
     0.04480
    -0.03287
     0.09857
    -0.00897
     0.00298
    -0.15834
     0.12247
     0.52876
     0.81554
     1.52654
     2.53030
     3.15167
     2.57212
     0.02688
    -2.19573
     0.03285
     0.87529
     2.38690
     2.10012
     1.65798
     0.30172
    -1.09040
    -0.48695
    -0.25991
    -0.33758
    -0.17626
    -0.85141
    -1.11430
    -1.67593
    -1.53851
    -0.88128
    -0.37343
    -0.80361
    -0.95896
    -0.80361
    -1.43694
    -2.32120
    -1.58630
    -1.20392
    -0.71997
    -0.89921
    -1.41304
    -2.38692
    -2.53629
    -2.12403
    -1.72970
    -0.89921
    -0.49890
    -0.40330
    -0.82751
    -0.71997
    -0.81556
    -0.95298
    -0.38538
     0.11650
     0.20612
     0.36744
     0.34354
     0.54668
     0.68410
     0.73787
     0.88127
     1.00674
     0.85139
     0.64825
     0.51681
     0.75580
     1.22183
     1.28158
     1.16805
     1.25170
     0.81554
     0.97089
     0.85139
     0.61838
     0.56461
     0.49291
     0.64825
     0.54071
     0.47498
     0.44511
     0.54071
     0.24197
     0.33756
     0.49888
     0.31367
     0.21210
     0.29574
     0.25392
     0.27184
     0.31964
     0.22404
     0.51681
     0.51681
     0.40329
     0.36146
     0.33756
     0.18820
     0.24197
     0.36744
     0.51083
     0.26587
     0.30172
     0.30172
     0.35549
     0.33756
     0.28379
     0.25392
     0.04480
    -0.05677
     0.08065
     0.08663
     0.08065
    -0.05677
    -0.24796
    -0.15236
     0.03883
     0.08065
    -0.20016
    -0.15834
    -0.17029
    -0.04482
    -0.11054
    -0.02092
    -0.07469
    -0.04482
     0.06273
     0.12247
     0.05675
     0.15832
     0.05675
    -0.12847
     0.02688
     0.12247
     0.15832
     0.18820
     0.00895
     0.06870
     0.12845
     0.20612
     0.22404
     0.07468
    -0.06872
     0.04480
     0.02090
    -0.01495
    -0.43915
    -0.62437
    -0.38538
    -0.06274
    -0.23004
     0.64228
     1.68188
     1.09038
     1.04856
    -0.33758
    -0.31368
     0.44511
     0.35549
     1.04259
     1.25170
     1.67591
     2.43470
     2.74539
     2.86488
     3.28909
     2.71551
     1.55044
    -0.03884
     1.30547
     0.14637
    -0.58852
    -0.77374
    -0.39733
    -1.44291
    -1.94479
    -0.74386
    -0.54670
    -1.41304
    -1.40706
    -3.02622
    -4.04790
    -3.35483
    -2.51239
    -1.55046
    -1.00078
    -0.24199
     0.40926
    -0.06274
    -0.05079
    -0.70802
    -0.90518
     1.28755
     0.98881
     0.58850
     0.56461
     0.17625
    -0.00897
     0.05078
     0.05675
     0.03285
    -0.07469
    -0.36148
     0.58253
     0.80360
     0.50486
     0.41524
    -0.11652
     0.13442
     0.19417
     0.29574
     0.24794
    -0.14041
    -0.06872
    -0.12249
    -0.28978
    -0.33161
    -0.23004
    -0.25394
    -0.27186
     0.28379
     0.61838
     0.34354
     0.11650
    -0.08067
     0.21807
     0.39731
     0.24197
     0.55266
     0.56461
     0.92309
     1.03661
     1.03064
     1.21585
     1.10233
     0.80957
     0.56461
     0.42719
     0.51681
     0.39134
     0.42719
     0.24197
     0.20015
     0.16430
     0.24197
     0.11052
     0.13442
     0.08663
    -0.12847
    -0.00897
     0.01493
    -0.11054
     0.03285
    -0.07469
    -0.04482
     0.04480
     0.21807
     0.14637
     0.05078
     0.18820
     0.25989
     0.11052
     0.24794
     0.32562
     0.17625
     0.28379
     0.23002
     0.34354
     0.36146
     0.12845
     0.23002
     0.14040
    -0.01495
     0.08663
    -0.08067
    -0.14639
    -0.23004
    -0.36746
    -0.32563
    -0.25394
    -0.33161
    -0.37940
    -0.24199
    -0.27783
    -0.25991
    -0.52280
    -0.37343
    -0.17626
    -0.14639
    -0.06872
    -0.12847
    -0.02092
     0.10455
     0.09260
     0.15235
     0.37341
     0.30769
     0.23002
     0.35549
     0.29574
     0.23599
     0.13442
     0.03285
     0.11052
    -0.05079
    -0.23601
    -0.21211
    -0.25991
    -0.17626
     0.47498
     0.57058
     0.89322
     0.74982
    -0.64827
    -0.35551
     0.31367
     0.24794
     0.27782
     0.81554
     2.15986
     2.72746
     3.19947
     3.24727
     2.21364
     0.24794
    -1.52656
     0.43316
     0.96491
     1.12623
    -0.10457
     0.17625
    -0.86336
    -1.46681
    -0.23601
    -0.05079
    -0.48098
    -0.83946
    -2.01649
    -2.21365
    -1.87309
    -0.95896
    -0.48695
    -0.15834
     0.03285
     0.93504
     0.18222
    -1.01870
    -0.10457
     0.06273
     0.23002
     0.15235
    -0.88128
    -1.04858
    -0.89323
    -0.98285
    -0.79166
    -1.04858
    -0.86336
     0.02090
    -0.41525
    -0.42123
    -0.58255
    -0.47500
    -0.29576
    -0.08664
    -0.05079
     0.04480
    -0.23601
     0.00895
     0.24794
     0.33756
     0.34354
    -0.19419
    -0.24796
    -0.55865
    -0.97688
    -0.83946
    -0.22406
    -0.05079
     0.47498
     0.73787
     0.21807
    -0.25394
    -0.49293
    -0.15236
     0.39731
     0.77372
     0.94101
     0.74982
     0.62435
     0.79165
     0.69008
     0.68410
     0.85737
     0.61838
     0.34951
     0.34951
     0.43316
     0.47498
     0.23002
     0.27184
     0.24794
     0.48693
     0.55266
     0.39134
     0.40329
     0.30769
     0.53473
     0.61838
     0.69008
     0.67813
     0.37939
     0.46303
     0.60045
     0.72592
     0.71995
     0.34354
     0.46901
     0.42121
     0.57058
     0.51681
     0.52278
     0.31367
     0.20612
     0.24197
     0.58850
     0.42121
     0.15832
     0.31367
     0.29574
     0.39134
     0.22404
     0.11650
     0.06273
     0.26587
     0.25989
    -0.01495
    -0.19419
    -0.19419
    -0.26588
    -0.52877
    -0.24199
    -0.28978
    -0.16431
    -0.36148
    -0.34356
    -0.30771
    -0.24199
    -0.52877
    -0.52280
    -0.33161
    -0.14639
    -0.12847
    -0.10457
    -0.16431
    -0.15236
    -0.05079
    -0.08664
     0.02090
    -0.17029
    -0.31368
    -0.27783
    -0.27783
     0.03883
     0.00895
     0.16430
    -0.04482
    -0.18821
    -0.07469
    -0.07469
     0.16430
    -0.09859
    -0.13444
    -0.00897
    -0.23004
    -0.57657
    -0.39733
     0.47498
     2.11207
     2.65577
     3.10387
     2.01049
     1.70578
     1.68786
     2.21961
    -0.04482
     0.94101
     0.45706
     0.12247
     1.77748
     2.29728
     0.79762
    -0.73789
    -1.63410
    -1.61020
    -1.55643
    -2.02246
    -3.27118
    -2.86490
    -1.74762
    -1.78945
    -2.24353
    -2.48252
    -2.57811
    -2.75138
    -2.52434
    -2.32120
    -1.83127
    -1.27562
    -2.11208
    -2.86490
    -2.76930
    -2.94855
    -2.55421
    -1.92089
    -1.50266
    -1.01870
    -1.05455
    -1.22184
    -1.04858
    -1.15015
    -0.73192
    -0.07469
     0.76775
     0.91114
     0.60045
     0.43316
     0.70202
     0.91712
     0.69008
     0.42121
     0.59448
     0.95296
     1.29352
     1.22183
     1.04856
     0.91114
     0.94101
     0.77970
     1.16805
     1.04856
     0.99479
     0.99479
     1.10831
     1.13818
     1.06648
     0.95894
     0.96491
     0.98284
     1.07246
     0.96491
     0.70800
     0.60643
     0.60045
     0.28379
     0.51681
     0.66618
     0.60643
     0.31367
     0.43914
     0.39134
     0.47498
     0.49291
     0.31964
     0.45109
     0.39134
     0.47498
     0.45706
     0.49888
     0.46303
     0.33159
     0.36146
     0.63033
     0.67215
     0.31964
     0.43316
     0.39134
     0.34951
     0.43914
     0.32562
     0.36146
     0.33756
     0.38536
     0.49291
     0.37341
     0.23002
     0.15832
     0.15832
     0.34951
     0.37939
     0.21807
     0.21807
     0.32562
     0.28977
     0.28977
     0.36744
     0.21210
     0.25392
     0.15832
     0.21210
     0.10455
     0.21807
     0.06870
     0.00895
     0.18222
     0.30172
     0.26587
     0.10455
     0.15235
     0.03883
     0.21210
    -0.03884
     0.08065
    -0.12249
    -0.03884
    -0.03884
    -0.14639
    -0.18821
    -0.12847
     0.05675
    -0.17626
     0.20612
    -0.03884
    -0.22406
     0.36146
     0.48096
    -0.02092
     0.02688
     0.05675
     0.13442
     0.98881
     1.71773
     1.92087
     2.66772
     2.61394
     1.90892
     0.85139
    -0.59450
     0.35549
     1.07843
     0.96491
     1.13818
     0.80360
     0.85139
    -0.73192
    -1.61020
    -1.00675
    -0.25991
    -0.27783
     0.16430
    -0.70204
    -1.31147
    -1.35329
    -0.64827
    -0.15236
    -0.07469
    -0.04482
     0.08065
    -0.15834
    -0.66619
    -0.88128
    -0.83946
    -1.22782
    -1.06053
    -0.52280
    -1.07845
    -1.69385
    -1.62813
    -1.94479
    -2.12403
    -1.49071
    -1.59228
    -1.03065
    -0.61839
    -0.91116
    -0.66022
    -0.88128
    -0.54670
    -0.23601
    -0.44513
    -0.41525
    -0.42123
    -0.45110
    -0.21211
    -0.28381
    -0.55267
    -0.24199
     0.08065
     0.29574
     0.53473
     0.70202
     0.36146
     0.16430
     0.23599
     0.45706
     0.68410
     1.08441
     0.99479
     1.24573
     1.23378
     1.16805
     1.00674
     1.03661
     1.01271
     0.74385
     0.76177
     0.66020
     0.61838
     0.49888
     0.46303
     0.63033
     0.54668
     0.33756
     0.46303
     0.42121
     0.39134
     0.31964
     0.15235
     0.24794
     0.34354
     0.22404
     0.23599
     0.29574
     0.23599
     0.09857
     0.02090
     0.20015
     0.17625
     0.36744
     0.22404
     0.08065
     0.18222
     0.14637
     0.09260
     0.15235
     0.24794
     0.22404
     0.28977
     0.24794
     0.20015
     0.11052
    -0.00897
     0.13442
     0.18222
     0.17027
     0.18222
     0.00895
     0.09857
     0.13442
     0.08065
    -0.06274
     0.13442
     0.10455
     0.00298
     0.08663
     0.03883
     0.03285
    -0.08664
    -0.01495
     0.07468
     0.22404
     0.43316
     0.00298
    -0.08664
    -0.16431
    -0.02689
    -0.13444
     0.15235
     0.01493
    -0.07469
    -0.11054
     0.04480
     0.12845
    -0.07469
    -0.23601
    -0.08664
    -0.24199
    -0.22406
    -0.36746
    -0.20614
     0.02090
    -0.18224
    -0.56462
    -0.11054
     0.27184
     1.03064
     1.99855
     2.54822
     2.63784
     0.98881
     1.06051
     2.20766
     2.07024
     2.09414
     0.46303
     0.46901
     2.36300
     2.55420
     1.29950
    -0.09262
    -0.64229
    -1.29952
    -0.92311
    -1.36524
    -1.94479
    -2.86490
    -1.87309
    -1.22782
    -1.53253
    -2.61396
    -2.62591
    -1.99856
    -2.42277
    -1.38316
    -2.07623
    -3.02024
    -3.10389
    -1.76555
    -1.49668
    -1.79542
    -2.10013
    -2.30925
    -2.27340
    -2.44667
    -1.89102
    -1.09040
    -0.72594
    -0.96493
    -0.98883
    -0.80959
    -0.09262
     0.17027
     0.35549
     0.29574
     0.40329
     0.37939
     0.56461
     0.52278
     0.61838
     0.60045
     0.36744
     0.49291
     0.65423
     0.82152
     0.66020
     0.70800
     0.72592
     0.61838
     0.57655
     0.76775
     0.79762
     0.85737
     1.16805
     1.07246
     1.07843
     0.85139
     0.80360
     0.95894
     0.83944
     0.91114
     0.63630
     0.64228
     0.60643
     0.63033
     0.47498
     0.67215
     0.59448
     0.43914
     0.51083
     0.61240
     0.46303
     0.30172
     0.20612
     0.29574
     0.38536
     0.39134
     0.25989
     0.08663
    -0.06872
    -0.01495
    -0.06274
     0.13442
    -0.00300
    -0.09859
    -0.03287
     0.05675
    -0.17626
    -0.14639
    -0.27186
    -0.11054
    -0.05079
    -0.02689
     0.03883
    -0.01495
     0.05675
     0.03285
    -0.02092
     0.18222
     0.12247
     0.10455
     0.02688
     0.17027
     0.31964
     0.25392
     0.06273
     0.13442
     0.21807
     0.30769
     0.28977
     0.21807
     0.17625
     0.10455
     0.09857
     0.16430
     0.36744
     0.09260
     0.01493
     0.11650
     0.18820
     0.08663
    -0.15236
    -0.13444
     0.03883
    -0.04482
     0.18222
     0.11650
     0.08663
    -0.06274
     0.05078
    -0.20016
    -0.20614
    -0.20614
    -0.09859
     0.21210
    -0.03287
    -0.58255
    -0.66022
    -0.19419
     0.68410
     2.35106
     3.33091
     3.19947
     1.49069
    -0.25394
     0.90517
    -0.10457
     0.23599
     0.10455
     1.26365
     1.49667
     1.81333
     1.07843
    -1.26964
    -1.86712
    -1.68787
    -0.16431
     0.06273
    -0.70204
    -1.40706
    -1.89699
    -1.95076
    -1.43096
    -0.27783
     0.73787
    -0.15236
    -0.94701
    -1.53253
    -2.18378
    -1.69385
    -0.07469
    -0.33161
    -0.70802
    -0.69607
    -1.18600
    -1.89102
    -1.73567
    -1.15015
    -0.92311
    -1.10832
    -0.45708
     0.42719
     0.11650
     0.17027
    -0.05677
    -0.18224
    -0.09262
    -0.06872
    -0.17626
     0.05078
     0.08663
    -0.00300
     0.05675
     0.07468
     0.08663
    -0.32563
    -0.23601
     0.11650
     0.28977
     0.46303
     0.80360
     0.91114
     0.55266
     0.60643
     0.63630
     0.74982
     1.07246
     1.19793
     1.06648
     1.04856
     1.00076
     0.95894
     1.20390
     1.00674
     0.72592
     0.49291
     0.63033
     0.67215
     0.61240
     0.49888
     0.35549
     0.45109
     0.42719
     0.55266
     0.64228
     0.42121
     0.48693
     0.51083
     0.55266
     0.60643
     0.60045
     0.29574
     0.28379
     0.45109
     0.33159
     0.25989
     0.05675
     0.00895
     0.14637
     0.12845
     0.14040
    -0.14639
    -0.07469
    -0.16431
    -0.38538
    -0.16431
    -0.14639
    -0.36148
    -0.31966
    -0.30173
    -0.12847
    -0.11652
    -0.21211
    -0.18224
    -0.14639
    -0.11652
     0.00298
    -0.01495
    -0.15834
    -0.00897
    -0.12847
     0.20612
     0.24197
     0.04480
    -0.08067
    -0.03287
     0.06273
     0.05078
    -0.04482
     0.00298
     0.02090
     0.09260
     0.13442
     0.12845
     0.05078
     0.05078
    -0.01495
     0.01493
     0.20612
    -0.06872
    -0.11054
    -0.24199
    -0.30771
    -0.26588
    -0.44513
    -0.57657
    -0.49890
    -0.54670
     0.02090
     0.58253
     0.19417
    -0.41525
     1.00674
    -0.21809
    -0.09859
     0.14637
    -0.12847
     0.29574
     0.51681
     1.31742
     2.35106
     2.57810
     3.77305
     3.82682
     2.10012
     0.70800
     0.23599
    -1.11430
    -0.51682
    -0.34953
     0.98881
     1.94477
     0.35549
    -1.52656
    -1.62215
    -0.57060
    -1.28757
    -2.26145
    -2.87088
    -2.79320
    -2.81710
    -2.26743
    -1.73567
    -1.38914
    -1.35329
    -1.37719
    -1.49071
    -0.92311
    -0.65424
    -1.29952
    -1.23379
    -1.34731
    -1.78347
    -2.06428
    -1.69385
    -1.20392
    -1.44888
    -1.04260
    -0.08664
    -0.42123
    -0.66619
    -1.00675
    -0.71997
    -0.48098
    -0.54072
    -0.52877
    -0.44513
    -0.36148
     0.09857
     0.02688
    -0.41525
    -0.91713
    -0.59450
     0.14040
     0.60643
     1.10831
     1.08441
     0.31367
     0.09260
     0.34354
     0.54071
     0.79165
     0.95894
     1.20988
     1.09038
     1.16208
     1.12026
     1.06051
     0.92309
     0.66618
     0.50486
     0.39134
     0.34354
     0.25989
     0.11650
     0.32562
     0.25392
     0.11650
     0.21807
     0.23002
     0.40329
     0.33756
     0.28977
     0.36744
     0.45706
     0.43316
     0.40926
     0.45109
     0.47498
     0.52278
     0.44511
     0.54668
     0.52876
     0.52278
     0.48096
     0.31367
     0.25989
     0.14040
     0.13442
     0.11650
     0.00298
    -0.04482
    -0.11054
    -0.21211
    -0.33161
    -0.40928
    -0.43318
    -0.51085
    -0.28381
    -0.48695
    -0.54670
    -0.37940
    -0.43915
    -0.31966
    -0.23004
    -0.27783
    -0.08067
     0.03883
    -0.02689
    -0.00300
     0.08663
     0.11052
     0.25392
     0.02688
     0.40926
     0.52278
     0.45706
     0.55266
     0.46303
     0.37939
     0.36146
     0.40329
     0.43914
     0.57655
     0.57058
     0.51083
     0.38536
     0.26587
     0.24197
     0.16430
     0.49291
     0.31367
     0.13442
     0.05675
    -0.01495
     0.05078
     0.19417
     0.18820
     0.23599
     0.19417
     0.14637
     0.76177
     0.06273
    -0.00897
     0.03883
     0.13442
     0.20015
     0.78567
     1.04259
     2.17181
     2.91268
     3.61173
     3.30701
     1.54446
    -0.14041
    -1.35329
     0.48096
     1.60421
     2.93061
     1.28158
     0.87529
    -0.14041
    -0.91116
    -1.13222
    -0.84544
    -0.49890
    -0.88128
    -1.98661
    -2.17183
    -1.32342
    -1.35926
    -1.59228
    -3.09194
    -3.49822
    -3.51615
    -2.41679
    -0.30173
    -0.03884
    -1.18002
    -2.34510
    -4.32274
    -3.91646
    -2.49447
    -1.38914
    -1.13820
    -1.38316
    -1.04260
    -0.91116
    -0.99480
    -0.94103
    -0.64827
    -0.48695
    -0.17626
    -0.17626
     0.00895
     0.17625
     0.51681
     0.15235
     0.23002
     0.67813
     0.82749
     0.80957
     0.79165
     0.71995
     1.00076
     1.06648
     1.20390
     1.18000
     1.26963
     1.13818
     1.08441
     0.91712
     0.86932
     0.67813
     0.59448
     0.73190
     0.51083
     0.49888
     0.20015
     0.18222
     0.20612
     0.27782
     0.21210
     0.19417
     0.14040
     0.28379
     0.25989
     0.04480
     0.20612
     0.30769
     0.09857
     0.22404
     0.26587
     0.30172
     0.27782
     0.15235
     0.33159
     0.21210
     0.42719
     0.22404
     0.24197
     0.22404
     0.33159
     0.18222
     0.28977
     0.40329
     0.29574
     0.18820
     0.36744
     0.44511
     0.26587
     0.00298
     0.27782
     0.24197
     0.31367
     0.28379
     0.06273
     0.08065
     0.08065
     0.08663
     0.05675
     0.00298
    -0.05079
     0.06273
     0.05078
     0.18222
     0.10455
     0.07468
    -0.08664
     0.09857
     0.24197
     0.23599
     0.10455
     0.06273
     0.23002
     0.08065
     0.15235
     0.27184
     0.11650
     0.03285
     0.20612
     0.32562
     0.22404
     0.14040
     0.08065
     0.09260
     0.21210
     0.28379
     0.23002
     0.06870
     0.17027
     0.14637
     0.05675
     0.05675
     0.22404
     0.16430
     0.28379
     0.17625
     0.30172
     0.67215
     0.37341
    -0.27186
     0.31367
     0.91712
     0.62435
     0.34951
     0.59448
     0.75580
     1.22183
     2.07024
     2.93061
     3.39664
     3.25922
     1.65798
    -0.67217
    -0.76776
    -0.11054
     0.80360
     1.73566
     0.84542
    -0.49293
    -0.31368
    -0.82751
    -0.85738
    -1.09040
    -1.72372
    -2.39290
    -1.99259
    -1.60423
    -1.59228
    -1.36524
    -1.06053
    -0.93506
    -1.71177
    -1.99856
    -1.27562
    -1.22184
    -0.68412
    -0.83946
    -1.94479
    -2.48849
    -2.70358
    -1.93284
    -1.43096
    -1.12027
    -0.65424
    -0.82154
    -0.98285
    -1.07248
    -1.12625
    -0.64827
    -0.23601
     0.18820
     0.36744
     0.54668
     0.57058
     0.74982
     0.76775
     1.01869
     0.92906
     0.74385
     0.78567
     0.92906
     0.89322
     0.91114
     0.75580
     0.92906
     1.10233
     1.03064
     1.02466
     0.77372
     0.56461
     0.51681
     0.61838
     0.65423
     0.65423
     0.40926
     0.25989
     0.34354
     0.45706
     0.41524
     0.23599
     0.22404
     0.10455
     0.30769
     0.37341
     0.30172
     0.09857
     0.07468
     0.07468
     0.02090
     0.26587
     0.08065
    -0.08664
     0.07468
     0.11052
     0.23599
     0.11650
     0.04480
     0.08663
     0.23002
     0.17027
     0.27184
     0.15832
     0.08663
     0.15832
     0.24197
     0.40926
     0.24197
     0.19417
     0.22404
     0.21807
     0.28977
     0.30172
     0.08065
     0.02090
     0.08065
     0.29574
     0.12845
     0.19417
    -0.06872
    -0.03884
    -0.13444
     0.00298
     0.12845
    -0.05677
    -0.16431
    -0.09262
    -0.03287
    -0.00897
    -0.09859
    -0.06274
    -0.00300
     0.08663
     0.08065
     0.12247
     0.00298
     0.04480
     0.14040
     0.22404
     0.39731
     0.42121
     0.01493
     0.11052
     0.39134
     0.35549
     0.20612
     0.20612
     0.11052
     0.18222
     0.33756
     0.48693
     0.38536
     0.28379
     0.05078
    -0.19419
     0.30172
     0.15832
     0.07468
    -0.12249
    -0.09262
    -0.15834
     0.32562
     0.36146
     1.09038
     1.92685
     2.14791
     2.26143
     2.33313
     0.42719
    -0.80959
    -0.46305
     0.42719
     2.59602
     2.72149
     1.68786
     0.70202
    -0.25991
    -0.66619
    -0.94103
    -0.42720
    -0.49293
    -0.79166
    -1.27562
    -1.06053
    -0.39135
    -0.69607
    -1.20989
    -1.52058
    -1.03663
    -1.46083
    -1.61020
    -2.20768
    -2.77528
    -1.71177
    -1.18600
    -1.77750
    -2.54226
    -3.18754
    -2.85893
    -2.45264
    -1.96869
    -1.68190
    -1.64605
    -1.95674
    -1.28757
    -0.92908
    -1.01273
    -0.43915
     0.10455
     0.36146
     0.46901
     0.45706
     0.58253
     0.82749
     0.62435
     1.01869
     0.92309
     1.04259
     0.97686
     0.74385
     1.01271
     0.84542
     0.75580
     0.76775
     0.85737
     1.07246
     0.91114
     0.71397
     0.78567
     0.72592
     0.79762
     0.77372
     0.68410
     0.58253
     0.46901
     0.29574
     0.52876
     0.59448
     0.46303
     0.32562
     0.18222
     0.21807
     0.24197
     0.16430
     0.11052
     0.21807
     0.06870
     0.13442
     0.11650
     0.15832
     0.00298
    -0.00300
    -0.04482
     0.17625
     0.02090
    -0.06872
    -0.05677
     0.03883
     0.09857
     0.01493
     0.18820
     0.09857
     0.08663
     0.18820
     0.11650
     0.12247
     0.11052
     0.26587
     0.08065
     0.32562
     0.33756
     0.27184
     0.30769
     0.21807
     0.31367
     0.31964
     0.18820
     0.27184
     0.28379
     0.20015
     0.19417
     0.24197
     0.17625
     0.02688
    -0.17029
     0.12247
     0.17027
     0.15235
    -0.05079
     0.03285
    -0.05677
    -0.07469
    -0.11652
    -0.01495
    -0.02689
    -0.00300
     0.02090
     0.11052
     0.02688
     0.04480
     0.16430
     0.28379
     0.39134
     0.28379
     0.42121
     0.36146
     0.06273
     0.08065
    -0.09262
     0.21210
     0.11052
    -0.22406
    -0.31966
     0.18820
     0.39731
     1.01271
     0.92309
     1.70578
     2.56017
     2.15986
     1.29352
     0.37939
     1.86710
     2.08219
     1.41302
     0.68410
     1.98660
     2.24948
     1.22183
     0.11052
    -0.88128
    -1.25769
    -0.52280
    -0.75581
    -1.31147
    -2.41679
    -2.06428
    -1.90297
    -2.05831
    -2.67371
    -2.85295
    -2.15391
    -2.13001
    -2.18378
    -2.23158
    -2.50642
    -3.05012
    -2.52434
    -1.59825
    -1.84322
    -2.31522
    -2.33912
    -2.04039
    -1.90297
    -1.65203
    -1.58630
    -1.38316
    -0.68412
    -0.48098
    -0.53475
    -0.62437
    -0.30173
     0.02090
     0.11052
     0.28977
     0.46901
     0.73787
     0.66618
     0.74982
     0.80360
     0.80360
     0.70202
     1.02466
     1.14416
     1.25768
     1.09038
     1.18000
     1.09636
     1.23378
     1.18598
     1.18000
     1.22183
     1.10233
     1.01869
     1.03064
     0.86932
     0.83944
     0.83944
     0.78567
     0.67813
     0.61240
     0.57655
     0.49888
     0.46901
     0.44511
     0.36744
     0.34354
     0.46303
     0.24197
     0.30172
     0.37939
     0.32562
     0.43914
     0.33159
     0.36146
     0.22404
     0.20612
     0.31964
     0.46901
     0.42121
     0.43914
     0.40926
     0.42121
     0.40329
     0.17625
     0.34354
     0.21210
     0.18222
     0.19417
     0.21807
     0.18820
     0.11650
    -0.03287
     0.06273
     0.14637
     0.08065
     0.05675
    -0.03884
    -0.14041
     0.04480
    -0.06872
     0.10455
     0.25392
     0.11052
     0.14637
     0.24794
     0.29574
     0.27184
     0.10455
     0.11650
     0.12845
     0.24794
     0.33756
     0.17625
     0.21210
     0.21210
     0.18222
    -0.06872
     0.02688
    -0.20016
    -0.40928
    -0.49293
    -0.58255
    -0.48695
    -0.52280
    -0.61242
    -0.72594
    -0.45110
    -0.63632
    -0.57657
    -0.14041
    -0.64827
    -0.63632
    -0.30173
    -0.28381
    -0.19419
     0.29574
     0.69605
     1.28755
     2.30326
     2.15986
     2.28533
     0.66618
    -1.79542
    -0.56462
     0.76775
     1.86113
     0.94101
    -0.12249
    -0.67814
    -2.15988
    -1.80737
    -0.91116
    -1.02468
    -0.73192
    -0.28381
    -1.27562
    -2.16585
    -1.92089
    -1.20989
    -0.64229
    -0.14639
    -0.14639
    -0.20614
     0.05675
    -0.25394
    -0.48098
    -0.66619
    -1.37719
    -1.33536
    -0.80361
    -0.88128
    -1.24574
    -1.62813
    -1.64008
    -1.80737
    -1.74762
    -1.04858
    -1.32342
    -1.13820
    -0.93506
    -0.83349
    -0.61242
    -0.52877
    -0.37940
    -0.34356
    -0.24199
     0.02688
     0.05078
    -0.34356
    -0.30173
    -0.34356
    -0.24796
    -0.24796
    -0.25394
    -0.28978
    -0.52877
    -0.52280
    -0.17626
     0.38536
     0.76775
     0.81554
     0.76775
     0.46303
     0.59448
     0.89919
     1.09636
     1.14416
     1.24573
     1.60421
     1.56836
     1.43094
     1.18000
     1.23975
     1.11428
     0.82749
     0.84542
     0.63033
     0.45706
     0.54071
     0.45109
     0.49888
     0.39731
     0.16430
     0.23002
     0.35549
     0.27184
     0.19417
     0.14637
     0.10455
     0.19417
     0.15832
     0.29574
     0.31367
     0.04480
     0.12845
     0.18222
     0.34354
     0.03883
     0.00298
     0.03883
     0.25392
     0.16430
     0.15832
    -0.00897
    -0.01495
    -0.06872
     0.02090
     0.24197
     0.03285
    -0.17626
    -0.20016
    -0.00300
     0.09857
     0.02688
    -0.12847
    -0.17029
    -0.06872
     0.05078
    -0.06274
    -0.03884
    -0.12249
    -0.17029
    -0.00897
    -0.04482
     0.12845
    -0.00300
    -0.15834
     0.01493
     0.11650
     0.24794
     0.11052
     0.04480
     0.07468
     0.11052
     0.24794
     0.17625
     0.14637
     0.02090
     0.03285
    -0.15834
     0.20015
     0.22404
     0.07468
     0.07468
     0.19417
     0.15235
     0.20015
    -0.31966
    -0.54072
    -0.01495
     0.07468
    -0.21211
    -0.31368
     0.27184
     0.71995
     1.12623
     1.46679
     1.81333
     2.27936
     2.43470
     0.67215
    -0.98285
    -0.17626
    -0.25991
     0.68410
     1.18000
     0.57655
    -0.59450
    -0.70802
    -1.26367
    -1.58630
    -2.01051
    -2.01649
    -2.29730
    -2.08221
    -2.23755
    -1.79542
    -1.98064
    -1.71177
    -1.47876
    -1.67593
    -1.48473
    -1.86114
    -1.25769
    -0.75581
    -1.49071
    -1.77750
    -1.95674
    -2.07623
    -1.43694
    -1.13820
    -1.65203
    -1.07845
    -1.00675
    -0.90518
    -0.84544
    -0.76776
    -0.42123
    -0.33758
     0.03285
     0.43316
     0.46303
     0.40926
     0.24794
     0.15832
     0.41524
     0.25392
     0.23599
     0.08065
    -0.20614
     0.03285
     0.49291
     0.32562
     0.23002
     0.32562
     0.20612
     0.20015
     0.21210
     0.42121
     0.40329
     0.57655
     0.73787
     0.88127
     0.85737
     0.62435
     0.69008
     0.67215
     0.76775
     0.65423
     0.61240
     0.39731
     0.51681
     0.43316
     0.49888
     0.37341
     0.30769
     0.22404
     0.30769
     0.46901
     0.30172
     0.13442
     0.21210
     0.01493
     0.22404
     0.18222
    -0.00897
     0.00895
    -0.06274
     0.06273
    -0.11652
    -0.01495
    -0.16431
    -0.17626
    -0.32563
    -0.04482
    -0.06872
    -0.29576
    -0.17626
    -0.23004
    -0.06872
    -0.12847
    -0.15236
    -0.11054
    -0.14639
    -0.06872
     0.00298
    -0.02092
     0.09260
     0.04480
    -0.10457
     0.13442
     0.31367
     0.20015
     0.18222
     0.17027
     0.17027
     0.21210
     0.17027
     0.06273
     0.05675
     0.12845
     0.12845
     0.16430
     0.02688
    -0.03884
    -0.05677
    -0.04482
     0.23599
     0.03883
    -0.16431
    -0.08067
    -0.15834
    -0.07469
    -0.17029
    -0.15236
    -0.17626
    -0.11652
    -0.09262
     0.05078
     0.00895
    -0.09262
    -0.24796
    -0.17029
    -0.15834
    -0.34953
    -0.61839
    -0.46305
     0.08065
     0.55266
     0.00895
    -0.09262
    -0.16431
     0.92309
     1.98062
     2.99633
     2.81111
     1.62214
     0.85737
     0.97089
     0.22404
    -0.21211
     1.01869
     2.22559
     2.35703
     1.48472
     0.16430
    -0.91116
    -1.23977
    -0.51682
    -0.36746
    -1.22184
    -1.95076
    -1.88504
    -0.81556
    -0.64827
    -0.85738
    -1.69982
    -1.54448
    -1.62215
    -2.00454
    -2.49447
    -3.00829
    -2.22560
    -1.38316
    -1.82529
    -2.87088
    -3.04414
    -2.65578
    -2.48849
    -2.46459
    -2.04039
    -1.71177
    -1.66398
    -1.40109
    -1.05455
    -0.50487
     0.09857
     0.64228
     0.41524
     0.25989
     0.67813
     1.06051
     1.20390
     1.21585
     1.31742
     1.42497
     1.46082
     1.14416
     1.22780
     1.20988
     1.28158
     1.19793
     1.16805
     1.09038
     1.14416
     1.09038
     1.00076
     1.00674
     0.94101
     1.00674
     0.87529
     0.83347
     0.76177
     0.63630
     0.79762
     0.79762
     0.60643
     0.72592
     0.69605
     0.58253
     0.66618
     0.61240
     0.57655
     0.66618
     0.61838
     0.58850
     0.55266
     0.55266
     0.62435
     0.47498
     0.39731
     0.66020
     0.39731
     0.38536
     0.39134
     0.33159
     0.30769
     0.25392
     0.02688
     0.28977
     0.30172
     0.21807
     0.17625
     0.08663
     0.03883
     0.21210
     0.06273
     0.20015
     0.12247
     0.18820
     0.11650
     0.22404
     0.20015
     0.07468
     0.10455
     0.12845
     0.34951
     0.39134
     0.17027
     0.24794
     0.22404
     0.35549
     0.21807
     0.44511
     0.28977
     0.29574
     0.26587
     0.41524
     0.32562
     0.33159
     0.27782
     0.23599
     0.37341
     0.32562
     0.33756
     0.17027
     0.24197
     0.23002
    -0.03287
     0.17625
     0.14040
     0.03285
    -0.10457
     0.15832
     0.02090
    -0.03884
    -0.23004
    -0.24199
    -0.11652
    -0.09262
    -0.17626
    -0.19419
     0.06870
     0.06273
     0.18222
     0.08663
     0.11052
     0.01493
    -0.25991
     0.34354
     0.51083
     0.15235
     0.20015
     0.76177
     1.29950
     1.94477
     2.60199
     3.39664
     4.08373
     3.61770
     1.75955
    -2.28535
    -0.66022
     0.67813
     1.75358
     1.86113
     0.64825
     0.22404
    -0.56462
    -1.65800
    -2.26743
    -2.79918
    -2.31522
    -2.99037
    -2.96647
    -3.00232
    -2.75138
    -3.86268
    -3.74916
    -2.24950
    -1.73567
    -1.38914
    -1.13820
    -0.94103
    -2.05233
    -2.42277
    -1.81932
    -1.86712
    -1.62813
    -1.44291
    -0.48695
     0.15832
    -0.19419
    -0.18821
    -0.56462
    -0.14041
    -0.18821
    -0.05677
    -0.16431
    -0.05079
    -0.06274
     0.01493
     0.04480
     0.57058
     1.27560
     3.15167
     1.47874
    -0.06274
     0.12247
     0.64825
     1.02466
     1.70578
     1.66993
     1.52057
     1.65201
     1.47874
     1.41302
     1.04856
     0.86334
     1.05453
     1.06051
     0.96491
     0.76775
     0.73190
     0.64825
     0.73190
     0.79762
     0.74385
     0.82749
     0.51681
     0.58253
     0.66020
     0.73787
     0.52876
     0.41524
     0.39731
     0.43316
     0.42719
     0.25989
     0.28379
     0.19417
     0.20612
     0.00895
     0.15832
     0.09857
     0.03285
    -0.13444
    -0.11054
    -0.11652
    -0.32563
    -0.30173
    -0.30173
    -0.35551
    -0.31966
    -0.25394
    -0.25394
    -0.43318
    -0.30771
    -0.27186
    -0.42123
    -0.03884
    -0.25991
    -0.33758
    -0.23004
    -0.10457
    -0.00300
    -0.14041
    -0.20016
    -0.00897
     0.15832
     0.23599
     0.21210
     0.12845
    -0.04482
     0.10455
     0.02090
     0.21807
     0.17625
    -0.07469
     0.17027
     0.07468
     0.33756
     0.19417
     0.02688
    -0.00300
     0.06273
    -0.00300
     0.01493
    -0.03287
    -0.03884
     0.06273
    -0.02689
     0.31964
     0.23599
    -0.00300
    -0.11652
    -0.01495
     0.10455
     0.02688
    -0.11054
    -0.15834
    -0.15236
    -0.17029
    -0.03884
    -0.21809
    -0.30771
    -0.11652
    -0.00300
     0.33159
    -0.37343
     0.27782
     0.80957
     0.21210
     0.34951
     0.14637
     0.25989
     0.47498
     1.89697
     3.01425
     3.65952
     3.67745
     2.81111
     0.30769
     0.58253
    -0.80361
    -0.37940
     1.00674
     0.91712
     0.37341
     0.70202
    -0.63034
    -1.89102
    -1.10832
    -0.71997
    -0.51085
    -0.51085
    -1.15015
    -1.38914
    -1.02468
    -0.27783
    -0.53475
     0.02090
     0.12845
    -0.05677
     0.06870
     0.46901
     0.12247
    -0.38538
    -1.32342
    -2.45264
    -2.24353
    -1.62215
    -1.28159
    -1.05455
    -1.72372
    -1.89102
    -1.98064
    -1.47278
    -1.01273
    -0.83349
    -0.91116
    -1.08443
    -0.94701
    -0.71997
    -0.64827
    -0.42123
     0.11650
     0.22404
     0.07468
     0.16430
     0.01493
    -0.36148
    -0.06872
     0.08663
     0.61838
     0.48693
     0.40926
     0.36744
     0.56461
     0.67813
     0.52278
     0.42121
     0.26587
     0.39731
     0.43316
     0.37939
     0.25392
     0.11052
     0.04480
    -0.02689
     0.31964
     0.27782
     0.08065
    -0.05079
     0.10455
     0.21210
     0.05078
     0.15832
     0.13442
     0.09857
     0.13442
     0.20612
     0.23599
     0.17027
     0.11052
    -0.03287
     0.28379
     0.35549
     0.28379
     0.03883
     0.08663
     0.12845
     0.28977
     0.19417
     0.08065
     0.09260
     0.09857
     0.21807
     0.18222
     0.03883
     0.06870
     0.05078
     0.07468
     0.38536
     0.26587
     0.17027
     0.12247
     0.28977
     0.13442
     0.18820
     0.09260
     0.08663
     0.10455
     0.10455
     0.11650
     0.02688
    -0.03287
    -0.15236
    -0.28978
    -0.03884
    -0.17029
    -0.24796
    -0.43318
    -0.35551
    -0.14041
    -0.31368
    -0.41525
    -0.52877
    -0.51682
    -0.57060
    -0.43915
    -0.30173
    -0.57657
    -0.54072
    -0.74984
    -0.27783
    -0.29576
    -0.51085
    -0.49890
    -0.42720
     0.12845
    -0.32563
     0.09857
     0.48096
    -0.10457
    -0.37940
    -0.31966
    -0.40928
     0.30769
     1.01869
     1.64603
     2.27338
     2.84098
     2.29131
     1.78345
     0.12845
     1.18000
     1.92685
     1.55044
     1.20390
    -0.51085
     0.12247
     0.31367
    -0.22406
    -1.35329
    -1.81334
    -1.98661
    -1.81334
    -1.49071
    -1.61618
    -2.08818
    -2.74541
    -2.68566
    -2.01051
    -1.66398
    -0.66619
    -0.33161
    -0.34953
    -0.43915
    -1.35329
    -1.56838
    -0.84544
     0.27782
    -0.14041
    -0.37940
    -0.39135
    -0.66619
    -1.50266
    -1.80140
    -0.82154
    -0.63034
    -0.64229
     0.17027
     0.09857
    -0.08664
    -0.26588
     0.02090
     0.02090
     0.08663
     0.10455
     0.58850
     0.46303
     0.30769
     0.58850
     0.59448
     0.42121
     0.80360
     0.82749
     0.70202
     0.64825
     0.58850
     0.64228
     0.70202
     0.66618
     0.55266
     0.62435
     0.68410
     0.83347
     0.78567
     0.60643
     0.47498
     0.45109
     0.49291
     0.44511
     0.31367
     0.33159
     0.33159
     0.14040
     0.13442
     0.18222
     0.20612
    -0.02092
    -0.05677
     0.14040
     0.17625
    -0.02689
     0.07468
     0.00298
    -0.00897
    -0.14639
    -0.05079
     0.06870
     0.08663
    -0.03287
     0.00895
     0.09260
     0.03285
    -0.03287
    -0.17029
    -0.12249
     0.14637
    -0.03884
    -0.00897
     0.02090
     0.02688
    -0.11652
    -0.05079
    -0.02092
     0.00895
     0.00298
    -0.08067
    -0.11054
    -0.01495
    -0.14041
    -0.13444
    -0.09859
     0.10455
    -0.00897
    -0.08664
    -0.05677
    -0.11054
    -0.03884
    -0.17029
    -0.09262
    -0.02689
     0.08663
    -0.05079
     0.01493
     0.01493
    -0.26588
    -0.23004
    -0.15834
    -0.06872
    -0.16431
    -0.38538
    -0.24796
    -0.41525
    -0.27783
    -0.21809
    -0.24796
    -0.27186
    -0.55865
    -0.36148
    -0.06274
    -0.02689
    -0.35551
    -0.29576
    -0.14041
     0.67813
     1.26365
     2.13596
     2.97840
     2.36898
     1.40107
     0.29574
    -1.12625
    -1.32342
     0.90517
     1.58031
     1.52057
     1.19195
     0.03285
    -0.80361
    -1.61618
    -1.92686
    -2.15391
    -1.59825
    -0.91713
    -0.59450
    -0.76776
    -0.83946
    -1.22184
    -1.34134
    -0.88128
    -0.22406
     0.48693
     0.61240
     0.12845
    -0.16431
    -0.43915
    -0.58255
    -0.49890
    -1.16807
    -1.29952
    -1.20989
    -1.01870
    -0.65424
    -0.91116
    -1.53253
    -1.76555
    -1.68787
    -1.52058
    -1.94479
    -1.46083
    -1.10235
    -0.82751
    -0.61839
    -0.51682
    -0.41525
    -0.45708
    -0.24199
    -0.24796
    -0.21211
    -0.19419
    -0.06274
     0.30172
     0.36146
     0.19417
     0.13442
     0.16430
     0.03883
     0.15832
    -0.15236
     0.22404
     0.40329
     0.36744
     0.53473
     0.69008
     0.56461
     0.36744
     0.41524
     0.64825
     0.92906
     0.88724
     0.77372
     0.85737
     0.77970
     0.80360
     0.58253
     0.65423
     0.69008
     0.54071
     0.50486
     0.55863
     0.33159
     0.27782
     0.13442
     0.09857
     0.17625
     0.25989
     0.13442
    -0.02689
     0.07468
    -0.05079
    -0.05079
    -0.12249
     0.15832
    -0.08067
    -0.09262
    -0.08664
     0.01493
    -0.05079
    -0.11652
    -0.09262
     0.07468
     0.16430
     0.20612
    -0.02689
     0.17027
     0.15832
     0.17027
     0.21210
     0.36744
     0.24794
     0.08065
     0.21210
     0.39134
     0.41524
     0.25392
     0.19417
     0.19417
     0.31964
     0.30769
     0.08065
     0.08065
     0.03883
     0.06870
     0.02090
     0.00895
    -0.00897
    -0.03884
    -0.05677
    -0.17626
    -0.13444
    -0.28381
    -0.40928
    -0.40928
    -0.37343
    -0.18224
    -0.10457
    -0.08664
    -0.01495
     0.00895
    -0.15834
     0.09260
    -0.40928
    -0.23004
     0.12247
     0.08065
     0.06870
     0.08663
     0.64228
     1.24573
     1.80138
     2.40483
     2.93061
     1.72371
     1.07246
    -0.03287
    -0.15834
     0.89322
     1.50264
     0.19417
    -0.94701
    -0.86933
    -1.83127
    -1.71177
    -1.96271
    -2.47654
    -2.05831
    -2.39887
    -2.76333
    -3.42055
    -3.54602
    -2.99634
    -2.18378
    -1.73567
    -1.09637
    -0.65424
    -1.12625
    -1.23977
    -0.90518
    -0.07469
     0.73787
    -0.26588
    -0.21211
     0.20015
    -0.05079
    -0.14041
    -0.14041
     0.20612
     0.20015
    -0.03287
     0.34951
     1.01271
     0.85737
     0.57655
     0.41524
     0.43316
     0.63630
     0.55266
     0.59448
     0.64825
     0.75580
     0.92309
     0.70202
     0.47498
     0.57058
     0.46901
     0.48693
     0.66020
     0.54071
     0.00298
    -0.02092
     0.20015
     0.23002
     0.08663
     0.09857
     0.30769
     0.35549
     0.34951
     0.39731
     0.33756
     0.24197
     0.47498
     0.66020
     0.88127
     0.83347
     0.73190
     0.74982
     0.77970
     1.06051
     0.85139
     0.77970
     0.69008
     0.62435
     0.52278
     0.61240
     0.39731
     0.40926
     0.27782
     0.22404
     0.37341
     0.37939
     0.17027
     0.17027
     0.15235
     0.02090
     0.17027
     0.14637
     0.05675
     0.02688
     0.18222
    -0.00300
     0.11650
    -0.08067
    -0.05677
     0.00895
     0.04480
     0.25989
     0.00895
    -0.12249
    -0.02092
     0.06273
     0.00895
    -0.12249
    -0.13444
    -0.06872
     0.02090
     0.00298
    -0.05677
    -0.06274
    -0.23601
    -0.29576
    -0.15236
     0.05675
    -0.07469
    -0.40928
    -0.40928
    -0.39733
    -0.33161
    -0.34953
    -0.55267
    -0.49890
    -0.39135
    -0.34356
    -0.32563
    -0.46305
    -0.52877
    -0.61839
    -0.78569
    -0.59450
    -0.67217
    -0.83946
    -1.40706
    -1.26964
    -0.51682
     0.07468
     1.71773
     2.17779
     1.04856
    -0.61242
    -1.08443
    -0.55267
     0.99479
     1.10831
     0.98881
     1.47277
     2.02244
     3.40261
     3.45638
     3.27117
     2.12999
     0.79165
    -0.20016
    -1.03663
     0.05675
     1.32937
     0.83347
    -1.20392
    -1.35329
    -2.82905
    -3.74916
    -1.77750
    -1.26367
    -1.77152
    -2.13598
    -3.59382
    -3.55200
    -3.29508
    -2.87685
    -1.46083
    -0.38538
     0.04480
    -0.10457
    -0.33161
    -1.28159
    -0.55865
     1.45484
     0.93504
     0.97089
     0.56461
     0.44511
    -0.24796
    -0.46305
    -0.12847
    -0.02689
    -0.34953
    -0.46305
     0.16430
     0.17027
     0.02688
    -0.09262
    -0.59450
    -0.70204
    -0.82751
    -0.51085
    -0.58255
    -0.64229
    -0.73789
    -0.48695
    -0.25991
    -0.36746
    -0.50487
    -0.88726
    -0.82751
    -0.40928
     0.06870
     0.51083
     0.93504
     0.81554
     0.29574
     0.67215
     0.78567
     1.04856
     1.14416
     1.23975
     1.31742
     1.47277
     1.43094
     1.41302
     1.44887
     1.08441
     0.97089
     0.88127
     0.98284
     0.73787
     0.70800
     0.46901
     0.52876
     0.40926
    -0.09262
     0.08065
     0.20015
     0.18820
     0.10455
    -0.03884
    -0.17029
    -0.22406
    -0.21211
    -0.30173
    -0.33161
    -0.43318
    -0.54072
    -0.43915
    -0.20614
    -0.10457
    -0.28978
    -0.28381
    -0.43915
    -0.20614
    -0.21809
    -0.18821
    -0.30771
    -0.19419
    -0.01495
     0.04480
     0.07468
     0.13442
     0.05078
     0.00298
     0.08663
     0.06870
    -0.07469
    -0.14639
     0.06870
     0.08065
     0.23599
     0.18820
     0.16430
     0.14637
     0.08663
     0.15235
     0.05675
     0.04480
    -0.10457
    -0.25991
    -0.21809
     0.04480
    -0.15236
    -0.39733
    -0.59450
    -0.74984
    -0.60047
    -0.51682
    -0.49890
    -0.03287
     0.11052
    -0.05677
    -0.50487
    -0.95298
    -0.66022
    -0.55865
     0.25989
     1.20390
     0.62435
    -0.61839
    -0.53475
    -1.15612
    -0.76179
     0.36146
     2.28533
     2.07622
     1.78345
     1.35327
     1.35925
     1.46082
     1.18000
     0.54071
     0.49291
     1.36522
     0.55863
    -1.05455
    -0.83349
    -1.00675
    -1.52656
    -1.67593
    -2.72748
    -3.36678
    -3.10389
    -2.45264
    -1.80140
    -2.14793
    -3.34288
    -3.48627
    -2.54824
    -0.79764
     0.21807
     0.17027
     1.08441
     0.79165
     0.33756
    -0.04482
     0.05078
     0.94101
     0.37341
    -0.00897
    -0.05677
    -0.27783
    -0.69009
    -0.80959
    -0.58255
    -0.47500
    -0.55267
    -0.67814
    -0.75581
    -0.67814
    -0.56462
    -0.37343
    -0.26588
    -0.25991
    -0.07469
    -0.13444
     0.05078
     0.17625
     0.02090
    -0.20016
    -0.37343
    -0.55865
    -0.45110
    -0.34356
    -0.76179
    -0.58852
    -0.33161
    -0.30173
    -0.24199
     0.37939
     0.74385
     0.39731
     0.20612
     0.14040
     0.29574
     0.60045
     0.96491
     0.94101
     1.15013
     1.13221
     1.03064
     1.03661
     0.93504
     0.84542
     0.56461
     0.55266
     0.53473
     0.57058
     0.58253
     0.45109
     0.27782
     0.28379
     0.27782
     0.27782
     0.17027
     0.38536
     0.13442
     0.15832
     0.05078
     0.19417
     0.06273
    -0.04482
    -0.07469
     0.02688
     0.03883
     0.03883
    -0.17029
    -0.15236
    -0.16431
    -0.01495
    -0.22406
    -0.02689
    -0.11652
    -0.23601
    -0.15236
    -0.03287
     0.01493
    -0.09859
    -0.01495
    -0.03287
     0.02090
     0.22404
     0.03883
    -0.03287
    -0.02092
     0.18222
     0.04480
     0.25392
     0.05675
     0.05675
    -0.02689
    -0.01495
     0.05078
    -0.03287
    -0.28381
    -0.06274
    -0.00300
    -0.09262
    -0.28978
    -0.29576
    -0.18224
     0.02688
    -0.24199
    -0.24796
    -0.20016
    -0.40330
    -0.40330
    -0.34953
    -0.22406
    -0.08067
    -0.28978
    -0.33758
    -0.11652
    -0.02689
     0.05675
    -0.04482
     0.07468
     0.14040
     0.36146
     0.11650
     0.33159
     0.63033
     0.73787
     0.85139
     1.74761
     1.17403
    -0.21211
     0.24794
     1.01271
     0.89919
    -0.49890
    -0.49293
     0.18820
     0.31367
    -0.51085
    -0.42720
    -0.62437
    -0.78569
    -0.85738
     0.28379
     1.07246
     2.81709
     1.97465
    -2.22560
    -3.37873
    -2.71553
    -2.84698
    -2.12403
    -1.42499
    -0.96493
    -0.92908
    -0.88128
    -1.55046
    -2.59604
    -3.35483
    -3.17559
    -2.51836
    -2.07026
    -1.58630
    -0.91713
    -0.24199
     0.30172
     0.83944
     1.01869
     0.57058
     0.76775
     0.58850
     0.51681
     0.54668
     0.52278
     0.26587
     0.02090
     0.13442
    -0.12847
    -0.21211
    -0.39733
    -0.45110
    -0.48695
    -0.59450
    -0.64827
    -0.76776
    -0.70802
    -0.46903
    -0.18821
     0.10455
     0.39134
     0.21210
    -0.08664
    -0.11652
     0.01493
     0.13442
     0.39134
     0.46303
     0.64228
     0.76177
     0.90517
     0.74385
     0.67813
     0.57655
     0.51083
     0.42121
     0.41524
     0.45109
     0.20612
     0.28977
     0.24794
     0.52876
     0.37341
     0.27184
     0.17625
     0.39731
     0.41524
     0.40926
     0.32562
     0.24197
     0.21807
     0.19417
     0.20612
     0.32562
     0.22404
     0.15235
     0.17027
     0.24794
     0.14637
     0.02688
    -0.03287
     0.06273
     0.07468
     0.14637
     0.08663
     0.07468
     0.03883
    -0.05079
     0.03883
     0.35549
     0.12247
    -0.00300
     0.12247
     0.13442
     0.14040
     0.15235
     0.09857
     0.15832
     0.27184
     0.27782
     0.30769
     0.32562
     0.12845
     0.30769
     0.05675
     0.33756
     0.24197
     0.12845
     0.08065
     0.09857
     0.18820
     0.20612
    -0.06872
     0.00298
    -0.01495
     0.10455
     0.00298
     0.00895
    -0.05677
     0.01493
    -0.07469
     0.04480
     0.18820
     0.07468
     0.14040
     0.28977
     0.33756
     0.23002
     0.13442
     0.28379
     0.73787
     0.88724
     0.81554
     0.77372
     0.40926
    -0.22406
     0.08065
     0.48096
     0.28379
    -0.98285
    -2.05831
    -1.93881
    -2.69163
    -2.02844
    -0.46305
    -0.24199
    -0.86933
    -2.69163
    -3.98815
    -2.03441
    -0.74984
    -1.31147
    -1.80140
    -1.87907
    -0.98883
     1.16805
     2.39288
     2.30923
     2.11804
     1.41899
     1.49069
     0.15832
    -0.89323
     0.27184
     0.85737
     0.81554
     0.82749
    -0.33161
    -0.71997
    -1.38914
    -1.03065
    -1.05455
    -1.65203
    -2.03441
    -1.92089
    -1.39511
    -0.97688
    -0.88128
    -0.46305
    -0.01495
     0.20612
     0.30769
     0.60643
     0.74385
     0.97089
     1.15611
     1.32340
     1.55044
     1.25170
     1.12623
     0.92309
     0.88127
     0.63033
     0.45109
     0.34951
     0.20612
     0.17625
     0.18222
    -0.23601
    -0.36746
    -0.74984
    -0.72594
    -0.39733
    -0.08067
    -0.41525
    -0.67217
    -0.56462
    -0.57657
    -0.42720
    -0.21809
    -0.16431
     0.03883
     0.06870
     0.26587
     0.19417
     0.36744
     0.28379
     0.04480
    -0.03884
     0.14040
     0.24197
     0.03883
    -0.06274
     0.02688
    -0.00897
     0.06273
    -0.12249
    -0.09262
     0.00298
     0.13442
    -0.06872
    -0.06274
    -0.04482
    -0.17029
    -0.11054
     0.12247
     0.16430
     0.03285
    -0.06274
    -0.18224
    -0.01495
     0.05675
    -0.02092
    -0.09859
     0.03285
    -0.11054
    -0.00300
    -0.02689
    -0.01495
     0.03883
    -0.17029
    -0.16431
     0.10455
     0.03285
    -0.12249
    -0.05677
    -0.08664
     0.01493
     0.00895
    -0.07469
     0.09260
    -0.00300
     0.09260
     0.04480
     0.17027
     0.15235
     0.09857
     0.03285
     0.30172
     0.31367
     0.15832
    -0.08664
    -0.02689
    -0.31966
    -0.37940
    -0.34953
     0.36146
     0.53473
    -0.58852
    -1.59825
    -1.41304
     0.60643
     1.62811
     1.04259
     0.88127
     0.82749
     0.45109
     1.03661
     0.28379
     0.34951
     1.14416
     1.98660
     1.78345
     1.55044
     2.00452
     2.45263
     2.48847
     1.56239
     1.44887
     1.64603
    -0.45708
    -0.24796
     0.05675
     0.44511
     0.75580
     0.52278
    -0.56462
    -1.18002
    -2.01051
    -3.61174
    -2.91867
    -3.15766
    -3.10389
    -2.72748
    -3.32496
    -3.25326
    -2.96647
    -2.56616
    -2.51836
    -1.81932
    -1.83724
    -2.53031
     0.45706
     0.86334
     1.18000
     2.21364
     1.89100
     1.38315
     1.41302
     1.71176
     1.28755
     1.35925
     1.61019
     1.59824
     1.64603
     1.33535
     0.31367
    -0.79166
    -1.30549
    -1.35329
    -1.14417
    -1.19197
    -1.23379
    -0.96493
    -0.85738
    -0.33758
    -0.01495
     0.02090
    -0.76776
    -0.28381
     0.49291
     0.47498
     0.54071
     0.76177
     0.88724
     0.89322
     0.71397
     0.67813
     0.57058
     0.29574
     0.31964
    -0.00897
    -0.25394
    -0.20016
    -0.34953
    -0.39733
    -0.43318
    -0.50487
    -0.33758
    -0.02689
    -0.15834
    -0.28381
    -0.31368
    -0.19419
     0.03285
     0.18820
     0.40926
     0.36744
     0.57058
     0.38536
     0.30172
     0.30172
     0.42121
     0.45109
     0.42719
     0.44511
     0.47498
     0.30172
     0.28379
     0.12247
     0.30769
     0.20612
     0.21807
     0.09857
     0.08663
     0.08663
     0.12845
    -0.12249
     0.14040
     0.12845
    -0.09262
     0.00895
    -0.05677
    -0.12249
    -0.15236
    -0.23601
    -0.20016
    -0.05677
    -0.08067
    -0.15834
    -0.22406
    -0.14041
    -0.18821
    -0.30173
    -0.17029
    -0.08067
    -0.09859
    -0.15834
    -0.03884
     0.10455
     0.05078
    -0.09859
     0.03285
     0.15235
     0.08065
    -0.24199
    -0.39733
    -0.44513
    -0.35551
    -0.76776
    -0.95298
    -1.62813
    -1.23379
     1.96270
     3.28909
     0.92309
    -0.43318
     0.02688
     0.57058
    -0.02689
     0.36744
     1.26365
     1.32937
     1.62214
     1.35327
     1.68188
     2.57212
     2.60797
     1.76553
     1.53849
     1.02466
    -1.30549
    -0.42123
     0.26587
    -0.38538
     0.11650
    -0.86336
    -1.18600
    -1.31147
    -1.56241
    -2.23755
    -2.10013
    -2.01051
    -3.45043
    -4.42431
    -3.54005
    -2.31522
    -1.24574
    -1.27562
    -1.32342
    -1.42499
    -1.38316
    -1.31147
    -0.88726
    -0.40330
    -0.12847
     0.05078
     0.08065
     0.20015
     0.43914
     0.28977
     0.46901
     0.22404
     0.12247
     0.17625
    -0.20614
    -0.49890
     0.04480
     0.40329
     0.56461
     0.28977
    -0.02689
     0.45706
     0.73787
    -0.01495
    -0.09859
     0.17027
     0.03285
     0.30769
     0.72592
     0.62435
     0.26587
    -0.21211
    -0.41525
     0.20015
     0.09857
     0.33756
     0.23002
     0.45109
     0.28379
    -0.09859
    -0.58255
    -0.38538
    -0.76179
    -1.26367
    -0.37940
    -0.11054
    -0.03287
     0.34354
     0.00895
    -0.09262
    -0.30173
    -0.39135
    -0.04482
    -0.15236
     0.14637
     0.50486
     0.63630
     0.80957
     0.92906
     0.78567
     0.52876
     0.45109
     0.48096
     0.42719
     0.35549
     0.19417
     0.30769
     0.18222
     0.28977
     0.07468
     0.04480
    -0.07469
    -0.06872
    -0.02092
     0.18820
     0.01493
    -0.13444
    -0.12847
    -0.09859
     0.03285
    -0.08067
    -0.10457
    -0.09859
     0.05078
     0.06273
     0.01493
    -0.13444
    -0.01495
     0.04480
    -0.07469
     0.27782
     0.12845
     0.00298
     0.00298
     0.21807
     0.24197
     0.14040
     0.12845
     0.12247
     0.11650
     0.27782
     0.16430
     0.02688
     0.05078
     0.11650
     0.06273
     0.17625
     0.18222
    -0.05677
    -0.03884
     0.13442
     0.13442
     0.18222
     0.00298
     0.00895
     0.09857
     0.17027
     0.07468
    -0.24199
    -0.60645
    -0.93506
    -0.70802
    -0.77971
     0.31964
     0.60643
     1.15611
     2.36300
     1.03661
    -0.35551
    -1.23977
    -0.74984
     0.62435
     1.72968
     2.08817
     1.97465
     0.97089
     0.33159
     0.28379
     1.42497
     2.24351
     2.31521
     0.40329
    -0.36148
    -2.05233
    -1.44888
    -1.68787
    -2.02844
    -1.49071
    -1.72372
    -2.11208
    -0.64827
    -1.29952
    -1.88504
    -3.00829
    -3.30106
    -2.78125
    -2.32120
    -1.61618
    -0.68412
    -0.23004
     0.23002
     0.23599
    -0.20614
    -0.39733
    -0.58852
     0.99479
     1.01271
     0.39134
     0.00895
     0.06273
     0.39731
     0.53473
     0.38536
     0.18820
     0.12247
     0.03285
     0.08065
     0.08663
    -0.06872
     0.16430
     0.26587
     0.38536
     0.48693
     0.27184
     0.23599
     0.19417
     0.15235
     0.14040
     0.43316
     0.46303
     0.28379
     0.43914
     0.36744
     0.19417
     0.33159
     0.22404
     0.18820
     0.09857
     0.26587
     0.15235
    -0.07469
    -0.06872
    -0.12249
    -0.21211
    -0.02092
    -0.13444
    -0.49890
    -0.34953
    -0.27783
    -0.37343
    -0.49293
    -0.60645
    -0.67217
    -0.76179
    -0.81556
    -0.61839
    -0.85738
    -0.86933
    -0.83946
    -0.46903
     0.23599
     0.50486
     0.24794
    -0.14639
    -0.07469
     0.28379
     0.58850
     0.59448
     1.10831
     1.32340
     1.38912
     1.27560
     1.19793
     1.15013
     0.92906
     0.84542
     0.85737
     0.92906
     0.83347
     0.47498
     0.51681
     0.52278
     0.38536
     0.37939
     0.27782
     0.17625
     0.18222
     0.17027
     0.03285
     0.21807
    -0.05079
    -0.36148
    -0.25991
     0.03883
    -0.17029
    -0.26588
    -0.23004
    -0.11054
    -0.21809
    -0.19419
    -0.25991
    -0.08664
    -0.20016
    -0.15834
    -0.03884
    -0.07469
    -0.21211
    -0.20614
    -0.14639
     0.20015
     0.15235
    -0.04482
    -0.05677
    -0.12249
    -0.12847
    -0.31966
    -0.46903
    -0.45110
    -0.81556
    -1.03065
    -1.02468
    -0.93506
     0.04480
     1.16208
     1.18000
     0.41524
    -0.32563
    -0.85141
     0.91712
     1.78943
     2.14194
     2.85891
     2.93061
     2.91866
     3.03815
     2.55420
     1.68188
     1.98660
     0.90517
     0.30769
     0.02090
     0.25989
    -0.62437
    -2.23158
    -2.15391
    -3.71929
    -4.91424
    -2.73346
    -2.48849
    -2.39290
    -2.63786
    -2.97245
    -3.39665
    -3.21144
    -2.56019
    -1.44291
    -0.73192
    -0.27783
     0.06870
    -0.49890
    -1.03065
     0.76775
     1.40107
     1.06648
     0.86932
     0.54668
    -0.05677
    -0.28978
     0.33756
     0.55266
     0.27184
     0.95894
     1.16208
     1.05453
     0.82152
     0.80360
     0.37341
     0.41524
     0.59448
     0.47498
     0.60643
     0.47498
     0.35549
     0.28379
     0.27184
     0.39731
     0.21210
     0.16430
    -0.02689
     0.15235
     0.14637
     0.30172
     0.33159
     0.19417
     0.23599
     0.31964
     0.42719
     0.37341
     0.33756
     0.38536
     0.57655
     0.54668
     0.50486
     0.76177
     0.52876
     0.31964
     0.31964
     0.74982
     0.61240
     0.45109
     0.40329
     0.15832
     0.15235
    -0.04482
    -0.11652
    -0.00300
    -0.19419
    -0.30173
    -0.46305
    -0.55267
    -0.47500
    -0.49890
    -0.44513
    -0.28381
    -0.23601
    -0.48098
    -0.38538
    -0.29576
    -0.33758
    -0.19419
    -0.12249
     0.08663
     0.12845
     0.12845
    -0.11652
     0.00298
     0.05675
     0.06870
    -0.00300
     0.09260
     0.00298
    -0.22406
     0.06870
     0.25989
     0.40926
     0.57058
     0.72592
     0.78567
     0.92309
     0.98284
     0.87529
     0.83944
     1.16208
     0.93504
     0.69008
     0.39731
     0.92309
     0.64228
     0.46303
     0.52278
     0.21807
     0.18820
    -0.18821
    -0.66022
    -0.64827
    -0.53475
    -0.40928
    -0.44513
    -0.42720
    -0.43318
    -0.46305
    -0.34356
     0.04480
     0.03883
    -0.06872
    -0.05677
    -0.08664
    -0.00897
    -0.35551
    -1.04858
    -1.07248
    -1.20392
     1.03661
     1.07843
     2.51237
     3.26519
     0.68410
    -1.10235
    -0.97688
     0.41524
     1.26963
     2.41678
     3.13972
     2.67967
     0.90517
    -0.20016
    -1.12625
    -1.31147
     0.11052
     0.51083
    -0.26588
    -1.22184
    -1.71177
    -2.39290
    -3.82086
    -4.24507
    -3.55797
    -2.79918
    -0.34356
    -0.04482
    -1.25769
    -3.22936
    -3.79099
    -2.06428
    -1.09637
    -0.28978
    -0.21809
     0.30769
     0.53473
     0.90517
    -0.26588
     0.96491
     1.28755
     0.95296
     1.22183
     1.15611
     0.33756
     0.51681
     1.38912
     1.44887
     1.20390
     0.84542
     0.75580
     0.70800
     0.60045
     0.61240
     0.31367
     0.51681
     0.36744
     0.24794
     0.34354
     0.48096
     0.46303
     0.38536
     0.18820
     0.28379
     0.23002
     0.38536
     0.27782
     0.20015
     0.20612
     0.03883
    -0.09859
    -0.43915
     0.30172
     0.15235
     0.23599
     0.06273
     0.00298
     0.01493
    -0.06872
    -0.02689
    -0.09262
     0.15235
     0.06273
     0.15832
     0.00298
    -0.03884
    -0.03287
     0.09857
     0.09260
     0.18820
     0.11052
    -0.07469
     0.22404
     0.22404
     0.23599
     0.06273
     0.20612
     0.22404
     0.27184
     0.11650
     0.23002
     0.39731
     0.45706
     0.44511
     0.59448
     0.39731
     0.23599
     0.16430
     0.38536
     0.12247
    -0.11652
    -0.19419
     0.03883
    -0.15236
    -0.20614
    -0.35551
    -0.10457
    -0.32563
    -0.52280
    -0.25394
    -0.17029
    -0.43318
    -0.75581
    -0.64229
    -0.58255
    -0.61242
    -0.86336
    -0.91116
    -0.52877
    -0.09262
    -0.25394
    -0.21211
    -0.68412
    -0.84544
    -0.82751
    -0.75581
    -0.66619
    -0.48695
    -0.68412
    -0.69607
    -0.70802
    -0.43915
    -0.43318
    -0.46903
    -0.34953
     0.12845
     0.30172
     0.61838
     0.55863
     0.34354
     0.08065
     0.28379
     0.70800
     1.09636
     0.70800
     0.13442
     0.15832
     0.27184
     0.37939
     0.04480
    -1.10235
    -1.18600
     1.19793
     1.77150
     2.02244
     0.48693
     0.02688
     0.17027
    -0.27186
     0.28379
     1.47874
     1.53251
     1.72968
     1.68188
     0.30769
     1.28158
     2.49445
     3.05608
     3.28312
     1.07246
    -0.60645
    -2.58409
    -2.73943
    -2.59604
    -1.70580
    -1.34134
    -0.59450
    -1.58630
    -1.69982
    -2.17780
    -2.82308
    -3.78501
    -4.31079
    -3.76111
    -3.42055
    -3.11584
    -1.96271
    -0.41525
    -0.28381
    -0.94103
    -1.09040
    -0.42720
     0.14040
     0.22404
     0.27184
     0.42719
     0.66618
     0.82152
     0.66020
     0.74982
     0.70202
     0.70800
     0.81554
     0.76177
     0.58850
     0.46303
     0.48693
     0.27184
     0.48693
     0.22404
     0.00895
    -0.20016
     0.05675
     0.15832
     0.00895
    -0.21809
    -0.02092
     0.00298
     0.09260
     0.06273
     0.03883
    -0.02092
    -0.00300
     0.06273
     0.24197
     0.23002
     0.25989
     0.25989
     0.25392
     0.33159
     0.36744
     0.42121
     0.49291
     0.53473
     0.43316
     0.56461
     0.30172
     0.45109
     0.43914
     0.36744
     0.42719
     0.54071
     0.52876
     0.45706
     0.25392
     0.24197
     0.31367
     0.23599
     0.08663
     0.17027
     0.40329
     0.43316
     0.16430
     0.18820
     0.34354
     0.27184
     0.27782
     0.45109
     0.37939
     0.23599
     0.32562
     0.28379
     0.48096
     0.30769
     0.23002
     0.31367
     0.39134
     0.38536
     0.27782
     0.06273
    -0.03287
    -0.12847
    -0.15834
    -0.12847
    -0.09262
    -0.27783
    -0.33161
    -0.36746
    -0.22406
    -0.24199
    -0.49890
    -0.49890
    -0.42720
    -0.34953
    -0.33758
    -0.27783
    -0.26588
    -0.41525
    -0.26588
     0.09260
     0.21807
     0.15832
    -0.03884
    -0.17626
    -0.03884
     0.03883
    -0.05079
    -0.06872
    -0.14041
    -0.29576
    -0.32563
    -0.33161
    -0.73789
    -0.75581
    -1.07845
    -0.57060
     0.51681
     0.60643
     0.29574
    -0.18224
     0.16430
     0.11052
    -0.21809
     0.16430
     0.48693
     0.71995
     1.82528
     3.46833
     4.46014
     4.32870
     4.37649
     2.21961
    -0.25991
     1.09038
     0.82152
     0.73787
     1.93880
     1.07843
    -0.30771
    -0.37343
    -0.54670
    -1.15015
    -1.75957
    -1.66995
    -1.81932
    -2.82905
    -4.44223
    -5.21298
    -5.78655
    -5.53561
    -3.35483
    -0.65424
     1.28158
    -0.74984
    -1.81932
    -2.64981
    -2.54824
    -1.62813
    -0.89921
    -0.09262
     0.28379
     0.66618
     1.00076
     1.05453
     1.52057
     1.41899
     1.29950
     1.05453
     0.88724
     0.93504
     1.04259
     0.66618
     0.62435
     0.60045
     0.39134
     0.34354
     0.35549
     0.37939
     0.25392
     0.15832
     0.05675
     0.44511
     0.35549
     0.25989
     0.04480
     0.03285
     0.17027
     0.20612
     0.21807
     0.29574
     0.22404
     0.16430
     0.33159
     0.43914
     0.46901
     0.17027
     0.11052
     0.42121
     0.49888
     0.30769
     0.39731
     0.34354
     0.30172
     0.28977
     0.34354
     0.32562
     0.43316
     0.30172
     0.21807
     0.27782
     0.31367
     0.20612
     0.15235
     0.20015
     0.23599
     0.25392
     0.36146
     0.25989
     0.18222
     0.15235
     0.12247
     0.22404
     0.27184
     0.31964
     0.27782
     0.05078
     0.17625
     0.07468
     0.11650
     0.12247
     0.22404
     0.03285
    -0.08067
    -0.16431
    -0.21809
    -0.05677
     0.00895
    -0.11054
    -0.21211
    -0.06872
    -0.12249
    -0.08067
    -0.14041
    -0.07469
    -0.00300
     0.02688
     0.11052
     0.22404
     0.11650
     0.09857
     0.15832
     0.33756
     0.33159
     0.27184
     0.21807
     0.20612
     0.17027
     0.27184
     0.25392
     0.30172
     0.17625
    -0.07469
     0.17027
     0.24794
    -0.12847
    -0.11054
    -0.21809
    -0.23601
    -0.36746
    -0.82154
    -0.88726
    -0.62437
    -0.28978
     0.74982
     0.94699
     0.79762
    -0.00897
     1.09038
     0.08065
     0.29574
     0.65423
     0.80360
     1.02466
     0.87529
     1.82528
     3.12180
     2.90671
     3.36676
     2.66772
     1.07246
     1.38315
    -0.02092
    -1.32342
    -1.03065
    -0.96493
     0.48693
     0.68410
    -0.94701
    -2.42277
    -3.05012
    -1.49668
    -0.78569
    -1.61020
    -2.58409
    -3.13974
    -3.74916
    -2.69163
    -1.37719
    -1.44888
    -1.10235
    -1.80140
    -2.63786
    -1.51461
     0.00298
     0.31367
     0.08663
    -0.52280
    -1.92089
    -2.58409
    -1.57435
    -0.27783
     0.68410
     0.57058
     0.59448
     0.42121
     0.40329
     0.41524
     0.68410
     0.84542
     0.55863
     0.76775
     0.66020
     0.76177
     0.78567
     0.64825
     0.58253
     0.52278
     0.49291
     0.50486
     0.30172
     0.49291
     0.49291
     0.33756
     0.31367
     0.36744
     0.52278
     0.35549
     0.52278
     0.42719
     0.45706
     0.34354
     0.36744
     0.52278
     0.58850
     0.54071
     0.40926
     0.42719
     0.58850
     0.61240
     0.34951
     0.65423
     0.56461
     0.49291
     0.51681
     0.53473
     0.52278
     0.39731
     0.31964
     0.52876
     0.70800
     0.52876
     0.39731
     0.22404
     0.30769
     0.43914
     0.22404
     0.37341
     0.31964
     0.05675
     0.27184
     0.23002
     0.24794
     0.15235
    -0.09859
    -0.05079
     0.02688
     0.14040
     0.09260
    -0.07469
    -0.06872
    -0.07469
    -0.07469
     0.04480
     0.28977
     0.11650
    -0.07469
     0.02090
     0.15832
     0.34354
     0.05675
     0.23002
     0.24794
     0.34951
     0.38536
     0.31367
     0.28977
     0.25989
     0.27782
     0.33159
     0.46901
     0.37341
     0.17027
     0.33756
     0.39731
     0.32562
     0.27184
     0.21807
     0.10455
     0.07468
    -0.09859
    -0.05677
    -0.12847
     0.07468
     0.02688
     0.01493
     0.31964
     0.20015
     0.09857
     0.05675
     0.18820
    -0.23004
     0.05675
     0.45109
     0.45109
     0.26587
     0.09857
    -0.34356
     0.18820
     0.93504
     2.41678
     3.21739
     2.86488
     1.87905
     0.07468
     0.73787
     1.43692
     0.60643
    -0.19419
     0.10455
     0.46303
     0.29574
     0.36744
    -0.67814
    -1.51461
    -1.54448
    -1.04260
    -0.79764
    -1.12625
    -1.64008
    -2.27938
    -2.42874
    -1.48473
    -0.48695
     0.02090
    -0.28978
    -0.68412
    -1.23977
    -1.41901
    -1.63410
    -1.54448
    -1.01870
    -0.85141
    -1.06650
    -1.41901
    -1.31744
    -2.32120
    -2.51836
    -2.05233
    -1.81334
    -1.32939
    -0.97091
    -0.80959
    -0.51085
    -0.70802
    -0.14041
    -0.12249
    -0.15834
     0.02090
     0.14637
    -0.13444
     0.05078
     0.37939
     0.73190
     1.06051
     0.95296
     1.01869
     0.97089
     0.73190
     0.71995
     0.67813
     0.72592
     0.89919
     0.58850
     0.63630
     0.47498
     0.54071
     0.60045
     0.54071
     0.52278
     0.68410
     0.57058
     0.54071
     0.51681
     0.34951
     0.39731
     0.35549
     0.51681
     0.66618
     0.43914
     0.49888
     0.63630
     0.58850
     0.64825
     0.76177
     0.55266
     0.49291
     0.59448
     0.66618
     0.77970
     0.59448
     0.47498
     0.55266
     0.74385
     0.76177
     0.59448
     0.36146
     0.27782
     0.23599
     0.31964
     0.47498
     0.23599
    -0.15236
    -0.14041
    -0.01495
     0.24197
    -0.00300
    -0.14041
    -0.28978
    -0.24796
     0.00298
     0.05675
    -0.12249
    -0.12847
    -0.17626
    -0.07469
     0.28379
     0.36146
     0.14040
     0.10455
    -0.07469
     0.17625
     0.11052
     0.27184
     0.12247
     0.31367
     0.34354
     0.46303
     0.03883
     0.45706
     0.27184
     0.21807
     0.22404
     0.33756
     0.11650
     0.01493
     0.08663
    -0.00300
    -0.42123
    -0.65424
    -0.55267
    -0.23004
    -0.25394
     1.46679
     1.65201
     0.67813
    -0.70204
    -1.56838
     0.63630
     2.31521
     3.39066
     4.07178
     3.02620
     2.90073
     1.64006
     1.58031
     1.41899
     0.61240
     1.11428
     1.53251
     0.61838
    -1.15612
    -1.97466
    -3.09792
    -4.84852
    -4.34664
    -2.27340
    -2.04039
    -2.54824
    -3.13376
    -3.39068
    -3.80891
    -3.42653
    -2.29730
    -1.35926
    -0.10457
     0.34354
     0.95894
     1.02466
     0.76177
     0.28977
     0.36744
     2.90073
     2.08219
     1.71176
     1.47874
     0.79762
     0.32562
     0.56461
     1.08441
     0.69605
     0.43914
     0.63033
     0.89919
     0.94101
     0.46303
     0.05675
    -0.10457
    -0.02689
     0.03883
    -0.18224
    -0.28978
    -0.39135
    -0.19419
    -0.33758
    -0.49890
    -0.41525
    -0.57657
    -0.63034
    -0.46903
     0.08663
     0.20612
     0.00298
    -0.15236
    -0.03287
    -0.12847
    -0.01495
     0.21807
     0.22404
     0.42719
     0.69008
     0.72592
     0.95894
     0.73190
     0.61838
     0.41524
     0.53473
     0.48096
     0.51681
     0.47498
     0.53473
     0.53473
     0.42121
     0.42719
     0.37939
     0.40926
     0.45109
     0.33756
     0.23599
     0.26587
     0.30769
     0.23599
     0.20612
     0.25392
     0.23002
     0.15832
     0.24794
     0.28379
     0.20015
     0.16430
     0.24197
     0.20612
     0.25392
     0.20612
     0.31367
     0.37341
     0.25392
     0.38536
     0.46303
     0.24794
     0.18222
     0.03883
    -0.00897
     0.15235
     0.09260
    -0.12249
    -0.33758
    -0.25991
    -0.09262
    -0.00897
    -0.21809
    -0.31966
    -0.23004
    -0.18224
    -0.14639
    -0.06274
    -0.03884
    -0.08664
    -0.17626
     0.21210
     0.42719
     0.15832
     0.03883
    -0.04482
    -0.02689
     0.02090
     0.00298
    -0.00897
    -0.06274
    -0.15834
    -0.25394
    -0.53475
    -0.56462
    -0.88128
    -1.07248
    -1.55046
    -1.91492
    -2.82905
    -3.21741
    -1.21587
     2.17181
     2.48847
     1.92685
     1.91490
     1.90892
     0.46901
     2.64979
     2.42873
     1.37717
     1.65201
     1.69981
     2.12401
     2.67369
     2.38690
     0.46303
    -0.14041
    -0.34953
    -1.92686
    -2.79918
    -2.98440
    -3.50420
    -4.40041
    -3.59979
    -3.10986
    -2.01051
    -1.20989
    -1.25769
    -1.06650
    -0.86336
    -1.52656
    -1.38316
    -1.09040
     1.37717
     2.36300
     1.14416
     0.64825
     1.05453
     1.43692
     1.12026
     0.86932
     1.43692
     1.23378
     0.73190
     0.00298
     0.72592
     1.15611
     0.85737
     0.58253
     0.15832
    -0.00897
    -0.02092
    -0.28978
    -0.06274
    -0.13444
    -0.27783
    -0.23601
    -0.27186
    -0.05677
    -0.24199
    -0.46305
    -0.13444
     0.18820
     0.03883
    -0.00300
     0.11052
     0.00298
     0.08065
     0.25989
     0.37939
     0.49291
     0.42121
     0.38536
     0.34951
     0.51083
     0.61838
     0.42719
     0.28977
     0.30769
     0.34951
     0.25392
     0.39731
     0.33756
     0.21807
    -0.01495
     0.06273
     0.25392
     0.25392
     0.30172
     0.15235
     0.09857
     0.17625
     0.19417
     0.06273
     0.12845
     0.15832
     0.02090
     0.12845
     0.22404
     0.26587
     0.13442
    -0.01495
     0.00298
     0.19417
     0.32562
     0.11052
     0.09260
     0.03883
     0.11052
     0.03285
     0.15235
     0.20612
     0.03285
     0.09857
     0.05675
     0.03883
    -0.04482
    -0.11652
    -0.12249
     0.07468
     0.09260
     0.19417
     0.14040
     0.04480
    -0.07469
    -0.03287
    -0.00897
     0.22404
     0.31964
     0.09857
     0.20612
     0.12845
     0.00298
     0.10455
     0.14637
     0.09857
     0.08065
     0.11650
    -0.10457
     0.23599
    -0.02092
    -0.22406
    -0.46305
    -0.42720
    -0.64229
    -0.88726
    -1.00078
    -1.33536
    -1.70580
    -1.78347
    -1.35329
    -0.63034
     0.74385
     1.75358
     3.14570
     2.70954
     1.82528
     0.90517
     0.96491
     3.58185
     3.65355
     1.35327
     1.56836
     2.29728
     2.35703
     1.14416
     0.55266
     0.08065
    -1.13222
    -0.97688
    -1.18600
    -1.92089
    -2.23755
    -2.64981
    -2.91270
    -2.75138
    -2.56019
    -2.04636
    -1.82529
    -1.01870
     0.06870
    -0.26588
    -0.76776
    -2.28535
    -1.17405
     0.17625
    -0.00300
    -0.61839
    -0.95896
    -0.33758
    -0.17626
    -0.33161
     0.33756
     0.23002
    -0.09262
    -0.25991
     0.04480
     0.73190
     0.57655
     0.30172
     0.34354
     0.11052
    -0.18821
    -0.13444
    -0.03287
    -0.20016
    -0.11054
     0.04480
     0.06870
    -0.17029
    -0.54072
    -0.15236
     0.20612
     0.40926
     0.40329
     0.37939
     0.32562
     0.53473
     0.62435
     0.76775
     0.79165
     0.83347
     1.07246
     0.94101
     0.91712
     1.10831
     0.82749
     0.61838
     0.69605
     0.79762
     0.74385
     0.39134
     0.42719
     0.42719
     0.60045
     0.48693
     0.31964
     0.28379
     0.43316
     0.42121
     0.48693
     0.46901
     0.49291
     0.11650
     0.39134
     0.36744
     0.36744
     0.22404
     0.09260
     0.19417
     0.29574
     0.30769
     0.21807
     0.20015
     0.07468
     0.08663
     0.11650
     0.36146
     0.22404
     0.00298
     0.17027
     0.31964
     0.39134
     0.31964
     0.24197
     0.16430
     0.20612
     0.39731
     0.31367
     0.17027
     0.38536
     0.18820
     0.27782
     0.31367
     0.61240
     0.17027
    -0.00897
     0.15235
     0.17027
     0.01493
    -0.02092
    -0.02092
    -0.11652
     0.03285
    -0.12847
    -0.37940
    -0.37343
    -0.55865
    -0.77374
    -0.66022
    -0.67814
    -1.24574
    -1.48473
    -1.29354
    -1.88504
    -2.10013
    -1.28159
    -0.24796
     1.31742
     2.68564
     2.45860
     2.08817
     0.52876
     0.37939
     1.30547
     0.45706
     0.42121
     1.37717
     2.27936
     2.60199
     1.25768
     1.03661
     1.04856
     0.14040
    -1.38316
    -1.83127
    -1.82529
    -2.08221
    -1.93284
    -1.18002
    -0.61839
    -0.40928
    -0.34953
    -0.51682
    -0.95896
    -1.23379
    -0.95896
    -1.00078
    -0.81556
    -0.21809
     0.22404
    -0.34356
    -0.69607
    -1.38316
    -1.50863
    -1.00078
    -0.36746
    -0.57060
    -0.67814
    -0.22406
    -0.19419
    -0.74984
    -0.75581
    -0.30771
    -0.14041
    -0.14639
    -0.66619
    -0.15834
     0.67813
     0.61838
     0.18222
     0.21210
     0.20612
     0.05078
     0.14040
     0.39731
     0.41524
     0.23002
     0.25392
     0.19417
     0.28977
     0.25392
     0.23002
     0.21807
     0.13442
     0.22404
     0.13442
     0.30172
     0.16430
     0.11650
     0.17625
     0.38536
     0.44511
     0.14040
     0.34951
     0.31964
     0.51083
     0.33159
     0.41524
     0.32562
     0.52278
     0.42719
     0.44511
     0.35549
     0.17625
     0.06273
     0.06870
     0.26587
     0.22404
     0.15832
     0.20612
     0.28379
     0.29574
     0.18222
     0.08065
     0.01493
     0.10455
     0.12845
     0.25989
     0.11052
     0.04480
    -0.02092
    -0.09859
     0.03883
     0.18222
     0.00298
    -0.21809
    -0.12249
     0.00298
     0.04480
    -0.15236
    -0.18224
    -0.19419
    -0.18821
     0.03285
     0.05675
    -0.10457
    -0.03884
    -0.09859
    -0.12847
     0.18222
     0.08663
     0.00895
     0.06870
     0.21210
     0.15832
     0.42719
     0.24197
     0.17625
     0.35549
     0.17027
     0.35549
     0.33159
     0.33159
     0.12247
     0.00895
     0.29574
     0.11650
     0.13442
    -0.13444
    -0.43318
    -0.79764
    -1.00078
    -1.15612
    -1.09040
    -0.48695
     0.69605
     2.60199
     3.18752
     1.74761
     0.12845
     0.91114
     1.83125
     1.29950
     0.71397
     0.56461
     0.66618
     1.07843
     1.06648
     1.04259
    -0.02092
    -0.46305
     0.23599
    -0.97091
    -2.59604
    -2.51239
    -1.77750
    -1.89102
    -2.07026
    -1.35926
    -1.26964
    -1.20392
    -1.07248
    -1.09637
    -0.76776
    -0.70204
    -1.08443
    -0.83349
    -0.66022
    -0.55267
    -0.76776
    -1.69385
    -1.55046
    -0.99480
    -0.75581
    -0.40928
    -0.18821
     0.11650
     0.22404
     0.21210
    -0.52877
    -0.59450
    -0.25394
     0.09260
     0.49291
     0.61838
     0.55266
     0.63033
     0.42719
     0.37341
     0.24197
     0.30769
     0.47498
     0.20015
     0.04480
     0.17625
     0.12845
     0.31367
     0.31964
     0.40926
     0.34354
     0.44511
     0.24197
     0.28977
     0.36744
     0.40926
     0.37939
     0.55266
     0.73190
     0.82152
     0.52876
     0.67813
     0.71995
     0.51681
     0.61240
     0.60643
     0.69605
     0.60045
     0.74982
     0.66020
     0.78567
     0.71397
     0.67215
     0.55266
     0.73190
     0.57058
     0.61240
     0.68410
     0.85737
     0.58850
     0.69605
     0.69008
     0.73190
     0.77372
     0.85139
     0.66618
     0.64825
     0.60643
     0.54668
     0.41524
     0.58850
     0.57058
     0.56461
     0.53473
     0.52876
     0.43316
     0.45109
     0.25392
     0.25392
     0.22404
     0.30769
     0.24197
     0.17027
     0.18820
     0.20015
     0.06870
     0.25392
     0.20015
    -0.02092
    -0.23601
    -0.30771
    -0.24199
    -0.30173
    -0.30173
    -0.48695
    -0.46903
    -0.55865
    -0.60645
    -0.75581
    -0.97091
    -1.12027
    -1.22782
    -1.43096
    -1.62813
    -1.92089
    -2.11208
    -1.23977
    -0.32563
     0.72592
     1.55641
     1.72968
     3.19349
     1.72371
     0.11650
    -0.28978
     0.76177
     1.19793
     2.56017
     3.02023
     2.26143
     1.19793
     0.33756
    -0.02092
    -1.45486
    -1.98064
    -1.44291
    -0.88128
    -1.00675
    -1.66398
    -2.61396
    -3.16364
    -2.59006
    -1.61618
    -1.41304
    -1.19795
    -0.69009
    -0.83349
    -0.34953
    -0.30771
    -0.09859
    -0.33758
    -0.22406
    -0.55865
    -0.98883
    -0.31966
     0.45706
     0.83944
     0.79762
    -0.14639
     0.14637
     0.12845
     0.27184
    -0.01495
     0.52278
     0.64825
     0.38536
     0.34951
     0.20612
     0.38536
     0.62435
     0.99479
     1.38912
     1.03661
     0.85139
     0.57655
     0.79165
     0.67215
     0.66020
     1.26365
     1.07843
     0.67813
     0.67813
     0.72592
     0.57058
     0.39731
    -0.18821
    -0.01495
    -0.15236
    -0.11054
    -0.15236
    -0.51682
    -0.29576
    -0.28978
    -0.34953
    -0.05677
     0.03883
    -0.02092
     0.34951
     0.54668
     0.34951
     0.40926
     0.53473
     0.48096
     0.50486
     0.87529
     1.00076
     0.83347
     0.68410
     0.62435
     0.41524
     0.48096
     0.40926
     0.34354
     0.48693
     0.40329
     0.25392
     0.23599
     0.08663
     0.14040
     0.25392
     0.35549
     0.38536
     0.11650
     0.05675
     0.09857
     0.21210
     0.17625
     0.16430
     0.01493
    -0.09859
     0.08663
     0.09857
     0.02688
    -0.09262
    -0.19419
    -0.06872
     0.10455
     0.13442
    -0.12249
    -0.13444
    -0.22406
    -0.11054
    -0.28978
    -0.02689
    -0.10457
    -0.22406
    -0.27783
    -0.07469
    -0.12847
    -0.16431
    -0.37343
    -0.43318
    -0.37343
    -0.31368
    -0.45110
    -0.44513
    -0.66022
    -0.69607
    -1.15015
    -1.43096
    -1.89699
    -2.10013
    -2.36900
    -1.95076
    -1.16807
     0.31964
     3.29507
     6.27646
     3.54003
    -0.81556
    -0.86336
     1.42497
     2.18376
     2.07622
     1.72371
     2.48250
     2.88878
     1.78943
    -0.14041
    -0.82751
    -0.91116
    -0.71399
    -0.86336
    -2.33315
    -4.16142
    -4.83059
    -2.83503
    -1.99259
    -1.61618
    -1.55046
    -1.71177
    -1.50266
    -1.00078
    -0.51085
    -0.25991
    -0.12249
     0.34951
     0.20612
    -0.34356
    -0.31966
    -1.05455
    -0.88726
    -0.42720
    -0.51085
    -0.78569
    -0.75581
    -0.19419
    -0.41525
    -0.58852
    -0.79166
    -1.06053
    -0.94103
    -1.04858
    -0.67814
    -0.23004
     0.30172
     0.60643
     0.33159
     0.61240
     0.45109
     0.43914
     0.34354
     0.28977
     0.39731
     0.53473
     0.48693
     0.23002
    -0.16431
    -0.09859
     0.12247
     0.40926
     0.39731
     0.18820
    -0.12249
    -0.08067
     0.16430
    -0.00300
     0.20015
     0.50486
     0.51681
     0.49888
     0.83944
     0.84542
     0.72592
     0.64825
     0.87529
     1.06051
     1.01271
     0.82749
     0.99479
     0.80957
     0.87529
     0.91712
     0.97089
     0.91114
     0.88724
     0.64228
     0.76177
     0.55266
     0.37341
     0.71995
     0.80957
     0.69008
     0.42719
     0.24794
     0.31367
     0.41524
     0.42719
     0.20612
     0.10455
     0.05675
     0.11052
     0.03285
     0.25989
     0.24197
     0.00895
     0.11052
     0.08663
     0.14637
     0.12247
    -0.17626
    -0.06274
     0.02688
    -0.04482
     0.13442
    -0.08067
    -0.24796
    -0.21211
    -0.12847
    -0.16431
    -0.05677
    -0.37343
    -0.73789
    -0.82154
    -0.93506
    -0.89921
    -0.93506
    -1.06053
    -1.10235
    -1.13820
    -1.25769
    -1.16210
    -0.97688
    -0.58255
     0.21210
     1.35327
     2.11207
     2.15389
     0.78567
    -0.19419
     1.48472
     3.11582
     2.07622
     1.41302
     1.33535
     1.13221
    -0.08664
     0.57655
     1.03661
     0.79762
     0.11650
    -0.66022
    -1.01870
    -1.95674
    -1.93284
    -1.99856
    -2.16585
    -2.15988
    -1.26964
    -0.53475
    -0.79764
    -0.72594
    -0.48098
    -0.32563
    -0.66619
    -0.66619
    -0.98883
    -0.85141
     0.08065
     0.24794
    -0.54670
    -0.51085
    -0.45110
    -1.04260
    -0.75581
    -1.19197
    -0.40928
    -0.11054
    -0.97091
    -1.58033
    -1.68787
    -1.23977
    -1.48473
    -1.41901
    -1.12027
    -1.16807
    -1.30549
    -1.25769
    -0.83946
    -0.40928
    -0.42123
    -0.46305
    -0.73192
    -0.59450
    -0.25394
    -0.04482
     0.09857
     0.06273
     0.00298
     0.08065
     0.09857
     0.34951
     0.30172
     0.14040
     0.25989
     0.23002
     0.07468
    -0.08067
    -0.14041
    -0.08067
    -0.19419
    -0.02689
    -0.06872
    -0.03287
    -0.24199
    -0.44513
    -0.59450
    -0.06274
     0.00895
     0.07468
    -0.03884
     0.06273
    -0.02689
    -0.06274
     0.06870
     0.11650
     0.24197
     0.45109
     0.56461
     0.24794
     0.16430
     0.11650
     0.12247
     0.61838
     1.12623
     1.13818
     0.73787
     0.50486
     0.33159
     0.46901
     0.61838
     0.69605
     0.77372
     0.71397
     0.63630
     0.48693
     0.60045
     0.63630
     0.48693
     0.50486
     0.64228
     0.39731
     0.31964
     0.43316
     0.23002
     0.36744
     0.40329
     0.43914
     0.51083
     0.60045
     0.50486
     0.40926
     0.33756
     0.25392
     0.26587
     0.17027
     0.35549
     0.40329
     0.37341
     0.36744
     0.48693
     0.38536
     0.13442
     0.14040
     0.29574
     0.32562
     0.42719
     0.36744
     0.40329
     0.17625
     0.23002
     0.19417
     0.27184
     0.50486
     0.30172
     0.25392
     0.12845
    -0.00300
    -0.02689
     0.06273
     0.17027
    -0.09859
    -0.17626
    -0.30173
    -0.40330
    -0.39733
    -0.67814
    -0.74984
    -0.76179
    -0.54670
     0.67813
     1.05453
    -0.57060
     0.35549
     2.05232
     2.20766
     2.79916
     1.66396
     1.40704
     2.84696
     2.69759
     1.49069
     1.73566
     1.89697
     1.62214
     1.61019
     0.54071
    -0.89921
    -1.52656
    -2.90672
    -3.46835
    -3.76111
    -3.46835
    -3.67747
    -3.73124
    -3.99413
    -3.80294
    -3.45043
    -3.45640
    -3.09194
    -2.63786
    -1.92089
    -1.10832
    -0.69009
    -0.37343
     0.09260
     0.16430
     0.64825
     0.28977
     0.71397
     1.58031
     1.35327
     1.23378
     1.06051
     0.79165
     0.27782
     0.06273
     0.11650
     0.28977
     0.28379
     0.08065
     0.25392
     0.40329
     0.57058
     0.39731
     0.28379
     0.21807
     0.20612
     0.19417
     0.34354
     0.45109
     0.50486
     0.48693
     0.57655
     0.75580
     0.78567
     0.57058
     0.63630
     0.50486
     0.49291
     0.40329
     0.38536
     0.40329
     0.46901
     0.46303
     0.39134
     0.39731
     0.37341
     0.34354
     0.29574
     0.28977
     0.40329
     0.34354
     0.20015
     0.34354
     0.48693
     0.46901
     0.37939
     0.40329
     0.40926
     0.28379
     0.15235
     0.19417
     0.16430
     0.38536
     0.27782
     0.26587
     0.51083
     0.08065
     0.15235
    -0.12249
    -0.17029
    -0.24796
    -0.23601
    -0.24199
    -0.05079
    -0.19419
    -0.31368
    -0.36148
    -0.37343
    -0.14041
    -0.30173
    -0.24199
     0.14040
     0.11052
     0.23599
     0.37939
     0.27782
     0.25392
     0.27782
     0.44511
     0.55266
     0.65423
     0.46901
     0.44511
     0.49291
     0.37341
     0.39731
     0.30172
     0.40329
     0.34354
     0.08663
     0.15832
     0.21210
     0.23599
     0.12845
     0.05078
     0.09857
     0.07468
     0.34951
     0.13442
    -0.03287
     0.19417
     0.28379
     0.05675
     0.28379
     0.17027
     0.10455
     0.09857
     0.09857
     0.13442
     0.00895
    -0.03287
     0.20015
     0.28379
    -0.00300
     0.04480
    -0.17029
    -0.18821
    -0.09859
    -0.29576
    -0.28978
    -0.34953
    -0.52280
    -0.39135
    -0.31966
    -0.26588
     0.48096
     0.66618
     1.16805
     0.66618
    -0.18224
     1.79540
     1.71176
     1.40107
     0.86334
     0.74982
     0.68410
     1.50264
     0.86932
     0.05675
     1.38315
     1.59226
     0.00298
    -0.40330
    -0.88726
    -1.52058
    -2.97842
    -2.30925
    -2.46459
    -3.24728
    -3.31898
    -3.98815
    -3.47432
    -2.03441
    -2.30327
    -2.98440
    -2.44069
    -2.33912
    -2.23158
    -2.13598
    -1.43096
    -0.85738
    -0.08067
     0.28379
     0.60045
     0.72592
     0.92309
     1.03661
     0.94101
     1.00674
     1.03064
     0.78567
     0.64228
     0.45706
     0.37341
     0.33756
     0.20015
    -0.05677
     0.13442
     0.20612
     0.26587
     0.20612
     0.09260
     0.24794
     0.24794
     0.30172
     0.53473
     0.40329
     0.29574
     0.34951
     0.37341
     0.44511
     0.23599
     0.21210
     0.38536
     0.33756
     0.33756
     0.26587
     0.20015
     0.04480
     0.15235
     0.09857
     0.18222
     0.20015
     0.00298
     0.15235
     0.20612
     0.20015
     0.12845
     0.06870
     0.20015
     0.14637
     0.45109
     0.15832
     0.13442
     0.16430
     0.41524
     0.48693
     0.33159
     0.24197
     0.04480
     0.02688
     0.46901
     0.42121
     0.34951
     0.17625
     0.28977
     0.39134
     0.36744
     0.37939
     0.51083
     0.37341
     0.37341
     0.27782
     0.39134
     0.26587
    -0.07469
    -0.24199
     0.00895
     0.21210
     0.21807
    -0.00897
    -0.30173
    -0.14041
    -0.11054
    -0.14639
    -0.18821
    -0.28978
    -0.38538
    -0.21211
    -0.12847
     0.25989
     0.15832
    -0.10457
     0.23002
     0.11052
     0.20612
     0.02688
     0.18222
     0.28977
     0.27184
     0.35549
     0.24197
     0.18222
     0.10455
     0.11650
     0.09260
     0.28379
     0.30172
     0.00298
     0.05078
     0.02090
     0.03285
     0.07468
    -0.02092
    -0.14041
    -0.09859
    -0.00897
    -0.12847
    -0.11652
    -0.19419
    -0.28978
    -0.34356
    -0.11054
    -0.09262
    -0.43318
    -0.60645
    -0.54670
    -0.36746
    -0.17626
    -0.55267
    -0.48098
     0.11650
     0.74385
     1.25170
     0.85737
     0.66618
     0.90517
     1.80138
     2.45263
     3.91644
     3.43248
     2.90073
     1.36522
     0.12845
     0.88724
     0.03285
     0.16430
     2.55420
     1.93880
     0.42719
    -1.69982
    -3.65357
    -3.58187
    -2.85295
    -3.28911
    -3.62369
    -3.24131
    -3.65357
    -4.71707
    -4.74097
    -4.06582
    -3.42653
    -1.91492
    -2.21963
    -2.20170
    -2.72151
    -3.02024
    -3.36080
    -1.73567
    -0.50487
    -0.13444
     0.40329
     0.68410
     0.63630
     0.24794
     0.44511
     0.63033
     1.18598
     1.38912
     1.34132
     1.66396
     1.68786
     1.69981
     1.66993
     1.42497
     1.33535
     1.48472
     1.25170
     1.48472
     1.15013
     0.89919
     0.80360
     0.93504
     1.02466
     0.75580
     0.65423
     0.59448
     0.45706
     0.33756
     0.30172
     0.17625
     0.18820
     0.15235
     0.08663
     0.30769
     0.14040
     0.03285
     0.11650
     0.11052
     0.17027
     0.14040
     0.23599
     0.24197
     0.21210
     0.31367
     0.15832
     0.18820
     0.15235
     0.24197
     0.18222
     0.31964
     0.38536
     0.20612
     0.12845
     0.18820
     0.28379
     0.21807
     0.14040
     0.12845
     0.14637
     0.09260
     0.24794
     0.13442
     0.05078
     0.04480
    -0.08067
     0.29574
     0.39134
     0.15235
     0.20015
     0.20612
     0.27184
     0.27184
     0.25392
     0.27782
     0.56461
     0.55266
     0.53473
     0.22404
     0.18222
     0.05675
     0.02688
    -0.04482
     0.24794
     0.33159
    -0.01495
    -0.02092
    -0.07469
    -0.08664
    -0.11054
    -0.15236
    -0.05079
     0.09260
     0.21210
     0.18820
     0.18222
     0.20015
     0.25392
     0.26587
     0.61240
     0.59448
     0.31964
     0.46901
     0.38536
     0.34951
     0.24197
     0.21807
     0.36146
     0.24794
     0.18820
     0.23599
     0.23599
     0.23599
     0.12247
    -0.08664
     0.18820
     0.23002
     0.09260
    -0.05079
     0.10455
     0.15832
     0.21210
     0.03883
     0.10455
     0.14040
    -0.03287
    -0.03884
    -0.02689
    -0.06872
    -0.00300
    -0.24796
    -0.31966
    -0.18821
    -0.36148
    -0.46903
    -0.54670
    -0.58852
    -0.49890
    -0.54072
    -0.48098
    -0.53475
    -0.69009
    -0.97091
    -1.47876
    -1.91492
    -1.32342
     0.16430
     3.94034
     6.31829
     3.62368
     2.58407
     0.79165
     2.23753
     2.85293
     2.08817
     1.37717
     2.37495
     4.71706
     3.30701
     0.37341
    -1.61020
    -1.03065
    -0.06872
    -1.78347
    -2.81113
    -2.70358
    -2.99037
    -3.18156
    -3.51017
    -2.40484
    -1.38316
    -1.61020
    -1.19197
    -0.87531
    -0.70204
    -0.79166
    -0.34953
    -0.18224
     0.38536
     0.45706
     0.24197
     0.08065
    -0.17626
    -0.27186
    -0.46305
    -0.42123
    -0.37940
    -0.54670
    -0.48098
    -0.32563
    -0.23601
    -0.45708
    -0.28978
    -0.11054
    -0.11054
    -0.21211
    -0.11054
     0.08065
     0.15235
     0.12247
     0.11650
     0.19417
     0.18222
     0.06273
     0.09260
     0.27184
     0.19417
     0.09260
     0.04480
     0.09857
    -0.07469
    -0.05677
    -0.02092
     0.28379
     0.29574
     0.15832
     0.09857
     0.09857
     0.27184
     0.24197
     0.23002
     0.24794
     0.39731
     0.39731
     0.18820
     0.48693
     0.51083
     0.66020
     0.36146
     0.50486
     0.46303
     0.25392
     0.20612
     0.20015
     0.18820
     0.37939
     0.17625
     0.30769
     0.31367
     0.25989
     0.08065
     0.06870
     0.01493
    -0.11054
    -0.34953
    -0.37940
    -0.27186
    -0.39733
    -0.44513
    -0.51682
    -0.38538
    -0.49890
    -0.75581
    -0.69607
    -0.67814
    -0.61839
    -0.67814
    -0.60645
    -0.58255
    -0.48098
    -0.28978
    -0.47500
    -0.20016
    -0.09859
    -0.05079
     0.08065
     0.12247
     0.03285
     0.08663
     0.03883
     0.17625
     0.41524
     0.28379
     0.23599
     0.24794
     0.22404
     0.30172
     0.17027
     0.28977
     0.30769
     0.01493
     0.12247
     0.11650
     0.20015
    -0.00300
    -0.05677
     0.09260
     0.16430
     0.09260
     0.15832
    -0.06872
    -0.03884
     0.09260
    -0.02092
     0.17625
     0.23002
    -0.11652
     0.08663
     0.20612
     0.21807
     0.12845
     0.00298
     0.10455
    -0.11054
    -0.27186
    -0.52280
    -0.88726
    -0.71399
    -0.30771
    -0.60645
    -1.34134
    -2.72748
    -4.16142
    -4.26299
    -3.32496
    -1.80737
     0.68410
     2.24351
     2.48847
     1.58031
     1.12623
     1.95672
     0.60045
    -0.42123
    -1.04858
     0.68410
     1.12623
     3.55795
     4.11361
     3.70732
     2.87683
     0.83347
    -1.63410
    -2.50044
    -3.33691
    -2.50044
    -1.44291
    -1.93881
    -1.79542
    -0.40330
     0.22404
     0.30172
    -0.25394
    -0.39733
    -0.11054
    -0.33161
     0.29574
     0.76177
     1.30547
     1.66993
     1.43692
     1.35925
     1.37717
     1.01869
     1.10831
     1.14416
     1.38315
     1.22183
     1.14416
     1.19793
     0.92309
     0.46901
     0.51083
     0.67215
     0.67813
     0.61838
     0.28977
     0.38536
     0.49291
     0.52278
     0.47498
     0.29574
     0.23002
     0.11052
     0.21210
     0.00895
     0.25392
    -0.00897
    -0.17029
     0.08065
     0.14040
     0.05078
     0.03285
    -0.11652
    -0.12249
    -0.07469
    -0.00300
    -0.05079
    -0.15236
    -0.08664
    -0.11652
    -0.09262
     0.16430
     0.11052
    -0.11652
    -0.14041
    -0.02689
     0.00298
     0.02688
    -0.24199
    -0.02092
     0.03285
     0.17027
     0.09260
     0.05675
    -0.01495
     0.12247
    -0.00897
     0.23002
     0.25392
     0.17625
     0.06273
     0.11052
     0.28977
     0.19417
     0.09857
     0.08663
     0.20015
     0.21210
     0.25989
     0.10455
     0.00298
     0.02688
     0.07468
     0.05675
     0.14637
     0.00298
    -0.06872
     0.02688
     0.14637
     0.14637
    -0.09859
    -0.08664
     0.03883
    -0.00897
     0.19417
     0.13442
     0.05078
     0.01493
     0.14040
     0.12247
     0.42719
     0.17027
     0.10455
     0.16430
     0.33159
     0.37939
     0.33159
     0.22404
     0.30769
     0.46303
     0.68410
     0.52876
     0.54668
     0.51681
     0.63033
     0.38536
     0.76177
     0.48096
     0.35549
     0.28379
     0.10455
    -0.40330
    -0.43318
    -0.61242
    -0.10457
    -0.03287
    -0.20016
    -0.73789
    -2.17183
    -3.59382
    -4.62148
    -4.83059
    -3.39665
    -2.04039
    -1.46681
    -1.84919
    -1.53253
    -0.00897
     0.59448
     0.60045
    -0.86933
     0.40329
     0.74385
     0.76775
    -1.90297
    -1.75957
    -0.12249
     3.03815
     2.71551
     1.49667
     0.32562
    -0.97688
    -1.44888
    -1.41304
    -1.76555
    -2.20768
    -1.86712
    -0.73192
     0.49888
     1.03064
     1.57434
     1.91490
     1.81333
     1.96867
     2.28533
     2.56615
     2.64979
     2.39288
     2.51835
     2.51237
     2.48250
     2.45263
     2.09414
     1.86710
     1.78943
     1.60421
     1.29352
     0.98284
     0.73787
     0.68410
     0.45109
     0.54071
     0.49291
     0.18820
     0.03285
    -0.00300
    -0.13444
    -0.09859
    -0.25991
    -0.32563
    -0.25991
    -0.04482
    -0.09262
    -0.11652
    -0.19419
    -0.20016
    -0.23004
     0.03883
     0.24794
     0.18820
     0.12845
     0.06870
     0.18222
     0.23599
     0.39134
     0.22404
     0.19417
     0.33756
     0.43914
     0.30769
     0.31367
     0.16430
     0.21807
     0.17027
     0.48693
     0.30172
     0.14637
     0.10455
     0.15832
     0.21807
     0.11052
     0.08663
     0.11052
     0.12247
     0.14040
     0.06870
     0.20612
     0.02090
     0.01493
    -0.03287
     0.20015
     0.20612
    -0.00300
    -0.02092
     0.09857
     0.15832
     0.15832
     0.09857
     0.16430
     0.12845
     0.34354
     0.25989
     0.20612
     0.17625
     0.08663
     0.09857
     0.24197
     0.45109
     0.34951
     0.22404
     0.10455
     0.12247
     0.18222
     0.21807
     0.07468
     0.03285
     0.12247
     0.17027
     0.03285
     0.02688
    -0.05677
    -0.04482
    -0.15834
     0.13442
     0.09260
    -0.12249
    -0.06274
    -0.12847
    -0.08664
     0.02688
    -0.08067
     0.00895
    -0.05079
     0.06273
     0.10455
     0.05078
     0.06273
     0.02688
    -0.03884
     0.18820
     0.31964
     0.36146
     0.34951
     0.46303
     0.66020
     0.89919
     0.95296
     0.89322
     0.97686
     1.61616
     2.04037
     2.48847
     2.01049
     1.05453
    -0.87531
    -2.82905
    -4.34664
    -5.18908
    -5.14725
    -3.88061
    -2.56019
    -1.37121
    -1.53253
    -1.56838
    -4.20922
    -4.91424
    -3.40263
    -3.80891
    -1.79542
    -2.41082
    -1.75360
    -0.49293
     1.69981
     2.32118
     2.15986
     1.58031
     1.79540
     0.59448
    -0.76776
    -0.64229
    -0.01495
    -0.00300
    -0.00300
     0.27782
     0.71397
     0.91712
     1.04259
     1.10831
     1.43692
     1.26963
     1.07246
     1.10233
     1.13221
     1.32340
     1.56239
     1.31742
     1.34132
     1.23378
     0.95894
     0.91114
     0.79165
     0.43316
     0.61240
     0.25392
     0.36146
     0.34354
     0.30769
     0.25989
     0.30172
     0.23599
     0.23002
    -0.00300
     0.08663
     0.14637
     0.18222
     0.11650
     0.18222
     0.11052
     0.14040
     0.08663
     0.11650
     0.25392
     0.30172
     0.26587
     0.36744
     0.25392
     0.28379
     0.28379
     0.33159
     0.36146
     0.27184
     0.34354
     0.28977
     0.37939
     0.20015
     0.22404
     0.13442
     0.42121
     0.33159
     0.22404
     0.30172
     0.28977
     0.18820
     0.20612
     0.21807
     0.18820
     0.26587
     0.28379
     0.15235
     0.33159
     0.28977
     0.30172
     0.14637
     0.37939
     0.30172
     0.08065
     0.23599
     0.18820
     0.20015
     0.12247
     0.17027
     0.21807
     0.26587
     0.20015
     0.08065
     0.06870
     0.20015
     0.11052
    -0.05079
     0.03883
     0.24197
     0.12247
     0.01493
     0.17625
     0.05675
     0.09260
     0.08663
     0.14040
     0.12247
     0.09857
    -0.01495
     0.05675
     0.06273
     0.02090
     0.03285
    -0.03287
     0.03285
    -0.05079
    -0.09859
    -0.11054
    -0.02689
    -0.12249
    -0.07469
    -0.12249
    -0.05677
     0.02688
     0.02090
     0.00895
    -0.06872
     0.05078
     0.15235
    -0.08067
     0.02688
    -0.12847
    -0.06274
     0.08663
    -0.02092
    -0.14041
    -0.17029
    -0.30771
    -0.27186
    -0.00300
     1.06051
     1.68188
     1.66993
     0.96491
     0.61240
     1.65798
     2.47055
     2.92463
     1.86710
    -0.79166
    -1.98064
    -1.06650
     0.46303
     0.82749
     0.58253
     0.56461
    -0.49293
    -1.79542
    -2.21963
    -1.64605
    -3.25326
    -3.74916
    -3.28313
    -1.95076
    -0.70802
    -0.81556
    -2.45862
    -2.90075
    -2.81710
    -2.63189
    -2.48252
    -2.59604
    -1.44291
    -0.97688
    -1.42499
    -1.82529
    -1.90297
    -1.37719
    -0.81556
    -0.24796
     0.05078
     0.50486
     0.79762
     1.23378
     1.21585
     1.26963
     1.10233
     1.58629
     1.31145
     1.46679
     1.20390
     1.19195
     1.14416
     0.94101
     0.61838
     0.57655
     0.62435
     0.36744
     0.47498
     0.46303
     0.33756
     0.06273
    -0.03287
     0.03285
     0.21807
     0.25989
     0.14637
     0.07468
     0.10455
     0.13442
     0.21210
     0.32562
     0.30172
     0.11052
     0.18820
     0.36146
     0.36146
     0.26587
     0.28977
     0.22404
     0.33756
     0.57655
     0.40926
     0.31964
     0.11052
     0.28977
     0.33756
     0.30172
     0.40926
     0.23002
     0.20015
     0.30769
     0.16430
     0.18222
     0.10455
     0.03883
     0.12247
     0.13442
     0.22404
     0.08065
     0.02688
    -0.00300
     0.04480
     0.00298
     0.28379
     0.07468
     0.03285
     0.09260
     0.27782
     0.27184
     0.06870
    -0.00300
     0.08065
     0.27782
     0.33756
     0.27184
     0.14637
     0.11650
     0.20015
     0.16430
     0.38536
     0.23002
     0.12845
     0.15235
     0.17625
     0.33159
     0.20612
     0.07468
     0.09260
     0.09857
     0.11650
     0.03285
    -0.15834
    -0.20614
    -0.17626
    -0.39135
    -0.47500
    -0.82154
    -1.05455
    -1.00675
    -0.31966
     0.45706
     0.83347
     0.70800
     0.32562
    -0.73192
     1.55044
     3.39664
     3.65355
     2.27338
     2.17779
     1.36522
     0.80360
     1.61616
     1.87905
     1.64603
     1.10831
     1.06648
     0.83347
     0.09260
    -0.23601
    -0.63632
    -1.38316
    -2.05831
    -2.26743
    -2.05233
    -1.77750
    -1.07845
    -0.28978
     0.41524
    -0.11652
    -0.06274
     0.70800
    -0.01495
    -1.18600
    -1.38316
    -0.61242
     0.13442
    -0.15834
    -0.28381
    -0.58255
    -0.15236
    -0.34356
    -1.53851
    -1.64605
    -1.43096
    -1.44888
    -1.58630
    -1.25769
    -0.78569
    -0.72594
    -0.92908
    -0.74984
    -0.69607
    -0.50487
    -0.12847
    -0.36746
    -0.44513
    -0.32563
    -0.34953
    -0.29576
    -0.13444
    -0.07469
    -0.46903
    -0.40330
     0.32562
     0.93504
     1.17403
     0.63033
     0.44511
     0.14637
    -0.21809
    -0.09262
     0.49888
     0.55266
     0.80360
     1.46082
     1.66396
     1.61616
     1.05453
     0.51681
     0.48693
     0.63630
     0.72592
     0.76177
     0.91114
     1.12026
     1.08441
     1.04856
     0.94699
     0.63630
     0.62435
     0.45109
     0.44511
     0.48096
     0.21807
    -0.11652
    -0.04482
     0.15832
     0.15235
     0.08065
    -0.17626
    -0.02689
    -0.16431
     0.02688
     0.03883
    -0.01495
    -0.20016
    -0.14041
    -0.21211
     0.00895
     0.11650
    -0.18821
    -0.10457
    -0.05079
     0.00895
    -0.05079
    -0.14041
    -0.19419
    -0.12249
    -0.08067
     0.04480
     0.02090
    -0.05677
    -0.24796
    -0.21211
    -0.09859
     0.02090
     0.00298
    -0.20016
    -0.23601
    -0.08067
    -0.09859
    -0.02092
    -0.23004
    -0.15236
    -0.13444
     0.02090
    -0.11652
    -0.11054
    -0.17626
    -0.20016
    -0.28978
    -0.05079
    -0.20614
    -0.22406
    -0.33758
    -0.27186
    -0.49293
    -0.67217
    -1.16210
    -1.46681
    -1.49668
    -1.26367
    -0.19419
     0.55863
     2.06427
     1.83723
     2.14791
     4.49002
     2.56615
    -0.48695
    -1.06053
    -0.69009
     0.84542
     2.62589
     3.94631
     2.50042
     0.05675
     0.45706
    -0.00300
    -0.41525
    -1.35926
    -1.64605
    -2.15988
    -1.32939
    -0.88726
    -1.41304
    -1.06053
    -0.83946
    -0.47500
    -0.14639
    -0.05079
    -0.11652
     0.03285
    -0.55267
    -0.99480
    -0.48098
    -0.91713
    -1.01273
    -1.24574
    -1.43694
    -1.04260
    -1.30549
    -1.47876
    -1.50863
    -1.56241
    -2.07026
    -1.35926
    -0.94701
    -0.42123
    -0.08664
    -0.48098
    -0.31966
    -0.27783
    -0.06274
     0.28379
     0.21807
     0.54071
     0.91114
     0.60045
     0.54668
     0.33756
     0.15235
    -0.30173
    -0.37343
    -0.41525
    -0.78569
    -0.71399
    -0.57657
    -0.31966
    -0.11652
    -0.03287
    -0.21809
    -0.07469
     0.37341
     0.36744
     0.29574
     0.28379
     0.45706
     0.74982
     0.64228
     1.03064
     0.84542
     0.69008
     0.20015
     0.06870
    -0.02689
     0.23599
     0.20612
     0.32562
     0.43914
     0.36744
     0.14040
     0.25392
     0.21807
     0.46303
     0.48096
     0.51083
     0.80957
     1.06051
     1.12026
     1.06648
     1.06051
     0.85737
     0.77970
     0.48693
     0.94101
     0.82152
     0.67215
     0.73190
     0.37939
     0.60045
     0.48096
     0.56461
     0.58253
     0.60045
     0.45109
     0.56461
     0.54668
     0.36146
     0.36744
     0.27782
     0.42719
     0.55266
     0.36744
     0.28977
     0.25989
     0.19417
     0.10455
     0.03285
    -0.01495
     0.05078
    -0.02689
    -0.17626
    -0.20016
    -0.23601
    -0.41525
    -0.40330
    -0.44513
    -0.40330
    -0.56462
    -0.57657
    -0.73789
    -0.88128
    -1.03065
    -1.43694
    -1.48473
    -1.61618
    -1.20392
    -0.26588
     0.60643
     1.04259
     0.75580
    -0.64229
    -0.67217
     1.60421
     3.12777
     3.34286
     2.92463
     2.51237
     2.44068
     1.83125
     1.43692
     1.46082
     2.84098
     1.99257
     0.86334
     0.95894
     1.28755
     0.63033
    -0.51085
    -1.49071
    -2.07623
    -1.74762
    -1.36524
    -1.41901
    -1.98661
    -2.08818
    -2.26145
    -2.45264
    -1.84919
    -0.97688
    -1.12027
    -2.48252
    -2.91867
    -2.48849
    -2.07026
    -2.38095
    -2.55421
    -1.74165
    -1.15612
    -1.09040
    -1.22782
    -1.60423
    -1.52058
    -1.33536
    -1.03065
    -0.80959
    -0.19419
    -0.32563
    -0.08067
    -0.20016
    -0.27783
    -0.40330
     0.08663
     0.14637
     0.00298
     0.15832
     0.20015
     0.04480
    -0.16431
    -0.23601
    -0.12249
    -0.13444
    -0.01495
    -0.20016
    -0.11054
     0.06870
     0.06870
    -0.24199
    -0.00300
    -0.08664
    -0.04482
     0.03883
     0.20015
     0.25989
     0.08065
     0.06870
     0.17625
     0.14637
     0.34354
     0.23002
     0.30172
     0.38536
     0.33159
     0.24197
     0.23002
     0.15235
     0.24794
     0.32562
     0.36744
     0.30769
     0.05675
     0.03883
     0.20612
     0.34951
     0.36146
     0.38536
     0.47498
     0.34354
     0.42719
     0.22404
     0.42121
     0.71995
     0.48693
     0.42121
     0.39731
     0.43914
     0.32562
     0.11650
     0.55863
     0.74385
     0.26587
     0.18222
     0.31367
     0.25392
     0.37341
     0.69008
     0.62435
     0.54668
     0.33159
     0.26587
     0.39731
     0.47498
     0.67215
     0.46901
     0.48096
     0.59448
     0.74982
     0.52278
     0.31964
     0.14637
    -0.16431
    -0.00300
     0.11052
     0.21210
    -0.12847
    -0.34953
    -0.22406
    -0.14639
    -0.50487
    -0.89921
    -1.03663
    -0.83349
    -0.35551
     0.45109
     1.58629
     2.80514
     2.89476
     1.81333
     0.82152
     2.38093
     3.67147
     3.03815
    -0.58255
    -1.31744
     1.31145
     2.90671
     3.39664
     1.94477
     0.25392
    -0.24796
    -1.09040
    -1.29354
    -1.09637
    -0.98285
    -1.06650
    -1.19795
    -1.23977
    -0.64229
    -0.45110
    -0.45110
    -0.26588
    -0.55865
    -0.75581
    -1.00078
    -1.66995
    -1.61618
    -1.07845
    -1.47278
    -1.93284
    -1.83127
    -1.62813
    -2.48252
    -2.42874
    -2.62591
    -2.47654
    -1.28159
    -0.81556
    -0.98285
    -1.03663
    -1.33536
    -1.32342
    -0.57657
    -0.39135
    -0.34953
     0.36744
     0.45109
     0.66020
     0.49888
     0.72592
     0.76775
     0.81554
     0.79165
     0.90517
     0.88127
     0.95894
     0.91114
     1.04856
     1.10233
     1.00076
     0.83347
     0.72592
     0.58850
     0.43914
     0.34354
     0.60045
     0.60643
     0.37341
     0.17027
     0.31964
     0.36146
     0.29574
     0.14040
     0.06273
     0.17625
     0.23599
     0.30172
     0.00298
     0.04480
     0.08663
     0.18222
     0.18820
     0.39134
     0.04480
    -0.04482
     0.07468
     0.23599
     0.20612
     0.00298
    -0.08067
     0.04480
     0.18222
     0.24794
     0.18222
     0.21210
     0.00895
     0.13442
     0.13442
     0.25392
     0.30769
    -0.03884
     0.09260
     0.22404
     0.31367
     0.18820
    -0.00897
     0.13442
     0.09857
     0.24197
     0.15235
     0.02688
    -0.08664
    -0.14639
    -0.12847
     0.04480
     0.14637
    -0.06872
    -0.14041
    -0.15236
    -0.13444
    -0.24199
    -0.24796
    -0.21809
    -0.15834
     0.02688
     0.15235
     0.10455
    -0.03287
     0.43914
     1.41899
    -0.08664
     0.01493
     0.22404
     0.45109
     0.60643
     0.61240
     0.92309
     0.55863
     0.15235
    -0.14639
    -0.01495
     0.01493
    -0.14639
    -0.08067
    -0.12847
    -0.34356
    -0.55267
    -0.43915
    -0.42720
    -0.64229
    -0.36148
    -0.28978
     0.02090
    -0.34356
    -0.66022
    -0.51085
    -0.33758
    -0.06274
     0.95296
     2.17181
     2.56017
     2.16584
     1.97465
     0.43316
     1.00076
     0.79165
     0.29574
     0.37939
     1.15013
     1.79540
     1.26365
     1.31742
     0.91114
     1.45484
     0.07468
    -1.26964
    -1.06650
    -0.88128
    -1.37121
    -1.89102
    -1.86114
    -1.32342
    -1.20989
    -1.87309
    -2.21963
    -2.11806
    -3.37873
    -4.47211
    -4.49003
    -3.45043
    -2.87685
    -3.52212
    -3.24728
    -2.93660
    -2.51239
    -2.68566
    -2.25548
    -1.75360
    -1.25172
    -0.83946
    -0.33758
    -0.05677
     0.18222
     0.37341
     0.44511
     0.74982
     0.96491
     0.71397
     0.83347
     0.64228
     0.55266
     0.52876
     0.73190
     0.77372
     0.48096
     0.39134
     0.46901
     0.55863
     0.36744
     0.35549
     0.35549
     0.31367
     0.26587
     0.39134
     0.24197
     0.27782
     0.25392
     0.21807
     0.42719
     0.52278
     0.43914
     0.31964
     0.33159
     0.33159
     0.46303
     0.28977
     0.40329
     0.40926
     0.46901
     0.55863
     0.42121
     0.56461
     0.30172
     0.28977
     0.17027
     0.51083
     0.41524
     0.28379
     0.22404
     0.23599
     0.20015
     0.18820
     0.17027
     0.17027
     0.06273
     0.17625
     0.17027
     0.33756
    -0.03884
     0.01493
     0.00895
     0.33756
     0.34951
     0.20015
     0.24197
     0.10455
     0.30769
     0.39731
     0.31964
     0.29574
     0.39134
     0.36744
     0.21210
     0.23002
     0.29574
     0.24794
     0.03883
     0.26587
     0.33159
     0.09857
     0.05675
    -0.00897
     0.02090
     0.02688
     0.00298
    -0.00300
     0.13442
     0.08663
     0.05078
     0.10455
     0.12845
     0.15235
     0.09260
    -0.02689
     0.28379
     0.14637
     0.08065
     0.07468
     0.07468
     0.15832
     0.07468
     0.00895
     0.08663
    -0.06872
    -0.22406
    -0.00897
     0.05675
     0.07468
    -0.02689
    -0.20016
     0.04480
     0.05675
    -0.02092
    -0.03287
    -0.08067
     0.08663
     0.06273
     0.08065
     0.03883
     0.07468
     0.23599
     0.15832
     0.17625
     0.00298
    -0.25394
    -0.15834
     0.59448
     0.97686
     1.71176
     1.37120
     0.00298
    -0.21211
     0.40926
     1.15611
     2.13596
     1.93880
     2.47652
     2.61992
     2.14791
     2.23156
     1.28755
     1.71176
     2.79319
     0.74385
    -2.11806
    -0.69009
     1.18598
     1.04259
    -0.48695
    -2.99634
    -3.34885
    -2.33315
    -2.33315
    -3.46835
    -3.31898
    -3.06207
    -4.24507
    -3.91646
    -3.83281
    -3.40263
    -3.00829
    -1.80737
    -0.47500
    -0.83946
    -1.00675
    -1.12027
    -0.77971
    -0.15236
     0.17625
     0.37341
     0.63033
     1.06648
     1.22183
     1.17403
     0.89322
     1.16208
     1.02466
     0.68410
     0.79165
     0.74385
     0.55863
     0.54071
     0.51083
     0.52278
     0.53473
     0.42121
     0.35549
     0.40926
     0.28977
     0.39134
     0.20612
     0.40926
     0.34951
     0.34951
     0.43316
     0.51083
     0.38536
     0.33159
     0.27184
     0.32562
     0.51083
     0.37939
     0.47498
     0.43914
     0.52876
     0.44511
     0.36146
     0.31367
     0.30172
     0.11052
     0.36146
     0.44511
     0.48693
     0.35549
     0.30769
     0.25989
     0.39731
     0.52278
     0.34951
     0.32562
     0.37341
     0.43914
     0.36146
     0.30769
     0.53473
     0.37341
     0.25392
     0.37939
     0.52278
     0.40926
     0.17625
     0.24794
     0.36744
     0.32562
     0.26587
     0.12247
     0.20015
     0.17027
     0.30172
     0.00895
     0.25392
     0.26587
     0.04480
     0.24197
     0.22404
     0.21807
     0.07468
     0.03883
     0.11650
     0.13442
     0.08065
     0.17027
    -0.04482
     0.08663
     0.11052
    -0.02092
     0.02090
     0.08663
    -0.17029
    -0.02689
    -0.03884
    -0.03287
    -0.11054
    -0.19419
    -0.12249
    -0.06872
    -0.09262
    -0.14041
    -0.15236
    -0.30771
    -0.40330
    -0.30771
    -0.37940
    -0.13444
    -0.23004
    -0.40330
    -0.25991
    -0.08067
     0.01493
     0.00895
     0.02090
     0.06870
    -0.01495
     0.09857
     0.01493
     0.16430
     0.25392
     0.33159
     0.24197
     0.26587
     0.04480
    -0.06274
    -0.03884
    -0.29576
    -0.40330
    -0.35551
    -0.32563
    -0.37343
    -0.24199
    -0.56462
    -0.91116
    -0.01495
     0.80957
     0.58253
     2.66174
     2.07622
     1.40704
     1.24573
     1.47277
     1.32340
     1.42497
     3.09790
     3.94631
     4.16140
     2.99035
     2.40483
     2.14791
     0.24794
    -0.36746
    -1.16807
    -1.81334
    -2.27340
    -3.06207
    -2.44667
    -2.40484
    -4.08972
    -4.78279
    -5.11738
    -5.66706
    -6.25258
    -4.93216
    -4.32274
    -3.91048
    -3.00829
    -2.72748
    -2.42874
    -2.13001
    -1.55643
    -1.16210
    -0.97091
    -0.02689
     1.32937
     1.79540
     1.50264
     0.76775
     0.48693
     0.81554
     0.92309
     1.02466
     1.06051
     1.08441
     0.98881
     0.77970
     0.39731
     0.51681
     0.52278
     0.21210
     0.17625
     0.12247
     0.07468
    -0.14041
    -0.25394
    -0.09262
     0.05675
    -0.03287
    -0.06872
    -0.20614
    -0.13444
    -0.09859
    -0.05677
    -0.06872
     0.14637
    -0.03884
     0.00895
     0.19417
     0.23599
     0.20612
     0.13442
     0.14040
     0.21807
     0.40329
     0.31964
     0.21210
     0.10455
     0.11650
     0.16430
     0.08663
     0.28977
     0.17625
     0.02090
     0.00895
     0.16430
     0.10455
     0.07468
    -0.19419
    -0.02689
     0.02688
     0.08663
    -0.01495
    -0.08067
    -0.15834
    -0.14639
    -0.05677
     0.02688
    -0.11054
    -0.23004
    -0.17029
    -0.04482
    -0.08067
    -0.14639
    -0.34953
    -0.25991
    -0.19419
    -0.06872
    -0.12847
    -0.15236
    -0.26588
    -0.11054
    -0.27186
     0.07468
     0.09260
    -0.12249
    -0.20016
    -0.00300
     0.04480
     0.03285
    -0.02092
    -0.00300
     0.04480
     0.22404
     0.26587
     0.12845
     0.06273
     0.09857
     0.05675
     0.14040
     0.33756
     0.18222
     0.12845
     0.19417
     0.30172
     0.14637
     0.13442
     0.01493
     0.14637
     0.00895
     0.05675
     0.01493
    -0.06872
    -0.18821
    -0.11652
     0.15832
     0.36146
     0.06870
    -0.06872
     0.02688
    -0.03287
     0.17625
    -0.14639
    -0.52280
    -0.40928
     0.14040
     0.95296
     1.27560
     0.04480
     0.00895
    -0.02092
     0.25392
     1.02466
     2.40483
     3.12180
     3.28312
     2.18974
     1.41899
     0.70800
    -0.59450
    -0.97091
    -0.58255
     0.96491
     0.62435
     0.59448
    -0.57657
    -1.86712
    -2.51836
    -1.70580
    -1.29952
    -2.18378
    -2.70956
    -2.66176
    -2.50044
    -1.85517
    -0.88726
    -0.56462
    -0.42720
    -0.99480
    -1.65203
    -1.45486
    -0.55865
    -0.63034
    -0.20614
    -0.08664
    -0.60047
    -1.14417
    -1.33536
    -0.83946
    -0.74386
    -0.78569
     0.08065
     0.24794
     0.51681
     0.46303
     0.40926
     0.37939
     0.38536
     0.44511
     0.30769
     0.42121
     0.76775
     0.91114
     0.66020
     0.63630
     0.69008
     0.63630
     0.51681
     0.49888
     0.28977
     0.29574
     0.29574
     0.20612
     0.15235
     0.09857
    -0.00897
    -0.03287
     0.21807
     0.26587
     0.00298
     0.00895
    -0.06274
     0.08663
     0.08663
     0.03883
     0.06273
     0.04480
     0.14040
     0.18820
     0.15235
     0.24197
     0.20015
     0.06870
     0.17625
     0.23002
     0.05078
    -0.00300
     0.06870
     0.09857
     0.08065
    -0.00897
    -0.09859
     0.08065
    -0.04482
    -0.02092
    -0.06274
    -0.00897
    -0.08664
    -0.15236
    -0.14639
     0.08065
     0.03285
    -0.06872
    -0.02689
    -0.07469
    -0.01495
    -0.11652
    -0.08067
    -0.06872
    -0.04482
    -0.11652
     0.04480
    -0.03287
    -0.15236
    -0.20614
    -0.17029
     0.09857
     0.12247
     0.05078
    -0.02092
    -0.16431
     0.02090
    -0.03884
     0.02688
     0.01493
     0.05675
     0.02090
     0.07468
     0.06273
     0.06273
     0.07468
    -0.03287
    -0.05677
     0.09857
     0.01493
     0.04480
     0.15832
    -0.07469
    -0.36746
    -0.63632
    -0.43318
    -0.35551
    -0.56462
    -0.61242
    -0.12847
    -0.14041
     0.56461
     0.42121
    -0.43318
    -0.83349
     0.01493
     0.89919
     1.35925
     1.78943
     2.12401
     2.66772
     2.50640
     2.45263
     1.72371
     0.33159
     0.35549
     0.46901
     0.39134
     0.85139
    -0.43915
    -0.71399
    -0.86933
    -1.80140
    -2.47654
    -2.90075
    -2.87088
    -2.50044
    -2.11208
    -2.31522
    -2.41679
    -1.93881
    -1.56241
    -1.23379
    -1.47876
    -1.01273
    -0.82751
    -0.57657
    -0.44513
    -0.30771
    -0.27186
    -0.56462
    -1.14417
    -1.09637
    -0.43318
    -0.97688
    -1.45486
    -1.63410
    -1.56838
    -1.45486
    -1.08443
    -0.76776
    -0.80959
    -0.82154
    -0.94701
    -1.05455
    -0.82154
    -0.73192
    -0.91116
    -0.63034
    -0.19419
     0.40926
     0.54071
     0.29574
     0.58850
     0.52278
     0.33756
     0.62435
     0.45109
     0.54071
     0.79165
     1.13818
     1.06648
     1.03661
     0.94699
     0.78567
     0.58850
     0.48693
     0.58253
     0.57655
     0.37939
     0.37341
     0.25392
     0.24794
     0.21210
     0.19417
     0.26587
     0.39134
     0.12247
     0.23002
     0.25392
     0.40329
     0.34354
     0.38536
     0.41524
     0.49888
     0.52278
     0.41524
     0.43316
     0.48096
     0.45109
     0.38536
     0.43316
     0.66020
     0.38536
     0.31367
     0.27184
     0.31964
     0.32562
     0.22404
     0.21807
     0.25392
     0.21210
     0.25989
     0.17625
     0.15235
    -0.00300
     0.03883
     0.04480
     0.03285
     0.03883
    -0.01495
     0.06273
     0.02688
    -0.03287
    -0.11054
    -0.00897
     0.02688
     0.10455
     0.02090
    -0.03884
     0.00298
     0.03883
    -0.02689
    -0.03884
     0.15235
     0.09857
    -0.17029
    -0.00300
    -0.00300
     0.05675
    -0.12249
    -0.04482
    -0.05079
     0.06273
     0.03883
    -0.02092
    -0.13444
     0.02688
    -0.05079
     0.01493
     0.05675
     0.00895
    -0.14639
    -0.05677
    -0.03287
     0.02090
    -0.08067
    -0.20016
    -0.14041
    -0.40928
    -0.55865
     0.04480
     0.06870
    -0.48098
    -0.48695
    -0.25394
     0.53473
     0.72592
     0.31367
     0.18820
     0.61240
     1.02466
     1.32937
     2.54822
     2.87683
     3.65355
     2.00452
     0.24794
     0.46303
    -0.87531
    -0.10457
     0.74982
     1.10233
    -0.67814
    -2.07026
    -2.21365
    -0.89921
    -1.09637
    -1.68787
    -2.48252
    -3.38470
    -3.59382
    -2.35107
    -1.80140
    -1.34134
    -2.29730
    -2.41679
    -0.74984
    -0.08067
     0.22404
     0.15235
    -0.18821
    -1.23977
    -1.40109
    -1.16807
    -0.74386
    -1.06650
    -0.11652
     0.39134
     0.63630
     0.06870
    -0.09262
    -0.44513
    -0.67814
    -0.60645
    -0.29576
     0.03285
    -0.11054
     0.07468
     0.50486
     0.80957
     0.70800
     0.38536
     0.34951
     0.55266
     0.76775
     1.00076
     0.91712
     1.05453
     1.00674
     0.97686
     1.19793
     1.19195
     0.97686
     0.88127
     0.91712
     0.67813
     0.67215
     0.55266
     0.41524
     0.34354
     0.49291
     0.45109
     0.24197
     0.28977
     0.09260
     0.25392
     0.18222
     0.36744
     0.38536
     0.12247
     0.16430
     0.24197
     0.33756
     0.12247
     0.02688
     0.24197
     0.33756
     0.27782
     0.15832
     0.16430
     0.11052
     0.19417
     0.19417
     0.21807
     0.16430
    -0.08664
    -0.09859
    -0.31368
    -0.05079
     0.03285
    -0.18821
    -0.18224
    -0.18821
    -0.20614
    -0.26588
    -0.28381
    -0.41525
    -0.33161
    -0.39733
    -0.30173
    -0.23004
    -0.49890
    -0.48695
    -0.25991
    -0.30771
    -0.26588
    -0.25991
    -0.34356
    -0.35551
    -0.28978
    -0.34356
    -0.32563
    -0.28381
    -0.30173
    -0.23601
    -0.16431
    -0.08067
    -0.11652
    -0.29576
    -0.19419
    -0.20614
    -0.10457
    -0.12249
    -0.21809
    -0.20614
    -0.16431
    -0.23004
    -0.18821
    -0.54072
    -0.84544
    -1.07845
    -1.00675
    -0.71399
    -0.75581
    -0.09262
     0.33159
    -1.29354
    -0.66022
    -0.15236
     0.83347
     0.20015
     0.12845
     0.74385
     0.69008
     1.72968
     3.33689
     3.65952
     3.49821
     3.39664
     1.98062
     2.39288
     2.27936
     1.68786
     1.68188
     1.38912
     0.79762
     0.14637
    -0.00897
    -0.77374
    -2.61994
    -3.18156
    -4.57368
    -6.14504
    -4.16142
    -2.90075
    -2.44667
    -3.20546
    -4.29287
    -4.20922
    -3.78501
    -2.65578
    -1.52656
     0.18820
     0.70800
     0.14637
     0.23002
     0.37939
    -0.33758
     2.07622
     2.45263
     2.15986
     2.02842
     1.69383
     0.92309
     0.27184
     0.34951
     0.61838
     0.14637
    -0.47500
    -0.20016
    -0.09859
    -0.21809
    -0.42123
    -1.17405
    -1.46681
    -0.98883
    -1.05455
    -1.02468
    -0.94701
    -0.85141
    -0.74984
    -0.63034
    -0.42123
    -0.29576
    -0.29576
    -0.23004
     0.17625
     0.21210
     0.36744
     0.24197
     0.42719
     0.42719
     0.37341
     0.48693
     0.55266
     0.63630
     0.52876
     0.41524
     0.38536
     0.38536
     0.33159
     0.28977
     0.14637
     0.24794
     0.36146
     0.21210
     0.12247
     0.11052
     0.01493
     0.15235
     0.17027
     0.19417
    -0.05079
     0.02090
     0.06870
     0.11650
     0.09260
    -0.02092
    -0.09859
     0.03285
     0.06870
    -0.01495
     0.09260
    -0.03884
    -0.21809
    -0.23601
     0.05675
    -0.02689
    -0.12847
    -0.20614
    -0.18821
     0.02688
    -0.09262
    -0.17029
    -0.24796
    -0.11054
    -0.11652
     0.02688
     0.03285
     0.02688
    -0.12847
    -0.11054
     0.03883
     0.18820
    -0.13444
    -0.05079
    -0.11652
    -0.08067
    -0.08664
    -0.12847
    -0.11652
    -0.30173
    -0.37940
    -0.26588
    -0.32563
    -0.50487
    -0.66619
    -0.75581
    -0.43915
    -0.25394
    -0.30771
    -0.51085
    -0.54670
    -0.60645
    -0.62437
    -0.70204
    -0.97091
    -1.01870
    -0.73789
    -0.41525
    -0.33758
     0.86334
     0.16430
    -1.49071
    -1.22782
    -0.66022
     0.85139
     0.31964
     0.05078
     0.31964
     0.36744
     0.88127
     2.60797
     3.28312
     2.92463
     3.10985
     1.01271
    -0.37343
    -0.49890
     0.17027
     1.02466
     1.51459
     0.91712
    -0.91713
    -3.10986
    -2.97842
    -2.91270
    -4.49601
    -5.06361
    -2.73943
    -2.29132
    -1.97466
    -2.17183
    -2.97245
    -2.87685
    -1.65203
    -1.25769
    -0.24796
     0.69605
     1.46679
     1.66396
     1.57434
     1.26365
     0.76177
     2.21364
     2.52432
     2.12999
     1.68786
     1.47277
     0.95296
     0.43914
     0.26587
     0.17027
     0.04480
     0.08663
     0.33159
     0.42719
     0.18820
    -0.15834
    -0.55267
    -0.76179
    -0.74386
    -0.83946
    -1.05455
    -1.01273
    -1.06650
    -1.07845
    -1.03663
    -1.12625
    -0.95896
    -0.43915
    -0.34356
    -0.88726
    -1.33536
    -1.46083
    -1.37719
    -1.01273
    -0.52280
     0.29574
     0.77970
     0.24197
    -0.08067
     0.00895
     0.12845
     0.37341
     0.33159
     0.89919
     1.06648
     1.03064
     0.97686
     1.03064
     0.76177
     0.77372
     0.52278
     0.45109
     0.48693
     0.37341
     0.27184
     0.17027
     0.05078
    -0.02092
    -0.28978
    -0.17029
    -0.20614
    -0.34356
    -0.45708
    -0.32563
    -0.62437
    -0.31966
    -0.43915
    -0.42123
    -0.40330
    -0.40330
    -0.37940
    -0.49890
    -0.34953
    -0.31966
    -0.40928
    -0.27783
    -0.31368
    -0.19419
    -0.21211
    -0.27186
    -0.15236
    -0.06274
    -0.14041
    -0.16431
    -0.14041
     0.11052
    -0.03287
    -0.08067
     0.01493
    -0.05079
    -0.05079
    -0.02092
     0.08065
     0.15235
    -0.11054
     0.08663
     0.03883
    -0.02689
    -0.12249
    -0.19419
     0.08065
    -0.05079
    -0.00300
    -0.24796
    -0.36746
    -0.37343
    -0.56462
    -0.69009
    -0.66022
    -0.70802
    -0.84544
    -0.63034
    -0.56462
    -0.60645
    -0.59450
    -1.07845
    -1.41304
    -1.23379
    -0.25991
    -0.11054
    -0.57060
     0.25392
     1.09636
     0.85139
     2.34508
     3.70732
     3.43248
     2.71551
     1.48472
     1.38315
     2.33313
     2.04037
     2.04634
     2.05232
     1.45484
     0.66020
     0.00298
    -2.41679
    -2.99634
    -2.48849
    -4.04193
    -4.25104
    -2.39290
    -1.81932
    -1.76555
    -1.91492
    -3.12181
    -3.54005
    -2.64383
    -1.29354
    -0.54670
     0.06273
     0.50486
     0.75580
     0.56461
     0.51681
     1.00076
     1.28755
     0.41524
     0.21210
     0.06273
    -0.37940
    -0.21211
     0.13442
    -0.43915
    -0.57060
    -0.46305
    -0.17626
    -0.32563
    -0.48098
    -0.27783
    -0.41525
    -0.50487
    -0.60645
    -0.52280
    -0.55267
    -0.38538
    -0.28381
    -0.18224
    -0.05079
    -0.07469
    -0.26588
    -0.21809
    -0.20614
    -0.19419
    -0.54670
    -0.56462
    -0.13444
    -0.15236
    -0.18224
     0.28379
     0.29574
    -0.05677
     0.12845
     0.19417
     0.29574
     0.37341
     0.36146
     0.60045
     0.70800
     0.77372
     0.89322
     0.81554
     0.77970
     0.73787
     0.55266
     0.56461
     0.39134
     0.22404
     0.20015
     0.25989
     0.23599
     0.09260
     0.07468
     0.11650
     0.02090
     0.14637
     0.04480
     0.09260
     0.05078
     0.03285
    -0.09859
     0.17625
     0.22404
     0.02090
     0.07468
     0.16430
     0.21210
     0.09857
    -0.11054
    -0.12847
     0.10455
     0.04480
    -0.00897
    -0.02092
    -0.28381
    -0.20614
    -0.20614
    -0.05677
    -0.13444
    -0.31368
    -0.28978
    -0.10457
    -0.03287
    -0.05677
    -0.27186
    -0.20614
    -0.08664
     0.00298
     0.13442
     0.10455
     0.05675
    -0.02689
     0.15235
     0.22404
     0.38536
     0.12247
     0.11052
     0.04480
     0.23599
     0.25989
     0.15235
    -0.11054
    -0.06872
    -0.15834
    -0.08664
    -0.17029
    -0.23004
    -0.45708
    -0.72594
    -0.99480
    -0.33161
     0.19417
    -1.06650
    -1.43694
    -0.39733
     1.06051
     1.43094
     0.42719
    -0.55267
    -0.05079
     1.26365
     2.67967
     3.25324
     3.39066
     2.27936
    -0.18821
    -0.73192
    -1.15015
     1.03064
     2.08817
     1.46082
     0.06870
    -2.23755
    -2.91867
    -3.90451
    -4.88437
    -2.32717
    -1.59825
    -1.47278
    -2.06428
    -2.59006
    -3.01427
    -2.53629
    -1.75957
    -0.70802
    -0.06872
     0.34951
     0.24794
     0.23002
    -0.52280
     0.31964
     2.07024
     1.64603
     1.02466
     0.86932
     0.61838
     0.08065
     0.09857
     0.22404
     0.21807
     0.23599
     0.17625
     0.71995
     0.54668
     0.41524
     0.20612
    -0.27783
    -0.23601
    -0.37940
    -0.07469
    -0.17626
    -0.12847
    -0.34953
    -0.42123
    -0.43318
    -0.41525
    -0.57657
    -0.90518
    -0.63632
    -0.46903
    -0.53475
     0.14040
     0.14637
    -0.21809
    -0.26588
    -0.28978
     0.06273
     0.02688
     0.14040
     0.21210
     0.26587
     0.46901
     0.55266
     0.57058
     0.40329
     0.24197
     0.07468
     0.18222
     0.09857
    -0.00897
    -0.02092
    -0.00300
     0.03883
     0.09260
    -0.12249
    -0.09262
    -0.14041
    -0.00897
     0.09857
    -0.00300
    -0.04482
     0.06870
    -0.06274
     0.08663
     0.17625
     0.08065
     0.03285
     0.09260
     0.17625
     0.12845
     0.18222
     0.12247
     0.05675
     0.06273
     0.20612
     0.03883
    -0.06274
    -0.13444
    -0.03287
    -0.02092
     0.02688
    -0.14639
    -0.18821
    -0.09859
    -0.12847
    -0.18224
    -0.13444
    -0.20614
    -0.40928
    -0.54072
    -0.24796
    -0.15834
    -0.18821
    -0.25991
    -0.20614
    -0.08067
    -0.08067
    -0.09262
     0.03883
    -0.06872
     0.11650
     0.21210
     0.20612
     0.24197
     0.27184
     0.22404
     0.42719
     0.64825
     0.57655
     0.39134
     0.47498
     0.34354
     0.43914
     0.44511
     0.36744
     0.21210
     0.11052
     0.11650
    -0.18821
