# Supplementary material for: Software algorithm and hardware design for real-time implementation of new spectral estimator
Source: Biomed Eng Online. 2014 May 9;13:61. doi: 10.1186/1475-925X-13-61 (PMC4057578; doi:10.1186/1475-925X-13-61)
Supplement: Additional file 2 — txtfiles.zip. [file 1475-925X-13-61-S2.zip › FILE174.TXT]

     0.31245
     0.16662
     0.08942
     0.15805
     0.29530
     0.47544
     0.32103
     0.13231
     0.09800
     0.24383
     0.32103
     0.17520
     0.49260
     0.32961
    -0.02210
     0.08942
     0.24383
     0.10658
     0.20094
     0.02937
    -0.01352
     0.05511
     0.04653
    -0.15077
    -0.21082
    -0.35665
    -0.21940
    -0.49391
    -0.25371
    -0.27945
    -0.53680
    -0.34808
    -0.27087
    -0.36523
    -0.28803
    -0.54538
    -0.55395
    -0.36523
    -0.25371
    -0.42528
    -0.57111
    -0.54538
    -0.43386
    -0.33092
    -0.33092
    -0.02210
    -0.44244
    -0.28803
    -0.19367
    -0.10788
    -0.03926
    -0.32234
    -0.15077
     0.11515
     0.30388
     0.38966
     0.26099
     0.13231
     0.26099
     0.21809
     0.43255
     0.55265
     0.37250
     0.15805
     0.39824
     0.52691
     0.71564
     0.32961
     0.19236
     0.32103
     0.47544
     0.69848
     0.33819
     0.19236
     0.21809
     0.42397
     0.19236
     0.64701
     0.49260
     0.20952
     0.32961
     0.32103
     0.58696
     0.41539
     0.20094
     0.24383
     0.37250
     0.71564
     0.84431
     0.36392
     0.42397
     0.57838
     0.60412
     0.72421
     0.82715
     0.51833
     0.54407
     0.60412
     0.61270
     0.62127
     0.45829
     0.33819
     0.45829
     0.56980
     0.55265
     0.26099
     0.10658
     0.17520
     0.02937
    -0.00494
     0.06368
    -0.13362
    -0.42528
    -0.31376
    -0.24514
    -0.60542
    -0.52822
    -0.59685
    -0.44244
    -0.21082
    -0.21940
    -0.27945
    -0.59685
    -0.33950
    -0.08215
    -0.11646
     0.38966
     0.17520
     0.11515
     0.20952
     0.53549
     0.57838
     0.37250
     0.32961
     0.37250
     0.60412
     0.67274
     0.62985
     0.27814
     0.17520
     0.29530
     0.27814
     0.50118
     0.26099
     0.00364
    -0.02210
     0.19236
     0.26099
     0.38966
     0.14947
    -0.03068
     0.20952
     0.37250
     0.50118
     0.49260
     0.22667
     0.41539
     0.32961
     0.72421
     0.75853
     0.46686
     0.34677
     0.16662
     0.11515
    -0.34808
    -0.96571
    -1.50615
    -1.54904
    -1.49757
    -1.72060
    -1.99511
    -2.09805
    -2.56128
    -2.84436
    -2.65564
    -2.08089
    -2.17526
    -2.38113
    -2.17526
    -1.85786
    -1.29169
    -1.03434
    -0.73410
    -0.36523
     0.14947
     0.79284
     0.59554
     0.50976
     0.48402
     0.67274
     0.73279
     1.32470
     1.19602
     0.92152
     0.93867
     0.92152
     1.01588
     0.93009
     0.79284
     0.77568
     0.92152
     1.05019
     0.79284
     0.81000
     0.55265
     0.57838
     0.45829
     0.66417
     0.77568
     0.50118
     0.11515
     0.27814
     0.26956
     0.18378
    -0.01352
    -0.18509
    -0.16793
    -0.00494
    -0.02210
    -0.21940
    -0.45959
    -0.52822
    -0.48533
    -0.45959
    -0.10788
    -0.29661
    -0.64832
    -0.39097
    -0.39097
    -0.05641
    -0.16793
    -0.33950
    -0.21082
    -0.03926
     0.11515
    -0.03068
    -0.12504
    -0.09073
    -0.20224
    -0.05641
     0.18378
     0.35535
    -0.01352
    -0.02210
     0.09800
     0.32961
     0.23525
     0.08084
     0.08084
     0.19236
     0.43255
     0.27814
     0.14947
     0.26099
     0.13231
    -0.10788
     0.08084
     0.65559
     0.65559
     0.60412
     0.60412
     0.63843
     0.83573
     0.63843
     0.43255
     0.56123
     0.94725
     1.06735
     1.23033
     1.20460
     0.94725
     0.69848
     0.94725
     1.08450
     0.96441
     0.70706
     0.87862
     0.84431
     0.87005
     0.65559
     0.61270
     0.87862
     0.96441
     0.94725
     1.05877
     0.61270
     0.62127
     0.60412
     0.37250
     1.45337
     1.52200
     1.44479
     1.21318
     1.41906
     1.41048
     1.49626
     1.29896
     0.99014
     1.16171
     1.29038
     1.62494
     1.43621
     1.17029
     0.81000
     0.81858
     1.36759
     1.11882
     0.71564
     0.61270
     0.85289
     0.96441
     0.69848
    -1.45468
    -1.56620
    -1.84070
    -4.93747
    -7.45092
    -7.36513
    -5.86393
    -3.72793
    -3.05882
    -2.97304
    -4.26836
    -5.88966
    -6.24995
    -5.47791
    -4.26836
    -2.91299
    -1.89217
    -0.57969
     0.45829
     1.32470
     1.86513
     2.27689
     2.66291
     2.91168
     2.70580
     2.39698
     2.58571
     2.34551
     2.35409
     2.42272
     2.12248
     2.04527
     2.21684
     1.90802
     2.10532
     1.93376
     1.92518
     1.67641
     1.67641
     1.53915
     1.26465
     1.00730
     1.18744
     0.96441
     0.62985
     0.61270
     0.41539
     0.39824
     0.26099
     0.20094
     0.16662
    -0.06499
    -0.03926
    -0.12504
    -0.30518
    -0.34808
    -0.36523
    -0.69121
    -0.63974
    -0.52822
    -0.89709
    -0.84562
    -1.06865
    -0.93998
    -1.02576
    -1.25738
    -1.17159
    -1.25738
    -1.23164
    -1.07723
    -0.91424
    -1.06865
    -1.09439
    -1.33458
    -0.91424
    -0.40812
    -0.63116
    -0.54538
    -0.61400
    -0.36523
    -0.44244
     0.00364
     0.13231
     0.29530
     0.22667
     0.43255
     0.46686
     0.44971
     0.63843
     0.59554
     0.37250
     0.85289
     0.97298
     0.84431
     0.79284
     0.73279
     0.53549
     0.64701
     0.64701
     0.64701
     0.51833
     0.62127
     0.41539
     0.39824
     0.40682
     0.27814
    -0.05641
     0.06368
     0.14089
     0.00364
     0.09800
    -0.21940
    -0.21940
    -0.30518
    -0.44244
    -0.08215
    -0.04783
    -0.29661
    -0.38239
    -0.32234
    -0.21940
    -0.09930
    -0.27087
    -0.27945
    -0.09930
    -0.14220
     0.08084
     0.26956
     0.47544
     0.10658
     0.30388
     0.39824
     0.60412
     0.72421
     0.52691
     0.44113
     0.47544
     0.82715
     0.58696
     0.67274
     1.35043
     1.05877
     0.65559
     0.81858
     0.64701
     0.48402
     0.67274
     0.21809
     0.22667
     0.23525
     0.60412
     0.56123
     0.58696
     0.50118
     0.56123
     0.40682
     0.78426
     0.74995
     0.78426
     1.04161
     1.35901
     1.65067
     1.71072
     1.89944
     2.20826
     2.33694
     2.65433
     2.51708
     2.01954
     1.92518
     1.53915
     0.93009
     1.00730
     0.57838
    -0.26229
    -0.74268
    -1.78923
    -2.14094
    -2.75858
    -3.35906
    -3.21323
    -3.12745
    -3.64215
    -3.62499
    -3.53921
    -3.05024
    -2.77574
    -2.86152
    -2.60417
    -2.41545
    -1.93506
    -0.82846
     0.02937
     0.20094
     0.42397
     0.38108
     0.53549
     0.77568
     0.95583
     1.02445
     0.87005
     0.81858
     1.04161
     0.74137
     0.62985
     0.97298
     0.63843
     0.32961
     0.45829
     0.35535
     0.30388
     0.26099
    -0.02210
    -0.04783
    -0.11646
    -0.12504
    -0.32234
    -0.35665
    -0.41670
    -0.37381
    -0.58827
    -0.32234
    -0.25371
    -0.73410
    -0.38239
    -0.41670
    -0.15935
    -0.44244
    -0.52822
    -0.43386
    -0.19367
     0.02079
    -0.09073
    -0.26229
    -0.19367
     0.05511
    -0.06499
     0.20094
     0.14089
     0.08942
     0.01221
     0.30388
     0.26956
     0.27814
     0.03795
     0.22667
     0.57838
     0.44971
     0.42397
     0.25241
     0.29530
     0.41539
     0.34677
     0.26099
     0.64701
     0.37250
     0.35535
     0.44113
     0.63843
     0.56980
     0.23525
     0.15805
     0.33819
     0.59554
     0.38966
     0.22667
    -0.02210
    -0.23656
    -0.25371
    -0.20224
     0.26956
     0.06368
    -0.39097
    -0.48533
    -0.49391
    -0.34808
    -0.55395
    -0.73410
    -0.55395
    -0.48533
    -0.00494
    -0.24514
    -0.30518
    -0.24514
    -0.07357
    -0.08215
     0.21809
     0.17520
    -0.09930
    -0.08215
    -0.12504
    -0.08215
    -0.09930
    -0.35665
    -0.25371
    -0.07357
     0.09800
    -0.12504
    -0.42528
    -0.60542
    -0.67405
    -0.81130
    -0.69121
    -0.46817
    -0.51106
    -0.51964
    -0.51106
    -0.21940
    -0.27087
    -0.37381
    -0.38239
    -0.29661
     0.00364
     0.07226
    -0.08215
    -0.03068
    -0.13362
     0.02079
     0.18378
     0.36392
     0.13231
     0.08084
     0.18378
     0.30388
     0.34677
     0.09800
    -0.00494
     0.11515
     0.41539
     0.46686
     0.33819
     0.09800
     0.07226
     0.20952
     0.20094
     0.48402
     0.35535
    -0.00494
     0.14089
     0.04653
     0.14089
    -0.00494
    -0.09073
    -0.39097
    -0.57969
    -0.45959
    -0.67405
    -1.04292
    -1.11154
    -1.13728
    -1.10297
    -0.58827
    -0.75126
    -1.29169
    -1.37747
    -1.34316
    -0.83704
    -0.67405
    -0.93140
    -0.75126
    -0.81130
    -0.38239
    -0.10788
    -0.39954
    -0.36523
    -0.45959
    -0.27087
     0.17520
     0.50976
     0.03795
    -0.07357
     0.02937
     0.28672
     0.20094
     0.18378
     0.05511
     0.08942
     0.20952
     0.20952
     0.20952
     0.02937
    -0.14220
    -0.25371
    -0.17651
     0.11515
    -0.23656
    -0.61400
    -0.46817
    -0.22798
    -0.21940
    -0.51106
    -0.41670
    -0.35665
    -0.43386
    -0.22798
    -0.21082
    -0.28803
    -0.24514
    -0.30518
    -0.29661
     0.08942
     0.08942
    -0.12504
    -0.10788
    -0.03926
     0.02937
     0.11515
     0.02079
    -0.15077
     0.03795
     0.29530
     0.21809
     0.19236
     0.15805
    -0.13362
     0.12373
     0.29530
     0.35535
     0.08942
    -0.12504
    -0.17651
     0.00364
     0.17520
    -0.05641
    -0.21082
    -0.24514
     0.02079
     0.02079
    -0.08215
    -0.09930
     0.05511
    -0.05641
     0.04653
     0.44113
     0.26099
    -0.09930
     0.08084
     0.10658
     0.25241
    -0.03068
    -0.31376
    -0.05641
    -0.12504
    -0.08215
     0.08942
    -0.17651
    -0.41670
    -0.54538
    -0.67405
    -0.06499
    -0.21940
    -0.39097
    -0.44244
    -0.08215
    -0.13362
    -0.03926
    -0.09930
    -0.09930
    -0.00494
     0.26099
     0.19236
     0.17520
    -0.12504
     0.03795
    -0.22798
     0.18378
     0.38966
     0.08084
    -0.13362
    -0.41670
    -0.22798
    -0.28803
    -0.12504
    -0.17651
    -0.09930
    -0.27945
    -0.11646
    -0.19367
    -0.21082
    -0.32234
    -0.53680
    -0.32234
     0.21809
    -0.09073
    -0.12504
     0.08084
     0.11515
     0.08942
     0.28672
     0.02079
     0.08942
     0.22667
     0.13231
     0.26099
     0.34677
     0.22667
    -0.03068
    -0.06499
     0.40682
    -0.04783
    -0.35665
    -0.39097
    -0.16793
    -0.11646
    -0.09930
    -0.45959
    -0.53680
    -0.85420
    -0.73410
    -0.88851
    -0.94856
    -1.36032
    -1.34316
    -1.53188
    -1.20591
    -1.05150
    -1.36889
    -1.20591
    -1.17159
    -1.03434
    -1.00861
    -1.20591
    -0.96571
    -0.57111
    -0.10788
     0.14089
     0.22667
     0.32961
     0.32103
     0.61270
     0.83573
     1.17029
     1.29038
     1.26465
     1.16171
     1.40190
     1.21318
     1.40190
     1.33327
     1.30754
     1.09308
     1.13597
     0.93009
     1.00730
     0.91294
     0.78426
     0.59554
     0.95583
     0.92152
     0.59554
     0.44971
     0.30388
     0.37250
     0.29530
     0.20952
     0.26099
     0.20952
     0.02079
     0.04653
    -0.07357
    -0.00494
    -0.21082
    -0.50248
    -0.27087
    -0.16793
    -0.55395
    -0.39097
    -0.21940
    -0.51964
    -0.49391
    -0.64832
    -0.21940
    -0.32234
    -0.41670
    -0.30518
    -0.27945
    -0.14220
    -0.45101
    -0.46817
    -0.01352
     0.19236
     0.07226
     0.17520
     0.11515
     0.14947
     0.02937
     0.19236
     0.15805
     0.14089
     0.12373
     0.25241
     0.42397
     0.40682
     0.20094
    -0.08215
     0.15805
     0.38966
     0.29530
     0.17520
     0.08942
    -0.09930
     0.20952
     0.13231
     0.16662
     0.31245
     0.25241
     0.20094
     0.33819
     0.44113
     0.26099
    -0.04783
    -0.15935
     0.21809
     0.20952
     0.10658
     0.41539
     0.18378
     0.21809
     0.16662
     0.26956
     0.30388
     0.44971
     0.31245
     0.51833
     0.46686
     0.80142
     0.73279
     0.44971
     0.74995
     0.94725
     0.85289
     0.96441
     0.87005
     0.84431
     0.85289
     0.80142
     0.72421
     0.81858
     0.74995
     0.63843
     0.59554
     0.77568
     0.50118
     0.42397
     0.43255
     0.38966
     0.58696
     0.32103
     0.47544
     0.50976
     0.49260
     0.50118
     0.49260
     0.44971
     0.44971
     0.64701
     0.53549
     0.65559
     0.71564
     0.52691
     0.36392
     0.46686
     0.53549
     0.44113
     0.68990
     0.75853
     0.79284
     1.09308
     1.01588
     1.48768
     1.30754
     1.11024
     1.49626
     1.23033
     0.75853
     2.00238
     3.18619
     3.13472
     0.54407
    -6.30142
   -11.35405
    -7.69111
    -4.87742
    -4.57718
    -6.00118
    -6.61882
    -6.64456
    -7.02200
    -7.69111
    -8.21439
    -7.87983
    -6.73034
    -5.46075
    -3.68504
    -1.76350
    -0.45101
     1.07592
     2.24258
     2.73154
     2.93742
     3.19477
     3.38349
     3.53790
     3.36633
     3.04894
     2.37983
     2.38841
     2.25973
     2.10532
     1.87371
     1.91660
     1.66783
     1.64209
     1.76219
     1.71072
     1.49626
     1.48768
     1.58205
     1.76219
     2.01954
     2.01096
     1.71930
     1.91660
     2.04527
     2.12248
     2.07959
     2.42272
     1.89944
     1.49626
     1.48768
     1.46195
     1.17886
     0.76711
     0.53549
     0.62985
     0.32961
     0.02079
    -0.09930
    -0.39954
    -0.77699
    -0.58827
    -0.87993
    -0.59685
    -0.75983
    -1.04292
    -0.75126
    -0.34808
    -0.39097
    -0.38239
    -0.39097
    -0.37381
    -0.36523
    -0.39097
    -0.24514
    -0.13362
     0.06368
     0.15805
     0.24383
     0.49260
    -0.08215
    -0.59685
    -0.41670
     0.02937
     0.13231
    -0.13362
    -0.18509
    -0.51106
    -0.08215
     0.02079
    -0.41670
    -0.39954
    -0.50248
    -0.58827
    -0.58827
    -0.42528
    -0.21940
    -0.42528
    -0.41670
    -0.01352
    -0.14220
    -0.09930
    -0.33092
    -0.15077
     0.10658
     0.08084
     0.51833
     0.35535
     0.06368
     0.12373
     0.28672
     0.49260
     0.62985
     0.56123
     0.16662
     0.28672
     0.38108
     0.69848
     0.48402
     0.16662
     0.28672
     0.68132
     0.62985
     0.45829
     0.33819
     0.32103
     0.44113
     0.10658
     0.50976
     0.49260
     0.20952
     0.10658
     0.12373
     0.11515
     0.00364
    -0.24514
    -0.14220
     0.04653
     0.34677
     0.21809
    -0.01352
    -0.03926
     0.31245
     0.32103
     0.63843
     0.93009
     0.80142
     0.17520
     0.14089
    -0.21082
    -0.40812
    -0.71694
    -1.10297
    -0.83704
    -0.91424
    -0.45959
    -1.26595
    -2.66422
    -3.00735
    -3.18750
    -3.95954
    -3.81371
    -3.32475
    -2.93015
    -2.23530
    -2.20957
    -2.07232
    -2.15810
    -2.24388
    -1.62624
    -1.26595
    -0.52822
    -0.13362
    -0.02210
     0.26099
     0.76711
     1.12739
     1.53058
     1.60778
     1.28180
     1.53915
     1.90802
     1.95949
     1.62494
     1.21318
     1.57347
     1.60778
     1.73645
     1.59920
     1.70214
     1.35901
     1.23033
     1.06735
     1.63352
     1.60778
     1.00730
     0.94725
     1.17886
     1.35901
     1.29038
     1.05877
     1.00730
     0.91294
     1.13597
     1.18744
     1.11882
     1.00730
     0.70706
     0.53549
     0.90436
     1.21318
     0.90436
     0.58696
     0.91294
     0.67274
     0.81000
     0.76711
     0.78426
     0.53549
     0.63843
     0.56980
     0.51833
     0.52691
     0.28672
     0.25241
     0.16662
     0.32103
     0.05511
    -0.04783
    -0.15077
    -0.03926
    -0.15935
    -0.30518
    -0.27945
    -0.46817
    -0.40812
    -0.14220
    -0.16793
    -0.23656
    -0.54538
    -0.31376
    -0.46817
    -0.07357
     0.17520
    -0.21940
    -0.39097
    -0.34808
    -0.27945
    -0.27087
    -0.60542
    -0.59685
    -0.39097
     0.11515
    -0.03926
    -0.43386
    -0.69979
    -0.48533
    -0.70836
    -0.32234
    -0.04783
    -0.35665
    -0.63974
    -0.53680
    -0.06499
    -0.22798
    -0.18509
    -0.39954
    -0.30518
    -0.06499
     0.05511
     0.04653
    -0.04783
     0.01221
    -0.27087
    -0.10788
     0.30388
     0.29530
    -0.18509
    -0.21940
    -0.08215
     0.00364
     0.11515
    -0.13362
    -0.13362
    -0.19367
    -0.22798
    -0.04783
     0.09800
     0.10658
    -0.21082
    -0.46817
     0.00364
    -0.03926
    -0.33950
    -0.21082
    -0.27087
    -0.27945
    -0.07357
    -0.15935
    -0.10788
    -0.24514
    -0.30518
    -0.27087
    -0.07357
    -0.04783
    -0.23656
    -0.09073
     0.29530
     0.18378
     0.09800
     0.41539
     0.50118
     0.62127
     0.35535
     0.63843
     0.30388
     0.61270
     0.81858
     1.13597
     0.83573
     0.60412
     0.53549
     0.55265
     0.74137
     1.15313
     0.89578
     0.62985
     0.65559
     0.62985
     0.69848
     0.72421
     0.57838
     0.50118
     0.74995
     0.85289
     0.76711
     0.56980
     0.65559
     0.60412
     0.49260
     0.85289
     0.99872
     0.68990
     0.61270
     0.53549
     0.94725
     0.93867
     0.72421
     0.73279
     0.68990
     0.72421
     0.76711
     0.81858
     0.74137
     0.59554
     0.32103
     0.95583
     0.81000
     0.62127
     0.26956
     0.32103
     0.56980
     0.40682
     0.41539
     0.24383
     0.41539
     0.25241
     0.26956
     0.35535
     0.44113
     0.50976
     0.09800
     0.40682
     0.52691
     0.26099
     0.33819
     0.50976
     0.33819
     0.43255
     0.33819
     0.32103
     0.43255
     0.37250
     0.31245
     0.06368
     0.05511
    -0.13362
    -0.16793
    -0.04783
    -0.00494
    -0.23656
    -0.17651
     0.00364
    -0.19367
    -0.22798
    -0.18509
     0.01221
     0.14947
     0.09800
     0.01221
     0.14947
     0.22667
     0.30388
     0.37250
     0.44113
     0.56980
     0.50118
     0.38966
     0.56123
     0.33819
    -0.11646
     0.19236
     0.14089
     0.02079
    -0.10788
     0.00364
     0.02937
    -0.31376
    -0.23656
    -0.42528
    -0.95714
    -0.68263
    -0.75126
    -0.45959
    -0.30518
    -0.37381
    -0.44244
    -0.33950
    -0.33092
    -0.21082
    -0.45101
    -0.21082
    -0.13362
    -0.15935
    -0.10788
    -0.09930
    -0.19367
    -0.17651
    -0.16793
    -0.16793
    -0.26229
    -0.31376
    -0.45101
     0.02937
    -0.27087
    -0.41670
    -0.35665
    -0.36523
    -0.42528
    -0.57111
    -0.43386
    -0.22798
    -0.33950
    -0.39954
    -0.28803
    -0.17651
    -0.39097
    -0.09930
    -0.15077
    -0.13362
    -0.35665
    -0.17651
     0.22667
     0.16662
     0.23525
     0.02079
     0.11515
     0.29530
     0.43255
     0.10658
     0.44113
     0.54407
     0.34677
     0.38966
     0.59554
     0.68990
     0.37250
     0.38108
     0.54407
     0.46686
     0.64701
     0.50118
     0.47544
     0.46686
     0.58696
     0.39824
     0.55265
     0.63843
     0.51833
     0.37250
     0.60412
     0.55265
     0.33819
     0.35535
     0.28672
     0.45829
     0.32103
     0.43255
     0.64701
     0.53549
     0.51833
     0.51833
     0.33819
     0.73279
     0.74995
     0.67274
     0.74995
     0.68990
     0.82715
     0.57838
     0.72421
     0.67274
     0.73279
     0.64701
     0.50118
     0.47544
     0.81000
     0.60412
     0.26956
     0.51833
     0.51833
     0.49260
     0.50118
     0.35535
     0.38966
     0.09800
     0.20094
     0.26099
     0.41539
     0.38108
     0.11515
     0.08084
     0.17520
     0.38108
     0.17520
     0.07226
     0.07226
    -0.03926
     0.04653
     0.14947
     0.12373
    -0.16793
    -0.11646
    -0.21940
     0.28672
     0.09800
    -0.11646
    -0.34808
    -0.39097
    -0.45101
    -0.57111
    -0.43386
    -0.27945
    -0.65689
    -0.73410
    -0.45101
    -0.16793
    -0.38239
    -0.63974
    -0.62258
    -0.51964
    -0.45959
    -0.17651
    -0.34808
    -0.34808
    -0.45101
     0.01221
    -0.09930
     0.26099
     0.12373
    -0.15077
     0.25241
     0.43255
     0.41539
     0.32961
     0.19236
     0.08942
     0.52691
     0.61270
     0.70706
     0.34677
     0.37250
     0.30388
     0.14089
     0.32961
     0.29530
    -0.19367
    -0.02210
    -0.06499
    -0.20224
    -0.39954
    -0.27945
    -0.27087
    -0.29661
    -0.24514
    -0.33092
    -0.64832
    -0.51106
    -0.29661
    -0.42528
    -0.19367
     0.02079
    -0.10788
     0.25241
     0.32103
     0.31245
     0.27814
     0.22667
     0.31245
     0.58696
     1.01588
     0.79284
     0.77568
     0.93009
     1.11882
     1.10166
     1.49626
     1.56489
     1.39332
     1.53915
     2.02812
     2.37983
     2.37125
     2.03670
     1.96807
     1.97665
     1.78792
     1.64209
     1.19602
     1.06735
     0.77568
     0.76711
     0.73279
     0.63843
     0.16662
    -0.44244
    -0.78557
    -0.43386
    -0.27945
    -0.50248
    -0.51964
    -0.57969
    -0.09073
     0.18378
     0.52691
     0.50118
     0.50118
     0.50976
     0.66417
     1.12739
     1.28180
     0.98156
     0.90436
     1.05877
     1.02445
     0.99872
     0.84431
     0.90436
     0.97298
     0.93867
     0.94725
     0.86147
     0.77568
     0.74137
     0.56980
     0.87005
     1.07592
     0.95583
     0.56980
     0.51833
     0.38108
     0.53549
     0.56980
     0.43255
     0.21809
    -0.22798
    -0.53680
    -0.75126
    -0.60542
    -0.91424
    -0.58827
    -1.00003
    -0.97429
    -1.69487
    -1.84070
    -2.15810
    -1.99511
    -1.12870
    -1.06865
    -1.30027
    -2.24388
    -2.14094
    -1.84928
    -2.08947
    -2.07232
    -1.81497
    -1.36032
    -1.37747
    -1.30027
    -1.65198
    -1.78923
    -1.04292
    -1.05150
    -1.50615
    -1.69487
    -1.52330
    -1.36889
    -0.94856
    -0.94856
    -0.48533
    -1.18017
    -1.17159
    -1.16301
    -0.87135
    -0.45101
    -0.41670
    -0.72552
    -0.93998
    -0.69121
    -0.17651
    -0.14220
    -0.09073
    -0.05641
     0.26956
     0.38108
     0.39824
     0.20094
     0.44113
     0.41539
     0.57838
     0.78426
     1.41906
     1.24749
     1.09308
     0.95583
     0.91294
     1.10166
     1.23033
     0.99872
     1.08450
     0.93867
     1.27323
     1.37617
     1.33327
     0.95583
     0.66417
     0.39824
     0.79284
     0.57838
     0.31245
     0.63843
     0.78426
     1.33327
     1.23891
     1.48768
     0.97298
     0.87005
     0.78426
     0.82715
     0.91294
     1.31612
     1.29038
     1.11024
     1.25607
     1.23891
     0.77568
     0.68132
     0.73279
     0.52691
     0.58696
     0.37250
     0.35535
     0.26956
     0.55265
     0.74137
     1.00730
     0.79284
     0.77568
     0.47544
     1.19602
     0.90436
     0.32103
     0.25241
     0.68132
     1.01588
     1.00730
     0.62127
     0.15805
    -0.05641
     0.09800
     0.19236
     0.13231
     0.08942
    -0.20224
    -0.28803
    -0.53680
     0.11515
     0.00364
    -0.21940
    -0.34808
    -0.16793
    -0.05641
     0.35535
     0.54407
     0.70706
     0.87862
     1.22176
     2.14821
     2.21684
     1.45337
     0.17520
    -0.15077
     1.69356
     2.49135
     2.17395
     1.67641
     0.96441
     0.68132
     0.45829
     0.06368
     0.28672
     0.29530
    -0.08215
    -0.10788
    -0.35665
    -0.81130
    -0.58827
    -0.62258
    -0.38239
    -0.11646
    -0.33092
    -0.50248
    -0.57111
    -0.57111
    -0.39954
     0.24383
     0.23525
    -0.00494
     0.15805
     0.15805
     0.24383
     0.08084
    -0.12504
    -0.26229
     0.16662
     0.52691
     0.18378
    -0.06499
     0.09800
     0.07226
    -0.09930
    -0.59685
    -0.39097
    -0.37381
    -0.20224
    -0.21082
    -0.37381
    -0.34808
    -0.27945
    -0.14220
    -0.36523
     0.02079
     0.35535
    -0.19367
    -0.03068
    -0.06499
     0.04653
    -0.02210
    -0.07357
    -0.26229
    -0.08215
    -0.02210
    -0.19367
    -0.53680
    -0.63116
    -0.74268
    -0.90567
    -0.63974
    -0.51106
    -0.61400
    -0.75126
    -0.80273
    -0.69979
    -0.28803
    -0.33092
    -0.29661
    -0.18509
    -0.01352
     0.20094
     0.28672
     0.31245
     0.41539
     0.18378
     0.48402
     0.88720
     0.88720
     0.73279
     0.56980
     0.68132
     0.43255
     0.69848
     0.68132
     0.67274
     0.59554
     0.35535
     0.35535
     0.49260
     0.45829
     0.02937
    -0.68263
    -1.10297
    -0.93998
    -0.75983
    -1.07723
    -1.93506
    -1.94364
    -2.24388
    -1.86644
    -1.77207
    -1.74634
    -1.86644
    -1.99511
    -2.04658
    -2.06374
    -1.81497
    -1.90933
    -1.12012
    -0.72552
    -0.73410
    -0.33950
    -0.06499
     0.03795
     0.08084
     0.06368
     0.09800
     0.17520
     0.29530
     0.62127
     0.62985
     0.81858
     0.80142
     0.71564
     0.96441
     1.17029
     0.91294
     1.18744
     0.99014
     0.93009
     0.88720
     0.66417
     0.75853
     1.00730
     0.89578
     1.14455
     1.03303
     0.99872
     0.66417
     0.48402
     0.11515
     0.50976
     0.56980
     0.31245
     0.37250
     0.01221
    -0.01352
     0.16662
     0.08942
    -0.52822
    -0.20224
     0.05511
    -0.08215
    -0.23656
    -0.29661
    -0.10788
    -0.58827
    -0.33950
     0.03795
    -0.03926
     0.21809
     0.14089
     0.05511
    -0.25371
    -0.06499
     0.19236
     0.17520
     0.05511
    -0.16793
    -0.18509
     0.03795
     0.03795
    -0.34808
    -0.34808
    -0.46817
    -0.52822
    -0.17651
    -0.21940
    -0.04783
    -0.36523
    -0.39097
    -0.48533
    -0.38239
    -0.16793
    -0.50248
    -0.62258
    -0.40812
    -0.20224
    -0.34808
    -0.15935
    -0.08215
    -0.24514
    -0.17651
     0.24383
     0.37250
    -0.10788
    -0.01352
     0.20952
     0.17520
     0.23525
     0.25241
     0.14089
     0.05511
     0.03795
     0.00364
    -0.16793
     0.08942
    -0.05641
    -0.18509
    -0.03926
    -0.04783
    -0.11646
    -0.37381
    -0.09073
    -0.22798
     0.23525
     0.34677
     0.40682
     0.44971
     0.39824
     0.50976
     0.32103
     0.56980
     0.60412
     0.57838
     0.81000
     0.51833
     0.42397
     0.39824
     0.44113
     0.40682
     0.20952
     0.04653
    -0.15077
    -0.10788
    -0.37381
    -0.18509
    -0.26229
    -0.07357
    -0.07357
    -0.29661
    -0.13362
    -0.03068
    -0.01352
    -0.05641
     0.02079
     0.23525
     0.50976
     0.48402
     0.62127
     0.29530
     0.63843
     0.67274
     0.77568
     0.62985
     0.64701
     0.32961
     0.14089
     0.32103
     0.53549
     0.48402
     0.09800
     0.11515
     0.30388
     0.16662
    -0.11646
    -0.09073
    -0.28803
     0.00364
    -0.07357
    -0.10788
     0.07226
    -0.13362
    -0.33092
    -0.16793
     0.14947
    -0.03068
    -0.21082
    -0.46817
    -0.27945
     0.15805
     0.22667
     0.08942
     0.04653
    -0.03926
    -0.03068
    -0.06499
     0.62127
     0.56980
    -0.02210
     0.00364
     0.11515
     0.16662
     0.25241
    -0.02210
     0.10658
     0.29530
     0.14089
     0.11515
     0.09800
     0.08084
    -0.17651
    -0.09930
     0.02937
     0.32961
    -0.23656
    -0.43386
    -0.39954
    -0.55395
    -0.32234
    -0.54538
    -0.44244
    -0.20224
    -0.50248
    -0.49391
    -0.49391
    -0.67405
    -0.67405
    -0.67405
    -0.63974
    -0.33092
    -0.34808
    -0.42528
    -0.17651
    -0.11646
     0.11515
    -0.26229
    -0.20224
    -0.24514
     0.16662
     0.28672
     0.06368
    -0.04783
    -0.11646
     0.16662
     0.17520
     0.39824
     0.37250
     0.14089
     0.15805
     0.21809
     0.46686
     0.32961
    -0.03926
     0.33819
     0.41539
     0.76711
     0.77568
     0.36392
     0.39824
     0.44113
     0.54407
     0.81000
     0.86147
     0.67274
     0.32103
     0.72421
     0.86147
     0.81858
     0.32103
     0.31245
     0.36392
     0.71564
     0.55265
     0.32961
     0.13231
     0.11515
    -0.31376
     0.15805
     0.39824
    -0.03068
    -0.27087
    -0.19367
    -0.15935
     0.02079
    -0.21940
    -0.29661
    -0.15935
    -0.25371
     0.01221
    -0.13362
     0.00364
    -0.01352
    -0.16793
    -0.19367
     0.18378
    -0.09930
    -0.59685
    -0.53680
    -0.57111
    -0.45101
    -0.78557
    -0.83704
    -0.72552
    -0.92282
    -0.65689
    -0.84562
    -0.94856
    -1.12012
    -1.00003
    -1.12012
    -0.75983
    -0.66547
    -0.78557
    -0.74268
    -0.26229
    -0.09930
    -0.23656
    -0.35665
     0.00364
     0.06368
     0.56980
     0.72421
     0.35535
     0.28672
     0.25241
     0.33819
     0.67274
     0.93867
     0.76711
     0.39824
     0.56980
     0.55265
     0.69848
     0.26956
     0.07226
    -0.06499
     0.30388
     0.40682
     0.10658
     0.04653
    -0.08215
    -0.18509
    -0.09930
     0.31245
     0.02079
    -0.13362
    -0.09930
     0.04653
     0.33819
     0.35535
     0.23525
     0.23525
     0.22667
     0.46686
     0.60412
     0.26099
     0.11515
     0.02079
     0.02937
     0.62127
     0.67274
     0.39824
     0.15805
     0.21809
     0.20094
     0.09800
    -0.08215
    -0.28803
    -0.26229
    -0.20224
    -0.21940
     0.00364
    -0.07357
    -0.23656
    -0.54538
    -0.37381
    -0.27945
    -0.57969
    -0.51964
    -0.58827
    -0.33092
    -0.34808
    -0.34808
    -0.24514
    -0.19367
    -0.15077
     0.07226
     0.08942
    -0.03926
    -0.05641
     0.04653
     0.38966
     0.92152
     0.62985
     0.18378
     0.57838
     0.51833
     0.84431
     0.68132
     0.38966
     0.43255
     0.38108
     0.53549
     0.58696
     0.30388
     0.24383
     0.20094
     0.19236
     0.37250
     0.09800
     0.01221
    -0.15935
    -0.03068
     0.32961
     0.22667
     0.14947
    -0.16793
    -0.02210
     0.38966
     0.47544
     0.31245
     0.09800
     0.03795
    -0.02210
     0.34677
     0.44113
     0.18378
    -0.02210
     0.08942
     0.14947
     0.51833
     0.36392
     0.32961
     0.14089
     0.28672
     0.39824
     0.55265
     0.51833
     0.51833
     0.23525
     0.40682
     0.93009
     0.87005
     0.52691
     0.52691
     0.61270
     0.49260
     0.53549
     0.74995
     0.54407
     0.47544
     0.65559
     0.80142
     0.83573
     0.62127
     0.31245
    -0.04783
     0.02079
    -0.06499
    -0.15935
     0.19236
    -0.04783
    -1.01718
    -2.14094
    -3.17034
    -2.57844
    -1.61767
    -2.93015
    -2.14094
    -1.46326
    -1.93506
    -2.72427
    -2.65564
    -2.26962
    -1.73776
    -1.42036
    -1.42894
    -1.18017
    -0.22798
    -0.33092
    -0.38239
    -0.18509
     0.20952
     0.43255
     0.54407
     0.38108
     0.41539
     0.45829
     0.28672
     0.58696
     0.84431
     0.39824
     0.80142
     0.83573
     1.22176
     1.11882
     0.94725
     0.85289
     0.93867
     1.12739
     1.14455
     1.02445
     0.91294
     0.58696
     0.38966
     0.38966
     0.52691
     0.47544
     0.40682
     0.32961
     0.09800
     0.08942
     0.23525
     0.37250
     0.36392
     0.18378
     0.17520
     0.41539
     0.33819
     0.44113
     0.36392
     0.04653
     0.62985
     0.67274
     0.53549
     0.71564
     0.59554
     0.53549
     0.76711
     0.96441
     1.16171
     1.40190
     1.23033
     1.29038
     1.57347
     1.50484
     1.37617
     1.14455
     1.27323
     1.36759
     0.87862
     0.65559
     0.10658
     0.01221
    -0.08215
    -0.15077
    -0.04783
     0.02079
    -0.00494
     0.10658
     0.08942
    -0.16793
    -0.20224
    -0.33950
     0.16662
     0.54407
     0.68990
     0.99872
     1.29896
     1.48768
     1.41906
     1.17886
     1.35043
     1.25607
     1.49626
     1.41906
     1.42764
     1.18744
     1.24749
     1.33327
     1.40190
     1.59062
     1.24749
     1.17886
     1.02445
     1.33327
     1.36759
     1.17029
     1.08450
     1.05019
     0.89578
     0.96441
     0.69848
     0.79284
     0.55265
     0.44971
     0.16662
     0.71564
     0.68990
     0.28672
     0.39824
     0.45829
     0.36392
     0.49260
     0.42397
     0.71564
     0.54407
     0.28672
    -0.09073
    -0.21082
    -0.00494
    -0.03926
    -0.16793
     0.24383
     0.02079
    -0.35665
    -0.27087
    -0.59685
    -0.73410
    -0.92282
    -0.95714
    -1.21448
    -1.48899
    -1.72918
    -1.91791
    -2.61275
    -3.36764
    -3.44485
    -3.50489
    -2.36398
    -1.72918
    -1.90933
    -2.74142
    -3.23897
    -3.66788
    -3.35048
    -2.42403
    -1.59193
    -1.27453
    -0.95714
    -0.43386
    -0.10788
     0.07226
    -0.39097
    -0.66547
    -0.15077
     0.29530
     0.19236
     0.15805
     1.08450
     1.16171
     0.90436
     0.64701
     0.32961
     0.34677
     0.44113
     0.62985
     0.74995
     0.78426
     0.90436
     0.96441
     0.75853
     0.74995
     0.44113
     0.16662
     0.18378
    -0.02210
    -0.07357
    -0.31376
    -0.49391
    -0.18509
    -0.27087
    -0.29661
    -0.40812
    -0.35665
    -0.30518
    -0.31376
    -0.65689
    -0.37381
    -0.20224
    -0.47675
    -0.26229
     0.02937
    -0.06499
    -0.15935
    -0.30518
    -0.04783
     0.12373
     0.18378
    -0.05641
    -0.06499
    -0.16793
     0.05511
     0.05511
    -0.17651
     0.07226
    -0.00494
    -0.00494
     0.13231
     0.14089
    -0.02210
    -0.16793
    -0.06499
     0.02937
     0.16662
     0.20952
    -0.00494
    -0.13362
     0.11515
     0.28672
     0.11515
     0.53549
     0.43255
     0.32103
     0.84431
     1.06735
     1.35043
     1.38474
     0.16662
    -0.38239
    -0.30518
     0.02079
     0.09800
    -0.25371
    -0.79415
    -0.93140
    -1.26595
    -1.11154
    -1.24880
    -1.56620
    -1.66056
    -1.35174
    -0.81988
    -0.69121
    -0.86277
    -0.33092
     0.02079
     0.76711
     0.99872
     1.35901
     1.37617
     1.52200
     1.74503
     1.66783
     2.22542
     2.09674
     1.96807
     2.04527
     2.20826
     2.07959
     1.58205
     1.44479
     1.45337
     1.18744
     1.05019
     1.18744
     1.39332
     0.77568
    -0.33950
    -2.20099
    -1.85786
    -2.05516
    -2.53554
    -4.07106
    -2.80147
    -1.44610
    -1.43752
    -1.78923
    -2.38113
    -3.20465
    -3.15318
    -2.82721
    -2.29535
    -1.66914
    -0.82846
     0.00364
     0.72421
     0.42397
     0.11515
     0.38108
     0.51833
     0.77568
     0.38108
    -0.33092
    -0.40812
    -0.13362
     0.06368
    -0.00494
    -0.26229
    -0.50248
    -0.34808
    -0.39097
    -0.08215
    -0.27087
    -0.57969
    -0.84562
    -0.54538
    -0.41670
    -0.45959
    -0.91424
    -0.78557
    -0.74268
    -0.21940
    -0.24514
    -0.24514
    -0.41670
    -0.21940
    -0.21940
    -0.28803
     0.02937
    -0.14220
    -0.25371
    -0.08215
     0.12373
     0.36392
     0.53549
     0.31245
     0.08084
     0.43255
     0.54407
     0.20952
    -0.09073
    -0.24514
    -0.20224
    -0.25371
     0.21809
     0.19236
    -0.05641
    -0.13362
    -0.15077
    -0.14220
    -0.28803
    -0.45101
    -0.50248
    -0.37381
    -0.23656
    -0.27087
    -0.25371
    -0.38239
    -0.24514
    -0.59685
    -0.31376
    -0.17651
    -0.52822
    -0.56253
    -0.48533
    -0.30518
    -0.37381
    -0.48533
    -0.52822
    -0.37381
    -0.34808
    -0.39954
    -0.42528
    -0.51964
    -0.64832
    -0.65689
    -0.30518
    -0.02210
    -0.42528
    -0.51106
    -0.47675
    -0.19367
    -0.29661
    -0.31376
    -0.39097
    -0.48533
    -0.16793
     0.02079
    -0.20224
    -0.25371
    -0.51106
    -0.48533
    -0.06499
     0.37250
     0.28672
    -0.05641
    -0.21082
     0.02079
     0.04653
     0.18378
     0.04653
     0.04653
     0.29530
     0.71564
     0.76711
     0.50118
     0.22667
     0.13231
     0.25241
     0.99014
     0.95583
     0.67274
    -0.16793
    -1.03434
    -0.83704
    -0.87993
    -0.63116
    -1.04292
    -0.93998
    -0.84562
    -1.17159
    -1.11154
    -1.54046
    -1.79781
    -1.54904
    -1.41179
    -0.88851
    -0.89709
    -0.77699
    -0.57111
    -0.53680
    -0.26229
    -0.41670
    -0.05641
    -0.12504
     0.07226
    -0.22798
    -0.32234
    -0.71694
    -1.49757
    -1.78065
    -1.87501
    -1.31742
    -1.19733
    -1.24022
    -1.08581
    -0.99145
    -1.18017
    -1.67771
    -1.66056
    -1.57477
    -0.60542
     0.05511
    -0.09073
     0.36392
     0.44113
     0.40682
     0.50976
     1.10166
     1.13597
     0.84431
     0.71564
     0.83573
     0.78426
     0.71564
     0.38108
     0.16662
     0.11515
     0.19236
     0.14947
     0.12373
    -0.30518
    -0.03068
    -0.25371
     0.19236
     0.19236
    -0.15935
    -0.09930
    -0.20224
     0.11515
     0.45829
     0.32103
     0.18378
     0.23525
     0.43255
     0.54407
     0.55265
     0.38966
     0.01221
    -0.19367
    -0.06499
     0.43255
     0.15805
    -0.26229
    -0.12504
    -0.15077
    -0.08215
    -0.15935
    -0.14220
    -0.33092
    -0.09073
    -0.21082
    -0.09073
    -0.16793
    -0.18509
    -0.29661
    -0.20224
     0.34677
     0.37250
     0.20094
     0.12373
     0.06368
     0.23525
     0.10658
     0.10658
     0.20094
     0.14089
     0.18378
     0.11515
     0.27814
     0.33819
     0.20952
    -0.30518
     0.01221
    -0.02210
    -0.30518
    -0.14220
    -0.13362
    -0.22798
    -0.33092
    -0.35665
    -0.20224
    -0.26229
    -0.15077
    -0.27945
    -0.29661
    -0.41670
    -0.35665
    -0.60542
    -0.42528
    -0.09073
    -0.33092
    -0.39097
    -0.27087
    -0.41670
    -0.27087
    -0.40812
    -0.42528
    -0.38239
    -0.53680
    -0.31376
    -0.39097
    -0.26229
    -0.30518
    -0.51106
    -0.56253
    -0.21082
    -0.00494
    -0.41670
    -0.46817
    -0.44244
    -0.20224
    -0.38239
    -0.33092
    -0.33092
    -0.43386
    -0.21940
    -0.19367
    -0.08215
    -0.21082
    -0.28803
    -0.52822
    -0.07357
    -0.03068
    -0.20224
    -0.21940
    -0.26229
    -0.23656
    -0.17651
    -0.13362
    -0.03926
    -0.17651
    -0.28803
    -0.09073
    -0.05641
     0.09800
     0.01221
    -0.21940
    -0.11646
    -0.41670
    -0.52822
    -0.42528
    -0.53680
    -0.60542
    -0.87993
    -0.87135
    -0.69979
    -1.00003
    -0.84562
    -1.03434
    -0.95714
    -0.69979
    -0.50248
    -0.75126
    -0.76841
    -0.55395
    -0.11646
     0.06368
     0.33819
     0.40682
     0.38966
     0.44971
     0.42397
     0.56123
     0.73279
     0.52691
     0.28672
     0.12373
    -0.03926
    -0.32234
    -0.61400
    -0.19367
    -0.27945
    -0.47675
    -0.33950
    -0.63974
    -0.75126
    -0.93998
    -1.10297
    -0.82846
    -0.83704
    -0.71694
    -0.73410
    -0.70836
    -0.47675
    -0.57111
    -0.75983
    -0.19367
    -0.23656
    -0.19367
    -0.24514
    -0.23656
    -0.21940
    -0.06499
    -0.17651
     0.20952
     0.20094
     0.38966
     0.38966
     0.36392
     0.50118
     0.40682
     0.15805
     0.34677
     0.60412
     0.45829
     0.44113
     0.62127
     0.47544
     0.49260
     0.40682
     0.55265
     0.74995
     0.50976
     0.24383
     0.09800
     0.40682
     0.34677
     0.34677
     0.13231
     0.19236
     0.08084
     0.02079
     0.08942
    -0.03068
    -0.24514
    -0.58827
    -0.26229
    -0.32234
    -0.33092
    -0.43386
    -0.75126
    -0.80273
    -0.56253
    -0.51106
    -0.75126
    -0.59685
    -0.75126
    -0.95714
    -0.59685
    -0.57969
    -0.81988
    -1.02576
    -0.86277
    -0.63974
    -0.52822
    -0.41670
    -0.67405
    -0.93140
    -0.69121
    -0.69979
    -0.73410
    -0.52822
    -0.52822
    -0.83704
    -0.71694
    -0.50248
    -0.49391
    -0.57111
    -0.76841
    -0.34808
    -0.44244
    -0.51964
    -0.68263
    -0.77699
    -0.77699
    -0.63974
    -0.53680
    -0.51106
    -0.39097
    -0.41670
    -0.80273
    -0.57969
    -0.59685
    -0.61400
    -0.69121
    -0.65689
    -0.32234
    -0.34808
    -0.37381
    -0.43386
    -0.45959
    -0.32234
    -0.48533
    -0.44244
    -0.23656
    -0.48533
    -0.47675
    -0.39954
    -0.32234
    -0.42528
    -0.52822
    -0.54538
    -0.15077
    -0.15077
    -0.26229
    -0.39954
    -0.49391
    -0.44244
    -0.08215
    -0.21082
     0.02079
    -0.03068
    -0.20224
    -0.08215
     0.12373
     0.12373
    -0.14220
    -0.24514
     0.03795
     0.14089
     0.23525
     0.10658
    -0.13362
    -0.12504
     0.08942
    -0.15935
     0.14089
    -0.07357
    -0.54538
    -0.43386
    -0.27087
    -0.51106
    -0.81988
    -1.35174
    -1.36889
    -1.36032
    -1.14586
    -1.02576
    -1.10297
    -1.50615
    -1.48041
    -1.54904
    -1.44610
    -1.18875
    -1.00003
    -1.12012
    -0.91424
    -0.55395
    -0.46817
    -0.75983
    -0.69979
    -0.41670
     0.02937
     0.27814
     0.07226
     0.08084
    -0.23656
     0.02937
    -0.22798
     0.14947
     0.35535
    -0.03926
     0.02079
     0.08942
     0.03795
    -0.15077
    -0.10788
     0.15805
    -0.05641
     0.15805
     0.16662
     0.11515
     0.03795
    -0.09930
    -0.13362
     0.01221
     0.19236
    -0.27945
    -0.10788
     0.02937
     0.02079
    -0.04783
    -0.15935
    -0.11646
    -0.13362
    -0.04783
    -0.15935
    -0.40812
    -0.67405
    -0.51106
    -0.48533
    -0.39097
    -0.21940
    -0.47675
    -0.51106
    -0.23656
    -0.10788
    -0.21940
    -0.51106
    -0.63116
    -0.25371
    -0.23656
    -0.03926
    -0.34808
    -0.32234
    -0.33950
    -0.22798
    -0.26229
     0.21809
    -0.15077
    -0.50248
    -0.28803
    -0.27945
    -0.04783
    -0.32234
    -0.51106
    -0.33092
    -0.21082
    -0.02210
    -0.18509
    -0.15077
    -0.48533
    -0.24514
    -0.31376
    -0.00494
    -0.00494
    -0.35665
    -0.38239
    -0.18509
    -0.01352
     0.11515
    -0.02210
    -0.12504
    -0.13362
    -0.27087
     0.14947
     0.05511
    -0.20224
    -0.06499
    -0.19367
     0.09800
     0.12373
    -0.16793
    -0.16793
    -0.05641
    -0.03926
    -0.08215
    -0.15077
    -0.34808
    -0.21940
    -0.06499
    -0.08215
    -0.07357
    -0.00494
    -0.21940
    -0.33092
    -0.05641
     0.02079
    -0.02210
    -0.16793
    -0.10788
     0.02079
     0.16662
     0.10658
     0.01221
     0.10658
     0.30388
     0.34677
     0.29530
     0.40682
     0.07226
     0.45829
     0.34677
     0.80142
     0.64701
     0.34677
     0.62127
     0.67274
     0.88720
     0.76711
     0.33819
     0.03795
    -0.44244
    -0.40812
    -0.10788
    -0.23656
    -0.75983
    -1.12012
    -1.40321
    -0.88851
    -1.31742
    -1.57477
    -1.66056
    -1.41179
    -1.42036
    -1.36889
    -1.54904
    -1.64340
    -1.45468
    -1.18017
    -0.92282
    -1.22306
    -1.91791
    -2.27820
    -2.41545
    -0.96571
    -0.46817
    -0.84562
    -1.23164
    -1.48041
    -1.30885
    -1.04292
    -0.93140
    -0.48533
    -0.25371
    -0.09073
     0.43255
     0.43255
     0.80142
     0.57838
     0.58696
     0.74137
     1.23891
     1.05019
     0.87005
     0.84431
     0.54407
     0.40682
     0.51833
     0.39824
     0.35535
     0.23525
     0.43255
     0.48402
     0.59554
     0.33819
     0.42397
     0.26099
     0.83573
     0.81858
     0.49260
     0.57838
     0.62985
     0.63843
     0.78426
     0.58696
     0.73279
     1.01588
     0.72421
     0.57838
     0.69848
     0.71564
     0.44971
    -0.00494
     0.65559
     0.79284
     0.70706
     0.64701
     0.80142
     0.69848
     0.80142
     0.58696
     0.63843
     0.78426
     0.92152
     1.04161
     1.04161
     0.87005
     0.55265
     0.39824
     0.64701
     0.94725
     0.87862
     0.57838
     0.44971
     0.30388
     0.55265
     0.32961
     0.27814
     0.11515
     0.11515
    -0.02210
    -0.02210
     0.02079
    -0.27945
    -0.33950
    -0.83704
    -0.41670
    -0.33950
    -0.42528
    -0.63974
    -0.53680
    -0.52822
    -0.53680
    -0.51964
    -0.38239
    -0.62258
    -0.39097
    -0.63116
    -0.41670
    -0.30518
    -0.38239
    -0.57111
    -0.27945
    -0.03068
    -0.33950
    -0.24514
    -0.27087
    -0.19367
    -0.09073
    -0.01352
     0.18378
     0.13231
    -0.09930
    -0.46817
    -0.49391
    -0.57969
    -0.63974
    -0.45959
    -0.25371
    -0.22798
    -0.52822
    -0.83704
    -1.18017
    -1.36889
    -0.93998
    -0.87135
    -0.75126
    -1.13728
    -0.95714
    -0.60542
    -0.15077
    -0.09073
    -0.38239
    -0.48533
    -0.05641
     0.06368
    -0.28803
    -1.53188
    -1.91791
    -1.68629
    -2.34682
    -2.42403
    -1.14586
    -0.18509
    -0.82846
    -1.80639
    -2.86152
    -2.83579
    -2.14952
    -1.20591
    -0.33950
     0.49260
     0.53549
     0.38108
     0.91294
     1.15313
     1.47911
     1.63352
     2.07101
     2.35409
     2.32836
     2.25115
     2.55997
     2.30262
     2.07959
     1.96807
     1.50484
     1.58205
     1.56489
     1.49626
     1.41906
     1.24749
     1.21318
     1.24749
     1.15313
     1.46195
     1.53058
     1.15313
     0.77568
     0.74137
     0.45829
     0.76711
     0.69848
     0.56980
     0.73279
     0.59554
     0.68990
     0.80142
     0.69848
     0.32103
     0.14089
     0.14089
     0.30388
     0.17520
     0.29530
     0.13231
     0.37250
     0.45829
     0.55265
    -0.00494
     0.25241
     0.17520
    -0.02210
     0.11515
     0.15805
     0.02937
    -0.28803
    -0.33950
    -0.15077
    -0.31376
    -0.09930
    -0.24514
    -0.43386
    -0.51964
    -0.30518
     0.03795
     0.15805
    -0.12504
    -0.51964
    -0.17651
     0.33819
     0.56980
     0.62985
     0.42397
     0.57838
     0.50118
     0.43255
     0.08942
     0.14089
    -0.21940
     0.04653
    -0.12504
     0.03795
    -0.16793
    -0.29661
    -0.62258
    -0.75983
    -0.97429
    -1.12012
    -0.93998
    -0.76841
    -0.74268
    -0.70836
    -0.48533
    -0.51106
    -0.33950
    -0.39097
    -0.08215
    -0.15935
     0.12373
    -0.03926
    -0.03926
     0.29530
     0.30388
     0.11515
     0.08084
    -0.12504
     0.35535
     0.38966
     0.30388
     0.11515
     0.26099
     0.21809
     0.28672
     0.13231
     0.37250
     0.31245
     0.14947
     0.38108
     0.48402
     0.48402
     0.38966
     0.25241
     0.46686
     0.61270
     0.89578
     0.68132
     0.78426
     0.87005
     1.40190
     1.35043
     1.74503
     1.41048
     0.35535
    -1.06008
    -1.61767
    -2.21815
    -2.82721
    -3.41911
    -2.56986
    -2.46692
    -3.29901
    -4.51713
    -4.81738
    -4.19974
    -4.50856
    -4.63723
    -4.45709
    -3.78798
    -3.47058
    -2.89583
    -1.92648
    -0.93998
    -0.37381
    -0.08215
     0.17520
     0.66417
     1.05019
     1.26465
     1.12739
     1.40190
     1.25607
     1.36759
     1.34185
     2.12248
     1.65067
     1.38474
     1.53915
     1.55631
     1.46195
     1.21318
     1.29038
     1.65925
     1.55631
     1.45337
     1.09308
     0.93009
     1.06735
     0.99872
     0.83573
     0.93867
     0.77568
     0.66417
     0.74137
     0.69848
     0.63843
     0.51833
     0.28672
     0.32961
     0.70706
     0.56980
     0.45829
     0.22667
     0.45829
     0.38966
     0.35535
     0.44971
     0.41539
     0.12373
     0.25241
     0.28672
     0.40682
     0.42397
    -0.39097
    -0.20224
     0.04653
     0.20952
     0.06368
    -0.09073
    -0.03068
    -0.16793
    -0.05641
     0.03795
     0.44113
     0.29530
    -0.08215
     0.27814
     0.48402
     0.56123
     0.52691
     0.28672
     0.60412
     0.57838
     0.88720
     0.74137
     0.65559
     0.58696
     0.42397
     0.62985
     0.89578
     0.44113
     0.26099
     0.20952
     0.31245
     0.58696
     0.24383
    -0.07357
    -0.13362
     0.05511
     0.08084
    -0.17651
    -0.64832
    -0.76841
    -0.56253
    -0.67405
    -0.28803
    -0.26229
    -0.63116
    -0.65689
    -0.34808
    -0.30518
    -0.53680
    -0.57969
    -0.54538
    -0.26229
    -0.03926
     0.16662
     0.07226
     0.08084
     0.17520
     0.20952
     0.49260
     0.68132
     0.56123
     0.20952
     0.60412
     0.56980
     0.76711
     0.63843
     0.65559
     0.81858
     0.88720
     0.96441
     0.90436
     0.69848
     0.49260
     0.56123
     0.59554
     1.01588
     0.72421
     0.37250
     0.38108
     0.38966
     0.40682
     0.23525
    -0.00494
    -0.03068
    -0.09073
    -0.05641
     0.15805
    -0.18509
    -0.47675
    -0.63116
    -0.75983
    -0.62258
    -0.86277
    -1.08581
    -0.91424
    -0.85420
    -0.69979
    -0.56253
    -0.92282
    -0.81988
    -0.77699
    -0.45101
    -0.28803
    -0.43386
    -0.26229
    -0.21940
    -0.31376
     0.15805
     0.35535
     0.19236
     0.24383
     0.25241
     0.56123
     0.46686
     0.40682
     0.26956
     0.27814
     0.39824
     0.39824
     0.17520
     0.16662
     0.03795
     0.02937
     0.03795
     0.54407
     0.18378
    -0.07357
     0.01221
     0.01221
     0.02937
     0.01221
    -0.14220
    -0.07357
    -0.04783
     0.08942
     0.13231
    -0.10788
     0.15805
     0.02937
    -0.01352
     0.43255
     0.28672
    -0.14220
     0.15805
    -0.00494
     0.20094
     0.20094
     0.17520
     0.15805
    -0.10788
     0.04653
     0.21809
     0.02937
    -0.01352
    -0.14220
    -0.17651
     0.28672
     0.10658
    -0.21940
    -0.21940
    -0.22798
    -0.09930
     0.18378
    -0.11646
    -0.18509
    -0.13362
     0.08942
     0.19236
     0.26956
     0.08942
    -0.03068
    -0.25371
     0.04653
     0.24383
     0.11515
    -0.17651
    -0.20224
    -0.07357
     0.10658
     0.09800
    -0.22798
    -0.22798
    -0.30518
    -0.16793
    -0.09073
    -0.21082
    -0.17651
    -0.39954
    -0.30518
     0.16662
     0.16662
    -0.13362
    -0.10788
     0.04653
     0.08942
     0.14089
     0.10658
     0.08084
    -0.04783
     0.07226
     0.15805
     0.20094
     0.02079
    -0.11646
    -0.39097
     0.02937
    -0.19367
    -0.23656
    -0.23656
    -0.26229
    -0.12504
    -0.25371
    -0.31376
    -0.36523
    -0.50248
    -0.39954
    -0.21940
    -0.27945
    -0.23656
    -0.16793
    -0.38239
    -0.15935
    -0.09073
     0.01221
    -0.14220
    -0.07357
    -0.34808
     0.02079
    -0.18509
     0.06368
    -0.03068
    -0.12504
     0.02937
     0.00364
    -0.01352
    -0.06499
    -0.01352
    -0.12504
     0.10658
     0.16662
    -0.11646
     0.09800
     0.03795
     0.28672
     0.13231
     0.12373
     0.41539
     0.13231
     0.26956
     0.49260
     0.39824
     0.52691
     0.17520
    -0.09930
     0.35535
     0.15805
    -0.41670
    -0.50248
    -0.64832
    -0.82846
    -1.00861
    -1.31742
    -1.18017
    -1.54904
    -1.50615
    -1.27453
    -1.50615
    -1.56620
    -1.53188
    -1.66914
    -1.27453
    -0.89709
    -0.87993
    -0.87993
    -0.59685
    -0.21082
     0.20952
     0.20094
     0.20952
     0.33819
     0.56123
     0.52691
     0.67274
     0.70706
     0.56980
     0.50976
     0.59554
     0.68132
     0.79284
     0.71564
     0.60412
     0.44971
     0.56123
     0.25241
     0.40682
     0.57838
     0.42397
     0.15805
     0.21809
     0.23525
     0.30388
     0.01221
     0.08942
     0.32961
     0.34677
    -0.20224
    -0.02210
    -0.18509
    -0.04783
    -0.16793
    -0.04783
    -0.01352
    -0.09930
    -0.09073
    -0.08215
    -0.08215
    -0.18509
    -0.31376
    -0.27087
    -0.12504
    -0.04783
    -0.14220
    -0.04783
     0.04653
     0.08084
     0.08942
    -0.06499
     0.21809
     0.05511
     0.17520
     0.25241
     0.32961
     0.27814
     0.22667
    -0.05641
     0.21809
     0.26956
     0.20952
     0.19236
     0.28672
     0.04653
    -0.03068
    -0.03926
    -0.01352
     0.11515
     0.04653
     0.07226
    -0.09930
     0.12373
    -0.03926
    -0.17651
    -0.10788
     0.14947
     0.14089
     0.22667
     0.23525
    -0.01352
     0.01221
     0.17520
     0.02079
     0.44113
     0.24383
     0.30388
     0.05511
     0.14947
     0.27814
     0.21809
     0.03795
     0.26956
     0.26956
     0.14089
     0.22667
     0.22667
     0.19236
     0.01221
    -0.10788
     0.16662
     0.29530
     0.26099
     0.09800
     0.04653
     0.24383
     0.17520
     0.15805
     0.33819
     0.36392
     0.02079
     0.14089
     0.27814
     0.29530
     0.22667
    -0.03068
     0.14947
     0.48402
     0.44113
     0.50118
     0.31245
     0.26099
     0.20952
     0.20094
     0.42397
     0.27814
     0.40682
     0.18378
     0.20952
     0.18378
     0.19236
     0.26099
     0.07226
     0.52691
     0.41539
    -0.27087
    -1.54904
    -3.32475
    -4.10538
    -4.03675
    -3.57352
    -3.27328
    -3.37622
    -2.74142
    -3.01593
    -3.98528
    -4.49998
    -4.89458
    -4.49140
    -3.42769
    -2.87868
    -1.99511
    -1.55762
    -0.79415
    -0.15077
     0.19236
     0.22667
     0.86147
     0.88720
     0.72421
     1.04161
     1.08450
     1.20460
     1.07592
     0.96441
     1.04161
     1.09308
     1.33327
     1.02445
     0.55265
     0.88720
     0.78426
     0.95583
     1.01588
     1.11882
     0.79284
     0.79284
     0.78426
     0.86147
     0.82715
     0.61270
     0.44113
     0.76711
     1.08450
     0.79284
     0.47544
     0.68132
     0.68132
     0.74137
     0.72421
     0.98156
     0.71564
     0.68132
     1.05019
     1.03303
     0.93867
     0.87005
     0.66417
     1.02445
     1.08450
     1.17886
     0.90436
     0.88720
     0.89578
     0.98156
     1.06735
     1.29038
     1.05877
     0.75853
     0.99014
     1.00730
     0.89578
     0.86147
     0.77568
     0.74137
     0.87005
     1.03303
     0.79284
     0.58696
     0.72421
     0.49260
     0.71564
     1.17029
     1.23891
     0.88720
     0.85289
     1.00730
     0.60412
     0.17520
     0.17520
     0.89578
     0.87005
     0.74137
     0.52691
    -0.20224
    -0.42528
    -0.79415
    -0.91424
    -0.40812
    -0.47675
    -0.95714
    -1.27453
    -1.10297
    -1.19733
    -1.01718
    -1.18875
    -1.39463
    -1.09439
    -0.73410
    -0.51964
    -0.72552
    -0.81988
    -0.65689
    -0.42528
    -0.26229
    -0.02210
    -0.21082
    -0.23656
    -0.08215
     0.14947
     0.18378
     0.15805
    -0.12504
     0.02937
     0.26099
     0.35535
     0.19236
     0.25241
     0.11515
     0.26099
     0.02079
     0.41539
     0.60412
    -0.02210
     0.08084
     0.20094
     0.27814
     0.41539
    -0.09930
    -0.10788
     0.07226
     0.56123
     0.78426
     0.43255
     0.58696
     0.59554
     0.92152
     1.62494
     1.89944
     0.58696
    -0.44244
    -0.75983
    -1.44610
    -2.68995
    -5.44359
    -5.80388
    -3.83087
    -3.40195
    -3.52205
    -3.83945
    -5.12619
    -6.06123
    -6.50730
    -6.19848
    -4.80022
    -4.48282
    -3.66788
    -2.57844
    -1.61767
    -0.93140
    -0.34808
     0.02937
     0.59554
     0.57838
     1.04161
     1.11024
     0.93009
     0.90436
     0.69848
     0.76711
     0.90436
     0.74137
     0.34677
     0.42397
     0.63843
     0.52691
     0.76711
     0.57838
     0.88720
     0.77568
     1.11024
     0.99014
     0.81858
     0.82715
     0.58696
     0.75853
     1.45337
     1.48768
     1.05877
     0.97298
     1.11882
     1.50484
     1.77077
     1.31612
     0.87005
     0.72421
     0.97298
     1.34185
     1.12739
     1.21318
     1.04161
     0.86147
     1.05019
     1.23033
     0.74137
     0.65559
     0.71564
     0.71564
     0.76711
     0.78426
     0.59554
     0.68990
     0.70706
     0.81000
     0.84431
     0.90436
     0.73279
     0.32961
     0.57838
     1.05877
     0.81858
     0.54407
     0.50976
     0.60412
     0.78426
     0.98156
     0.51833
     0.59554
     0.70706
     0.64701
     0.87005
     0.73279
     0.62127
     0.75853
     0.57838
     1.23033
     1.59062
     1.32470
     1.29896
     1.23891
     0.96441
     0.68132
     0.40682
     0.58696
     0.85289
     1.05877
     0.87862
     0.65559
     0.41539
    -0.03068
    -0.23656
     0.08084
     0.20952
    -0.33950
    -0.59685
    -0.66547
    -0.66547
    -0.67405
    -0.78557
    -0.75983
    -0.64832
    -0.88851
    -0.87993
    -1.01718
    -1.12870
    -1.43752
    -1.56620
    -1.36889
    -1.00861
    -1.17159
    -1.27453
    -1.06008
    -0.87993
    -0.70836
    -0.95714
    -0.98287
    -0.83704
    -0.75983
    -0.41670
    -0.37381
    -0.29661
    -0.41670
    -0.28803
    -0.58827
     0.13231
     0.32103
     0.03795
    -0.05641
    -0.10788
    -0.02210
     0.04653
     0.09800
     0.04653
     0.06368
     0.31245
     0.22667
     0.31245
     0.21809
    -0.08215
    -0.13362
     0.22667
     0.38108
     0.13231
    -0.03926
    -0.20224
     0.42397
     1.09308
     1.81366
     1.30754
    -2.11521
    -6.05265
    -6.30142
    -3.65073
    -1.80639
    -0.72552
    -1.77207
    -2.80147
    -4.02817
    -4.83453
    -5.16909
    -4.68870
    -4.19974
    -3.45342
    -2.66422
    -2.06374
    -1.15444
    -1.06865
    -0.45101
    -0.45959
     0.06368
     0.08942
     0.01221
     0.21809
     0.58696
     0.58696
     0.33819
     0.57838
     0.32103
     0.71564
     0.62127
     0.44113
     0.56123
     0.57838
     0.54407
     0.65559
     0.69848
     0.75853
     0.66417
     0.32961
     0.93867
     1.04161
     1.13597
     1.40190
     1.19602
     1.19602
     1.22176
     0.99014
     1.24749
     1.52200
     1.69356
     1.47053
     1.40190
     1.34185
     1.14455
     0.72421
     1.31612
     1.70214
     1.21318
     0.88720
     0.83573
     0.63843
     0.76711
     0.86147
     0.82715
     0.99014
     0.68990
     0.86147
     0.87862
     0.81000
     0.78426
     0.44113
     0.50118
     0.71564
     0.68132
     0.77568
     0.59554
     0.52691
     0.56980
     0.30388
     0.26956
     0.44113
     0.44971
     0.32103
     0.26956
     0.34677
     0.41539
     0.38108
     0.07226
     0.38966
     0.68990
     0.39824
     0.61270
     0.55265
     0.61270
     0.66417
     0.53549
     0.68990
     0.68990
     0.58696
     0.45829
     0.50118
     0.85289
     0.75853
     0.73279
     0.82715
     0.50118
     0.56123
     0.60412
     0.31245
     0.44113
     0.32961
     0.18378
     0.16662
     0.19236
     0.14089
     0.09800
     0.02937
     0.20952
     0.02079
    -0.45959
    -0.42528
    -0.31376
    -0.57969
    -0.64832
    -0.50248
    -0.55395
    -0.47675
    -0.51106
    -0.67405
    -0.57969
    -0.83704
    -0.77699
    -0.79415
    -0.46817
    -0.45101
    -0.60542
    -0.72552
    -0.15935
    -0.16793
    -0.31376
    -0.21940
    -0.15077
    -0.33092
    -0.30518
    -0.21940
     0.08084
    -0.07357
    -0.20224
    -0.49391
    -0.10788
    -0.19367
    -0.16793
    -0.45101
    -0.25371
    -0.33950
    -0.59685
    -0.33092
    -0.57969
    -0.51106
    -0.30518
    -0.21940
     0.25241
     0.75853
     0.43255
    -0.99145
    -4.50856
    -7.35656
    -4.45709
    -1.41179
    -0.63974
    -0.87993
    -2.38971
    -3.57352
    -4.07964
    -4.24263
    -4.13969
    -3.95954
    -3.14460
    -2.34682
    -1.87501
    -1.27453
    -1.12870
    -0.87993
    -0.71694
    -0.54538
    -0.30518
    -0.29661
    -0.44244
    -0.29661
    -0.03926
    -0.01352
     0.15805
    -0.00494
     0.02079
     0.39824
     0.39824
     0.74137
     0.63843
     0.74995
     0.78426
     0.80142
     0.77568
     0.93867
     1.08450
     0.85289
     1.08450
     1.18744
     1.12739
     0.88720
     0.88720
     1.07592
     1.49626
     1.29038
     0.98156
     0.85289
     0.99014
     1.00730
     0.76711
     1.02445
     0.88720
     0.74995
     0.64701
     0.71564
     0.55265
     0.40682
     0.64701
     0.53549
     0.52691
     0.50118
     0.35535
     0.39824
     0.44113
     0.54407
     0.68132
     0.61270
     0.62985
     0.41539
     0.64701
     0.62985
     0.65559
     0.77568
     0.60412
     0.55265
     0.72421
     0.73279
     0.53549
     0.44113
     0.32961
     0.31245
     0.38108
     0.56980
     0.56980
     0.38966
     0.18378
     0.38108
     0.38966
     0.43255
     0.31245
     0.07226
     0.21809
     0.48402
     0.67274
     0.44971
     0.45829
     0.24383
     0.36392
     0.46686
     0.81858
     0.41539
     0.28672
     0.40682
     0.45829
     0.75853
     0.57838
     0.35535
     0.35535
     0.64701
     0.57838
     0.69848
     0.60412
     0.50976
     0.56980
     0.25241
     0.70706
     0.63843
     0.45829
     0.56980
     0.46686
     0.64701
     0.42397
     0.32103
     0.22667
     0.41539
     0.37250
     0.38966
     0.33819
     0.05511
    -0.05641
     0.03795
    -0.06499
     0.10658
    -0.04783
    -0.45959
    -0.38239
    -0.52822
    -0.62258
    -0.80273
    -0.83704
    -0.63974
    -0.69121
    -0.59685
    -0.46817
    -0.81988
    -0.84562
    -1.00861
    -0.73410
    -0.49391
    -0.90567
    -0.98287
    -1.05150
    -0.85420
    -0.96571
    -1.16301
    -1.48899
    -1.81497
    -1.94364
    -1.98653
    -2.16668
    -1.86644
    -1.80639
    -1.85786
    -2.26104
    -1.91791
    -1.85786
    -2.10663
    -1.77207
    -1.28311
    -0.85420
    -0.66547
    -0.65689
    -0.57969
    -0.16793
     0.03795
     0.22667
     0.32961
     0.34677
     0.57838
     0.61270
     0.95583
     1.09308
     0.87862
     0.88720
     1.01588
     1.12739
     1.11024
     1.00730
     0.93867
     0.97298
     1.20460
     1.10166
     1.04161
     0.97298
     0.76711
     0.68990
     0.72421
     0.90436
     0.89578
     0.52691
     0.51833
     0.56123
     0.75853
     0.68990
     0.43255
     0.48402
     0.53549
     0.58696
     0.64701
     0.51833
     0.43255
     0.46686
     0.42397
     0.72421
     0.70706
     0.47544
     0.20094
     0.50118
     0.56980
     0.50118
     0.35535
     0.24383
     0.20094
     0.59554
     0.27814
     0.35535
     0.22667
     0.20094
     0.18378
     0.54407
     0.56980
     0.20094
     0.13231
     0.26956
     0.42397
     0.43255
     0.21809
     0.31245
     0.34677
     0.55265
     0.44971
     0.49260
     0.23525
     0.29530
     0.19236
     0.30388
     0.63843
     0.38966
     0.11515
     0.37250
     0.45829
     0.53549
     0.38966
     0.20094
     0.05511
     0.37250
     0.45829
     0.38108
     0.40682
     0.08084
     0.22667
     0.02079
     0.51833
     0.56123
     0.14089
     0.16662
     0.13231
     0.20952
     0.38108
     0.18378
     0.21809
     0.08084
     0.26099
     0.27814
     0.39824
     0.23525
     0.26956
     0.08084
     0.44113
     0.62127
     0.18378
     0.30388
     0.22667
     0.26099
     0.44971
     0.08084
     0.02079
     0.04653
     0.14089
     0.18378
     0.06368
    -0.33950
    -0.26229
    -0.53680
    -0.15935
     0.12373
    -0.24514
    -0.62258
    -0.39097
    -0.41670
    -0.33092
    -0.41670
    -0.53680
    -0.30518
    -0.23656
    -0.01352
     0.08084
    -0.33092
    -0.87135
    -1.06008
    -0.81988
    -0.17651
    -0.51106
    -0.74268
    -0.78557
    -0.76841
    -0.34808
    -0.60542
    -1.00003
    -0.94856
    -0.69979
    -0.45101
    -0.39097
    -0.26229
    -0.22798
    -0.14220
    -0.16793
     0.36392
     0.56980
     0.26099
     0.26099
     0.17520
     0.56123
     0.70706
     0.39824
     0.49260
     0.34677
     0.46686
     0.60412
     0.43255
     0.38108
     0.22667
    -0.02210
     0.36392
     0.52691
     0.25241
     0.17520
     0.08084
     0.15805
     0.20952
     0.19236
     0.16662
     0.17520
     0.25241
     0.26099
     0.29530
     0.46686
     0.26956
    -0.00494
     0.05511
     0.48402
     0.49260
     0.25241
     0.44971
     0.07226
     0.37250
     0.42397
     0.15805
     0.31245
     0.38108
     0.42397
     0.32103
     0.44113
     0.32103
     0.15805
     0.16662
     0.34677
     0.40682
     0.20952
     0.29530
     0.18378
     0.27814
     0.33819
     0.33819
     0.26956
     0.52691
     0.26099
     0.37250
     0.50118
     0.43255
     0.42397
     0.20094
     0.64701
     0.63843
     0.31245
     0.40682
     0.32103
     0.42397
     0.43255
     0.45829
     0.28672
     0.39824
     0.15805
     0.24383
     0.32103
     0.16662
     0.18378
     0.01221
     0.14089
     0.33819
     0.02937
     0.08942
     0.10658
    -0.04783
     0.23525
     0.02937
     0.08942
     0.14947
     0.02937
     0.19236
     0.26099
     0.23525
     0.12373
     0.14947
     0.00364
     0.30388
     0.46686
     0.27814
     0.14089
     0.11515
    -0.08215
    -0.41670
    -0.31376
    -0.53680
    -0.71694
    -0.70836
    -1.02576
    -0.85420
    -0.93140
    -1.30027
    -1.47183
    -1.14586
    -1.24022
    -1.40321
    -1.15444
    -1.29169
    -1.18017
    -1.06008
    -0.76841
    -0.50248
    -0.33950
    -0.15935
    -0.07357
     0.02937
     0.18378
     0.02937
    -0.06499
     0.31245
     0.60412
     0.10658
     0.41539
     0.50118
     0.39824
     0.32961
     0.44113
     0.28672
     0.54407
     0.57838
     0.50118
     0.46686
     0.57838
     0.40682
     0.50118
     0.58696
     0.67274
     0.56123
     0.61270
     0.64701
     0.39824
     0.50118
     0.28672
     0.09800
    -0.09930
    -0.14220
    -0.04783
    -0.06499
    -0.02210
    -0.31376
    -0.27945
    -0.68263
    -0.35665
    -0.53680
    -0.61400
    -0.54538
    -0.37381
    -0.51106
    -0.51106
    -0.38239
    -0.19367
    -0.11646
    -0.12504
    -0.14220
    -0.38239
    -0.04783
     0.02079
    -0.18509
    -0.04783
     0.14089
    -0.03926
    -0.09930
     0.06368
     0.13231
    -0.03068
    -0.05641
     0.13231
     0.31245
     0.19236
     0.13231
     0.10658
     0.13231
     0.42397
     0.07226
     0.33819
     0.32961
     0.25241
     0.24383
     0.42397
     0.40682
     0.37250
     0.32961
     0.51833
     0.74995
     0.68990
     0.48402
     0.55265
     0.38108
     0.44971
     0.75853
     0.68132
     0.91294
     0.62127
     0.65559
     0.52691
     0.64701
     0.65559
     0.56123
     0.50118
     0.63843
     0.68990
     0.68990
     0.50976
     0.37250
     0.67274
     0.74137
     0.66417
     0.81858
     0.81000
     0.41539
     0.81000
     0.94725
     0.87862
     0.62127
     0.80142
     1.04161
     1.32470
     1.21318
     1.04161
     0.89578
     0.62985
     0.08942
    -0.40812
    -0.69979
    -1.73776
    -1.14586
    -0.04783
     0.56980
     0.36392
    -0.96571
    -1.49757
    -1.74634
    -1.69487
    -1.63482
    -1.28311
    -1.46326
    -2.04658
    -2.36398
    -0.72552
     1.46195
    -0.02210
    -1.18017
    -1.22306
    -1.18017
    -0.96571
    -0.51964
    -1.18017
    -1.60051
    -1.24880
    -0.97429
    -0.93998
    -0.66547
     0.14089
    -0.39954
    -0.68263
    -1.02576
    -0.87993
    -0.79415
    -0.70836
    -0.29661
    -0.14220
     0.01221
    -0.03068
     0.01221
     0.11515
     0.58696
     0.57838
     0.67274
     0.44113
     0.68990
     0.63843
     0.68990
     0.86147
     0.83573
     0.61270
     0.66417
     0.73279
     1.00730
     0.75853
     0.56123
     0.91294
     0.94725
     0.54407
     0.47544
     0.28672
     0.22667
     0.19236
     0.42397
     0.40682
     0.10658
    -0.40812
    -0.29661
    -0.05641
     0.00364
    -0.24514
    -0.50248
    -0.45959
    -0.32234
    -0.33092
    -0.30518
    -0.51964
    -0.52822
    -0.35665
    -0.36523
    -0.52822
     0.00364
    -0.02210
    -0.19367
    -0.11646
     0.13231
    -0.00494
    -0.20224
    -0.39954
     0.18378
     0.38966
     0.49260
     0.25241
     0.19236
     0.06368
     0.22667
     0.19236
     0.43255
     0.26956
    -0.11646
     0.14089
     0.32961
     0.43255
     0.33819
    -0.12504
     0.00364
     0.27814
     0.43255
     0.26099
     0.00364
    -0.00494
     0.11515
     0.08084
     0.30388
     0.36392
     0.00364
    -0.00494
     0.16662
     0.40682
     0.30388
    -0.10788
     0.02079
     0.43255
     0.43255
     0.56123
     0.26099
     0.32961
     0.38108
     0.49260
     0.82715
     1.19602
     1.11882
     1.31612
     1.76219
     2.55997
     2.55997
     1.81366
     0.35535
    -1.12870
    -2.48407
    -3.13603
    -3.14460
    -2.07232
    -0.81988
    -1.60051
    -2.45834
    -2.53554
    -3.37622
    -4.18258
    -3.79656
    -3.11029
    -2.56986
    -1.90933
    -1.72060
    -0.96571
     0.14947
     0.93009
     0.92152
     0.83573
     1.44479
     2.06243
     1.68498
     1.95949
     1.47911
     1.29896
     1.80508
     2.07101
     2.15679
     2.19968
     1.61636
     1.25607
     1.32470
     1.92518
     2.16537
     2.01096
     1.49626
     1.25607
     1.05877
     1.12739
     0.95583
     0.64701
     0.13231
     0.48402
     0.41539
     0.35535
     0.31245
     0.27814
     0.23525
     0.59554
     0.80142
     0.67274
     0.60412
     0.62985
     0.63843
     0.81858
     1.34185
     1.26465
     1.26465
     1.53058
     1.18744
     1.47053
     1.42764
     1.38474
     1.47911
     1.60778
     1.73645
     1.87371
     1.80508
     1.40190
     1.65925
     1.45337
     1.73645
     1.59062
     1.33327
     1.51342
     1.38474
     1.57347
     1.53915
     1.07592
     0.78426
     0.97298
     0.67274
     0.65559
     0.42397
     0.23525
     0.08084
    -0.33092
    -0.03926
    -0.16793
    -0.53680
    -0.69979
    -0.72552
    -0.76841
    -0.81988
    -0.93998
    -0.96571
    -0.93998
    -0.83704
    -0.85420
    -0.96571
    -0.71694
    -1.00861
    -1.06008
    -0.86277
    -0.44244
    -0.72552
    -1.30885
    -1.11154
    -1.00861
    -1.06008
    -1.18017
    -1.19733
    -1.27453
    -1.36889
    -1.38605
    -1.38605
    -1.42036
    -1.47183
    -1.61767
    -1.79781
    -1.18017
    -1.34316
    -1.50615
    -1.56620
    -1.57477
    -1.45468
    -1.25738
    -1.42894
    -1.37747
    -1.32600
    -1.12870
    -1.19733
    -1.07723
    -1.24880
    -1.44610
    -1.46326
    -0.92282
    -0.84562
    -1.03434
    -1.07723
    -1.04292
    -0.88851
    -0.88851
    -0.83704
    -0.91424
    -0.91424
    -0.64832
    -0.61400
    -0.45959
    -0.61400
    -0.47675
    -0.66547
    -0.34808
     0.09800
    -0.15935
    -0.19367
    -0.22798
    -0.07357
     0.13231
     0.23525
     0.11515
     0.20094
     0.20952
     0.38966
     0.70706
     0.78426
     0.70706
     0.56980
     0.68990
     1.17886
     0.51833
    -0.46817
    -1.11154
    -1.18017
    -1.23164
    -1.42894
    -1.52330
    -1.82354
    -1.77207
    -1.84928
    -2.33824
    -2.78432
    -3.10171
    -3.13603
    -3.19607
    -2.25246
    -1.48041
    -1.48041
    -1.47183
    -1.47183
    -0.97429
    -0.66547
    -0.34808
    -0.26229
    -0.01352
    -0.02210
     0.32961
     0.40682
     0.25241
     0.22667
    -0.13362
     0.31245
     0.52691
     0.45829
     0.45829
     0.24383
     0.22667
     0.08942
     0.29530
     0.32961
     0.21809
     0.31245
     0.38108
     0.37250
     0.26099
     0.11515
    -0.11646
    -0.06499
     0.44113
     0.39824
     0.32103
     0.29530
     0.28672
     0.39824
     0.37250
     0.54407
     0.53549
     0.56123
     0.71564
     0.66417
     0.68132
     0.71564
     0.36392
     0.28672
     0.62985
     0.73279
     0.34677
     0.38108
     0.51833
     0.49260
     0.26956
     0.34677
     0.33819
     0.47544
     0.02937
    -0.02210
     0.17520
     0.24383
     0.20094
    -0.08215
     0.13231
     0.17520
    -0.00494
    -0.26229
    -0.12504
    -0.46817
    -0.44244
    -0.38239
    -0.44244
    -0.27087
    -0.27945
    -0.51964
    -0.63974
    -0.60542
    -0.51964
    -0.91424
    -0.58827
    -0.50248
    -0.59685
    -0.59685
    -0.46817
    -0.58827
    -0.63116
    -0.70836
    -0.57969
    -0.46817
    -0.52822
    -0.61400
    -0.34808
    -0.46817
    -0.15935
    -0.48533
    -0.57969
    -0.31376
    -0.31376
    -0.26229
    -0.35665
    -0.29661
    -0.32234
    -0.45101
    -0.51106
    -0.23656
    -0.30518
    -0.17651
    -0.38239
    -0.32234
    -0.11646
    -0.30518
    -0.52822
    -0.27087
    -0.06499
    -0.35665
    -0.04783
    -0.15935
    -0.22798
    -0.21940
    -0.29661
    -0.21082
    -0.15077
    -0.28803
    -0.28803
    -0.47675
    -0.22798
    -0.09073
    -0.65689
    -0.21940
    -0.22798
    -0.40812
    -0.36523
    -0.29661
    -0.36523
    -0.50248
    -0.48533
    -0.38239
    -0.23656
    -0.24514
    -0.32234
    -0.52822
    -0.51106
    -0.43386
    -0.71694
    -0.84562
    -0.87135
    -0.93998
    -0.91424
    -1.13728
    -0.96571
    -1.14586
    -1.55762
    -1.65198
    -1.22306
    -1.29169
    -1.19733
    -1.51473
    -1.42036
    -1.18875
    -1.14586
    -1.15444
    -0.84562
    -0.79415
    -0.62258
    -0.39097
    -0.41670
    -0.24514
    -0.32234
    -0.24514
     0.09800
     0.08084
     0.15805
    -0.03926
     0.17520
     0.35535
     0.68132
     0.14089
     0.50976
     0.55265
     0.55265
     0.68990
     0.77568
     0.65559
     0.69848
     0.45829
     0.73279
     0.93009
     0.81858
     0.74137
     0.69848
     0.73279
     0.60412
     0.68132
     0.59554
     0.75853
     0.65559
     0.67274
     0.69848
     0.69848
     0.68132
     0.58696
     0.53549
     0.74137
     0.95583
     0.78426
     0.63843
     0.67274
     0.61270
     0.56123
     0.55265
     0.83573
     0.69848
     0.38108
     0.62985
     0.88720
     0.62985
     0.21809
     0.46686
     0.64701
     0.57838
     0.36392
     0.13231
    -0.17651
    -0.09930
    -0.09073
    -0.18509
     0.00364
    -0.33950
    -0.76841
    -0.75983
    -0.83704
    -0.97429
    -1.24880
    -1.32600
    -1.30885
    -1.00861
    -0.98287
    -1.24022
    -1.38605
    -1.36032
    -1.15444
    -1.29169
    -1.02576
    -1.00861
    -1.38605
    -1.20591
    -1.04292
    -0.99145
    -1.19733
    -1.36032
    -1.11154
    -0.87135
    -0.66547
    -0.93998
    -0.95714
    -0.91424
    -0.88851
    -0.79415
    -0.69121
    -0.60542
    -0.83704
    -0.69121
    -0.41670
    -0.29661
    -0.46817
    -0.49391
    -0.58827
    -0.39954
    -0.33092
    -0.23656
    -0.33950
    -0.39954
    -0.23656
    -0.23656
    -0.36523
     0.01221
    -0.15077
    -0.43386
    -0.03068
    -0.09073
     0.14947
    -0.35665
    -0.29661
    -0.17651
     0.04653
     0.13231
    -0.10788
    -0.34808
    -0.40812
    -0.18509
    -0.27945
     0.26099
    -0.10788
    -0.32234
    -0.15077
    -0.03068
     0.05511
    -0.09073
    -0.17651
    -0.12504
     0.04653
     0.20952
     0.15805
     0.16662
    -0.02210
     0.25241
    -0.12504
     0.09800
     0.35535
    -0.10788
    -0.21940
     0.00364
    -0.09930
    -0.18509
    -0.64832
    -0.49391
    -0.15935
    -0.09073
    -0.03926
    -0.19367
    -0.53680
    -0.49391
    -0.37381
    -0.27087
     0.07226
     0.07226
    -0.39097
     0.18378
     0.22667
     0.44113
     0.32961
     0.26099
     0.44971
     0.74137
     0.69848
     0.54407
     0.52691
     0.66417
     0.81858
     0.81000
     1.14455
     0.93867
     0.68990
     0.92152
     0.87862
     0.87005
     0.79284
     0.40682
     0.41539
     0.52691
     0.67274
     1.14455
     0.56980
     0.16662
     0.22667
     0.12373
     0.41539
     0.48402
     0.29530
     0.22667
     0.55265
     0.60412
     0.57838
     0.23525
     0.18378
     0.39824
     0.63843
     0.60412
     0.26099
     0.31245
     0.03795
     0.20094
     0.30388
     0.53549
     0.24383
    -0.07357
     0.14947
     0.12373
     0.38108
     0.27814
    -0.00494
    -0.11646
     0.38108
     0.46686
     0.27814
     0.20094
     0.27814
     0.28672
     0.20094
     0.44971
     0.23525
    -0.25371
    -0.09073
    -0.12504
     0.14089
    -0.09930
    -0.27087
    -0.39097
    -0.22798
    -0.07357
    -0.11646
    -0.33092
    -0.43386
    -0.36523
    -0.54538
    -0.24514
    -0.09073
    -0.44244
    -0.42528
    -0.19367
    -0.09073
    -0.11646
    -0.45959
    -0.63974
    -0.53680
    -0.33950
    -0.28803
    -0.33950
    -0.39097
    -0.60542
    -0.68263
    -0.28803
    -0.16793
    -0.61400
    -0.67405
    -0.45959
    -0.42528
    -0.33092
    -0.41670
    -0.54538
    -0.58827
    -0.21940
    -0.19367
    -0.05641
    -0.26229
    -0.27945
    -0.17651
    -0.03926
     0.17520
     0.17520
     0.00364
     0.02937
     0.27814
     0.47544
     0.23525
    -0.25371
     0.41539
     0.44971
     0.74995
     0.59554
     0.41539
     0.06368
     0.15805
     0.20094
     0.87005
     0.65559
     0.47544
     0.61270
     0.42397
     0.85289
     0.79284
     0.69848
     0.82715
     1.13597
     1.51342
     1.71930
     2.01096
     1.15313
    -0.33092
    -1.30885
    -0.27087
     0.33819
    -0.02210
     0.21809
    -0.64832
    -1.88359
    -2.06374
    -2.14952
    -2.06374
    -2.15810
    -1.95222
    -2.35540
    -3.08456
    -3.10171
    -2.57844
    -2.55270
    -2.10663
    -1.67771
    -1.94364
    -1.76350
    -1.25738
    -1.21448
    -1.00003
    -1.22306
    -0.93998
    -0.57111
    -0.50248
    -0.36523
    -0.39954
    -0.07357
    -0.00494
     0.03795
     0.14089
     0.66417
     0.81858
     0.50118
     0.59554
     0.50118
     0.67274
     0.48402
     0.44971
     0.63843
     0.74137
     0.87862
     0.75853
     0.82715
     0.89578
     0.75853
     0.52691
     0.79284
     0.86147
     0.71564
     0.83573
     0.67274
     0.68132
     0.77568
     0.86147
     0.87862
     1.05877
     0.86147
     0.90436
     0.99872
     0.90436
     0.49260
     0.33819
     0.88720
     1.23033
     0.89578
     0.71564
     0.60412
     0.68132
     0.72421
     0.84431
     0.41539
     0.33819
     0.40682
     0.60412
     0.76711
     0.87005
     0.68132
     0.47544
     0.51833
     0.94725
     0.76711
     0.81000
     0.76711
     0.63843
     0.79284
     1.04161
     1.10166
     1.18744
     1.19602
     1.22176
     1.22176
     1.66783
     1.71930
     1.85655
     1.52200
     1.81366
     1.98523
     1.86513
     1.95949
     1.91660
     1.77077
     1.72788
     1.73645
     1.59920
     1.42764
     1.14455
     0.96441
     0.78426
     0.67274
     0.65559
     0.08942
     0.18378
     0.01221
     0.12373
     0.08942
    -0.03926
    -0.14220
    -0.14220
    -0.09073
    -0.05641
    -0.14220
    -0.15935
    -0.35665
    -0.21940
    -0.15935
    -0.24514
    -0.33092
    -0.09073
    -0.02210
    -0.02210
    -0.28803
    -0.10788
    -0.18509
    -0.04783
     0.14947
     0.30388
     0.41539
     0.68990
     0.62985
     0.48402
     0.15805
    -0.78557
    -1.16301
    -1.28311
    -1.03434
    -0.53680
    -0.03068
     0.05511
    -0.53680
    -0.82846
    -1.15444
    -1.41179
    -1.46326
    -1.36889
    -1.43752
    -1.44610
    -0.86277
    -0.52822
    -0.33950
    -1.10297
    -1.92648
    -1.30027
    -1.72060
    -2.43261
    -1.78923
    -2.32966
    -3.53063
    -4.49998
    -6.61024
    -6.43868
    -3.77082
    -2.79289
    -2.72427
    -3.09313
    -3.88234
    -4.50856
    -4.14827
    -3.84803
    -3.30759
    -2.55270
    -1.66056
    -1.00861
    -0.61400
    -0.16793
     0.20952
     0.36392
     0.44971
     0.09800
     0.36392
     0.60412
     0.66417
     0.35535
     0.57838
     0.97298
     0.99014
     1.20460
     1.23891
     1.23033
     1.22176
     1.33327
     1.71072
     2.33694
     2.50850
     2.28547
     2.15679
     2.25973
     2.28547
     2.43130
     2.29404
     2.66291
     2.51708
     2.15679
     2.05385
     1.90802
     1.61636
     1.34185
     1.17886
     1.22176
     1.12739
     0.95583
     0.91294
     0.78426
     0.87862
     0.87005
     0.71564
     0.74995
     0.90436
     0.71564
     0.90436
     1.07592
     1.07592
     0.96441
     0.71564
     0.63843
     0.90436
     1.12739
     0.85289
     0.58696
     0.61270
     0.65559
     0.64701
     0.91294
     0.85289
     0.55265
     0.73279
     0.77568
     0.48402
     0.41539
     0.27814
     0.34677
     0.81000
     0.81000
     0.61270
     0.39824
     0.36392
     0.52691
     0.53549
     0.46686
     0.73279
     0.52691
     0.57838
     0.79284
     0.88720
     0.76711
     0.73279
     0.74995
     0.97298
     1.05877
     0.99014
     0.75853
     0.76711
     0.66417
     1.04161
     0.87862
     0.83573
     0.62985
     0.37250
     0.52691
     0.43255
     0.37250
     0.05511
    -0.22798
    -0.21940
    -0.03926
    -0.20224
    -0.60542
    -0.87993
    -0.58827
    -0.67405
    -0.79415
    -0.75126
    -0.79415
    -1.30027
    -1.24880
    -0.93998
    -0.78557
    -0.69979
    -0.94856
    -0.82846
    -0.86277
    -0.53680
    -0.51106
    -0.47675
    -0.28803
    -0.07357
     0.38108
     0.93009
     1.56489
     1.53915
     0.94725
    -1.27453
    -3.45342
    -3.49632
    -2.72427
    -1.49757
     0.18378
    -0.08215
    -1.12870
    -3.71077
    -5.54653
    -5.95829
    -5.38354
    -5.07473
    -4.39704
    -4.55145
    -4.06248
    -3.66788
    -3.54779
    -3.69362
    -3.35906
    -3.02451
    -2.35540
    -1.88359
    -1.34316
    -1.08581
    -0.86277
    -0.49391
    -0.13362
     0.32961
     0.87862
     0.81000
     0.81000
     1.09308
     1.33327
     1.50484
     1.27323
     1.17029
     0.96441
     0.81858
     0.99872
     0.82715
     0.68990
     0.49260
     0.22667
     0.32103
     0.33819
     0.66417
     0.19236
     0.24383
     0.38108
     0.47544
     0.50976
     0.44971
     0.27814
     0.70706
     1.00730
     1.18744
     0.95583
     0.93009
     0.80142
     1.11882
     1.21318
     1.61636
     1.18744
     1.07592
     1.07592
     1.35043
     1.23033
     0.85289
     0.56980
     0.53549
     0.63843
     0.74995
     0.34677
     0.11515
    -0.14220
    -0.15077
    -0.39954
    -0.27945
    -0.26229
    -0.63974
    -0.38239
    -0.52822
    -0.57969
    -0.57969
    -0.94856
    -1.21448
    -0.88851
    -0.36523
    -0.28803
    -0.36523
    -0.49391
    -0.39954
    -0.52822
    -0.16793
     0.18378
    -0.27087
    -0.27087
     0.13231
     0.29530
     0.14089
     0.05511
    -0.08215
     0.26956
     0.54407
     0.53549
     0.22667
     0.12373
     0.04653
     0.02079
     0.20952
     0.26099
    -0.01352
    -0.31376
    -0.27945
     0.08084
    -0.17651
    -0.20224
    -0.50248
    -0.53680
    -0.41670
    -0.26229
    -0.41670
    -0.72552
    -0.89709
    -0.93998
    -0.87135
    -0.52822
    -0.62258
    -0.88851
    -0.80273
    -0.57969
    -0.47675
    -0.62258
    -0.73410
    -0.75126
    -0.54538
    -0.32234
    -0.43386
    -0.35665
    -0.57969
    -0.53680
    -0.74268
    -0.24514
    -0.30518
    -0.59685
    -0.73410
    -0.62258
    -0.51106
    -0.35665
    -0.75126
    -0.62258
    -0.53680
    -0.49391
    -0.28803
    -0.35665
    -0.60542
    -0.53680
    -0.65689
    -0.24514
     0.14947
    -0.01352
    -0.19367
     0.03795
     0.16662
     0.26956
     0.02079
    -0.21082
    -0.42528
    -0.35665
    -0.14220
    -0.18509
    -0.27087
    -0.43386
    -0.64832
    -0.62258
    -0.34808
    -0.71694
    -1.20591
    -1.16301
    -1.26595
    -1.07723
    -1.31742
    -1.13728
    -1.43752
    -1.18017
    -1.12012
    -1.08581
    -1.06008
    -1.24022
    -1.11154
    -1.09439
    -0.55395
    -0.51106
    -0.54538
    -0.57111
    -0.38239
    -0.01352
     0.25241
     0.25241
     0.35535
     0.55265
     0.70706
     1.04161
     0.99014
     0.92152
     0.87005
     0.84431
     0.80142
     1.53915
     1.53915
     1.47911
     1.29896
     1.22176
     1.35043
     1.29038
     1.25607
     1.03303
     1.35043
     1.10166
     1.14455
     1.05019
     0.68132
     0.50118
     0.18378
     0.56980
     0.38966
     0.39824
     0.18378
     0.02937
     0.19236
     0.18378
     0.02079
     0.09800
     0.17520
     0.15805
     0.24383
    -0.10788
     0.05511
     0.04653
    -0.19367
     0.24383
     0.21809
    -0.31376
    -0.24514
    -0.46817
    -0.45959
    -0.54538
    -0.49391
    -0.74268
    -0.75983
    -0.77699
    -1.00003
    -1.07723
    -0.87135
    -0.99145
    -1.13728
    -0.84562
    -0.78557
    -0.86277
    -1.05150
    -0.99145
    -0.94856
    -0.69979
    -0.82846
    -0.64832
    -0.63974
    -0.54538
    -0.43386
    -0.48533
    -0.27945
    -0.47675
    -0.64832
    -0.35665
    -0.20224
    -0.35665
    -0.35665
    -0.48533
    -0.55395
    -0.59685
    -0.63116
    -0.49391
    -0.50248
    -0.45959
    -0.48533
    -0.39954
    -0.45101
    -0.60542
    -0.78557
    -0.58827
    -0.33950
    -0.29661
    -0.30518
    -0.48533
    -0.41670
    -0.29661
    -0.45959
    -0.19367
    -0.44244
    -0.24514
    -0.37381
    -0.37381
    -0.33092
    -0.23656
    -0.31376
    -0.52822
    -0.10788
    -0.09073
     0.08942
    -0.00494
    -0.46817
    -0.52822
    -0.34808
    -0.45101
    -0.04783
    -0.16793
    -0.26229
    -0.42528
    -0.42528
    -0.31376
    -0.29661
    -0.54538
    -0.40812
    -0.13362
    -0.26229
    -0.28803
    -0.18509
    -0.31376
    -0.17651
    -0.00494
     0.20952
     0.15805
     0.29530
     0.08942
     0.09800
     0.18378
     0.08084
    -0.09073
    -0.16793
     0.21809
     0.37250
     0.18378
     0.04653
    -0.17651
    -0.25371
    -0.67405
    -0.45959
    -0.39097
    -0.43386
    -0.57969
    -0.73410
    -0.74268
    -0.63116
    -0.48533
    -0.94856
    -0.57969
    -0.68263
    -0.72552
    -0.38239
    -0.42528
    -0.44244
    -0.22798
    -0.07357
     0.20094
     0.26099
     0.38966
     0.37250
     0.70706
     0.84431
     0.99014
     0.66417
     1.05019
     1.35043
     1.20460
     1.25607
     1.34185
     1.18744
     0.95583
     0.91294
     1.35043
     1.11024
     1.21318
     0.92152
     0.86147
     0.79284
     0.92152
     0.76711
     0.61270
     0.78426
     0.64701
     0.77568
     0.87862
     0.73279
     0.57838
     0.27814
     0.62985
     0.44971
     0.33819
     0.04653
    -0.03068
     0.08084
     0.20952
     0.05511
    -0.11646
    -0.05641
    -0.09073
    -0.35665
    -0.21082
    -0.10788
    -0.23656
    -0.28803
    -0.07357
     0.15805
     0.02079
     0.17520
    -0.14220
     0.08084
    -0.08215
     0.14089
    -0.13362
     0.35535
    -0.00494
     0.00364
     0.26099
     0.00364
     0.23525
     0.00364
     0.01221
     0.07226
     0.20952
     0.23525
     0.04653
     0.19236
     0.29530
     0.33819
     0.22667
     0.43255
     0.27814
     0.10658
     0.22667
     0.29530
     0.00364
     0.03795
    -0.25371
    -0.08215
    -0.06499
    -0.09930
    -0.33950
    -0.45959
    -0.33092
    -0.36523
    -0.42528
    -0.38239
    -0.39954
    -0.75983
    -0.47675
    -0.25371
    -0.49391
    -0.43386
    -0.47675
    -0.21940
    -0.09073
    -0.01352
    -0.09930
    -0.36523
    -0.40812
    -0.10788
     0.04653
     0.01221
     0.02937
    -0.01352
    -0.10788
    -0.04783
     0.20094
     0.00364
    -0.15077
    -0.27945
    -0.05641
     0.20952
     0.27814
     0.14947
     0.05511
     0.09800
     0.26099
     0.14947
     0.50976
     0.45829
     0.30388
     0.56980
     0.76711
     0.97298
     0.87005
     0.73279
     0.85289
     0.65559
     0.47544
     0.02937
    -0.44244
    -0.58827
    -0.09073
     0.29530
     0.16662
     0.08084
    -0.51964
    -0.81988
    -0.96571
    -0.97429
    -1.13728
    -1.09439
    -1.18017
    -1.48041
    -1.16301
    -1.20591
    -1.36889
    -1.68629
    -2.02085
    -2.21815
    -2.38971
    -2.62133
    -2.44976
    -2.23530
    -1.82354
    -1.53188
    -2.00369
    -2.20957
    -1.92648
    -1.54046
    -1.00003
    -0.38239
    -0.12504
    -0.14220
     0.30388
     0.77568
     0.90436
     0.99872
     1.12739
     0.85289
     1.41906
     1.51342
     1.51342
     1.44479
     1.23033
     1.35043
     1.53058
     1.70214
     1.61636
     1.44479
     1.15313
     1.26465
     1.18744
     1.40190
     1.30754
     1.08450
     1.05877
     1.34185
     1.32470
     0.95583
     0.87862
     0.71564
     0.86147
     1.19602
     1.12739
     0.98156
     0.88720
     0.99014
     0.83573
     0.99014
     1.22176
     0.87005
     0.61270
     1.10166
     1.20460
     1.11024
     0.85289
     0.71564
     0.41539
     0.73279
     0.97298
     0.90436
     0.64701
     0.85289
     0.91294
     1.00730
     0.97298
     0.33819
     0.26956
     0.58696
     0.86147
     0.87862
     0.90436
     0.76711
     0.42397
     0.74137
     0.88720
     0.82715
     0.61270
     0.80142
     0.83573
     0.89578
     1.55631
     1.56489
     1.29896
     1.68498
     1.91660
     1.73645
     1.96807
     1.61636
     1.87371
     1.94233
     2.19968
     1.97665
     1.80508
     1.50484
     1.18744
     0.99872
     1.28180
     1.19602
     0.95583
     0.48402
     0.65559
     0.74995
     0.50976
     0.23525
     0.00364
     0.09800
     0.45829
     0.50118
     0.31245
     0.16662
     0.02079
     0.05511
     0.20094
     0.61270
     0.20094
    -0.10788
    -0.04783
     0.10658
     0.26099
    -0.11646
    -0.09073
    -0.17651
     0.05511
     0.20094
     0.11515
    -0.05641
    -0.09930
     0.02937
    -0.01352
     0.59554
     0.56123
     0.33819
     0.40682
     0.48402
     0.73279
    -0.06499
    -0.72552
    -0.43386
     0.20094
     0.93867
     0.39824
     0.10658
     0.05511
    -0.95714
    -1.53188
    -0.95714
    -0.80273
    -1.10297
    -1.43752
    -1.57477
    -1.41179
    -1.77207
    -3.89950
    -5.07473
    -5.55511
    -6.73034
    -5.18624
    -6.96195
   -10.25603
    -7.25362
    -5.07473
    -5.04041
    -5.53795
    -6.00118
    -6.74750
    -6.20706
    -4.68012
    -3.24754
    -2.03800
    -0.84562
     0.20952
     1.43621
     2.41414
     3.02320
     3.33202
     3.21192
     3.45212
     3.71804
     4.21559
     3.98397
     3.59795
     3.63226
     3.43496
     3.40065
     3.36633
     2.95458
     2.62002
     2.48277
     2.71438
     2.25973
     1.88229
     1.60778
     1.50484
     1.24749
     1.67641
     1.48768
     0.95583
     0.75853
     0.70706
     0.87005
     0.82715
     0.61270
     0.45829
     0.29530
     0.59554
     0.54407
     0.50118
     0.57838
     0.50118
     0.14947
     0.72421
     1.08450
     1.05019
     0.68990
     0.68132
     0.80142
     1.03303
     0.99872
     1.04161
     1.02445
     1.23033
     1.10166
     1.24749
     1.22176
     0.94725
     0.85289
     0.84431
     1.34185
     0.82715
     0.53549
     0.81000
     0.81000
     0.74995
     0.68990
     0.72421
     0.80142
     0.51833
     0.74137
     0.52691
     0.50118
     0.26956
     0.58696
     0.51833
     1.06735
     0.62985
     0.16662
     0.45829
     0.89578
     0.98156
     0.81000
     0.74995
     0.99872
     1.01588
     1.18744
     1.09308
     1.29896
     1.09308
     0.81000
     0.69848
     1.22176
     1.16171
     1.03303
     0.87005
     0.68990
     0.57838
     0.52691
     0.52691
     0.50976
     0.13231
     0.11515
     0.35535
     0.33819
     0.28672
    -0.09930
    -0.23656
    -0.05641
     0.36392
     0.25241
     0.19236
     0.04653
    -0.05641
     0.06368
     0.31245
     0.27814
     0.21809
     0.14089
     0.16662
     0.05511
     0.29530
     0.29530
     0.28672
    -0.00494
     0.32961
     0.37250
     0.22667
     0.32961
     0.32103
     0.31245
     0.44971
     0.39824
     0.39824
     0.24383
     0.18378
    -0.38239
     0.57838
     0.58696
     0.45829
     0.02937
     0.38108
     0.04653
    -0.44244
    -0.37381
    -0.45101
    -0.30518
    -0.85420
    -0.89709
    -0.54538
    -1.01718
    -2.26104
    -4.13969
    -6.31858
    -9.09795
    -9.34672
    -7.64822
    -4.37130
    -2.22673
    -2.59559
    -4.68870
    -5.88109
    -6.28427
    -5.41786
    -4.05391
    -2.36398
    -0.97429
     0.82715
     1.64209
     2.38841
     3.21192
     3.52932
     3.26339
     3.23766
     3.28055
     2.80874
     2.55139
     2.34551
     1.89086
     1.72788
     1.53058
     1.45337
     1.51342
     1.11882
     0.90436
     0.94725
     1.06735
     0.79284
     0.76711
     0.58696
     0.74995
     0.89578
     0.81000
     1.04161
     0.82715
     0.53549
     0.49260
     0.67274
     0.69848
     0.64701
     0.61270
     0.41539
     0.55265
     0.57838
     0.60412
     0.35535
     0.46686
     0.70706
     0.52691
     0.92152
     0.70706
     0.64701
     0.65559
     0.49260
     0.83573
     1.03303
     0.95583
     0.81000
     0.63843
     0.87005
     0.87005
     0.59554
     0.70706
     0.98156
     0.69848
     0.88720
     0.77568
     0.58696
     0.53549
     0.51833
     0.35535
     0.77568
     0.59554
     0.49260
     0.36392
     0.27814
     0.49260
     0.35535
     0.08084
     0.42397
     0.47544
     0.21809
     0.35535
     0.39824
     0.38966
     0.09800
    -0.03068
     0.09800
     0.19236
     0.26099
     0.09800
     0.03795
     0.20094
     0.08942
    -0.30518
     0.02079
    -0.04783
    -0.20224
    -0.21940
     0.22667
     0.02937
    -0.01352
    -0.24514
     0.36392
     0.10658
     0.28672
     0.18378
     0.24383
     0.39824
     0.57838
     0.28672
     0.49260
     0.67274
     0.39824
     0.50118
     0.78426
     0.55265
     0.23525
     0.23525
     0.43255
     0.55265
     0.53549
     0.00364
     0.10658
    -0.03926
    -0.01352
    -0.03068
    -0.02210
     0.07226
    -0.13362
    -0.05641
     0.01221
    -0.03068
    -0.05641
    -0.29661
    -0.22798
     0.10658
     0.15805
     0.20952
    -0.12504
    -0.16793
     0.14089
     0.24383
     0.27814
     0.28672
     0.26956
     0.31245
     0.74137
     0.78426
     0.65559
     0.10658
    -0.51106
    -0.50248
    -0.60542
    -0.07357
     0.14947
     0.26956
    -0.12504
    -0.36523
    -0.54538
    -0.56253
    -0.99145
    -1.58335
    -1.91791
    -1.88359
    -2.04658
    -1.97795
    -1.87501
    -1.35174
    -0.77699
    -0.84562
    -1.06865
    -1.70345
    -1.71203
    -1.42036
    -1.20591
    -0.65689
    -0.13362
     0.22667
     0.20952
     0.44971
     0.54407
     0.67274
     0.78426
     0.72421
     1.01588
     1.14455
     0.86147
     0.97298
     0.91294
     0.95583
     1.05877
     0.87005
     1.07592
     0.91294
     0.84431
     0.85289
     1.02445
     0.59554
     0.58696
     0.62985
     0.93009
     0.96441
     1.04161
     0.70706
     0.70706
     0.43255
     0.67274
     0.64701
     0.96441
     0.73279
     0.56980
     0.81000
     0.83573
     0.81000
     0.75853
     0.46686
     0.52691
     0.77568
     0.84431
     0.77568
     0.59554
     0.44113
     0.55265
     0.54407
     0.86147
     0.74137
     0.39824
     0.30388
     0.34677
     0.51833
     0.46686
     0.27814
     0.05511
     0.15805
     0.44971
     0.62985
     0.13231
     0.00364
    -0.09930
     0.14089
     0.26956
     0.44113
    -0.14220
    -0.27945
    -0.15077
     0.16662
     0.38108
     0.14947
    -0.00494
    -0.12504
    -0.01352
     0.08942
     0.00364
    -0.01352
    -0.21082
    -0.14220
    -0.13362
     0.09800
     0.24383
    -0.27087
    -0.10788
    -0.09073
     0.03795
     0.06368
    -0.30518
    -0.26229
    -0.10788
     0.24383
    -0.11646
    -0.01352
    -0.03926
    -0.15077
    -0.12504
     0.38966
     0.19236
     0.02937
     0.08942
     0.44113
     0.50118
     0.42397
     0.18378
     0.28672
     0.32961
     0.51833
     0.56980
     0.56980
     0.36392
     0.29530
     0.20094
     0.38966
     0.54407
     0.22667
     0.05511
     0.05511
     0.19236
     0.14089
    -0.09073
    -0.35665
    -0.39097
    -0.11646
     0.09800
     0.11515
    -0.06499
    -0.37381
     0.04653
     0.20094
     0.65559
     0.41539
    -0.08215
     0.11515
     0.29530
     0.48402
     0.55265
     0.39824
     0.19236
     0.42397
     0.96441
     0.78426
     0.50118
     0.15805
     0.13231
     0.00364
     0.41539
     0.28672
     0.08084
    -0.26229
    -0.58827
    -0.45959
    -0.57111
    -0.83704
    -0.83704
    -0.62258
    -0.24514
    -0.51106
    -0.43386
    -0.83704
    -0.86277
    -0.78557
    -0.24514
     0.20952
     0.05511
     0.01221
     0.19236
     0.31245
     0.25241
     0.27814
     0.45829
     0.67274
     0.86147
     0.69848
     0.65559
     0.43255
     0.29530
     0.25241
     0.50118
     0.73279
     0.57838
     0.43255
     0.44971
     0.35535
     0.43255
     0.52691
     0.33819
     0.39824
     0.51833
     0.50118
     0.48402
     0.35535
     0.26956
     0.21809
     0.21809
     0.64701
     0.55265
     0.19236
     0.27814
     0.37250
     0.70706
     0.64701
     0.22667
     0.36392
     0.37250
     0.47544
     0.49260
     0.81858
     0.39824
     0.44971
     0.28672
     0.68132
     0.89578
     0.37250
     0.51833
     0.29530
     0.47544
     0.71564
     0.38108
     0.38108
     0.10658
     0.42397
     0.23525
     0.42397
     0.23525
     0.02079
    -0.42528
    -0.05641
     0.19236
     0.15805
    -0.14220
    -0.24514
    -0.46817
    -0.28803
    -0.45959
    -0.13362
    -0.23656
    -0.27945
    -0.35665
    -0.35665
    -0.29661
    -0.41670
    -0.49391
    -0.48533
    -0.04783
    -0.18509
    -0.20224
    -0.17651
    -0.37381
    -0.15077
     0.02937
    -0.03068
     0.03795
    -0.17651
     0.06368
    -0.00494
     0.10658
    -0.00494
     0.20094
    -0.01352
     0.44971
     0.54407
     0.27814
     0.35535
     0.33819
     0.41539
     0.26956
     0.26099
     0.44113
     0.37250
     0.54407
     0.33819
     0.38108
     0.42397
     0.15805
    -0.09930
     0.10658
     0.27814
     0.07226
     0.00364
     0.05511
     0.20094
     0.41539
     0.16662
     0.14089
     0.27814
     0.37250
     0.37250
     0.58696
     0.68990
     0.54407
     0.63843
     0.80142
     1.10166
     0.57838
     0.08084
    -0.28803
    -0.19367
    -0.00494
    -0.18509
     0.13231
     0.36392
    -0.03926
    -0.30518
    -0.75126
    -0.61400
    -0.67405
    -0.76841
    -0.80273
    -0.21082
    -0.22798
    -0.66547
    -0.59685
    -0.36523
    -0.71694
    -0.74268
    -1.06008
    -1.44610
    -1.76350
    -1.05150
    -0.87135
    -0.51964
    -0.62258
    -1.00003
    -1.54046
    -1.00003
    -0.87993
    -0.52822
    -0.09073
     0.13231
     0.32961
     0.36392
     0.35535
     0.67274
     0.73279
     0.81858
     0.74137
     0.93009
     1.11882
     1.27323
     0.88720
     0.78426
     1.00730
     0.82715
     0.86147
     0.81858
     0.85289
     0.81000
     0.69848
     0.61270
     0.78426
     0.70706
     0.62985
     0.50976
     0.56980
     0.46686
     0.39824
     0.24383
     0.41539
     0.43255
     0.40682
     0.42397
     0.38966
     0.38108
     0.43255
     0.39824
     0.42397
     0.38108
     0.55265
     0.32103
     0.50118
     0.48402
     0.52691
     0.17520
     0.74137
     0.66417
     0.48402
     0.32103
     0.35535
     0.32961
     0.29530
     0.37250
     0.34677
     0.32961
     0.19236
     0.21809
     0.09800
     0.15805
     0.14947
    -0.20224
    -0.01352
     0.03795
    -0.10788
    -0.01352
    -0.09930
    -0.21082
    -0.23656
    -0.22798
     0.02079
     0.11515
    -0.05641
    -0.10788
    -0.22798
    -0.15935
    -0.03068
    -0.09930
     0.16662
     0.27814
     0.09800
     0.14947
     0.48402
     0.24383
     0.02079
     0.00364
     0.02079
     0.12373
     0.15805
     0.23525
    -0.05641
    -0.10788
    -0.20224
     0.22667
    -0.07357
     0.02937
    -0.09930
    -0.30518
     0.09800
     0.02079
    -0.08215
    -0.07357
     0.00364
    -0.03068
     0.23525
     0.26099
     0.19236
    -0.20224
    -0.01352
     0.11515
    -0.05641
     0.07226
     0.37250
     0.04653
     0.36392
     0.50118
     0.57838
     0.32103
     0.43255
     0.51833
     0.67274
     0.85289
     0.75853
     0.78426
     0.96441
     1.17886
     1.23033
     1.31612
     1.38474
     1.00730
     0.47544
     0.11515
    -0.00494
     0.14947
    -0.37381
    -0.21940
    -0.00494
     0.57838
    -0.00494
    -0.43386
    -0.55395
    -0.63116
    -0.75983
    -0.84562
    -0.57111
    -0.45101
    -0.63974
    -1.56620
    -2.01227
    -1.98653
    -2.55270
    -2.48407
    -2.06374
    -1.36032
    -1.18017
    -1.92648
    -2.42403
    -2.50981
    -2.39829
    -2.06374
    -1.18017
    -1.03434
    -0.57111
     0.01221
     0.56980
     0.74137
     0.60412
     0.45829
     0.97298
     1.00730
     1.18744
     1.02445
     0.69848
     0.64701
     0.66417
     0.64701
     1.01588
     0.69848
     0.34677
     0.53549
     0.55265
     0.62985
     0.66417
     0.38966
     0.53549
     0.56123
     0.81858
     0.87862
     0.66417
     0.34677
     0.50976
     0.35535
     0.80142
     0.86147
     0.45829
     0.22667
     0.47544
     0.50976
     0.39824
     0.38966
     0.00364
     0.40682
     0.12373
     0.32961
    -0.03068
    -0.20224
    -0.18509
     0.02079
    -0.21082
    -0.00494
    -0.09073
    -0.36523
    -0.27087
    -0.20224
    -0.34808
    -0.55395
    -0.63116
    -0.18509
    -0.27087
    -0.09930
    -0.29661
    -0.32234
    -0.24514
    -0.16793
    -0.27945
    -0.13362
    -0.15077
    -0.45101
    -0.28803
    -0.19367
    -0.01352
    -0.28803
    -0.45101
    -0.41670
    -0.26229
    -0.23656
    -0.36523
    -0.40812
    -0.57969
    -0.57969
    -0.64832
    -0.24514
    -0.46817
    -0.59685
    -0.73410
    -0.47675
    -0.29661
    -0.37381
    -0.65689
    -0.71694
    -0.57111
    -0.29661
    -0.06499
    -0.15935
    -0.30518
    -0.33092
    -0.13362
     0.09800
     0.43255
     0.20952
    -0.06499
     0.21809
     0.43255
     0.57838
     0.41539
     0.24383
     0.36392
     0.56123
     0.74995
     0.50118
     0.43255
     0.14947
     0.00364
     0.18378
     0.65559
     0.44113
    -0.03926
     0.15805
     0.16662
     0.49260
     0.36392
     0.35535
     0.30388
     0.05511
     0.44971
     0.47544
     0.51833
     0.47544
     0.44971
     0.55265
     0.84431
     0.93009
     0.62985
     0.32961
     0.51833
     0.17520
    -0.09930
    -0.26229
    -0.27087
     0.02937
     0.43255
     0.04653
    -0.51964
    -0.31376
    -0.46817
    -0.73410
    -0.56253
    -0.19367
    -0.44244
    -0.63974
    -0.51964
    -0.37381
    -0.28803
    -0.68263
    -0.79415
    -0.58827
    -0.46817
    -0.38239
    -0.39954
    -0.23656
    -0.35665
    -0.44244
    -0.39954
    -0.07357
     0.03795
    -0.15935
     0.21809
     0.52691
     0.68132
     0.59554
     0.57838
     0.55265
     0.74995
     0.97298
     0.98156
     0.84431
     0.32961
     0.32961
     0.37250
     0.93867
     0.72421
     0.30388
     0.06368
     0.16662
     0.20094
     0.33819
     0.14947
     0.07226
    -0.14220
     0.13231
     0.15805
     0.29530
    -0.10788
    -0.31376
    -0.33950
    -0.01352
     0.13231
     0.11515
    -0.25371
    -0.18509
    -0.21940
    -0.03926
    -0.09073
    -0.03068
    -0.21082
    -0.14220
    -0.20224
    -0.12504
    -0.17651
    -0.25371
    -0.48533
    -0.35665
    -0.04783
    -0.30518
    -0.45101
    -0.49391
    -0.33950
    -0.35665
    -0.53680
    -0.53680
    -0.45959
    -0.41670
    -0.31376
    -0.38239
    -0.44244
    -0.44244
    -0.26229
    -0.39954
    -0.21940
    -0.19367
    -0.40812
    -0.24514
    -0.42528
    -0.12504
    -0.07357
    -0.15935
    -0.19367
    -0.27087
    -0.10788
     0.03795
    -0.15077
    -0.21940
    -0.51106
    -0.20224
    -0.01352
     0.26099
    -0.07357
    -0.25371
    -0.16793
    -0.00494
     0.62127
     0.04653
    -0.22798
    -0.22798
    -0.08215
     0.12373
     0.17520
     0.15805
    -0.03926
    -0.25371
     0.13231
     0.26956
     0.34677
    -0.22798
    -0.30518
    -0.04783
    -0.08215
    -0.06499
     0.01221
    -0.02210
    -0.25371
     0.06368
     0.20094
     0.32103
     0.15805
    -0.03068
    -0.19367
     0.32961
     0.34677
     0.30388
     0.28672
     0.15805
     0.15805
     0.52691
     0.43255
     0.76711
     0.32103
     0.56123
     0.39824
     0.63843
     0.56980
     0.46686
     0.07226
     0.33819
     0.56980
     0.30388
     0.28672
     0.30388
     0.24383
     0.12373
     0.24383
    -0.21082
    -0.33950
    -0.36523
    -0.55395
    -0.70836
    -0.51964
    -0.52822
    -0.81130
    -0.44244
    -0.02210
    -0.53680
    -0.79415
    -0.87135
    -1.05150
    -1.05150
    -1.20591
    -1.18017
    -1.09439
    -0.87135
    -0.66547
    -0.47675
    -0.73410
    -0.64832
    -0.84562
    -0.86277
    -0.34808
    -0.21940
    -0.34808
     0.14089
     0.43255
     0.68132
     0.56980
     0.74995
     0.73279
     0.71564
     1.04161
     1.02445
     1.21318
     0.99014
     0.74995
     0.71564
     0.94725
     0.99014
     0.76711
     0.63843
     0.40682
     0.50976
     0.26956
     0.39824
     0.39824
     0.17520
     0.16662
    -0.03926
     0.23525
     0.37250
     0.25241
    -0.28803
    -0.02210
     0.09800
    -0.06499
    -0.06499
     0.04653
    -0.05641
    -0.01352
    -0.04783
     0.14089
     0.14089
    -0.09073
    -0.15935
    -0.16793
     0.18378
    -0.00494
    -0.30518
    -0.11646
    -0.19367
    -0.10788
    -0.01352
     0.03795
    -0.11646
    -0.32234
    -0.25371
    -0.23656
    -0.00494
    -0.13362
    -0.27945
    -0.50248
    -0.21082
    -0.21082
    -0.19367
    -0.21082
    -0.20224
    -0.24514
    -0.44244
    -0.22798
    -0.36523
    -0.16793
    -0.36523
    -0.34808
    -0.28803
    -0.15935
     0.14947
    -0.12504
    -0.32234
    -0.09930
    -0.08215
    -0.33092
     0.00364
     0.07226
    -0.22798
    -0.01352
     0.09800
    -0.01352
     0.16662
    -0.09930
     0.20094
     0.05511
    -0.11646
     0.04653
     0.00364
     0.30388
     0.26099
    -0.05641
     0.24383
     0.32961
     0.38108
     0.26956
     0.20094
     0.04653
    -0.07357
    -0.07357
     0.02079
     0.26099
     0.10658
     0.14947
     0.26956
     0.34677
     0.44971
     0.19236
     0.21809
     0.38108
     0.42397
     0.09800
     0.21809
     0.20952
     0.22667
     0.11515
     0.25241
     0.28672
     0.32961
     0.23525
    -0.09073
    -0.08215
     0.01221
    -0.04783
    -0.12504
     0.25241
     0.15805
     0.26956
     0.75853
     0.56980
     0.31245
     0.08942
    -0.05641
     0.09800
    -0.09930
     0.16662
     0.50118
     0.23525
    -0.05641
    -0.19367
    -0.80273
    -0.75983
    -1.45468
    -2.86152
    -3.95954
    -4.10538
    -3.29901
    -2.74142
    -2.93873
    -3.40195
    -3.37622
    -3.21323
    -2.97304
    -2.77574
    -2.43261
    -1.63482
    -1.43752
    -0.90567
     0.07226
     0.62127
     1.03303
     2.01096
     2.46561
     2.51708
     2.13964
     1.95949
     2.20826
     2.20826
     2.08817
     1.98523
     1.65925
     1.60778
     1.23891
     0.89578
     1.13597
     1.25607
     0.89578
     0.93009
     0.96441
     0.92152
     0.55265
     0.58696
     0.59554
     0.59554
     0.70706
     0.28672
     0.15805
     0.29530
     0.18378
    -0.11646
    -0.04783
    -0.19367
    -0.65689
    -0.41670
    -0.12504
    -0.15077
    -0.51964
    -0.56253
    -0.58827
    -0.03068
     0.04653
    -0.22798
    -0.37381
    -0.36523
    -0.10788
    -0.21082
     0.02079
     0.05511
    -0.20224
    -0.09930
     0.14947
     0.10658
     0.02937
    -0.26229
    -0.18509
    -0.15935
    -0.07357
    -0.05641
    -0.25371
    -0.30518
    -0.38239
    -0.28803
    -0.03926
    -0.20224
    -0.60542
    -0.77699
    -0.62258
    -0.23656
    -0.26229
    -0.33950
    -0.61400
    -0.53680
    -0.29661
    -0.07357
    -0.31376
    -0.24514
    -0.36523
    -0.18509
    -0.32234
     0.33819
     0.15805
    -0.31376
     0.18378
     0.32103
     0.19236
     0.27814
     0.01221
     0.20952
     0.44971
     0.56123
     0.32103
     0.20952
    -0.01352
     0.19236
     0.23525
     0.67274
     0.62985
     0.72421
     0.59554
     0.57838
     0.40682
     0.21809
     0.06368
     0.07226
     0.50118
     0.77568
     0.60412
     0.43255
     0.23525
     0.32961
     0.22667
     0.34677
     0.49260
     0.02079
    -0.01352
     0.20952
     0.26956
     0.09800
    -0.06499
    -0.04783
     0.19236
     0.08942
     0.24383
    -0.39097
    -0.31376
    -0.52822
    -0.46817
    -0.65689
    -0.27087
    -0.61400
    -0.85420
    -0.50248
    -0.42528
    -0.36523
    -0.74268
    -0.99145
    -0.94856
    -0.79415
    -0.54538
    -0.58827
    -0.39097
    -0.21082
     0.31245
     0.08942
     0.59554
     0.33819
    -0.04783
    -0.10788
     0.27814
     0.56980
     0.71564
     0.46686
     0.32103
     0.20952
     0.14947
     0.05511
     0.06368
     0.35535
     0.79284
    -0.08215
    -1.39463
    -5.82104
    -6.43010
    -3.51347
    -0.63974
    -0.05641
    -0.93998
    -2.48407
    -2.99877
    -3.17034
    -2.86152
    -2.36398
    -1.96938
    -1.51473
    -0.92282
    -0.67405
    -0.53680
     0.51833
     0.50976
     0.52691
     0.39824
     0.32103
     0.16662
    -0.17651
    -0.29661
    -0.18509
    -0.23656
    -0.16793
    -0.12504
    -0.10788
    -0.51106
    -0.46817
    -0.53680
    -0.13362
     0.05511
    -0.33092
    -0.36523
    -0.05641
     0.09800
    -0.33092
    -0.32234
    -0.17651
    -0.17651
     0.26099
     0.21809
    -0.03068
    -0.15077
    -0.27087
    -0.09930
     0.19236
     0.29530
    -0.03926
    -0.21082
    -0.09073
     0.20094
     0.13231
    -0.19367
    -0.16793
    -0.48533
    -0.00494
     0.01221
    -0.06499
    -0.34808
    -0.39954
    -0.54538
    -0.10788
     0.24383
    -0.32234
    -0.29661
    -0.21082
    -0.21082
    -0.08215
    -0.10788
    -0.20224
    -0.21082
    -0.14220
     0.14089
     0.08942
     0.07226
    -0.14220
    -0.33092
    -0.35665
    -0.17651
    -0.19367
    -0.37381
    -0.38239
    -0.56253
    -0.50248
    -0.41670
    -0.50248
    -0.46817
    -0.50248
    -0.47675
    -0.48533
    -0.25371
    -0.22798
    -0.21940
    -0.20224
     0.08942
     0.39824
     0.10658
     0.32961
     0.50976
     0.71564
     0.77568
     0.86147
     0.89578
     1.02445
     1.35901
     1.78792
     1.68498
     1.74503
     1.92518
     1.54773
     1.47911
     1.33327
     0.99872
     1.23891
     1.29038
     1.29896
     1.08450
     0.80142
     0.24383
    -0.42528
    -0.50248
    -0.40812
    -0.77699
    -0.87993
    -0.87993
    -0.75983
    -0.73410
    -0.52822
    -0.58827
    -0.63116
    -0.69121
    -0.39097
    -0.16793
     0.17520
     0.17520
     0.32103
     0.24383
     0.38966
     0.18378
    -0.03068
     0.02079
    -0.05641
     0.04653
     0.26099
     0.36392
    -0.15935
    -0.25371
    -0.71694
    -0.69979
    -0.60542
    -0.64832
    -0.58827
    -0.71694
    -0.68263
    -0.47675
    -0.34808
    -0.31376
    -1.00003
    -1.19733
    -0.97429
    -0.93998
    -1.18017
    -1.76350
    -2.64706
    -2.15810
    -1.61767
    -1.29169
    -1.09439
    -1.30027
    -1.60051
    -1.47183
    -1.55762
    -1.19733
    -0.75126
    -0.76841
    -0.16793
     0.49260
     0.45829
     0.61270
     0.85289
     0.81858
     1.11024
     0.87862
     0.98156
     1.11882
     1.08450
     1.01588
     0.77568
     0.84431
     0.68132
     0.82715
     0.62127
     0.65559
     0.43255
     0.32103
     0.43255
     0.39824
     0.27814
     0.21809
     0.07226
     0.20094
     0.30388
     0.39824
     0.25241
     0.29530
     0.19236
     0.13231
     0.00364
     0.44971
     0.43255
     0.20952
     0.42397
     0.46686
     0.43255
     0.55265
     0.35535
     0.42397
     0.51833
     0.42397
     0.35535
     0.40682
     0.45829
     0.42397
    -0.02210
     0.22667
     0.37250
     0.39824
     0.21809
     0.02079
    -0.06499
    -0.23656
    -0.09073
    -0.09073
    -0.05641
    -0.14220
    -0.54538
    -0.33092
    -0.11646
     0.06368
    -0.28803
    -0.46817
    -0.23656
    -0.23656
    -0.16793
    -0.14220
    -0.15077
    -0.27087
    -0.22798
    -0.09073
     0.11515
     0.03795
    -0.03926
    -0.06499
    -0.20224
     0.10658
    -0.00494
     0.01221
     0.06368
     0.18378
     0.02937
     0.22667
     0.31245
     0.13231
     0.25241
     0.08942
     0.19236
     0.39824
     0.44113
     0.23525
     0.27814
     0.56123
     0.53549
     0.26099
     0.55265
     0.49260
     0.20952
     0.32961
     0.48402
     0.40682
     0.24383
    -0.03068
     0.26099
     0.18378
     0.39824
     0.33819
     0.01221
     0.18378
    -0.03068
    -0.18509
    -0.15077
     0.06368
    -0.04783
    -0.11646
     0.19236
    -0.07357
    -0.01352
    -0.20224
    -0.06499
    -0.12504
    -0.09930
     0.10658
    -0.06499
     0.15805
    -0.03926
    -0.23656
    -0.22798
    -0.21082
    -0.13362
    -0.61400
    -0.81130
    -0.83704
    -0.90567
    -1.29169
    -1.06865
    -0.94856
    -0.93140
    -1.10297
    -1.36032
    -1.48899
    -1.22306
    -1.03434
    -1.30027
    -0.97429
    -0.57111
    -0.55395
    -0.39097
     0.04653
     0.09800
     0.06368
     0.09800
     0.54407
     0.71564
     0.72421
     0.67274
     0.50976
     0.62985
     0.79284
     0.89578
     0.80142
     0.75853
     0.54407
     0.62127
     0.66417
     0.68132
     0.53549
     0.08942
     0.20952
     0.32103
     0.25241
     0.20094
     0.15805
    -0.01352
    -0.01352
     0.06368
    -0.02210
     0.13231
     0.00364
    -0.20224
     0.02079
    -0.08215
    -0.07357
    -0.21940
    -0.15077
    -0.13362
    -0.06499
     0.02079
    -0.18509
    -0.27087
    -0.12504
    -0.15077
    -0.21082
    -0.02210
    -0.15935
    -0.28803
    -0.04783
     0.02937
     0.04653
    -0.20224
    -0.13362
     0.19236
     0.01221
     0.05511
     0.15805
    -0.07357
     0.25241
     0.26956
     0.08942
     0.42397
     0.20952
     0.04653
     0.32961
     0.38966
     0.29530
     0.17520
    -0.15935
     0.13231
     0.32961
     0.32961
     0.14089
     0.26956
     0.47544
     0.38966
     0.35535
     0.43255
     0.35535
     0.01221
     0.10658
     0.55265
     0.68132
     0.57838
     0.20094
     0.32103
     0.44113
     0.36392
     0.58696
     0.32961
     0.07226
     0.12373
     0.07226
     0.04653
     0.44113
     0.14089
     0.01221
     0.26956
     0.34677
     0.49260
     0.02937
    -0.15077
     0.11515
     0.54407
     0.51833
     0.29530
     0.23525
    -0.09073
     0.31245
     0.31245
     0.65559
     0.30388
     0.08084
     0.04653
     0.34677
     0.50976
     0.14089
     0.13231
    -0.19367
     0.42397
     0.15805
     0.50118
     0.20952
     0.00364
     0.08084
     0.30388
     0.36392
     0.66417
     0.38966
     0.43255
     0.65559
     0.81858
     0.82715
     0.88720
     0.62985
     0.86147
     0.78426
     0.76711
     0.51833
     0.48402
     0.26099
     0.19236
     0.32103
     0.20952
     0.10658
    -0.15935
    -0.31376
    -0.30518
    -0.33950
    -0.47675
    -0.76841
    -0.64832
    -0.53680
    -0.46817
    -0.41670
    -0.77699
    -0.72552
    -0.64832
    -0.40812
    -0.12504
    -0.33950
    -0.46817
    -0.24514
    -0.10788
     0.14947
     0.02937
    -0.16793
    -0.09073
     0.19236
     0.60412
     0.70706
     0.46686
     0.26099
     0.34677
     0.26956
     0.77568
     0.68132
     0.41539
     0.17520
     0.55265
     0.69848
     0.46686
     0.23525
     0.27814
     0.38966
     0.50976
     0.61270
     0.39824
     0.19236
     0.08942
     0.22667
     0.50118
     0.63843
     0.37250
     0.08942
     0.09800
     0.15805
     0.28672
     0.28672
     0.22667
     0.11515
     0.08084
     0.30388
     0.17520
     0.21809
    -0.11646
    -0.14220
    -0.15077
     0.28672
     0.14947
    -0.16793
    -0.18509
    -0.11646
     0.02937
     0.01221
    -0.15077
    -0.14220
    -0.09930
     0.11515
    -0.00494
    -0.17651
    -0.15077
    -0.06499
    -0.35665
     0.27814
     0.09800
     0.09800
    -0.06499
     0.09800
    -0.03926
     0.18378
    -0.11646
    -0.04783
    -0.03068
     0.32103
     0.26099
     0.09800
     0.02937
    -0.01352
    -0.05641
     0.20094
     0.32961
     0.06368
    -0.18509
    -0.10788
     0.12373
     0.13231
    -0.02210
    -0.00494
    -0.07357
     0.17520
     0.34677
     0.06368
     0.14947
     0.05511
     0.06368
     0.26099
     0.56980
     0.37250
     0.15805
     0.14089
     0.42397
     0.57838
     0.48402
     0.24383
     0.20952
     0.42397
     0.46686
     0.45829
     0.54407
     0.10658
     0.20952
     0.17520
     0.66417
     0.66417
     0.26956
     0.32103
     0.28672
     0.32103
     0.62985
     0.30388
     0.36392
     0.20094
     0.50118
     0.44971
     0.74137
     0.48402
     0.31245
     0.02079
     0.74137
     0.75853
     0.84431
     0.68132
     0.85289
     0.91294
     0.80142
     0.62127
     0.31245
     0.12373
     0.02937
     0.62127
     0.81858
     0.88720
     0.44971
     0.18378
     0.38966
     0.23525
     0.03795
    -0.11646
    -0.03926
    -0.09073
    -0.41670
    -0.69121
    -0.93140
    -1.00861
    -2.13236
    -2.19241
    -1.77207
    -1.63482
    -1.42894
    -1.66914
    -1.78065
    -1.47183
    -1.58335
    -1.73776
    -1.24022
    -1.14586
    -0.39954
    -0.23656
     0.19236
     0.59554
     0.82715
     1.24749
     1.35901
     1.41048
     1.27323
     0.95583
     0.84431
     1.40190
     1.24749
     1.01588
     0.89578
     0.93009
     0.78426
     0.84431
     0.66417
     0.74137
     0.67274
     0.61270
     0.70706
     0.83573
     0.81000
     0.71564
     0.44971
     0.88720
     1.13597
     0.74995
     0.91294
     0.50118
     0.50118
     0.43255
     0.61270
     0.56980
     0.22667
     0.11515
     0.22667
     0.18378
     0.32961
     0.20094
    -0.04783
    -0.17651
     0.22667
     0.02079
    -0.11646
     0.31245
    -0.05641
     0.20952
     0.33819
     0.40682
     0.35535
     0.10658
    -0.00494
     0.16662
     0.10658
     0.12373
     0.05511
    -0.21940
     0.30388
     0.30388
     0.33819
     0.13231
     0.08084
     0.07226
    -0.05641
     0.07226
     0.07226
     0.27814
     0.44971
     0.40682
     0.37250
     0.53549
     0.47544
     0.03795
     0.60412
     0.62127
     0.14947
     0.30388
     0.32103
     0.30388
     0.38108
     0.26956
     0.41539
     0.27814
     0.20094
     0.19236
     0.35535
     0.14089
     0.06368
    -0.30518
    -0.37381
    -0.00494
     0.02937
    -0.13362
     0.01221
    -0.11646
    -0.01352
    -0.12504
     0.04653
     0.21809
     0.04653
    -0.11646
    -0.03068
     0.32103
     0.55265
     0.37250
     0.33819
     0.68132
     0.78426
     0.76711
     1.11024
     1.23891
     1.17029
     0.93867
     1.29896
     1.35043
     1.26465
     1.37617
     1.21318
     1.25607
     1.15313
     0.91294
     0.90436
     1.18744
     1.08450
     0.66417
     0.57838
     0.50976
     0.58696
     0.79284
     1.15313
     1.65925
     0.76711
     0.51833
     0.63843
     0.62127
     1.19602
     1.41048
     0.98156
     0.70706
     0.65559
    -0.07357
    -1.69487
    -3.28186
    -5.57227
    -4.76591
    -2.14094
    -0.37381
    -0.72552
    -2.55270
    -3.81371
    -4.10538
    -3.79656
    -3.00735
    -2.28677
    -1.35174
    -0.29661
     0.34677
     0.75853
     1.15313
     1.35901
     1.36759
     1.35901
     1.68498
     1.83939
     1.83939
     1.78792
     1.59920
     1.20460
     1.13597
     0.89578
     0.55265
     0.99872
     0.64701
     0.50976
     0.42397
     0.41539
     0.33819
     0.09800
     0.03795
     0.08084
     0.02079
     0.17520
     0.01221
    -0.01352
     0.15805
     0.17520
    -0.12504
     0.11515
     0.10658
     0.21809
     0.20094
     0.35535
     0.29530
     0.15805
    -0.01352
     0.11515
     0.38108
     0.36392
     0.33819
     0.23525
     0.26099
     0.34677
     0.44113
     0.36392
     0.45829
     0.32103
     0.33819
     0.50976
     0.56980
     0.42397
     0.20952
     0.45829
     0.62985
     0.64701
     0.47544
     0.32961
     0.26099
     0.22667
     0.29530
     0.19236
     0.25241
     0.02937
    -0.09073
    -0.07357
     0.01221
    -0.11646
    -0.46817
    -0.53680
    -0.31376
    -0.31376
    -0.21082
    -0.47675
    -0.57111
    -0.53680
    -0.32234
    -0.44244
    -0.18509
    -0.33092
    -0.36523
    -0.45959
    -0.14220
     0.03795
    -0.36523
    -0.29661
    -0.17651
     0.03795
     0.12373
    -0.06499
    -0.00494
    -0.03068
    -0.00494
    -0.06499
     0.26099
     0.25241
     0.12373
     0.23525
     0.22667
     0.33819
     0.24383
     0.06368
     0.28672
     0.36392
     0.62985
     0.35535
     0.28672
     0.38966
     0.32961
     0.39824
     0.67274
     0.82715
     0.80142
     0.93867
     0.85289
     0.77568
     0.76711
     0.52691
     0.51833
     0.82715
     0.77568
     0.96441
     0.68132
     0.68132
     0.50976
     0.42397
     0.42397
     0.61270
     0.20952
    -0.20224
    -0.03926
     0.05511
     0.36392
    -0.01352
    -0.24514
    -0.22798
    -0.59685
    -0.92282
    -0.92282
    -1.53188
    -1.87501
    -1.50615
    -1.43752
    -1.06008
    -0.85420
    -1.89217
    -2.66422
    -2.93873
    -2.84436
    -2.39829
    -2.01227
    -1.33458
    -1.10297
    -0.93998
    -0.97429
    -1.06865
    -1.13728
    -0.81130
    -0.39954
     0.39824
     0.65559
     0.51833
     0.44113
     0.74995
     1.00730
     1.18744
     0.90436
     0.88720
     0.93867
     1.09308
     1.15313
     0.81858
     0.81858
     0.65559
     0.50118
     0.33819
     0.70706
     0.46686
     0.23525
     0.43255
     0.37250
     0.31245
     0.06368
     0.02079
     0.08942
     0.28672
     0.26099
     0.08942
    -0.13362
    -0.22798
    -0.07357
    -0.18509
     0.12373
    -0.00494
    -0.27087
    -0.23656
    -0.19367
     0.10658
    -0.19367
    -0.51964
    -0.41670
    -0.36523
    -0.10788
    -0.25371
    -0.43386
    -0.37381
    -0.46817
    -0.55395
    -0.15935
    -0.07357
    -0.56253
    -0.53680
    -0.21940
    -0.10788
    -0.03926
    -0.34808
    -0.35665
    -0.25371
     0.08084
     0.05511
    -0.03926
    -0.09073
    -0.31376
    -0.27087
     0.15805
     0.21809
     0.09800
    -0.21940
    -0.09073
     0.17520
     0.12373
     0.21809
    -0.04783
    -0.07357
    -0.12504
     0.18378
    -0.01352
     0.02079
    -0.19367
    -0.21082
    -0.03068
     0.22667
     0.02937
    -0.34808
    -0.47675
    -0.17651
    -0.00494
    -0.14220
    -0.37381
    -0.41670
    -0.44244
    -0.30518
    -0.12504
    -0.04783
    -0.24514
    -0.29661
    -0.38239
     0.02079
    -0.05641
    -0.31376
    -0.23656
    -0.09930
    -0.00494
     0.01221
    -0.01352
     0.19236
    -0.12504
    -0.01352
     0.10658
     0.21809
     0.05511
     0.09800
    -0.27087
     0.21809
     0.16662
     0.08942
     0.00364
     0.05511
     0.07226
     0.20094
     0.12373
     0.07226
     0.17520
     0.21809
     0.40682
     0.42397
     0.32961
     0.23525
     0.14089
     0.28672
     0.52691
     0.06368
    -0.05641
     0.07226
     0.03795
     0.27814
     0.11515
    -0.06499
    -0.05641
    -0.17651
    -0.22798
     0.01221
    -0.16793
    -0.38239
    -0.71694
    -0.98287
    -0.27945
    -0.38239
    -0.67405
    -0.78557
    -0.49391
    -0.33950
    -0.26229
    -0.33950
    -0.62258
    -0.58827
    -0.41670
    -0.17651
    -0.15935
    -0.06499
    -0.10788
    -0.15077
     0.38108
     0.48402
     0.44113
     0.14089
     0.19236
     0.33819
     0.47544
     0.29530
     0.27814
     0.42397
     0.30388
     0.33819
     0.23525
     0.34677
     0.23525
     0.07226
     0.21809
     0.75853
     0.26099
     0.08084
    -0.03926
    -0.00494
     0.01221
     0.06368
     0.14089
     0.11515
     0.07226
    -0.01352
     0.06368
    -0.00494
     0.07226
    -0.19367
    -0.30518
     0.12373
     0.02937
    -0.12504
    -0.19367
    -0.19367
    -0.28803
    -0.15935
    -0.23656
    -0.32234
    -0.38239
    -0.39097
    -0.17651
    -0.40812
    -0.43386
    -0.26229
    -0.55395
    -0.12504
    -0.09073
    -0.49391
    -0.16793
    -0.27087
    -0.20224
    -0.09073
    -0.15935
    -0.21082
     0.02937
    -0.08215
     0.08942
     0.08084
     0.07226
     0.01221
    -0.25371
     0.01221
     0.18378
     0.03795
     0.02079
    -0.00494
    -0.12504
     0.00364
     0.01221
     0.09800
     0.14089
    -0.24514
    -0.06499
    -0.11646
     0.01221
    -0.06499
    -0.17651
    -0.29661
     0.02937
     0.05511
    -0.15935
    -0.10788
    -0.24514
    -0.10788
    -0.12504
    -0.13362
    -0.08215
    -0.21940
    -0.08215
     0.02079
    -0.04783
    -0.01352
    -0.07357
    -0.12504
     0.06368
     0.07226
     0.03795
    -0.00494
     0.03795
    -0.08215
     0.02937
     0.01221
     0.19236
     0.22667
     0.14089
     0.14947
     0.05511
    -0.01352
     0.00364
    -0.06499
     0.21809
     0.23525
    -0.00494
     0.11515
    -0.08215
    -0.16793
    -0.11646
    -0.16793
    -0.12504
    -0.18509
    -0.06499
    -0.16793
    -0.36523
    -0.16793
    -0.22798
    -0.40812
    -0.23656
    -0.03068
    -0.15935
    -0.38239
    -0.22798
    -0.19367
    -0.05641
    -0.12504
     0.02937
     0.17520
    -0.00494
     0.12373
     0.15805
     0.12373
     0.05511
     0.15805
    -0.01352
     0.37250
     0.44971
     0.46686
     0.27814
     0.02937
    -0.28803
    -0.42528
    -0.44244
    -0.65689
    -1.11154
    -0.76841
    -0.60542
    -0.63116
    -0.57969
    -0.79415
    -1.24880
    -1.36889
    -1.26595
    -1.08581
    -0.97429
    -0.82846
    -0.79415
    -0.72552
    -0.70836
    -0.58827
    -0.34808
    -0.48533
    -0.52822
    -0.42528
    -0.13362
    -0.03926
    -0.03068
     0.06368
     0.34677
    -0.13362
    -0.05641
    -0.11646
     0.23525
     0.20094
     0.50118
     0.64701
     0.75853
     0.54407
     0.34677
     0.33819
     0.23525
     0.15805
     0.27814
     0.15805
     0.17520
     0.11515
     0.10658
     0.28672
     0.09800
    -0.09930
    -0.21940
    -0.09930
    -0.03926
     0.13231
    -0.15935
    -0.09930
    -0.08215
    -0.03926
     0.18378
    -0.00494
     0.43255
     0.21809
     0.08942
     0.20094
     0.40682
     0.27814
     0.25241
     0.06368
     0.49260
     0.38966
     0.57838
     0.32961
     0.18378
     0.33819
     0.32103
     0.12373
     0.40682
     0.28672
     0.04653
     0.19236
     0.29530
     0.38108
     0.26956
    -0.03926
     0.12373
     0.22667
     0.18378
     0.09800
    -0.01352
     0.02079
    -0.01352
    -0.00494
     0.14947
     0.17520
     0.03795
    -0.03068
     0.10658
     0.20094
     0.04653
    -0.12504
    -0.21082
     0.17520
     0.19236
     0.16662
    -0.08215
    -0.09073
     0.03795
     0.03795
    -0.34808
    -0.17651
    -0.37381
    -0.51964
    -0.20224
    -0.07357
    -0.29661
    -0.45101
    -0.75983
    -0.34808
    -0.21082
    -0.21082
    -0.12504
    -0.48533
    -0.31376
    -0.03068
     0.18378
     0.43255
     0.23525
    -0.01352
     0.09800
     0.28672
     0.26099
     0.36392
     0.24383
     0.30388
     0.34677
     0.35535
     0.20094
     0.14089
     0.20952
     0.53549
     0.14947
     0.38966
     0.45829
     0.21809
     0.28672
     0.59554
     0.44113
     0.67274
     0.40682
     0.26099
     0.50976
     0.84431
     1.06735
     0.71564
     0.61270
     0.54407
     0.64701
     0.77568
     1.11024
     0.64701
     0.40682
     0.49260
     0.47544
    -0.82846
    -3.11887
    -5.08330
    -3.61641
    -1.13728
     0.97298
    -0.09073
    -2.32966
    -4.16542
    -3.49632
    -3.04167
    -2.17526
    -1.39463
    -1.52330
    -0.57969
    -0.07357
     0.19236
     0.62127
     0.51833
     1.19602
     1.05877
     1.29038
     1.39332
     1.42764
     1.63352
     1.58205
     1.41048
     1.83939
     1.62494
     1.17029
     0.99014
     1.31612
     1.43621
     1.17886
     0.81000
     1.20460
     1.09308
     1.06735
     0.88720
     0.56123
     0.20952
     0.23525
     0.19236
     0.44971
     0.32961
     0.13231
    -0.09930
     0.02937
     0.19236
     0.26099
     0.00364
    -0.04783
     0.01221
     0.26099
     0.12373
     0.18378
    -0.16793
    -0.19367
    -0.15935
    -0.13362
     0.05511
    -0.19367
    -0.34808
    -0.33092
    -0.30518
    -0.11646
    -0.41670
    -0.48533
    -0.57969
    -0.43386
    -0.46817
    -0.47675
    -0.64832
    -0.71694
    -0.64832
    -0.75126
    -0.48533
    -0.56253
    -0.77699
    -0.93140
    -0.68263
    -0.57111
    -0.51964
    -0.74268
    -0.80273
    -0.51106
    -0.26229
    -0.29661
    -0.42528
    -0.52822
    -0.46817
    -0.35665
    -0.47675
    -0.25371
    -0.52822
    -0.54538
    -0.51964
    -0.46817
    -0.56253
    -1.06865
    -1.26595
    -1.08581
    -0.80273
    -0.64832
    -1.13728
    -1.14586
    -1.17159
    -1.24880
    -0.90567
    -0.70836
    -0.90567
    -1.11154
    -0.81988
    -0.47675
    -0.51106
    -0.49391
    -0.66547
    -0.48533
    -0.25371
    -0.09930
    -0.08215
    -0.39097
    -0.39954
    -0.35665
    -0.22798
     0.36392
     0.07226
    -0.15935
    -0.06499
     0.42397
     0.54407
     0.55265
    -0.01352
    -0.17651
    -0.09930
     0.06368
     0.35535
     0.21809
     0.16662
    -0.24514
    -0.63116
    -0.01352
     0.32103
     0.16662
     0.10658
    -0.24514
    -0.03068
     0.09800
     0.08942
     0.45829
     0.26956
     0.38966
     0.63843
     0.52691
     0.50118
     0.66417
     0.44971
     0.73279
     1.07592
     0.74995
     0.50976
     0.42397
     0.75853
     0.74995
    -0.20224
    -0.15077
    -0.31376
    -2.01227
    -4.13969
    -5.27203
    -3.14460
    -0.93140
    -0.93140
    -2.08089
    -3.20465
    -4.48282
    -4.92889
    -4.39704
    -3.65073
    -2.56128
    -2.02085
    -1.81497
    -1.35174
    -1.12012
    -0.71694
    -0.57969
    -0.18509
    -0.01352
     0.03795
     0.03795
     0.53549
     0.73279
     0.74995
     0.91294
     0.83573
     0.72421
     0.56980
     0.85289
     1.09308
     0.86147
     1.15313
     1.29896
     1.23033
     1.14455
     0.82715
     0.66417
     0.92152
     0.96441
     0.75853
     0.51833
     0.24383
     0.39824
     0.44113
     0.28672
     0.29530
     0.26956
     0.05511
     0.09800
     0.25241
     0.12373
    -0.12504
    -0.34808
    -0.09073
     0.28672
     0.17520
     0.07226
    -0.03926
    -0.09073
     0.04653
    -0.03068
    -0.03068
    -0.03926
    -0.09930
    -0.01352
     0.12373
     0.20094
     0.05511
    -0.05641
    -0.22798
     0.16662
     0.11515
    -0.03926
    -0.15935
    -0.19367
     0.01221
    -0.14220
    -0.01352
     0.04653
    -0.11646
    -0.09930
     0.00364
    -0.04783
    -0.03926
    -0.21940
    -0.21940
     0.08942
    -0.03926
    -0.12504
    -0.07357
     0.09800
    -0.03926
     0.05511
    -0.06499
    -0.11646
     0.02079
    -0.03068
    -0.15077
     0.02079
     0.14089
     0.13231
    -0.09930
    -0.00494
     0.14947
     0.02079
    -0.11646
     0.02079
    -0.09073
    -0.13362
    -0.33950
    -0.17651
    -0.09073
    -0.03926
     0.06368
     0.07226
     0.09800
    -0.02210
    -0.30518
    -0.40812
    -0.15077
    -0.27087
    -0.32234
     0.04653
    -0.25371
    -0.15935
    -0.12504
    -0.07357
     0.10658
     0.33819
     0.16662
     0.10658
     0.08942
     0.20952
     0.24383
     0.02937
     0.56123
     0.71564
     0.74137
     0.91294
     0.62985
     0.56123
     0.60412
     0.53549
     0.64701
     0.58696
     0.50118
     0.64701
     0.73279
     0.76711
     0.62985
     0.30388
     0.81000
     1.01588
     0.56980
     0.06368
     0.13231
    -0.21940
    -1.18017
    -2.87868
    -3.68504
    -1.62624
     0.36392
     1.09308
     0.18378
    -1.32600
    -2.14952
    -2.53554
    -1.86644
    -0.15935
     0.11515
     0.11515
     0.49260
     0.70706
     0.70706
     0.97298
     1.35901
     1.47053
     1.44479
     1.05019
     0.86147
     0.64701
     0.95583
     0.81000
     0.58696
     1.04161
     1.18744
     0.74995
     0.81000
     0.53549
     0.47544
     0.62127
     0.61270
     0.72421
     0.70706
     0.50118
     0.51833
     0.38108
     0.40682
     0.31245
    -0.04783
     0.10658
     0.28672
     0.00364
     0.11515
     0.07226
    -0.09073
    -0.09930
    -0.06499
    -0.02210
     0.08942
     0.00364
    -0.39954
    -0.13362
    -0.15935
    -0.13362
    -0.38239
    -0.32234
    -0.22798
    -0.28803
    -0.36523
    -0.02210
    -0.47675
    -0.54538
    -0.57111
    -0.44244
    -0.20224
    -0.25371
    -0.50248
    -0.47675
    -0.51106
    -0.45959
    -0.29661
    -0.36523
    -0.11646
    -0.43386
    -0.39097
    -0.22798
    -0.21082
    -0.32234
    -0.51106
    -0.43386
    -0.04783
    -0.05641
    -0.33092
    -0.34808
    -0.40812
    -0.35665
    -0.37381
    -0.50248
    -0.33950
    -0.34808
    -0.42528
    -0.29661
    -0.28803
    -0.19367
    -0.51964
    -0.52822
    -0.27945
    -0.22798
    -0.30518
    -0.30518
    -0.40812
    -0.31376
    -0.03926
    -0.46817
    -0.27087
    -0.15935
    -0.39097
    -0.35665
    -0.01352
    -0.28803
    -0.33092
    -0.51106
    -0.36523
    -0.30518
    -0.02210
    -0.29661
    -0.44244
    -0.23656
    -0.30518
    -0.23656
    -0.27087
    -0.08215
    -0.30518
    -0.29661
     0.14947
     0.23525
     0.24383
     0.05511
     0.22667
     0.22667
     0.44113
     0.44971
     0.26099
     0.32103
     0.38108
     0.31245
     0.21809
     0.42397
     0.47544
     0.50976
     0.36392
     0.31245
     0.40682
     0.11515
     0.04653
     0.19236
     0.39824
     0.66417
     0.33819
     0.32961
     0.29530
     0.38108
     0.34677
     0.64701
     0.42397
     0.26956
     0.16662
     0.49260
     0.43255
     0.35535
    -0.26229
    -0.48533
    -0.31376
    -0.31376
    -0.78557
    -1.24880
    -1.21448
    -0.63116
    -0.64832
    -0.31376
    -0.56253
    -1.18875
    -1.47183
    -1.03434
    -0.75126
    -0.12504
    -0.28803
    -0.24514
     0.11515
     0.26099
     0.19236
     0.26956
     0.04653
     0.12373
     0.25241
     0.29530
     0.41539
    -0.02210
    -0.16793
     0.20952
     0.10658
     0.25241
     0.04653
    -0.21940
     0.35535
     0.42397
     0.56980
     0.55265
     0.42397
     0.57838
     0.70706
     0.79284
     1.07592
     0.99014
     0.60412
     0.87005
     1.12739
     0.92152
     0.78426
     0.56123
     0.59554
     0.65559
     0.67274
     0.61270
     0.38966
     0.22667
     0.17520
     0.13231
     0.33819
     0.32961
    -0.04783
    -0.14220
     0.01221
     0.30388
     0.06368
    -0.25371
    -0.38239
     0.01221
    -0.05641
    -0.10788
    -0.15935
    -0.18509
    -0.37381
    -0.30518
    -0.16793
     0.02937
    -0.13362
    -0.56253
    -0.21940
    -0.01352
     0.22667
    -0.21940
    -0.26229
    -0.07357
     0.25241
     0.12373
     0.14947
    -0.04783
    -0.07357
    -0.07357
     0.08942
     0.30388
     0.07226
    -0.25371
     0.00364
     0.07226
     0.32103
     0.13231
     0.00364
    -0.19367
     0.08084
     0.26099
     0.26956
     0.02937
    -0.02210
     0.06368
    -0.14220
     0.54407
     0.32961
     0.10658
    -0.03926
     0.15805
     0.13231
     0.22667
     0.09800
    -0.13362
     0.06368
     0.30388
     0.22667
     0.19236
    -0.09930
    -0.03926
    -0.02210
     0.02079
     0.16662
    -0.01352
    -0.20224
    -0.05641
     0.00364
     0.11515
     0.15805
    -0.10788
    -0.08215
     0.14947
     0.33819
     0.43255
     0.15805
     0.03795
     0.11515
     0.27814
     0.68990
     0.61270
     0.18378
     0.25241
     0.38966
     0.38108
     0.39824
     0.25241
     0.34677
     0.23525
     0.44971
     0.37250
     0.24383
     0.15805
     0.26099
    -0.17651
     0.24383
     0.20952
    -0.10788
    -0.12504
     0.22667
     0.48402
     0.30388
    -0.09073
    -0.21940
    -0.01352
     0.26099
     0.29530
     0.36392
     0.08942
     0.04653
     0.01221
     0.49260
     0.15805
    -0.39097
    -0.35665
    -0.19367
    -0.15077
     0.13231
    -0.33092
    -0.28803
    -0.39954
    -0.38239
    -0.50248
    -0.34808
    -0.54538
    -0.69121
    -0.41670
    -0.42528
    -0.20224
     0.01221
    -0.39097
    -0.15935
    -0.21940
     0.02937
     0.13231
    -0.07357
    -0.24514
    -0.17651
     0.03795
     0.20094
     0.14947
    -0.01352
    -0.10788
    -0.15935
     0.31245
     0.20094
     0.03795
     0.11515
     0.23525
     0.34677
     0.34677
     0.14947
     0.25241
     0.41539
     0.32961
     0.55265
     0.26956
     0.34677
     0.12373
     0.09800
     0.41539
     0.54407
     0.15805
    -0.03068
    -0.00494
     0.02937
     0.03795
    -0.13362
    -0.01352
    -0.09073
    -0.08215
    -0.19367
    -0.06499
    -0.07357
    -0.19367
    -0.43386
    -0.24514
     0.10658
    -0.03068
    -0.19367
    -0.25371
    -0.16793
    -0.16793
    -0.08215
    -0.14220
    -0.21940
    -0.08215
    -0.11646
     0.17520
     0.14089
    -0.12504
    -0.18509
    -0.27087
     0.20952
     0.17520
    -0.03068
     0.07226
    -0.09073
     0.18378
    -0.00494
     0.19236
     0.14947
     0.04653
     0.08084
     0.34677
     0.29530
     0.17520
     0.02079
    -0.00494
     0.46686
     0.51833
     0.17520
     0.28672
     0.05511
     0.22667
     0.29530
     0.28672
     0.36392
     0.10658
     0.26099
     0.28672
     0.33819
     0.20094
     0.07226
    -0.03926
     0.20094
     0.13231
     0.36392
    -0.03926
     0.07226
     0.06368
     0.19236
    -0.01352
     0.08084
     0.03795
     0.04653
     0.00364
    -0.00494
     0.09800
     0.12373
     0.02937
     0.02937
     0.41539
     0.34677
     0.27814
     0.49260
     0.64701
     0.33819
     0.34677
     0.32103
     0.32961
     0.49260
     0.56123
     0.50118
     0.50118
     0.38966
     0.06368
     0.18378
     0.49260
     0.60412
     0.20094
     0.23525
    -0.02210
     0.38966
     0.52691
     0.44971
     0.37250
     0.14947
     0.30388
     0.26099
     0.34677
     0.15805
     0.39824
    -0.03926
     0.07226
     0.02937
    -0.10788
    -0.02210
    -0.21082
    -0.17651
    -0.37381
    -0.46817
    -0.23656
    -0.57111
    -0.58827
    -0.45101
    -0.38239
    -0.36523
    -0.33950
    -0.69979
    -0.41670
    -0.17651
    -0.16793
    -0.27087
    -0.07357
    -0.21082
    -0.00494
     0.10658
     0.44113
     0.50976
     0.33819
     0.38966
     0.48402
     0.58696
     0.54407
     0.56980
     0.59554
     0.68990
     0.60412
     0.61270
     0.67274
     0.50976
     0.42397
     0.34677
     0.43255
     0.50976
     0.43255
     0.32961
     0.18378
     0.12373
     0.22667
     0.15805
    -0.13362
     0.23525
     0.16662
    -0.10788
     0.12373
    -0.02210
    -0.05641
    -0.05641
    -0.22798
     0.01221
    -0.05641
    -0.07357
    -0.11646
    -0.08215
    -0.10788
    -0.09073
    -0.34808
    -0.15077
    -0.15077
    -0.21082
    -0.01352
    -0.21940
    -0.26229
    -0.15077
    -0.17651
    -0.26229
    -0.01352
    -0.06499
    -0.13362
    -0.15935
    -0.27087
    -0.18509
    -0.31376
    -0.26229
    -0.12504
    -0.14220
    -0.04783
    -0.15077
    -0.10788
    -0.09930
    -0.29661
    -0.21940
    -0.03068
    -0.00494
    -0.07357
    -0.03926
    -0.01352
    -0.11646
    -0.05641
    -0.27945
     0.07226
    -0.13362
    -0.17651
     0.03795
     0.07226
    -0.17651
    -0.19367
    -0.25371
    -0.05641
    -0.01352
     0.04653
    -0.10788
    -0.10788
    -0.03068
     0.17520
    -0.11646
     0.20952
     0.23525
    -0.17651
     0.16662
     0.40682
     0.36392
     0.13231
    -0.02210
     0.26099
     0.55265
     0.61270
     0.45829
     0.28672
     0.35535
     0.44113
     0.22667
     0.44113
     0.49260
     0.54407
     0.45829
     0.74137
     0.13231
    -0.13362
    -0.59685
    -0.63116
    -0.57111
    -0.06499
    -0.51106
    -0.90567
    -1.36032
    -1.19733
    -1.23164
    -0.95714
    -0.82846
    -1.53188
    -1.35174
    -0.86277
    -1.58335
    -2.62133
    -3.20465
    -3.48774
    -2.44118
    -1.24022
    -0.87993
    -1.50615
    -1.85786
    -1.84070
    -1.76350
    -1.72060
    -0.73410
    -0.48533
    -0.59685
    -0.01352
     0.83573
     1.21318
     1.34185
     1.46195
     1.98523
     2.09674
     2.33694
     2.28547
     2.19111
     1.98523
     2.13964
     1.98523
     2.22542
     2.21684
     1.95091
     1.74503
     2.07959
     1.81366
     1.77077
     1.55631
     1.56489
     1.66783
     1.82224
     1.60778
     1.49626
     1.05019
     1.26465
     1.14455
     1.31612
     1.22176
     1.02445
     0.89578
     0.93009
     1.12739
     1.23891
     0.67274
     0.65559
     0.74995
     0.96441
     0.75853
     0.64701
     0.51833
     0.41539
     0.50976
     0.64701
     0.78426
     0.34677
     0.09800
     0.21809
     0.27814
     0.48402
    -0.05641
    -0.13362
     0.13231
     0.20952
     0.26956
     0.17520
    -0.03068
    -0.20224
    -0.13362
    -0.12504
     0.19236
     0.13231
    -0.23656
    -0.12504
     0.04653
     0.03795
    -0.04783
    -0.23656
    -0.08215
     0.02937
     0.30388
     0.12373
     0.05511
    -0.19367
    -0.09930
    -0.38239
     0.25241
     0.24383
    -0.01352
     0.00364
     0.21809
     0.10658
     0.08084
    -0.33950
    -0.36523
    -0.06499
     0.26099
     0.14089
     0.13231
    -0.28803
    -0.61400
    -0.45959
    -0.30518
    -0.14220
    -0.28803
    -0.45959
    -0.42528
    -0.36523
    -0.62258
    -1.27453
    -1.79781
    -2.06374
    -1.63482
    -1.41179
    -1.42036
    -1.51473
    -1.47183
    -1.69487
    -1.65198
    -1.26595
    -1.12012
    -1.43752
    -1.26595
    -0.73410
    -0.51106
    -0.44244
    -0.34808
     0.02079
     0.21809
     0.64701
     0.38108
    -0.07357
    -0.37381
    -0.54538
    -0.63974
    -0.31376
    -0.59685
    -0.67405
    -0.37381
    -0.25371
    -0.36523
    -1.63482
    -3.17892
    -3.56494
    -2.51839
    -2.69853
    -3.48774
    -2.66422
    -1.58335
    -1.55762
    -2.20099
    -2.81863
    -2.68995
    -2.66422
    -2.59559
    -1.72918
    -0.84562
    -0.25371
    -0.04783
     0.32103
     0.59554
     1.05019
     1.20460
     1.65067
     4.35284
     1.83082
     0.74995
     1.15313
     2.17395
     2.24258
     2.00238
     2.22542
     2.25115
     2.37125
     1.92518
     1.53058
     1.40190
     1.23891
     1.59920
     1.56489
     1.53058
     1.35043
     1.30754
     1.11882
     1.65925
     1.72788
     1.31612
     1.23033
     1.29896
     1.42764
     1.40190
     1.32470
     1.11882
     1.12739
     1.18744
     1.09308
     1.31612
     1.01588
     0.78426
     0.56980
     0.73279
     1.08450
     0.97298
     0.85289
     0.72421
     0.82715
     1.01588
     0.91294
     0.67274
     0.82715
     0.86147
     0.96441
     1.04161
     0.85289
     0.76711
     0.68132
     0.73279
     0.99872
     0.89578
     0.50118
     0.47544
     0.38966
     0.63843
     0.31245
    -0.04783
     0.04653
     0.02937
     0.14947
    -0.03068
    -0.09930
    -0.16793
    -0.21082
    -0.32234
     0.18378
     0.36392
    -0.03926
    -0.68263
    -1.29169
    -1.87501
    -2.26962
    -1.97795
    -1.88359
    -1.84070
    -1.65198
    -2.02085
    -2.37256
    -2.87868
    -3.41911
    -3.51347
    -2.87010
    -2.43261
    -2.50981
    -2.19241
    -2.08089
    -2.07232
    -1.52330
    -1.37747
    -1.34316
    -1.50615
    -1.68629
    -1.48041
    -1.32600
    -1.12012
    -1.53188
    -1.84928
    -1.89217
    -1.74634
    -1.90933
    -2.21815
    -2.48407
    -2.63848
    -2.70711
    -3.03309
    -2.83579
    -2.60417
    -2.72427
    -2.39829
    -2.08947
    -1.99511
    -1.77207
    -1.86644
    -1.85786
    -1.27453
    -1.03434
    -1.05150
    -0.69979
    -0.31376
     0.00364
     0.02937
     0.10658
     0.09800
    -0.11646
    -0.00494
     0.22667
     0.56980
     0.08942
     0.08942
    -0.20224
     0.19236
     0.19236
     0.21809
     0.28672
     0.29530
     0.39824
     0.36392
     0.36392
     0.32103
     0.27814
     0.39824
     0.60412
     0.78426
     0.72421
     0.70706
     0.32961
     0.73279
     0.87862
     0.82715
     0.68132
     0.73279
     0.85289
     0.91294
     0.93867
     1.02445
     0.78426
     0.42397
     0.37250
     0.75853
     0.80142
     0.72421
     0.48402
     0.40682
     0.58696
     0.66417
     0.52691
     0.43255
     0.39824
     0.45829
     0.65559
     0.55265
     0.85289
     0.94725
     1.07592
     1.13597
     0.97298
     0.77568
     0.64701
     0.51833
     1.07592
     1.10166
     1.07592
     1.07592
     0.81858
     0.84431
     0.73279
     0.64701
     0.68990
     0.50976
     0.61270
     0.27814
     0.30388
     0.37250
     0.25241
    -0.01352
     0.17520
     0.07226
    -0.27087
    -0.33950
    -0.40812
    -0.42528
    -0.69121
    -0.65689
    -0.49391
    -0.55395
    -0.73410
    -1.03434
    -0.73410
    -0.81988
    -0.87135
    -1.31742
    -1.28311
    -0.99145
    -1.00861
    -1.37747
    -1.30885
    -1.35174
    -1.54046
    -1.87501
    -1.66914
    -1.72060
    -2.02085
    -2.20099
    -2.19241
    -2.08089
    -1.91791
    -2.02085
    -2.62991
    -2.14094
    -2.14094
    -2.44976
    -2.20957
    -2.22673
    -1.90933
    -1.85786
    -1.63482
    -1.44610
    -1.36032
    -1.57477
    -1.36032
    -1.34316
    -1.12870
    -1.12870
    -1.18017
    -0.76841
    -0.63116
    -0.83704
    -0.68263
    -0.68263
    -0.59685
    -0.75983
    -0.62258
    -0.65689
    -0.59685
    -0.69979
    -0.78557
    -0.93140
    -0.53680
    -0.79415
    -0.79415
    -0.92282
    -0.93140
    -0.91424
    -0.95714
    -0.93140
    -1.02576
    -1.06865
    -1.18875
    -0.82846
    -0.82846
    -0.79415
    -0.81130
    -0.89709
    -0.69979
    -0.67405
    -0.65689
    -0.71694
    -0.51106
    -0.49391
    -0.59685
    -0.30518
    -0.48533
    -0.34808
    -0.46817
    -0.35665
    -0.14220
    -0.17651
    -0.07357
    -0.37381
    -0.13362
    -0.14220
    -0.02210
    -0.10788
     0.01221
     0.04653
    -0.26229
    -0.03068
     0.01221
     0.02937
    -0.21082
    -0.24514
    -0.11646
    -0.28803
    -0.33950
    -0.37381
    -0.29661
    -0.18509
    -0.05641
    -0.39097
    -0.16793
    -0.06499
    -0.09930
    -0.15935
     0.17520
    -0.12504
    -0.21082
    -0.17651
     0.06368
     0.37250
     0.23525
     0.20094
     0.11515
     0.08942
     0.22667
     0.11515
     0.08942
     0.08084
     0.17520
     0.20952
     0.45829
     0.38966
     0.38108
     0.02937
     0.19236
     0.26956
     0.18378
     0.08942
    -0.16793
    -0.27945
    -0.05641
     0.00364
    -0.23656
    -0.18509
    -0.36523
    -0.37381
    -0.37381
    -0.28803
    -0.46817
    -0.73410
    -0.69979
    -0.52822
    -0.21082
    -0.24514
    -0.45959
    -0.57111
    -0.55395
    -0.54538
    -0.81988
    -0.62258
    -0.79415
    -1.07723
    -0.63116
    -0.48533
    -0.76841
    -0.75126
    -0.94856
    -0.87993
    -0.73410
    -0.63974
    -0.73410
    -0.68263
    -0.81130
    -0.54538
    -0.63974
    -0.29661
    -0.23656
    -0.49391
    -0.28803
    -0.23656
    -0.14220
    -0.17651
    -0.55395
    -0.51964
    -0.15077
    -0.05641
    -0.09930
    -0.20224
    -0.21940
    -0.21940
    -0.09073
    -0.20224
     0.03795
    -0.17651
    -0.21082
    -0.00494
     0.05511
     0.03795
    -0.16793
    -0.14220
    -0.11646
     0.19236
    -0.08215
    -0.12504
    -0.28803
    -0.17651
    -0.15077
    -0.18509
     0.03795
    -0.05641
    -0.51106
    -0.21940
    -0.09073
    -0.03068
    -0.14220
    -0.50248
    -0.16793
    -0.03926
     0.20094
    -0.08215
    -0.21082
    -0.21082
    -0.05641
    -0.14220
     0.25241
     0.09800
    -0.24514
     0.02937
     0.21809
     0.21809
     0.22667
    -0.22798
    -0.20224
     0.12373
     0.39824
     0.21809
     0.12373
    -0.07357
    -0.06499
     0.02079
     0.17520
     0.20952
    -0.26229
    -0.34808
    -0.13362
     0.01221
    -0.27945
    -0.23656
    -0.62258
    -0.29661
    -0.14220
    -0.14220
     0.03795
    -0.34808
    -0.35665
    -0.17651
    -0.15077
     0.14089
    -0.06499
    -0.37381
    -0.16793
     0.03795
     0.08084
    -0.03068
    -0.32234
    -0.39954
    -0.35665
    -0.14220
    -0.21940
    -0.39097
    -0.60542
    -0.39954
    -0.42528
    -0.15077
    -0.17651
    -0.48533
    -0.57111
    -0.55395
    -0.28803
    -0.25371
    -0.44244
    -0.55395
    -0.12504
    -0.01352
    -0.15935
    -0.06499
    -0.27087
    -0.09930
    -0.07357
     0.11515
     0.18378
    -0.08215
    -0.03926
     0.20952
     0.45829
     0.31245
     0.28672
     0.04653
     0.12373
     0.07226
     0.00364
    -0.05641
    -0.36523
    -0.62258
    -0.57111
    -0.43386
    -0.54538
    -0.69979
    -0.95714
    -0.84562
    -0.75126
    -0.67405
    -0.89709
    -1.04292
    -0.91424
    -0.72552
    -0.58827
    -0.69121
    -0.72552
    -0.81130
    -0.68263
    -0.63974
    -0.15077
    -0.21940
    -0.56253
    -0.53680
    -0.46817
    -0.46817
    -0.49391
    -0.63116
    -0.49391
    -0.56253
    -0.49391
    -0.42528
    -0.30518
    -0.57969
    -0.63116
    -0.81988
    -0.26229
    -0.27945
    -0.24514
    -0.29661
    -0.39954
    -0.24514
     0.12373
    -0.26229
    -0.00494
    -0.06499
     0.18378
     0.09800
     0.33819
     0.24383
    -0.03068
     0.14089
    -0.27945
     0.26956
     0.58696
     0.23525
     0.12373
     0.20952
     0.23525
     0.09800
    -0.08215
    -0.03068
     0.21809
     0.18378
     0.27814
     0.11515
     0.07226
    -0.11646
    -0.03068
     0.17520
     0.19236
    -0.19367
    -0.16793
    -0.04783
    -0.00494
     0.05511
    -0.27087
    -0.04783
    -0.19367
    -0.04783
    -0.17651
     0.08084
    -0.30518
    -0.30518
    -0.49391
    -0.15077
     0.12373
    -0.26229
    -0.24514
    -0.16793
    -0.12504
    -0.22798
    -0.24514
    -0.04783
    -0.36523
    -0.15077
    -0.15935
     0.00364
    -0.05641
    -0.39097
    -0.54538
    -0.19367
     0.18378
    -0.24514
    -0.36523
    -0.43386
    -0.51964
    -0.40812
    -0.36523
    -0.22798
    -0.20224
    -0.19367
    -0.08215
    -0.00494
    -0.01352
    -0.17651
    -0.48533
    -0.21940
     0.24383
    -0.00494
    -0.15935
    -0.22798
    -0.46817
    -0.34808
    -0.33092
    -0.36523
    -0.25371
    -0.51106
    -0.42528
    -0.49391
    -0.37381
    -0.51964
    -0.75983
    -0.93140
    -0.49391
    -0.35665
    -0.46817
    -0.45959
    -0.24514
    -0.01352
    -0.15935
    -0.06499
    -0.10788
     0.03795
    -0.08215
    -0.06499
     0.44113
     0.30388
     0.35535
    -0.15077
     0.31245
     0.06368
    -0.49391
    -0.84562
    -1.17159
    -1.43752
    -0.85420
    -0.53680
    -0.15935
    -0.03926
    -0.59685
    -1.32600
    -1.66056
    -1.54046
    -1.26595
    -0.98287
    -0.83704
    -0.32234
    -0.35665
    -0.46817
    -0.87993
    -0.93140
    -0.86277
    -0.94856
    -0.87993
    -1.37747
    -1.63482
    -1.06008
    -0.73410
    -0.43386
    -0.87993
    -0.75126
    -0.84562
    -0.12504
     0.07226
     0.02079
     0.35535
     0.47544
     0.74995
     0.57838
     0.81000
     1.17886
     1.29038
     1.49626
     1.26465
     1.48768
     1.09308
     1.03303
     0.66417
     1.06735
     1.11882
     0.84431
     1.18744
     0.74137
     0.67274
     0.42397
     0.32103
     0.24383
     0.28672
     0.10658
     0.08942
    -0.03068
    -0.15935
    -0.06499
    -0.43386
    -0.27945
    -0.14220
    -0.17651
    -0.33950
    -0.19367
    -0.33092
    -0.39097
    -0.23656
    -0.20224
    -0.17651
    -0.03068
     0.02079
     0.04653
    -0.18509
     0.07226
    -0.06499
    -0.18509
     0.28672
     0.05511
    -0.08215
     0.10658
     0.19236
     0.10658
     0.05511
     0.27814
     0.32961
     0.38966
     0.34677
    -0.08215
     0.27814
     0.24383
     0.24383
    -0.04783
     0.53549
     0.37250
     0.14947
     0.08942
    -0.13362
     0.07226
     0.09800
    -0.25371
    -0.15935
     0.06368
     0.14089
    -0.03926
    -0.09073
    -0.34808
    -0.17651
    -0.46817
    -0.21940
    -0.15077
    -0.06499
    -0.14220
    -0.03068
    -0.18509
    -0.31376
    -0.45101
    -0.15935
     0.14089
     0.10658
    -0.17651
    -0.19367
    -0.01352
     0.03795
    -0.10788
    -0.10788
     0.00364
    -0.14220
    -0.16793
    -0.13362
    -0.09930
    -0.38239
    -0.27945
    -0.23656
    -0.00494
    -0.20224
    -0.18509
    -0.40812
    -0.19367
    -0.27945
     0.02937
    -0.13362
     0.35535
     0.46686
     0.31245
     0.53549
     0.24383
     0.54407
     0.37250
     0.45829
     0.75853
     1.16171
     1.31612
     1.25607
     1.37617
     1.53058
     1.85655
     1.77935
     2.01096
     1.50484
     0.81000
    -0.06499
    -0.26229
    -0.97429
    -1.77207
    -2.47550
    -2.19241
    -1.98653
    -1.99511
    -2.16668
    -2.90441
    -2.92157
    -3.43627
    -3.95097
    -3.83945
    -3.29901
    -2.78432
    -1.94364
    -1.09439
    -0.40812
    -0.06499
     0.20094
     0.31245
     0.38966
    -0.41670
    -0.50248
    -0.13362
     0.13231
     0.20952
    -0.11646
    -0.24514
    -0.05641
    -0.11646
    -0.30518
    -0.26229
    -0.09073
    -0.05641
    -0.09930
     0.05511
     0.32961
     0.47544
     0.62127
     0.56980
     0.83573
     0.96441
     1.14455
     0.99014
     1.41048
     1.17886
     0.78426
     0.96441
     0.95583
     0.81858
     0.64701
     0.40682
     0.80142
     0.67274
     0.74137
     0.44971
     0.44971
     0.26956
     0.44113
     0.39824
     0.51833
     0.34677
     0.20952
     0.35535
     0.32103
     0.44971
     0.29530
     0.07226
     0.26956
     0.52691
     0.60412
     0.29530
     0.30388
     0.14089
     0.08084
    -0.06499
     0.26099
     0.45829
     0.34677
     0.33819
     0.46686
     0.46686
     0.53549
     0.36392
     0.26956
     0.26956
     0.36392
     0.38108
     0.28672
     0.00364
     0.12373
     0.26956
     0.20952
     0.33819
     0.12373
    -0.15077
    -0.15077
    -0.12504
    -0.09073
    -0.13362
    -0.41670
    -0.22798
    -0.21940
    -0.03926
    -0.17651
    -0.36523
    -0.46817
    -0.28803
    -0.24514
    -0.02210
    -0.23656
    -0.47675
    -0.03068
    -0.13362
     0.19236
     0.12373
     0.06368
     0.15805
     0.38966
     0.49260
     0.32103
     0.13231
     0.34677
     0.46686
     0.65559
     0.67274
     0.50976
    -0.15935
    -0.18509
     0.08084
     0.33819
     0.39824
    -0.29661
    -0.47675
    -0.41670
    -0.69121
    -0.65689
    -0.69121
    -0.78557
    -0.51964
    -0.68263
    -0.35665
    -0.39097
    -0.68263
    -0.79415
    -0.53680
    -0.15935
    -0.29661
    -0.30518
    -0.26229
     0.19236
     0.26099
     0.44113
     0.18378
     0.29530
     0.14947
     0.42397
     0.45829
     0.78426
     0.58696
     0.22667
     0.20094
     0.57838
     0.77568
     0.35535
     0.26099
     0.17520
     0.30388
     0.57838
     0.39824
     0.29530
     0.08084
    -0.03926
    -0.09930
     0.28672
     0.07226
    -0.23656
    -0.56253
    -0.53680
    -0.63116
    -0.66547
    -0.98287
    -1.06865
    -0.64832
    -0.47675
    -0.69979
    -0.93140
    -1.19733
    -1.16301
    -1.15444
    -0.75983
    -0.56253
    -0.99145
    -1.14586
    -0.69121
    -0.59685
    -0.52822
    -0.81988
    -0.85420
    -0.72552
    -0.68263
    -0.75126
    -0.65689
    -0.73410
    -0.82846
    -1.05150
    -0.92282
    -0.64832
    -0.93998
    -1.13728
    -0.96571
    -0.92282
    -0.83704
    -0.87135
    -1.19733
    -1.35174
    -1.02576
    -0.88851
    -0.84562
    -0.87135
    -1.07723
    -0.93998
    -0.93998
    -0.57969
    -0.44244
    -0.89709
    -0.52822
    -0.51106
    -0.22798
    -0.17651
    -0.32234
    -0.45101
    -0.45959
    -0.12504
    -0.04783
    -0.00494
    -0.21940
    -0.31376
    -0.50248
    -0.01352
     0.18378
    -0.27087
    -0.45959
    -0.29661
    -0.18509
     0.08942
    -0.01352
    -0.18509
    -0.16793
    -0.05641
     0.26099
     0.14947
     0.11515
    -0.09930
    -0.03926
     0.27814
     0.41539
     0.44113
     0.27814
     0.33819
     0.39824
     0.62985
     0.54407
     0.40682
     0.54407
     0.52691
     0.70706
     0.66417
     0.59554
     0.39824
     0.43255
     0.42397
     0.80142
     0.47544
     0.20094
     0.22667
     0.13231
     0.21809
     0.05511
     0.09800
     0.14947
     0.14089
     0.13231
     0.21809
     0.12373
    -0.06499
    -0.19367
    -0.00494
     0.11515
     0.07226
    -0.18509
    -0.07357
     0.00364
    -0.05641
    -0.03068
    -0.16793
    -0.30518
    -0.32234
    -0.33950
    -0.27087
    -0.24514
    -0.08215
    -0.43386
    -0.55395
    -0.31376
     0.07226
    -0.33950
    -0.63116
    -0.34808
    -0.33092
    -0.01352
    -0.27087
    -0.19367
    -0.33092
    -0.00494
    -0.13362
    -0.08215
    -0.07357
    -0.27945
    -0.08215
    -0.14220
     0.47544
     0.38108
     0.09800
     0.20094
     0.09800
     0.31245
     0.13231
     0.27814
     0.26956
     0.22667
     0.26956
    -0.09073
    -0.00494
    -0.15077
    -0.45959
    -0.57969
    -0.12504
     0.01221
    -0.12504
    -0.24514
    -0.31376
    -0.24514
    -0.19367
    -0.29661
    -0.10788
    -0.04783
    -0.06499
    -0.05641
    -0.03068
    -0.10788
    -0.07357
    -0.44244
    -0.06499
     0.08084
    -0.18509
    -0.22798
    -0.23656
    -0.27087
    -0.39954
    -0.57969
    -0.50248
    -0.51106
    -0.43386
    -0.39097
    -0.45101
    -0.52822
    -0.45101
    -0.62258
    -0.38239
    -0.15935
    -0.31376
    -0.39954
    -0.36523
    -0.54538
    -0.19367
    -0.13362
    -0.21940
    -0.14220
    -0.22798
    -0.04783
    -0.21082
    -0.03068
     0.06368
    -0.07357
    -0.21082
     0.08942
     0.25241
    -0.08215
     0.01221
    -0.06499
    -0.08215
    -0.08215
    -0.23656
    -0.16793
     0.01221
     0.01221
    -0.14220
    -0.03926
    -0.21940
    -0.35665
    -0.75983
    -0.28803
    -0.33950
    -0.38239
    -0.60542
    -0.61400
    -0.68263
    -0.89709
    -0.68263
    -0.66547
    -0.72552
    -0.64832
    -0.63974
    -0.57111
    -0.52822
    -0.51964
    -0.69121
    -0.44244
    -0.17651
    -0.32234
    -0.06499
    -0.07357
     0.02937
     0.02937
     0.02079
     0.02079
     0.42397
     0.39824
     0.29530
     0.28672
     0.54407
     0.49260
     0.31245
     0.11515
     0.49260
     0.68132
     0.57838
     0.52691
     0.35535
     0.49260
     0.35535
     0.14089
     0.27814
     0.32103
     0.23525
     0.26956
     0.25241
     0.54407
     0.55265
     0.20094
     0.48402
     0.42397
     0.11515
     0.36392
     0.13231
     0.03795
    -0.11646
     0.10658
     0.49260
     0.43255
     0.57838
     0.11515
    -0.15935
     0.00364
     0.02079
    -0.15935
     0.47544
     0.56123
     0.44113
     0.48402
     0.60412
     0.51833
     0.51833
     0.47544
     0.22667
     0.29530
     0.41539
     0.77568
     0.69848
     0.56980
     0.26956
    -0.22798
    -0.42528
    -0.50248
    -0.38239
    -0.58827
    -0.44244
    -0.01352
    -0.42528
    -0.51106
    -0.54538
    -0.77699
    -0.81988
    -0.75983
    -1.12012
    -0.59685
    -0.03926
    -0.03068
    -0.26229
     0.30388
     0.41539
     0.37250
     0.55265
     0.43255
     0.74995
     0.50118
     1.05877
     1.31612
     1.02445
     0.85289
    -1.33458
    -2.99020
    -1.60051
     0.37250
     0.63843
     0.09800
    -0.67405
    -1.10297
    -1.48041
    -1.37747
    -1.18017
    -1.31742
    -1.12870
    -0.26229
     0.27814
     0.90436
     1.04161
     1.11882
     1.19602
     1.32470
     1.24749
     1.46195
     1.72788
     1.35043
     1.39332
     1.55631
     1.44479
     1.37617
     1.42764
     1.41906
     1.68498
     1.70214
     1.53915
     1.41048
     1.55631
     1.57347
     1.35901
     1.22176
     1.17029
     0.92152
     1.14455
     1.50484
     1.37617
     1.26465
     0.93009
     0.81858
     0.80142
     0.99872
     0.88720
     1.02445
     0.68990
     0.66417
     0.68132
     0.74137
     1.02445
     0.59554
     0.48402
     0.56980
     0.56980
     0.41539
     0.27814
    -0.08215
     0.12373
     0.22667
     0.25241
    -0.01352
    -0.18509
    -0.28803
    -0.21940
    -0.28803
    -0.20224
     0.11515
    -0.42528
    -0.11646
     0.02937
     0.19236
     0.21809
     0.02079
     0.16662
     0.34677
     0.56980
     0.33819
     0.23525
     0.26956
    -0.14220
     0.03795
     0.18378
     0.24383
    -0.08215
    -0.09073
    -0.20224
    -0.52822
    -0.43386
    -0.81988
    -0.56253
    -0.27945
     0.08942
     0.22667
     0.28672
     0.32961
     0.21809
     0.63843
     0.61270
     1.23033
     1.23033
     1.23891
     1.43621
     1.65067
     1.92518
     1.49626
     1.56489
     1.79650
     1.86513
     1.79650
     1.50484
     1.32470
     1.16171
     0.87862
     0.47544
     0.40682
    -0.73410
    -1.86644
    -1.96938
    -2.94730
    -3.64215
    -1.56620
    -0.27087
    -1.72918
    -3.34191
    -5.41786
    -6.47299
    -6.73892
    -5.86393
    -3.06740
    -2.86152
    -2.64706
    -2.74142
    -2.86152
    -2.66422
    -2.44976
    -1.99511
    -1.96938
    -1.96938
    -1.12012
    -0.08215
     0.70706
     1.07592
     0.79284
     0.56123
    -0.14220
     0.02079
     0.39824
     0.75853
     0.59554
     0.38966
     0.50976
     0.83573
     0.96441
     0.57838
     0.61270
     0.69848
     1.07592
     1.38474
     1.20460
     1.23891
     1.00730
     1.17029
     1.06735
     1.60778
     1.42764
     0.82715
     0.78426
     0.99872
     0.75853
     0.62985
     0.08942
     0.16662
     0.36392
     0.64701
     0.67274
     0.26956
     0.22667
     0.10658
     0.12373
     0.91294
     0.90436
     0.63843
     0.81000
     1.10166
     1.35901
     1.51342
     1.59920
     1.54773
     1.38474
     1.62494
     1.61636
     1.43621
     1.51342
     1.34185
     1.22176
     1.44479
     1.62494
     1.18744
     0.99014
     0.85289
     0.93867
     0.86147
     0.57838
     0.59554
     0.50976
     0.59554
     0.50976
     0.31245
     0.06368
     0.15805
     0.20094
    -0.21082
     0.28672
     0.16662
    -0.08215
    -0.07357
    -0.06499
    -0.09930
     0.05511
    -0.17651
    -0.03926
     0.30388
     0.41539
     0.06368
    -0.09930
     0.08942
     0.18378
     0.04653
     0.77568
     0.68990
     0.29530
     0.02937
     0.23525
     0.28672
     0.28672
     0.47544
     0.00364
     0.12373
     0.40682
     0.31245
     0.28672
     0.18378
    -0.00494
    -0.04783
     0.10658
     0.26956
     0.21809
     0.17520
     0.10658
     0.16662
     0.29530
     0.25241
     0.27814
     0.54407
     0.88720
     1.01588
     1.10166
     1.12739
     0.54407
    -0.12504
    -0.17651
    -0.09930
    -0.12504
    -0.51964
    -0.64832
    -0.61400
    -1.01718
    -1.62624
    -2.57844
    -2.81863
    -3.64215
    -3.28186
    -3.00735
    -2.62133
    -2.46692
    -2.59559
    -2.73285
    -2.03800
    -2.20957
    -2.33824
    -1.68629
    -1.12870
    -0.58827
    -0.10788
     0.02079
     0.20094
     0.44113
     0.93009
     1.11882
     1.15313
     1.05877
     1.19602
     0.99872
     1.53915
     1.64209
     1.44479
     1.34185
     1.41048
     1.18744
     1.05019
     0.91294
     0.99014
     0.61270
     0.73279
     0.62985
     0.53549
     0.48402
     0.20952
     0.02937
     0.44113
     0.53549
     0.30388
     0.04653
     0.04653
     0.10658
     0.21809
     0.14947
     0.24383
     0.20952
     0.12373
     0.38966
     0.33819
     0.23525
     0.13231
    -0.25371
    -0.26229
     0.31245
     0.28672
     0.14089
     0.20094
     0.32961
     0.38966
     0.33819
     0.28672
     0.48402
     0.62127
     0.86147
     0.74995
     0.89578
     0.90436
     0.66417
     0.68132
     1.00730
     1.12739
     0.74137
     0.70706
     0.53549
     0.68990
     0.64701
     0.56980
     0.56123
     0.38108
     0.39824
     0.33819
     0.41539
     0.46686
     0.32961
     0.10658
     0.30388
     0.58696
     0.30388
     0.24383
     0.13231
     0.31245
     0.43255
     0.29530
     0.34677
     0.31245
     0.28672
     0.35535
     0.42397
     0.37250
     0.23525
     0.07226
     0.13231
     0.39824
     0.46686
     0.30388
     0.24383
     0.38108
     0.31245
     0.37250
     0.32103
     0.45829
     0.47544
     0.42397
     0.62985
     0.67274
     0.62985
     0.68990
     0.35535
     0.94725
     1.05877
     0.91294
     0.81000
     0.83573
     0.76711
     0.87862
     0.91294
     0.90436
     0.81000
     0.81000
     0.68132
     0.84431
     0.61270
     0.51833
     0.25241
     0.47544
     0.44971
     0.24383
     0.22667
    -0.29661
    -0.48533
    -0.47675
    -0.39954
    -0.51964
    -0.57969
    -0.69121
    -0.85420
    -1.00861
    -0.77699
    -0.83704
    -1.01718
    -0.93140
    -1.00861
    -0.99145
    -1.10297
    -0.68263
    -0.86277
    -0.82846
    -0.88851
    -0.87135
    -0.49391
    -0.48533
    -0.63974
    -0.91424
    -1.03434
    -0.90567
    -0.71694
    -0.51964
    -0.53680
    -0.45101
    -0.76841
    -0.57969
    -0.73410
    -0.51964
    -0.60542
    -0.39954
    -0.24514
    -0.06499
    -0.03926
    -0.15935
    -0.05641
    -0.03926
    -0.09073
    -0.28803
     0.13231
     0.33819
    -0.07357
     0.03795
    -0.02210
     0.06368
    -0.03926
    -0.14220
    -0.06499
     0.02079
    -0.22798
    -0.17651
    -0.16793
    -0.07357
    -0.00494
    -0.33092
    -0.21082
    -0.05641
    -0.05641
    -0.10788
    -0.05641
    -0.19367
    -0.33092
    -0.16793
    -0.15935
     0.16662
    -0.09073
    -0.33950
    -0.21082
     0.09800
    -0.10788
    -0.03926
    -0.18509
     0.19236
    -0.09073
    -0.07357
     0.29530
     0.23525
    -0.04783
    -0.09073
     0.38966
     0.44971
     0.54407
     0.44971
     0.28672
     0.18378
     0.44971
     0.72421
     0.48402
     0.66417
     0.40682
     0.31245
     0.62127
     0.56980
     0.29530
     0.09800
     0.36392
     0.35535
     0.50118
     0.41539
     0.38108
     0.26099
     0.09800
     0.11515
     0.16662
     0.44113
     0.39824
     0.14947
     0.30388
     0.25241
     0.27814
     0.08942
     0.14089
     0.22667
     0.31245
     0.15805
     0.36392
     0.24383
     0.21809
     0.08084
     0.20094
     0.28672
     0.50976
     0.23525
     0.32103
     0.42397
     0.19236
     0.23525
     0.28672
     0.11515
     0.13231
     0.02937
     0.02079
    -0.37381
    -0.49391
    -0.45101
    -0.55395
    -0.95714
    -0.75126
    -0.72552
    -1.08581
    -1.12870
    -0.83704
    -0.91424
    -1.13728
    -1.10297
    -0.92282
    -0.70836
    -0.28803
    -0.61400
    -0.69979
    -0.09930
     0.14947
     0.06368
     0.11515
     0.09800
     0.03795
     0.39824
     0.51833
     0.70706
     0.41539
     0.09800
     0.30388
     0.50118
     0.79284
     0.38966
     0.45829
     0.49260
     0.61270
     0.40682
     0.56980
     0.65559
     0.44971
     0.41539
     0.51833
     0.79284
     0.53549
     0.14947
     0.46686
     0.79284
     0.84431
     0.57838
     0.48402
     0.44971
     0.24383
     0.38966
     0.53549
     0.95583
     0.43255
     0.27814
     0.39824
     0.51833
     0.50976
     0.09800
    -0.12504
     0.00364
     0.23525
     0.25241
     0.12373
     0.14089
    -0.23656
    -0.30518
    -0.34808
    -0.05641
    -0.13362
    -0.48533
    -0.22798
    -0.15935
    -0.15935
    -0.17651
    -0.28803
    -0.16793
    -0.18509
     0.05511
     0.02079
    -0.06499
    -0.06499
     0.06368
    -0.00494
     0.24383
     0.19236
     0.20094
     0.29530
     0.71564
     0.88720
     0.86147
     0.70706
     0.85289
     1.02445
     1.44479
     1.36759
     1.29896
     1.43621
     1.64209
     1.35043
     1.68498
     1.69356
     1.29038
     1.12739
     1.17029
     1.32470
     1.11024
     0.55265
     0.43255
     0.41539
     0.74137
     0.46686
     0.16662
    -0.16793
    -0.22798
     0.00364
    -0.27087
     0.05511
    -0.22798
    -1.02576
    -0.58827
    -0.57969
    -0.62258
    -0.90567
    -1.12870
    -1.85786
    -3.38480
    -4.31126
    -3.63357
    -3.23897
    -3.59926
    -3.91665
    -3.58210
    -3.57352
    -3.79656
    -4.37988
    -4.29410
    -3.83945
    -3.17034
    -2.91299
    -2.76716
    -2.46692
    -1.71203
    -0.82846
    -0.15935
    -0.11646
    -0.23656
    -0.22798
    -0.27945
    -0.14220
    -0.08215
    -0.07357
    -0.09073
    -0.16793
    -0.03068
    -0.00494
     0.14089
    -0.26229
    -0.45959
    -0.21940
    -0.07357
    -0.03926
    -0.01352
    -0.31376
    -0.32234
    -0.14220
     0.12373
    -0.06499
     0.00364
     0.05511
     0.08084
     0.10658
     0.03795
     0.02079
    -0.12504
     0.14947
     0.28672
     0.36392
     0.16662
     0.25241
     0.41539
     0.25241
     0.68132
     0.46686
     0.20094
     0.44971
     0.69848
     0.76711
     0.93009
     0.56980
     0.64701
     0.82715
     1.02445
     0.92152
     0.87862
     0.71564
     0.74995
     0.77568
     1.34185
     1.47911
     1.34185
     0.94725
     1.05877
     1.38474
     1.42764
     1.28180
     1.23033
     1.64209
     1.82224
     1.90802
     2.14821
     2.37983
     2.55139
     2.68865
     3.13472
     3.39207
     3.28055
     3.36633
     3.58079
     4.20701
     3.67515
     2.92884
     2.84306
     2.98031
     3.26339
     3.33202
     3.20335
     2.91168
     2.27689
     1.50484
     0.99872
     1.56489
     1.42764
     0.81000
     0.97298
     1.05019
     1.34185
     1.15313
     1.17886
     1.64209
     1.76219
     1.66783
     0.78426
     0.03795
    -0.01352
    -0.46817
    -0.63116
    -0.15935
    -0.00494
    -0.11646
    -0.63974
    -0.90567
    -1.57477
    -1.91791
    -2.50123
    -2.50123
    -1.98653
    -1.07723
    -0.66547
    -0.81988
    -1.60051
    -1.94364
    -2.17526
    -2.65564
    -2.68995
    -2.68138
    -2.44118
    -2.17526
    -2.07232
    -1.77207
    -2.22673
    -2.84436
    -2.85294
    -2.65564
    -2.30393
    -1.95222
    -1.70345
    -1.62624
    -1.18017
    -0.60542
     0.01221
     0.03795
    -0.03926
     0.20952
     0.10658
     0.62127
     0.56980
     0.57838
     0.55265
     0.61270
     0.62985
     0.90436
     0.75853
     0.74137
     0.57838
     0.59554
     1.07592
     1.09308
     0.88720
     0.96441
     0.74995
     0.72421
     0.82715
     0.76711
     0.72421
     0.60412
     0.62127
     0.66417
     0.63843
     0.72421
     0.44113
     0.14947
     0.47544
     0.61270
     0.17520
     0.10658
     0.06368
     0.02079
     0.08084
    -0.08215
     0.04653
    -0.16793
    -0.24514
    -0.33950
    -0.33092
    -0.37381
    -0.63116
    -0.87135
    -0.55395
    -0.42528
    -0.60542
    -0.53680
    -0.42528
    -0.31376
    -0.21082
    -0.48533
    -0.30518
    -0.15077
    -0.26229
    -0.25371
     0.12373
     0.14089
     0.23525
     0.14089
     0.22667
     0.34677
     0.29530
     0.12373
     0.11515
     0.15805
     0.33819
     0.17520
     0.27814
     0.17520
     0.21809
     0.44971
     0.38108
     0.34677
     0.31245
     0.26099
     0.07226
     0.42397
     0.43255
     0.38108
     0.49260
     0.71564
     0.55265
     0.69848
     0.42397
     0.56980
     0.56980
     0.50118
     0.38966
     0.42397
     0.55265
     0.44971
    -0.07357
     0.14947
     0.18378
    -0.50248
    -1.59193
    -2.11521
    -1.90933
    -1.80639
    -1.97795
    -1.74634
    -1.71203
    -2.27820
    -2.31251
    -2.25246
    -2.00369
    -1.84928
    -1.91791
    -1.92648
    -1.12012
    -0.63974
    -0.54538
    -0.03926
     0.42397
     0.99872
     1.00730
     0.93009
     1.48768
     1.61636
     1.55631
     1.47911
     1.53058
     1.58205
     1.61636
     1.27323
     1.71930
     1.31612
     1.29896
     1.44479
     1.31612
     0.98156
     0.81858
     0.43255
     0.18378
     0.38966
     0.02937
     0.34677
     0.64701
     0.62985
     0.62127
     0.33819
     0.58696
     0.81858
     0.64701
     0.95583
     0.94725
     1.05019
     0.81858
     0.87005
     0.97298
     1.11024
     1.28180
     0.98156
     0.81858
     0.79284
     0.57838
     0.38108
     0.28672
     0.47544
     0.32961
     0.36392
     0.14947
    -0.03926
     0.05511
    -0.15077
    -0.14220
     0.02937
     0.07226
    -0.33950
    -0.28803
    -0.16793
    -0.18509
    -0.26229
    -0.32234
    -0.16793
    -0.15077
    -0.15077
     0.11515
    -0.15935
    -0.15935
    -0.20224
    -0.10788
     0.08084
     0.29530
     0.14947
     0.00364
     0.08084
     0.44113
     0.50118
     0.08942
     0.30388
     0.17520
     0.12373
     0.38108
     0.51833
     0.56980
     0.35535
     0.12373
     0.45829
     0.52691
     0.52691
     0.39824
     0.32961
     0.39824
     0.59554
     0.38108
     0.59554
     0.44971
     0.23525
     0.44971
     0.51833
     0.48402
     0.27814
    -0.14220
     0.06368
     0.31245
     0.34677
     0.18378
    -0.02210
    -0.07357
    -0.16793
    -0.17651
    -0.09073
     0.31245
    -0.06499
    -0.05641
     0.26099
     0.25241
     0.16662
     0.06368
    -0.27087
    -0.05641
     0.08942
     0.31245
     0.00364
    -0.07357
     0.22667
     0.20094
     0.06368
     0.14947
    -0.28803
    -0.24514
    -0.02210
    -0.07357
     0.19236
     0.07226
     0.11515
     0.26956
     0.32961
     0.33819
     0.28672
     0.23525
     0.31245
     0.47544
     0.21809
     0.20094
     0.37250
     0.01221
     0.25241
     0.35535
     0.05511
    -0.31376
    -0.67405
    -0.53680
    -0.48533
    -0.44244
    -0.78557
    -0.96571
    -0.76841
    -0.57969
    -0.99145
    -0.90567
    -0.86277
    -0.99145
    -0.98287
    -0.47675
    -0.33092
    -0.27945
    -0.45959
    -0.19367
    -0.05641
     0.31245
     0.20094
     0.17520
     0.03795
     0.49260
     0.45829
     0.36392
     0.69848
     0.39824
     0.10658
     0.36392
     0.78426
     0.55265
     0.33819
     0.29530
     0.52691
     0.58696
     0.65559
     0.56123
     0.35535
     0.47544
     0.73279
     0.82715
     1.13597
     0.87005
     0.60412
     0.88720
     0.81000
     1.05019
     0.81858
     0.59554
     0.91294
     0.73279
     0.99872
     0.95583
     0.72421
     0.74137
     0.59554
     0.53549
     0.67274
     0.81858
     0.30388
     0.47544
     0.53549
     0.60412
     0.68990
     0.50976
     0.50976
     0.45829
     0.50976
     0.55265
     0.44113
     0.19236
     0.29530
     0.26099
     0.39824
     0.31245
     0.28672
     0.08942
     0.28672
     0.20094
     0.00364
    -0.23656
    -0.18509
     0.03795
     0.09800
     0.35535
    -0.06499
    -0.24514
    -0.10788
     0.07226
     0.02079
     0.56123
     0.12373
    -0.33092
    -0.13362
     0.26956
     0.31245
     0.25241
    -0.19367
     0.11515
     0.26099
     0.56123
     0.40682
     0.07226
    -0.18509
    -0.09930
    -0.15077
     0.20952
     0.31245
    -0.20224
    -0.22798
    -0.10788
     0.15805
    -0.01352
    -0.57969
    -0.60542
    -0.50248
    -0.11646
    -0.18509
    -0.16793
    -0.21082
    -0.66547
    -0.49391
    -0.23656
     0.17520
    -0.17651
    -0.36523
    -0.21940
    -0.24514
     0.14947
    -0.10788
    -0.07357
     0.05511
     0.07226
     0.22667
     0.05511
     0.06368
    -0.02210
     0.17520
     0.32961
     0.53549
     0.20094
    -0.03068
    -0.00494
    -0.14220
    -0.25371
    -0.50248
    -1.01718
    -1.06865
    -1.03434
    -0.69979
    -0.85420
    -0.93140
    -0.91424
    -1.34316
    -1.42036
    -1.04292
    -1.18017
    -1.30885
    -1.14586
    -1.06865
    -0.63974
    -0.76841
    -0.66547
    -0.65689
    -0.53680
    -0.46817
    -0.35665
    -0.63974
    -0.73410
    -0.81988
    -0.55395
    -0.32234
    -0.31376
    -0.29661
    -0.45101
    -0.12504
    -0.01352
     0.13231
     0.23525
     0.39824
     0.35535
     0.64701
     0.87005
     0.87005
     0.67274
     0.81858
     0.86147
     1.27323
     1.50484
     1.18744
     0.84431
     1.02445
     1.11882
     1.24749
     1.16171
     1.03303
     1.02445
     0.93867
     1.19602
     0.98156
     0.84431
     0.77568
     0.54407
     0.50976
     1.33327
     1.33327
     0.97298
     0.88720
     0.85289
     1.05019
     1.35043
     1.26465
     1.54773
     1.32470
     1.56489
     1.94233
     2.07101
     1.84797
     1.44479
     1.07592
     1.69356
     1.78792
     1.33327
     1.22176
     1.00730
     0.92152
     0.78426
     0.42397
     0.32961
    -0.21940
    -0.05641
    -0.49391
    -0.49391
    -0.70836
    -0.70836
    -0.85420
    -0.63116
    -0.39954
    -0.74268
    -0.63116
    -0.52822
    -0.44244
    -0.17651
    -0.30518
    -0.17651
    -0.12504
     0.09800
     0.38966
     0.54407
     0.53549
     0.23525
     0.15805
     0.13231
     0.69848
     0.77568
     0.26956
     0.35535
     0.10658
     0.33819
     0.32961
     0.08084
     0.03795
     0.20952
     0.21809
     0.35535
     0.05511
     0.06368
    -0.20224
    -0.14220
     0.20094
     0.21809
    -0.10788
    -0.29661
    -0.40812
    -0.15077
    -0.05641
    -0.01352
    -0.15077
    -0.11646
     0.14947
     0.41539
     0.02079
     0.04653
     0.00364
    -0.13362
     0.56980
     1.05019
     1.00730
     0.73279
     0.23525
    -0.07357
    -0.29661
    -0.55395
    -0.13362
     0.52691
     0.18378
    -0.43386
    -0.33950
    -1.15444
    -2.62991
    -4.39704
    -3.63357
    -2.68995
    -3.30759
    -3.29044
    -3.12745
    -3.01593
    -3.78798
    -3.53063
    -4.22547
    -5.81246
    -4.62865
    -2.97304
    -2.46692
    -2.14094
    -2.13236
    -2.12379
    -1.92648
    -1.17159
    -0.90567
    -0.91424
    -0.46817
    -0.27087
    -0.03926
     0.10658
     0.31245
     0.30388
     0.35535
     0.40682
     0.52691
     0.56980
     0.43255
     0.51833
     0.35535
     0.62127
     0.78426
     0.42397
     0.24383
     0.32961
     0.34677
     0.32961
     0.29530
     0.32103
     0.27814
     0.36392
     0.41539
     0.55265
     0.50118
     0.28672
     0.11515
     0.31245
     0.50976
     0.58696
     0.57838
     0.65559
     0.54407
     0.60412
     0.60412
     0.56123
     0.78426
     0.46686
     0.57838
     0.38966
     0.58696
     0.67274
     0.37250
     0.46686
     0.70706
     0.97298
     0.94725
     1.01588
     1.00730
     0.82715
     0.92152
     1.16171
     1.05877
     0.48402
    -0.11646
    -0.20224
     0.02079
     0.33819
    -0.02210
    -0.06499
    -0.31376
    -0.55395
    -0.27945
    -0.28803
    -0.29661
     0.02937
    -0.30518
    -0.08215
     0.55265
     1.08450
     1.36759
     1.23891
     1.37617
     1.53058
     1.88229
     1.91660
     2.29404
     2.65433
     2.31978
     2.49992
     3.08325
     2.68007
     2.67149
     2.09674
     2.32836
     2.56855
     3.13472
     3.05751
     2.76585
     3.04036
     2.77443
     2.45703
     2.37983
     2.36267
     2.04527
     1.79650
     1.77077
     1.77077
     1.59920
     0.96441
     0.41539
    -0.22798
    -0.97429
    -1.54046
    -1.37747
    -1.24880
    -1.43752
    -1.90075
    -2.88726
    -2.97304
    -3.52205
    -4.19974
    -4.19974
    -3.76224
    -3.62499
    -3.40195
    -3.04167
    -3.05882
    -2.89583
    -2.40687
    -2.58701
    -2.80147
    -2.47550
    -1.84070
    -1.51473
    -1.15444
    -1.08581
    -1.08581
    -0.55395
    -0.42528
    -0.69121
    -0.83704
    -1.00003
    -0.74268
    -0.33950
    -0.20224
    -0.54538
    -0.78557
    -1.13728
    -1.44610
    -1.36032
    -1.09439
    -0.59685
    -0.67405
    -0.41670
    -0.38239
    -0.88851
    -1.18017
    -1.20591
    -1.00861
    -0.33950
     0.02079
    -0.20224
    -0.02210
    -0.12504
     0.08084
     0.17520
     0.56980
     0.59554
     0.57838
     0.32103
     0.51833
     0.85289
     0.76711
     0.44113
     0.54407
     0.69848
     0.77568
     0.89578
     0.72421
     0.41539
     0.60412
     0.53549
     0.42397
     0.84431
     0.47544
     0.23525
     0.20952
     0.26099
     0.35535
     0.09800
    -0.11646
    -0.05641
    -0.03926
     0.20094
     0.02079
    -0.08215
    -0.15935
    -0.15077
    -0.33950
     0.13231
     0.03795
    -0.03926
    -0.11646
     0.05511
     0.14089
     0.28672
     0.07226
     0.27814
     0.55265
     0.49260
     0.33819
     0.27814
     0.18378
     0.48402
     0.32103
     0.51833
     0.54407
     0.33819
     0.26956
     0.58696
     0.32961
     0.35535
     0.08084
     0.02079
     0.25241
     0.38966
     0.38108
    -0.12504
    -0.04783
     0.08942
     0.07226
     0.13231
     0.08942
    -0.30518
    -0.51964
    -0.18509
    -0.16793
     0.00364
    -0.33092
    -0.59685
    -0.36523
    -0.16793
    -0.08215
     0.09800
    -0.07357
    -0.03926
     0.13231
     0.04653
     0.50976
     0.50118
     0.32961
     0.44971
     0.48402
     1.15313
     0.87862
     0.38108
     0.24383
     0.30388
     0.49260
     0.14947
    -0.14220
    -0.56253
    -0.85420
    -0.84562
    -0.51964
    -0.38239
    -0.89709
    -1.18017
    -0.95714
    -1.06865
    -1.00003
    -1.24880
    -1.12870
    -0.98287
    -0.72552
    -0.40812
    -0.31376
    -0.30518
    -0.26229
    -0.39954
     0.12373
     0.22667
     0.00364
    -0.20224
     0.17520
     0.23525
     0.29530
     0.08942
    -0.31376
     0.05511
     0.04653
     0.11515
    -0.05641
    -0.15077
    -0.16793
    -0.35665
    -0.19367
     0.09800
    -0.12504
    -0.45101
    -0.14220
     0.29530
     0.26099
     0.03795
    -0.26229
    -0.03926
     0.12373
     0.24383
     0.03795
    -0.07357
    -0.25371
    -0.02210
    -0.13362
     0.11515
    -0.20224
    -0.51106
    -0.67405
    -0.57111
    -0.52822
    -0.57111
    -0.78557
    -0.86277
    -0.70836
    -0.27945
    -0.33092
    -0.28803
    -0.71694
    -0.84562
    -0.94856
    -0.45101
    -0.24514
    -0.52822
    -0.54538
    -0.53680
    -0.19367
     0.16662
    -0.08215
    -0.28803
    -0.29661
     0.07226
     0.28672
     0.44113
     0.32103
     0.06368
    -0.09930
     0.12373
     0.74995
     0.67274
     0.31245
     0.16662
     0.15805
     0.20094
     0.20094
     0.02079
    -0.15935
     0.09800
     0.05511
    -0.05641
    -0.02210
    -0.01352
    -0.23656
    -0.38239
    -0.09073
     0.06368
    -0.35665
    -0.50248
    -0.17651
    -0.03926
    -0.12504
    -0.18509
     0.07226
    -0.17651
     0.08084
    -0.02210
     0.06368
     0.14947
    -0.03068
    -0.09073
     0.28672
     0.56980
     0.23525
     0.08942
     0.23525
     0.39824
     0.46686
     0.26956
     0.11515
     0.14089
     0.41539
     0.41539
     0.20094
     0.26099
     0.13231
     0.03795
     0.20094
     0.79284
     0.56980
     0.06368
     0.20094
     0.35535
     0.63843
     0.73279
     0.77568
     0.67274
     0.81858
     1.05019
     1.01588
     0.90436
     0.54407
     0.39824
     0.31245
     0.52691
     0.04653
    -0.62258
    -0.64832
    -0.72552
    -0.81130
    -0.93140
    -0.93998
    -1.22306
    -1.60051
    -1.66056
    -1.50615
    -1.48041
    -1.37747
    -1.50615
    -1.45468
    -0.90567
    -0.63116
    -0.57111
    -0.65689
    -0.63974
    -0.46817
    -0.19367
    -0.21940
     0.04653
     0.00364
    -0.05641
     0.05511
     0.00364
     0.31245
     0.22667
    -0.10788
     0.02937
     0.29530
     0.28672
    -0.06499
     0.06368
     0.03795
    -0.04783
     0.02079
     0.01221
     0.15805
     0.09800
    -0.09073
    -0.18509
    -0.06499
    -0.22798
    -0.53680
    -0.35665
    -0.26229
    -0.37381
    -0.51964
    -0.45959
    -0.49391
    -0.45959
    -0.65689
    -0.75126
    -0.54538
    -0.71694
    -0.51964
    -0.60542
    -0.39954
    -0.36523
    -0.51106
    -0.59685
     0.04653
    -0.14220
    -0.37381
    -0.19367
    -0.02210
     0.03795
     0.10658
     0.07226
     0.02079
     0.00364
     0.26956
     0.38108
     0.48402
     0.54407
     0.34677
     0.10658
     0.57838
     0.67274
     0.62127
     0.64701
     0.50976
     0.52691
     0.50976
     0.72421
     0.44113
     0.51833
     0.27814
     0.31245
     0.24383
     0.29530
     0.22667
     0.02079
     0.04653
     0.26956
     0.22667
     0.20094
     0.08942
     0.08084
     0.04653
    -0.01352
     0.09800
     0.07226
     0.19236
    -0.04783
    -0.03068
     0.23525
     0.18378
     0.03795
    -0.02210
     0.08942
     0.14089
     0.05511
    -0.07357
     0.12373
     0.19236
    -0.09930
     0.02079
     0.32103
     0.31245
     0.26956
     0.20094
     0.15805
     0.17520
     0.22667
    -0.15077
     0.04653
     0.23525
     0.08942
     0.08084
     0.01221
     0.03795
    -0.13362
    -0.39954
    -0.33950
    -0.29661
    -0.14220
    -0.34808
    -0.34808
    -0.23656
    -0.35665
    -0.60542
    -0.60542
    -0.07357
    -0.44244
    -0.51106
    -0.67405
    -0.55395
    -0.54538
    -0.79415
    -0.77699
    -0.75126
    -0.75126
    -0.72552
    -0.60542
    -0.64832
    -0.68263
    -0.75983
    -0.89709
    -0.48533
    -0.39097
    -0.63974
    -0.29661
    -0.34808
    -0.30518
    -0.03068
    -0.03926
    -0.01352
    -0.00494
     0.05511
    -0.00494
     0.21809
     0.04653
     0.17520
    -0.15077
    -0.02210
     0.11515
     0.23525
     0.29530
    -0.02210
    -0.26229
    -0.12504
    -0.16793
    -0.00494
     0.19236
     0.04653
     0.21809
     0.15805
     0.35535
     0.44113
     0.37250
     0.75853
     0.84431
     0.82715
     0.93009
     1.11024
     1.27323
     1.08450
     1.20460
     1.57347
     1.77077
     1.59062
     1.40190
     1.05877
     0.96441
     1.23033
     1.02445
     1.23891
     1.05877
     0.87862
     0.71564
     0.64701
     0.82715
     0.74995
     0.50976
     0.42397
     0.62985
     0.46686
     0.91294
     0.48402
     0.56123
     0.55265
     0.80142
     0.59554
     1.15313
     1.19602
     1.29038
     1.11024
     0.87005
     1.05019
     0.66417
     0.83573
     1.22176
     1.05019
     1.23033
     1.03303
     0.98156
     1.07592
     0.91294
     0.74995
     0.87862
     0.75853
     0.49260
     0.50976
     0.26099
     0.26099
    -0.15077
    -0.04783
     0.35535
     0.62985
     0.14089
    -0.31376
    -0.41670
    -0.67405
    -0.43386
    -0.37381
    -0.08215
     0.14947
    -0.07357
    -0.08215
     0.13231
     0.08942
    -0.15935
    -0.44244
    -0.22798
    -0.06499
    -0.04783
     0.02937
    -0.45101
    -0.27087
     0.08942
     0.16662
    -0.45959
    -0.41670
    -0.99145
    -0.75983
    -0.56253
    -0.32234
    -0.12504
    -0.58827
    -0.55395
    -0.61400
    -0.69979
    -0.58827
    -0.66547
    -0.87135
    -1.31742
    -2.25246
    -2.92157
    -2.61275
    -2.69853
    -2.44976
    -2.99877
    -3.41053
    -3.29901
    -3.29044
    -3.27328
    -2.99020
    -2.63848
    -2.60417
    -2.34682
    -2.26962
    -2.16668
    -1.58335
    -0.98287
    -0.61400
     0.02937
     0.16662
     0.14089
     0.31245
     0.29530
     0.19236
     0.00364
    -0.29661
    -0.25371
    -0.25371
    -0.42528
    -0.42528
    -0.12504
    -0.16793
    -0.33092
    -0.10788
     0.08942
    -0.20224
    -0.34808
     0.15805
     0.26099
     0.64701
     0.96441
     0.98156
     1.37617
     1.33327
     1.59062
     1.67641
     1.52200
     2.24258
     2.20826
     2.16537
     2.52566
     2.27689
     2.12248
     2.08817
     2.12248
     2.07101
     1.76219
     1.50484
     1.30754
     1.47911
     1.49626
     1.21318
     0.98156
     0.85289
     0.86147
     0.73279
     0.93009
     0.75853
     0.20952
     0.36392
     0.56123
     0.77568
     0.71564
     0.56980
     0.61270
     1.03303
     1.22176
     1.26465
     1.09308
     0.76711
     1.02445
     0.99014
     1.58205
     1.71072
     1.45337
     1.61636
     1.93376
     1.94233
     1.77077
     1.71072
     1.59920
     1.85655
     2.38841
     2.41414
     2.39698
     1.93376
     1.83082
     1.51342
     1.77935
     2.20826
     2.01096
     1.62494
     1.56489
     1.69356
     1.59062
     1.30754
     0.77568
     0.94725
     1.17029
     1.33327
     0.92152
     0.51833
     0.24383
    -0.20224
    -0.80273
     0.12373
     0.50976
    -0.09930
    -0.14220
    -0.46817
    -0.44244
    -0.09930
    -0.42528
    -0.57111
    -0.43386
    -0.43386
    -0.48533
    -0.71694
    -0.86277
    -0.83704
    -0.39954
    -0.24514
    -0.54538
    -1.75492
    -2.57844
    -2.40687
    -1.96938
    -1.51473
    -2.73285
    -4.75733
    -4.71444
    -3.88234
    -2.96446
    -2.75000
    -2.90441
    -3.50489
    -3.58210
    -3.22181
    -2.76716
    -2.47550
    -2.29535
    -1.48041
    -0.71694
    -0.19367
    -0.22798
    -0.20224
     0.04653
     0.53549
     1.00730
     0.97298
     0.87862
     0.25241
    -0.28803
     0.28672
     0.66417
     0.28672
    -0.28803
    -0.46817
    -0.82846
    -0.51106
    -0.69979
    -1.12012
    -0.91424
    -1.18875
    -1.12870
    -1.00003
    -0.70836
    -1.03434
    -0.93140
    -0.81988
    -0.18509
     0.19236
     0.14089
     0.07226
     0.28672
     0.65559
     0.56123
     0.45829
     0.62127
     0.78426
     1.05019
     1.44479
     1.71930
     1.50484
     1.52200
     1.21318
     1.41906
     1.65925
     1.63352
     1.45337
     1.62494
     1.55631
     1.64209
     1.55631
     1.59920
     1.39332
     1.14455
     1.15313
     1.16171
     0.89578
     0.73279
     0.23525
     0.24383
     0.52691
     0.27814
     0.07226
    -0.03926
    -0.09073
    -0.10788
    -0.23656
    -0.29661
    -0.28803
    -0.21082
    -0.28803
    -0.21940
    -0.47675
    -0.38239
    -0.66547
    -0.40812
    -0.09073
    -0.26229
    -0.64832
    -0.68263
    -0.70836
    -0.44244
    -0.55395
    -0.87993
    -0.69121
    -0.69979
    -0.70836
    -0.69979
    -0.47675
    -0.55395
    -0.75126
    -0.99145
    -0.51964
    -0.57111
    -0.80273
    -0.55395
    -0.32234
    -0.29661
    -0.10788
     0.09800
    -0.02210
    -0.05641
     0.15805
     0.33819
     0.44113
     0.50976
     0.52691
     0.45829
     0.77568
     0.85289
     1.07592
     1.00730
     0.94725
     0.93009
     0.96441
     1.05877
     1.14455
     0.99014
     0.39824
    -0.55395
    -1.56620
    -1.81497
    -2.64706
    -4.19974
    -3.35906
    -0.41670
     0.00364
    -1.37747
    -2.79289
    -4.23405
    -4.39704
    -2.86152
    -1.28311
    -0.34808
    -0.77699
    -0.55395
    -0.35665
     0.13231
     0.47544
     0.85289
     0.78426
     1.27323
     1.28180
     0.84431
     0.80142
     0.48402
     0.67274
     0.50118
     0.31245
     0.51833
     0.15805
     0.12373
     0.06368
     0.05511
     0.09800
     0.10658
    -0.24514
     0.13231
     0.67274
     0.50976
     0.08942
    -0.08215
    -0.41670
     0.03795
     0.22667
     0.53549
     0.60412
     0.38966
     0.58696
     0.68132
     0.67274
     0.63843
     0.27814
     0.11515
     0.52691
     0.85289
     0.77568
     0.90436
     0.79284
     0.81858
     0.80142
     0.75853
     0.94725
     0.68990
     0.76711
     0.79284
     0.69848
     0.71564
     0.20094
     0.04653
     0.32961
     0.50976
     0.24383
     0.26099
    -0.23656
    -0.34808
    -0.20224
    -0.46817
    -0.26229
    -0.33950
    -0.58827
    -0.45959
    -0.28803
    -0.23656
    -0.15077
    -0.51106
    -0.19367
     0.10658
    -0.18509
    -0.08215
     0.00364
    -0.01352
    -0.10788
    -0.42528
    -0.36523
    -0.21940
    -0.06499
    -0.22798
    -0.45959
    -0.50248
    -0.67405
    -0.56253
    -0.74268
    -0.55395
    -0.63974
    -0.89709
    -0.82846
    -0.76841
    -0.75983
    -0.87993
    -0.89709
    -0.69121
    -0.79415
    -0.76841
    -0.69121
    -0.67405
    -0.69121
    -0.77699
    -0.81988
    -0.39954
    -0.45959
    -0.64832
    -0.49391
    -0.48533
    -0.48533
    -0.54538
    -0.53680
    -0.10788
    -0.17651
    -0.16793
    -0.04783
    -0.05641
     0.10658
     0.12373
    -0.17651
     0.09800
     0.27814
     0.29530
     0.34677
     0.38966
     0.21809
     0.27814
     0.12373
     0.47544
     0.40682
     0.24383
     0.17520
     0.32961
     0.62127
     0.93867
     0.87005
     1.43621
     2.13106
     2.93742
     3.28913
     2.69723
     1.67641
     0.19236
    -3.02451
    -5.52938
    -4.25121
    -0.98287
     0.14947
    -0.65689
    -2.25246
    -3.57352
    -5.16909
    -5.90682
    -5.44359
    -4.98894
    -4.43135
    -2.93873
    -2.33824
    -1.22306
    -0.48533
    -0.14220
     0.47544
     1.27323
     1.47911
     1.31612
     1.72788
     1.97665
     2.41414
     2.40556
     3.01462
     2.57713
     2.35409
     2.14821
     2.19111
     2.45703
     2.37125
     2.11390
     2.30262
     2.27689
     2.33694
     1.90802
     1.82224
     1.61636
     1.75361
     1.36759
     1.45337
     1.34185
     1.02445
     1.06735
     1.11882
     0.95583
     0.74137
     0.55265
     0.70706
     0.75853
     0.55265
     0.54407
     0.27814
     0.49260
     0.39824
     0.11515
     0.14089
     0.26956
    -0.11646
    -0.02210
    -0.13362
    -0.06499
    -0.36523
    -0.78557
    -0.54538
    -0.32234
    -0.17651
    -0.36523
    -0.63974
    -0.75983
    -0.71694
    -0.54538
    -0.69121
    -0.44244
    -0.73410
    -0.68263
    -0.11646
     0.08942
     0.02937
    -0.17651
    -0.42528
    -0.27087
    -0.77699
    -0.75126
    -0.63974
    -0.47675
    -0.49391
    -0.36523
    -0.72552
    -0.53680
    -0.82846
    -1.02576
    -1.00861
    -0.92282
    -0.81988
    -0.86277
    -0.97429
    -1.04292
    -0.68263
    -0.52822
    -0.57969
    -0.68263
    -0.76841
    -0.65689
    -0.69121
    -0.49391
    -0.41670
    -0.78557
    -0.71694
    -0.53680
    -0.35665
    -0.35665
    -0.55395
    -0.64832
    -0.52822
    -0.51964
    -0.23656
    -0.45959
    -0.40812
    -0.60542
    -0.40812
    -0.21082
     0.06368
    -0.01352
    -0.22798
    -0.00494
     0.19236
     0.32961
     0.36392
     0.08942
     0.27814
     0.62985
     0.58696
     0.43255
     0.58696
     0.20952
     0.15805
    -0.09930
    -0.11646
    -0.15935
    -0.21082
    -1.05150
    -2.38113
    -2.00369
    -0.72552
    -1.05150
    -2.13236
    -2.18383
    -1.95222
    -1.91791
    -1.89217
    -1.86644
    -1.65198
    -1.67771
    -0.89709
    -0.70836
    -0.65689
    -0.33092
     0.20952
     0.81000
     0.80142
     0.74995
     0.67274
     0.83573
     1.23033
     1.42764
     1.24749
     0.91294
     0.73279
     0.81000
     0.78426
     0.82715
     0.65559
     0.63843
     0.82715
     1.09308
     1.12739
     0.87005
     0.72421
     0.71564
     1.16171
     1.63352
     1.80508
     1.76219
     1.57347
     2.07959
     2.38841
     2.65433
     2.03670
     1.91660
     2.08817
     2.25115
     2.37983
     2.58571
     2.30262
     2.48277
     2.87737
     3.15188
     3.23766
     2.88595
     3.04036
     3.28913
     2.86021
     2.90311
     2.69723
     2.52566
     2.38841
     2.37125
     2.35409
     1.84797
     1.40190
     1.21318
     0.85289
     0.68990
     0.40682
     0.20952
     0.08084
    -0.09930
    -0.29661
    -0.09073
     0.24383
    -0.08215
    -0.15077
    -0.00494
    -0.05641
    -0.07357
    -0.34808
    -0.41670
    -0.39954
    -0.28803
    -0.34808
    -0.42528
    -0.75126
    -0.76841
    -1.03434
    -0.97429
    -0.57111
    -0.84562
    -1.14586
    -0.89709
    -0.53680
    -0.50248
    -0.75983
    -0.69979
    -0.64832
    -0.64832
    -0.04783
    -0.23656
    -0.41670
    -0.50248
    -0.42528
    -0.46817
     0.07226
    -0.01352
    -0.42528
    -0.23656
    -0.01352
    -0.11646
    -0.22798
    -0.29661
    -0.45101
    -0.86277
    -1.00003
    -0.63116
    -0.39097
    -0.69979
    -0.81988
    -1.18875
    -0.88851
    -0.69979
    -1.19733
    -1.34316
    -1.30885
    -0.87135
    -0.63974
    -0.77699
    -0.95714
    -1.29169
    -1.09439
    -0.75983
    -0.64832
    -0.62258
    -0.68263
    -1.29169
    -1.17159
    -0.53680
     0.13231
    -0.71694
    -2.95588
    -3.02451
    -1.17159
    -2.02942
    -2.07232
    -1.99511
    -1.59193
    -1.61767
    -1.88359
    -2.10663
    -2.27820
    -2.20099
    -2.02942
    -1.40321
    -1.00861
    -1.35174
    -0.90567
    -0.77699
    -0.17651
    -0.35665
    -0.37381
    -0.27087
    -0.22798
     0.04653
     0.23525
     0.20094
     0.43255
     0.87005
     0.46686
     0.84431
     0.60412
     0.50118
     0.71564
     0.81858
     1.22176
     1.42764
     0.93867
     0.57838
     0.55265
     0.72421
     0.28672
     0.65559
     0.50976
     0.07226
    -0.52822
    -0.27087
     0.04653
    -0.35665
    -0.42528
    -0.28803
    -0.10788
     0.11515
     0.06368
     0.08942
     0.10658
     0.33819
     0.68990
     0.65559
     0.46686
     0.77568
     0.90436
     1.39332
     1.95091
     2.13964
     2.00238
     2.01096
     1.53915
     1.85655
     1.65067
     1.91660
     2.05385
     2.07959
     2.10532
     2.13106
     1.94233
     1.65925
     1.55631
     1.37617
     1.52200
     1.47053
     1.14455
     0.99014
     0.89578
     0.97298
     1.09308
     0.79284
     1.00730
     0.99014
     0.87862
     0.98156
     1.14455
     1.24749
     1.32470
     0.97298
     1.31612
     1.66783
     1.23033
     1.83939
     1.85655
     1.34185
     1.17029
     0.97298
     0.90436
     0.99872
     1.13597
     0.93867
     0.65559
     0.32103
     0.20094
    -0.31376
     0.00364
    -0.26229
    -0.39954
    -0.50248
    -0.52822
    -0.73410
    -0.57969
    -0.69979
    -0.83704
    -0.80273
    -0.77699
    -0.62258
    -0.45959
    -0.47675
    -0.48533
    -0.73410
    -0.68263
    -0.04783
    -0.02210
    -0.20224
     0.09800
    -0.17651
     0.03795
    -0.18509
    -0.69979
    -1.14586
    -1.30027
    -0.79415
    -0.81988
    -0.84562
    -1.21448
    -1.15444
    -1.78923
    -1.92648
    -2.29535
    -2.46692
    -2.52697
    -2.44118
    -2.44976
    -2.23530
    -1.99511
    -1.76350
    -1.84928
    -1.67771
    -1.44610
    -1.10297
    -0.90567
    -0.67405
    -0.69121
    -0.27087
     0.02937
     0.33819
     0.60412
     0.70706
     0.70706
     0.84431
     0.93009
     0.93009
     1.09308
     1.13597
     0.90436
     0.84431
     1.13597
     0.80142
     0.71564
     0.63843
     0.74995
     0.53549
     0.41539
     0.44113
     0.50976
     0.35535
     0.04653
     0.32103
     0.27814
     0.32961
     0.23525
     0.13231
     0.23525
     0.22667
     0.24383
     0.12373
     0.46686
     0.33819
     0.29530
     0.74137
     0.32103
     0.80142
     0.87005
     0.86147
     1.04161
     1.09308
     1.01588
     1.08450
     1.05877
     1.18744
     1.05019
     0.85289
     1.08450
     1.21318
     0.81858
     0.99872
     0.82715
     0.75853
     0.85289
     0.62127
     0.71564
     0.80142
     0.67274
     0.66417
     0.57838
     0.91294
     0.91294
     0.69848
     0.56980
     0.99872
     0.95583
     0.89578
     1.25607
     1.07592
     0.94725
     0.87862
     1.03303
     0.97298
     0.90436
     0.70706
     0.66417
     0.71564
     0.73279
     0.64701
     0.42397
     0.61270
     0.44971
     0.34677
     0.50118
     0.26099
     0.06368
    -0.06499
    -0.06499
     0.20952
     0.41539
     0.29530
     0.16662
     0.22667
     0.23525
     0.41539
     0.18378
     0.45829
     0.30388
     0.34677
     0.68132
     0.68132
     0.50976
     0.15805
     0.53549
     0.57838
     0.52691
     0.54407
     0.23525
     0.14947
     0.14947
     0.14947
    -0.06499
    -0.08215
    -0.16793
    -0.30518
    -0.17651
    -0.18509
    -0.20224
    -0.60542
    -0.63116
    -0.52822
    -0.26229
    -0.25371
    -0.47675
    -0.39097
    -0.38239
    -0.45101
    -0.28803
    -0.45959
    -0.09073
    -0.27945
    -0.17651
     0.05511
    -0.16793
    -0.29661
    -0.57111
    -0.73410
    -0.55395
    -0.78557
    -1.02576
    -1.26595
    -1.09439
    -1.34316
    -1.01718
    -1.40321
    -1.12870
    -1.34316
    -1.63482
    -1.50615
    -1.48041
    -1.35174
    -1.32600
    -1.01718
    -0.76841
    -0.61400
    -0.32234
    -0.38239
    -0.57969
    -0.45101
    -0.14220
    -0.08215
     0.29530
     0.02079
    -0.10788
     0.03795
     0.39824
     0.40682
     0.27814
     0.01221
     0.15805
     0.38108
     0.50118
     0.47544
     0.38966
     0.23525
     0.36392
     0.39824
     0.52691
     0.59554
     0.40682
     0.27814
     0.51833
     0.51833
     0.46686
     0.04653
     0.11515
     0.50976
     0.52691
     0.42397
     0.42397
     0.20952
     0.12373
     0.26956
     0.36392
     0.50118
     0.22667
     0.29530
     0.32961
     0.62985
     0.31245
     0.38108
     0.48402
     0.37250
     0.69848
     0.86147
     0.44971
     0.50976
     0.28672
     0.50118
     0.44971
     0.78426
     0.57838
     0.31245
     0.50118
     0.44113
     0.54407
     0.52691
     0.21809
     0.33819
     0.35535
     0.59554
     0.63843
     0.50118
     0.29530
     0.40682
     0.39824
     0.71564
     0.71564
     0.52691
     0.39824
     0.51833
     0.85289
     0.59554
     0.42397
     0.46686
     0.83573
     0.81000
     1.00730
     0.77568
     0.40682
     0.19236
     0.20094
     0.38108
     0.44971
     0.15805
     0.20952
     0.32961
    -0.04783
    -0.02210
     0.01221
    -0.25371
    -0.09930
     0.05511
     0.42397
     0.20094
     0.12373
    -0.00494
    -0.03068
     0.03795
     0.62985
     0.56123
     0.32103
     0.25241
     0.46686
     0.52691
     0.41539
     0.16662
     0.28672
     0.23525
     0.54407
     0.29530
     0.03795
     0.19236
     0.16662
    -0.09930
     0.28672
     0.26956
    -0.03068
    -0.17651
     0.01221
     0.21809
     0.05511
    -0.03068
    -0.33092
    -0.07357
     0.00364
     0.02937
     0.05511
    -0.27945
    -0.18509
    -0.27945
    -0.04783
     0.05511
    -0.29661
    -0.39097
    -0.24514
    -0.25371
    -0.35665
    -0.45101
    -0.52822
    -0.62258
    -0.55395
    -0.27087
    -0.51964
    -0.43386
    -0.84562
    -0.63974
    -0.70836
    -0.35665
    -0.61400
    -0.58827
    -0.69121
    -0.45101
    -0.26229
    -0.36523
    -0.45959
    -0.38239
    -0.29661
    -0.07357
     0.02079
    -0.21940
    -0.32234
    -0.09073
    -0.35665
     0.27814
     0.12373
    -0.03926
    -0.01352
     0.04653
     0.23525
     0.20094
    -0.01352
    -0.21082
    -0.01352
     0.05511
     0.23525
     0.14089
    -0.10788
    -0.15077
     0.00364
     0.35535
     0.43255
     0.12373
    -0.05641
     0.16662
     0.14947
     0.42397
     0.32103
     0.21809
     0.19236
     0.45829
     0.46686
     0.32961
     0.26099
     0.20952
     0.11515
     0.25241
     0.59554
     0.35535
     0.02079
     0.21809
     0.08084
     0.43255
     0.28672
     0.37250
     0.22667
     0.33819
     0.29530
     0.33819
     0.20094
     0.25241
     0.17520
     0.23525
     0.62985
     0.58696
     0.31245
     0.39824
     0.16662
     0.42397
     0.31245
     0.17520
     0.32103
     0.32103
     0.16662
     0.34677
     0.32961
     0.21809
     0.03795
     0.03795
     0.22667
     0.48402
     0.12373
     0.06368
     0.08942
     0.26956
     0.38966
     0.01221
     0.34677
     0.24383
     0.32103
     0.38108
     0.37250
     0.08084
    -0.00494
    -0.24514
     0.14947
     0.41539
     0.09800
    -0.30518
    -0.16793
    -0.15935
    -0.15077
    -0.19367
    -0.25371
    -0.31376
    -0.37381
    -0.09930
     0.00364
    -0.21940
    -0.22798
    -0.52822
    -0.15935
     0.34677
     0.50976
     0.32103
     0.36392
     0.50118
     0.79284
     0.74995
     0.87862
     0.79284
     0.96441
     1.05877
     1.13597
     1.11882
     0.87005
     0.87862
     0.51833
     1.04161
     1.07592
     0.87005
     0.68132
     0.59554
     0.56123
     0.56980
     0.64701
     0.48402
     0.20952
     0.19236
    -0.24514
    -0.98287
    -2.20957
    -2.25246
    -1.57477
    -0.79415
    -0.74268
    -1.23164
    -1.96080
    -2.45834
    -2.39829
    -2.32966
    -2.14094
    -1.77207
    -1.56620
    -1.08581
    -0.95714
    -0.61400
    -0.27087
    -0.36523
    -0.22798
    -0.01352
     0.25241
     0.17520
     0.10658
     0.22667
    -0.03068
    -0.21940
    -0.07357
    -0.10788
    -0.12504
    -0.09073
    -0.16793
    -0.26229
    -0.32234
    -0.19367
    -0.37381
    -0.51964
    -0.11646
    -0.17651
    -0.15077
    -0.03068
     0.07226
     0.06368
     0.09800
     0.16662
     0.14089
     0.23525
     0.21809
     0.49260
     0.43255
     0.63843
     0.87005
     0.55265
     1.07592
     1.29896
     1.19602
     1.17029
     1.19602
     1.22176
     1.08450
     1.13597
     1.57347
     1.47053
     1.36759
     1.31612
     1.21318
     1.01588
     0.93867
     0.73279
     0.79284
     1.18744
     0.90436
     0.78426
     1.03303
     0.78426
     0.80142
     0.71564
     1.02445
     0.93009
     0.74995
     0.62127
     0.81000
     0.75853
     0.33819
     0.31245
     0.14089
     0.35535
     0.20094
     0.19236
     0.06368
     0.05511
     0.13231
     0.21809
     0.28672
     0.47544
     0.39824
     0.41539
     0.50976
     0.80142
     0.70706
     0.68132
     0.64701
     1.10166
     0.81000
     0.74137
     0.86147
     0.61270
     0.36392
     0.03795
    -0.38239
    -0.17651
     0.08084
     0.11515
     0.03795
     0.15805
    -0.00494
    -0.14220
    -0.17651
     0.05511
     0.05511
    -0.14220
     0.14947
     0.30388
     0.47544
     0.23525
     0.37250
     0.42397
     0.32961
     0.44971
     0.26099
     0.05511
    -0.04783
     0.08084
    -0.39097
    -0.03068
     0.20094
    -0.11646
    -0.13362
     0.07226
    -0.20224
    -0.47675
    -0.22798
    -0.32234
     0.14947
    -0.27087
    -0.19367
    -0.40812
    -0.27945
    -0.13362
    -0.15935
    -0.47675
     0.18378
     0.66417
     0.81858
     1.83082
     2.03670
     1.91660
     2.37125
     1.30754
    -3.16176
    -9.43251
    -8.92639
    -4.05391
    -0.63974
     0.38966
    -1.03434
    -3.97670
    -5.86393
    -6.91906
    -6.97053
    -5.73525
    -4.71444
    -3.50489
    -2.45834
    -1.71203
    -0.90567
    -0.09073
     0.71564
     0.67274
     0.62985
     0.74995
     0.58696
     0.56980
     0.75853
     0.47544
     0.12373
     0.04653
     0.05511
     0.02937
    -0.04783
    -0.29661
    -0.24514
     0.16662
     0.13231
     0.22667
    -0.07357
     0.02937
     0.27814
     0.39824
     0.36392
     0.69848
     0.42397
     0.41539
     0.62985
     0.75853
     0.85289
     0.79284
     0.86147
     1.17886
     1.41906
     1.34185
     1.06735
     1.16171
     1.18744
     1.34185
     1.25607
     1.41906
     1.31612
     1.44479
     1.24749
     1.35043
     1.06735
     0.62127
     0.36392
     0.68990
     0.97298
     1.11882
     0.87862
     0.44113
     0.30388
     0.15805
     0.37250
     0.62985
     0.46686
     0.24383
     0.34677
     0.37250
     0.32103
    -0.01352
    -0.38239
    -0.14220
    -0.09073
     0.05511
     0.10658
    -0.07357
    -0.12504
    -0.17651
    -0.04783
    -0.15935
     0.22667
     0.32103
     0.56123
     1.05019
     1.25607
     1.12739
     0.86147
     0.91294
     0.82715
     0.95583
     0.90436
     0.96441
     0.83573
     0.60412
     0.75853
     0.49260
     0.33819
    -0.10788
    -0.24514
    -0.28803
    -0.15935
    -0.13362
    -0.39954
    -0.83704
    -0.58827
    -0.46817
    -0.27087
    -0.24514
    -0.50248
    -0.69979
    -0.65689
    -0.53680
    -0.15077
    -0.27087
    -0.56253
    -0.46817
    -0.12504
    -0.03068
     0.07226
    -0.20224
    -0.15935
    -0.03068
     0.06368
     0.23525
     0.15805
    -0.02210
     0.05511
     0.00364
     0.01221
    -0.02210
    -0.16793
    -0.42528
    -0.16793
    -0.41670
    -0.47675
    -0.79415
    -0.67405
    -0.54538
    -0.48533
    -0.70836
    -1.19733
    -1.38605
    -1.45468
    -1.27453
    -1.39463
    -1.71203
    -2.20099
    -2.20957
    -2.20099
    -1.81497
    -1.78923
    -1.60909
    -1.66914
    -1.76350
    -1.61767
    -1.23164
    -1.11154
    -1.12012
    -0.88851
    -0.52822
    -0.33092
     0.27814
     0.38108
     0.24383
     0.41539
     0.50976
     0.81000
     0.87005
     0.70706
     0.71564
     0.68132
     1.05877
     0.87005
     0.82715
     0.98156
     0.78426
     1.10166
     1.29896
     1.37617
     1.01588
     0.65559
     0.87005
     1.01588
     1.02445
     0.74137
     0.60412
     0.56980
     0.50976
     0.75853
     0.54407
     0.29530
     0.06368
     0.01221
    -0.03926
     0.27814
    -0.03068
    -0.19367
    -0.14220
    -0.16793
     0.09800
    -0.10788
    -0.27087
    -0.32234
    -0.35665
     0.03795
    -0.21082
    -0.21082
    -0.45959
    -0.41670
    -0.41670
     0.14089
    -0.12504
    -0.40812
    -0.47675
    -0.33092
    -0.12504
    -0.32234
    -0.33950
    -0.42528
    -0.45101
    -0.16793
    -0.09073
    -0.38239
    -0.44244
    -0.59685
    -0.46817
    -0.21082
    -0.14220
    -0.60542
    -0.67405
    -0.58827
    -0.35665
    -0.30518
    -0.34808
    -0.64832
    -0.56253
    -0.63116
    -0.42528
    -0.45959
    -0.67405
    -0.87993
    -0.90567
    -0.65689
    -0.40812
    -0.87993
    -1.22306
    -1.39463
    -1.32600
    -1.11154
    -1.20591
    -1.41179
    -1.27453
    -1.49757
    -1.24880
    -1.17159
    -1.12012
    -1.23164
    -1.17159
    -0.86277
    -0.52822
    -0.57969
    -1.12012
    -0.77699
    -0.66547
    -0.52822
    -0.75983
    -0.95714
    -0.93140
    -0.91424
    -0.72552
    -0.68263
    -0.87993
    -1.07723
    -1.11154
    -1.19733
    -0.93140
    -0.87135
    -1.05150
    -1.17159
    -0.93998
    -0.83704
    -0.64832
    -0.48533
    -0.81130
    -0.76841
    -0.51964
    -0.56253
    -0.51106
    -0.70836
    -0.80273
    -0.88851
    -0.64832
    -0.52822
    -0.79415
    -0.71694
    -0.75126
    -0.71694
    -0.69979
    -0.99145
    -0.69979
    -0.87135
    -0.65689
    -0.60542
    -0.60542
    -0.64832
    -0.62258
    -0.77699
    -0.48533
    -0.27087
    -0.39954
    -0.50248
    -0.23656
    -0.46817
    -0.21082
    -0.28803
    -0.27087
    -0.21082
    -0.25371
    -0.12504
    -0.08215
    -0.02210
    -0.15935
    -0.33092
    -0.39097
    -0.03926
     0.00364
    -0.22798
    -0.17651
    -0.27087
    -0.12504
    -0.18509
    -0.10788
    -0.19367
    -0.23656
    -0.21940
    -0.16793
     0.08942
     0.01221
    -0.12504
    -0.36523
     0.23525
     0.23525
     0.11515
     0.19236
     0.00364
     0.11515
    -0.04783
     0.17520
     0.35535
     0.25241
     0.56123
     0.34677
     0.49260
     0.50118
     0.48402
     0.40682
     0.77568
     0.98156
     0.57838
     0.38108
     0.09800
    -0.21940
    -0.45959
    -0.59685
    -0.43386
    -0.33950
    -0.55395
    -0.63974
    -0.82846
    -0.95714
    -1.23164
    -1.47183
    -1.49757
    -0.92282
    -0.91424
    -0.83704
    -0.77699
    -0.63974
    -0.51964
    -0.32234
    -0.46817
    -0.26229
    -0.04783
    -0.17651
    -0.24514
    -0.08215
    -0.24514
    -0.19367
    -0.61400
    -0.00494
    -0.03068
    -0.33950
    -0.21940
    -0.33950
    -0.52822
    -0.32234
    -0.22798
    -0.39097
    -0.41670
    -0.53680
    -0.42528
    -0.48533
    -0.57969
    -0.93140
    -1.29169
    -0.55395
    -0.42528
    -0.65689
    -0.63116
    -0.75126
    -0.75983
    -0.84562
