# Supplementary material for: Software algorithm and hardware design for real-time implementation of new spectral estimator
Source: Biomed Eng Online. 2014 May 9;13:61. doi: 10.1186/1475-925X-13-61 (PMC4057578; doi:10.1186/1475-925X-13-61)
Supplement: Additional file 2 — txtfiles.zip. [file 1475-925X-13-61-S2.zip › FILE175.TXT]

    -0.13958
    -2.35895
    -3.45124
    -3.08947
    -2.60246
    -2.43548
    -2.47723
    -2.35199
    -2.32417
    -2.90162
    -0.28569
    -2.38678
    -4.04957
    -2.92249
    -1.82324
    -0.43179
     0.57702
     1.07098
     1.22404
     1.21013
     1.09881
     0.82748
     0.73008
     0.65355
     0.77182
     0.61876
     0.61180
     0.65355
     0.64659
     0.68138
     0.81356
     0.58397
     0.77878
     1.00141
     0.87618
     0.98750
     0.95271
     0.89009
     1.08490
     0.93184
     0.98750
     1.04315
     1.06403
     1.00837
     1.00141
     0.86922
     0.91097
     0.70225
     0.78573
     0.79269
     0.75791
     0.68833
     0.72312
     0.61876
     0.60485
     0.60485
     0.59093
     0.55614
     0.55614
     0.61180
     0.59093
     0.61180
     0.69529
     0.59789
     0.43787
     0.98054
     0.86922
     0.79269
     0.74399
     0.75791
     0.71616
     0.64659
     0.68138
     0.89705
     0.84835
     0.77182
     0.67442
     0.70225
     0.79965
     0.68833
     0.45874
     0.61180
     0.68138
     0.48657
     0.47961
     0.54223
     0.38221
     0.41700
     0.34047
     0.31264
     0.31960
     0.34743
     0.17349
     0.15262
     0.08305
     0.13175
     0.02739
     0.25698
     0.20132
     0.04131
    -0.00739
    -0.03522
    -0.44570
    -0.04914
     0.05522
     0.00652
     0.11088
    -0.02827
    -0.03522
    -0.00044
    -0.05610
    -0.07697
     0.01348
     0.07609
     0.06218
     0.21524
     0.06914
     0.20828
     0.15262
     0.23611
     0.06914
     0.18741
     0.27785
     0.27785
     0.26394
     0.18045
     0.24307
     0.14567
     0.19437
     0.09001
     0.42396
     0.23611
     0.30568
     0.18045
     0.31264
     0.22220
    -0.00739
    -0.00044
     0.20828
     0.26394
     0.21524
     0.23611
     0.37526
     0.33351
     0.63963
     0.82052
     1.23796
     1.44667
     1.30753
     2.01717
     2.42069
     1.34232
    -0.79357
    -2.03892
    -1.71193
    -1.21100
    -0.82835
    -1.11360
    -2.33808
    -3.59735
    -3.64605
    -3.69475
    -4.42526
    -4.30003
    -3.61126
    -3.56952
    -3.30514
    -3.12425
    -2.65116
    -2.16415
    -1.77454
    -0.68921
    -0.08392
     0.06218
     0.06914
     0.36830
     0.52832
     0.47266
     0.32655
     0.55614
     0.29177
     0.11088
     0.21524
     0.07609
     0.17349
    -0.16741
    -0.09784
    -0.04218
    -0.07001
     0.05522
    -0.06305
     0.01348
     0.06914
     0.10392
    -0.13958
     0.11784
     0.13871
     0.03435
     0.03435
     0.04131
     0.15958
     0.08305
     0.08305
     0.23611
     0.24307
     0.45874
     0.33351
     0.06914
     0.18741
     0.30568
     0.22220
     0.22220
     0.62572
     0.57006
     0.66050
     0.72312
     0.85531
     0.82052
     0.59789
     0.82748
     0.87618
     1.05011
     1.02924
     0.91792
     0.87618
     1.01532
     0.92488
     0.78573
     0.91792
     0.73008
     0.54919
     0.75791
     0.53527
     0.56310
     0.16654
     0.18045
     0.22915
     0.36134
     0.35438
     0.09696
    -0.08392
    -0.07697
    -0.07697
    -0.10480
    -0.07697
    -0.18133
    -0.31351
    -0.23003
    -0.20916
    -0.34134
    -0.40396
    -0.66138
    -0.60572
    -0.27873
    -0.45962
    -0.56398
    -0.74487
    -0.83531
    -0.68225
    -0.69616
    -0.55006
    -0.56398
    -0.79357
    -0.75878
    -0.50832
    -0.42483
    -0.61963
    -0.69616
    -0.62659
    -0.45962
    -0.28569
    -0.34134
    -0.34830
    -0.31351
    -0.16741
    -0.31351
    -0.11871
    -0.14654
    -0.14654
    -0.21611
    -0.04218
     0.02739
     0.01348
    -0.10480
    -0.19524
     0.04826
     0.03435
     0.20828
     0.09696
     0.01348
     0.08305
     0.09001
     0.16654
     0.38221
     0.22915
     0.15262
     0.34743
     0.63963
     0.70920
     0.37526
     0.38221
     0.84835
     0.95271
     1.17534
     1.02228
     0.64659
     1.24491
     1.91281
     2.30938
     1.67626
     1.07794
     0.82748
     0.84139
     1.21013
     1.85715
     0.34743
     0.25698
     0.48657
    -0.13263
    -0.75182
    -1.00924
    -1.13447
    -0.91880
    -0.85618
    -1.11360
    -0.68225
    -1.06490
    -1.58669
    -1.59365
    -1.20405
    -0.91880
    -0.64746
    -0.79357
    -0.57093
    -0.40396
    -0.30656
    -0.20220
    -0.25090
    -0.39004
    -0.50832
    -0.57093
    -0.43179
    -0.27177
    -0.40396
    -0.59181
    -0.45266
    -0.36222
    -0.27873
    -0.36917
    -0.38309
    -0.41092
    -0.32743
    -0.11175
    -0.24394
    -0.11175
    -0.32047
    -0.21611
    -0.29960
     0.05522
     0.21524
    -0.23003
    -0.28569
    -0.09088
     0.00652
     0.13175
     0.11784
     0.18741
     0.28481
     0.46570
     0.47266
     0.31960
     0.46570
     0.38917
     0.29873
     0.61876
     0.75791
     0.49353
     0.50049
     0.63963
     0.68833
     0.65355
     0.43787
     0.31264
     0.26394
     0.27090
     0.20132
     0.06914
     0.14567
    -0.06305
    -0.11871
     0.12479
     0.13175
    -0.13958
    -0.39700
    -0.24394
    -0.28569
    -0.12567
    -0.36222
    -0.25786
    -0.24394
    -0.13958
     0.02739
    -0.11175
    -0.07001
    -0.18828
    -0.17437
    -0.10480
     0.25698
     0.04826
    -0.18133
    -0.00739
     0.02739
    -0.04914
     0.06914
    -0.10480
    -0.23003
    -0.11871
    -0.04914
    -0.00044
    -0.15350
    -0.40396
    -0.45962
    -0.53615
    -0.39700
    -0.27873
    -0.63355
    -0.58485
    -0.65442
    -0.72399
    -0.72399
    -0.98141
    -1.12056
    -0.98837
    -0.91184
    -1.01620
    -0.87010
    -1.01620
    -0.91184
    -1.16230
    -0.75878
    -0.52919
    -0.72399
    -0.42483
    -0.52919
    -0.68921
    -0.49440
    -0.27177
    -0.18828
    -0.09784
     0.18045
     0.16654
     0.21524
     0.50049
     0.42396
     0.63267
     0.65355
     1.00837
     1.47450
     1.85715
     2.24676
     2.43461
     2.57375
     1.84324
     1.82237
     1.68322
     1.82932
     2.22589
     2.04500
     0.06914
    -0.69616
    -0.54310
    -1.46842
    -1.67018
    -1.87890
    -1.36406
    -1.52408
    -2.49114
    -2.77639
    -2.68594
    -2.77639
    -2.77639
    -2.57463
    -1.60061
    -1.29449
    -0.93271
    -0.45266
    -0.05610
     0.09696
     0.39613
     0.27785
     0.29177
     0.24307
     0.40308
     0.30568
     0.47961
     0.22220
     0.20828
     0.19437
     0.19437
     0.11088
     0.05522
     0.20132
    -0.11175
    -0.29960
    -0.06305
     0.03435
     0.12479
    -0.06305
     0.05522
    -0.00044
    -0.00739
    -0.00044
     0.04131
    -0.05610
     0.00652
     0.21524
     0.10392
     0.15958
     0.03435
    -0.01435
     0.06218
     0.34047
     0.50049
     0.34047
     0.43787
     0.38917
     0.44483
     0.57702
     0.60485
     0.57702
     0.66746
     0.64659
     0.84139
     0.77878
     0.68833
     0.66746
     0.32655
     0.60485
     0.56310
     0.28481
     0.15262
     0.35438
     0.01348
     0.04826
    -0.15350
    -0.28569
    -0.28569
    -0.34830
    -0.37613
    -0.59181
    -0.48049
    -0.50136
    -0.85618
    -0.64746
    -0.64051
    -0.71008
    -0.81444
    -0.73095
    -0.75182
    -0.71704
    -0.75182
    -0.68921
    -0.65442
    -0.55702
    -0.50832
    -0.58485
    -0.45266
    -0.41787
    -0.52919
    -0.56398
    -0.18828
    -0.26481
    -0.42483
    -0.39700
    -0.39700
    -0.36917
    -0.39700
    -0.27873
    -0.26481
    -0.29960
    -0.30656
    -0.32047
    -0.30656
    -0.30656
    -0.27873
    -0.52223
    -0.18828
    -0.19524
    -0.21611
    -0.32743
    -0.25090
    -0.23003
    -0.21611
    -0.26481
    -0.19524
    -0.32047
    -0.27873
    -0.31351
    -0.15350
    -0.16045
    -0.12567
    -0.27873
    -0.09088
     0.06914
     0.04826
     0.16654
     0.36830
     0.50049
     0.51440
     0.54223
     1.11273
     1.45363
     1.95456
     1.72497
     1.18926
     1.32840
     1.30753
     1.04315
     1.64844
     0.98054
    -0.55006
    -0.89793
    -0.55006
    -1.41276
    -2.08762
    -1.69801
    -0.83531
    -1.31536
    -2.22676
    -2.22676
    -2.25459
    -2.16415
    -2.42852
    -2.09458
    -1.56582
    -0.90488
    -0.87010
    -0.48745
    -0.23003
    -0.07001
    -0.04914
    -0.23698
    -0.43875
    -0.36222
    -0.27873
    -0.46657
    -0.50832
    -0.57093
    -0.45962
    -0.51528
    -0.78661
    -0.45266
    -0.63355
    -0.67529
    -0.61268
    -0.45266
    -0.59181
    -0.47353
    -0.52919
    -0.31351
    -0.28569
    -0.18133
    -0.29960
    -0.20916
    -0.23698
    -0.13958
    -0.20916
     0.04826
    -0.00739
     0.06914
     0.12479
     0.15262
     0.07609
     0.18045
    -0.06305
     0.09696
     0.27090
     0.38221
     0.25002
     0.11088
     0.26394
     0.18741
     0.32655
     0.18045
     0.38221
     0.18045
     0.21524
     0.29177
     0.31264
     0.20828
     0.02043
     0.03435
     0.04131
     0.09696
     0.02739
    -0.13958
    -0.29264
    -0.39700
    -0.27177
    -0.48049
    -0.34830
    -0.48745
    -0.73791
    -0.45266
    -0.56398
    -0.55006
    -0.67529
    -0.84227
    -0.59876
    -0.47353
    -0.52919
    -0.68225
    -0.52223
    -0.38309
    -0.32743
    -0.43179
    -0.10480
    -0.16741
    -0.29264
    -0.29960
    -0.20916
    -0.13958
    -0.24394
    -0.31351
    -0.28569
    -0.25786
    -0.31351
    -0.29960
    -0.34830
    -0.33439
    -0.41787
    -0.53615
    -0.34830
    -0.23003
    -0.50832
    -0.55006
    -0.32743
    -0.37613
    -0.45962
    -0.41092
    -0.45266
    -0.27177
    -0.32047
    -0.30656
    -0.36917
    -0.48049
    -0.39004
    -0.61963
    -0.39004
    -0.27177
    -0.33439
    -0.48049
    -0.32743
    -0.34830
    -0.18828
    -0.38309
    -0.43179
    -0.27873
    -0.02827
     0.39613
     0.13871
     0.02043
     0.31960
     0.54919
     0.31960
     0.64659
     0.61876
     0.60485
     0.61876
    -0.31351
    -0.64746
    -1.52408
    -2.01805
    -1.73976
    -2.99206
    -4.94010
    -4.72442
    -4.30699
    -3.98695
    -3.85477
    -3.70171
    -3.63909
    -3.75736
    -4.52266
    -4.36265
    -3.68083
    -2.67899
    -1.87890
    -1.07186
    -0.37613
     0.15262
     0.57006
     0.77182
     0.65355
     0.79965
     0.57702
     0.47266
     0.70225
     0.79965
     0.39613
     0.22220
     0.36830
     0.43091
     0.41700
     0.19437
     0.10392
     0.08305
     0.25698
     0.45179
     0.27785
     0.19437
     0.16654
     0.12479
     0.14567
     0.38221
     0.31264
     0.18741
     0.01348
     0.20828
     0.24307
     0.00652
    -0.01435
     0.09696
     0.03435
     0.22915
     0.10392
    -0.03522
    -0.01435
    -0.05610
    -0.25786
     0.11088
     0.05522
    -0.00044
     0.02739
     0.14567
     0.15262
     0.15958
     0.08305
    -0.08392
     0.06218
     0.12479
     0.20132
     0.11784
     0.04131
     0.12479
     0.00652
     0.05522
     0.08305
    -0.09088
    -0.17437
    -0.11175
    -0.15350
    -0.25786
    -0.40396
    -0.45962
    -0.33439
    -0.31351
    -0.27177
    -0.35526
    -0.61963
    -0.51528
    -0.64746
    -0.53615
    -0.37613
    -0.53615
    -0.71704
    -0.54310
    -0.38309
    -0.35526
    -0.36222
    -0.55006
    -0.46657
    -0.45266
    -0.20916
    -0.20916
    -0.35526
    -0.41787
    -0.49440
    -0.36917
    -0.11175
    -0.16741
    -0.16741
    -0.47353
    -0.17437
    -0.09784
    -0.19524
    -0.38309
    -0.23003
    -0.23698
    -0.14654
    -0.11175
    -0.18828
    -0.21611
    -0.37613
    -0.29960
    -0.07697
     0.07609
    -0.24394
    -0.39700
    -0.19524
    -0.22307
    -0.10480
    -0.20916
    -0.13263
    -0.24394
    -0.13958
    -0.09088
     0.00652
    -0.01435
    -0.13958
    -0.26481
    -0.06305
     0.19437
     0.18045
     0.28481
     0.69529
     1.00141
     1.31449
     0.93184
     1.04315
     1.55799
     1.46755
     1.95456
     0.68833
    -1.36406
    -2.31025
    -2.52593
    -1.16926
    -0.34134
    -2.35199
    -4.96793
    -4.91227
    -4.36960
    -4.61311
    -4.67572
    -4.32786
    -3.91738
    -4.12610
    -3.74345
    -3.17991
    -2.62333
    -2.10153
    -1.57278
    -0.88401
     0.13175
     0.79965
     0.84139
     0.82052
     1.07794
     1.09185
     0.95967
     0.74399
     0.62572
     0.66050
     0.50744
     0.52832
     0.44483
     0.25698
     0.22915
    -0.01435
     0.14567
     0.31960
     0.15958
     0.10392
    -0.01435
    -0.02131
     0.01348
    -0.03522
    -0.12567
    -0.01435
    -0.04914
    -0.08392
    -0.07001
    -0.00739
    -0.12567
    -0.19524
    -0.11175
     0.16654
     0.03435
     0.02043
    -0.04218
    -0.02131
     0.05522
     0.11088
     0.04131
     0.29873
     0.25002
     0.22220
     0.27090
     0.29177
     0.27090
     0.17349
     0.11088
     0.52136
     0.49353
     0.25002
     0.24307
     0.26394
     0.37526
     0.22915
     0.05522
     0.12479
     0.09696
     0.06218
     0.11784
     0.03435
     0.04131
    -0.11175
    -0.24394
    -0.15350
    -0.00044
    -0.14654
    -0.19524
    -0.25786
    -0.26481
    -0.29264
    -0.42483
    -0.44570
    -0.27177
    -0.27873
    -0.15350
    -0.45266
    -0.36222
    -0.41092
    -0.57789
    -0.48049
    -0.21611
    -0.35526
    -0.50832
    -0.44570
    -0.52223
    -0.53615
    -0.61963
    -0.37613
    -0.46657
    -0.38309
    -0.55006
    -0.50136
    -0.40396
    -0.54310
    -0.58485
    -0.83531
    -0.48745
    -0.27177
    -0.50136
    -0.45962
    -0.52223
    -0.51528
    -0.42483
    -0.72399
    -0.49440
    -0.55702
    -0.54310
    -0.52223
    -0.38309
    -0.55006
    -0.49440
    -0.61963
    -0.38309
    -0.24394
    -0.47353
    -0.52223
    -0.40396
    -0.29264
    -0.22307
    -0.13958
     0.09696
     0.25698
     0.63267
     0.50049
     1.07098
     1.89890
     2.11457
     2.53897
     2.50418
     1.65539
     1.79454
     1.53712
     1.91281
     2.41374
     1.66931
    -0.45266
    -0.53615
    -0.51528
    -1.39189
    -2.45635
    -2.30329
    -2.15023
    -2.00413
    -2.79030
    -3.16600
    -3.01294
    -3.12425
    -3.48603
    -3.01989
    -2.21285
    -1.81628
    -1.43364
    -1.21100
    -0.48049
    -0.46657
    -0.28569
    -0.53615
    -0.45266
    -0.41092
    -0.50136
    -0.68921
    -0.51528
    -0.49440
    -0.83531
    -0.89793
    -0.74487
    -0.89097
    -0.85618
    -0.98141
    -0.89793
    -0.96054
    -0.99533
    -1.05099
    -0.98837
    -0.85618
    -1.05099
    -1.07881
    -0.91184
    -0.88401
    -1.06490
    -1.07881
    -0.91880
    -0.99533
    -0.93967
    -1.05099
    -0.78661
    -0.71704
    -0.71008
    -0.68921
    -0.82140
    -0.56398
    -0.50832
    -0.29264
    -0.18133
    -0.02131
     0.06914
     0.03435
     0.08305
     0.22915
     0.24307
     0.07609
     0.28481
     0.59093
     0.46570
     0.52136
     0.29177
     0.38221
     0.19437
     0.11784
    -0.03522
    -0.00739
    -0.09784
    -0.18828
    -0.36917
    -0.19524
    -0.35526
    -0.41092
    -0.57093
    -0.52223
    -0.71008
    -0.53615
    -0.64051
    -0.71704
    -0.71008
    -0.66834
    -0.75878
    -0.65442
    -0.41092
    -0.73095
    -0.54310
    -0.61268
    -0.50136
    -0.58485
    -0.60572
    -0.65442
    -0.61268
    -0.39700
    -0.50136
    -0.61963
    -0.50136
    -0.67529
    -0.62659
    -0.55006
    -0.44570
    -0.64746
    -0.70312
    -0.53615
    -0.48745
    -0.66138
    -0.68225
    -0.64746
    -0.48745
    -0.42483
    -0.48745
    -0.59876
    -0.56398
    -0.57789
    -0.59876
    -0.64051
    -0.53615
    -0.48049
    -0.60572
    -0.44570
    -0.37613
    -0.34134
    -0.73095
    -0.50832
    -0.39700
    -0.22307
    -0.28569
    -0.35526
    -0.37613
    -0.32047
    -0.17437
    -0.02827
     0.38221
     0.42396
     0.51440
     0.73008
     1.07098
     1.79454
     2.10762
     2.42069
     2.31633
     1.68322
     2.04500
     1.69714
     1.82237
     2.28155
     1.05707
    -0.39700
    -0.43875
    -0.66834
    -1.62148
    -2.28242
    -1.36406
    -0.96054
    -2.17111
    -2.69986
    -2.79030
    -2.65811
    -2.87379
    -2.82509
    -2.13632
    -1.63540
    -1.30840
    -1.02316
    -0.61268
    -0.05610
    -0.20916
    -0.34830
    -0.27873
    -0.23003
    -0.19524
    -0.23698
    -0.55006
    -0.50136
    -0.47353
    -0.48049
    -0.65442
    -0.68921
    -0.84922
    -0.58485
    -0.68921
    -0.45962
    -0.61268
    -0.84227
    -0.71704
    -0.57093
    -0.61268
    -0.74487
    -0.75182
    -0.75878
    -0.78661
    -0.56398
    -0.66138
    -0.57789
    -0.59876
    -0.66138
    -0.84922
    -0.57093
    -0.45962
    -0.70312
    -0.64051
    -0.36917
    -0.23003
    -0.18828
    -0.28569
    -0.24394
    -0.08392
    -0.03522
    -0.02131
     0.02043
     0.15958
     0.17349
     0.22915
     0.42396
     0.56310
     0.35438
     0.26394
     0.32655
     0.52832
     0.24307
     0.16654
     0.11088
     0.21524
     0.26394
     0.19437
     0.15958
    -0.02827
    -0.00739
    -0.24394
    -0.18828
    -0.09088
    -0.43179
    -0.59181
    -0.46657
    -0.49440
    -0.43179
    -0.59181
    -0.70312
    -0.68225
    -0.63355
    -0.48745
    -0.57789
    -0.65442
    -0.68921
    -0.77269
    -0.57789
    -0.42483
    -0.23698
    -0.52919
    -0.50832
    -0.32047
    -0.36917
    -0.23698
    -0.26481
    -0.20220
    -0.31351
    -0.33439
    -0.30656
    -0.41787
    -0.24394
    -0.37613
    -0.58485
    -0.16045
    -0.32743
    -0.48745
    -0.48745
    -0.41787
    -0.42483
    -0.24394
    -0.52223
    -0.61963
    -0.44570
    -0.25786
    -0.26481
    -0.36917
    -0.36917
    -0.41092
    -0.44570
    -0.29264
    -0.04914
    -0.26481
    -0.38309
    -0.16741
    -0.02827
     0.02739
     0.23611
     0.19437
     0.48657
     0.75791
     0.87618
     1.23796
     1.94760
     2.06587
     2.50418
     2.03804
     1.87107
     1.94760
     1.39102
     1.99630
     2.35808
     0.80661
    -0.23698
    -0.35526
    -1.00228
    -1.70497
    -2.06675
    -1.78846
    -1.06490
    -1.92064
    -2.73464
    -3.17295
    -2.76247
    -2.93641
    -2.96423
    -2.30329
    -1.69801
    -1.35015
    -1.01620
    -0.71008
    -0.48745
    -0.36222
    -0.28569
    -0.19524
    -0.23698
    -0.20916
    -0.60572
    -0.53615
    -0.32047
    -0.13263
    -0.57093
    -0.63355
    -0.59876
    -0.59181
    -0.43179
    -0.53615
    -0.75182
    -0.64746
    -0.68921
    -0.47353
    -0.68225
    -0.49440
    -0.73095
    -0.55702
    -0.72399
    -0.42483
    -0.37613
    -0.68921
    -0.65442
    -0.68225
    -0.44570
    -0.48049
    -0.50832
    -0.50832
    -0.43179
    -0.30656
    -0.17437
    -0.23003
    -0.28569
    -0.08392
    -0.09088
     0.26394
     0.31264
     0.11088
     0.15958
     0.36134
     0.50049
     0.57006
     0.32655
     0.46570
     0.59789
     0.57006
     0.44483
     0.46570
     0.31960
     0.16654
    -0.01435
     0.24307
     0.36830
     0.08305
    -0.15350
    -0.09784
    -0.05610
    -0.07001
    -0.30656
    -0.28569
    -0.36222
    -0.41092
    -0.20220
    -0.25090
    -0.53615
    -0.60572
    -0.68225
    -0.59181
    -0.16741
    -0.37613
    -0.50136
    -0.48049
    -0.38309
    -0.25090
    -0.33439
    -0.32047
    -0.34134
    -0.16741
    -0.05610
     0.09001
     0.06914
    -0.10480
    -0.06305
    -0.13958
     0.30568
     0.35438
     0.19437
     0.18741
     0.18045
     0.36134
     0.25002
     0.13871
     0.15958
     0.20828
     0.06218
    -0.00739
    -0.07001
    -0.20220
    -0.19524
    -0.31351
    -0.18133
    -0.26481
    -0.61268
    -0.60572
    -0.71008
    -0.57093
    -0.46657
    -0.83531
    -0.55006
    -0.60572
    -0.50136
    -0.45266
    -0.27873
    -0.20916
    -0.04914
     0.10392
     0.47961
     0.77878
     0.92488
     1.34232
     1.73192
     2.20502
     2.33025
     1.65539
     1.60669
     1.53016
     1.47450
     2.09370
     1.34927
    -0.25786
    -0.80748
    -0.77269
    -1.35711
    -1.60061
    -1.58669
    -0.96054
    -1.61452
    -2.37287
    -2.37982
    -2.19893
    -2.57463
    -2.58854
    -2.08762
    -1.31536
    -0.93967
    -0.64051
    -0.07697
    -0.09088
    -0.23003
     0.25698
     0.18741
     0.15262
    -0.00739
    -0.07001
     0.07609
     0.10392
    -0.07697
    -0.18133
    -0.16741
    -0.01435
    -0.10480
    -0.10480
     0.01348
    -0.16741
    -0.29264
    -0.24394
    -0.07001
    -0.02827
    -0.09784
    -0.04218
    -0.15350
    -0.04914
    -0.19524
     0.01348
     0.03435
     0.02043
    -0.02131
     0.02739
     0.08305
     0.03435
    -0.00044
    -0.09784
     0.18045
     0.18741
     0.15262
     0.36830
     0.25698
     0.19437
     0.36134
     0.17349
     0.43091
     0.52136
     0.35438
     0.46570
     0.58397
     0.41004
     0.46570
     0.37526
     0.46570
     0.45874
     0.35438
     0.27090
     0.29177
     0.19437
     0.12479
     0.08305
     0.18741
     0.03435
     0.11088
     0.01348
    -0.07697
    -0.09088
    -0.04218
    -0.39700
    -0.06305
    -0.07001
    -0.20220
    -0.21611
    -0.20220
    -0.09784
    -0.10480
    -0.25090
    -0.20916
    -0.08392
    -0.12567
    -0.19524
    -0.11871
    -0.00044
    -0.09784
    -0.16741
    -0.06305
     0.09001
    -0.00044
    -0.07001
     0.12479
     0.04826
    -0.11175
    -0.01435
    -0.16741
     0.11784
     0.13175
     0.04131
    -0.13263
     0.06218
     0.02739
    -0.09784
    -0.11871
     0.06218
    -0.07001
    -0.04218
    -0.00044
    -0.00044
    -0.01435
    -0.16741
    -0.07001
     0.09001
     0.26394
     0.25002
    -0.04218
     0.11784
     0.20828
    -0.05610
     0.16654
     0.38917
     0.24307
     0.23611
     0.36830
     0.45179
     0.76486
     0.52136
     0.46570
     0.66050
     0.76486
     1.05707
     1.20317
     0.93184
     0.70225
     0.80661
     0.46570
     0.78573
     1.00141
    -0.48745
    -1.27362
    -1.41276
    -1.30840
    -1.87194
    -2.12240
    -1.72584
    -1.03707
    -1.21796
    -2.03892
    -2.17806
    -2.23372
    -2.05979
    -2.03892
    -1.53104
    -0.72399
    -0.64051
    -0.23698
    -0.01435
     0.31960
     0.25698
     0.31960
     0.26394
     0.39613
     0.52136
     0.38917
     0.33351
     0.29873
     0.32655
     0.45874
     0.31264
     0.35438
     0.32655
     0.24307
     0.44483
     0.56310
     0.34743
     0.29177
     0.34047
     0.41004
     0.48657
     0.47961
     0.49353
     0.41004
     0.31960
     0.47961
     0.26394
     0.48657
     0.58397
     0.38917
     0.22915
     0.34047
     0.36830
     0.20132
     0.03435
     0.25002
     0.43091
     0.47266
     0.31264
     0.31960
     0.23611
     0.17349
     0.13871
     0.42396
     0.45179
     0.42396
     0.33351
     0.50049
     0.57006
     0.42396
     0.30568
     0.29873
     0.58397
     0.36134
     0.37526
     0.22220
     0.35438
     0.13871
     0.22220
     0.23611
     0.27090
     0.08305
    -0.08392
     0.03435
     0.11784
    -0.02827
    -0.19524
    -0.10480
    -0.05610
    -0.00739
     0.04826
    -0.07697
    -0.04914
    -0.14654
    -0.05610
    -0.10480
     0.04826
    -0.04218
    -0.21611
     0.11088
     0.02739
     0.09696
    -0.10480
    -0.13263
     0.09001
    -0.02131
     0.22220
    -0.09784
    -0.29960
    -0.20220
     0.09696
    -0.10480
     0.11784
    -0.00739
    -0.22307
    -0.07001
     0.06914
     0.10392
    -0.05610
    -0.18828
    -0.19524
     0.04131
     0.17349
     0.12479
     0.00652
    -0.08392
     0.06218
     0.00652
     0.10392
     0.19437
    -0.03522
     0.00652
     0.00652
     0.23611
     0.21524
     0.05522
     0.03435
     0.19437
     0.38221
     0.50049
     0.45179
     0.34743
     0.54919
     0.59789
     0.41004
     0.63963
     0.73703
     0.62572
     0.38917
     0.53527
     0.84835
     0.52832
     0.09001
     0.04826
    -0.46657
    -0.94663
    -0.99533
    -1.00228
    -0.97446
    -0.94663
    -0.99533
    -0.49440
    -0.80052
    -1.26666
    -1.37102
    -1.12056
    -0.83531
    -0.94663
    -0.64051
    -0.21611
     0.04131
     0.30568
     0.17349
     0.19437
     0.24307
     0.45874
     0.14567
     0.31264
     0.51440
     0.18741
     0.27090
     0.27785
     0.47961
     0.43787
     0.15958
     0.12479
     0.38221
     0.56310
     0.66746
     0.40308
     0.29873
     0.27785
     0.39613
     0.45179
     0.68833
     0.51440
     0.27090
     0.41004
     0.64659
     0.44483
     0.25698
     0.16654
     0.33351
     0.43091
     0.50049
     0.48657
     0.18045
     0.11088
     0.24307
     0.35438
     0.63267
     0.47961
     0.13175
     0.22915
     0.34047
     0.42396
     0.20828
     0.36830
     0.26394
     0.33351
     0.36134
     0.39613
     0.42396
     0.11784
     0.15262
     0.02043
     0.42396
     0.31264
     0.11088
     0.06218
     0.05522
     0.18045
     0.09001
     0.19437
    -0.04218
    -0.14654
    -0.07697
    -0.00044
     0.07609
    -0.08392
    -0.17437
    -0.07001
    -0.04914
     0.13175
     0.00652
    -0.00739
    -0.04914
     0.11784
     0.17349
     0.06218
    -0.01435
    -0.09088
     0.15262
     0.16654
     0.01348
     0.02043
     0.13871
    -0.05610
    -0.04914
     0.18741
     0.03435
    -0.08392
    -0.10480
    -0.00044
     0.08305
    -0.06305
    -0.23698
    -0.11175
     0.02043
     0.16654
    -0.10480
    -0.07001
    -0.22307
    -0.08392
    -0.34830
     0.08305
     0.20828
    -0.14654
    -0.21611
     0.02043
    -0.00739
    -0.09088
    -0.13958
    -0.08392
     0.05522
     0.11088
     0.08305
     0.18045
     0.19437
    -0.06305
     0.06914
     0.28481
     0.55614
     0.41700
     0.39613
     0.52136
     0.95967
     0.81356
     0.81356
     0.93184
     1.21709
     1.30753
     0.42396
     0.03435
    -0.51528
    -1.16230
    -0.35526
    -1.30840
    -3.26340
    -3.89651
    -3.43733
    -3.24948
    -3.01294
    -3.15904
    -3.01294
    -2.82509
    -3.75736
    -3.61822
    -3.33297
    -2.74160
    -2.22676
    -1.63540
    -0.59876
    -0.29960
     0.25698
     0.50744
     0.51440
     0.68833
     0.63963
     0.57006
     0.42396
     0.31960
     0.15958
     0.26394
     0.36830
     0.17349
     0.16654
     0.13175
     0.04826
    -0.07001
     0.16654
     0.22915
     0.06218
    -0.02827
     0.09001
     0.24307
     0.13175
     0.06218
     0.10392
     0.25698
     0.35438
     0.32655
     0.22915
     0.20132
     0.10392
    -0.00044
     0.02043
     0.37526
     0.11088
    -0.17437
    -0.07697
     0.19437
     0.21524
     0.08305
    -0.07001
    -0.07001
     0.28481
     0.23611
     0.28481
     0.37526
     0.28481
     0.05522
     0.17349
     0.59093
     0.70920
     0.50744
     0.34047
     0.52136
     0.45179
     0.46570
     0.20132
     0.40308
     0.20132
     0.25698
     0.38917
     0.52832
     0.45179
     0.15958
    -0.07001
     0.21524
     0.34047
     0.10392
     0.15958
     0.07609
     0.11784
     0.13175
     0.08305
     0.22915
     0.04826
     0.00652
     0.03435
     0.10392
     0.08305
     0.03435
     0.01348
    -0.00739
     0.18741
    -0.02827
     0.07609
     0.11784
     0.07609
    -0.02827
     0.02043
     0.03435
     0.14567
     0.07609
     0.21524
     0.19437
     0.12479
     0.23611
     0.26394
     0.05522
     0.42396
     0.15958
     0.18045
     0.23611
     0.24307
     0.21524
     0.30568
     0.13175
     0.41004
     0.32655
     0.38221
     0.31264
     0.22915
     0.26394
     0.25002
     0.11088
     0.46570
     0.49353
     0.30568
     0.31264
     0.40308
     0.45874
     0.63267
     0.40308
     0.70225
     0.79269
     0.99445
     1.02924
     1.12664
     1.64148
     2.12153
     2.33025
     2.85900
     2.79639
     2.35112
     2.42069
     2.47635
     3.03989
     3.28339
     1.79454
     0.74399
     0.97358
     0.13175
    -0.64746
    -1.14839
    -0.83531
     0.06914
    -1.05099
    -1.95543
    -1.57974
    -1.66323
    -2.50505
    -2.50505
    -1.86499
    -1.46842
    -1.35015
    -0.66834
    -0.16741
     0.18741
    -0.02131
    -0.02131
     0.04131
     0.19437
    -0.07001
    -0.00739
    -0.00044
    -0.09784
    -0.26481
    -0.02827
    -0.08392
    -0.25090
    -0.33439
    -0.31351
    -0.18828
    -0.09784
    -0.13958
    -0.00739
    -0.20220
    -0.10480
     0.05522
    -0.01435
     0.15262
     0.04131
     0.00652
     0.00652
     0.22220
     0.07609
     0.12479
    -0.00044
     0.18045
     0.13871
     0.22220
     0.27090
     0.25002
     0.14567
     0.31264
     0.43091
     0.64659
     0.58397
     0.55614
     0.49353
     0.60485
     0.82748
     0.86922
     0.89009
     0.79269
     1.03620
     0.92488
     0.98054
     0.89009
     0.89705
     0.73703
     0.70225
     0.59789
     0.81356
     0.77182
     0.52136
     0.50744
     0.47961
     0.37526
     0.17349
     0.17349
     0.38221
     0.23611
     0.18741
    -0.02131
    -0.04218
     0.27090
     0.11088
    -0.09784
     0.02739
     0.05522
    -0.10480
     0.04826
     0.15262
     0.08305
    -0.21611
    -0.07001
     0.11088
     0.27785
     0.17349
    -0.04218
    -0.14654
    -0.04218
     0.11784
     0.01348
     0.25002
     0.29177
    -0.07001
    -0.06305
     0.10392
     0.10392
    -0.00044
    -0.13263
    -0.25090
    -0.07001
    -0.07697
    -0.22307
    -0.42483
    -0.57789
    -0.42483
    -0.40396
    -0.24394
    -0.24394
    -0.58485
    -0.75878
    -0.44570
    -0.35526
    -0.25786
    -0.38309
    -0.34830
    -0.34134
     0.13871
     0.11784
     0.16654
    -0.02827
     0.09001
     0.23611
     0.36830
     0.82748
     0.91097
     0.86226
     0.83444
     1.64148
     2.03804
     2.33721
     2.62245
     2.62245
     2.32329
     2.33025
     1.66235
     1.86411
     2.59462
     1.77367
     0.53527
     0.58397
     0.03435
    -0.91880
    -0.79357
    -0.65442
    -0.74487
    -1.53104
    -1.94847
    -1.57974
    -1.55191
    -1.92760
    -2.17806
    -1.64931
    -1.04403
    -0.65442
    -0.55702
    -0.06305
     0.31960
     0.15262
     0.15958
     0.27785
     0.34047
     0.11784
    -0.25090
    -0.04914
     0.02043
     0.06218
     0.02739
    -0.26481
    -0.49440
    -0.51528
    -0.55702
    -0.51528
    -0.26481
    -0.51528
    -0.64051
    -0.42483
    -0.24394
    -0.27177
    -0.34830
    -0.40396
    -0.28569
    -0.17437
     0.06914
    -0.08392
     0.04826
     0.04826
     0.13175
     0.25698
     0.53527
     0.45179
     0.14567
     0.27090
     0.52832
     0.60485
     0.66050
     0.45179
     0.70225
     0.70920
     0.92488
     0.89009
     0.89705
     0.89009
     0.88314
     0.76486
     1.14751
     1.29361
     0.86922
     0.94575
     1.02924
     1.03620
     0.94575
     0.91792
     0.82052
     0.80661
     0.78573
     0.77878
     0.54919
     0.52136
     0.32655
     0.34743
     0.25698
     0.37526
     0.34047
     0.07609
     0.06914
     0.19437
     0.01348
    -0.12567
    -0.15350
    -0.10480
    -0.03522
     0.14567
    -0.12567
    -0.13263
    -0.12567
     0.04826
    -0.18133
     0.07609
     0.10392
    -0.09784
    -0.06305
     0.09001
     0.21524
     0.14567
    -0.12567
     0.03435
     0.31264
     0.45874
     0.17349
     0.11088
     0.09001
     0.13175
     0.15262
     0.37526
     0.38917
     0.09001
     0.10392
     0.29177
     0.62572
     0.42396
     0.18045
     0.02739
     0.24307
     0.36830
     0.41700
     0.34743
     0.27090
     0.18045
     0.20132
     0.53527
     0.69529
     0.37526
     0.28481
     0.45874
     0.68138
     0.68833
     0.62572
     0.75095
     0.96662
     1.14055
     1.34927
     1.70409
     1.96847
     1.91977
     2.14936
     2.11457
     1.80150
     1.86411
     1.42580
     1.39102
     2.13544
     1.00837
    -0.19524
    -0.54310
    -0.73791
    -1.50321
    -1.95543
    -1.30840
    -0.77269
    -1.57974
    -2.30329
    -2.05979
    -1.79541
    -2.05283
    -2.42157
    -1.70497
    -1.08577
    -0.75878
    -0.39004
    -0.20916
     0.10392
     0.35438
     0.36830
     0.13871
     0.22915
     0.15958
     0.21524
     0.18741
     0.28481
     0.26394
     0.07609
     0.01348
    -0.02131
     0.13871
     0.12479
     0.20828
     0.06218
     0.17349
     0.29873
     0.50049
     0.26394
     0.26394
     0.07609
     0.26394
     0.39613
     0.63267
     0.46570
     0.23611
     0.38917
     0.54919
     0.76486
     0.53527
     0.42396
     0.34743
     0.45874
     0.73008
     0.61180
     0.66746
     0.53527
     0.52832
     0.51440
     1.00141
     0.88314
     0.51440
     0.58397
     0.57702
     0.79965
     0.86922
     0.69529
     0.70225
     0.63963
     0.74399
     0.79965
     0.79965
     0.62572
     0.46570
     0.28481
     0.67442
     0.68833
     0.30568
     0.35438
     0.31264
     0.42396
     0.31960
     0.48657
     0.29873
     0.24307
     0.19437
     0.18741
     0.17349
     0.18741
     0.06218
     0.01348
     0.12479
     0.25002
     0.23611
     0.05522
     0.19437
     0.11088
     0.11088
     0.09696
    -0.00044
     0.04826
     0.11088
     0.22915
     0.13871
     0.13175
    -0.00044
     0.07609
     0.04826
     0.24307
     0.13175
    -0.01435
     0.07609
     0.17349
     0.19437
     0.22220
     0.12479
     0.06914
     0.20828
     0.43787
     0.41004
     0.27090
     0.15958
     0.24307
     0.12479
     0.47266
     0.54919
     0.37526
     0.34743
     0.27090
     0.46570
     0.38917
     0.47961
     0.36830
     0.39613
     0.48657
     0.58397
     0.57006
     0.58397
     0.36134
     0.26394
     0.57702
     0.74399
     0.43091
     0.68833
     0.38221
     0.10392
    -0.43875
    -1.32232
    -1.30145
    -1.05794
    -1.33623
    -0.85618
    -0.93271
    -1.09273
    -1.25275
    -1.55887
    -1.88586
    -1.39885
    -1.01620
    -0.80748
    -0.85618
    -0.65442
    -0.36222
    -0.29264
     0.06218
     0.31960
     0.32655
     0.36830
     0.43091
     0.33351
     0.18741
     0.27090
     0.06218
     0.34743
     0.14567
     0.09001
     0.27090
     0.18045
     0.13175
     0.05522
     0.22915
     0.20132
     0.26394
     0.42396
     0.38917
     0.30568
     0.38917
     0.48657
     0.39613
     0.61180
     0.63963
     0.46570
     0.49353
     0.63963
     0.67442
     0.67442
     0.45179
     0.56310
     0.61180
     0.71616
     0.75791
     0.66050
     0.65355
     0.56310
     0.37526
     0.58397
     0.66746
     0.55614
     0.52832
     0.54223
     0.46570
     0.50049
     0.51440
     0.54223
     0.44483
     0.53527
     0.52832
     0.61180
     0.62572
     0.68833
     0.42396
     0.28481
     0.73008
     0.78573
     0.66050
     0.64659
     0.58397
     0.45874
     0.46570
     0.50744
     0.49353
     0.42396
     0.43091
     0.30568
     0.48657
     0.57006
     0.27090
     0.06218
     0.23611
     0.27090
     0.13175
     0.18045
     0.26394
     0.18741
     0.08305
     0.16654
     0.29873
     0.50049
     0.27785
     0.11088
     0.06914
     0.24307
     0.29873
     0.13871
     0.27785
     0.30568
     0.16654
     0.21524
     0.40308
     0.41004
    -0.00044
     0.05522
     0.05522
     0.11088
     0.25698
     0.13871
     0.13871
     0.02739
     0.10392
    -0.16741
    -0.18828
     0.04131
    -0.18828
    -0.33439
    -0.34830
    -0.28569
    -0.18133
    -0.33439
    -0.49440
    -0.34830
    -0.42483
    -0.29264
    -0.43875
    -0.45266
    -0.87010
    -1.38493
    -0.37613
     0.04131
    -0.22307
    -0.57093
    -0.39700
     0.04826
     0.36134
     0.45179
     0.13175
     0.34743
     0.44483
     0.47266
     0.66050
     0.73008
     0.90401
     1.09881
     0.75095
     0.70225
     0.52136
     0.46570
     0.35438
     0.36830
     0.33351
    -0.22307
    -0.20916
     0.04826
     0.00652
    -0.14654
    -0.23698
    -0.22307
    -0.25786
     0.08305
    -0.06305
    -0.10480
     0.05522
    -0.04914
    -0.04218
     0.26394
     0.20132
     0.13871
    -0.02827
     0.12479
     0.37526
     0.44483
     0.22220
     0.04826
     0.05522
     0.24307
     0.19437
     0.18045
     0.38917
     0.16654
     0.09696
     0.30568
     0.43091
     0.31264
     0.05522
     0.02739
     0.25002
     0.50049
     0.47961
     0.39613
     0.38221
     0.26394
     0.33351
     0.48657
     0.66746
     0.52832
     0.49353
     0.37526
     0.61876
     0.67442
     0.55614
     0.41004
     0.29873
     0.55614
     0.61876
     0.52136
     0.57702
     0.40308
     0.43091
     0.45179
     0.47961
     0.19437
     0.02739
     0.04826
     0.25002
     0.27090
     0.22220
     0.14567
     0.13871
     0.04826
    -0.03522
     0.06914
     0.02043
    -0.20916
    -0.05610
    -0.04218
    -0.04218
     0.06914
    -0.04218
    -0.16741
    -0.06305
     0.04826
     0.02739
    -0.16741
    -0.41092
    -0.44570
    -0.69616
    -0.59876
    -0.87705
    -0.64746
    -0.47353
    -0.34830
    -0.83531
    -0.46657
    -0.73095
    -1.24579
    -1.28753
    -1.28753
    -0.82140
    -0.95358
    -0.66138
    -0.39004
    -0.57789
    -1.96934
    -1.65627
    -1.30145
    -1.24579
    -0.92575
    -1.21796
    -1.04403
    -0.66834
    -0.79357
    -0.75878
    -0.62659
    -0.47353
    -0.37613
    -0.48049
    -0.34134
     0.12479
     0.59789
     0.45874
     0.33351
     0.31960
     0.38917
     0.25698
     0.09696
     0.32655
    -0.02827
    -0.09088
    -0.05610
     0.14567
    -0.26481
    -0.38309
    -0.27873
    -0.49440
    -0.28569
    -0.20220
    -0.47353
    -0.69616
    -0.89097
    -0.81444
    -0.49440
    -0.19524
    -0.31351
    -0.53615
    -0.38309
    -0.44570
    -0.33439
    -0.32047
    -0.16045
    -0.19524
     0.17349
    -0.02131
     0.09001
    -0.09088
     0.01348
     0.18741
     0.14567
     0.29873
     0.29177
     0.08305
     0.15958
     0.04826
     0.15262
     0.04131
     0.06914
     0.15958
     0.14567
     0.35438
     0.41700
     0.43787
     0.40308
     0.47961
     0.32655
     0.52832
     0.70920
     0.58397
     0.85531
     0.90401
     1.16143
     1.14055
     0.64659
     0.71616
     0.82052
     1.25883
     1.27970
     1.17534
     1.07794
     0.94575
     0.91097
     1.14055
     1.18230
     0.94575
     0.76486
     0.89705
     1.07794
     0.94575
     0.74399
     0.68833
     0.57006
     0.72312
     0.73008
     0.60485
     0.77182
     0.41700
     0.31264
     0.43091
     0.55614
     0.52136
     0.15958
    -0.04218
    -0.09784
     0.08305
     0.04131
    -0.00739
     0.09001
    -0.02827
    -0.02827
    -0.11175
     0.04131
    -0.24394
    -0.30656
    -0.56398
    -0.30656
    -0.05610
    -0.44570
    -0.22307
    -0.02131
     0.29177
    -0.34134
    -0.81444
     0.12479
     0.22220
     1.30057
     0.88314
     0.68833
     0.52832
     0.82052
     1.46059
     2.00326
     2.44852
     2.60158
     2.44852
     2.90770
     2.83813
     2.85204
     2.60158
     2.71986
     2.76856
     2.70594
     2.90074
     2.30242
     2.26068
     1.99630
     1.72497
     1.43276
     1.60669
     1.25187
     0.91097
     0.73703
     0.54919
     0.62572
     0.57702
     0.27090
     0.36830
     0.22220
     0.32655
     0.02043
    -0.04914
    -0.23698
    -0.41092
    -0.56398
    -0.46657
    -0.32047
    -0.62659
    -1.05099
    -1.11360
    -0.93967
    -0.85618
    -1.21796
    -1.57974
    -1.68410
    -1.63540
    -1.58669
    -1.55191
    -1.26666
    -1.21100
    -1.35711
    -0.99533
    -0.71008
    -0.98141
    -0.95358
    -0.87010
    -0.60572
    -0.26481
    -0.22307
     0.11088
     0.24307
     0.20828
     0.25698
     0.37526
     0.48657
     0.22915
     0.22220
     0.13175
     0.50049
     0.36134
     0.17349
     0.18741
     0.15958
     0.15958
     0.23611
     0.20828
     0.31264
     0.18741
     0.20828
     0.22220
     0.25002
     0.12479
     0.12479
     0.11088
     0.47266
     0.39613
     0.13871
     0.31264
     0.11088
     0.21524
     0.37526
    -0.07697
     0.11784
     0.40308
     0.45874
     0.44483
     0.46570
     0.54919
     0.44483
     0.36830
     0.60485
     0.73703
     0.69529
     0.81356
     0.68138
     0.51440
     0.28481
     0.29873
     0.52832
     1.08490
     0.98054
     0.87618
     0.69529
     0.41004
     0.12479
     0.07609
    -0.22307
     0.11784
     0.15262
    -0.57789
    -0.80748
    -0.75878
    -0.81444
    -0.92575
    -0.84922
    -0.09784
     0.53527
     0.28481
     0.28481
     0.42396
    -0.18133
     0.46570
     1.41189
     1.98238
     2.04500
     1.96151
     2.23285
     2.55984
     2.77551
     2.29546
     1.99630
     1.90585
     1.65539
     1.42580
     1.33536
     1.15447
     0.84835
     0.59093
     0.15958
     0.24307
     0.16654
    -0.00044
    -0.09088
    -0.20916
    -0.27873
    -0.29960
    -0.27873
    -0.22307
    -0.29264
    -0.27873
    -0.41787
    -0.53615
    -0.25786
    -0.29264
    -0.34830
    -0.29960
    -0.16741
    -0.48745
    -0.16741
    -0.19524
    -0.21611
    -0.16045
    -0.44570
    -0.36222
    -0.38309
    -0.43875
    -0.67529
    -0.77269
    -0.63355
    -0.36917
    -0.48745
    -0.51528
    -0.67529
    -1.00228
    -1.09969
    -0.82835
    -0.80748
    -0.79357
    -0.61268
    -0.80748
    -0.55702
    -0.61963
    -0.43179
    -0.39004
    -0.45266
    -0.54310
    -0.36917
    -0.63355
    -0.25090
    -0.18133
    -0.27873
    -0.29960
    -0.23698
    -0.25786
    -0.14654
    -0.25786
    -0.17437
    -0.14654
     0.02739
    -0.09088
    -0.06305
    -0.09784
     0.02739
    -0.28569
    -0.17437
    -0.05610
    -0.10480
    -0.08392
    -0.20916
    -0.07697
    -0.43875
    -0.29264
    -0.35526
    -0.44570
    -0.28569
    -0.25786
    -0.11871
    -0.02131
    -0.17437
    -0.34830
    -0.10480
     0.04826
    -0.12567
    -0.04218
    -0.09784
    -0.09088
    -0.29264
    -0.09088
    -0.13958
    -0.01435
    -0.15350
    -0.16741
    -0.18133
    -0.27873
    -0.23698
    -0.04218
     0.03435
     0.33351
     0.47266
     0.36830
     0.77182
     1.35623
     1.27970
     0.89009
     0.97358
     1.26579
     1.39797
     1.49538
     1.69714
     1.57886
     1.50233
     1.79454
     1.93368
     2.23285
     2.12153
     2.18415
     2.26068
     2.34416
     2.34416
     2.14240
     2.37199
     2.35808
     2.41374
     2.45548
     2.33025
     2.19110
     2.01021
     1.85020
     1.41885
     1.27970
     1.09185
     0.70920
     0.63267
     0.38221
     0.15262
     0.09001
    -0.07001
     0.02739
    -0.09088
    -0.26481
    -0.15350
    -0.32743
    -0.27873
    -0.20916
    -0.35526
    -0.22307
    -0.25786
    -0.16741
    -0.11175
    -0.06305
    -0.15350
    -0.33439
    -0.36917
    -0.23003
    -0.18133
    -0.21611
    -0.36222
    -0.32743
    -0.27177
    -0.34134
    -0.29960
    -0.36222
    -0.37613
    -0.45962
    -0.49440
    -0.34830
    -0.38309
    -0.34134
    -0.46657
    -0.59876
    -0.32743
    -0.18828
    -0.29264
    -0.41787
    -0.58485
    -0.55702
    -0.39700
    -0.48049
    -0.35526
    -0.28569
    -0.59876
    -0.42483
    -0.32047
    -0.21611
    -0.45962
    -0.63355
    -0.51528
    -0.36222
    -0.28569
    -0.23698
    -0.40396
    -0.36222
    -0.41787
    -0.27177
    -0.16045
    -0.12567
    -0.27177
    -0.32047
    -0.16741
    -0.12567
    -0.04914
    -0.02827
    -0.34830
    -0.11175
    -0.16741
    -0.40396
    -0.16045
    -0.27873
    -0.50136
    -0.61268
    -0.79357
    -0.36222
    -0.45266
    -0.98837
    -1.16926
    -1.31536
    -1.28753
    -0.98837
    -0.95358
    -0.84922
    -0.63355
    -0.64051
    -0.39700
    -1.02316
    -1.74671
    -0.77965
    -0.27177
     0.21524
     0.41004
     0.40308
     0.41700
     0.38917
     0.42396
     0.43091
     0.30568
     0.54919
     0.81356
     0.59789
     0.29873
    -0.69616
    -0.46657
    -0.06305
    -0.20220
    -0.63355
    -0.94663
    -1.37102
    -1.30145
    -1.27362
    -1.08577
    -0.90488
    -1.14839
    -1.12056
    -0.71704
    -0.21611
    -0.08392
    -0.03522
    -0.08392
     0.15958
     0.47266
     0.80661
     1.09881
     1.00141
     0.90401
     1.05707
     1.29361
     1.27274
     1.11273
     0.89009
     0.90401
     1.03620
     1.29361
     1.04315
     0.94575
     0.95271
     0.98054
     0.86922
     1.35623
     1.30753
     0.96662
     0.91097
     0.96662
     1.11968
     0.98054
     0.91097
     0.91792
     0.90401
     1.07794
     1.00141
     0.95967
     0.97358
     0.82748
     0.53527
     1.02924
     0.94575
     0.79965
     0.66050
     0.83444
     0.87618
     0.77182
     0.75095
     0.62572
     0.69529
     0.80661
     0.67442
     0.58397
     0.63267
     0.51440
     0.52136
     0.49353
     0.61876
     0.58397
     0.29177
     0.36134
     0.57702
     0.52136
     0.17349
     0.20132
     0.24307
     0.51440
     0.38221
     0.34047
     0.22220
     0.14567
     0.37526
     0.35438
     0.59093
     0.31960
     0.15958
     0.31264
     0.45179
     0.56310
     0.52136
     0.42396
     0.51440
     0.77878
     0.98750
     0.99445
     0.52832
     0.19437
     0.38917
     0.45874
     0.98750
     0.84835
     0.68138
     0.29873
     0.33351
     0.28481
    -0.02827
    -0.30656
    -0.43179
    -0.16045
    -0.28569
    -0.50136
    -0.10480
    -0.52223
    -0.81444
    -0.94663
    -0.84922
    -0.16045
    -0.65442
    -1.62844
    -1.89281
    -0.66834
    -0.28569
    -0.23003
     0.07609
     0.10392
     0.23611
     0.50049
     0.79269
     0.90401
     1.00837
     1.11273
     1.39102
     1.96151
     2.14240
     2.12153
     2.21893
     2.23285
     2.15632
     1.94760
     1.81541
     1.66235
     1.64148
     1.46059
     1.20317
     1.11968
     0.90401
     0.68138
     0.52832
     0.77182
     0.77878
     0.45179
     0.27090
     0.20132
     0.33351
     0.16654
     0.13175
     0.10392
    -0.14654
    -0.10480
     0.09001
    -0.04218
    -0.11175
    -0.11175
    -0.23698
     0.07609
     0.11784
    -0.22307
    -0.08392
    -0.07001
     0.13175
     0.04826
    -0.00739
    -0.03522
     0.06914
     0.27090
     0.27785
     0.31960
     0.22220
     0.13871
     0.01348
     0.25698
     0.53527
     0.50744
     0.10392
     0.00652
     0.33351
     0.41004
     0.27785
    -0.09784
    -0.34830
    -1.15534
    -1.09969
    -0.78661
    -0.92575
    -1.12056
    -1.62844
    -2.03892
    -1.69801
    -1.61452
    -2.14328
    -2.51201
    -2.31721
    -1.73976
    -1.91369
    -1.64931
    -1.53104
    -1.47538
    -1.01620
    -0.90488
    -0.55006
    -0.45266
    -0.28569
    -0.34134
     0.13871
     0.39613
     0.34047
     0.42396
     0.42396
     0.44483
     0.53527
     0.62572
     0.66050
     0.75095
     0.61876
     0.62572
     0.66746
     0.77878
     0.82052
     0.75095
     0.95271
     0.98054
     0.61180
     0.46570
     0.45874
     0.54919
     0.72312
     0.54919
     0.34047
     0.54919
     0.27090
     0.22915
    -0.09088
    -0.47353
    -0.21611
    -1.03707
    -0.57093
     0.02043
     0.34047
     0.26394
     0.04131
    -0.19524
    -0.32047
     0.00652
     0.25698
     0.71616
     1.05707
     0.75095
     0.77878
     1.00141
     1.75279
     2.12153
     1.74584
     1.53016
     1.64844
     1.14055
     1.18230
     1.00837
     1.06403
     1.05707
     0.75095
     0.54919
     0.34047
     0.34047
     0.21524
    -0.08392
    -0.17437
    -0.47353
    -0.66834
    -0.35526
    -0.31351
    -0.39004
    -0.32047
    -0.41092
    -0.34830
    -0.46657
    -0.18133
    -0.15350
     0.01348
    -0.03522
     0.02739
    -0.16045
     0.02043
    -0.04218
    -0.18133
    -0.24394
    -0.03522
     0.04131
    -0.02827
     0.07609
     0.09001
     0.02043
    -0.00044
     0.13175
     0.25002
     0.18045
     0.11088
    -0.00044
     0.13175
     0.02043
     0.02043
    -0.13263
     0.10392
    -0.04914
    -0.09784
     0.10392
    -0.16741
    -0.05610
    -0.21611
    -0.34830
    -0.23003
    -0.23003
    -0.23003
    -0.20220
    -0.20220
    -0.25090
    -0.27177
    -0.27177
    -0.18828
    -0.08392
    -0.35526
    -0.23003
    -0.17437
    -0.17437
    -0.16045
    -0.23698
    -0.10480
    -0.20220
    -0.23003
    -0.12567
     0.00652
    -0.04218
    -0.02131
    -0.20916
     0.00652
     0.09001
     0.12479
     0.22915
     0.25002
     0.32655
     0.30568
     0.43091
     0.34743
     0.55614
     0.18045
     0.33351
     0.41700
     0.52832
     0.34743
    -0.36222
    -0.39700
    -0.38309
    -0.51528
    -0.47353
    -0.39700
    -0.87705
    -1.27362
    -1.52408
    -1.53104
    -1.13447
    -1.38493
    -1.67714
    -1.60757
    -1.53104
    -1.51016
    -0.89793
    -2.04588
    -2.02500
    -1.45451
    -1.19013
    -0.60572
    -0.44570
    -0.27873
    -0.52919
    -0.29960
    -0.24394
     0.21524
     0.42396
     0.70920
     0.79269
     1.14055
     1.90585
     1.79454
     1.89194
     2.09370
     1.85020
     2.10066
     2.53201
     2.60854
     2.45548
     2.29546
     2.28155
     2.75464
     2.63637
     2.57375
     2.31633
     2.14936
     1.89194
     1.80150
     1.74584
     1.70409
     1.50233
     1.20317
     1.11273
     0.92488
     0.72312
     0.16654
     0.17349
     0.20828
     0.21524
     0.00652
    -0.08392
    -0.20916
    -0.24394
    -0.33439
    -0.48745
    -0.28569
    -0.39004
    -0.43875
    -0.15350
    -0.23698
    -0.21611
    -0.29960
    -0.09784
    -0.04218
    -0.02827
    -0.04914
    -0.12567
    -0.04914
     0.00652
     0.13871
     0.02739
     0.23611
     0.32655
     0.07609
     0.24307
     0.34047
     0.23611
     0.20132
    -0.04218
     0.11784
     0.27785
     0.34047
     0.01348
    -0.02827
     0.09001
     0.18045
    -0.00739
     0.13175
    -0.04914
    -0.12567
    -0.05610
     0.01348
     0.02739
    -0.16741
    -0.19524
    -0.25090
     0.02043
     0.07609
    -0.03522
    -0.22307
    -0.23698
    -0.16741
    -0.00739
     0.05522
     0.04826
    -0.09784
    -0.15350
     0.06218
     0.15958
     0.11088
    -0.01435
    -0.11871
     0.21524
     0.26394
     0.27785
     0.11784
     0.16654
     0.31960
     0.33351
     0.37526
     0.75791
     0.79965
     0.44483
     0.77878
     0.91097
     1.74584
     1.71801
     1.53016
     1.90585
     1.64148
     1.23796
     0.84835
     0.47961
     0.67442
     0.89705
     0.89009
     0.70225
     0.52832
     0.14567
     0.04826
     0.11088
     0.52832
     0.50744
     0.02739
    -0.26481
    -0.50136
    -0.36917
     0.15958
     0.68138
     0.89705
     0.86226
     0.75791
     0.31960
     0.40308
     0.14567
    -0.05610
     0.06914
    -0.05610
    -0.23003
    -0.52223
    -0.63355
    -0.45266
    -0.39700
    -0.43179
    -0.70312
    -0.80748
    -0.68921
    -0.73791
    -0.70312
    -0.57093
    -0.68921
    -0.78661
    -0.67529
    -0.48745
    -0.40396
    -0.55702
    -0.60572
    -0.52919
    -0.11175
     0.02739
    -0.04914
    -0.20220
    -0.21611
    -0.17437
     0.10392
     0.39613
     0.34047
     0.17349
     0.30568
     0.45179
     0.73008
     0.77182
     0.63963
     0.45179
     0.59093
     0.93184
     1.06403
     1.02924
     1.00837
     1.08490
     0.92488
     1.09185
     1.47450
     1.13360
     1.05707
     1.02228
     1.06403
     0.90401
     0.74399
     0.73008
     0.64659
     0.63267
     0.59093
     0.32655
     0.15958
     0.06218
     0.03435
     0.09001
     0.12479
    -0.17437
    -0.42483
    -0.20220
    -0.18828
    -0.23698
    -0.23698
    -0.34830
    -0.24394
    -0.13263
    -0.06305
    -0.18828
    -0.25786
    -0.40396
    -0.22307
    -0.25786
     0.13175
    -0.07001
    -0.27873
    -0.11871
    -0.08392
     0.03435
    -0.05610
    -0.23003
    -0.22307
    -0.02827
     0.01348
    -0.02827
    -0.09088
    -0.28569
    -0.07001
    -0.09088
     0.13175
    -0.00044
    -0.36222
    -0.51528
    -0.48745
    -0.32047
    -0.16045
    -0.45962
    -0.66834
    -0.52223
    -0.55006
    -0.36222
    -0.48049
    -0.74487
    -0.66138
    -0.41092
     1.16838
     2.17023
     1.13360
     0.15958
     0.17349
     1.07098
     0.69529
     1.09881
     1.70409
     1.85020
     1.73192
     1.57886
     1.08490
     0.94575
     0.68833
     0.22915
     0.13175
     0.25002
     0.36830
    -0.11175
    -0.14654
    -0.29264
    -0.33439
    -0.39004
    -0.59181
    -0.47353
    -0.52919
    -0.38309
    -0.31351
    -0.36917
    -0.39004
    -0.46657
    -0.57093
    -0.33439
    -0.25090
    -0.63355
    -0.48049
    -0.59181
    -0.45266
    -0.50832
    -0.48049
    -0.62659
    -0.47353
    -0.59181
    -0.48049
    -0.26481
    -0.51528
    -0.39004
    -0.66138
    -0.26481
    -0.20220
    -0.18133
    -0.31351
    -0.31351
    -0.23698
     0.08305
    -0.19524
    -0.17437
    -0.18828
    -0.12567
    -0.07001
    -0.14654
    -0.14654
    -0.36222
    -0.25786
    -0.38309
    -0.18828
    -0.27177
    -0.51528
    -0.45962
    -0.34830
    -0.39700
    -0.47353
    -0.48745
    -0.59181
    -0.42483
    -0.28569
    -0.18133
    -0.11871
    -0.27873
    -0.33439
    -0.25786
     0.07609
     0.13871
    -0.01435
     0.13871
     0.15262
     0.43091
     0.41700
     0.42396
     0.45874
     0.33351
     0.38917
     0.50744
     0.47266
     0.65355
     0.73008
     0.44483
     0.70920
     0.94575
     0.78573
     0.52832
     0.38221
     0.36830
     0.41700
     0.30568
     0.12479
    -0.00739
    -0.09784
    -0.09088
    -0.18828
    -0.29264
    -0.26481
    -0.70312
    -0.89793
    -0.68921
    -0.65442
    -0.73095
    -0.69616
    -0.68921
    -0.43875
    -0.41787
    -0.27177
     0.09001
     0.21524
     0.31960
     0.34743
     0.59789
     0.59789
     0.81356
     0.95967
     1.46059
     1.30753
     1.10577
     1.02924
     1.26579
     1.29361
     0.96662
     0.77878
     0.66050
     0.72312
     0.83444
     0.60485
     0.47961
     0.88314
     1.32840
     0.61876
     0.13175
    -0.00739
     0.22915
     1.00141
     1.62756
     1.38406
     0.92488
     0.84139
     1.39797
     0.95271
     0.96662
     0.45179
     0.40308
     0.24307
     0.22220
    -0.13263
    -0.03522
     0.03435
    -0.33439
    -0.73791
    -0.94663
    -0.84227
    -0.99533
    -1.22492
    -1.05794
    -0.90488
    -0.73791
    -0.66138
    -0.86314
    -0.83531
    -0.80748
    -0.88401
    -0.72399
    -0.59181
    -0.41092
    -0.52223
    -0.48745
    -0.65442
    -0.72399
    -0.65442
    -0.48049
    -0.57093
    -0.54310
    -0.40396
    -0.54310
    -0.46657
    -0.47353
    -0.35526
    -0.62659
    -0.21611
    -0.34134
    -0.45266
    -0.29960
    -0.41787
    -0.44570
    -0.41787
    -0.43875
    -0.42483
    -0.27177
    -0.32743
    -0.48049
    -0.55006
    -0.27873
    -0.30656
    -0.55702
    -0.36222
    -0.18828
    -0.32047
    -0.26481
    -0.27873
    -0.20220
    -0.20916
    -0.26481
    -0.20916
    -0.20220
    -0.08392
    -0.18828
    -0.21611
    -0.04218
    -0.02131
    -0.11871
    -0.09784
     0.00652
    -0.03522
    -0.06305
    -0.16741
    -0.04914
    -0.02827
    -0.14654
     0.02043
    -0.02131
     0.10392
     0.00652
     0.00652
     0.03435
    -0.15350
    -0.04914
    -0.21611
     0.08305
    -0.02131
    -0.03522
     0.02043
    -0.03522
     0.11088
    -0.13263
    -0.12567
     0.06914
     0.07609
     0.04826
    -0.10480
    -0.04218
    -0.00739
     0.15262
    -0.05610
     0.12479
     0.12479
     0.02739
     0.25002
     0.22220
     0.13175
    -0.16741
    -0.02827
     0.03435
     0.25698
     0.28481
    -0.04914
    -0.04218
    -0.05610
     0.27090
     0.23611
     0.50049
     0.57702
     0.21524
     0.27785
     0.38917
     0.59789
     0.43787
     0.23611
     0.54919
     0.89705
     0.75095
     0.43091
     0.74399
     0.13175
     1.05011
     1.59973
     0.76486
     0.09696
    -1.00924
    -1.07881
    -0.71008
    -0.18133
    -0.05610
    -0.48049
    -0.73095
    -0.96750
    -1.11360
    -0.91880
    -0.61268
    -0.67529
    -0.54310
    -0.33439
    -0.39700
     0.09001
     0.48657
     0.41004
     0.76486
     1.03620
     1.09881
     1.22404
     1.06403
     1.16838
     1.34232
     1.29361
     1.03620
     0.86226
     0.68833
     0.86226
     0.64659
     0.77878
     0.59093
     0.42396
     0.31960
     0.63267
     0.46570
     0.18741
     0.00652
     0.04826
     0.17349
     0.20132
    -0.10480
    -0.15350
    -0.16045
    -0.09784
    -0.04914
    -0.10480
    -0.00739
    -0.30656
    -0.26481
    -0.00739
    -0.07697
    -0.18133
    -0.39004
    -0.25786
    -0.14654
     0.08305
    -0.14654
    -0.10480
    -0.30656
    -0.15350
    -0.11175
    -0.17437
     0.09696
    -0.05610
    -0.18828
    -0.01435
     0.13871
     0.18741
    -0.13263
    -0.02827
     0.20132
     0.30568
     0.38221
     0.27785
     0.32655
     0.17349
     0.26394
     0.24307
     0.54919
     0.50049
     0.21524
     0.46570
     0.51440
     0.59093
     0.47961
     0.27785
     0.31264
     0.44483
     0.57006
     0.52832
     0.30568
     0.43091
     0.43787
     0.36134
     0.50049
     0.44483
     0.35438
     0.24307
     0.53527
     0.48657
     0.33351
     0.22220
     0.32655
     0.35438
     0.52832
     0.50744
     0.53527
     0.41700
     0.38221
     0.49353
     0.47961
     0.63963
     0.48657
     0.47266
     0.64659
     0.69529
     0.66746
     0.42396
     0.46570
     0.52832
     0.61876
     0.72312
     0.71616
     0.59789
     0.43091
     0.53527
     0.52832
     0.83444
     0.59789
     0.42396
     0.58397
     0.68833
     0.91792
     0.68833
     0.55614
     0.45874
     0.71616
     0.61876
     0.69529
     0.55614
     0.59093
     0.68138
     0.54919
     0.88314
     0.86226
     0.53527
     0.61180
     0.75095
     0.98750
     1.27274
     1.75279
     2.34416
     2.63637
     2.98423
     3.10946
     3.15121
     1.96151
    -0.58485
    -2.10153
    -2.26851
    -2.42852
    -1.90673
    -1.60061
    -1.71888
    -2.85292
    -3.56256
    -4.87053
    -5.69148
    -5.49668
    -5.05142
    -4.66181
    -4.33482
    -3.45124
    -2.69290
    -1.78150
    -1.14143
    -0.20916
     0.02739
     0.28481
     0.63963
     0.84139
     1.06403
     0.95271
     0.94575
     0.85531
     1.10577
     1.12664
     1.03620
     1.02924
     0.88314
     1.05011
     0.86922
     1.20317
     1.21013
     1.04315
     0.92488
     1.07794
     1.25883
     1.22404
     1.02924
     1.17534
     1.23796
     1.27274
     1.23100
     1.14055
     1.23100
     0.95967
     1.14055
     1.11968
     1.25187
     0.89705
     0.98054
     0.91097
     0.92488
     0.92488
     0.66050
     0.72312
     0.67442
     0.79965
     0.73008
     0.73703
     0.44483
     0.44483
     0.36134
     0.47961
     0.78573
     0.58397
     0.16654
     0.28481
     0.40308
     0.52136
     0.19437
     0.29873
     0.30568
     0.38917
     0.31960
     0.46570
     0.29873
     0.21524
     0.30568
     0.22220
     0.43091
     0.45179
     0.06914
     0.23611
     0.38221
     0.38221
     0.40308
     0.36134
     0.11088
     0.19437
     0.29873
     0.28481
     0.29873
     0.25698
     0.13871
     0.09001
     0.31264
     0.36134
     0.12479
     0.25002
     0.18045
     0.15958
     0.20132
     0.08305
     0.16654
     0.15958
     0.27785
     0.25698
     0.19437
     0.25002
     0.29873
     0.09001
     0.17349
     0.38917
     0.36830
     0.04826
     0.28481
     0.17349
     0.29873
     0.11088
    -0.00044
     0.11784
     0.15262
     0.32655
     0.18045
     0.11088
    -0.02827
    -0.12567
    -0.20916
     0.11088
     0.13871
    -0.06305
    -0.04218
     0.11784
     0.12479
     0.15958
     0.17349
     0.11088
     0.13871
     0.58397
     1.02924
     1.25187
     1.25883
     0.73008
     0.30568
     1.59278
     1.93368
     1.24491
     0.83444
    -1.30145
    -3.63909
    -4.23742
    -3.07555
    -1.50321
    -2.97119
    -4.63398
    -5.30883
    -5.05837
    -5.21839
    -5.50364
    -5.82367
    -5.35058
    -4.37656
    -3.73649
    -3.47212
    -2.83900
    -1.79541
    -0.96750
    -0.57093
     0.01348
     0.61180
     0.85531
     1.03620
     0.98054
     1.16838
     0.95271
     0.80661
     0.89009
     1.08490
     0.86922
     0.47266
     0.34743
     0.15958
     0.42396
     0.29873
     0.25698
     0.13871
     0.13871
     0.17349
     0.31264
     0.25002
     0.05522
     0.03435
     0.07609
     0.25698
     0.32655
     0.06218
     0.22220
     0.16654
     0.24307
     0.12479
     0.16654
     0.23611
     0.27785
     0.28481
     0.27090
     0.37526
     0.41700
     0.35438
     0.11784
     0.33351
     0.54919
     0.68138
     0.58397
     0.50049
     0.57006
     0.51440
     0.47266
     0.43091
     0.47266
     0.40308
     0.45874
     0.36830
     0.30568
     0.13175
    -0.02131
     0.08305
     0.13175
    -0.06305
    -0.25786
    -0.25090
    -0.29264
    -0.34830
    -0.40396
    -0.41787
    -0.39004
    -0.44570
    -0.27873
    -0.37613
    -0.25786
    -0.37613
    -0.39700
    -0.50136
    -0.23003
    -0.21611
    -0.25786
    -0.15350
    -0.21611
    -0.12567
    -0.20916
    -0.20220
    -0.10480
    -0.27177
    -0.11175
    -0.32743
    -0.22307
    -0.19524
    -0.27873
    -0.52223
    -0.18133
    -0.16045
    -0.25090
    -0.21611
    -0.25090
    -0.39004
    -0.31351
    -0.31351
    -0.27177
    -0.13263
    -0.22307
    -0.37613
    -0.23698
    -0.09088
    -0.11175
    -0.29264
    -0.23003
    -0.07697
    -0.20220
    -0.11871
    -0.10480
     0.10392
     0.17349
     0.22915
     0.41700
     0.52136
     0.70225
     1.24491
     1.41885
     1.81541
     2.18415
     2.22589
     1.73192
     1.59973
     1.82237
     1.12664
     0.87618
     0.66050
     0.92488
     0.59789
     0.25698
    -0.55702
    -1.64235
    -2.19893
    -2.94336
    -2.71377
    -2.40765
    -1.76758
    -2.07370
    -2.23372
    -2.16415
    -2.26155
    -1.76063
    -1.72584
    -1.16230
    -0.71008
    -0.52223
    -0.04218
     0.13175
     0.29177
     0.10392
     0.28481
     0.21524
     0.10392
    -0.17437
    -0.16741
    -0.07697
    -0.25090
    -0.40396
    -0.45266
    -0.50832
    -0.52223
    -0.57093
    -0.40396
    -0.39004
    -0.41787
    -0.64746
    -0.64746
    -0.46657
    -0.42483
    -0.40396
    -0.52919
    -0.39004
    -0.40396
    -0.43875
    -0.27177
    -0.25786
    -0.36222
    -0.50136
    -0.20916
    -0.11175
    -0.16045
    -0.11175
    -0.25090
    -0.18133
    -0.26481
    -0.00044
    -0.13958
     0.02739
     0.01348
    -0.04914
     0.15958
     0.22220
     0.29873
     0.09696
     0.07609
     0.27090
     0.43091
     0.43787
     0.38917
     0.43787
     0.40308
     0.68833
     0.18741
     0.54919
     0.25698
     0.29873
     0.12479
     0.29177
     0.15958
     0.12479
    -0.09784
    -0.04914
     0.02043
    -0.04914
    -0.20916
    -0.29264
    -0.39004
    -0.21611
    -0.37613
    -0.27177
    -0.24394
    -0.40396
    -0.42483
    -0.41092
    -0.41092
    -0.32743
    -0.57093
    -0.28569
    -0.37613
    -0.19524
    -0.29960
    -0.41092
    -0.36222
    -0.17437
    -0.35526
    -0.36222
    -0.14654
    -0.27873
    -0.13958
    -0.16045
    -0.02131
     0.01348
    -0.14654
     0.04131
    -0.03522
     0.04131
     0.09696
    -0.00739
    -0.09784
     0.02043
     0.06218
    -0.03522
     0.17349
     0.25698
     0.15958
     0.35438
     0.55614
     0.73008
     0.60485
     0.59789
     0.89009
     1.78758
     2.51114
     2.68507
     3.04685
     2.87987
     1.94760
     2.19110
     1.95456
     2.44852
     2.24676
     1.41885
     0.03435
    -0.08392
    -0.21611
    -1.51016
    -2.20589
    -2.21285
    -2.04588
    -1.92760
    -3.09642
    -3.38167
    -3.17991
    -3.00598
    -2.99206
    -2.87379
    -2.51201
    -2.02500
    -1.47538
    -1.04403
    -0.61963
    -0.57789
    -0.44570
    -0.32047
    -0.36917
    -0.32047
    -0.25090
    -0.50136
    -0.69616
    -0.61963
    -0.57093
    -0.35526
    -0.54310
    -0.66138
    -0.55702
    -0.52919
    -0.49440
    -0.51528
    -0.46657
    -0.55702
    -0.43179
    -0.32047
    -0.36917
    -0.38309
    -0.37613
    -0.28569
    -0.34830
     0.00652
    -0.11175
    -0.31351
    -0.13958
    -0.05610
     0.08305
     0.03435
    -0.26481
    -0.00739
    -0.01435
     0.16654
     0.04131
    -0.11871
    -0.05610
    -0.20916
    -0.16741
     0.11088
     0.12479
    -0.09088
     0.01348
     0.20828
     0.19437
     0.07609
     0.14567
     0.02043
     0.20132
     0.30568
     0.50049
     0.22220
     0.29177
     0.42396
     0.38221
     0.42396
     0.56310
     0.42396
     0.19437
     0.26394
     0.32655
     0.42396
     0.16654
     0.11088
     0.10392
     0.28481
     0.23611
     0.11784
     0.06914
    -0.20916
     0.02739
    -0.19524
     0.11088
    -0.18828
    -0.29264
    -0.31351
    -0.21611
    -0.04218
    -0.21611
    -0.31351
    -0.29960
    -0.29960
    -0.18828
    -0.13263
    -0.22307
    -0.16741
    -0.14654
    -0.13263
     0.18045
     0.36830
     0.02739
    -0.03522
     0.05522
     0.36830
     0.29177
     0.22915
     0.09696
     0.24307
     0.41700
     0.27090
     0.38221
     0.29873
     0.47266
     0.40308
     0.63267
     0.70920
     0.69529
     1.00141
     1.23100
     1.66931
     2.26763
     2.14240
     1.96847
     1.37710
     1.89194
     1.65539
     1.30753
     1.34927
     1.37710
     1.04315
     0.50744
     0.35438
    -0.35526
    -1.51016
    -1.93456
    -1.62148
    -1.51016
    -1.14839
    -1.73280
    -2.17806
    -2.47723
    -1.80933
    -1.96239
    -1.98326
    -1.77454
    -1.44059
    -1.32928
    -0.86314
    -0.58485
    -0.41092
    -0.73791
    -0.53615
    -0.42483
    -0.26481
    -0.30656
    -0.46657
    -0.37613
    -0.17437
    -0.10480
     0.01348
    -0.00739
    -0.21611
    -0.21611
     0.09696
     0.47266
     0.08305
     0.12479
     0.15958
     0.15958
     0.29177
     0.41004
     0.34047
     0.20828
     0.43787
     0.38917
     0.42396
     0.27090
    -0.04914
    -0.01435
     0.09001
     0.26394
     0.13871
    -0.14654
    -0.23698
    -0.31351
    -0.38309
    -0.33439
    -0.55702
    -0.57789
    -0.59876
    -0.48049
    -0.41092
    -0.29264
    -0.42483
    -0.29264
    -0.15350
     0.31960
     0.02043
    -0.00044
     0.13175
     0.24307
     0.34743
     0.46570
     0.35438
     0.47266
     0.34047
     0.40308
     0.53527
     0.36134
     0.26394
     0.09696
    -0.03522
     0.29177
     0.25698
     0.08305
     0.16654
     0.09001
     0.10392
     0.14567
     0.08305
    -0.07697
     0.06218
    -0.02131
     0.06218
    -0.03522
     0.01348
    -0.08392
    -0.20220
    -0.02131
     0.09001
    -0.09088
    -0.15350
    -0.39004
    -0.25786
    -0.23003
    -0.19524
    -0.27177
    -0.39004
    -0.35526
    -0.36222
    -0.25090
    -0.40396
    -0.48049
    -0.48745
    -0.57093
    -0.32743
    -0.22307
    -0.55006
    -0.45266
    -0.56398
    -0.25090
    -0.25090
    -0.33439
    -0.34830
    -0.25090
    -0.25786
    -0.16045
    -0.21611
    -0.04914
    -0.07001
    -0.34830
     0.10392
     0.24307
    -0.09784
     0.11784
     0.04826
     0.10392
     0.13871
     0.07609
     0.26394
     0.23611
     0.46570
     0.85531
     1.37014
     1.80150
     2.03804
     2.71986
     3.90259
     4.58440
     4.88357
     4.98793
     3.67996
     1.27274
    -0.19524
    -0.27177
     0.22915
    -0.30656
    -0.25090
    -0.70312
    -2.33112
    -3.06859
    -3.71562
    -4.95401
    -5.72627
    -5.66366
    -5.32275
    -5.28101
    -4.54353
    -3.70171
    -2.76943
    -2.12240
    -1.62148
    -1.07186
    -0.68921
    -0.42483
    -0.05610
     0.00652
     0.20828
     0.15958
    -0.00739
     0.32655
     0.34743
     0.16654
     0.19437
     0.12479
     0.17349
     0.20132
     0.13175
     0.27785
     0.41700
     0.31264
     0.36134
     0.38917
     0.51440
     0.59093
     0.22220
     0.57006
     0.52832
     0.61180
     0.47961
     0.58397
     0.36830
     0.44483
     0.44483
     0.52832
     0.42396
     0.47266
     0.32655
     0.31960
     0.54223
     0.30568
     0.29873
     0.34047
     0.48657
     0.37526
     0.35438
     0.48657
     0.53527
     0.36830
     0.34743
     0.48657
     0.55614
     0.40308
     0.50744
     0.32655
     0.43091
     0.29177
     0.29873
     0.23611
     0.32655
     0.31960
     0.13175
     0.20132
     0.07609
     0.09001
    -0.09088
    -0.07001
     0.13175
     0.01348
    -0.07001
    -0.16045
    -0.12567
    -0.17437
    -0.04914
    -0.14654
    -0.08392
    -0.16741
    -0.25786
    -0.09784
    -0.11175
    -0.21611
    -0.16741
    -0.36917
    -0.23003
    -0.11871
    -0.25090
    -0.23003
    -0.36222
    -0.25786
    -0.28569
    -0.25786
    -0.18828
    -0.13958
    -0.29960
    -0.19524
    -0.16045
    -0.16741
    -0.15350
    -0.29960
    -0.16741
    -0.06305
    -0.12567
    -0.03522
    -0.06305
    -0.09088
    -0.13958
    -0.29264
    -0.24394
    -0.04914
    -0.02827
    -0.11871
     0.01348
    -0.27873
    -0.04914
    -0.31351
    -0.16741
    -0.11871
    -0.06305
    -0.11175
    -0.14654
    -0.23698
    -0.11175
    -0.09784
    -0.28569
    -0.02131
    -0.01435
    -0.15350
     0.02739
     0.04131
     0.06218
    -0.01435
    -0.00044
     0.13871
     0.37526
     0.59789
     0.51440
     0.38221
     0.45874
     0.66746
     0.84835
     1.13360
     1.39102
     1.08490
     1.30057
     1.75279
     2.14936
     2.48331
     2.02413
     0.67442
     0.41004
     0.11784
     0.11088
    -0.64051
    -1.96934
    -3.58343
    -3.73649
    -2.86683
    -2.92945
    -3.41646
    -3.44429
    -4.07044
    -4.41830
    -4.52962
    -4.43222
    -3.97304
    -3.33297
    -2.63029
    -1.82324
    -1.21796
    -0.80748
    -0.14654
     0.29873
     0.55614
     0.53527
     0.61876
     0.61180
     0.71616
     0.86922
     0.80661
     0.72312
     0.48657
     0.65355
     0.63963
     0.89009
     0.75791
     0.70225
     0.68833
     0.59093
     0.42396
     0.66746
     0.69529
     0.42396
     0.49353
     0.68833
     0.63267
     0.58397
     0.36134
     0.44483
     0.43787
     0.65355
     0.59789
     0.36134
     0.38221
     0.43787
     0.41004
     0.43787
     0.58397
     0.29177
     0.41004
     0.41004
     0.47961
     0.35438
     0.22220
     0.20132
     0.36830
     0.38221
     0.27785
     0.42396
     0.09696
     0.28481
     0.20828
     0.27785
     0.35438
     0.23611
     0.10392
     0.20132
     0.18741
     0.27090
    -0.16045
     0.06914
     0.17349
     0.22220
     0.11088
     0.22220
     0.09696
     0.02739
     0.13175
     0.04826
     0.29873
     0.24307
    -0.00739
     0.18741
     0.31960
     0.37526
     0.41004
     0.04131
     0.29177
     0.34743
     0.45874
     0.47266
     0.20828
     0.32655
     0.50049
     0.34743
     0.65355
     0.61876
     0.37526
     0.45179
     0.44483
     0.62572
     0.51440
     0.40308
     0.44483
     0.44483
     0.52136
     0.54919
     0.42396
     0.36134
     0.31264
     0.33351
     0.46570
     0.52136
     0.39613
     0.23611
     0.38917
     0.36134
     0.46570
     0.34047
     0.29873
     0.41700
     0.47961
     0.55614
     0.37526
     0.39613
     0.36134
     0.43091
     0.37526
     0.64659
     0.52832
     0.42396
     0.52832
     0.69529
     0.81356
     0.70225
     0.61180
     0.68833
     0.89009
     0.95271
     0.98054
     1.11968
     0.83444
     1.10577
     1.29361
     1.71105
     1.75279
     1.82237
     1.83628
     1.84324
     1.75279
     1.45363
     0.93879
     0.27785
    -0.73791
    -2.24068
    -2.83205
    -2.72073
    -3.03381
    -4.47396
    -5.29492
    -4.89836
    -4.56441
    -5.00967
    -4.66877
    -4.34873
    -4.15393
    -4.11914
    -3.86172
    -3.11729
    -1.96934
    -0.69616
     0.21524
     1.05707
     1.51625
     1.66931
     1.84324
     1.89194
     2.12849
     2.03109
     1.45363
     1.47450
     1.48146
     1.40493
     1.00837
     0.89705
     0.86922
     0.77878
     0.87618
     0.70920
     0.74399
     0.53527
     0.46570
     0.48657
     0.79965
     0.64659
     0.41004
     0.50744
     0.63267
     0.71616
     0.50049
     0.54919
     0.55614
     0.72312
     0.88314
     0.75791
     0.70225
     0.74399
     0.72312
     0.60485
     0.78573
     0.93879
     0.69529
     0.55614
     0.62572
     0.70920
     0.74399
     0.50744
     0.39613
     0.46570
     0.46570
     0.55614
     0.47961
     0.43091
     0.25698
     0.16654
     0.36134
     0.58397
     0.27785
     0.15262
     0.23611
     0.27785
     0.29177
     0.18741
     0.20132
     0.12479
     0.18045
     0.22915
     0.17349
     0.17349
    -0.03522
    -0.18133
    -0.12567
     0.20132
     0.19437
    -0.17437
    -0.19524
    -0.07697
     0.12479
    -0.02827
    -0.16741
    -0.16741
    -0.07697
    -0.07001
    -0.01435
     0.03435
    -0.13958
    -0.18133
    -0.26481
     0.02043
     0.16654
    -0.06305
    -0.09784
    -0.01435
    -0.00739
     0.01348
    -0.18133
    -0.05610
    -0.11175
    -0.11175
    -0.04218
    -0.07697
     0.01348
    -0.04218
    -0.44570
    -0.22307
    -0.02131
    -0.20916
    -0.41787
    -0.27177
    -0.49440
    -0.32743
    -0.36917
    -0.32743
    -0.45266
    -0.47353
    -0.34830
    -0.52223
    -0.52919
    -0.59181
    -0.65442
    -0.72399
    -0.50832
    -0.51528
    -0.63355
    -0.68225
    -0.54310
    -0.60572
    -0.63355
    -0.55702
    -0.50832
    -0.34134
    -0.26481
    -0.18828
     0.00652
     0.38221
     0.64659
     0.85531
     1.57886
     1.65539
     2.05891
     2.62245
     3.11642
     2.94249
     2.17719
     1.25883
     0.70920
     0.89705
     1.82237
     0.75095
    -1.34319
    -1.82324
    -2.08066
    -3.18687
    -3.27731
    -2.76247
    -2.51201
    -2.76943
    -3.54865
    -3.86172
    -3.63909
    -3.27035
    -2.60941
    -1.62148
    -0.88401
    -0.36222
     0.03435
     0.74399
     0.71616
     0.64659
     0.80661
     0.98054
     1.02228
     0.82052
     0.60485
     0.55614
     0.48657
     0.24307
     0.05522
     0.04826
    -0.21611
    -0.22307
    -0.16741
    -0.13958
    -0.27873
    -0.32743
    -0.55702
    -0.13958
    -0.25786
    -0.35526
    -0.25786
    -0.26481
    -0.09088
    -0.09784
     0.04826
     0.11784
     0.19437
     0.38917
     0.46570
     0.30568
     0.34047
     0.51440
     0.38917
     0.71616
     0.77878
     0.80661
     0.73703
     0.59093
     0.16654
     0.57702
     0.53527
     0.57006
     0.38917
     0.34047
     0.26394
     0.22220
     0.15958
     0.04131
    -0.20916
    -0.08392
    -0.10480
    -0.06305
    -0.23698
    -0.20220
    -0.07697
    -0.29960
    -0.31351
    -0.16741
    -0.11175
    -0.17437
    -0.09784
    -0.11175
    -0.05610
    -0.07697
    -0.12567
    -0.20220
    -0.00739
     0.11784
    -0.00044
     0.02043
     0.04826
    -0.08392
     0.02739
    -0.09784
    -0.11175
     0.00652
    -0.04914
    -0.18133
    -0.20220
    -0.09088
    -0.17437
    -0.24394
    -0.10480
    -0.25090
    -0.36917
    -0.17437
    -0.31351
    -0.31351
    -0.32743
    -0.43179
    -0.31351
    -0.27873
    -0.29960
    -0.37613
    -0.43875
    -0.28569
    -0.32743
    -0.44570
    -0.33439
    -0.20916
    -0.26481
    -0.27177
    -0.23003
    -0.28569
    -0.27873
     0.03435
     1.49538
     0.36134
    -0.57093
    -0.43875
    -0.33439
     0.22220
     0.38917
     0.25002
     0.15958
     0.31264
     0.24307
     0.18045
     0.47266
     0.35438
     0.57702
     0.73703
     0.75791
     1.27274
     2.15632
     2.94249
     3.26252
     3.44341
     2.25372
     2.01021
     1.82932
     2.25372
     2.70594
     1.68322
    -0.06305
    -0.68225
    -0.57093
    -1.67018
    -2.35895
    -2.69290
    -2.04588
    -2.08762
    -3.00598
    -3.68083
    -3.09642
    -2.93641
    -3.07555
    -2.61637
    -1.91369
    -1.46146
    -0.79357
    -0.27177
     0.13871
     0.44483
     0.51440
     0.57006
     0.48657
     0.55614
     0.50049
     0.29873
     0.22220
     0.14567
     0.04131
     0.09001
     0.09001
    -0.06305
    -0.08392
     0.13175
     0.06914
     0.00652
    -0.33439
     0.01348
    -0.05610
     0.06218
    -0.04914
    -0.05610
    -0.15350
    -0.13263
    -0.04218
    -0.02131
     0.19437
     0.04826
    -0.13263
     0.04826
    -0.01435
    -0.00044
    -0.10480
    -0.16045
     0.18045
     0.35438
     0.49353
     0.32655
     0.36134
     0.41700
     0.57702
     0.57006
     0.84139
     0.91097
     0.84139
     1.05011
     1.21013
     1.18926
     0.89705
     0.83444
     1.07098
     1.13360
     1.10577
     0.95967
     0.93184
     0.78573
     0.80661
     0.61180
     0.73703
     0.63267
     0.45874
     0.43091
     0.43787
     0.38917
     0.10392
    -0.11871
    -0.00739
    -0.01435
     0.07609
    -0.01435
    -0.38309
    -0.48049
    -0.68921
    -0.53615
    -0.44570
    -0.29264
    -0.40396
    -0.55702
    -0.52223
    -0.43875
    -0.33439
    -0.45266
    -0.45962
    -0.35526
    -0.13958
    -0.00044
    -0.02827
    -0.09784
    -0.10480
     0.02043
     0.01348
     0.22915
     0.22220
    -0.02827
     0.12479
     0.12479
     0.16654
     0.14567
    -0.02131
     0.14567
     0.28481
     0.24307
     0.18741
     0.13871
     0.15262
     0.17349
    -0.03522
     0.26394
     0.34743
     0.09001
     0.20132
     0.15958
     0.38917
     0.34047
     0.04826
     0.26394
     0.20132
     0.40308
     0.45179
     0.43787
     0.32655
     0.54223
     0.49353
     0.97358
     1.18230
     1.16143
     1.11968
     1.66931
     2.37895
     2.76160
     3.01206
     2.71290
     1.92673
     2.23980
     1.83628
     1.83628
     1.77367
     0.75791
    -0.38309
    -0.61963
    -0.78661
    -1.48929
    -2.14328
    -0.67529
    -1.09969
    -2.28938
    -2.99206
    -2.81813
    -2.37982
    -2.24764
    -2.03892
    -1.45451
    -1.05099
    -0.79357
    -0.29960
     0.06218
     0.64659
     0.50049
     0.27785
     0.30568
     0.52832
     0.35438
     0.31264
     0.21524
     0.15262
     0.23611
     0.29177
     0.34743
     0.20132
     0.05522
    -0.01435
     0.09696
     0.19437
     0.29177
     0.03435
    -0.25786
    -0.01435
    -0.00739
     0.12479
    -0.23003
    -0.27873
    -0.19524
    -0.00739
    -0.00739
    -0.18828
    -0.25786
    -0.27873
    -0.36222
    -0.24394
     0.04131
    -0.07001
    -0.13263
     0.06914
     0.29177
     0.30568
     0.26394
     0.29873
     0.36830
     0.57702
     0.41004
     0.60485
     0.79269
     0.62572
     0.81356
     0.82052
     1.14055
     0.81356
     0.63963
     0.67442
     0.82052
     0.70225
     0.81356
     0.45179
     0.48657
     0.59789
     0.79965
     0.68833
     0.38221
     0.31264
     0.27785
     0.25002
     0.56310
     0.41004
     0.22915
     0.03435
     0.17349
     0.34047
     0.26394
     0.03435
     0.02043
     0.09696
     0.18045
     0.31960
     0.18045
    -0.04218
    -0.06305
    -0.19524
     0.09696
     0.37526
    -0.02131
    -0.18133
    -0.00739
     0.19437
     0.04826
    -0.08392
    -0.03522
    -0.10480
    -0.11175
    -0.01435
    -0.03522
    -0.13958
    -0.16741
    -0.14654
    -0.20916
     0.11088
    -0.09088
    -0.23003
    -0.23003
    -0.13263
    -0.02827
    -0.06305
    -0.07697
    -0.16045
    -0.04218
     0.12479
    -0.00044
     0.18741
    -0.07697
     0.03435
    -0.12567
     0.20828
     0.20132
     0.09001
    -0.02131
     0.09696
     0.23611
     0.25698
     0.06914
     0.13175
     0.13871
     0.33351
     0.36830
     0.42396
     0.45874
     0.42396
     0.47961
     0.98750
     1.13360
     1.01532
     1.22404
     1.59973
     2.04500
     2.16327
     2.27459
     1.34927
     1.10577
     0.62572
     0.45874
     0.61180
    -0.73791
    -1.91369
    -2.34504
    -2.06675
    -2.15023
    -2.65811
    -2.01805
    -2.15023
    -3.00598
    -3.43037
    -3.29123
    -2.90162
    -2.60246
    -2.33808
    -1.46146
    -0.84922
    -0.56398
    -0.33439
    -0.25090
     0.09696
     0.25002
     0.15958
    -0.02827
    -0.18133
    -0.27873
    -0.31351
    -0.42483
    -0.54310
    -0.52223
    -0.80052
    -0.64746
    -0.66834
    -0.61963
    -0.64746
    -0.58485
    -0.80748
    -0.50832
    -0.41787
    -0.73095
    -0.47353
    -0.32047
    -0.35526
    -0.25786
    -0.19524
    -0.30656
    -0.19524
    -0.13263
     0.06914
     0.06914
     0.15958
    -0.03522
    -0.12567
     0.17349
     0.42396
     0.37526
     0.36830
     0.24307
     0.31960
     0.50049
     0.38917
     0.35438
     0.50744
     0.61876
     0.41004
     0.47961
     0.50049
     0.48657
     0.31264
     0.17349
     0.38917
     0.38917
     0.25002
     0.31264
     0.07609
     0.27785
     0.16654
    -0.00044
     0.04826
    -0.13263
     0.15958
    -0.00739
     0.02739
    -0.04914
    -0.00739
    -0.25786
    -0.00739
     0.12479
    -0.17437
    -0.11871
    -0.17437
    -0.20916
    -0.11871
    -0.28569
    -0.11175
    -0.19524
    -0.14654
    -0.35526
    -0.25090
    -0.18133
    -0.33439
    -0.57789
    -0.38309
    -0.29264
    -0.33439
    -0.41787
    -0.50136
    -0.43875
    -0.43179
    -0.48745
    -0.38309
    -0.39700
    -0.43875
    -0.43179
    -0.52223
    -0.34830
    -0.37613
    -0.49440
    -0.54310
    -0.25090
    -0.37613
    -0.41092
    -0.25786
    -0.36917
    -0.26481
    -0.34134
    -0.34830
    -0.06305
    -0.06305
     0.02739
    -0.12567
    -0.13263
    -0.12567
     0.15958
    -0.00739
     0.04131
     0.19437
     0.13175
     0.27785
     0.26394
     0.27090
     0.27090
     0.40308
     0.78573
     0.68138
     0.95967
     1.03620
     0.68138
     0.94575
     0.72312
     0.59789
     0.87618
     0.52832
    -1.55887
    -1.89281
    -2.28242
    -1.92064
    -2.58158
    -5.46189
    -6.03239
    -4.70355
    -3.96608
    -3.86868
    -3.49299
    -3.68779
    -3.95912
    -4.20959
    -4.00087
    -3.08947
    -1.88586
    -1.05099
    -0.21611
     0.66050
     1.17534
     1.41189
     1.54408
     1.78062
     1.88498
     1.69018
     1.46059
     1.28666
     1.19621
     1.05707
     0.76486
     0.83444
     0.71616
     0.68138
     0.59789
     0.55614
     0.53527
     0.37526
     0.49353
     0.55614
     0.45874
     0.37526
     0.38917
     0.46570
     0.58397
     0.51440
     0.35438
     0.71616
     0.63963
     0.45874
     0.61876
     0.57702
     0.50744
     0.44483
     0.45874
     0.55614
     0.72312
     0.64659
     0.46570
     0.43091
     0.45179
     0.80661
     0.45179
     0.55614
     0.65355
     0.66050
     0.52136
     0.73703
     0.70920
     0.73703
     0.57702
     0.80661
     0.84139
     0.88314
     0.88314
     0.70920
     0.76486
     0.81356
     0.68833
     0.55614
     0.86922
     0.68833
     0.59789
     0.61876
     0.61180
     0.67442
     0.52832
     0.40308
     0.58397
     0.65355
     0.51440
     0.38917
     0.27785
     0.49353
     0.60485
     0.31264
     0.63963
     0.52136
     0.34047
     0.54223
     0.57702
     0.47266
     0.37526
     0.18045
     0.45874
     0.35438
     0.57006
     0.37526
     0.35438
     0.44483
     0.38917
     0.31960
     0.50744
     0.29177
     0.26394
     0.27785
     0.56310
     0.36134
     0.25002
     0.17349
     0.27785
     0.18741
     0.41700
     0.20132
     0.04131
     0.02739
     0.09001
     0.11784
     0.29177
     0.13175
    -0.01435
    -0.00044
     0.32655
     0.18045
     0.15958
     0.09696
     0.11088
     0.41700
     0.43787
     0.63963
     0.65355
     0.59093
     0.73703
     1.15447
     1.44667
     1.89194
     2.23980
     2.33721
     2.22589
     1.85020
     2.39982
     1.99630
     0.98750
    -0.23003
    -2.57463
    -4.32786
    -4.64094
    -3.59039
    -3.08251
    -4.56441
    -6.42200
    -7.41689
    -7.30557
    -7.29861
    -6.80465
    -6.04631
    -5.33666
    -4.94010
    -4.48788
    -3.08251
    -1.92064
    -0.84227
    -0.01435
     0.87618
     1.43972
     2.01717
     2.00326
     2.34416
     2.44852
     2.01717
     1.85715
     1.62061
     1.58582
     1.14055
     0.87618
     0.75791
     0.90401
     0.86922
     0.79965
     0.59789
     0.50049
     0.45179
     0.50049
     0.61180
     0.68138
     0.57702
     0.50049
     0.58397
     0.69529
     0.77878
     0.54919
     0.47266
     0.66746
     0.70920
     0.75791
     0.54223
     0.40308
     0.24307
     0.26394
     0.20828
     0.30568
    -0.09784
    -0.04914
     0.10392
     0.20132
     0.22915
     0.04826
    -0.20916
    -0.16741
     0.01348
     0.36830
     0.30568
     0.21524
     0.29873
     0.28481
     0.37526
     0.61876
     0.60485
     0.46570
     0.36134
     0.34047
     0.52136
     0.45874
     0.15262
     0.20828
     0.24307
     0.22915
     0.19437
    -0.01435
    -0.20220
    -0.29264
    -0.27873
    -0.24394
    -0.04218
    -0.29960
    -0.46657
    -0.35526
    -0.41092
    -0.38309
    -0.41092
    -0.57789
    -0.45962
    -0.44570
    -0.26481
    -0.31351
    -0.26481
    -0.38309
    -0.38309
    -0.33439
    -0.09088
    -0.00044
    -0.39700
    -0.23698
    -0.13263
    -0.07697
    -0.08392
    -0.20220
    -0.16741
    -0.02827
     0.17349
     0.06914
    -0.07001
    -0.23003
    -0.07001
    -0.23698
     0.13871
     0.11784
    -0.17437
    -0.12567
    -0.05610
    -0.24394
    -0.18828
    -0.48745
    -0.60572
    -0.47353
    -0.31351
    -0.50136
    -0.67529
    -0.82835
    -0.91880
    -1.21796
    -0.86314
    -0.83531
    -1.03707
    -1.22492
    -0.93271
    -0.94663
    -0.73095
    -0.80052
    -0.40396
    -0.12567
     0.23611
     0.77182
     0.83444
     0.77182
     1.49538
     2.20502
     2.60158
     3.01206
     1.35623
    -0.96054
    -1.58669
    -0.84922
     0.50744
    -0.38309
    -2.36591
    -4.27220
    -4.28612
    -4.08435
    -4.61311
    -4.41830
    -4.39743
    -4.43222
    -4.87053
    -4.87748
    -4.39743
    -3.89651
    -2.92945
    -2.15023
    -1.18317
    -0.59876
    -0.39700
     0.00652
     0.34743
     0.48657
     0.58397
     0.27785
     0.23611
     0.32655
    -0.30656
     0.26394
     0.57006
     0.04826
    -0.07001
    -0.27177
    -0.29960
    -0.20916
    -0.41092
    -0.18828
    -0.20916
    -0.27177
    -0.05610
    -0.19524
    -0.12567
    -0.25090
    -0.33439
    -0.06305
    -0.02827
    -0.11871
    -0.27873
    -0.21611
    -0.27177
    -0.12567
    -0.39004
    -0.41787
    -0.39004
    -0.41092
    -0.43179
    -0.46657
    -0.54310
    -0.52223
    -0.57789
    -0.64051
    -0.23698
    -0.29264
    -0.33439
    -0.31351
    -0.33439
    -0.23003
    -0.07697
    -0.20220
    -0.11871
    -0.07697
     0.08305
    -0.02827
     0.10392
    -0.02827
    -0.04914
    -0.36222
    -0.09088
     0.09696
    -0.23698
    -0.25090
    -0.42483
    -0.24394
    -0.26481
    -0.39700
    -0.37613
    -0.39700
    -0.37613
    -0.32047
    -0.31351
    -0.47353
    -0.45266
    -0.71704
    -0.41092
    -0.34134
    -0.29264
    -0.48049
    -0.50136
    -0.43179
    -0.48049
    -0.50832
    -0.49440
    -0.46657
    -0.52919
    -0.41787
    -0.45266
    -0.45962
    -0.40396
    -0.47353
    -0.43179
    -0.29264
    -0.33439
    -0.45962
    -0.29264
    -0.25786
    -0.43875
    -0.36917
    -0.35526
    -0.27177
    -0.31351
    -0.25786
    -0.27177
    -0.29960
    -0.36222
    -0.27873
    -0.49440
    -0.25090
    -0.25786
    -0.35526
    -0.24394
    -0.27177
    -0.30656
    -0.37613
    -0.34134
    -0.22307
    -0.24394
    -0.20220
    -0.13263
    -0.29960
    -0.25090
    -0.22307
    -0.41092
    -0.11871
     0.04131
     0.18741
     0.15958
     0.22915
     0.39613
     0.74399
     0.68138
     0.61876
     1.05011
     1.46755
     1.87803
     1.85715
     1.41189
     0.14567
    -0.61963
    -1.17622
    -0.58485
    -0.72399
    -2.64420
    -3.69475
    -3.58343
    -3.47907
    -3.99391
    -3.84085
    -3.13121
    -3.63213
    -4.16784
    -4.32786
    -3.81302
    -2.99206
    -2.65811
    -2.12240
    -1.06490
    -0.36222
     0.04826
     0.45179
     0.61180
     0.80661
     0.61180
     0.66050
     0.59789
     0.47961
     0.41004
     0.26394
     0.14567
     0.18741
     0.17349
    -0.04914
     0.14567
     0.02739
    -0.08392
     0.09001
     0.02043
    -0.11175
     0.05522
    -0.11175
     0.11784
     0.16654
     0.24307
     0.16654
     0.15958
     0.20828
     0.25002
    -0.00739
     0.09001
     0.20132
     0.14567
     0.12479
     0.04131
     0.09001
     0.00652
    -0.01435
    -0.04914
     0.15262
     0.06914
     0.15262
     0.09696
     0.00652
     0.01348
    -0.01435
    -0.06305
     0.23611
     0.25002
     0.15958
     0.29873
     0.27785
     0.20828
     0.00652
    -0.00044
     0.04826
     0.14567
     0.17349
    -0.06305
     0.06914
    -0.01435
     0.00652
    -0.18133
     0.08305
    -0.00044
    -0.00739
     0.07609
    -0.07697
    -0.05610
    -0.11871
    -0.10480
    -0.06305
     0.06218
    -0.01435
    -0.07001
    -0.16741
    -0.02827
    -0.09088
    -0.18133
     0.00652
    -0.08392
    -0.13263
    -0.16741
     0.06218
    -0.20916
    -0.22307
    -0.27873
    -0.12567
     0.02739
    -0.00044
    -0.19524
    -0.27873
    -0.04218
    -0.06305
    -0.23698
    -0.16741
    -0.03522
    -0.23003
    -0.14654
    -0.11175
    -0.15350
    -0.16045
    -0.39700
    -0.29264
    -0.15350
    -0.18133
    -0.19524
    -0.32047
    -0.27177
    -0.23003
    -0.40396
    -0.32047
    -0.25090
    -0.41092
    -0.45266
    -0.25090
    -0.21611
    -0.14654
    -0.27177
    -0.34134
    -0.10480
    -0.04914
     0.02043
     0.06218
     0.18741
     0.21524
     0.37526
     0.34047
     0.45179
     0.55614
     0.57702
     0.70920
     1.00141
     0.84139
    -0.06305
    -0.43875
    -0.79357
    -0.91880
    -0.93271
    -2.69290
    -5.00272
    -4.34177
    -3.22861
    -3.17295
    -2.58158
    -2.84596
    -3.49994
    -3.74345
    -4.10523
    -4.09827
    -3.49994
    -2.71377
    -2.08762
    -1.15534
    -0.49440
    -0.10480
    -0.00044
     0.22915
     0.29177
     0.22915
     0.23611
     0.34047
     0.13871
     0.09001
     0.09696
     0.12479
     0.02739
    -0.20220
    -0.19524
    -0.16741
     0.06914
    -0.13263
    -0.32743
    -0.15350
    -0.25786
    -0.13263
    -0.15350
     0.03435
    -0.06305
    -0.18133
     0.07609
    -0.02131
     0.09696
    -0.00739
    -0.00044
    -0.10480
     0.11088
     0.27090
     0.15262
     0.00652
    -0.02131
     0.30568
     0.02739
     0.24307
     0.27090
     0.00652
     0.02739
     0.15262
     0.34743
     0.06914
     0.02043
     0.05522
     0.20132
     0.12479
     0.11088
     0.11784
    -0.03522
     0.08305
     0.06914
     0.04826
     0.05522
    -0.18133
    -0.13958
     0.00652
    -0.00739
    -0.04914
    -0.23698
    -0.32743
    -0.35526
    -0.25786
    -0.16045
    -0.20220
    -0.27177
    -0.23003
    -0.20220
    -0.34134
    -0.15350
    -0.20916
    -0.36222
    -0.21611
    -0.16741
    -0.07001
    -0.25786
    -0.32047
    -0.23003
    -0.11175
     0.04131
    -0.07697
    -0.25786
    -0.22307
    -0.24394
    -0.20916
     0.15262
     0.00652
    -0.29264
    -0.18828
     0.00652
     0.05522
    -0.03522
    -0.12567
    -0.21611
     0.00652
     0.09001
    -0.09088
    -0.07697
    -0.27177
    -0.16741
    -0.27873
     0.04131
    -0.07001
    -0.13958
    -0.29960
    -0.12567
    -0.10480
    -0.06305
    -0.28569
    -0.40396
    -0.16045
    -0.02827
    -0.04914
    -0.02131
    -0.09784
    -0.07697
    -0.11175
    -0.04914
     0.43787
     0.31264
     0.20132
     0.38917
     0.75791
     1.05011
     1.14055
     0.77878
     0.73008
     1.27274
     1.19621
     1.02924
     0.27785
    -1.85107
    -3.65996
    -3.95217
    -2.42852
    -1.67714
    -3.88955
    -5.64974
    -6.10196
    -5.37841
    -5.31579
    -5.26013
    -5.16273
    -4.80791
    -4.50179
    -4.47396
    -3.72953
    -2.72769
    -1.83020
    -1.34319
    -0.61963
     0.31264
     0.47266
     0.63267
     0.79965
     0.88314
     0.82052
     0.76486
     0.54223
     0.52136
     0.54223
     0.39613
     0.31960
     0.13871
     0.08305
     0.02043
     0.13871
     0.27785
     0.06914
    -0.17437
     0.11088
     0.09001
     0.06218
    -0.04218
    -0.02827
    -0.20220
    -0.02827
     0.00652
    -0.15350
    -0.31351
    -0.27177
    -0.55702
    -0.42483
    -0.28569
    -0.25090
    -0.63355
    -0.55702
    -0.45962
    -0.29960
    -0.30656
    -0.58485
    -0.52919
    -0.48049
    -0.33439
    -0.16741
    -0.14654
    -0.35526
    -0.35526
    -0.37613
     0.00652
     0.20828
    -0.07001
    -0.23698
    -0.16045
    -0.02827
    -0.03522
    -0.15350
    -0.04914
    -0.13958
    -0.12567
    -0.02827
    -0.10480
    -0.13958
    -0.32743
    -0.44570
    -0.20220
    -0.12567
    -0.32047
    -0.50136
    -0.46657
    -0.37613
    -0.36917
    -0.57093
    -0.50832
    -0.58485
    -0.54310
    -0.55702
    -0.47353
    -0.66138
    -0.66138
    -0.66138
    -0.75878
    -0.37613
    -0.58485
    -0.73095
    -0.73791
    -0.61268
    -0.64746
    -0.52223
    -0.71704
    -0.71008
    -0.69616
    -0.57093
    -0.50832
    -0.50136
    -0.68225
    -0.68225
    -0.72399
    -0.59181
    -0.41787
    -0.48745
    -0.58485
    -0.61268
    -0.53615
    -0.48745
    -0.43875
    -0.57789
    -0.48745
    -0.46657
    -0.41092
    -0.44570
    -0.52223
    -0.57093
    -0.80748
    -0.36222
    -0.32047
    -0.49440
    -0.50136
    -0.59181
    -0.52223
    -0.39700
    -0.51528
    -0.52919
    -0.48049
    -0.35526
    -0.36222
    -0.27177
    -0.08392
    -0.03522
     0.24307
     0.59789
     1.10577
     0.76486
     1.05707
     1.95456
     2.45548
     2.92857
     2.78943
     0.86922
     0.14567
    -0.34134
     0.50049
     0.98750
    -0.06305
    -1.91369
    -3.02685
    -2.90858
    -3.25644
    -3.61822
    -3.28427
    -2.69290
    -3.33297
    -4.27916
    -4.20263
    -3.31210
    -2.90858
    -2.52593
    -1.90673
    -1.03011
    -0.35526
    -0.23003
     0.01348
     0.28481
     0.67442
     0.57702
     0.24307
     0.29873
     0.26394
    -0.02131
    -0.08392
    -0.16045
    -0.10480
    -0.36917
    -0.27177
    -0.19524
    -0.29960
    -0.42483
    -0.52919
    -0.65442
    -0.61963
    -0.34830
    -0.45962
    -0.32047
    -0.50832
    -0.50832
    -0.45266
    -0.45266
    -0.44570
    -0.24394
    -0.40396
     0.04131
    -0.24394
    -0.36917
    -0.37613
    -0.47353
    -0.29960
    -0.18828
    -0.16741
    -0.23698
    -0.16045
    -0.20220
    -0.24394
    -0.03522
    -0.19524
    -0.11871
    -0.15350
    -0.09784
    -0.09784
     0.02739
     0.09696
     0.10392
    -0.02827
     0.15262
     0.15958
     0.02043
    -0.06305
    -0.07697
    -0.05610
     0.00652
    -0.14654
    -0.19524
    -0.20220
    -0.16045
    -0.29960
    -0.18828
    -0.07697
    -0.23003
    -0.58485
    -0.29960
    -0.25090
    -0.41787
    -0.38309
    -0.29960
    -0.31351
    -0.52223
    -0.34830
    -0.48049
    -0.38309
    -0.33439
    -0.32743
    -0.43875
    -0.42483
    -0.50832
    -0.59181
    -0.33439
    -0.34830
    -0.27177
    -0.50832
    -0.31351
    -0.32047
    -0.41092
    -0.43875
    -0.48049
    -0.21611
    -0.33439
    -0.14654
    -0.32743
    -0.46657
    -0.20916
    -0.33439
    -0.39700
    -0.22307
    -0.13958
    -0.34830
    -0.22307
    -0.16741
    -0.20220
    -0.29960
    -0.34134
    -0.13958
    -0.23698
    -0.06305
    -0.25786
    -0.22307
    -0.16045
    -0.23698
    -0.31351
    -0.06305
    -0.03522
    -0.19524
    -0.00044
    -0.07001
    -0.03522
    -0.02827
    -0.04914
     0.19437
     0.30568
     0.55614
     0.54919
     0.77878
     1.09881
     1.19621
     1.10577
     1.96847
     2.66420
     3.12338
     3.34601
     2.73377
     1.83628
     1.47450
     0.86922
     1.72497
     1.03620
    -0.20220
    -1.23187
    -1.64235
    -2.08762
    -2.47723
    -2.82509
    -2.05283
    -2.45635
    -3.71562
    -3.88259
    -3.38167
    -3.10338
    -3.07555
    -2.86683
    -1.99022
    -1.04403
    -0.71008
    -0.20220
     0.03435
     0.43787
     0.04826
     0.20132
     0.09001
     0.23611
     0.13871
    -0.03522
     0.02739
    -0.00044
     0.05522
    -0.12567
    -0.21611
    -0.13958
    -0.06305
     0.02739
    -0.13263
    -0.03522
    -0.03522
     0.12479
     0.08305
     0.02739
     0.27785
     0.15958
     0.22915
     0.27785
     0.31264
     0.20132
     0.23611
     0.34743
     0.41700
     0.47266
     0.27785
     0.29177
     0.25698
     0.27090
     0.41004
     0.45179
     0.57702
     0.45874
     0.50049
     0.55614
     0.63963
     0.62572
     0.47961
     0.47961
     0.77182
     0.86226
     0.79965
     0.70920
     0.63963
     0.53527
     0.53527
     0.38917
     0.64659
     0.43091
     0.22220
     0.37526
     0.38221
     0.14567
     0.05522
    -0.13263
     0.10392
     0.11088
     0.11784
    -0.13958
    -0.27177
    -0.26481
    -0.04914
    -0.25090
     0.03435
    -0.11175
    -0.30656
    -0.15350
    -0.11175
     0.01348
    -0.23698
    -0.40396
    -0.21611
    -0.04218
     0.04131
    -0.00739
    -0.27873
    -0.18828
    -0.18133
    -0.23698
    -0.18133
     0.06914
    -0.10480
    -0.25786
    -0.15350
    -0.07001
    -0.07001
    -0.34830
    -0.41787
    -0.09784
    -0.12567
    -0.12567
    -0.29960
    -0.29264
    -0.34134
    -0.32047
    -0.39004
    -0.10480
    -0.19524
    -0.24394
    -0.29264
    -0.07001
    -0.30656
    -0.19524
    -0.39700
    -0.15350
    -0.07001
     0.07609
    -0.13263
    -0.24394
     0.01348
     0.00652
    -0.08392
     0.22915
     0.16654
    -0.09784
     0.14567
     0.41700
     0.55614
     0.66050
     0.79965
     1.18926
     1.17534
     1.28666
     2.00326
     2.39286
     2.51809
     2.90770
     2.01717
     1.06403
     0.75095
     0.25698
     0.94575
     0.88314
    -0.29960
    -1.69801
    -2.14328
    -2.60941
    -2.95728
    -2.76247
    -1.80237
    -2.12936
    -3.12425
    -3.69475
    -3.15904
    -2.49810
    -2.28242
    -2.09458
    -1.31536
    -0.73791
    -0.27873
     0.11088
     0.25002
     0.17349
     0.27090
     0.34047
     0.45179
     0.29177
     0.02739
    -0.07697
    -0.10480
    -0.21611
    -0.00739
    -0.19524
    -0.34134
    -0.32743
    -0.23698
    -0.15350
    -0.20220
    -0.41787
    -0.36222
    -0.15350
    -0.09088
    -0.13263
    -0.41092
    -0.39004
    -0.13958
    -0.13263
     0.01348
     0.16654
    -0.27873
     0.02739
     0.07609
     0.12479
     0.01348
    -0.16741
    -0.04218
    -0.02131
     0.21524
     0.11088
     0.11784
     0.11784
     0.21524
     0.05522
     0.22915
     0.29177
     0.00652
     0.02739
     0.29873
     0.29873
     0.34743
     0.11088
     0.13871
     0.20132
     0.20828
     0.29177
     0.11784
     0.18741
    -0.05610
    -0.14654
     0.07609
     0.29873
     0.28481
    -0.27177
     0.11784
     0.18045
     0.23611
     0.18741
     0.01348
     0.01348
     0.11784
     0.22915
     0.20828
     0.29177
     0.15262
     0.02043
     0.01348
     0.33351
     0.27090
    -0.04914
    -0.13958
    -0.13263
    -0.20916
    -0.33439
    -0.27177
    -0.26481
    -0.28569
    -0.59181
    -0.44570
    -0.57789
    -0.72399
    -0.77269
    -0.93271
    -0.50832
    -0.50832
    -0.75182
    -0.82835
    -0.61963
    -0.57789
    -0.56398
    -0.43179
    -0.39004
    -0.42483
    -0.28569
    -0.20916
    -0.03522
    -0.10480
    -0.09088
    -0.10480
     0.02043
     0.11088
     0.03435
     0.01348
     0.09696
     0.17349
     0.10392
    -0.04218
     0.06914
    -0.03522
     0.06218
     0.30568
     0.15262
     0.12479
     0.05522
     0.26394
     0.38221
     0.59789
     0.63267
     0.45874
     0.71616
     0.79269
     0.93184
     1.17534
     1.21013
     1.46059
     1.72497
     2.10066
     1.46755
     0.54223
     0.14567
    -0.32743
    -0.02131
    -0.49440
    -2.01109
    -2.97815
    -3.14512
    -3.03381
    -3.12425
    -2.98511
    -2.49114
    -3.22165
    -3.93130
    -3.93130
    -3.41646
    -3.00598
    -2.55376
    -2.15023
    -1.44755
    -0.87010
    -0.20916
     0.05522
     0.18741
     0.28481
     0.29177
     0.45179
     0.22220
     0.12479
     0.11088
    -0.15350
    -0.18133
    -0.22307
    -0.24394
    -0.27177
    -0.50832
    -0.54310
    -0.36917
    -0.25090
    -0.38309
    -0.31351
    -0.32743
    -0.23003
    -0.30656
    -0.19524
     0.06218
     0.08305
    -0.00739
     0.07609
     0.23611
     0.21524
     0.15958
     0.04826
     0.51440
     0.40308
     0.24307
     0.52832
     0.50744
     0.45874
     0.49353
     0.53527
     0.64659
     0.67442
     0.58397
     0.76486
     0.64659
     0.60485
     0.79269
     0.44483
     0.70225
     0.92488
     0.66050
     0.75095
     0.65355
     0.46570
     0.54223
     0.59789
     0.37526
     0.49353
     0.33351
     0.39613
     0.30568
     0.20132
     0.10392
    -0.01435
    -0.02131
     0.15958
     0.15262
     0.05522
    -0.04914
    -0.12567
    -0.03522
     0.02043
     0.00652
     0.02043
     0.01348
     0.13175
     0.09001
     0.20132
     0.24307
     0.09001
    -0.08392
     0.41700
     0.45874
     0.33351
     0.21524
     0.18741
     0.04131
     0.10392
     0.13871
     0.15262
     0.28481
     0.20132
    -0.00739
     0.02739
    -0.05610
     0.06914
    -0.29264
     0.00652
     0.08305
    -0.19524
    -0.03522
    -0.00044
    -0.04218
    -0.07697
     0.02043
     0.13175
     0.28481
     0.11088
    -0.02131
     0.11784
     0.20828
     0.18045
    -0.01435
     0.27785
     0.32655
     0.07609
     0.15958
     0.15958
     0.22220
     0.07609
     0.01348
     0.24307
     0.11784
     0.16654
     0.23611
     0.24307
     0.22915
     0.29873
     0.27785
     0.41700
     0.50049
     0.31264
     0.43787
     0.70920
     0.67442
     0.67442
     0.45874
     0.20132
     0.18741
     0.25002
     0.29873
    -0.32047
    -1.09969
    -1.52408
    -1.55191
    -1.64235
    -1.64931
    -1.62844
    -1.48929
    -1.29449
    -1.87890
    -2.24068
    -2.02500
    -1.82324
    -1.76063
    -1.56582
    -1.00228
    -0.82140
    -0.61268
    -0.32743
    -0.16045
    -0.16045
    -0.06305
     0.02739
     0.09001
     0.25002
     0.10392
     0.09001
     0.03435
    -0.03522
     0.00652
     0.18741
     0.20828
    -0.09784
    -0.17437
     0.09696
     0.31264
     0.02739
     0.04826
     0.19437
     0.21524
     0.11784
     0.22220
     0.39613
     0.28481
     0.20828
     0.12479
     0.56310
     0.58397
     0.54919
     0.33351
     0.52832
     0.50049
     0.52136
     0.00652
     0.59093
     0.66050
     0.52832
     0.84139
     0.86226
     0.74399
     0.45179
     0.44483
     0.66050
     0.55614
     0.68138
     0.61876
     0.67442
     0.66050
     0.70225
     0.50049
     0.57702
     0.52832
     0.38917
     0.36830
     0.38221
     0.29177
     0.27785
     0.14567
     0.06218
     0.31264
     0.29873
     0.19437
     0.06218
     0.05522
    -0.02827
    -0.09088
     0.13175
     0.18741
    -0.04218
     0.04826
     0.00652
     0.04131
     0.00652
    -0.07001
     0.06914
     0.01348
    -0.03522
     0.04131
    -0.04914
     0.04131
     0.16654
     0.23611
     0.03435
     0.06914
     0.04826
    -0.01435
     0.26394
     0.25698
     0.20828
    -0.02131
     0.00652
     0.18045
     0.28481
     0.27090
     0.02043
     0.02043
     0.14567
     0.32655
    -0.00044
     0.18741
     0.02043
    -0.06305
     0.05522
     0.11088
     0.06914
    -0.00739
    -0.08392
     0.02739
     0.09001
     0.15262
    -0.01435
    -0.02827
     0.04131
     0.12479
    -0.10480
     0.10392
     0.10392
     0.04826
     0.13175
     0.36134
     0.25698
     0.26394
     0.20828
     0.19437
     0.44483
     0.38221
     0.34743
     0.38917
     0.41004
     0.47266
     0.33351
     0.24307
     0.27090
    -0.07001
    -0.20916
    -0.15350
    -0.72399
    -1.17622
    -1.51712
    -1.40581
    -1.15534
    -1.25970
    -1.11360
    -1.09969
    -1.24579
    -1.60061
    -1.67018
    -1.55191
    -0.89793
    -1.07881
    -1.03707
    -0.48049
    -0.25090
    -0.19524
    -0.12567
    -0.05610
     0.09696
    -0.03522
     0.18045
    -0.02131
    -0.03522
    -0.09784
    -0.11871
    -0.02827
     0.07609
     0.05522
    -0.07697
     0.04131
     0.09696
     0.07609
    -0.16045
    -0.05610
     0.02043
     0.08305
     0.16654
     0.23611
     0.01348
     0.11088
     0.16654
     0.22220
     0.41004
     0.40308
     0.26394
     0.13871
     0.27785
     0.50049
     0.44483
     0.31264
     0.15262
     0.59789
     0.68833
     0.68138
     0.47266
     0.29873
     0.52136
     0.50744
     0.59093
     0.75791
     0.54919
     0.18741
     0.44483
     0.60485
     0.50049
     0.48657
     0.31264
     0.31960
     0.47266
     0.37526
     0.25698
     0.25002
     0.13175
    -0.04914
     0.11784
     0.47961
     0.41700
     0.07609
    -0.02827
     0.25698
     0.29177
     0.27090
     0.09001
     0.21524
     0.14567
     0.32655
     0.38221
     0.27785
     0.29873
     0.26394
     0.18741
     0.34743
     0.50049
     0.30568
     0.29873
     0.36830
     0.40308
     0.26394
     0.24307
     0.34047
     0.47961
     0.32655
     0.50049
     0.41004
     0.38221
     0.11088
     0.19437
     0.27785
     0.52136
     0.27090
     0.28481
     0.33351
     0.31960
     0.33351
     0.09696
     0.13871
     0.02739
     0.13175
     0.27785
     0.23611
    -0.07001
    -0.02827
     0.04826
    -0.03522
     0.25698
     0.15262
    -0.06305
    -0.10480
     0.07609
     0.24307
     0.07609
     0.23611
     0.05522
     0.30568
     0.72312
     0.58397
     0.47266
     0.66746
     0.80661
     0.81356
     1.23796
     1.09881
     1.07794
     1.11968
     1.34232
     1.75279
     0.49353
    -0.82140
    -1.46146
    -1.30145
    -0.18828
    -0.53615
    -2.47027
    -3.95912
    -3.65996
    -3.68083
    -3.59039
    -3.44429
    -2.75552
    -2.62333
    -3.26340
    -3.13817
    -2.48418
    -2.07370
    -1.85803
    -1.11360
    -0.18828
     0.43787
     0.68833
     0.98750
     1.27274
     1.16838
     1.13360
     1.27970
     1.11968
     0.98054
     0.89009
     0.92488
     0.64659
     0.63963
     0.52136
     0.56310
     0.60485
     0.39613
     0.50744
     0.45179
     0.45179
     0.29177
     0.24307
     0.72312
     0.59093
     0.45179
     0.43787
     0.63267
     0.57006
     0.54919
     0.41700
     0.42396
     0.48657
     0.66746
     0.59093
     0.55614
     0.35438
     0.35438
     0.27785
     0.57006
     0.66746
     0.39613
     0.42396
     0.42396
     0.64659
     0.67442
     0.63963
     0.63267
     0.63963
     0.73703
     1.03620
     0.93184
     0.88314
     0.82748
     0.66050
     0.84139
     1.00141
     0.92488
     0.77182
     0.65355
     0.68138
     0.79269
     0.66050
     0.61180
     0.63267
     0.42396
     0.26394
     0.35438
     0.45179
     0.38917
     0.12479
     0.00652
     0.25002
     0.38221
     0.16654
     0.20132
     0.00652
    -0.02131
     0.13175
    -0.00739
    -0.00044
    -0.02131
    -0.07001
     0.09001
     0.03435
     0.07609
     0.05522
    -0.36917
    -0.10480
     0.09001
    -0.15350
    -0.25090
    -0.02827
    -0.23698
    -0.23698
    -0.14654
    -0.15350
    -0.02827
    -0.11871
    -0.20220
    -0.28569
    -0.11175
    -0.11175
    -0.34830
    -0.04914
     0.11088
    -0.08392
    -0.14654
     0.02043
     0.06218
     0.05522
    -0.00044
    -0.00044
     0.02043
     0.13871
     0.12479
     0.17349
     0.13871
     0.13175
     0.03435
     0.24307
     0.44483
     0.34743
     0.41004
     0.63963
     0.64659
     0.93879
     1.01532
     1.19621
     1.46059
     2.35808
     3.03989
     3.29731
     3.17904
     2.31633
     2.47635
     2.10066
     2.93553
     2.87292
     1.55799
     0.34743
     0.23611
    -0.31351
    -0.98837
    -1.68410
    -1.52408
    -1.46842
    -1.55887
    -2.73464
    -2.58158
    -2.44940
    -2.85988
    -3.31210
    -2.71377
    -1.75367
    -1.43364
    -1.06490
    -0.52223
    -0.33439
    -0.29960
    -0.13958
    -0.20220
     0.20132
     0.02739
    -0.17437
    -0.18133
    -0.05610
    -0.08392
    -0.13958
    -0.26481
    -0.13958
    -0.09784
    -0.12567
     0.06218
     0.03435
    -0.10480
    -0.16045
    -0.12567
     0.19437
     0.13871
     0.24307
    -0.00044
     0.02043
     0.15262
    -0.00739
     0.09696
     0.36134
     0.31264
     0.14567
     0.26394
     0.34743
     0.46570
     0.32655
     0.24307
     0.43787
     0.50049
     0.63963
     0.64659
     0.76486
     0.76486
     0.79965
     0.77878
     0.98750
     1.20317
     1.02924
     1.13360
     1.17534
     1.40493
     1.15447
     1.42580
     1.25187
     1.18926
     1.36319
     1.25883
     1.32144
     1.40493
     1.36319
     1.13360
     1.35623
     1.39797
     1.19621
     1.23100
     1.24491
     1.14055
     1.04315
     1.18926
     1.09881
     1.13360
     1.07098
     1.02228
     0.73703
     0.82748
     0.57006
     0.44483
     0.27090
     0.48657
     0.38221
     0.31264
     0.16654
     0.01348
    -0.14654
    -0.43179
    -0.50832
    -0.32743
    -0.43179
    -0.43875
    -0.52223
    -0.63355
    -0.52919
    -0.47353
    -0.59876
    -0.48049
    -0.50136
    -0.51528
    -0.32743
    -0.23003
    -0.24394
    -0.24394
    -0.15350
    -0.09784
     0.27785
     0.23611
     0.14567
    -0.01435
     0.13175
     0.22915
     0.07609
     0.31960
     0.19437
     0.10392
     0.19437
     0.29873
     0.29873
     0.30568
    -0.00044
     0.10392
     0.24307
     0.38221
     0.17349
     0.37526
     0.31960
     0.38221
     0.57006
     0.89705
     1.26579
     1.09881
     1.28666
     2.03804
     2.30242
     2.67811
     2.39286
     1.72497
     1.93368
     1.50233
     1.48842
     1.68322
     0.41700
    -0.39700
    -0.46657
    -0.83531
    -1.53104
    -1.76063
    -1.30145
    -1.60061
    -2.17806
    -2.85292
    -2.81813
    -2.37287
    -2.69986
    -2.51897
    -1.89281
    -1.44059
    -1.31536
    -0.88401
    -0.64746
    -0.38309
    -0.23698
    -0.41092
    -0.41787
    -0.18828
    -0.19524
    -0.32047
    -0.59876
    -0.62659
    -0.55702
    -0.32743
    -0.26481
    -0.25090
    -0.36222
    -0.18828
    -0.04218
     0.03435
    -0.04914
     0.04826
    -0.00044
     0.15262
     0.27090
     0.32655
     0.33351
     0.34743
     0.16654
     0.50049
     0.63267
     0.69529
     0.53527
     0.40308
     0.43091
     0.52832
     0.54223
     0.74399
     0.66746
     0.49353
     0.74399
     1.09185
     1.09881
     0.91097
     0.69529
     0.90401
     1.11968
     1.13360
     1.06403
     1.07098
     1.00837
     1.01532
     1.11273
     1.32144
     1.02228
     0.98054
     0.85531
     0.84835
     0.89009
     0.73703
     0.61876
     0.58397
     0.65355
     0.66746
     0.73008
     0.57702
     0.58397
     0.50744
     0.27090
     0.63267
     0.59093
     0.39613
     0.44483
     0.62572
     0.54223
     0.54919
     0.53527
     0.55614
     0.65355
     0.67442
     0.53527
     0.49353
     0.48657
     0.54223
     0.49353
     0.51440
     0.71616
     0.47961
     0.43787
     0.57702
     0.55614
     0.42396
     0.29177
     0.33351
     0.29177
     0.41004
     0.49353
     0.31264
     0.21524
     0.09001
     0.34047
     0.29177
     0.50049
     0.25002
     0.07609
     0.13871
     0.25002
     0.46570
     0.27090
     0.08305
     0.15958
     0.39613
     0.53527
     0.41700
     0.29177
     0.25698
     0.34743
     0.25698
     0.59093
     0.54919
     0.06218
     0.26394
     0.44483
     0.58397
     0.58397
     0.22915
     0.14567
     0.39613
     0.50049
     0.62572
     0.29177
     0.51440
     0.47266
     0.36134
     0.70225
     0.98750
     0.91097
     0.76486
     1.03620
     1.23796
     1.31449
     1.30753
     1.63452
     1.85715
     2.23285
     2.30938
     1.73192
     1.57886
     1.02228
     0.76486
     0.91097
    -0.55702
    -1.74671
    -1.67714
    -1.92064
    -2.57463
    -2.08762
    -1.30145
    -1.95543
    -2.57463
    -2.90162
    -2.99902
    -2.60246
    -2.50505
    -2.23372
    -1.41276
    -0.82140
     0.04131
     0.41004
     0.24307
     0.55614
     0.83444
     0.92488
     0.73008
     0.59093
     0.61876
     0.65355
     0.60485
     0.65355
     0.58397
     0.29873
     0.46570
     0.41004
     0.64659
     0.78573
     0.49353
     0.42396
     0.43091
     0.61876
     0.78573
     0.61180
     0.52832
     0.55614
     0.67442
     0.88314
     0.82748
     0.79965
     0.60485
     0.63963
     0.59789
     0.87618
     0.85531
     0.64659
     0.61876
     0.86922
     1.04315
     1.20317
     0.93184
     0.84139
     1.04315
     0.95967
     1.14751
     1.00837
     1.14751
     1.01532
     0.93184
     1.37014
     1.26579
     0.88314
     0.85531
     0.97358
     0.98750
     0.89705
     0.89009
     0.66050
     0.77878
     0.77878
     0.84835
     0.79269
     0.82748
     0.61876
     0.52136
     0.81356
     0.91792
     0.55614
     0.54919
     0.63267
     0.57006
     0.68833
     0.54919
     0.66746
     0.82052
     0.61180
     0.54223
     0.50049
     0.44483
     0.48657
     0.25002
     0.58397
     0.66050
     0.59789
     0.33351
     0.46570
     0.61876
     0.67442
     0.35438
     0.39613
     0.39613
     0.36830
     0.61180
     0.54919
     0.54919
     0.50744
     0.36830
     0.48657
     0.86922
     0.70225
     0.20828
     0.36830
     0.53527
     0.46570
     0.36830
     0.39613
     0.25002
     0.45874
     0.51440
     0.43787
     0.54223
     0.19437
     0.24307
     0.02043
     0.45874
     0.54919
     0.35438
     0.29177
     0.27785
     0.45874
     0.47266
     0.51440
     0.52832
     0.45179
     0.73008
     0.71616
     0.83444
     1.05011
     1.15447
     0.99445
     1.18926
     1.32144
     1.56495
     1.65539
     1.94760
     1.79454
     1.11273
    -0.09784
    -0.36917
    -0.61963
    -0.01435
    -0.39004
    -3.00598
    -4.36960
    -3.36776
    -3.17295
    -2.67899
    -2.31025
    -2.77639
    -3.29818
    -3.40254
    -3.61822
    -3.09642
    -2.54680
    -1.94152
    -1.12056
    -0.40396
     0.13175
     0.43091
     0.43091
     0.68138
     0.54919
     0.39613
     0.76486
     0.59789
     0.53527
     0.38917
     0.30568
     0.20132
     0.18741
     0.06218
     0.11088
     0.18045
     0.17349
     0.23611
     0.29177
     0.24307
     0.33351
     0.05522
     0.51440
     0.58397
     0.47266
     0.34743
     0.43787
     0.48657
     0.42396
     0.50049
     0.50049
     0.46570
     0.52832
     0.69529
     0.73008
     0.70920
     0.48657
     0.33351
     0.48657
     0.67442
     0.59093
     0.58397
     0.61876
     0.64659
     0.76486
     0.71616
     0.73703
     0.75095
     0.61876
     0.72312
     0.73008
     0.71616
     0.77182
     0.63963
     0.48657
     0.72312
     0.74399
     0.70225
     0.56310
     0.57702
     0.37526
     0.54919
     0.44483
     0.52832
     0.45874
     0.50744
     0.22220
     0.31264
     0.35438
     0.42396
     0.23611
     0.27785
     0.27785
     0.22220
     0.27785
     0.01348
     0.25698
     0.04826
    -0.01435
     0.09696
     0.18741
     0.18045
    -0.01435
     0.01348
     0.06218
     0.04826
    -0.24394
     0.04131
     0.15262
    -0.23698
    -0.16741
     0.08305
     0.01348
    -0.13263
    -0.29960
    -0.09088
    -0.18133
    -0.07697
    -0.20916
    -0.24394
    -0.15350
    -0.18828
    -0.27177
    -0.28569
     0.06218
    -0.11871
    -0.15350
    -0.19524
    -0.20220
    -0.15350
    -0.21611
    -0.26481
    -0.09088
    -0.07697
    -0.01435
     0.04131
     0.06218
    -0.09088
    -0.04914
    -0.21611
     0.15262
     0.09696
    -0.03522
     0.31960
     0.24307
     0.26394
     0.29873
     0.48657
     0.71616
     0.86922
     1.14055
     1.55799
     1.53712
     1.68322
     1.95456
     2.65724
     3.06772
     3.18599
     2.65724
     0.43787
    -1.05099
    -1.71888
    -0.96750
    -0.55006
    -2.35895
    -3.88955
    -4.34177
    -4.58528
    -4.72442
    -4.72442
    -3.85477
    -4.81487
    -5.39928
    -5.22535
    -4.51571
    -3.52777
    -2.65116
    -1.79541
    -1.02316
    -0.34830
     0.17349
     0.83444
     1.29361
     1.28666
     1.00837
     0.93879
     0.89705
     0.93184
     0.85531
     0.86922
     0.84139
     0.68138
     0.70225
     0.84835
     0.94575
     0.61876
     0.79269
     0.79269
     0.98054
     1.05707
     0.96662
     0.77182
     1.05011
     1.07794
     1.06403
     1.22404
     1.30057
     1.10577
     1.15447
     1.07794
     1.09881
     0.98750
     0.98750
     0.96662
     1.10577
     1.02924
     0.92488
     0.75095
     0.96662
     1.09881
     0.82052
     1.02228
     1.12664
     0.89009
     0.85531
     1.05011
     0.91792
     1.06403
     0.90401
     0.97358
     1.07794
     1.17534
     1.01532
     0.79965
     0.75095
     0.68138
     0.81356
     0.66746
     0.79269
     0.45874
     0.31960
     0.44483
     0.37526
     0.36830
     0.09696
     0.07609
     0.17349
     0.14567
     0.29873
     0.09001
    -0.11175
    -0.01435
     0.09696
     0.10392
     0.29873
    -0.01435
    -0.13958
     0.01348
     0.10392
     0.08305
     0.14567
    -0.10480
    -0.16045
    -0.03522
     0.10392
    -0.11175
    -0.23003
    -0.33439
    -0.23003
    -0.29960
    -0.11871
    -0.03522
    -0.36917
    -0.36917
    -0.21611
    -0.02131
    -0.15350
    -0.18828
    -0.14654
     0.02043
     0.22220
     0.18741
     0.09001
     0.07609
     0.00652
     0.33351
     0.40308
     0.63267
     0.44483
     0.47266
     0.40308
     0.45179
     0.54223
     0.43787
     0.45874
     0.52136
     0.49353
     0.62572
     0.50049
     0.50049
     0.38917
     0.31264
     0.30568
     0.52136
     0.26394
     0.10392
     0.09001
    -0.04218
     0.03435
    -0.09784
    -0.10480
    -0.09784
    -0.15350
    -0.19524
    -0.36917
    -0.32047
    -0.06305
     0.11088
     0.12479
     0.36830
     0.62572
     1.31449
     2.06587
     2.77551
     3.02598
     2.20502
     2.12153
     2.24676
     2.10066
     2.63637
     1.76671
     0.47266
     0.11784
    -0.18828
    -1.12752
    -1.73976
    -0.34134
    -1.00228
    -1.96239
    -2.91553
    -3.14512
    -2.74856
    -3.10338
    -3.44429
    -2.72769
    -1.97630
    -1.60061
    -1.09969
    -0.80052
    -0.66834
    -0.62659
    -0.50136
    -0.27177
    -0.23003
    -0.52223
    -0.26481
    -0.34134
    -0.06305
    -0.27177
    -0.49440
    -0.51528
    -0.29960
    -0.24394
    -0.11175
    -0.23003
    -0.20916
    -0.23698
    -0.32743
     0.20132
     0.21524
     0.04131
     0.10392
     0.05522
     0.24307
     0.07609
     0.14567
     0.13175
     0.36134
     0.44483
     0.36830
     0.44483
     0.41700
     0.39613
     0.43091
     0.79269
     1.05707
     0.77878
     0.78573
     0.92488
     0.98054
     1.05011
     1.03620
     1.02924
     1.30753
     1.31449
     1.33536
     1.18230
     1.21013
     0.92488
     0.91097
     0.95271
     1.02228
     0.74399
     0.66746
     0.67442
     0.71616
     0.59093
     0.37526
     0.24307
     0.12479
     0.20828
     0.25002
     0.16654
     0.04826
    -0.02131
    -0.21611
     0.02043
     0.20828
     0.04826
    -0.22307
    -0.07697
    -0.20220
     0.13175
     0.06218
     0.01348
     0.02739
    -0.07697
     0.19437
     0.27090
     0.26394
     0.06218
     0.05522
     0.02739
     0.30568
     0.41004
     0.18045
     0.18045
     0.11784
     0.20132
     0.38917
     0.26394
     0.13871
     0.17349
     0.15262
     0.20132
     0.25698
     0.25002
     0.20132
     0.02739
     0.24307
     0.39613
     0.35438
     0.17349
     0.18045
     0.21524
     0.24307
     0.30568
     0.11784
     0.19437
     0.23611
     0.15958
     0.30568
     0.37526
     0.31264
     0.16654
     0.06914
     0.28481
     0.33351
     0.26394
     0.23611
     0.35438
     0.42396
     0.48657
     0.39613
     0.65355
     0.86922
     0.91792
     0.99445
     1.03620
     1.21709
     1.48842
     1.98934
     2.62245
     3.00510
     2.40678
     1.92673
     2.03109
     1.91977
     2.20502
     2.13544
     0.73008
    -0.26481
    -0.20220
    -0.44570
    -1.23187
    -1.77454
    -1.69801
    -0.98141
    -1.64931
    -1.94152
    -1.93456
    -1.97630
    -2.47027
    -2.36591
    -1.64235
    -0.91184
    -0.62659
    -0.22307
     0.27090
     0.63267
     0.67442
     0.63963
     0.46570
     0.23611
     0.28481
     0.43091
     0.22220
    -0.01435
    -0.13263
    -0.24394
    -0.16045
    -0.17437
    -0.01435
    -0.07001
    -0.18828
    -0.22307
    -0.11175
    -0.09784
    -0.15350
    -0.06305
    -0.08392
     0.29177
     0.45179
     0.29177
     0.37526
     0.18741
     0.48657
     0.42396
     0.63963
     0.57006
     0.73703
     0.47961
     0.57702
     0.57006
     0.80661
     0.93184
     0.75095
     0.87618
     0.87618
     0.91097
     0.84835
     0.79965
     0.89705
     0.83444
     0.93184
     0.93184
     1.19621
     1.01532
     0.95271
     0.81356
     0.75791
     0.68138
     0.57702
     0.67442
     0.80661
     0.59093
     0.46570
     0.59789
     0.54919
     0.56310
     0.38221
     0.27785
     0.41700
     0.23611
     0.29873
     0.22220
     0.16654
     0.25698
     0.08305
     0.05522
     0.44483
     0.19437
     0.01348
     0.11088
     0.00652
    -0.00739
     0.03435
     0.26394
     0.13871
     0.18045
     0.16654
     0.27785
     0.19437
     0.24307
    -0.01435
    -0.02827
     0.18741
     0.34743
     0.21524
     0.26394
     0.04131
     0.16654
     0.11088
     0.18045
     0.15958
     0.16654
     0.19437
    -0.01435
     0.20828
     0.16654
     0.22220
    -0.05610
     0.15958
     0.31960
     0.08305
     0.30568
     0.25698
     0.16654
    -0.07697
     0.14567
     0.18045
     0.22220
     0.19437
     0.25698
     0.20828
     0.43091
     0.46570
     0.33351
     0.32655
     0.64659
     0.71616
     0.82052
     1.05011
     1.05011
     1.17534
     1.50929
     2.14240
     2.53897
     2.44852
     1.51625
     1.36319
     1.25187
     1.50929
     1.80845
     0.16654
    -0.92575
    -1.09969
    -1.21100
    -1.64931
    -1.94847
    -1.49625
    -1.65627
    -1.71888
    -2.58158
    -2.80422
    -2.79030
    -2.79726
    -2.58854
    -1.95543
    -1.23187
    -1.12752
    -0.52223
    -0.23003
    -0.22307
    -0.22307
    -0.14654
     0.29177
     0.11784
    -0.27177
    -0.20916
    -0.09784
    -0.23003
    -0.18133
    -0.20916
    -0.14654
    -0.24394
    -0.43179
    -0.26481
    -0.18133
    -0.34134
    -0.28569
    -0.17437
     0.00652
    -0.23003
    -0.22307
     0.09001
     0.34743
     0.26394
     0.09696
     0.18741
     0.28481
     0.31960
     0.40308
     0.47266
     0.45874
     0.51440
     0.59789
     0.68833
     0.76486
     0.55614
     0.34743
     0.53527
     0.65355
     0.75791
     0.91792
     0.61180
     0.69529
     0.79965
     0.84139
     0.73703
     0.77182
     0.80661
     0.65355
     0.77878
     0.82052
     0.81356
     0.48657
     0.43787
     0.54919
     0.70920
     0.52832
     0.60485
     0.29177
     0.34743
     0.43091
     0.16654
     0.32655
     0.37526
     0.22220
     0.34743
     0.36134
     0.46570
     0.41004
     0.15262
     0.36830
     0.43787
     0.36134
     0.41004
     0.32655
     0.48657
     0.47266
     0.38917
     0.36830
     0.66050
     0.47961
     0.36830
     0.43091
     0.49353
     0.50049
     0.21524
     0.25002
     0.30568
     0.50049
     0.41004
     0.27785
     0.34743
     0.35438
     0.22915
     0.22915
     0.36134
     0.18045
     0.14567
     0.33351
     0.27785
     0.31264
     0.08305
     0.24307
     0.34743
     0.40308
     0.38221
     0.29873
     0.14567
     0.23611
     0.34743
     0.11784
     0.45179
     0.26394
     0.19437
     0.37526
     0.53527
     0.54223
     0.34743
     0.27090
     0.58397
     0.81356
     1.07098
     1.49538
     1.43972
     1.37710
     1.55103
     2.05196
     3.09555
     3.26252
     3.32514
     2.07979
     0.36830
    -0.66138
    -1.27362
    -0.17437
    -0.82835
    -2.32417
    -2.90162
    -2.67899
    -3.19382
    -3.77128
    -3.45124
    -3.20078
    -3.79911
    -3.76432
    -3.88955
    -3.15208
    -2.06675
    -1.46842
    -0.45962
     0.23611
     0.65355
     0.91792
     1.26579
     1.69018
     1.49538
     1.43972
     1.31449
     1.17534
     0.96662
     1.30753
     0.92488
     0.80661
     0.79965
     0.86226
     0.82748
     0.62572
     0.53527
     0.50744
     0.77182
     0.63963
     0.75095
     0.51440
     0.61180
     0.61876
     0.41700
     0.70225
     0.61180
     0.43787
     0.41004
     0.50744
     0.73008
     0.58397
     0.41700
     0.45874
     0.65355
     0.86922
     0.71616
     0.56310
     0.53527
     0.70920
     0.85531
     1.05707
     1.19621
     1.06403
     0.94575
     1.17534
     1.25883
     1.42580
     0.96662
     1.11273
     1.07794
     1.25187
     1.55103
     1.21013
     1.11273
     0.89705
     1.10577
     1.07098
     1.24491
     0.99445
     0.56310
     0.76486
     0.81356
     0.91792
     0.59789
     0.51440
     0.45874
     0.59093
     0.67442
     0.59093
     0.29177
     0.32655
     0.16654
     0.22220
     0.48657
     0.38221
     0.10392
     0.15958
     0.09001
     0.37526
     0.37526
     0.03435
     0.06914
     0.15262
    -0.01435
     0.20132
     0.04826
     0.04826
    -0.02131
    -0.04914
     0.04826
     0.30568
     0.02739
    -0.10480
    -0.13263
     0.11784
     0.05522
    -0.01435
    -0.09784
    -0.11175
    -0.00044
     0.11088
     0.09696
     0.01348
    -0.02827
    -0.05610
     0.05522
     0.22220
    -0.01435
    -0.04218
    -0.11175
    -0.01435
     0.07609
    -0.00044
    -0.00044
    -0.05610
     0.15958
     0.13175
     0.02043
    -0.16045
    -0.13263
    -0.07697
     0.04826
     0.20828
     0.17349
    -0.02827
     0.13871
     0.48657
     0.72312
     0.80661
     0.92488
     0.98054
     1.28666
     2.35808
     3.12338
     3.38775
     3.67300
     3.02598
     2.70594
     3.33905
     3.92346
     4.08348
     3.03293
     1.85715
     1.43276
     1.26579
     0.12479
    -0.93967
    -0.84922
    -0.29264
     0.35438
    -1.23883
    -2.17111
    -2.16415
    -2.79726
    -2.85988
    -2.28242
    -1.80237
    -1.53104
    -1.34319
    -0.91184
    -0.25090
    -0.19524
    -0.29264
    -0.36222
    -0.09088
    -0.09088
    -0.06305
    -0.20916
    -0.34134
    -0.44570
    -0.39700
    -0.14654
    -0.09088
    -0.23698
    -0.21611
    -0.24394
    -0.18133
    -0.32743
    -0.29264
    -0.14654
    -0.26481
    -0.16045
    -0.18133
    -0.02131
    -0.14654
    -0.14654
    -0.27177
    -0.04218
     0.11784
    -0.07697
    -0.11175
    -0.02131
    -0.00044
     0.06218
    -0.10480
     0.04826
     0.20828
     0.27785
     0.36830
     0.37526
     0.38917
     0.27785
     0.29177
     0.42396
     0.76486
     0.68138
     0.59093
     0.66746
     0.76486
     0.86226
     0.57006
     0.59093
     0.45874
     0.51440
     0.56310
     0.62572
     0.50744
     0.21524
     0.23611
     0.22220
     0.41004
     0.38917
    -0.02827
     0.10392
    -0.02827
     0.20828
     0.00652
     0.01348
    -0.00044
    -0.09088
    -0.00739
     0.15262
     0.09001
    -0.15350
    -0.15350
    -0.35526
    -0.04218
     0.06914
    -0.14654
    -0.16741
    -0.22307
    -0.09784
    -0.14654
    -0.25090
    -0.26481
    -0.22307
    -0.30656
    -0.27177
    -0.05610
    -0.16741
    -0.27177
    -0.43875
    -0.23698
    -0.02827
    -0.15350
    -0.16045
    -0.13958
    -0.13263
    -0.11871
    -0.09784
     0.09001
     0.13175
     0.22915
    -0.00044
     0.29177
     0.32655
     0.30568
     0.27090
     0.33351
     0.52832
     0.55614
     0.52832
     0.54919
     0.58397
     0.59093
     0.59093
     0.54919
     0.61180
     0.73008
     0.64659
     0.64659
     0.71616
     0.67442
     0.63267
     0.48657
     0.61180
     0.58397
     0.66746
     0.68138
     0.98750
     1.15447
     1.26579
     1.05707
     1.73888
     2.19806
     2.81726
     3.19295
     2.46939
     2.25372
     2.21197
     1.76671
     2.13544
     1.31449
    -0.37613
    -0.68921
    -0.51528
    -0.93271
    -2.01805
    -1.44059
    -1.05794
    -1.83020
    -2.89466
    -3.29818
    -2.64420
    -2.67203
    -2.88770
    -2.42852
    -1.62148
    -0.96054
    -0.59876
    -0.18828
     0.21524
     0.27785
     0.22915
     0.13871
     0.35438
     0.42396
     0.22915
     0.19437
     0.20828
     0.14567
     0.29873
     0.18045
     0.12479
     0.31960
     0.29873
     0.25698
     0.43787
     0.44483
     0.32655
     0.20132
     0.35438
     0.52832
     0.43787
     0.45179
     0.25698
     0.35438
     0.43091
     0.53527
     0.33351
     0.54223
     0.43091
     0.25698
     0.52136
     0.50744
     0.33351
     0.37526
     0.46570
     0.67442
     0.80661
     0.75095
     0.57006
     0.64659
     0.65355
     0.54223
     0.66746
     0.78573
     1.05011
     0.70920
     0.73008
     0.84835
     0.71616
     0.54919
     0.73703
     1.12664
     0.64659
     0.49353
     0.26394
     0.34743
     0.39613
     0.31264
     0.31264
     0.18045
     0.34047
     0.19437
    -0.06305
    -0.08392
    -0.04914
    -0.12567
    -0.22307
    -0.23698
    -0.13958
    -0.01435
    -0.21611
    -0.16741
    -0.13263
    -0.12567
    -0.04914
    -0.25786
    -0.00739
    -0.00739
    -0.17437
     0.06218
    -0.00044
    -0.05610
    -0.07001
    -0.17437
     0.11088
     0.06218
     0.07609
    -0.01435
    -0.07001
     0.10392
     0.10392
     0.00652
    -0.02131
     0.21524
     0.03435
     0.11784
     0.31264
     0.23611
    -0.04218
    -0.03522
     0.06914
     0.24307
     0.29177
     0.17349
     0.02739
    -0.02131
     0.18741
     0.08305
     0.13871
     0.15262
     0.02739
     0.00652
     0.12479
     0.27090
     0.03435
    -0.01435
     0.12479
     0.22220
     0.25698
     0.41004
     0.30568
     0.43787
     0.28481
     0.46570
     0.38221
     0.73008
     0.70920
     0.83444
     1.05011
     1.29361
     1.25187
     1.26579
     1.66931
     2.19806
     2.69898
     2.66420
     1.98238
     1.87107
     1.91977
     2.00326
     2.05196
     1.34927
     0.64659
    -0.12567
    -0.15350
    -0.87705
    -1.77454
    -1.67714
    -0.53615
    -1.07186
    -1.89977
    -2.31721
    -2.13632
    -2.29634
    -2.44940
    -2.10153
    -1.65627
    -1.03707
    -0.69616
    -0.52223
    -0.09784
    -0.08392
    -0.02131
    -0.07697
    -0.17437
     0.02043
    -0.13958
    -0.34134
    -0.23698
    -0.27177
    -0.49440
    -0.49440
    -0.22307
    -0.52223
    -0.27873
    -0.36222
    -0.43875
    -0.18133
    -0.11871
    -0.13263
    -0.39004
    -0.10480
    -0.11175
     0.13175
     0.38917
     0.20132
     0.02739
     0.22915
     0.36134
     0.34743
     0.42396
     0.28481
     0.13175
     0.18741
     0.38221
     0.61180
     0.40308
     0.35438
     0.32655
     0.62572
     0.64659
     0.75791
     0.44483
     0.41004
     0.59789
     0.48657
     0.66050
     0.62572
     0.44483
     0.38221
     0.39613
     0.46570
     0.35438
     0.27090
     0.05522
     0.04826
     0.16654
     0.02739
     0.02043
    -0.10480
    -0.20916
    -0.32743
    -0.13263
    -0.07697
    -0.20916
    -0.32743
    -0.25090
    -0.12567
    -0.26481
    -0.50136
    -0.39004
    -0.44570
    -0.30656
    -0.13958
    -0.32047
    -0.41092
    -0.46657
    -0.42483
    -0.35526
    -0.20220
    -0.37613
    -0.64746
    -0.57093
    -0.27873
    -0.26481
    -0.41787
    -0.45266
    -0.52919
    -0.30656
    -0.23698
    -0.45962
    -0.39700
    -0.41787
    -0.37613
    -0.30656
    -0.09088
    -0.09088
    -0.41092
    -0.23003
    -0.09784
     0.06218
    -0.20916
    -0.27177
    -0.22307
    -0.00739
     0.13175
    -0.03522
    -0.00739
    -0.09784
    -0.02131
     0.02739
     0.13175
     0.26394
     0.11088
    -0.05610
     0.11088
     0.25002
     0.16654
     0.11088
     0.11088
     0.15958
     0.41004
     0.45874
     0.34743
     0.16654
     0.22220
     0.21524
     0.39613
     0.63267
     0.52136
     0.44483
     0.63267
     0.73703
     0.93184
     0.93184
     0.88314
     0.93879
     1.37710
     1.89194
     2.05891
     1.94760
     0.68833
     0.11088
    -0.52223
    -0.73791
    -1.57278
    -3.46516
    -4.22350
    -3.70171
    -3.00598
    -3.47212
    -3.05468
    -3.23557
    -4.40439
    -4.58528
    -4.60615
    -4.39048
    -3.48603
    -2.72073
    -2.20589
    -1.00924
    -0.06305
     0.03435
     0.61876
     0.77878
     1.12664
     0.98054
     0.93184
     0.93879
     0.86922
     0.96662
     0.84139
     0.78573
     0.77878
     0.50049
     0.45874
     0.59093
     0.87618
     0.55614
     0.50744
     0.63267
     0.72312
     0.80661
     0.51440
     0.43787
     0.52136
     0.70920
     0.75791
     0.72312
     0.63267
     0.54223
     0.58397
     0.64659
     0.97358
     0.75791
     0.45874
     0.54919
     0.79269
     0.84139
     0.73008
     0.75095
     0.71616
     0.68138
     0.84835
     0.86226
     0.91097
     0.88314
     0.76486
     0.75791
     0.99445
     1.04315
     0.81356
     0.79965
     0.78573
     0.86226
     0.90401
     0.84139
     0.76486
     0.70225
     0.68833
     0.68138
     0.69529
     0.52832
     0.39613
     0.32655
     0.34047
     0.53527
     0.31960
     0.31960
     0.19437
     0.22220
     0.20132
     0.16654
    -0.01435
     0.07609
     0.15262
     0.17349
     0.09696
     0.05522
     0.09001
    -0.02131
    -0.01435
     0.22915
     0.17349
     0.04826
     0.12479
    -0.00044
     0.17349
     0.04826
     0.20828
     0.10392
     0.14567
     0.33351
     0.29873
     0.20132
     0.15262
     0.16654
     0.09001
     0.50049
     0.42396
     0.27785
     0.25698
     0.21524
     0.34047
     0.27090
     0.33351
     0.16654
     0.02739
     0.31960
     0.22220
     0.27785
     0.11088
     0.07609
    -0.06305
     0.27090
     0.34743
     0.16654
     0.00652
     0.02739
     0.11088
     0.15958
     0.14567
     0.19437
     0.04826
     0.26394
     0.34743
     0.35438
     0.29873
     0.22220
     0.18741
     0.43091
     0.63963
     0.90401
     1.07098
     1.18926
     1.54408
     1.96151
     1.72497
     1.62061
     2.45548
     2.85900
     2.96336
     2.48331
     0.34743
    -1.79541
    -2.42852
    -1.57278
    -0.60572
    -1.87890
    -3.45124
    -4.78008
    -4.46701
    -5.03054
    -4.91227
    -4.40439
    -4.04957
    -4.36960
    -4.47396
    -4.40439
    -3.23557
    -2.21285
    -1.64235
    -0.92575
     0.15262
     0.67442
     0.71616
     0.75791
     1.00837
     0.92488
     0.77182
     0.76486
     0.69529
     0.75095
     0.67442
     0.42396
     0.44483
     0.47961
     0.22220
     0.18741
     0.39613
     0.28481
     0.25002
     0.27090
     0.35438
     0.24307
     0.27090
     0.21524
     0.13175
     0.25698
     0.31960
     0.20828
     0.10392
     0.18741
     0.13871
     0.04131
     0.18045
     0.45874
     0.35438
     0.19437
     0.09001
     0.17349
     0.15262
     0.10392
     0.36830
     0.54919
     0.46570
     0.48657
     0.52136
     0.61876
     0.71616
     0.71616
     0.58397
     0.92488
     0.90401
     0.83444
     1.07098
     0.83444
     0.92488
     0.82748
     0.77878
     0.89009
     0.77878
     0.69529
     0.59789
     0.52136
     0.65355
     0.49353
     0.11784
     0.43787
     0.45874
     0.25002
     0.32655
     0.15958
    -0.00044
    -0.03522
    -0.07697
     0.11088
    -0.07001
     0.02043
    -0.14654
    -0.29264
    -0.16741
    -0.12567
    -0.20916
    -0.31351
    -0.22307
    -0.24394
    -0.29960
    -0.30656
    -0.28569
    -0.32743
    -0.34830
    -0.35526
    -0.29960
    -0.20220
    -0.22307
    -0.39004
    -0.36917
    -0.29264
    -0.34134
    -0.50832
    -0.28569
    -0.41787
    -0.48745
    -0.51528
    -0.39700
    -0.36917
    -0.53615
    -0.46657
    -0.54310
    -0.45266
    -0.39004
    -0.62659
    -0.49440
    -0.44570
    -0.36917
    -0.74487
    -0.29264
    -0.36222
    -0.43875
    -0.32047
    -0.43875
    -0.32047
    -0.41787
    -0.57789
    -0.25786
    -0.28569
    -0.08392
    -0.02827
     0.18045
     0.31264
     0.55614
     0.46570
     0.70920
     1.46755
     2.21893
     2.87987
     3.13729
     2.44156
     1.92673
     2.03804
     2.01717
     2.67115
     2.07979
     0.08305
    -0.66138
    -0.80748
    -1.55887
    -1.96239
    -2.49810
    -2.06675
    -2.01805
    -3.21470
    -3.68779
    -3.20078
    -3.36776
    -3.79911
    -3.61126
    -2.79726
    -1.93456
    -1.52408
    -1.07186
    -0.68225
    -0.31351
    -0.12567
    -0.29264
     0.03435
    -0.20916
    -0.47353
    -0.42483
    -0.27873
    -0.32743
    -0.72399
    -0.79357
    -0.62659
    -0.57789
    -0.54310
    -0.56398
    -0.87705
    -0.80052
    -0.58485
    -0.63355
    -0.48745
    -0.55006
    -0.67529
    -0.62659
    -0.32047
    -0.32047
    -0.28569
    -0.29960
    -0.16741
    -0.12567
     0.01348
     0.02043
    -0.13958
    -0.00044
     0.02739
    -0.04218
     0.18045
     0.50744
     0.25002
     0.26394
     0.50049
     0.58397
     0.61876
     0.50744
     0.49353
     0.75095
     0.92488
     1.05707
     1.05707
     1.05707
     1.03620
     1.18230
     1.03620
     1.25187
     1.14751
     1.03620
     1.14751
     1.21013
     1.14751
     1.07098
     0.90401
     1.07794
     1.04315
     1.07794
     0.84835
     0.82748
     0.60485
     0.86226
     0.53527
     0.70225
     0.57702
     0.25002
     0.17349
     0.13871
     0.40308
     0.01348
    -0.03522
    -0.02131
    -0.29960
    -0.17437
    -0.34134
    -0.42483
    -0.50832
    -0.43875
    -0.46657
    -0.33439
    -0.30656
    -0.45962
    -0.38309
    -0.35526
    -0.26481
    -0.20916
    -0.19524
    -0.13263
    -0.07001
     0.05522
     0.16654
     0.04131
     0.15958
    -0.05610
    -0.08392
     0.15262
     0.31960
     0.09696
    -0.01435
     0.07609
     0.09696
     0.11784
    -0.00739
    -0.05610
    -0.09088
     0.09001
     0.13175
    -0.04218
    -0.07697
    -0.07697
    -0.11175
    -0.01435
     0.21524
     0.08305
    -0.16741
     0.07609
     0.21524
     0.18045
     0.06914
     0.11784
     0.22915
     0.51440
     0.85531
     0.92488
     0.89705
     0.91792
     1.68322
     2.12849
     2.78943
     2.97032
     2.33025
     2.05891
     2.34416
     2.12153
     2.45548
     1.57191
     0.36134
    -0.17437
    -0.08392
    -0.79357
    -1.86499
    -1.56582
    -0.88401
    -1.84411
    -2.78335
    -2.81117
    -2.72769
    -2.92945
    -2.94336
    -2.49114
    -1.82324
    -1.87890
    -1.23883
    -0.73095
    -0.29960
    -0.11175
    -0.14654
    -0.31351
    -0.22307
    -0.25090
    -0.07001
     0.11784
    -0.14654
    -0.34830
    -0.42483
    -0.27873
    -0.26481
    -0.47353
    -0.47353
    -0.47353
    -0.22307
    -0.07697
    -0.09784
    -0.23698
    -0.41787
    -0.36222
    -0.17437
     0.09001
     0.03435
    -0.13263
    -0.20220
     0.07609
     0.30568
     0.43091
     0.11088
     0.16654
     0.19437
     0.47266
     0.52136
     0.53527
     0.67442
     0.76486
     0.66050
     1.12664
     1.08490
     1.09881
     0.85531
     1.02228
     1.25187
     1.23796
     1.23100
     1.21709
     1.16143
     1.15447
     1.23100
     1.18926
     0.98750
     0.84835
     0.78573
     0.85531
     0.91792
     0.69529
     0.42396
     0.50744
     0.49353
     0.41700
     0.31264
     0.34743
     0.24307
     0.33351
     0.28481
     0.22220
     0.24307
     0.01348
     0.17349
     0.07609
     0.48657
     0.29873
     0.11088
     0.20132
     0.27090
     0.31264
     0.25002
     0.25002
     0.22220
     0.11784
     0.45874
     0.32655
     0.24307
     0.09696
     0.02043
    -0.18133
     0.26394
     0.23611
     0.07609
    -0.10480
    -0.12567
    -0.02827
    -0.02131
    -0.09088
    -0.12567
    -0.11871
    -0.06305
    -0.04218
     0.04826
     0.00652
    -0.07001
    -0.22307
    -0.23698
     0.27785
    -0.04218
    -0.04914
    -0.06305
    -0.08392
     0.11088
     0.05522
     0.00652
    -0.11871
     0.03435
     0.06914
     0.13871
     0.12479
     0.10392
    -0.01435
    -0.01435
     0.37526
     0.35438
     0.20132
     0.29177
     0.34047
     0.51440
     0.48657
     0.74399
     0.82748
     0.81356
     0.89009
     1.34927
     1.80150
     2.03804
     2.29546
     1.78062
     1.64148
     1.73888
     1.23796
     1.48842
     0.88314
    -0.19524
    -0.82835
    -1.05794
    -1.05794
    -1.87890
    -2.07370
    -1.05794
    -1.19709
    -2.30329
    -2.79726
    -2.49114
    -2.42157
    -2.29634
    -2.30329
    -1.37102
    -1.00924
    -0.39700
    -0.00044
     0.25002
     0.25002
     0.31264
     0.14567
     0.24307
     0.34743
     0.22220
    -0.02131
    -0.05610
    -0.05610
     0.10392
    -0.14654
    -0.14654
    -0.36917
    -0.26481
    -0.25090
    -0.29960
    -0.33439
    -0.32047
    -0.16045
    -0.18133
    -0.08392
     0.02043
    -0.09088
    -0.20916
    -0.23698
     0.10392
     0.22220
     0.02739
     0.29177
     0.18741
     0.27785
     0.32655
     0.24307
     0.49353
     0.33351
     0.44483
     0.38917
     0.43787
     0.52832
     0.41700
     0.16654
     0.32655
     0.46570
     0.40308
     0.38221
     0.40308
     0.41700
     0.27090
     0.14567
     0.38221
     0.21524
     0.19437
     0.16654
     0.11088
     0.24307
     0.20828
     0.06914
    -0.01435
     0.15262
     0.02043
     0.06218
     0.01348
    -0.04914
    -0.09784
    -0.11175
     0.04826
    -0.02131
     0.06218
    -0.04218
     0.01348
     0.02043
    -0.04218
    -0.06305
    -0.23003
     0.04131
     0.19437
    -0.09784
     0.02043
    -0.10480
     0.02043
    -0.13263
    -0.00044
    -0.06305
    -0.09784
    -0.25090
    -0.09784
    -0.01435
    -0.01435
    -0.04914
    -0.29264
    -0.00044
     0.14567
     0.02739
     0.02043
     0.01348
    -0.10480
    -0.07697
     0.11088
    -0.00044
     0.11784
     0.20828
     0.09001
     0.20132
     0.18045
     0.22915
     0.01348
     0.10392
     0.18741
     0.21524
     0.25698
     0.36134
     0.27090
     0.21524
     0.20132
     0.41004
     0.45179
     0.40308
     0.40308
     0.30568
     0.41004
     0.51440
     0.51440
     0.49353
     0.75095
     0.77878
     0.87618
     1.25883
     1.28666
     1.00837
     1.16143
     1.43972
     1.84324
     2.16327
     1.86411
    -0.18828
    -0.82835
    -1.07186
    -0.81444
    -1.30840
    -3.34688
    -4.89836
    -4.34873
    -3.26340
    -3.44429
    -3.48603
    -3.39559
    -3.99391
    -4.41135
    -4.44613
    -3.80606
    -2.99206
    -2.05283
    -1.29449
    -0.28569
     0.23611
     0.79965
     1.25187
     1.24491
     1.34232
     1.51625
     1.39102
     1.27970
     1.23100
     1.14055
     1.12664
     1.10577
     0.96662
     0.93879
     0.88314
     0.95271
     0.93184
     0.91097
     0.95967
     0.89705
     0.98750
     0.94575
     1.00837
     0.82052
     0.81356
     0.79965
     0.89705
     1.09185
     0.88314
     0.75095
     0.75095
     0.80661
     0.82052
     0.61876
     0.90401
     0.77182
     0.57006
     0.65355
     0.68138
     0.70225
     0.52832
     0.75791
     0.92488
     0.99445
     1.00837
     0.84139
     0.64659
     0.75095
     0.95967
     0.92488
     0.97358
     0.95967
     0.90401
     0.82052
     0.83444
     0.87618
     0.60485
     0.41004
     0.66746
     0.61876
     0.52136
     0.44483
     0.35438
     0.20132
     0.22915
     0.28481
     0.23611
     0.30568
     0.02043
     0.02043
     0.10392
     0.11784
     0.00652
    -0.11871
    -0.00739
     0.13175
     0.18741
     0.19437
    -0.02131
    -0.05610
    -0.03522
    -0.06305
     0.13175
     0.15262
    -0.01435
    -0.11175
     0.09696
     0.13871
     0.04826
    -0.09088
    -0.21611
    -0.02827
    -0.01435
     0.05522
    -0.11175
    -0.35526
    -0.14654
    -0.16741
    -0.29960
    -0.07001
    -0.27177
    -0.41092
    -0.34134
    -0.23003
    -0.21611
    -0.45266
    -0.54310
    -0.49440
    -0.33439
    -0.26481
    -0.41787
    -0.57789
    -0.50136
    -0.44570
    -0.53615
    -0.31351
    -0.33439
    -0.64051
    -0.49440
    -0.38309
    -0.40396
    -0.36917
    -0.71704
    -0.41787
    -0.39004
    -0.16741
    -0.25786
    -0.32047
    -0.37613
    -0.08392
     0.27785
     0.59093
     1.28666
     1.54408
     1.75279
     2.55288
     3.67300
     3.77736
     2.74768
     0.79269
    -1.26666
    -0.98141
    -1.46146
    -2.11545
    -2.19893
    -1.93456
    -2.04588
    -4.43222
    -5.45494
    -6.34547
    -5.80976
    -5.08620
    -5.39232
    -5.77497
    -5.34362
    -4.27220
    -3.27731
    -2.42157
    -1.18317
    -0.64051
    -0.09088
     0.30568
     0.87618
     0.95271
     1.29361
     1.18926
     0.92488
     0.91792
     1.07794
     0.97358
     0.79269
     0.56310
     0.66746
     0.58397
     0.53527
     0.55614
     0.34047
     0.22220
     0.17349
     0.24307
     0.41004
     0.50744
     0.20132
     0.17349
     0.36830
     0.48657
     0.36134
     0.11784
     0.27090
     0.15262
     0.52832
     0.54919
     0.47961
     0.31960
     0.20132
     0.36830
     0.35438
     0.57702
     0.44483
     0.22220
     0.56310
     0.70225
     0.72312
     0.61876
     0.63963
     0.50744
     0.71616
     0.82748
     0.87618
     0.75095
     0.80661
     0.88314
     0.67442
     1.00837
     0.85531
     0.53527
     0.50049
     0.53527
     0.64659
     0.43091
     0.22220
     0.20132
     0.31264
     0.38221
     0.20132
    -0.03522
    -0.06305
    -0.04218
    -0.21611
     0.11088
     0.11088
    -0.37613
    -0.33439
    -0.22307
    -0.07697
    -0.14654
    -0.29960
    -0.49440
    -0.36917
    -0.15350
    -0.13263
    -0.40396
    -0.45266
    -0.48745
    -0.47353
    -0.37613
    -0.16045
    -0.21611
    -0.59181
    -0.43875
    -0.29960
    -0.13263
    -0.23003
    -0.41092
    -0.37613
    -0.19524
    -0.25786
    -0.11175
    -0.26481
    -0.43179
    -0.43179
    -0.33439
    -0.17437
    -0.07697
    -0.47353
    -0.41787
    -0.38309
    -0.32743
    -0.29960
    -0.51528
    -0.45962
    -0.45962
    -0.23698
    -0.33439
    -0.29264
    -0.42483
    -0.39004
    -0.35526
    -0.19524
    -0.14654
    -0.32743
    -0.36222
    -0.25786
    -0.13958
    -0.01435
    -0.19524
    -0.05610
     0.00652
     0.22915
     0.54223
     0.53527
     0.79269
     1.16143
     1.13360
     2.26068
     3.66604
     4.02782
     3.46428
     3.06076
     2.63637
     2.88683
     3.74257
     2.39982
     1.05707
     1.34927
     0.66050
     0.05522
    -0.80748
    -2.04588
    -2.28242
    -1.85803
    -1.92760
    -3.15904
    -3.81302
    -3.50690
    -3.72258
    -3.55560
    -3.02685
    -2.44244
    -2.15719
    -1.50321
    -0.81444
    -0.37613
    -0.27873
    -0.26481
    -0.43875
    -0.36222
    -0.10480
    -0.18828
    -0.31351
    -0.48745
    -0.33439
    -0.35526
    -0.38309
    -0.45962
    -0.44570
    -0.51528
    -0.36222
    -0.35526
    -0.32047
    -0.38309
    -0.25090
    -0.36917
    -0.18133
     0.03435
    -0.07697
    -0.09784
     0.04131
     0.22915
     0.13871
     0.22220
     0.41004
     0.38917
     0.41004
     0.42396
     0.55614
     0.75791
     0.69529
     0.64659
     0.89009
     1.32144
     1.19621
     1.10577
     1.20317
     1.16143
     1.34927
     1.31449
     1.43276
     1.32144
     1.43972
     1.59278
     1.41885
     1.37014
     1.02924
     0.86226
     0.52832
     0.79965
     0.85531
     0.61180
     0.31960
     0.29873
     0.19437
    -0.14654
    -0.29264
    -0.16045
    -0.39004
    -0.30656
    -0.41787
    -0.46657
    -0.51528
    -0.55006
    -0.66834
    -0.21611
    -0.25786
    -0.23698
    -0.41787
    -0.39004
    -0.27177
    -0.14654
    -0.14654
    -0.01435
     0.07609
     0.07609
     0.11784
     0.18045
     0.18045
     0.24307
    -0.03522
     0.09696
     0.24307
     0.46570
     0.13871
     0.24307
     0.06218
     0.29177
     0.02739
     0.27090
     0.22220
     0.17349
     0.13175
     0.10392
     0.20132
     0.10392
     0.01348
    -0.07697
     0.23611
     0.22915
     0.05522
     0.07609
    -0.03522
     0.09696
    -0.13958
     0.01348
     0.14567
     0.11784
     0.03435
    -0.09088
     0.17349
     0.00652
     0.24307
    -0.04914
     0.19437
     0.25698
     0.26394
     0.33351
     0.50049
     0.51440
     0.66746
     0.91792
     1.24491
     1.39102
     1.55103
     1.97543
     2.75464
     3.50603
     3.85389
     2.76160
     2.26763
     2.07979
     1.97543
     2.20502
     1.20317
    -0.07001
    -0.98837
    -1.03011
    -1.22492
    -1.95543
    -2.28242
    -1.68410
    -2.24764
    -3.32601
    -3.43733
    -3.03381
    -3.27731
    -2.90858
    -2.33808
    -1.61452
    -0.87010
    -0.49440
    -0.20220
     0.27785
     0.50744
     0.50744
     0.46570
     0.48657
     0.37526
     0.22915
     0.20132
    -0.01435
    -0.19524
     0.09001
     0.02739
    -0.22307
    -0.06305
    -0.06305
    -0.09784
    -0.25090
    -0.22307
    -0.06305
    -0.05610
     0.06218
    -0.03522
     0.15958
     0.20132
     0.29177
    -0.02827
     0.27785
     0.44483
     0.27785
     0.45179
     0.44483
     0.45179
     0.41004
     0.24307
     0.41700
     0.50744
     0.63963
     0.50744
     0.47266
     0.64659
     0.70920
     0.69529
     0.70920
     0.84139
     0.71616
     0.73703
     0.98750
     0.92488
     0.86922
     0.83444
     0.89705
     0.91792
     0.84835
     0.69529
     0.59093
     0.53527
     0.61180
     0.49353
     0.37526
     0.43091
     0.34743
     0.21524
     0.25698
     0.19437
     0.18741
    -0.06305
     0.09001
     0.15262
     0.11088
     0.08305
    -0.00739
    -0.00044
     0.02739
     0.09001
     0.00652
     0.07609
     0.02739
    -0.04914
     0.03435
     0.03435
    -0.04218
     0.06218
    -0.12567
    -0.07001
     0.07609
     0.06218
    -0.13958
    -0.00739
    -0.07697
     0.05522
    -0.02131
     0.08305
     0.05522
    -0.02827
     0.17349
     0.41004
     0.95271
     2.07979
    -0.12567
    -0.63355
    -0.14654
     0.30568
     0.52832
     0.46570
     0.37526
     0.31960
     0.22220
    -0.00044
     0.06914
    -0.19524
    -0.26481
    -0.17437
    -0.22307
    -0.24394
    -0.07697
    -0.18133
     0.02043
     0.11784
     0.13871
     0.14567
     0.09696
     0.25698
     0.33351
     0.58397
     0.53527
     0.47266
     0.42396
     0.61876
     0.83444
     0.93184
     0.93879
     1.07098
     1.14751
     1.71105
     2.15632
     2.50418
     2.42069
     1.59973
     1.41885
     1.11968
     1.18926
     1.03620
    -0.46657
    -1.30840
    -1.51016
    -1.64931
    -1.76758
    -2.89466
    -2.48418
    -1.86499
    -2.56767
    -3.26340
    -3.93130
    -3.45820
    -3.01989
    -2.88770
    -2.31721
    -1.28753
    -1.16926
    -0.86314
    -0.42483
     0.07609
     0.26394
     0.01348
     0.02739
     0.19437
     0.24307
     0.22220
     0.06914
    -0.05610
     0.07609
    -0.00739
     0.09001
     0.42396
     0.09001
    -0.16045
     0.29873
     0.28481
     0.38221
     0.22915
     0.15958
     0.16654
     0.53527
     0.61180
     0.44483
     0.33351
     0.43787
     0.41004
     0.34743
     0.46570
     0.64659
     0.34047
     0.49353
     0.34743
     0.47266
     0.27090
     0.22220
     0.36830
     0.42396
     0.50049
     0.55614
     0.37526
     0.32655
     0.34743
     0.32655
     0.54223
     0.75095
     0.33351
     0.42396
     0.60485
     0.61876
     0.66746
     0.47961
     0.36134
     0.50744
     0.57702
     0.61180
     0.50049
     0.47266
     0.15958
     0.44483
     0.34047
     0.42396
     0.27090
     0.02043
     0.16654
     0.27785
     0.35438
     0.13871
     0.00652
     0.02043
     0.24307
     0.22220
     0.13871
     0.14567
    -0.01435
     0.06218
     0.04826
     0.17349
     0.17349
    -0.04218
     0.00652
     0.18741
     0.36830
     0.31264
    -0.02827
     0.12479
     0.25698
     0.36830
     0.44483
     0.22915
     0.28481
     0.33351
     0.29177
     0.54919
     0.76486
     0.41700
     0.43787
     0.47266
     0.66050
     0.58397
     0.41004
     0.48657
     0.52136
     0.54223
     0.63963
     0.60485
     0.38221
     0.36134
     0.46570
     0.57702
     0.66746
     0.46570
     0.26394
     0.31264
     0.39613
     0.50049
     0.29873
     0.32655
     0.37526
     0.43787
     0.44483
     0.34047
     0.34743
     0.29873
     0.36830
     0.51440
     0.86922
     0.84835
     0.72312
     1.14055
     1.55799
     1.98238
     1.43972
     1.27274
     0.73008
     0.18741
    -1.20405
    -2.61637
    -3.06859
    -2.72769
    -2.52593
    -2.70682
    -2.02500
    -3.71562
    -5.23231
    -4.57136
    -4.28612
    -3.64605
    -3.67388
    -3.99391
    -3.31210
    -2.60941
    -1.19709
    -0.54310
    -0.09088
     0.34047
     0.63267
     0.68833
     1.05707
     1.37014
     1.03620
     1.00141
     0.89009
     0.81356
     1.00141
     0.78573
     0.61180
     0.62572
     0.51440
     0.66050
     0.63963
     0.41004
     0.25002
     0.13175
     0.09001
     0.47961
     0.55614
     0.25002
     0.23611
     0.22220
     0.50049
     0.44483
     0.31264
     0.30568
     0.34743
     0.45179
     0.42396
     0.49353
     0.40308
     0.43091
     0.46570
     0.77182
     0.70920
     0.55614
     0.41004
     0.50049
     0.75095
     0.63963
     0.64659
     0.60485
     0.73008
     0.74399
     0.84139
     0.69529
     0.86922
     0.56310
     0.61180
     0.76486
     0.91792
     0.73703
     0.61180
     0.52832
     0.58397
     0.64659
     0.57702
     0.46570
     0.43091
     0.29873
     0.29873
     0.25698
     0.27785
     0.09696
    -0.05610
    -0.02827
     0.38221
     0.01348
    -0.13958
    -0.08392
    -0.27177
     0.00652
    -0.18133
    -0.09088
    -0.16045
    -0.11871
    -0.02131
     0.08305
    -0.07001
    -0.09088
    -0.07001
    -0.16741
     0.18741
     0.16654
     0.00652
    -0.02827
     0.00652
     0.13175
     0.15262
     0.02739
     0.06218
     0.13175
     0.10392
     0.08305
     0.18045
     0.02043
    -0.09784
    -0.20916
    -0.03522
     0.13871
    -0.14654
    -0.07697
    -0.19524
    -0.06305
    -0.27873
    -0.35526
    -0.13263
    -0.24394
    -0.27873
    -0.25786
    -0.27873
    -0.29960
    -0.30656
    -0.50832
    -0.36222
    -0.20220
    -0.25786
    -0.29960
    -0.43875
    -0.41092
    -0.32047
    -0.41092
    -0.26481
    -0.43179
    -0.27177
    -0.24394
    -0.11175
     0.32655
     0.27785
     0.87618
     1.30057
     2.29546
     2.82421
     2.63637
     3.36688
     3.01206
     1.18230
     0.02043
    -1.06490
    -2.11545
    -1.48234
    -1.44059
    -1.69105
    -1.05794
    -3.85477
    -6.36634
    -6.15066
    -6.06022
    -6.01152
    -5.58713
    -5.19056
    -5.38537
    -4.78704
    -4.03565
    -3.37471
    -2.58158
    -1.87890
    -0.94663
    -0.42483
     0.02739
     0.24307
     0.30568
     0.12479
     0.20828
     0.25002
     0.09001
    -0.01435
    -0.12567
    -0.10480
    -0.28569
    -0.45266
    -0.41787
    -0.42483
    -0.42483
    -0.50832
    -0.48049
    -0.45962
    -0.55702
    -0.62659
    -0.59181
    -0.32047
    -0.29960
    -0.48745
    -0.39700
    -0.34830
    -0.34830
    -0.33439
    -0.23003
    -0.25090
    -0.25786
    -0.21611
    -0.34134
    -0.10480
    -0.09784
    -0.30656
    -0.30656
     0.18045
     0.22220
    -0.06305
     0.19437
     0.14567
    -0.00739
     0.02043
     0.17349
     0.34047
     0.34047
     0.32655
     0.41700
     0.34047
     0.35438
     0.23611
     0.21524
     0.21524
     0.26394
    -0.04914
     0.16654
     0.16654
     0.06218
    -0.04914
    -0.14654
    -0.02131
    -0.15350
    -0.05610
    -0.11871
    -0.34830
    -0.20916
    -0.28569
    -0.31351
    -0.27873
    -0.18828
    -0.23003
    -0.35526
    -0.18133
    -0.18828
    -0.30656
    -0.43875
    -0.39700
    -0.18133
    -0.25786
    -0.36222
    -0.28569
    -0.26481
    -0.29264
    -0.20916
    -0.55702
    -0.27177
    -0.34134
    -0.32743
    -0.18133
    -0.41092
    -0.45962
    -0.55006
    -0.45962
    -0.33439
    -0.38309
    -0.40396
    -0.49440
    -0.53615
    -0.35526
    -0.41787
    -0.62659
    -0.40396
    -0.34830
    -0.52919
    -0.38309
    -0.39004
    -0.40396
    -0.58485
    -0.55006
    -0.46657
    -0.55702
    -0.43179
    -0.59876
    -0.64746
    -0.50832
    -0.61268
    -0.62659
    -0.72399
    -0.50136
    -0.68225
    -0.57093
    -0.68225
    -0.46657
    -0.73095
    -0.52223
    -0.36917
    -0.18133
     0.18045
     0.32655
     0.71616
     1.10577
     1.89194
     2.50418
     3.37384
     3.97912
     3.36688
     2.05196
     1.94760
     1.16838
     0.39613
     0.22220
     0.34743
     1.17534
    -0.05610
    -2.49114
    -3.49299
    -3.39559
    -3.70171
    -3.42341
    -3.98695
    -4.41830
    -4.41135
    -4.05653
    -3.79911
    -3.10338
    -2.65116
    -1.96934
    -1.55191
    -0.82140
    -0.47353
    -0.17437
    -0.17437
    -0.14654
    -0.20916
    -0.10480
    -0.12567
    -0.04914
    -0.20220
    -0.36222
    -0.34830
    -0.27873
    -0.30656
    -0.43875
    -0.64746
    -0.47353
    -0.33439
    -0.14654
    -0.20220
    -0.32743
    -0.26481
    -0.27873
    -0.28569
    -0.11871
    -0.10480
    -0.11871
    -0.11871
    -0.07697
     0.14567
    -0.07001
    -0.13263
    -0.16045
    -0.01435
     0.06218
     0.11784
    -0.18828
    -0.07001
     0.06218
     0.18045
     0.26394
     0.34047
     0.33351
     0.14567
     0.38221
     0.48657
     0.53527
     0.45874
     0.44483
     0.66050
     0.79269
     0.88314
     0.63963
     0.31264
     0.47961
     0.59093
     0.37526
     0.52832
     0.45179
     0.15262
     0.25002
     0.29873
     0.24307
    -0.00044
    -0.14654
     0.00652
     0.04826
     0.25002
    -0.09784
    -0.32743
    -0.25090
    -0.22307
    -0.24394
    -0.14654
    -0.06305
    -0.46657
    -0.34134
    -0.21611
    -0.32047
    -0.41092
    -0.60572
    -0.50832
    -0.53615
    -0.50136
    -0.52223
    -0.55006
    -0.65442
    -0.60572
    -0.61268
    -0.58485
    -0.35526
    -0.46657
    -0.54310
    -0.46657
    -0.25786
    -0.22307
    -0.39004
    -0.23003
    -0.27873
    -0.03522
     0.10392
     0.13871
     0.14567
    -0.00044
     0.13871
     0.06914
     0.38221
     0.23611
     0.06914
     0.15262
     0.34047
     0.39613
     0.33351
     0.09001
     0.24307
     0.24307
     0.45179
     0.21524
     0.10392
    -0.15350
     0.06218
    -0.28569
    -0.04218
    -0.26481
    -0.89097
    -0.91880
    -1.00228
    -1.05099
    -1.04403
    -1.26666
    -0.73791
    -0.48049
    -0.25090
     0.12479
     0.00652
     0.31960
    -0.54310
    -1.33623
    -0.52919
     0.12479
     0.30568
     0.59093
     0.03435
     0.09001
     0.02739
    -0.85618
    -1.36406
    -1.71888
    -1.53104
    -0.93271
    -0.92575
    -1.39189
    -1.73280
    -1.67018
    -1.45451
    -1.17622
    -1.20405
    -1.48929
    -1.02316
    -0.96750
    -0.66834
    -0.79357
    -0.88401
    -0.86314
    -0.87010
    -0.62659
    -0.66138
    -0.81444
    -0.82835
    -0.79357
    -0.88401
    -0.51528
    -0.39700
    -0.74487
    -0.76574
    -0.66138
    -0.66834
    -0.82140
    -0.84227
    -0.50832
    -0.59876
    -0.46657
    -0.35526
    -0.50136
    -0.46657
    -0.66138
    -0.66834
    -0.32047
    -0.11871
    -0.25090
    -0.16741
    -0.02131
     0.24307
     0.40308
     0.29873
     0.27090
     0.29177
     0.45874
     0.64659
     0.66050
     0.61876
     0.49353
     0.46570
     0.50049
     0.79269
     0.64659
     0.36134
     0.34743
     0.45874
     0.48657
     0.13871
     0.15262
    -0.03522
     0.14567
     0.20828
     0.15958
    -0.00044
    -0.15350
    -0.34830
    -0.41787
    -0.12567
    -0.23698
    -0.57093
    -0.57789
    -0.40396
    -0.52223
    -0.48745
    -0.55006
    -0.56398
    -0.61963
    -0.47353
    -0.36917
    -0.41787
    -0.41092
    -0.66138
    -0.52223
    -0.16741
     0.00652
    -0.05610
    -0.19524
    -0.12567
    -0.18133
    -0.03522
     0.00652
    -0.08392
    -0.04218
     0.04826
     0.09696
     0.17349
    -0.00739
    -0.13958
    -0.29960
     0.07609
     0.28481
    -0.02131
    -0.25786
    -0.31351
    -0.32047
    -0.31351
    -0.42483
    -0.48745
    -0.39004
    -0.36222
    -0.43179
    -0.42483
    -0.43875
    -0.80052
    -0.89097
    -0.86314
    -0.58485
    -0.20220
    -0.37613
    -0.77269
    -1.21100
    -0.23698
     0.16654
    -0.07001
    -0.32047
    -0.28569
     0.32655
     0.27785
     0.72312
     0.58397
     0.49353
     0.22220
     0.61876
     0.76486
     0.63267
     0.46570
     0.60485
     0.63963
     0.60485
     0.13871
    -0.03522
    -0.26481
    -0.48049
    -0.42483
    -0.59876
    -0.41787
    -0.54310
    -0.82140
    -0.56398
    -0.39700
    -0.52223
    -0.52919
    -0.57789
    -0.45962
    -0.32743
    -0.09784
    -0.02131
     0.02043
     0.08305
     0.02739
     0.11088
     0.09001
    -0.00044
     0.02739
    -0.06305
     0.41004
     0.24307
     0.02043
     0.04131
     0.06218
     0.18045
    -0.09088
     0.08305
     0.05522
    -0.20220
     0.00652
    -0.05610
    -0.07697
    -0.03522
    -0.09088
    -0.18828
     0.11088
     0.13175
    -0.17437
    -0.16741
    -0.07697
    -0.06305
     0.01348
    -0.02827
     0.03435
     0.03435
     0.11088
     0.11088
     0.11088
    -0.01435
    -0.05610
    -0.05610
     0.15262
     0.22220
     0.04826
    -0.02131
    -0.17437
    -0.04914
     0.13871
    -0.13263
    -0.01435
    -0.01435
    -0.07001
    -0.08392
    -0.15350
    -0.02131
    -0.32047
    -0.38309
    -0.29264
    -0.01435
    -0.14654
    -0.25786
    -0.09784
    -0.41092
    -0.31351
    -0.32743
    -0.28569
    -0.17437
    -0.19524
    -0.31351
    -0.29264
    -0.13263
    -0.18133
    -0.27873
    -0.40396
    -0.13263
    -0.07001
    -0.28569
    -0.34134
    -0.35526
    -0.29960
    -0.29264
    -0.19524
    -0.20916
    -0.39004
    -0.38309
    -0.42483
    -0.19524
    -0.12567
    -0.57789
    -0.63355
    -0.44570
    -0.61268
    -1.00228
    -0.57093
    -0.57093
    -0.77269
    -1.42668
    -1.81628
    -2.09458
    -2.27546
    -3.03381
    -2.79030
    -2.26851
    -2.24764
    -2.08762
    -2.03892
    -1.89977
    -1.98326
    -2.08066
    -1.78846
    -1.50321
    -0.98837
    -0.89097
    -0.48049
    -0.04914
     0.25698
     0.43091
     0.62572
     0.47961
     0.40308
     0.59093
     0.30568
     0.15262
     0.41004
     0.12479
     0.02739
     0.04131
     0.00652
    -0.14654
    -0.05610
    -0.20220
    -0.11871
    -0.14654
    -0.05610
    -0.21611
    -0.29264
    -0.20916
    -0.12567
    -0.33439
     0.02739
    -0.04914
    -0.15350
     0.02739
    -0.13958
    -0.00044
    -0.15350
    -0.10480
     0.09001
     0.00652
    -0.07697
    -0.23003
    -0.17437
    -0.09784
    -0.03522
    -0.18133
    -0.05610
    -0.00044
    -0.20916
    -0.06305
    -0.13958
    -0.11175
    -0.05610
    -0.15350
     0.09001
     0.04131
     0.34047
     0.18045
     0.24307
     0.04826
    -0.19524
     0.40308
     0.46570
     0.50049
     0.45179
     0.29873
     0.44483
     0.50049
     0.50049
     0.42396
     0.46570
     0.54919
     0.63963
     0.62572
     0.57702
     0.63267
     0.62572
     0.51440
     0.63963
     0.57006
     0.41700
     0.34743
     0.49353
     0.47961
     0.31264
     0.27785
     0.02739
     0.25698
     0.12479
     0.22220
     0.09696
    -0.01435
     0.11784
     0.24307
     0.00652
     0.15262
     0.20828
     0.02739
     0.13175
     0.24307
     0.20132
     0.13871
     0.01348
     0.25698
     0.41700
     0.30568
     0.33351
     0.20828
     0.15262
     0.30568
     0.24307
     0.24307
     0.26394
     0.16654
     0.22220
     0.34743
     0.39613
     0.31960
    -0.02827
     0.13175
     0.34743
     0.34743
     0.27785
     0.11088
    -0.00739
     0.13871
    -0.00044
    -0.11175
    -0.06305
    -0.07001
    -0.34830
    -0.39700
    -0.64746
    -1.25275
    -1.99717
    -2.30329
    -1.67018
    -1.67714
    -1.59365
    -1.57974
    -1.71888
    -1.78150
    -1.80237
    -1.71193
    -1.50321
    -1.23187
    -1.09273
    -0.44570
    -0.06305
     0.22220
     0.06914
     0.34047
     0.49353
     0.96662
     1.02228
     0.83444
     0.67442
     0.79965
     0.62572
     0.50049
     0.71616
     0.70225
     0.43091
     0.33351
     0.45874
     0.41700
     0.29177
     0.11784
     0.36134
     0.50744
     0.47266
     0.53527
     0.42396
     0.27090
     0.31264
     0.45874
     0.66050
     0.69529
     0.36134
     0.22915
     0.61180
     0.66746
     0.60485
     0.39613
     0.29873
     0.50744
     0.59789
     0.72312
     0.47961
     0.57006
     0.51440
     0.54223
     0.51440
     0.85531
     0.66746
     0.47266
     0.67442
     0.91097
     0.73703
     0.63267
     0.52832
     0.67442
     0.81356
     0.91792
     0.76486
     0.65355
     0.63963
     0.70225
     0.45179
     0.72312
     0.76486
     0.36134
     0.37526
     0.49353
     0.49353
     0.42396
     0.11784
     0.25698
     0.18045
     0.47961
     0.38917
     0.08305
     0.00652
     0.04131
     0.08305
     0.28481
     0.34047
     0.04826
    -0.11871
     0.09001
     0.34743
     0.24307
     0.06218
     0.11784
     0.13175
     0.30568
     0.41700
     0.20828
     0.01348
     0.17349
     0.30568
     0.26394
     0.30568
     0.07609
    -0.00739
     0.10392
     0.37526
     0.54223
     0.41700
     0.18741
    -0.12567
    -0.19524
     0.25002
     0.14567
     0.04131
    -0.36222
    -0.45266
    -0.95358
    -0.55006
     0.09001
    -0.29960
    -0.31351
    -0.16741
    -0.64746
    -0.91184
    -0.50136
    -0.68921
    -0.56398
    -0.13958
    -0.80748
    -1.38493
    -2.21285
    -3.22165
    -2.80422
    -1.89977
    -1.91369
    -2.49114
    -2.69986
    -2.43548
    -2.44244
    -2.40765
    -2.25459
    -2.24764
    -2.01805
    -1.58669
    -0.92575
    -0.41787
     0.05522
     0.41004
     0.75095
     0.80661
     1.14055
     0.68138
     0.36830
     0.42396
     0.77878
     0.54919
     0.13175
     0.34743
     0.25002
     0.26394
     0.13871
    -0.10480
    -0.24394
    -0.24394
    -0.14654
    -0.13263
     0.35438
     0.26394
     0.23611
     0.26394
     0.28481
     0.47961
     0.47961
     0.37526
     0.36830
     0.30568
     0.56310
     0.54223
     0.38917
     0.34047
     0.47266
     0.18045
     0.43787
     0.50049
     0.24307
     0.26394
     0.27785
     0.20132
     0.28481
     0.18741
     0.18045
     0.19437
     0.15958
     0.35438
     0.32655
     0.41004
     0.27785
     0.04826
     0.31264
     0.53527
     0.38917
     0.29177
     0.42396
     0.32655
     0.60485
     0.40308
     0.15262
     0.31264
     0.21524
     0.35438
     0.25002
     0.18741
     0.13175
    -0.19524
    -0.10480
     0.26394
     0.02043
    -0.25090
    -0.22307
    -0.20220
    -0.11175
    -0.29960
    -0.50832
    -0.44570
    -0.50136
    -0.43875
    -0.39004
    -0.47353
    -0.66834
    -0.71008
    -0.76574
    -0.41787
    -0.35526
    -0.73791
    -0.64051
    -0.71008
    -0.53615
    -0.37613
    -0.64051
    -0.58485
    -0.58485
    -0.43875
    -0.36222
    -0.34134
    -0.01435
    -0.34830
    -0.36917
    -0.25786
     0.03435
    -0.43875
    -0.26481
    -0.09784
    -0.00044
    -0.01435
    -0.07697
    -0.20220
    -0.30656
    -0.78661
    -0.75182
    -0.89097
    -0.65442
    -0.66834
    -0.87010
    -0.83531
    -1.13447
    -1.64931
    -1.46842
    -1.25970
    -0.23003
     0.13175
    -0.69616
    -0.77965
    -0.14654
    -0.18828
     0.48657
     0.85531
     1.18926
     0.75095
     0.85531
     0.52832
     1.00837
     1.16838
     0.82052
     1.04315
     0.59093
     0.41004
    -0.11871
    -0.23003
    -0.05610
    -0.17437
    -0.39700
    -0.69616
    -1.05794
    -0.85618
    -0.79357
    -1.15534
    -0.84227
    -0.77269
    -1.04403
    -1.09273
    -0.96750
    -1.07186
    -1.03011
    -1.05099
    -1.01620
    -1.07186
    -1.05099
    -1.24579
    -1.04403
    -1.00228
    -1.09273
    -1.21100
    -1.18317
    -0.86314
    -0.73791
    -0.80748
    -0.80052
    -0.75182
    -0.68225
    -0.77965
    -0.62659
    -0.53615
    -0.64746
    -0.43179
    -0.45962
    -0.34830
    -0.42483
    -0.51528
    -0.41787
    -0.16741
    -0.20220
    -0.27873
    -0.43875
    -0.25090
    -0.35526
    -0.18828
    -0.31351
    -0.15350
    -0.26481
    -0.30656
    -0.34830
    -0.18133
    -0.28569
    -0.34830
    -0.50832
    -0.22307
    -0.25786
    -0.49440
    -0.50832
    -0.46657
    -0.36917
    -0.44570
    -0.41092
    -0.39700
    -0.55702
    -0.50832
    -0.50136
    -0.61963
    -0.61963
    -0.48049
    -0.75878
    -0.52919
    -0.52919
    -0.71008
    -0.69616
    -0.57789
    -0.72399
    -0.77965
    -0.76574
    -0.73095
    -0.64746
    -0.68225
    -0.85618
    -0.83531
    -0.71704
    -0.65442
    -0.84227
    -0.89793
    -0.71008
    -0.73791
    -0.84227
    -0.63355
    -0.61268
    -1.05794
    -0.96750
    -0.91184
    -0.83531
    -1.05099
    -0.95358
    -0.94663
    -1.09273
    -0.91184
    -1.02316
    -1.38493
    -0.96750
    -1.25970
    -1.57974
    -1.75367
    -1.71888
    -1.38493
    -0.86314
    -0.69616
    -0.95358
    -1.93456
    -1.57974
    -0.90488
    -0.89793
    -0.55702
    -0.29960
    -0.59876
    -0.41787
    -0.03522
    -0.34134
    -0.36222
    -0.04218
    -0.01435
    -0.22307
    -0.41787
    -0.10480
    -0.12567
    -0.32743
    -0.42483
    -0.41092
    -0.39004
    -0.51528
    -0.77965
    -1.14839
    -0.92575
    -1.21100
    -1.00924
    -0.66138
    -0.77965
    -0.68225
    -0.88401
    -0.69616
    -0.43875
    -0.77269
    -0.68225
    -0.82835
    -0.53615
    -0.54310
    -0.45266
    -0.55702
    -0.29960
    -0.32743
    -0.40396
    -0.17437
    -0.37613
    -0.29264
    -0.52919
    -0.41092
    -0.26481
    -0.31351
    -0.15350
    -0.35526
    -0.23003
    -0.10480
    -0.09784
    -0.26481
    -0.00739
    -0.02827
    -0.21611
     0.05522
     0.23611
     0.09001
     0.11088
    -0.09784
     0.10392
     0.23611
     0.20828
     0.15262
     0.08305
     0.25002
     0.29873
     0.01348
     0.15958
     0.27090
     0.02739
     0.13175
     0.14567
     0.15958
     0.08305
    -0.09784
     0.10392
     0.27785
     0.06914
     0.20132
    -0.01435
    -0.02827
     0.05522
    -0.02131
    -0.02827
     0.09001
     0.07609
    -0.10480
     0.11088
    -0.07001
    -0.16045
    -0.29960
    -0.32743
    -0.16045
    -0.18828
    -0.13958
    -0.58485
    -0.41787
    -0.46657
    -0.39004
    -0.57789
    -0.30656
    -0.51528
    -0.63355
    -0.27177
    -0.27873
    -0.32743
    -0.51528
    -0.50832
    -0.31351
    -0.13263
    -0.13958
    -0.26481
    -0.22307
    -0.19524
    -0.03522
    -0.16045
     0.19437
     0.18741
     0.05522
     0.14567
     0.22220
     0.40308
     0.07609
     0.02739
     0.02043
     0.24307
     0.18045
     0.36134
     0.06914
     0.15262
     0.09001
     0.04826
     0.25698
     0.25002
    -0.10480
    -0.35526
    -0.39700
    -0.71704
    -1.53799
    -2.47723
    -2.89466
    -3.10338
    -3.05468
    -2.39374
    -2.61637
    -2.43548
    -2.74856
    -2.49810
    -2.46331
    -2.10849
    -2.05283
    -2.06675
    -1.39189
    -0.77269
    -0.20220
     0.38221
     0.66746
     1.16143
     1.23796
     1.27274
     1.11273
     0.93879
     0.87618
     0.85531
     0.70225
     0.56310
     0.40308
     0.22220
     0.15262
     0.22220
     0.22915
     0.04826
    -0.01435
     0.11784
     0.24307
     0.41004
     0.18045
     0.20828
     0.27090
     0.26394
     0.15958
     0.46570
     0.52832
     0.35438
     0.25698
     0.41004
     0.47266
     0.45874
     0.20132
     0.27785
     0.29873
     0.46570
     0.38917
     0.20828
     0.04131
     0.11088
     0.19437
     0.32655
     0.44483
     0.09001
    -0.03522
     0.19437
     0.38917
     0.24307
     0.02043
    -0.08392
     0.10392
     0.27090
     0.36830
     0.17349
     0.22915
     0.15262
     0.09696
     0.03435
     0.42396
     0.36134
     0.09001
     0.17349
     0.23611
     0.31264
     0.17349
     0.02739
     0.04131
     0.17349
     0.38221
     0.25002
     0.06218
    -0.04218
     0.10392
    -0.07697
     0.22915
     0.15262
    -0.02827
     0.01348
    -0.09088
     0.16654
     0.25698
    -0.11871
     0.03435
    -0.11175
     0.06218
     0.08305
     0.04826
    -0.14654
    -0.16741
    -0.16045
    -0.00739
     0.09696
    -0.09784
    -0.28569
    -0.13958
    -0.04218
    -0.10480
    -0.34830
    -0.41092
    -0.24394
    -0.21611
    -0.09784
    -0.30656
    -0.34830
    -0.45962
    -0.29264
    -0.34134
    -0.18828
    -0.16741
    -0.59876
    -0.39700
    -0.31351
    -0.05610
    -0.16045
    -0.31351
    -0.11175
     0.03435
     0.22220
     0.18741
     0.10392
     0.03435
     0.18045
     0.34743
     0.47266
     0.59789
     0.36134
     0.45874
    -0.22307
    -0.58485
    -0.88401
    -1.11360
    -1.09273
    -1.73976
    -2.47723
    -2.79726
    -2.77639
    -2.59550
    -2.74856
    -2.75552
    -2.45635
    -2.26851
    -2.17806
    -2.33112
    -2.22676
    -1.71888
    -1.14839
    -0.77965
    -0.34134
     0.02043
     0.29177
     0.64659
     0.67442
     0.74399
     0.57702
     0.38221
     0.49353
     0.67442
     0.42396
     0.17349
     0.14567
     0.11784
     0.23611
     0.03435
    -0.05610
    -0.02131
    -0.09088
    -0.04914
    -0.01435
    -0.05610
    -0.07697
    -0.14654
    -0.09784
     0.09696
     0.02043
    -0.11871
     0.02739
    -0.03522
    -0.02827
     0.00652
    -0.00739
    -0.05610
    -0.00044
     0.20132
     0.13871
    -0.04218
    -0.04218
     0.01348
    -0.07697
     0.20132
     0.28481
     0.00652
     0.09696
    -0.01435
     0.07609
     0.25002
     0.15958
    -0.03522
    -0.03522
     0.18045
     0.29873
     0.27090
    -0.03522
    -0.08392
    -0.09784
     0.06914
     0.12479
    -0.00739
    -0.04914
    -0.24394
    -0.22307
    -0.00044
     0.03435
    -0.13958
    -0.15350
    -0.23698
    -0.09088
    -0.18828
    -0.18133
    -0.25786
    -0.33439
    -0.36917
     0.02043
     0.07609
    -0.29960
    -0.34134
    -0.27177
    -0.16741
    -0.14654
    -0.36917
    -0.16045
    -0.23003
    -0.22307
    -0.25090
    -0.15350
    -0.02827
    -0.25786
    -0.50136
    -0.16741
    -0.05610
    -0.18828
    -0.14654
    -0.15350
    -0.09784
    -0.18133
    -0.05610
    -0.06305
    -0.10480
     0.01348
    -0.03522
     0.11784
    -0.12567
     0.06914
    -0.30656
     0.02043
     0.17349
     0.04131
    -0.00044
     0.02043
     0.09001
     0.11088
    -0.00739
     0.03435
     0.23611
     0.18045
     0.38917
     0.49353
     0.29873
     0.27090
     0.41700
     0.28481
     0.40308
     0.38917
     0.44483
     0.12479
    -0.43179
    -0.44570
    -0.39700
     0.23611
     0.34047
    -0.93271
    -2.48418
    -1.65627
    -1.11360
    -0.54310
    -1.03707
    -1.35015
    -0.89793
    -0.94663
    -1.18317
    -1.00228
    -0.87010
    -0.42483
    -0.14654
     0.16654
     0.43091
     0.27090
     0.59093
     0.81356
     0.74399
     0.77878
     0.84139
     0.77878
     0.71616
     0.84835
     0.77878
     0.63963
     0.50049
     0.38221
     0.31960
     0.24307
     0.29873
     0.33351
     0.23611
     0.05522
     0.01348
     0.19437
     0.25698
    -0.06305
     0.01348
     0.15262
     0.18741
     0.17349
     0.18741
     0.11784
     0.02739
     0.16654
     0.15262
     0.24307
     0.05522
     0.13175
    -0.11175
     0.00652
    -0.01435
    -0.10480
    -0.38309
     0.01348
    -0.14654
    -0.29960
    -0.09784
    -0.14654
    -0.05610
    -0.34830
    -0.42483
    -0.02131
    -0.14654
     0.02739
    -0.19524
    -0.02827
     0.07609
     0.06218
    -0.04218
     0.25002
     0.19437
     0.10392
     0.31264
     0.11088
     0.29873
     0.15958
    -0.00044
     0.16654
     0.17349
     0.24307
     0.24307
     0.20828
     0.02739
    -0.05610
    -0.09088
     0.06218
    -0.00044
    -0.12567
    -0.04914
    -0.09088
    -0.26481
    -0.25090
    -0.26481
    -0.17437
    -0.21611
    -0.23698
    -0.32743
    -0.27177
    -0.34830
    -0.13958
    -0.29960
    -0.43875
    -0.17437
    -0.32743
    -0.19524
    -0.08392
    -0.28569
    -0.25090
    -0.34134
    -0.27873
    -0.00739
    -0.00044
    -0.07697
    -0.22307
    -0.19524
    -0.03522
     0.02739
    -0.05610
     0.04826
     0.04131
     0.08305
     0.11088
     0.18045
     0.15958
     0.07609
     0.04131
     0.16654
     0.30568
     0.44483
     0.24307
     0.07609
     0.23611
     0.38917
     0.35438
     0.42396
     0.45179
     0.26394
     0.29873
     0.29873
     0.35438
     0.42396
     0.31264
     0.29873
     0.42396
     0.51440
     0.34047
     0.46570
     0.71616
     0.52136
     0.64659
     0.45874
     0.30568
     0.15958
     0.02739
    -0.18133
    -0.41092
    -0.85618
    -1.50321
    -1.77454
    -0.74487
    -0.38309
    -1.10664
    -2.70682
    -2.95728
    -2.27546
    -1.89977
    -1.89281
    -1.15534
    -1.05099
    -1.30840
    -0.92575
    -0.90488
    -0.55702
    -0.22307
     0.08305
     0.33351
     0.68833
     0.71616
     0.69529
     0.72312
     0.69529
     0.98054
     0.66050
     0.79269
     0.63963
     0.54223
     0.70225
     0.63963
     0.59093
     0.54919
     0.46570
     0.41004
     0.66050
     0.72312
     0.61876
     0.52832
     0.47266
     0.70225
     0.69529
     0.78573
     0.57006
     0.55614
     0.51440
     0.77878
     0.79269
     0.54223
     0.42396
     0.45179
     0.69529
     0.98750
     1.02228
     0.64659
     0.74399
     0.70920
     0.66050
     0.91792
     0.98054
     0.72312
     0.76486
     0.91097
     1.08490
     1.08490
     0.87618
     0.71616
     0.76486
     0.89009
     0.75791
     0.54919
     0.45874
     0.40308
     0.45874
     0.36134
     0.59789
     0.44483
     0.22915
     0.27090
     0.29873
     0.31264
     0.24307
    -0.02827
     0.24307
     0.16654
     0.25698
     0.24307
     0.32655
     0.22220
     0.04826
     0.06218
     0.23611
     0.21524
    -0.11871
     0.05522
     0.11088
     0.36134
    -0.01435
     0.10392
     0.04826
     0.23611
     0.22220
     0.24307
     0.39613
     0.16654
     0.24307
     0.27785
     0.42396
     0.53527
     0.41004
     0.43787
     0.58397
     0.85531
     0.56310
     0.45179
     0.46570
     0.66050
     0.90401
     1.21709
     0.81356
     0.54919
     0.59789
     0.82748
     0.94575
     1.10577
     0.89009
     0.61876
     0.77182
     0.63963
     0.61180
     0.61180
     0.31264
     0.34047
     0.58397
     0.55614
     0.55614
     0.25698
     0.09696
     0.06914
     0.06218
     0.31264
     0.50049
     0.20828
     0.30568
     0.51440
     0.63963
     0.79269
     0.49353
     0.76486
     0.79269
     1.00837
     0.95271
     0.98750
     0.77878
     1.08490
     0.39613
     0.76486
     0.62572
    -0.15350
    -0.68921
    -0.16045
     0.31264
    -0.61268
    -1.14143
    -1.12056
    -0.71704
    -0.54310
    -0.23698
    -0.40396
    -0.34830
    -0.34830
    -0.41787
    -0.07697
     0.33351
     0.44483
     0.53527
     0.71616
     0.99445
     1.00837
     0.77878
     0.56310
     0.62572
     0.63963
     0.68138
     0.59093
     0.25002
     0.14567
     0.07609
     0.17349
     0.44483
     0.22915
     0.02043
     0.17349
     0.13871
     0.27785
     0.15958
    -0.00739
     0.06218
     0.13871
     0.38221
     0.28481
     0.13175
     0.10392
     0.08305
     0.14567
     0.61180
     0.50744
     0.27090
     0.14567
     0.34743
     0.50049
     0.57006
     0.44483
     0.47961
     0.55614
     0.62572
     0.84139
     0.71616
     0.54223
     0.41004
     0.36134
     0.59093
     0.84835
     0.60485
     0.45179
     0.36830
     0.55614
     0.70225
     0.59789
     0.16654
     0.23611
     0.27090
     0.38917
     0.36830
     0.36134
     0.14567
     0.06218
     0.14567
     0.47266
     0.50744
     0.19437
     0.29177
     0.17349
     0.38221
     0.41004
     0.31264
     0.41700
     0.44483
     0.61180
     0.46570
     0.57006
     0.50744
     0.36134
     0.25698
     0.52832
     0.56310
     0.34047
     0.35438
     0.47961
     0.41004
     0.27785
     0.20828
     0.29873
     0.42396
     0.31960
     0.39613
     0.25002
     0.22915
     0.03435
     0.10392
     0.45179
     0.41004
     0.25002
     0.06914
     0.20132
     0.38917
     0.34743
     0.16654
     0.18045
     0.18045
     0.21524
     0.30568
     0.23611
     0.14567
     0.09001
    -0.01435
     0.19437
     0.41004
     0.31264
    -0.00044
     0.00652
     0.21524
     0.18741
     0.33351
     0.17349
     0.13175
     0.14567
     0.47961
     0.53527
     0.30568
     0.23611
     0.22915
     0.02043
     0.55614
     0.58397
     0.47961
     0.39613
     0.16654
     0.41004
     0.62572
     0.46570
     0.54223
     0.36830
     0.47266
     0.15958
    -0.40396
    -0.34830
    -1.08577
    -1.93456
    -1.75367
    -1.78846
    -2.31721
    -2.21285
    -2.19893
    -2.24068
    -1.95543
    -1.87194
    -1.89281
    -1.57974
    -1.87890
    -1.64235
    -0.98837
    -0.42483
    -0.00044
     0.46570
     0.77878
     1.12664
     1.29361
     1.09881
     1.14751
     1.05011
     1.05707
     0.87618
     0.89705
     0.88314
     0.52136
     0.54223
     0.25698
     0.41004
     0.30568
     0.38917
     0.25002
     0.42396
     0.48657
     0.15262
     0.28481
     0.37526
     0.50049
     0.33351
     0.31960
     0.34743
     0.41004
     0.35438
     0.38917
     0.43787
     0.40308
     0.22915
     0.09696
     0.43091
     0.51440
     0.28481
     0.27090
     0.20132
     0.20132
     0.28481
     0.18741
     0.15958
     0.14567
     0.15262
     0.27785
     0.37526
     0.25698
     0.18045
    -0.09784
     0.13871
     0.32655
     0.32655
     0.11088
     0.28481
    -0.00044
     0.25002
     0.09696
     0.22915
     0.28481
     0.09696
     0.25002
     0.14567
     0.24307
     0.15262
     0.09696
    -0.10480
     0.18741
     0.24307
     0.27785
     0.27785
     0.04131
    -0.00739
     0.11088
     0.06914
     0.11088
     0.22915
     0.13175
     0.09696
     0.09001
     0.22220
     0.27090
     0.09696
     0.12479
     0.20828
     0.15262
     0.25002
     0.25698
     0.09001
     0.17349
     0.13871
     0.27090
     0.41004
     0.27090
     0.29873
     0.22915
     0.09001
     0.19437
     0.02043
     0.20828
     0.31960
     0.18741
     0.25698
     0.15958
     0.20828
     0.21524
     0.06914
    -0.06305
     0.02739
     0.16654
     0.13175
     0.10392
     0.15958
     0.13871
    -0.01435
     0.05522
     0.22915
     0.16654
     0.01348
     0.17349
    -0.02827
     0.17349
     0.14567
     0.11088
     0.27785
     0.19437
     0.16654
     0.24307
     0.26394
     0.32655
     0.20132
     0.00652
     0.32655
     0.35438
     0.49353
     0.73703
     0.38221
    -0.28569
    -0.16741
    -0.38309
    -0.40396
    -0.45962
    -1.68410
    -2.66507
    -2.43548
    -2.19893
    -2.37982
    -1.78150
    -1.48929
    -1.76758
    -2.11545
    -2.41461
    -2.44244
    -2.10849
    -1.73976
    -1.53104
    -0.81444
    -0.31351
    -0.02827
     0.14567
     0.20828
     0.24307
     0.29177
     0.21524
     0.15262
     0.14567
    -0.10480
    -0.14654
     0.00652
    -0.02131
    -0.18133
    -0.33439
    -0.25090
    -0.17437
     0.06914
     0.04131
    -0.18133
    -0.04914
    -0.18133
     0.02043
     0.02043
     0.29873
     0.13871
     0.18045
     0.27090
     0.28481
     0.39613
     0.36134
     0.15958
     0.26394
     0.40308
     0.43091
     0.20828
     0.28481
     0.30568
     0.36830
     0.15958
     0.37526
     0.47266
     0.27785
     0.43091
     0.27090
     0.25698
     0.25698
     0.21524
     0.30568
     0.51440
     0.55614
     0.54223
     0.43091
     0.50049
     0.51440
     0.50744
     0.49353
     0.44483
     0.39613
     0.52136
     0.66050
     0.61876
     0.46570
     0.34743
     0.49353
     0.47961
     0.35438
     0.47961
     0.27785
     0.31960
     0.31264
     0.22915
     0.29873
     0.38221
     0.25698
     0.17349
     0.38917
     0.38221
     0.22915
     0.15958
    -0.02131
     0.40308
     0.32655
     0.31264
     0.10392
     0.06914
     0.27785
     0.37526
     0.21524
     0.33351
     0.25002
     0.02043
     0.18741
     0.34743
     0.39613
     0.22220
     0.17349
     0.27090
     0.36830
     0.60485
     0.41004
     0.36830
     0.20828
     0.38917
     0.37526
     0.57702
     0.47961
     0.20828
     0.27090
     0.36830
     0.59093
     0.50049
     0.22915
     0.15958
     0.31264
     0.55614
     0.71616
     0.77182
     0.75791
     0.75095
     0.61180
     0.94575
     1.40493
     1.39102
     1.50929
     1.14751
    -0.84227
    -1.64931
    -2.36591
    -1.35015
    -0.57789
    -2.17806
    -4.13306
    -5.13490
    -3.96608
    -4.16784
    -4.62702
    -4.59224
    -3.90347
    -4.03565
    -4.02174
    -3.93130
    -3.61822
    -2.74160
    -2.14328
    -1.39189
    -0.57093
     0.24307
     0.42396
     0.54919
     0.57006
     0.77878
     0.89009
     0.73008
     0.98054
     0.63267
     0.47961
     0.72312
     0.80661
     0.69529
     0.38917
     0.09001
     0.27090
     0.37526
     0.28481
     0.44483
     0.20132
     0.06914
     0.12479
     0.22915
     0.43787
     0.32655
    -0.02131
     0.10392
     0.17349
     0.41700
     0.38917
     0.07609
     0.03435
     0.13175
     0.36134
     0.55614
     0.18045
     0.24307
    -0.11175
     0.11784
     0.15958
     0.38917
     0.16654
     0.02043
     0.18045
     0.48657
     0.61876
     0.55614
     0.21524
     0.31264
     0.61876
     0.75791
     0.69529
     0.56310
     0.67442
     0.63963
     0.79965
     1.07098
     0.89705
     0.76486
     0.89009
     0.83444
     1.01532
     0.67442
     0.65355
     0.61180
     0.75095
     0.95967
     0.76486
     0.76486
     0.78573
     0.68833
     0.48657
     0.66050
     0.73008
     0.46570
     0.38917
     0.35438
     0.63963
     0.34743
     0.25698
     0.32655
     0.35438
     0.35438
     0.39613
     0.12479
     0.11088
    -0.11871
     0.08305
     0.11784
     0.20828
    -0.07001
    -0.13263
     0.14567
     0.19437
     0.07609
    -0.13263
    -0.26481
     0.02043
    -0.07001
     0.19437
     0.14567
     0.09001
    -0.12567
     0.01348
     0.15958
     0.32655
     0.27090
    -0.04914
     0.03435
     0.15958
     0.29873
     0.21524
     0.03435
     0.11088
     0.03435
     0.44483
     0.31264
     0.33351
     0.10392
     0.05522
    -0.06305
     0.89705
     0.95967
     0.98054
     0.84139
     1.44667
     2.28850
     2.54592
     2.87987
     2.30938
     1.74584
     2.07979
     1.91281
     2.51114
     2.49722
     0.95967
    -0.84922
    -0.42483
    -0.31351
    -1.21796
    -2.01805
    -1.55887
    -1.19709
    -2.23372
    -2.58158
    -2.44244
    -2.42157
    -2.90858
    -2.72769
    -2.03892
    -1.33623
    -1.03011
    -0.64051
    -0.34830
     0.10392
     0.01348
    -0.18133
    -0.02131
     0.00652
    -0.09088
    -0.17437
    -0.26481
    -0.34134
    -0.20220
    -0.25090
    -0.26481
    -0.44570
    -0.56398
    -0.41787
    -0.51528
    -0.18133
    -0.24394
    -0.30656
    -0.29960
    -0.18133
    -0.03522
    -0.23003
    -0.29264
    -0.36917
    -0.41787
    -0.11871
    -0.07697
    -0.18828
    -0.15350
    -0.27873
    -0.50136
    -0.09784
    -0.06305
    -0.33439
    -0.32743
    -0.30656
    -0.27873
     0.10392
     0.04131
     0.05522
    -0.02131
     0.30568
     0.31960
     0.48657
     0.40308
     0.51440
     0.42396
     0.63267
     0.95967
     0.91792
     0.80661
     0.85531
     0.81356
     0.98054
     0.96662
     0.81356
     0.88314
     0.64659
     0.88314
     0.70920
     0.78573
     0.67442
     0.54919
     0.27785
     0.66050
     0.66746
     0.61876
     0.48657
     0.28481
     0.18741
     0.02739
    -0.21611
    -0.09784
    -0.24394
    -0.35526
    -0.33439
    -0.25786
    -0.45962
    -0.71008
    -1.07881
    -0.89097
    -0.78661
    -1.09273
    -1.02316
    -1.07186
    -0.94663
    -1.01620
    -1.07186
    -0.88401
    -0.77269
    -0.74487
    -0.73791
    -0.77965
    -0.67529
    -0.50832
    -0.61268
    -0.46657
    -0.22307
    -0.33439
    -0.16741
    -0.17437
    -0.08392
    -0.02827
    -0.09088
    -0.20220
    -0.05610
    -0.06305
    -0.02131
    -0.04218
     0.09001
     0.03435
    -0.17437
    -0.12567
     0.18741
     0.14567
     0.02043
    -0.23003
    -0.04914
     0.02043
    -0.13958
    -0.13263
    -0.11871
    -0.12567
    -0.16045
    -0.19524
    -0.13263
    -0.27177
    -0.37613
    -0.59876
    -0.22307
    -0.26481
    -0.45962
    -0.30656
    -0.43179
    -0.41787
    -0.13958
    -0.00044
     0.22915
     0.32655
     0.57006
     0.63267
     1.20317
     1.82932
     1.95456
     1.94064
     2.07283
     2.39982
     1.95456
     1.56495
     0.78573
    -0.93967
    -1.65627
    -1.05794
    -1.58669
    -2.49114
    -2.24764
    -1.58669
    -2.47723
    -3.37471
    -3.49299
    -3.99391
    -3.93825
    -3.67388
    -3.22165
    -2.56767
    -1.81628
    -1.16926
    -0.71704
    -0.45962
    -0.19524
     0.15262
     0.00652
     0.18045
     0.07609
    -0.02131
    -0.03522
    -0.09784
    -0.38309
    -0.04218
    -0.10480
    -0.23698
    -0.20220
    -0.13958
    -0.04218
    -0.28569
    -0.41092
    -0.19524
    -0.08392
    -0.13263
    -0.12567
    -0.15350
    -0.09088
    -0.22307
    -0.11871
     0.09001
     0.37526
     0.03435
    -0.00044
     0.22220
     0.13871
     0.19437
     0.34047
     0.97358
     0.65355
     0.53527
     0.56310
     0.69529
     0.84139
     0.79965
     0.66746
     0.82748
     1.05707
     0.89009
     0.77878
     0.75791
     0.66746
     0.58397
     0.45179
     0.51440
     0.59093
     0.47961
     0.38221
     0.20828
     0.19437
     0.13175
     0.10392
     0.07609
     0.25002
     0.07609
     0.03435
     0.25698
     0.21524
    -0.03522
     0.00652
    -0.02131
     0.10392
     0.12479
     0.15958
     0.02043
     0.07609
    -0.01435
     0.13871
    -0.00044
     0.15958
     0.03435
    -0.20916
     0.06218
     0.07609
     0.01348
    -0.03522
    -0.27177
    -0.00044
     0.06218
     0.06914
     0.13871
    -0.12567
    -0.07001
    -0.06305
    -0.07697
    -0.05610
     0.28481
    -0.09784
    -0.14654
     0.15958
     0.19437
    -0.00044
    -0.01435
    -0.13263
     0.10392
     0.02739
     0.17349
     0.02043
    -0.06305
    -0.07001
    -0.03522
    -0.00739
     0.22915
     0.07609
    -0.18133
     0.05522
     0.10392
     0.15262
    -0.02131
    -0.09088
     0.13175
     0.08305
     0.16654
     0.22915
     0.26394
     0.18741
     0.15958
     0.11784
     0.36830
     0.28481
     0.21524
     0.38221
     0.32655
     0.45874
     0.69529
     0.74399
     0.98054
     1.11968
     1.18230
     1.40493
     1.59973
     2.02413
     2.02413
     1.50233
     1.67626
     1.69018
     1.25883
     2.10066
     1.43276
    -0.06305
    -0.99533
    -0.64051
    -1.12056
    -1.76758
    -1.46146
    -0.57789
    -1.13447
    -1.87890
    -2.10153
    -2.05283
    -1.95543
    -2.26155
    -1.96934
    -1.46842
    -0.84922
    -0.37613
     0.02043
    -0.03522
     0.06914
     0.22220
     0.34047
     0.41700
     0.28481
     0.08305
     0.04826
     0.17349
     0.10392
     0.29873
     0.10392
    -0.09784
    -0.04914
     0.19437
     0.35438
     0.04826
    -0.16741
    -0.05610
     0.04131
     0.04826
     0.08305
     0.15958
    -0.07001
     0.06914
     0.01348
     0.49353
     0.32655
     0.18741
     0.32655
     0.29177
     0.36134
     0.36830
     0.29177
     0.35438
     0.48657
     0.50049
     0.71616
     0.70225
     0.70920
     0.65355
     0.52832
     0.82052
     0.86226
     0.63963
     0.86226
     0.73008
     0.94575
     0.86922
     0.74399
     0.68833
     0.93184
     0.79269
     0.86226
     0.71616
     0.55614
     0.45179
     0.47961
     0.50744
     0.59789
     0.30568
     0.37526
     0.47266
     0.41700
     0.36134
     0.25002
     0.06218
     0.25002
     0.22915
     0.50744
     0.13871
     0.11784
     0.11088
     0.23611
     0.19437
     0.46570
     0.13871
    -0.00739
     0.08305
     0.19437
     0.24307
     0.20828
    -0.00044
     0.01348
     0.06914
     0.38917
     0.26394
     0.11784
    -0.03522
    -0.00739
     0.01348
     0.33351
     0.16654
    -0.03522
    -0.04914
     0.06218
     0.15958
     0.21524
     0.11784
     0.05522
     0.04826
     0.16654
     0.11784
     0.22915
     0.06218
     0.11784
     0.00652
     0.34047
     0.54919
     0.50744
     0.33351
     0.19437
     0.52136
     0.52832
     0.53527
     0.36830
     0.45179
     0.54919
     0.63267
     0.48657
     0.48657
     0.36830
     0.28481
     0.22220
     0.36830
     0.20828
     0.01348
     0.04826
    -0.02827
    -0.06305
    -0.17437
    -0.29960
    -0.13958
     0.12479
    -0.09088
    -0.24394
    -0.29264
    -0.29960
    -0.09088
    -0.02131
     0.38221
     0.34743
     0.24307
     0.68138
     0.82052
     1.11273
     1.14751
     1.16143
     1.50233
     2.10066
     1.85715
    -0.32047
    -2.40070
    -3.01294
    -2.72769
    -2.36591
    -3.33993
    -4.51571
    -5.05142
    -4.32786
    -4.29307
    -3.91738
    -4.71051
    -4.81487
    -4.90531
    -4.30003
    -3.58343
    -2.24764
    -1.40581
    -0.68225
     0.36134
     0.93184
     1.57191
     2.16327
     2.19110
     1.91281
     1.89194
     1.87107
     1.75279
     1.64148
     1.58582
     1.33536
     1.09185
     1.10577
     1.18230
     1.05011
     0.95271
     0.84835
     0.78573
     1.06403
     1.09881
     0.95271
     0.85531
     1.08490
     0.92488
     1.07098
     1.03620
     1.26579
     1.06403
     1.34927
     1.25883
     1.36319
     1.38406
     1.43276
     1.13360
     1.47450
     1.45363
     1.21709
     1.34927
     1.23100
     1.20317
     1.26579
     1.20317
     1.07098
     1.21709
     1.14055
     1.07794
     0.86922
     0.84835
     0.79269
     0.50744
     0.72312
     0.79269
     0.68138
     0.48657
     0.62572
     0.45874
     0.53527
     0.36134
     0.30568
     0.34743
     0.24307
     0.31960
     0.45179
     0.34047
     0.15262
     0.02043
     0.06218
     0.38917
     0.37526
     0.01348
     0.12479
     0.04131
     0.16654
     0.25002
     0.09001
     0.17349
     0.13871
     0.20132
     0.30568
     0.47961
     0.29177
     0.25002
     0.08305
     0.52136
     0.52832
     0.38221
     0.30568
     0.41004
     0.36830
     0.59789
     0.45874
     0.47266
     0.34047
     0.37526
     0.43787
     0.36830
     0.43787
     0.31264
     0.12479
     0.25698
     0.45179
     0.38221
     0.35438
     0.30568
     0.22220
     0.22220
     0.10392
     0.20132
     0.34047
     0.33351
     0.28481
     0.25698
     0.34047
     0.28481
     0.19437
     0.24307
     0.31960
     0.40308
     0.22915
     0.29873
     0.23611
     0.36830
     0.42396
     0.37526
     0.54919
     0.47961
     0.49353
     0.35438
     0.45874
     0.52832
     0.54919
     0.66746
     0.71616
     0.69529
     0.54919
     0.89009
     1.23796
     1.75279
     2.35112
     2.12849
     2.48331
     3.01206
     2.76856
     1.66235
     0.69529
    -0.37613
     0.22220
     1.07794
     1.06403
    -0.44570
    -0.89793
    -0.62659
    -1.71888
    -2.26155
    -2.19198
    -1.96934
    -1.79541
    -1.98326
    -1.89281
    -1.30145
    -0.92575
    -0.87010
    -0.50136
    -0.05610
     0.62572
     1.07794
     1.09185
     0.93879
     1.07098
     0.95967
     0.95967
     1.01532
     0.77182
     0.82052
     0.54919
     0.50049
     0.51440
     0.51440
     0.57702
     0.40308
     0.25002
     0.41004
     0.24307
     0.21524
     0.37526
     0.12479
     0.05522
     0.16654
     0.03435
     0.21524
     0.15262
     0.15958
     0.11784
     0.25002
     0.44483
     0.31960
     0.15262
     0.45874
     0.48657
     0.39613
     0.59789
     0.75095
     0.73703
     0.59093
     0.63267
     0.77878
     0.88314
     0.77878
     0.68138
     0.44483
     0.70225
     0.68138
     0.54223
     0.50049
     0.55614
     0.34743
     0.21524
     0.43091
     0.42396
     0.31264
    -0.02131
     0.05522
     0.10392
    -0.05610
    -0.13958
    -0.14654
    -0.17437
    -0.15350
    -0.24394
    -0.29264
    -0.01435
    -0.21611
    -0.27177
    -0.29960
    -0.22307
    -0.33439
    -0.32743
    -0.41092
    -0.16045
    -0.24394
    -0.15350
    -0.16045
    -0.10480
    -0.11871
    -0.20916
    -0.39700
    -0.08392
    -0.07697
    -0.18828
    -0.08392
    -0.12567
    -0.04914
     0.05522
     0.11784
     0.10392
     0.11784
     0.08305
    -0.02131
     0.02043
     0.19437
     0.16654
     0.20132
     0.22915
     0.27090
     0.16654
     0.36134
     0.29873
     0.29873
     0.05522
     0.04131
     0.19437
     0.25698
     0.24307
     0.10392
     0.15262
     0.02739
     0.23611
     0.00652
     0.04826
    -0.09784
    -0.40396
    -0.32743
    -0.24394
    -0.45266
    -0.50832
    -0.71008
    -0.66138
    -0.55006
    -0.68921
    -0.50136
    -0.27177
     0.98054
     1.28666
     0.09001
    -0.55006
    -0.01435
     0.10392
     0.75791
     1.09185
     0.83444
     0.54919
     0.43091
     0.36134
    -0.03522
    -0.16741
    -0.17437
     0.22220
    -0.02131
    -0.30656
    -0.38309
    -0.47353
    -0.25090
    -0.19524
    -0.14654
     0.13871
     0.25698
     0.24307
     0.19437
     0.23611
     0.44483
     0.59093
     0.54919
     0.57006
     0.41700
     0.41004
     0.27090
     0.13175
     0.14567
     0.32655
     0.04131
     0.13871
     0.29873
     0.28481
     0.02043
     0.11088
     0.13871
     0.25002
     0.25002
     0.32655
     0.14567
     0.16654
     0.05522
     0.16654
     0.31960
     0.29177
     0.25698
     0.22220
     0.36134
     0.47961
     0.50744
     0.37526
     0.37526
     0.53527
     0.65355
     0.95967
     0.74399
     0.73703
     0.60485
     0.81356
     1.00141
     1.21709
     1.06403
     0.85531
     0.97358
     1.18230
     1.08490
     0.89009
     0.69529
     0.81356
     1.00837
     1.15447
     1.05011
     0.66050
     0.47266
     0.26394
     0.14567
     0.51440
     0.42396
     0.10392
    -0.18133
    -0.15350
    -0.24394
    -0.25786
    -0.45266
    -0.55006
    -0.45962
    -0.38309
    -0.44570
    -0.52919
    -0.45266
    -0.33439
    -0.43179
    -0.20916
     0.00652
    -0.14654
    -0.04218
     0.13871
     0.13175
     0.25002
     0.24307
     0.25698
     0.33351
     0.45179
     0.69529
     0.45874
     0.52136
     0.45179
     0.55614
     0.54919
     0.77878
     0.63267
     0.38917
     0.50744
     0.68138
     0.70225
     0.58397
     0.31960
     0.31264
     0.43091
     0.41700
     0.16654
     0.13871
    -0.12567
    -0.14654
    -0.27873
    -0.02827
    -0.36917
    -1.12752
    -1.03707
    -0.47353
     0.73703
     0.77182
    -0.59876
    -0.55702
     0.37526
     0.86226
     1.27274
     1.39797
     1.66235
     2.01717
     2.04500
     2.17023
     2.39286
     2.01021
     1.89194
     2.15632
     2.21197
     2.07283
     1.59973
     1.23796
     1.13360
     0.93879
     0.81356
     0.67442
     0.05522
    -0.39004
    -0.52919
    -0.20916
     0.14567
    -0.20220
    -0.52223
    -0.29960
    -0.16045
    -0.21611
    -0.18828
    -0.39004
    -0.31351
    -0.20916
    -0.07697
     0.00652
    -0.24394
    -0.10480
    -0.07001
    -0.04914
     0.06914
     0.02739
    -0.07697
    -0.06305
    -0.10480
    -0.06305
    -0.09784
    -0.16741
    -0.18828
    -0.06305
     0.09001
    -0.04914
    -0.16741
    -0.07697
    -0.10480
    -0.04218
     0.10392
     0.36830
    -0.02827
     0.04826
     0.18045
     0.43091
     0.29873
     0.22220
     0.25698
     0.38221
     0.50744
     0.63267
     0.41700
     0.29873
     0.13175
     0.26394
     0.25002
     0.54223
     0.36134
     0.06914
     0.22220
     0.22915
     0.27785
     0.27090
    -0.11871
    -0.07697
     0.14567
     0.25002
     0.20828
    -0.03522
    -0.18828
    -0.11175
    -0.04218
     0.29873
    -0.00044
    -0.28569
    -0.39004
    -0.22307
    -0.16741
    -0.27177
    -0.41092
    -0.52919
    -0.52223
    -0.27177
    -0.29264
    -0.43179
    -0.56398
    -0.58485
    -0.73095
    -0.43179
    -0.25090
    -0.37613
    -0.54310
    -0.36917
    -0.25090
    -0.23003
    -0.27873
    -0.18133
    -0.19524
    -0.09088
    -0.04218
     0.03435
    -0.15350
    -0.04914
    -0.32047
    -0.02827
     0.02043
    -0.25786
    -0.24394
    -0.42483
    -0.26481
    -0.49440
    -0.63355
    -0.27873
    -0.59181
    -0.95358
    -0.65442
     0.03435
     0.34047
    -0.30656
    -0.69616
    -0.97446
    -0.34134
    -0.25786
     0.09001
     0.12479
     0.20132
     0.24307
     0.17349
     0.24307
     0.25002
     0.27090
     0.53527
     0.24307
     0.33351
    -0.04218
     0.22915
     0.09001
     0.35438
     0.37526
     0.18741
     0.25698
     0.25002
     0.27090
     0.20828
     0.02739
     0.05522
    -0.00739
     0.08305
     0.25698
     0.24307
     0.11088
    -0.02131
     0.07609
     0.30568
     0.36830
     0.21524
     0.12479
     0.08305
     0.22220
     0.38221
     0.16654
     0.16654
     0.25002
     0.37526
     0.40308
     0.30568
     0.37526
     0.27090
     0.02739
     0.20132
     0.41700
     0.43091
     0.15958
     0.15262
     0.30568
     0.22220
     0.15262
     0.28481
     0.29177
     0.16654
     0.16654
     0.34743
     0.27090
     0.29177
     0.20132
     0.02043
     0.45179
     0.45179
     0.15262
     0.26394
     0.15958
     0.33351
     0.24307
     0.20132
     0.13175
     0.27090
     0.22915
     0.24307
     0.27090
     0.33351
     0.32655
     0.23611
     0.36134
     0.43091
     0.34047
     0.41700
     0.41004
     0.46570
     0.56310
     0.47961
     0.45874
     0.57006
     0.48657
     0.56310
     0.67442
     0.67442
     0.37526
     0.21524
     0.40308
     0.72312
     0.43787
     0.49353
     0.39613
     0.30568
     0.50049
     0.34743
     0.32655
     0.41700
     0.30568
     0.27785
     0.48657
     0.35438
     0.39613
     0.21524
     0.16654
     0.59789
     0.54223
     0.28481
     0.36134
     0.23611
     0.26394
     0.12479
     0.31960
     0.27090
     0.20828
     0.08305
    -0.20916
     0.06914
    -0.20916
    -0.39004
    -1.05099
    -0.57093
    -0.07697
    -0.39700
    -0.83531
    -1.13447
    -1.87194
    -1.66323
    -2.01805
    -2.28242
    -1.23883
    -1.46146
    -1.44059
    -0.96054
    -0.75878
    -1.05099
    -1.05794
    -0.71008
    -0.27873
    -0.15350
     0.25698
     0.68833
     0.85531
     0.77182
     0.70225
     0.76486
     1.02924
     0.91792
     0.91792
     0.76486
     0.64659
     0.55614
     0.38917
     0.29873
     0.22915
     0.33351
     0.02043
     0.24307
     0.18741
     0.22220
     0.13175
     0.28481
     0.39613
     0.56310
     0.57006
     0.45874
     0.54223
     0.61180
     0.52832
     0.52832
     0.61876
     0.79965
     0.70920
     0.71616
     0.61876
     0.70225
     0.73008
     0.59789
     0.73703
     0.67442
     0.70225
     0.54223
     0.66746
     0.59789
     0.58397
     0.41004
     0.60485
     0.66746
     0.52832
     0.45179
     0.48657
     0.52136
     0.43091
     0.45179
     0.56310
     0.62572
     0.43091
     0.50744
     0.47266
     0.59789
     0.50744
     0.54919
     0.50049
     0.52136
     0.40308
     0.43091
     0.59789
     0.56310
     0.43787
     0.20828
     0.34047
     0.54223
     0.56310
     0.37526
     0.20828
     0.33351
     0.43091
     0.39613
     0.24307
     0.39613
     0.31264
     0.30568
     0.44483
     0.60485
     0.43787
     0.31264
     0.20132
     0.60485
     1.14751
     1.14751
     0.50744
     0.43091
     0.53527
     0.64659
     0.50744
     0.86922
     0.86226
     0.73703
     0.81356
     0.73703
     0.67442
     0.63963
     0.40308
     0.34047
     0.57702
     0.59093
     0.41004
     0.23611
    -0.25786
    -0.32047
    -0.09784
    -0.06305
    -0.02131
    -0.29264
    -0.47353
    -0.50832
    -0.39004
    -0.32743
    -0.76574
    -0.56398
    -0.90488
    -1.53104
    -2.28938
    -3.77824
    -2.74160
    -2.35895
    -2.22676
    -2.60941
    -2.47027
    -2.69986
    -2.52593
    -2.71377
    -2.83900
    -2.42157
    -2.15023
    -1.51016
    -0.73791
    -0.11175
     0.31960
     0.50049
     0.66746
     1.00141
     0.78573
     0.83444
     1.05707
     0.94575
     0.76486
     0.91097
     0.95967
     1.10577
     0.75791
     0.27785
     0.29177
     0.32655
     0.42396
     0.23611
     0.36134
     0.46570
     0.66050
     0.54919
     0.67442
     0.80661
     0.65355
     0.72312
     0.83444
     0.81356
     0.48657
     0.41004
     0.42396
     0.68138
     0.67442
     0.54919
     0.43787
     0.50744
     0.44483
     0.48657
     0.68138
     0.63267
     0.49353
     0.48657
     0.50049
     0.74399
     0.70225
     0.44483
     0.39613
     0.52136
     0.65355
     0.72312
     0.50049
     0.36134
     0.41004
     0.37526
     0.50049
     0.39613
     0.25002
     0.20828
     0.38917
     0.40308
     0.29177
     0.15958
     0.06914
     0.14567
     0.15958
     0.39613
     0.18741
     0.13175
     0.00652
     0.29177
     0.11784
     0.31960
     0.24307
     0.05522
     0.11088
     0.18741
     0.06914
     0.14567
    -0.09784
     0.03435
     0.08305
     0.11088
     0.08305
    -0.10480
    -0.02131
    -0.02827
    -0.08392
     0.02739
     0.15262
    -0.16741
    -0.24394
     0.02739
     0.14567
    -0.10480
    -0.10480
    -0.32743
    -0.09784
    -0.01435
     0.06218
    -0.27873
    -0.41092
    -0.23698
    -0.25786
    -0.00044
     0.15958
    -0.24394
    -0.67529
    -0.49440
    -0.57789
    -0.54310
    -0.45962
    -0.75878
    -0.72399
    -0.82140
    -0.33439
    -0.50136
    -1.17622
    -1.51712
    -1.03011
     0.04826
     0.73008
     0.09696
    -1.04403
    -0.03522
     0.49353
     1.05011
     1.57886
     1.55103
     1.69018
     1.82932
     2.14936
     1.95456
     1.82237
     1.76671
     1.78758
     1.94760
     2.19110
     1.89194
     1.16143
     0.93879
     0.82052
     0.91097
     0.52136
     0.07609
    -0.14654
    -0.26481
    -0.00044
    -0.06305
    -0.30656
    -0.28569
    -0.27177
    -0.34830
    -0.27873
    -0.00044
    -0.23698
    -0.17437
    -0.01435
     0.38221
     0.18045
     0.10392
    -0.07001
     0.04826
     0.20828
     0.35438
     0.23611
     0.03435
     0.11784
    -0.12567
    -0.02827
     0.11784
    -0.16045
    -0.23003
    -0.24394
    -0.04914
    -0.02131
    -0.27177
    -0.31351
    -0.23698
    -0.14654
     0.02739
     0.09001
     0.04826
    -0.02827
     0.05522
    -0.07697
     0.27090
     0.25002
     0.14567
     0.13175
     0.19437
     0.36830
     0.34047
     0.12479
     0.09001
     0.10392
     0.20132
     0.13871
     0.12479
     0.04826
    -0.03522
    -0.19524
     0.14567
     0.22220
    -0.04218
    -0.21611
    -0.00044
     0.00652
     0.18741
    -0.02827
    -0.02827
    -0.03522
    -0.02827
     0.24307
     0.13175
     0.09696
    -0.13263
    -0.13958
     0.08305
     0.27090
     0.17349
    -0.12567
    -0.06305
     0.07609
     0.11784
     0.01348
    -0.13263
     0.00652
    -0.08392
     0.07609
    -0.04218
    -0.07697
    -0.18828
    -0.20916
    -0.28569
     0.11088
     0.18741
    -0.29960
    -0.34134
    -0.39700
    -0.30656
    -0.34830
    -0.52919
    -0.60572
    -0.55702
    -0.43875
    -0.68225
    -0.90488
    -1.05099
    -1.19013
    -1.53104
    -1.53799
    -1.23883
    -0.57093
    -0.13263
    -0.40396
    -0.67529
    -1.12752
    -0.47353
    -0.40396
    -0.29264
    -0.36222
    -0.07001
     0.36134
     0.24307
     0.10392
     0.25002
     0.35438
     0.36830
    -0.08392
    -0.29264
    -0.36222
    -0.29960
    -0.15350
    -0.56398
    -0.61268
    -0.48049
    -0.54310
    -0.31351
    -0.39700
    -0.50832
    -0.70312
    -0.96750
    -1.04403
    -0.59876
    -0.48745
    -0.89793
    -0.73095
    -0.98141
    -0.92575
    -0.95358
    -0.89097
    -0.99533
    -0.87705
    -0.94663
    -0.80052
    -0.76574
    -0.80052
    -0.98837
    -1.00228
    -0.53615
    -0.29264
    -0.32047
    -0.35526
    -0.43875
    -0.24394
    -0.19524
     0.02043
    -0.12567
    -0.08392
     0.00652
     0.00652
    -0.00739
     0.03435
     0.01348
    -0.18133
     0.01348
     0.15262
     0.13871
     0.12479
     0.01348
     0.07609
     0.12479
    -0.03522
     0.14567
     0.18741
     0.07609
     0.15262
     0.21524
     0.26394
     0.19437
     0.01348
     0.04826
     0.22915
     0.18741
    -0.07697
    -0.02827
    -0.07001
    -0.00044
    -0.00044
    -0.02131
     0.05522
    -0.03522
    -0.01435
    -0.16741
    -0.00044
    -0.11871
    -0.08392
    -0.28569
     0.08305
     0.12479
    -0.03522
     0.00652
    -0.00739
     0.09001
     0.11088
     0.05522
     0.20132
     0.25698
     0.17349
     0.11088
     0.20828
     0.38917
     0.32655
     0.21524
     0.50049
     0.80661
     0.57006
     0.52136
     0.44483
     0.27785
     0.27785
     0.34047
     0.43091
     0.54919
     0.51440
     0.39613
     0.31264
     0.34047
     0.20132
    -0.41092
    -0.72399
    -0.56398
    -0.74487
    -0.45962
    -0.17437
    -0.29264
    -0.76574
    -0.72399
    -0.18828
     0.22915
    -0.07001
     0.01348
     0.07609
     0.43787
     0.77182
     1.34927
     1.47450
     1.98934
     1.97543
     1.78062
     1.87803
     1.96847
     2.13544
     2.09370
     1.76671
     1.51625
     1.70409
     1.42580
     0.98054
     0.86922
     0.66746
     0.51440
    -0.13263
     0.08305
     0.08305
    -0.35526
    -0.52919
    -0.55006
    -0.84922
    -1.10664
    -1.03011
    -0.87010
    -0.75182
    -0.87705
    -0.91184
    -0.88401
    -0.83531
    -0.82835
    -0.88401
