# Supplementary material for: Software algorithm and hardware design for real-time implementation of new spectral estimator
Source: Biomed Eng Online. 2014 May 9;13:61. doi: 10.1186/1475-925X-13-61 (PMC4057578; doi:10.1186/1475-925X-13-61)
Supplement: Additional file 2 — txtfiles.zip. [file 1475-925X-13-61-S2.zip › FILE176.TXT]

     0.14471
     0.12727
     0.06334
     0.10983
     0.23770
     0.09240
     0.00521
     0.09240
     0.00521
     0.16214
     0.02265
     0.05171
    -0.01803
    -0.14009
    -0.12847
     0.10983
     0.09240
    -0.11684
    -0.23309
    -0.05872
     0.06334
    -0.03547
    -0.13428
    -0.21565
    -0.22727
    -0.01803
     0.04009
     0.08077
    -0.00060
    -0.15172
    -0.15172
     0.07496
     0.22608
     0.06334
    -0.09359
    -0.12265
     0.08077
     0.12146
     0.01103
     0.09821
    -0.04710
    -0.02385
     0.08077
     0.20864
    -0.02966
    -0.04128
    -0.22146
    -0.08197
     0.20864
     0.01103
    -0.14009
    -0.08197
    -0.13428
    -0.04128
     0.01103
    -0.09941
    -0.04128
    -0.12847
    -0.08197
    -0.03547
    -0.03547
    -0.20403
    -0.18078
    -0.31446
    -0.01803
     0.03428
    -0.07616
    -0.09359
    -0.26215
    -0.12265
    -0.16334
    -0.17496
    -0.07616
    -0.14009
    -0.10522
    -0.18659
    -0.06453
     0.01684
    -0.10522
    -0.25052
    -0.07616
    -0.01803
     0.02265
    -0.18078
    -0.07034
     0.04590
     0.01103
     0.06334
     0.12146
     0.29001
     0.32488
     0.22608
     0.34813
     0.20864
     0.28420
     0.08077
     0.13308
     0.42369
     0.12146
    -0.21565
    -0.68063
    -0.76200
    -0.95380
    -1.68614
    -1.81400
    -1.68032
    -1.69776
    -1.69776
    -1.72682
    -1.94768
    -2.26736
    -2.12205
    -1.97093
    -1.34903
    -1.04098
    -0.80268
    -0.41908
    -0.11684
     0.24933
     0.53994
     0.79567
     1.09210
     1.34202
     1.40014
     1.63844
     1.79537
     1.78375
     1.69656
     1.41177
     1.61519
     1.58032
     1.42339
     1.45245
     1.20834
     0.99329
     1.02235
     1.01654
     1.02235
     0.96423
     0.73174
     0.69687
     0.80149
     0.70268
     0.56900
     0.33651
     0.37138
     0.45275
     0.50506
     0.40044
     0.38301
     0.21445
     0.12146
     0.08077
     0.15052
     0.19702
     0.08658
     0.04590
    -0.08778
     0.00521
     0.00521
    -0.01222
    -0.16915
    -0.08197
    -0.13428
    -0.12265
    -0.18078
    -0.15172
    -0.17496
    -0.22727
    -0.24471
    -0.05291
    -0.09941
    -0.11103
    -0.12265
    -0.18659
    -0.17496
    -0.04128
    -0.27377
     0.09821
     0.07496
    -0.12847
    -0.14009
     0.04590
     0.01103
    -0.00641
    -0.11103
     0.02265
     0.02265
     0.05171
    -0.05872
    -0.00641
    -0.02385
     0.02265
    -0.23890
     0.07496
     0.12146
    -0.02966
    -0.05872
    -0.05291
     0.04009
    -0.06453
    -0.22727
     0.01103
     0.02265
    -0.08778
    -0.09359
    -0.01803
    -0.05291
    -0.08778
    -0.26215
    -0.19821
     0.00521
    -0.13428
    -0.11684
    -0.09941
    -0.16334
    -0.16915
    -0.25633
    -0.09359
    -0.01803
    -0.09941
    -0.07034
    -0.19240
    -0.10522
    -0.08778
     0.01103
    -0.03547
    -0.01222
    -0.02385
     0.15052
     0.38301
     0.23770
     0.15633
     0.29001
     0.42950
     0.60387
     1.24902
     1.27227
     1.19090
     2.03367
     2.45215
     2.22547
     1.59194
     1.30133
    -0.15172
    -0.72712
    -1.14560
    -1.46527
    -2.58121
    -2.56959
    -2.36035
    -2.57540
    -2.94738
    -3.22637
    -3.77271
    -3.91802
    -3.96452
    -3.59254
    -2.87764
    -2.06974
    -1.66870
    -0.92474
    -0.14009
     0.62131
     1.41758
     1.72562
     1.78375
     1.93486
     1.96392
     1.97555
     1.93486
     1.73725
     1.67913
     1.48732
     1.44664
     1.27809
     1.34783
     1.17928
     0.83636
     0.98748
     0.90610
     0.64456
     0.56900
     0.49344
     0.58643
     0.52831
     0.50506
     0.24351
     0.22027
     0.17958
     0.19120
    -0.07034
     0.05171
     0.06915
    -0.09941
     0.02846
     0.08077
    -0.15753
    -0.16915
    -0.11684
    -0.12847
     0.02265
    -0.02966
    -0.23309
    -0.14590
    -0.14009
    -0.06453
    -0.18659
     0.02846
    -0.11684
    -0.27377
    -0.01222
     0.10402
    -0.06453
    -0.21565
    -0.34352
    -0.19821
    -0.03547
     0.08658
    -0.00641
    -0.15172
    -0.15753
    -0.29121
     0.01103
    -0.00641
     0.02265
    -0.16334
    -0.24471
    -0.06453
     0.01684
     0.02846
    -0.24471
    -0.20984
    -0.10522
     0.02846
     0.12146
    -0.05291
    -0.25052
    -0.23890
    -0.14009
    -0.07034
     0.05752
    -0.02385
    -0.23309
    -0.21565
    -0.06453
     0.01103
    -0.14590
    -0.07616
    -0.34933
    -0.11103
    -0.05291
    -0.08778
    -0.12265
    -0.30283
    -0.05872
    -0.23890
     0.09240
    -0.11684
    -0.14590
    -0.21565
    -0.09941
    -0.04710
    -0.11684
    -0.29121
    -0.11103
    -0.06453
    -0.04128
    -0.09941
    -0.12265
    -0.11103
    -0.00060
    -0.08778
    -0.04128
     0.13308
    -0.02966
    -0.01803
     0.20283
     0.42369
     0.37138
     0.39463
     0.44113
     0.88867
     1.48732
     2.06273
     2.41728
     2.69045
     2.85900
     2.52771
     1.68494
     0.42950
    -1.27928
    -2.45335
    -3.51698
    -2.54634
    -1.76169
    -2.64515
    -3.66228
    -3.73203
    -4.34812
    -4.64454
    -5.14439
    -5.24320
    -4.28419
    -2.99969
    -1.93606
    -0.89568
    -0.11103
     0.76661
     1.80118
     2.69045
     3.30073
     3.61459
     3.75989
     3.64946
     3.81220
     3.82383
     3.62621
     3.13218
     2.76020
     2.46959
     2.22547
     2.28941
     1.89999
     1.55126
     1.36527
     1.20253
     1.11534
     1.19671
     0.76661
     0.57481
     0.53994
     0.57481
     0.39463
     0.27839
     0.17377
     0.19702
    -0.01222
     0.05752
     0.02846
    -0.00060
    -0.20403
    -0.30864
    -0.15753
    -0.11103
    -0.26796
    -0.41326
    -0.29702
    -0.21565
    -0.23309
    -0.32608
    -0.18078
    -0.29121
    -0.22146
    -0.29702
    -0.00641
    -0.12265
    -0.25052
    -0.11684
    -0.08197
    -0.01803
    -0.00641
    -0.30864
    -0.07616
     0.17377
     0.26095
     0.05171
    -0.20984
    -0.14009
    -0.05872
    -0.09359
     0.25514
     0.09821
    -0.13428
    -0.15753
    -0.01803
     0.04590
     0.06334
    -0.18078
    -0.30283
    -0.19821
    -0.00641
     0.05752
    -0.05291
    -0.27958
    -0.33189
    -0.28540
    -0.01222
     0.18539
    -0.22727
    -0.23890
    -0.14009
    -0.06453
     0.01103
    -0.06453
    -0.18659
    -0.05291
     0.01684
     0.16796
     0.11565
     0.10983
    -0.11103
    -0.14590
    -0.01803
     0.36557
     0.23770
     0.09240
     0.03428
     0.13889
     0.45275
     0.22027
     0.14471
     0.14471
     0.14471
     0.19120
     0.20864
     0.30164
     0.10402
     0.15633
     0.20283
     0.42369
     0.51669
     0.31907
     0.41788
     0.40626
     0.49344
     0.68524
     0.91192
     1.15022
     1.73725
     2.37078
     2.00461
     2.05692
     2.08017
     1.27809
     0.08658
    -0.04710
    -1.36065
    -2.37779
    -2.53472
    -2.29060
    -1.91862
    -2.91832
    -3.26124
    -3.20893
    -3.60416
    -4.12145
    -4.12726
    -3.38911
    -2.62771
    -1.77913
    -1.25022
    -0.58763
     0.21445
     0.91773
     1.60357
     2.16735
     2.48121
     2.60327
     2.55677
     2.44053
     2.45796
     2.16154
     2.19060
     1.93486
     1.67331
     1.40014
     1.18509
     1.19090
     1.35946
     1.19671
     0.92935
     0.85961
     0.78986
     0.74336
     0.68524
     0.58643
     0.49344
     0.35395
     0.43532
     0.51669
     0.49925
     0.33651
     0.03428
    -0.01803
     0.20283
     0.38882
     0.22608
     0.06915
    -0.02385
     0.08658
     0.13308
     0.22608
     0.24351
     0.02846
     0.09821
    -0.01222
     0.16796
     0.15633
     0.01684
    -0.01222
    -0.02385
     0.29582
     0.10983
     0.17958
     0.20864
     0.04590
     0.04009
     0.04590
     0.15633
     0.13889
     0.10983
     0.14471
     0.15052
     0.27839
     0.22608
     0.06334
     0.05752
     0.24933
     0.27839
     0.18539
     0.12727
     0.12146
     0.26095
     0.08077
     0.08077
     0.14471
     0.22608
     0.23189
     0.24933
     0.13308
     0.09240
     0.14471
    -0.03547
     0.22608
     0.30164
     0.10983
     0.18539
     0.13308
     0.22608
     0.30164
     0.13889
     0.22027
     0.10983
     0.19702
     0.22608
     0.19120
     0.26095
     0.08077
    -0.04710
     0.25514
     0.44694
     0.24933
     0.21445
     0.11565
     0.13308
     0.15633
     0.24351
     0.31907
     0.33070
     0.22027
     0.33070
     0.53994
     0.60968
     0.59806
     0.38301
     0.52250
     0.77242
     1.00491
     1.33621
     1.67331
     1.68494
     1.47570
     1.16184
     0.83636
     0.61549
    -0.05291
    -0.69225
    -1.22697
    -1.46527
    -1.59314
    -1.61058
    -1.96512
    -2.56378
    -2.77302
    -2.91251
    -2.90670
    -3.08688
    -3.04619
    -2.44753
    -1.63383
    -1.11073
    -0.63413
    -0.22727
     0.25514
     0.80149
     1.31296
     1.67913
     1.89999
     2.14992
     2.15573
     2.09179
     2.25453
     2.14410
     2.03367
     1.80700
     1.61519
     1.55707
     1.46989
     1.34783
     1.26646
     1.01654
     1.01654
     0.90029
     0.75499
     0.80149
     0.75499
     0.56319
     0.51088
     0.54575
     0.53412
     0.42950
     0.51669
     0.28420
     0.26095
     0.23770
     0.19702
     0.16796
     0.26095
     0.21445
     0.12146
    -0.07034
     0.19120
     0.20864
    -0.07616
     0.16796
     0.04009
    -0.00060
    -0.09941
    -0.03547
     0.13308
     0.05752
    -0.04128
    -0.05872
     0.06334
     0.10402
     0.03428
    -0.19240
    -0.01222
     0.09240
    -0.03547
     0.12146
     0.09821
     0.01684
    -0.02385
    -0.04710
     0.17958
     0.27839
     0.16214
    -0.02385
     0.06915
     0.18539
     0.19702
     0.04009
     0.19702
     0.34232
     0.17377
     0.35395
     0.36557
     0.31326
     0.16214
     0.18539
     0.24351
     0.39463
     0.30164
     0.34813
     0.06915
     0.22608
     0.24933
     0.33651
     0.36557
     0.29001
     0.07496
     0.10983
     0.30164
     0.19120
     0.15052
    -0.01803
     0.12146
     0.23189
     0.24351
     0.20864
     0.06334
     0.04590
     0.02265
     0.19120
     0.02265
     0.25514
     0.29001
     0.13308
     0.29582
     0.37719
     0.41207
     0.34813
     0.36557
     0.34813
     0.56900
     0.69687
     0.66780
     0.76080
     0.69687
     0.30745
    -0.00060
     0.09821
    -0.18078
    -0.37258
    -0.19240
    -0.36677
    -0.81431
    -1.25022
    -1.36646
    -1.19791
    -1.41296
    -1.67451
    -1.42459
    -1.50596
    -1.43621
    -1.30253
    -1.23860
    -0.82012
    -0.45395
    -0.45395
    -0.19821
     0.04009
     0.15052
     0.41207
     0.30164
     0.84798
     0.97585
     1.11534
     0.89448
     0.91192
     0.86542
     0.95841
     0.83055
     0.83636
     0.85379
     0.61549
     0.59225
     0.63874
     0.71430
     0.58062
     0.45275
     0.32488
     0.42950
     0.48763
     0.47019
     0.38882
     0.26095
     0.20864
     0.31907
     0.32488
     0.45857
     0.35976
     0.04590
     0.24933
     0.29582
     0.30164
     0.22608
     0.06334
     0.21445
     0.31907
     0.38882
     0.27258
     0.24933
     0.13308
     0.16796
     0.17958
     0.30745
     0.36557
     0.07496
     0.15052
     0.23770
     0.06334
     0.00521
     0.16214
     0.18539
     0.20864
     0.19120
     0.19120
     0.09240
    -0.02385
     0.02265
    -0.07034
     0.10402
     0.33651
     0.23770
     0.08658
     0.28420
     0.28420
     0.20283
    -0.05291
     0.13889
     0.22608
     0.30745
     0.31907
     0.21445
     0.16214
     0.25514
     0.30164
     0.15633
     0.34232
     0.08658
     0.06915
     0.20864
     0.41207
     0.29582
     0.12146
     0.05171
     0.16796
     0.40626
     0.37138
     0.19702
     0.18539
    -0.02966
     0.14471
     0.16796
     0.26095
     0.27258
    -0.12847
     0.12727
     0.32488
     0.32488
     0.13889
    -0.01803
    -0.11103
     0.13889
     0.24351
     0.18539
     0.04590
    -0.08197
     0.03428
     0.09240
     0.27258
     0.35976
     0.04590
     0.02846
     0.00521
     0.28420
     0.24351
     0.17377
     0.18539
     0.27839
     0.55737
     0.84798
     0.95260
     0.98748
     0.65618
     0.56319
     0.64456
     0.84217
     0.18539
    -0.55276
    -1.04098
    -1.03517
    -0.92474
    -1.15723
    -1.37809
    -1.61639
    -1.40134
    -1.77332
    -1.97093
    -2.41847
    -2.24992
    -1.55245
    -1.13398
    -0.54694
    -0.26215
    -0.07034
     0.32488
     0.79567
     1.17347
     1.40595
     1.43501
     1.67913
     1.85349
     2.05111
     1.94068
     1.77212
     1.69656
     1.58032
     1.46408
     1.35946
     1.26065
     0.87704
     0.91773
     0.78405
     0.78405
     0.65037
     0.44694
     0.42369
     0.45857
     0.65618
     0.58062
     0.30164
     0.15052
    -0.01803
     0.12146
     0.14471
     0.27839
    -0.03547
    -0.19821
    -0.09941
     0.15633
     0.06915
    -0.36095
    -0.33771
    -0.36677
    -0.17496
    -0.18659
    -0.23309
    -0.37258
    -0.43070
    -0.32608
    -0.33189
     0.04590
    -0.04128
    -0.43651
    -0.41908
    -0.31446
    -0.09359
    -0.17496
    -0.21565
    -0.27958
    -0.22727
    -0.20403
    -0.04128
    -0.08197
    -0.23309
    -0.39583
    -0.37839
     0.10402
     0.12146
    -0.22146
    -0.15172
    -0.26796
    -0.01803
     0.00521
     0.04009
    -0.04128
    -0.19821
    -0.08197
    -0.01803
     0.02265
    -0.08197
    -0.15172
    -0.16915
    -0.02385
    -0.01222
     0.02846
    -0.02966
    -0.17496
    -0.15172
    -0.11103
    -0.08778
    -0.36095
    -0.18659
    -0.11103
    -0.18659
    -0.13428
    -0.17496
    -0.27377
    -0.17496
    -0.20984
    -0.04710
    -0.16334
    -0.26215
    -0.22146
    -0.17496
    -0.02966
    -0.17496
    -0.23890
    -0.11103
     0.01684
     0.02846
    -0.07616
    -0.05291
    -0.23309
    -0.17496
    -0.16915
     0.02846
     0.09821
    -0.18659
    -0.13428
    -0.14590
     0.11565
    -0.12847
    -0.14009
    -0.23890
    -0.12265
    -0.12265
     0.02265
    -0.04128
    -0.08778
    -0.25052
    -0.25633
     0.04590
     0.12146
    -0.01803
    -0.08778
    -0.12265
    -0.05872
     0.02846
    -0.00060
    -0.03547
    -0.12847
    -0.12265
    -0.04128
     0.17377
     0.09240
    -0.03547
    -0.05291
     0.04009
     0.37138
     0.22027
     0.16796
     0.31326
     0.21445
     0.46438
     0.76080
     1.21996
     1.80700
     2.07436
     2.27197
     2.89969
     3.31235
     3.24261
     2.64395
     0.49925
    -0.86662
    -2.80789
    -3.81921
    -1.88375
    -0.90149
    -1.75588
    -3.12175
    -3.49954
    -3.94127
    -4.63292
    -5.43500
    -5.35363
    -4.67361
    -3.70878
    -2.98226
    -2.48822
    -0.91893
     0.10983
     0.90610
     1.31296
     1.84187
     2.09761
     2.30103
     2.25453
     2.43471
     2.38240
     2.38822
     2.34753
     2.07436
     1.95230
     1.90580
     1.66750
     1.57451
     1.62101
     1.48151
     1.13278
     1.04560
     0.92354
     0.84217
     0.73755
     0.61549
     0.55737
     0.37138
     0.37138
     0.36557
     0.36557
     0.16796
     0.19702
    -0.02385
     0.33070
     0.20283
     0.02265
     0.00521
    -0.11103
    -0.10522
    -0.15172
    -0.12847
    -0.09359
    -0.22146
    -0.20403
    -0.21565
    -0.16915
    -0.10522
    -0.36677
    -0.35514
    -0.21565
    -0.19821
    -0.25633
    -0.20403
    -0.29702
    -0.30864
    -0.37258
    -0.18659
    -0.09359
    -0.11684
    -0.18659
    -0.40745
    -0.25052
    -0.18078
    -0.09359
    -0.35514
    -0.21565
    -0.12265
    -0.20403
    -0.04128
    -0.04128
    -0.06453
    -0.30864
    -0.17496
    -0.09359
     0.02846
    -0.04710
    -0.12847
    -0.18659
    -0.02385
    -0.00060
     0.01103
    -0.02385
    -0.04128
    -0.07616
    -0.00060
    -0.05872
    -0.04128
    -0.18659
    -0.16915
    -0.11103
     0.01103
     0.06334
     0.04590
    -0.03547
    -0.07616
    -0.16915
    -0.11103
    -0.16915
     0.02265
    -0.01222
    -0.00641
    -0.05291
    -0.00641
     0.01684
    -0.07034
     0.04590
    -0.00060
    -0.00060
    -0.00060
    -0.09941
    -0.04710
     0.07496
     0.06915
    -0.14590
     0.06915
     0.10983
     0.08077
     0.05171
     0.01684
    -0.04128
    -0.25052
    -0.09941
    -0.01803
     0.03428
    -0.02966
    -0.07034
    -0.11103
     0.07496
     0.00521
    -0.20984
    -0.12847
    -0.08778
    -0.15172
     0.01103
     0.03428
    -0.14590
    -0.09941
    -0.09359
    -0.05291
     0.19702
     0.02265
    -0.12265
    -0.19821
    -0.12265
     0.02265
     0.02846
    -0.01222
    -0.02385
    -0.06453
    -0.12265
     0.09240
     0.15633
    -0.00060
    -0.19821
    -0.16334
    -0.05872
     0.09240
     0.02846
     0.04009
     0.01103
    -0.03547
     0.16796
     0.10983
     0.15633
     0.08077
    -0.08197
     0.06915
     0.13308
     0.18539
    -0.02385
    -0.00060
    -0.00641
     0.29582
     0.40626
     0.44113
     0.55156
     0.44694
     0.84217
     0.93517
     1.34783
     1.24902
     1.27227
     1.33621
     1.18509
     1.11534
     0.25514
    -0.57601
    -0.30283
    -0.23309
    -0.18659
    -1.00611
    -3.01132
    -2.29642
    -0.79106
    -0.50626
    -1.33740
    -2.13367
    -1.97093
    -1.68032
    -1.34322
    -0.97124
    -0.53532
     0.06334
     0.73174
     1.10372
     1.45245
     1.59194
     1.56870
     1.64425
     1.69656
     1.65007
     1.61519
     1.65588
     1.40595
     1.27227
     1.52220
     1.46989
     1.14440
     0.92935
     0.81311
     1.00491
     0.99329
     1.04560
     0.61549
     0.37138
     0.49925
     0.62131
     0.56900
     0.56900
     0.33651
     0.15052
     0.27258
     0.54575
     0.37719
     0.10402
    -0.10522
     0.15633
     0.10402
     0.26095
     0.05171
    -0.15172
    -0.06453
    -0.08197
    -0.02385
     0.20283
     0.04590
    -0.20984
    -0.24471
    -0.07034
    -0.05291
    -0.07034
    -0.18659
    -0.18659
    -0.07616
    -0.01803
     0.15633
    -0.10522
    -0.23890
    -0.15172
    -0.18078
    -0.04710
     0.09821
    -0.08197
    -0.28540
    -0.01803
    -0.11684
     0.06915
    -0.00641
    -0.08197
    -0.02966
    -0.00060
    -0.01803
    -0.12265
    -0.15172
    -0.08778
    -0.02385
    -0.00060
    -0.02385
     0.08658
    -0.15172
    -0.02385
    -0.12265
     0.11565
    -0.08778
    -0.14009
    -0.05872
     0.02265
     0.19120
    -0.04128
    -0.04710
     0.00521
     0.18539
    -0.02966
     0.20283
     0.06334
    -0.10522
    -0.02966
     0.04590
     0.22027
     0.15052
    -0.10522
    -0.02385
     0.12146
     0.28420
     0.22608
     0.04009
    -0.08197
     0.10983
    -0.00641
     0.21445
     0.30164
     0.04590
    -0.14009
     0.13889
     0.29001
     0.35395
     0.06334
    -0.05291
     0.12727
     0.10402
     0.27839
     0.18539
     0.03428
    -0.07616
     0.13889
     0.20864
     0.44694
     0.16796
    -0.01222
    -0.00060
     0.17377
     0.24351
     0.17958
     0.02846
     0.06334
     0.10983
     0.37719
     0.27839
     0.22027
     0.09240
     0.08658
     0.02265
     0.31326
     0.26676
     0.07496
     0.13889
     0.09821
     0.19120
     0.29001
     0.15633
     0.14471
     0.05171
     0.29001
     0.29001
     0.35976
     0.25514
     0.38882
     0.45275
     0.70849
     1.10953
     0.95260
     1.01654
     1.02816
     1.12697
     1.17928
     1.09210
     0.86542
     0.58062
     0.19120
     0.07496
    -0.18659
    -0.27377
    -0.58763
    -0.91893
    -1.09910
    -0.93055
    -1.28509
    -1.92444
    -1.81400
    -1.59314
    -1.44784
    -1.36646
    -1.26184
    -1.07585
    -0.67481
     0.02846
     0.07496
     0.29582
     0.24351
     0.23770
     0.63874
     0.94098
     0.92935
     0.83055
     0.83636
     1.01072
     0.96423
     0.93517
     0.73755
     0.55737
     0.60387
     0.66780
     0.60968
     0.48763
     0.33651
     0.27839
     0.20283
     0.60968
     0.57481
     0.24933
     0.15052
     0.10402
     0.29001
     0.20283
     0.19120
     0.05752
     0.17377
     0.21445
     0.19702
     0.33651
     0.29582
    -0.01222
     0.03428
     0.10983
     0.44113
     0.15052
     0.11565
     0.08077
     0.15633
     0.30164
     0.19120
     0.17377
     0.12727
     0.16796
     0.19120
     0.16214
     0.05171
     0.01684
    -0.09359
     0.12727
     0.29001
     0.23189
     0.11565
     0.12146
     0.10402
     0.06915
     0.09821
     0.05752
     0.08077
     0.08077
     0.20864
     0.19120
     0.19702
     0.07496
     0.04009
     0.03428
     0.24351
     0.25514
    -0.11103
     0.05171
    -0.02966
     0.16796
     0.20283
     0.04009
    -0.08197
     0.06915
     0.16796
     0.08658
     0.08077
     0.00521
     0.04009
    -0.21565
     0.09240
     0.24933
     0.09821
    -0.10522
    -0.09359
     0.09240
     0.13308
     0.01103
    -0.00060
     0.01684
    -0.04128
     0.06334
     0.08658
     0.10402
    -0.04128
    -0.21565
    -0.05291
     0.29001
     0.08658
    -0.00060
    -0.13428
    -0.13428
    -0.09941
    -0.11103
     0.01684
     0.01684
    -0.16915
    -0.09941
     0.08077
     0.01103
     0.04009
    -0.21565
    -0.14590
     0.10402
     0.22608
     0.11565
     0.08077
     0.03428
     0.19120
     0.17377
     0.38301
     0.52831
     0.55156
     0.73755
     0.56319
     0.49344
     0.17958
     0.23189
     0.44113
     0.88867
     1.11534
     0.45857
     0.17958
    -0.61088
    -0.36677
    -0.55857
    -1.05261
    -1.40134
    -1.45946
    -1.15723
    -0.94799
    -0.73875
    -0.63413
    -0.93636
    -0.87243
    -0.63413
    -0.08197
     0.01684
     0.37138
     0.44113
     0.81311
     1.35364
     1.52801
     1.62101
     1.77212
     1.89418
     1.67913
     1.57451
     1.41177
     1.20834
     0.94098
     0.79567
     0.73755
     0.60387
     0.27258
     0.40044
     0.41788
     0.30745
     0.22608
     0.18539
     0.20283
     0.15633
     0.04590
     0.06915
     0.23189
     0.24351
    -0.02385
    -0.06453
     0.10983
     0.15633
    -0.01803
     0.01103
    -0.27377
    -0.30283
    -0.23309
    -0.34352
    -0.25052
    -0.27958
    -0.36095
    -0.40164
    -0.31446
    -0.14590
    -0.27377
    -0.54694
    -0.41326
    -0.34933
    -0.25633
    -0.27958
    -0.29702
    -0.33189
    -0.38420
    -0.30864
    -0.19821
    -0.18078
    -0.22727
    -0.21565
    -0.43070
    -0.35514
    -0.26215
    -0.33771
    -0.31446
    -0.20984
    -0.32608
    -0.25633
    -0.11103
    -0.20984
    -0.32027
    -0.31446
    -0.31446
    -0.30864
    -0.17496
    -0.23309
    -0.28540
    -0.25633
    -0.23309
    -0.16334
    -0.20403
    -0.00641
    -0.09941
    -0.34933
    -0.22727
    -0.30864
    -0.21565
    -0.20984
    -0.06453
    -0.12265
    -0.12847
    -0.03547
    -0.09941
    -0.14590
    -0.15753
    -0.14009
    -0.22146
    -0.18659
     0.05171
    -0.05291
    -0.09941
    -0.12265
    -0.01803
    -0.11684
    -0.09941
     0.01684
    -0.08197
    -0.05291
    -0.19240
    -0.12265
    -0.09941
     0.01684
    -0.14590
    -0.04128
    -0.02966
     0.01684
     0.05171
     0.08077
     0.07496
    -0.08197
    -0.11103
     0.03428
     0.17958
     0.23770
     0.20864
     0.21445
     0.53412
     0.55156
     0.46438
     0.54575
     0.90029
     1.13859
     1.54545
     2.09761
     2.01623
     1.56870
     1.17347
     1.43501
     2.03948
     2.62070
     2.67883
     1.57451
     1.33621
    -0.50626
    -1.00030
    -1.68032
    -2.99969
    -3.79596
    -3.33680
    -2.07555
    -2.27317
    -2.55797
    -3.27868
    -3.95289
    -3.67391
    -3.00550
    -2.34873
    -1.75007
    -1.07585
    -0.30864
     0.80730
     1.31296
     1.86512
     2.19641
     2.25453
     2.48702
     2.56258
     2.51027
     2.21385
     1.88255
     1.83024
     1.60938
     1.53382
     1.39433
     1.05141
     0.82473
     0.77824
     0.73755
     0.60968
     0.68524
     0.51669
     0.37719
     0.47600
     0.48763
     0.49344
     0.24351
     0.36557
     0.37138
     0.30164
     0.26676
     0.07496
     0.10983
     0.10402
     0.06915
    -0.01222
     0.08077
    -0.11103
    -0.11103
    -0.01803
    -0.03547
    -0.24471
    -0.29121
    -0.32027
    -0.33189
    -0.07034
    -0.06453
    -0.15172
    -0.26796
    -0.25633
    -0.08197
    -0.15172
    -0.12847
    -0.12265
    -0.34352
    -0.10522
    -0.07034
     0.01684
    -0.16334
    -0.23309
    -0.14590
    -0.01222
     0.05752
     0.13308
    -0.15753
    -0.23309
    -0.12847
    -0.09941
     0.12727
     0.10402
    -0.07616
    -0.15753
     0.08658
     0.03428
     0.12146
    -0.15753
    -0.18659
    -0.07034
     0.04009
    -0.01222
    -0.14009
    -0.16334
    -0.18078
    -0.19240
    -0.04710
     0.07496
    -0.03547
    -0.27958
    -0.18659
    -0.05291
    -0.00060
    -0.18078
    -0.24471
    -0.08778
    -0.07616
     0.02846
    -0.07034
    -0.10522
    -0.20984
    -0.07034
    -0.16915
     0.01684
    -0.03547
    -0.18659
    -0.14590
    -0.15753
     0.07496
    -0.11684
    -0.12265
    -0.15172
    -0.13428
     0.05752
     0.04590
    -0.18659
    -0.18078
    -0.12847
    -0.23309
     0.12146
     0.05171
    -0.06453
    -0.04128
    -0.01222
     0.06334
     0.05171
    -0.15753
    -0.08778
     0.13308
     0.16796
     0.15633
     0.15052
     0.09240
    -0.01222
     0.13308
     0.29582
     0.32488
     0.05171
     0.04009
     0.21445
     0.44694
     0.29001
     0.24933
     0.22608
     0.44113
     0.62712
     0.67943
     0.54575
     0.66780
     0.85379
     1.17928
     1.67913
     2.18479
     1.67913
     1.10372
     1.15022
     1.44664
     1.57451
     1.61519
     0.86542
     0.40626
     0.44113
    -0.76781
    -1.90119
    -3.71459
    -4.59223
    -3.60416
    -2.90088
    -2.50566
    -3.14500
    -3.75528
    -3.94708
    -4.05170
    -3.46467
    -2.61609
    -1.90119
    -1.27928
    -0.54694
     0.41788
     1.19090
     1.73725
     2.08598
     2.38822
     2.59745
     2.92294
     2.88225
     2.72532
     2.47540
     2.39403
     2.18479
     2.08017
     1.81862
     1.62682
     1.45826
     1.35946
     1.34202
     1.19090
     0.88286
     0.71430
     0.75499
     0.85379
     0.94679
     0.62131
     0.51088
     0.55156
     0.40044
     0.45857
     0.23770
     0.08658
     0.12727
     0.17377
     0.22608
     0.09821
    -0.05291
    -0.05872
    -0.13428
    -0.05872
     0.11565
     0.00521
    -0.35514
    -0.27958
    -0.15753
    -0.02385
    -0.01803
    -0.14590
    -0.32608
    -0.15753
     0.00521
     0.00521
    -0.05872
    -0.20984
    -0.26215
    -0.26796
     0.06334
     0.05752
    -0.15753
    -0.22727
    -0.08778
    -0.04128
     0.13889
    -0.12847
    -0.04128
    -0.25052
    -0.04710
     0.08077
     0.07496
     0.00521
    -0.13428
    -0.16915
     0.12727
     0.28420
     0.02265
    -0.00060
    -0.01222
     0.00521
     0.11565
     0.15052
     0.02265
     0.02265
     0.00521
     0.23189
     0.19702
     0.16796
    -0.02385
    -0.07616
     0.04009
     0.32488
     0.25514
     0.05171
     0.01103
     0.13889
     0.08077
     0.23189
     0.14471
     0.13889
     0.14471
     0.13308
     0.20283
     0.27258
     0.14471
     0.04590
    -0.03547
     0.22027
     0.34813
     0.13889
     0.19702
     0.13308
     0.15052
     0.19702
     0.13308
     0.15633
     0.13308
     0.32488
     0.34232
     0.51669
     0.35395
     0.33070
     0.17377
     0.60387
     0.75499
     0.72593
     0.75499
     0.59806
     0.66780
     0.61549
     0.38301
     0.27258
     0.47600
     0.33070
    -0.04128
    -0.47139
    -0.72131
    -1.53502
    -1.50596
    -1.55827
    -1.20372
    -1.41296
    -1.64545
    -2.09299
    -1.99999
    -1.58733
    -1.58152
    -1.24441
    -1.13979
    -0.85499
    -0.40164
    -0.11684
     0.33651
     0.55156
     0.56319
     0.80730
     1.27227
     1.46408
     1.38852
     1.35946
     1.34202
     1.28971
     1.30133
     1.17347
     1.14440
     1.01654
     0.88286
     0.88286
     0.90029
     0.83636
     0.59225
     0.38301
     0.60968
     0.70268
     0.55156
     0.38301
     0.40626
     0.34813
     0.44113
     0.40626
     0.43532
     0.48181
     0.30745
     0.40044
     0.29001
     0.43532
     0.35395
     0.13889
     0.27258
     0.39463
     0.35395
     0.37138
     0.26095
     0.22608
     0.21445
     0.16214
     0.23770
     0.24351
     0.14471
     0.14471
     0.24351
     0.16796
     0.05171
     0.12146
     0.03428
     0.19702
     0.24933
     0.05171
     0.06334
     0.02846
     0.09240
     0.08077
    -0.01803
     0.08658
     0.10983
     0.10983
     0.10402
     0.15633
     0.17958
     0.08077
     0.06334
     0.20864
     0.22027
     0.16796
     0.23189
     0.27839
     0.20283
     0.20283
     0.17958
     0.31326
     0.15633
     0.21445
     0.15052
     0.12727
     0.12146
     0.24351
    -0.01222
     0.14471
     0.20864
     0.12727
     0.10983
     0.20283
     0.23770
     0.29001
     0.18539
     0.09821
     0.13308
     0.05171
     0.06915
     0.09821
     0.14471
     0.16214
     0.00521
     0.04590
     0.13889
     0.01684
    -0.11684
     0.02265
    -0.08197
     0.00521
    -0.14590
     0.05752
     0.22608
     0.25514
     0.22608
     0.15633
     0.38882
     0.51088
     0.38301
     0.42950
     0.72011
     0.62131
     0.58643
     0.65618
     0.66199
     0.66199
     0.67943
     0.67943
     0.66199
     0.23189
    -0.24471
    -0.65738
    -1.09910
    -1.12235
    -1.23860
    -1.69195
    -1.80819
    -1.89537
    -1.87794
    -1.50015
    -1.52921
    -1.90119
    -2.01743
    -1.83725
    -1.27928
    -0.83174
    -0.46557
    -0.02966
     0.35395
     0.65037
     0.84217
     1.02816
     1.12116
     1.19090
     1.34783
     1.32458
     1.41177
     1.37689
     1.20834
     1.01072
     0.92935
     0.82473
     0.81311
     0.62131
     0.41788
     0.33651
     0.42950
     0.27839
     0.21445
     0.23189
     0.22608
     0.13889
     0.18539
     0.02846
    -0.02966
    -0.01803
    -0.12847
    -0.11684
    -0.02966
    -0.10522
    -0.19821
    -0.15753
    -0.09941
    -0.17496
    -0.23309
    -0.14590
    -0.21565
    -0.28540
    -0.13428
     0.01103
    -0.09359
    -0.17496
    -0.20403
    -0.14590
    -0.06453
     0.01684
    -0.19240
    -0.21565
    -0.21565
    -0.14590
    -0.14590
    -0.07034
    -0.14590
    -0.18659
    -0.16334
    -0.15172
    -0.09359
    -0.14590
    -0.22727
    -0.26796
    -0.04710
     0.12727
    -0.13428
    -0.15753
    -0.14590
    -0.01803
    -0.03547
     0.07496
     0.03428
    -0.04710
    -0.15172
    -0.00641
     0.04009
    -0.00060
    -0.15753
    -0.18659
    -0.11684
     0.10402
     0.06915
    -0.12847
    -0.23890
    -0.10522
    -0.18078
    -0.20984
    -0.14590
    -0.11684
    -0.26796
    -0.09941
    -0.13428
    -0.18078
    -0.25052
    -0.32608
    -0.04128
    -0.19821
    -0.04710
    -0.15753
    -0.22146
    -0.14009
     0.04009
    -0.07034
     0.12727
     0.10983
     0.01684
     0.20283
     0.27258
     0.39463
     0.21445
     0.33070
     0.51669
     1.09210
     1.35946
     1.51057
     2.13829
     2.02205
     2.27778
     2.09761
     1.51057
     1.01072
     0.19702
    -0.21565
    -0.99448
    -1.34322
    -1.51177
    -2.43010
    -2.94157
    -2.62190
    -2.33129
    -2.99969
    -3.28449
    -3.73203
    -3.08688
    -2.58703
    -2.42428
    -1.55827
    -0.68063
     0.15052
     0.91773
     1.74887
     2.21966
     2.41146
     2.59745
     2.70207
     2.78344
     2.67301
     2.51027
     2.09761
     1.78375
     1.71400
     1.48732
     1.48732
     1.13859
     0.70849
     0.49925
     0.47019
     0.32488
     0.16796
     0.03428
     0.10983
     0.03428
     0.17958
     0.20864
     0.00521
     0.04009
    -0.01222
    -0.02966
     0.09240
     0.30745
     0.06334
    -0.00641
     0.10983
     0.08658
     0.08077
     0.06334
    -0.00060
    -0.05872
     0.16214
     0.13889
     0.02846
    -0.11684
    -0.12265
    -0.03547
    -0.00641
     0.14471
    -0.04710
    -0.22727
    -0.05291
    -0.03547
     0.09240
    -0.19240
    -0.19821
    -0.20403
    -0.08778
     0.01103
    -0.01803
    -0.09359
    -0.23309
    -0.19240
    -0.23309
     0.05752
    -0.02385
    -0.20403
    -0.29702
    -0.12847
    -0.12265
    -0.09359
    -0.11103
    -0.30864
    -0.12847
     0.11565
    -0.00060
    -0.11103
    -0.19821
    -0.23309
    -0.19821
     0.08658
    -0.00060
    -0.18659
    -0.18659
    -0.03547
    -0.02385
     0.06334
    -0.19821
    -0.20403
    -0.14590
     0.01103
     0.01103
    -0.08197
    -0.16334
    -0.22727
    -0.21565
     0.06915
     0.18539
    -0.19240
    -0.30283
    -0.24471
    -0.15172
    -0.02385
    -0.13428
    -0.30283
    -0.26796
    -0.16334
    -0.05291
    -0.02385
    -0.20984
    -0.21565
    -0.25052
    -0.11684
     0.01684
    -0.00641
    -0.18659
    -0.13428
     0.03428
     0.07496
     0.03428
    -0.06453
    -0.10522
    -0.00060
     0.15633
     0.13308
    -0.01803
    -0.05872
    -0.09941
    -0.11103
     0.21445
     0.14471
     0.08077
     0.00521
     0.12727
     0.44694
     0.44113
     0.41788
     0.56319
     1.12116
     1.62682
     2.13829
     2.81832
     3.36466
     3.88776
     4.39342
     4.73634
     3.26005
     0.45275
    -0.60507
    -1.68614
    -2.87182
    -1.43040
    -1.90119
    -3.65647
    -3.76109
    -3.35424
    -3.73203
    -5.22576
    -5.51056
    -5.73143
    -5.15021
    -4.04589
    -2.91251
    -2.07555
    -0.98286
     0.46438
     1.55126
     2.53933
     2.80669
     3.14961
     3.16124
     3.12636
     3.04499
     2.82413
     2.52190
     2.07436
     1.88255
     1.65007
     1.79537
     1.60357
     1.13859
     0.97585
     0.88867
     0.87704
     0.77242
     0.66780
     0.50506
     0.40626
     0.45857
     0.55737
     0.42369
     0.26676
     0.12146
    -0.02385
     0.12146
     0.12727
     0.00521
    -0.08778
    -0.08778
    -0.11103
    -0.08778
    -0.12265
    -0.18659
    -0.29121
    -0.23890
    -0.22146
    -0.29121
    -0.30283
    -0.37258
    -0.41908
    -0.36677
    -0.19240
    -0.16915
    -0.33771
    -0.27958
    -0.25633
    -0.19240
    -0.18078
    -0.31446
    -0.18659
    -0.24471
    -0.15172
    -0.15753
    -0.09941
    -0.11103
    -0.36095
    -0.26215
    -0.05291
     0.00521
    -0.26796
    -0.23309
    -0.29121
    -0.09941
    -0.19821
    -0.12847
    -0.12265
    -0.17496
    -0.09359
    -0.14590
    -0.10522
    -0.00060
    -0.28540
    -0.37258
    -0.02385
     0.18539
    -0.18078
    -0.06453
    -0.19821
    -0.01222
    -0.04710
    -0.02385
    -0.04128
    -0.09941
    -0.14590
    -0.02966
    -0.06453
    -0.03547
    -0.16334
    -0.31446
    -0.04710
     0.11565
     0.01103
    -0.08778
    -0.13428
    -0.26215
    -0.06453
    -0.10522
    -0.06453
    -0.08778
    -0.20984
    -0.14590
    -0.10522
    -0.08778
     0.01103
    -0.33189
    -0.26215
    -0.07034
    -0.02385
    -0.08197
    -0.09359
    -0.21565
    -0.14590
    -0.16915
    -0.07616
    -0.11684
    -0.06453
    -0.09359
    -0.14590
    -0.09359
     0.05171
    -0.09941
    -0.29121
     0.14471
     0.02846
    -0.04128
     0.10983
     0.04590
     0.10402
    -0.03547
     0.01684
     0.11565
     0.04009
     0.02846
     0.06915
     0.04590
     0.12727
     0.20864
     0.09821
     0.33651
     0.58062
     0.42369
     0.62712
     0.94098
     0.91773
     0.80730
     0.94098
     1.02816
     0.83055
     0.96423
     1.31296
     0.18539
    -0.75618
    -1.01773
    -1.60476
    -1.75007
    -3.08106
    -3.15662
    -2.10461
    -0.69806
    -1.58152
    -2.56378
    -3.24962
    -3.08688
    -2.13949
    -1.47108
    -0.93636
    -0.11684
     0.66199
     1.24321
     1.42920
     1.72562
     2.08017
     2.27778
     2.26035
     2.56258
     2.48121
     2.33591
     2.06273
     1.81862
     1.78956
     1.51639
     1.41177
     1.01654
     0.92354
     0.82473
     0.77242
     0.39463
     0.46438
     0.42369
     0.29001
     0.29001
     0.37719
     0.22027
     0.09240
     0.13889
     0.22027
     0.30745
     0.27839
     0.12727
     0.01103
     0.09821
     0.13889
    -0.06453
     0.08077
     0.04009
    -0.03547
    -0.01803
    -0.00060
     0.04590
     0.01103
    -0.10522
    -0.07616
    -0.05872
     0.02846
    -0.09941
    -0.09941
    -0.11103
     0.06915
    -0.12847
     0.05752
     0.04590
    -0.02966
    -0.05291
     0.09240
    -0.02966
    -0.02966
    -0.11103
     0.03428
     0.17958
     0.13889
     0.16214
     0.00521
     0.05171
     0.10402
     0.10402
    -0.02966
     0.24933
     0.05752
     0.04590
     0.16214
     0.12727
     0.15052
     0.01684
    -0.01803
     0.08658
     0.13889
    -0.01803
    -0.03547
    -0.07616
    -0.04710
     0.13889
    -0.26796
     0.13308
    -0.02966
    -0.04710
    -0.02385
    -0.07034
    -0.00641
    -0.23890
    -0.25052
    -0.12265
     0.00521
    -0.04128
    -0.00641
    -0.11684
    -0.11103
     0.02846
    -0.11103
    -0.02385
    -0.08197
    -0.03547
    -0.23890
     0.12727
     0.18539
    -0.01222
    -0.20984
    -0.02385
     0.04590
     0.22027
     0.11565
     0.04009
    -0.05291
     0.05752
     0.08077
     0.01684
     0.20864
     0.02265
     0.07496
     0.19120
     0.23770
     0.08077
     0.05752
     0.00521
     0.13308
     0.31907
     0.47600
     0.46438
     0.55737
     0.52831
     0.48181
     0.22027
     0.55156
     0.58643
     0.49344
     0.47019
     0.48763
     0.23189
    -0.17496
    -0.52370
    -0.72712
    -0.72131
    -0.99448
    -1.09910
    -1.36065
    -1.38390
    -1.62801
    -1.97675
    -1.69195
    -1.66289
    -1.76751
    -1.63383
    -1.09910
    -0.88405
    -0.54694
    -0.38420
    -0.17496
     0.16214
     0.45275
     0.59225
     0.74918
     0.87123
     1.13278
     1.21415
     1.37689
     1.26646
     1.03979
     1.10372
     1.09791
     1.02816
     0.93517
     0.60968
     0.52250
     0.64456
     0.59806
     0.58643
     0.42369
     0.27258
     0.41788
     0.34813
     0.33651
     0.57481
     0.24933
     0.13308
     0.23770
     0.28420
     0.38882
     0.29001
     0.10402
     0.22027
     0.33070
     0.39463
     0.22608
     0.09240
     0.15052
     0.12146
     0.05752
     0.35976
     0.16796
    -0.06453
    -0.01222
     0.17377
     0.29582
     0.15052
    -0.05291
    -0.11103
    -0.00060
     0.13889
     0.10402
     0.06915
    -0.11103
     0.06334
    -0.02385
     0.19120
     0.19702
     0.01103
    -0.08197
     0.02846
     0.13308
     0.04590
    -0.01803
    -0.05291
     0.08658
     0.12146
     0.06915
     0.08077
     0.07496
    -0.13428
    -0.05872
    -0.01803
     0.16796
     0.02846
    -0.20403
    -0.01803
     0.01684
     0.10983
     0.00521
    -0.02385
    -0.14590
     0.01103
     0.10983
     0.09240
    -0.06453
    -0.23890
    -0.09359
    -0.21565
     0.22027
     0.03428
    -0.20403
    -0.15753
    -0.02966
     0.02846
    -0.02966
    -0.15172
    -0.25052
    -0.07034
     0.02265
     0.06915
    -0.02385
    -0.00060
    -0.11684
    -0.07616
     0.22608
     0.12146
    -0.08778
    -0.19821
    -0.05291
     0.17377
     0.04590
    -0.04710
    -0.08197
    -0.05872
     0.19702
     0.23189
     0.23189
     0.16796
     0.05171
     0.03428
    -0.00060
    -0.10522
     0.04009
    -0.14009
    -0.03547
     0.16214
     0.19120
    -0.32608
    -0.58763
    -0.79106
    -1.02936
    -0.97124
    -1.22116
    -1.25022
    -1.33159
    -1.16304
    -1.13979
    -0.92474
    -1.19210
    -1.22116
    -1.45946
    -1.07004
    -0.62250
    -0.49463
     0.10983
     0.24351
     0.29001
     0.58643
     0.69687
     0.84798
     1.02816
     0.99910
     1.08628
     1.43501
     1.40595
     1.22578
     1.13859
     0.99910
     1.12697
     0.96423
     0.74336
     0.59225
     0.59806
     0.49344
     0.53412
     0.34813
     0.22608
     0.07496
     0.03428
     0.19120
     0.30164
     0.13889
     0.04009
    -0.05291
     0.08077
     0.17377
     0.04590
     0.00521
    -0.09941
    -0.07616
     0.17958
     0.08658
    -0.05291
    -0.07616
    -0.13428
    -0.08778
     0.15052
    -0.07034
    -0.14009
    -0.19240
    -0.16334
    -0.05291
    -0.09941
    -0.23890
    -0.28540
    -0.15172
    -0.13428
    -0.06453
    -0.09941
    -0.33189
    -0.34933
    -0.52370
    -0.00060
    -0.10522
    -0.29121
    -0.30864
    -0.33189
    -0.16334
    -0.14590
    -0.23309
    -0.20984
    -0.34933
    -0.16334
    -0.01222
    -0.04710
    -0.19240
    -0.32027
    -0.44233
    -0.00641
     0.23189
    -0.05291
    -0.18078
    -0.19821
    -0.23309
    -0.12847
    -0.11103
    -0.15172
    -0.26215
    -0.25052
    -0.15172
    -0.20403
    -0.08778
    -0.27377
    -0.40164
    -0.24471
    -0.09941
    -0.20403
    -0.30283
    -0.27958
    -0.37258
    -0.24471
    -0.20984
    -0.24471
    -0.22727
    -0.19821
    -0.09941
    -0.21565
    -0.12265
    -0.16915
    -0.29702
    -0.33189
    -0.02385
     0.05752
    -0.15753
    -0.14009
    -0.16915
     0.02846
    -0.07034
    -0.15753
    -0.18078
    -0.26796
    -0.09941
    -0.08778
    -0.09941
    -0.05291
    -0.01803
    -0.25052
     0.15633
     0.51669
     0.62712
     0.75499
     0.90029
     0.61549
     0.47019
     0.80149
     0.75499
     0.63874
     0.64456
     0.92935
     0.56900
    -0.18659
    -0.78524
    -1.06423
    -0.91311
    -1.56989
    -2.05812
    -2.37779
    -1.54083
    -1.33159
    -1.55827
    -1.70938
    -1.74426
    -2.01162
    -1.60476
    -0.64575
     0.16214
     0.71430
     0.95260
     1.07466
     1.33040
     1.84187
     2.00461
     1.98136
     2.26616
     2.21966
     2.35334
     2.17316
     2.03367
     1.98717
     1.74887
     1.60357
     1.24902
     1.25484
     1.10372
     0.85961
     0.62712
     0.70849
     0.60387
     0.49344
     0.41207
     0.34232
     0.19702
     0.16796
     0.08658
     0.18539
     0.12727
    -0.02385
    -0.06453
    -0.16334
    -0.04710
    -0.09941
    -0.27958
    -0.22727
    -0.11103
    -0.21565
    -0.29121
    -0.26796
    -0.28540
    -0.36677
    -0.45395
    -0.30283
    -0.36677
    -0.35514
    -0.39583
    -0.45395
    -0.34933
    -0.34933
    -0.39002
    -0.52951
    -0.27377
    -0.33771
    -0.29121
    -0.40745
    -0.44233
    -0.48301
    -0.44233
    -0.34352
    -0.37258
    -0.21565
    -0.35514
    -0.32608
    -0.25633
    -0.32027
    -0.36095
    -0.52951
    -0.21565
    -0.14590
    -0.25633
    -0.22727
    -0.25052
    -0.23309
    -0.36677
    -0.17496
    -0.06453
    -0.16334
    -0.17496
    -0.15753
    -0.20403
    -0.04710
     0.04590
    -0.29702
    -0.03547
    -0.09359
     0.01684
     0.00521
    -0.00641
    -0.12265
    -0.07034
    -0.08778
     0.08077
     0.08077
     0.02846
    -0.10522
    -0.09941
     0.03428
     0.13308
    -0.18659
    -0.16334
    -0.09941
    -0.06453
    -0.28540
    -0.08778
    -0.10522
    -0.19240
    -0.27958
    -0.25633
    -0.12847
    -0.16334
    -0.11684
    -0.30283
    -0.22727
    -0.25052
    -0.14009
    -0.26796
    -0.04710
    -0.19821
    -0.04710
    -0.00641
    -0.05872
    -0.06453
    -0.15172
    -0.09941
     0.05171
     0.10983
     0.19120
     0.03428
     0.14471
     0.36557
     0.67943
     0.50506
     0.87123
     1.48151
     2.12667
     2.40565
     2.55096
     3.60296
     3.47510
     3.20774
     3.04499
     2.15573
     1.60938
    -0.96542
    -3.45886
    -3.65647
    -2.33710
    -2.77302
    -3.76109
    -3.37167
    -3.13918
    -4.24931
    -5.60937
    -6.08016
    -5.39432
    -4.76079
    -3.47629
    -2.20923
    -1.03517
     0.11565
     1.02816
     1.88255
     2.42309
     2.78926
     2.96362
     3.08568
     3.01593
     2.78926
     2.72532
     2.38822
     2.02205
     1.61519
     1.44664
     1.38852
     1.24321
     1.02235
     0.83055
     0.67362
     0.54575
     0.46438
     0.30745
     0.54575
     0.26095
     0.10983
     0.16796
     0.20864
     0.19120
     0.06915
    -0.06453
    -0.00641
     0.05752
     0.03428
    -0.07616
    -0.20403
    -0.20403
    -0.11684
    -0.23309
    -0.00060
    -0.23890
    -0.39002
    -0.23890
    -0.22146
    -0.09941
    -0.20984
    -0.40164
    -0.39002
    -0.18659
    -0.07034
    -0.28540
    -0.27958
    -0.34933
    -0.20984
    -0.28540
    -0.11103
    -0.05872
    -0.20984
    -0.34352
    -0.14590
    -0.14009
    -0.20403
    -0.24471
    -0.33771
    -0.25633
    -0.07616
    -0.07616
    -0.22727
    -0.34352
    -0.20403
    -0.15172
    -0.18659
     0.00521
    -0.23890
    -0.36095
    -0.08778
    -0.14009
    -0.00641
    -0.20403
    -0.24471
    -0.16334
    -0.02385
    -0.04128
    -0.20984
    -0.14590
    -0.21565
    -0.06453
    -0.12847
     0.16214
     0.08658
    -0.06453
     0.11565
     0.25514
     0.31326
     0.05171
     0.09821
     0.25514
     0.41207
     0.86542
     0.92935
     0.90610
     0.76080
     1.06303
     1.34783
     1.27227
     0.51088
    -0.35514
    -0.11103
    -0.50045
    -1.30834
    -1.80238
    -2.04068
    -2.67421
    -2.27317
    -2.51728
    -2.56378
    -2.65096
    -3.00550
    -3.49954
    -3.48210
    -2.94157
    -2.45335
    -2.16274
    -1.77913
    -0.92474
    -0.34933
     0.20864
     0.42369
     0.56900
     0.97585
     1.29552
     1.43501
     1.53382
     1.45826
     1.47570
     1.49314
     1.47570
     1.65588
     1.53382
     1.18509
     1.27809
     1.31877
     1.16765
     0.99910
     0.72593
     0.62712
     0.71430
     0.72011
     0.59806
     0.45275
     0.33070
     0.30164
     0.23770
     0.48181
     0.37138
     0.05171
     0.07496
     0.16214
     0.23189
     0.17958
    -0.05872
     0.00521
     0.07496
     0.16796
     0.04590
     0.07496
    -0.11684
    -0.11684
    -0.13428
     0.05171
     0.11565
    -0.08197
    -0.19240
    -0.05291
     0.04009
     0.03428
    -0.19240
    -0.22727
    -0.24471
    -0.15172
    -0.08778
    -0.16334
    -0.26215
    -0.36095
    -0.33771
    -0.32608
     0.03428
    -0.14009
    -0.43070
    -0.27958
    -0.25633
    -0.20403
    -0.15753
    -0.20984
    -0.23309
    -0.09359
     0.08658
     0.04009
    -0.01803
    -0.16915
    -0.15753
    -0.08197
     0.38301
     0.15052
    -0.05291
    -0.04710
     0.12146
     0.21445
     0.17958
     0.19120
    -0.02966
     0.06334
     0.19120
     0.27258
     0.19120
     0.10983
     0.01684
    -0.09359
     0.33651
     0.29001
     0.08077
    -0.09359
    -0.01803
     0.11565
     0.15633
     0.03428
    -0.04128
    -0.05291
     0.05171
     0.10402
     0.07496
     0.02265
    -0.11103
    -0.19240
    -0.00641
     0.18539
     0.06334
    -0.01222
    -0.14590
     0.00521
     0.16796
     0.15052
     0.06334
     0.10983
     0.29001
     0.44694
     0.42950
     0.33651
     0.34813
     0.27839
     0.51088
     1.24321
     1.31296
     0.81311
     0.67362
     0.56900
     0.44694
     0.34813
    -0.32027
    -0.72131
    -1.01773
    -1.09329
    -1.31415
    -1.46527
    -1.70938
    -2.45335
    -2.56378
    -2.37197
    -2.27898
    -2.55215
    -2.44753
    -1.87794
    -1.41877
    -1.11073
    -0.88986
    -0.54694
    -0.32027
     0.27839
     0.63874
     0.91192
     1.09210
     1.19671
     1.04560
     1.46408
     1.56870
     1.29552
     1.14440
     0.94679
     0.95841
     0.92935
     0.80149
     0.70268
     0.58062
     0.55737
     0.52250
     0.40044
     0.49344
     0.26676
     0.06334
     0.19120
     0.31907
     0.38301
     0.23189
     0.12727
     0.13308
     0.15633
     0.10983
     0.08077
     0.13889
    -0.01222
     0.13889
     0.08077
     0.12727
     0.03428
     0.02265
    -0.15753
     0.24351
     0.18539
    -0.09359
    -0.01803
     0.11565
    -0.04128
     0.04590
     0.08658
     0.14471
     0.01684
    -0.00641
     0.01103
     0.06334
     0.13308
    -0.06453
    -0.20403
     0.07496
     0.19120
    -0.02385
    -0.08197
     0.01684
    -0.14590
    -0.00641
    -0.02966
    -0.00060
    -0.07616
    -0.04128
    -0.14590
     0.09240
    -0.00641
    -0.00641
    -0.16915
    -0.07616
     0.14471
     0.03428
    -0.00641
    -0.09359
    -0.13428
    -0.02385
    -0.08778
    -0.05872
     0.01103
    -0.05872
    -0.03547
    -0.08197
     0.01103
    -0.01222
    -0.26796
    -0.32027
     0.04590
     0.05171
    -0.08778
    -0.12265
    -0.16915
    -0.04710
    -0.12265
    -0.08778
    -0.07034
    -0.09941
    -0.05872
    -0.16334
    -0.01803
    -0.05872
    -0.11103
    -0.32027
    -0.07034
    -0.00060
    -0.12265
    -0.07616
    -0.11684
    -0.16915
    -0.14590
    -0.22727
    -0.12265
    -0.15172
    -0.16334
    -0.20403
    -0.14590
    -0.13428
    -0.09359
    -0.34933
    -0.12847
    -0.12265
    -0.11684
    -0.22727
    -0.12265
    -0.29702
    -0.27377
    -0.26796
    -0.26796
    -0.11684
    -0.11684
    -0.25633
    -0.34933
    -0.18078
    -0.26796
    -0.17496
    -0.40745
    -0.14009
    -0.20984
    -0.15753
    -0.11684
    -0.17496
    -0.22146
    -0.19240
    -0.02385
     0.19702
     0.26676
     0.35395
     0.59225
     0.84798
     1.03397
     1.18509
     0.70849
     0.36557
     0.68524
     0.59225
     0.63874
     0.40044
    -0.31446
    -0.33771
    -0.22146
    -1.56408
    -2.26154
    -2.16855
    -2.01743
    -1.92444
    -1.76169
    -1.79076
    -2.26736
    -1.91862
    -1.40715
    -1.26184
    -0.90149
    -0.51788
    -0.34352
     0.23189
     0.51669
     1.00491
     1.30133
     1.35946
     1.39433
     1.42920
     1.38270
     1.27227
     1.09210
     0.91773
     1.05722
     0.78986
     0.60968
     0.56319
     0.48763
     0.33651
     0.19702
     0.21445
     0.19702
     0.19120
     0.13889
     0.04590
    -0.02385
    -0.03547
     0.03428
    -0.15172
    -0.12265
    -0.25633
    -0.32027
    -0.16334
    -0.32608
    -0.37258
    -0.40745
    -0.44233
    -0.33189
    -0.16915
     0.20283
     1.15603
    -0.34352
    -0.87243
    -0.57019
    -0.45395
    -0.04710
     0.01684
    -0.07616
    -0.02385
    -0.14009
    -0.23890
    -0.55276
    -0.59344
    -0.45395
    -0.51207
    -0.46557
    -0.48882
    -0.62832
    -0.52370
    -0.43651
    -0.47139
    -0.42489
    -0.33771
    -0.41326
    -0.50626
    -0.23890
    -0.19821
    -0.32608
    -0.47720
    -0.32608
    -0.30283
    -0.14009
    -0.26796
    -0.42489
    -0.48882
    -0.33771
    -0.30864
    -0.39583
    -0.19240
    -0.30283
    -0.39583
    -0.27377
    -0.20403
    -0.16915
    -0.46557
    -0.51788
    -0.23309
    -0.23309
    -0.14590
    -0.29702
    -0.27377
    -0.37839
    -0.21565
    -0.33771
    -0.04710
    -0.13428
    -0.41326
    -0.13428
    -0.11684
    -0.12847
    -0.11103
    -0.32608
    -0.26215
    -0.07034
     0.02265
    -0.05291
    -0.16915
    -0.15172
    -0.09359
    -0.22146
    -0.09359
    -0.02966
    -0.20403
    -0.12265
     0.00521
    -0.02966
    -0.12847
    -0.20984
    -0.10522
    -0.01803
     0.02846
     0.08077
    -0.07034
    -0.08778
    -0.02966
     0.02846
     0.06915
     0.07496
     0.01684
     0.02846
     0.10983
     0.14471
     0.04009
    -0.05291
    -0.07034
     0.12146
     0.07496
     0.23770
     0.02846
    -0.04710
    -0.03547
    -0.02385
    -0.11684
     0.27839
     0.10402
    -0.12265
     0.14471
     0.16214
     0.41788
     0.35976
     0.40044
     0.93517
     1.40595
     1.76631
     1.58032
     1.24321
     1.54545
     1.66750
     1.33040
     1.70238
     1.37108
     0.49925
    -0.84337
    -1.18629
    -0.95961
    -1.29672
    -2.18598
    -3.47048
    -3.33680
    -2.32548
    -1.54083
    -3.47629
    -3.78434
    -3.38330
    -3.02294
    -1.97093
    -1.15141
    -0.46557
    -0.02385
     0.62131
     1.21415
     1.50476
     1.59776
     1.96392
     2.23710
     2.62070
     2.53933
     2.26616
     2.12667
     1.79537
     1.67331
     1.51057
     1.51639
     1.23740
     0.90029
     0.69687
     0.73174
     0.66199
     0.37719
     0.24933
     0.28420
     0.35976
     0.36557
     0.34813
     0.22608
     0.13308
     0.27839
     0.05752
     0.38301
     0.19120
     0.05171
     0.05752
     0.12727
     0.26676
     0.01103
    -0.08778
    -0.09359
     0.10983
     0.11565
     0.13308
    -0.08778
    -0.17496
    -0.18659
    -0.22727
     0.01684
     0.01684
    -0.27377
    -0.23309
    -0.17496
    -0.05872
    -0.15172
    -0.23890
    -0.33771
    -0.22727
    -0.18078
    -0.07616
    -0.26215
    -0.23890
    -0.33189
    -0.33189
    -0.13428
    -0.05291
    -0.14009
    -0.29121
    -0.20403
    -0.18078
    -0.04128
    -0.22727
    -0.33189
    -0.23309
    -0.14009
    -0.08197
    -0.17496
    -0.19821
    -0.27377
    -0.22727
    -0.29702
    -0.01222
    -0.15172
    -0.35514
    -0.25052
    -0.23890
    -0.06453
    -0.01222
    -0.26215
    -0.22146
    -0.16915
    -0.07616
    -0.12265
    -0.14590
    -0.19240
    -0.26215
    -0.29121
    -0.01222
    -0.02385
    -0.19821
    -0.27377
    -0.16334
     0.08077
    -0.00641
    -0.15753
    -0.18078
    -0.14590
    -0.08197
     0.05752
    -0.07034
    -0.10522
    -0.12265
    -0.16915
     0.05752
     0.14471
    -0.11103
    -0.08778
    -0.04128
    -0.00641
    -0.01222
     0.02265
    -0.10522
    -0.08197
     0.03428
     0.12727
     0.12727
     0.09821
    -0.04710
     0.04590
     0.47600
     0.83636
     0.72593
     1.13859
     1.44083
     1.49314
     1.38270
     0.76661
     0.78405
     1.33040
     1.48732
     1.33040
     1.29552
     0.67362
    -1.28509
    -2.48241
    -4.42368
    -3.95289
    -2.88345
    -2.46497
    -2.40685
    -2.81370
    -3.36005
    -3.78434
    -4.06914
    -3.49954
    -2.70908
    -1.77913
    -1.04679
    -0.44814
     0.33070
     0.89448
     1.29552
     2.19060
     2.39984
     2.32428
     2.24291
     2.24291
     2.03948
     1.96974
     1.72562
     1.62682
     1.36527
     1.23740
     1.20834
     1.00491
     0.90029
     0.58643
     0.47600
     0.41788
     0.59806
     0.42369
     0.23770
     0.28420
     0.20864
     0.29001
     0.15052
     0.06334
    -0.04710
    -0.03547
    -0.07034
    -0.11103
    -0.09941
    -0.10522
    -0.38420
    -0.40164
    -0.08197
    -0.14590
    -0.43651
    -0.43651
    -0.50626
    -0.43651
    -0.33189
    -0.48301
    -0.46557
    -0.55276
    -0.44233
    -0.44233
    -0.30283
    -0.45976
    -0.46557
    -0.68644
    -0.27958
    -0.22727
    -0.36095
    -0.41908
    -0.39002
    -0.32608
    -0.31446
    -0.20984
    -0.33189
    -0.32027
    -0.25052
    -0.22146
    -0.16915
    -0.27958
    -0.23309
    -0.51207
    -0.23890
     0.08077
    -0.11103
    -0.28540
    -0.19240
    -0.25633
    -0.17496
    -0.18078
    -0.12265
    -0.14590
    -0.23309
    -0.14590
    -0.13428
    -0.07034
    -0.14590
    -0.21565
    -0.37258
     0.03428
     0.01684
    -0.00060
    -0.08197
    -0.03547
    -0.14590
    -0.05291
    -0.06453
     0.09821
     0.05171
     0.06915
     0.11565
     0.34232
     0.40044
     0.30745
     0.24933
     0.48763
     0.56900
     0.41207
     0.51088
     0.42950
     0.47600
     0.52831
     0.20864
     0.23770
     0.04009
    -0.30864
    -0.82593
    -0.68063
    -0.86662
    -1.31415
    -1.72682
    -1.83725
    -1.55827
    -1.56408
    -1.92444
    -1.81400
    -1.81400
    -1.79076
    -1.57570
    -1.26184
    -0.98867
    -0.83755
    -0.55857
    -0.22146
     0.13889
     0.30745
     0.38301
     0.58643
     0.89448
     0.87704
     0.90610
     0.97585
     0.97004
     0.89448
     0.83055
     0.88286
     0.71430
     0.69105
     0.71430
     0.41788
     0.41788
     0.37138
     0.28420
     0.04009
     0.38882
     0.31907
     0.22027
     0.17377
     0.16796
     0.02846
    -0.02385
     0.06915
     0.07496
     0.00521
    -0.03547
    -0.02966
    -0.01222
     0.08077
     0.04009
    -0.12847
     0.02265
     0.10983
     0.11565
     0.11565
     0.04590
    -0.00641
    -0.05872
     0.01103
     0.07496
     0.17377
     0.08077
    -0.01222
     0.09821
     0.16796
     0.09240
    -0.01222
    -0.11103
     0.12146
     0.05171
    -0.00060
     0.08077
     0.02846
    -0.13428
    -0.13428
     0.00521
     0.13889
     0.09240
     0.02846
    -0.05872
    -0.07034
     0.07496
    -0.02385
    -0.20984
     0.02846
    -0.01222
    -0.01222
     0.06915
     0.09821
    -0.04710
    -0.16334
    -0.14009
     0.02846
    -0.01803
    -0.05291
    -0.14009
    -0.12847
     0.10402
    -0.05291
    -0.17496
     0.01103
    -0.07616
    -0.07616
    -0.02385
     0.09821
    -0.01222
    -0.07034
    -0.03547
     0.16796
     0.15052
     0.01684
    -0.00060
    -0.11103
    -0.15172
     0.01103
    -0.16915
    -0.16334
    -0.33771
    -0.34352
    -0.41908
    -0.55276
    -0.76781
    -0.75618
    -1.01773
    -0.90149
    -0.97705
    -0.85499
    -1.00030
    -1.09329
    -1.07004
    -0.93636
    -0.81431
    -0.82012
    -0.45395
    -0.40745
    -0.35514
    -0.16915
    -0.13428
    -0.01803
     0.17958
     0.23189
     0.39463
     0.49925
     0.62712
     0.42369
     0.50506
     0.52831
     0.61549
     0.42950
     0.55737
     0.44113
     0.24933
     0.34232
     0.40626
     0.28420
     0.23189
    -0.07616
     0.19702
     0.19120
     0.20283
    -0.05872
    -0.02966
     0.03428
    -0.02385
    -0.19240
     0.09240
     0.02846
    -0.14009
    -0.03547
     0.01684
     0.06915
    -0.07616
    -0.14009
    -0.09941
     0.08077
     0.02846
     0.08077
    -0.15172
    -0.07616
    -0.01803
    -0.09359
     0.02265
     0.08658
    -0.08778
    -0.11684
    -0.05291
    -0.03547
    -0.05872
    -0.19240
    -0.14009
     0.00521
    -0.04128
    -0.05872
    -0.18078
    -0.16334
    -0.11103
    -0.13428
    -0.17496
     0.01684
    -0.20403
    -0.27377
    -0.09359
    -0.00060
    -0.04710
    -0.26215
    -0.30864
    -0.13428
    -0.01803
    -0.10522
    -0.11103
    -0.29121
    -0.31446
    -0.09359
    -0.16334
    -0.02385
    -0.11684
    -0.28540
    -0.20403
    -0.04710
    -0.01803
    -0.20984
    -0.31446
    -0.20403
     0.05752
     0.04590
    -0.04128
    -0.11103
    -0.18659
    -0.00641
    -0.10522
     0.13308
    -0.02385
    -0.23890
    -0.09359
     0.16214
     0.18539
     0.22027
    -0.00641
    -0.11103
     0.16214
     0.33070
     0.10402
    -0.00060
    -0.07616
     0.01103
    -0.02966
    -0.18078
     0.05752
    -0.63413
    -0.99448
    -0.71550
    -0.96542
    -1.08167
    -1.33159
    -1.37228
    -1.45365
    -1.52339
    -1.44784
    -1.51758
    -1.37228
    -1.19791
    -1.09329
    -1.01773
    -0.70387
    -0.64575
    -0.43070
    -0.05291
     0.18539
     0.45275
     0.44694
     0.48181
     0.69105
     0.88867
     1.18509
     1.08628
     0.85379
     0.83055
     0.72593
     0.66199
     0.88867
     0.69687
     0.56319
     0.50506
     0.54575
     0.47600
     0.43532
     0.20283
     0.22608
     0.10983
     0.19702
     0.21445
    -0.02966
    -0.08197
    -0.03547
    -0.15753
    -0.10522
     0.04009
    -0.24471
    -0.44814
    -0.15753
    -0.26796
    -0.27377
    -0.39583
    -0.49463
    -0.44814
    -0.31446
    -0.27958
    -0.23309
    -0.40164
    -0.44233
    -0.30283
    -0.32027
    -0.12847
    -0.27958
    -0.56438
    -0.30864
    -0.15753
    -0.11103
     0.12146
    -0.24471
    -0.48301
    -0.45395
    -0.14590
    -0.03547
    -0.30283
    -0.34352
    -0.30864
    -0.32027
    -0.15753
    -0.20984
    -0.37839
    -0.47139
    -0.30283
    -0.10522
    -0.14590
    -0.40745
    -0.40745
    -0.31446
    -0.25052
    -0.21565
    -0.18659
    -0.22146
    -0.32608
    -0.53532
    -0.12847
    -0.07616
    -0.23890
    -0.27377
    -0.32027
    -0.25052
    -0.13428
    -0.22727
    -0.25633
    -0.28540
    -0.12265
    -0.09941
    -0.03547
    -0.18659
    -0.23309
    -0.27958
    -0.30283
    -0.02385
    -0.16334
    -0.32608
    -0.16334
    -0.22727
    -0.15172
    -0.23309
    -0.32608
    -0.34352
    -0.23309
    -0.15753
    -0.26215
    -0.22146
    -0.35514
    -0.35514
    -0.37258
    -0.00060
    -0.17496
    -0.33771
    -0.28540
    -0.26796
    -0.20403
    -0.07616
    -0.26796
    -0.25633
    -0.18659
     0.03428
    -0.06453
     0.11565
     0.16214
     0.02846
     0.01103
     0.53994
     1.05141
     1.03979
     1.28390
     1.66750
     2.11504
     2.12085
     1.98717
     1.19671
     0.00521
    -0.86662
    -1.96512
    -2.09299
    -2.26154
    -2.41847
    -2.27317
    -1.80819
    -2.22086
    -2.92995
    -3.79015
    -3.32518
    -2.60446
    -1.94187
    -1.44202
    -0.83755
    -0.36677
     0.44113
     1.69656
     2.64395
     2.82413
     2.81832
     2.82994
     2.85319
     3.07987
     2.68464
     2.36497
     1.94649
     1.65007
     1.33040
     1.07466
     0.85961
     0.56319
     0.37719
     0.37719
     0.28420
     0.20864
     0.16796
     0.15052
    -0.12847
     0.15633
     0.12146
    -0.19821
    -0.07616
    -0.22727
    -0.15172
    -0.05872
    -0.11103
    -0.21565
    -0.09941
    -0.30864
    -0.27958
    -0.26215
    -0.24471
    -0.33771
    -0.50045
    -0.37258
    -0.07616
    -0.29121
    -0.43651
    -0.43070
    -0.40164
    -0.39583
    -0.44814
    -0.43651
    -0.43651
    -0.48301
    -0.31446
    -0.42489
    -0.33771
    -0.39002
    -0.58182
    -0.45976
    -0.20403
    -0.36095
    -0.41908
    -0.47139
    -0.39583
    -0.34352
    -0.30864
    -0.36677
    -0.36677
    -0.31446
    -0.34933
    -0.26796
    -0.33771
    -0.31446
    -0.37839
    -0.49463
    -0.21565
    -0.21565
    -0.26215
    -0.34933
    -0.28540
    -0.27377
    -0.29702
    -0.25052
    -0.24471
    -0.23309
    -0.32608
    -0.37839
    -0.26215
    -0.18078
    -0.30864
    -0.45976
    -0.20984
    -0.10522
    -0.20984
    -0.21565
    -0.25052
    -0.27377
    -0.25633
    -0.30864
    -0.14590
    -0.19821
    -0.15753
    -0.18659
    -0.15753
    -0.04710
    -0.14009
    -0.32608
    -0.33771
    -0.07034
    -0.09941
    -0.30283
    -0.18078
    -0.20403
    -0.22727
    -0.24471
    -0.22727
    -0.25633
    -0.23309
    -0.27958
    -0.30864
    -0.14590
    -0.20984
    -0.32608
    -0.32608
    -0.09359
     0.04009
    -0.04128
     0.08658
    -0.00641
     0.16214
     0.63874
     0.86542
     1.38270
     1.45245
     1.71981
     1.80700
     2.02786
     1.54545
     1.03979
    -0.65156
    -1.65707
    -1.52921
    -1.70938
    -2.05812
    -2.76720
    -2.16855
    -2.10461
    -2.51728
    -3.26124
    -3.56348
    -3.31936
    -2.98226
    -2.31385
    -1.40715
    -0.81431
    -0.07616
     0.81311
     1.71981
     2.34172
     2.62652
     2.64976
     2.72532
     2.59164
     2.38822
     2.33009
     2.19641
     1.70238
     1.49895
     1.12697
     1.00491
     0.62712
     0.26095
     0.07496
    -0.04128
    -0.17496
    -0.14009
    -0.11103
    -0.28540
    -0.23309
    -0.26215
    -0.39583
    -0.09359
    -0.08778
    -0.14590
    -0.24471
    -0.22146
    -0.25633
    -0.23890
    -0.43070
    -0.21565
    -0.34933
    -0.51788
    -0.29121
    -0.35514
    -0.40745
    -0.54113
    -0.45976
    -0.37839
    -0.30283
    -0.29702
    -0.40164
    -0.48301
    -0.36095
    -0.37258
    -0.52951
    -0.23890
    -0.36095
    -0.50045
    -0.17496
    -0.31446
    -0.30283
    -0.44233
    -0.50626
    -0.32027
    -0.30283
    -0.35514
    -0.33771
    -0.38420
    -0.30283
    -0.38420
    -0.31446
    -0.35514
    -0.30283
    -0.34352
    -0.29702
    -0.35514
    -0.27958
    -0.34352
    -0.44814
    -0.33771
    -0.18659
    -0.19821
    -0.29702
    -0.57601
    -0.26796
    -0.27958
    -0.39002
    -0.43070
    -0.14590
    -0.39002
    -0.34352
    -0.20403
    -0.22146
    -0.27958
    -0.43070
    -0.36095
    -0.15753
    -0.14590
    -0.26215
    -0.32027
    -0.41908
    -0.30864
    -0.14009
    -0.40164
    -0.23309
    -0.20984
    -0.45395
    -0.13428
    -0.09941
    -0.24471
    -0.33771
    -0.48301
    -0.26796
    -0.18659
    -0.00641
    -0.22146
    -0.24471
    -0.15753
    -0.15753
    -0.26215
    -0.14590
    -0.13428
    -0.30283
    -0.20984
    -0.14590
    -0.10522
    -0.12847
    -0.29702
    -0.30864
    -0.20984
    -0.15172
    -0.09359
    -0.35514
    -0.25633
    -0.22727
    -0.28540
    -0.21565
    -0.17496
    -0.25052
    -0.28540
    -0.25633
    -0.09359
    -0.35514
    -0.35514
    -0.53532
    -0.41908
    -0.33189
    -0.28540
    -0.30864
    -0.16334
    -0.18078
    -0.04128
    -0.10522
     0.12727
     0.09821
     0.15052
    -0.10522
    -0.51788
     0.19702
     0.84217
     0.48181
     0.01684
    -0.65156
    -1.04098
    -1.59895
    -1.77913
    -0.51788
    -0.24471
    -0.90149
    -1.06423
    -1.04098
    -0.79687
    -0.20984
     0.01684
     0.23770
     0.21445
     0.26095
     0.66199
     1.00491
     1.42339
     1.67331
     1.80118
     1.73144
     1.78375
     1.57451
     1.47570
     1.30715
     1.03979
     0.74918
     0.80730
     0.69105
     0.41788
     0.09240
     0.09821
     0.10402
     0.21445
     0.19702
    -0.00641
    -0.16334
    -0.14009
    -0.31446
    -0.18659
    -0.19821
    -0.47139
    -0.58763
    -0.50626
    -0.30283
    -0.33189
    -0.47720
    -0.60507
    -0.72131
    -0.38420
    -0.39583
    -0.43070
    -0.50626
    -0.63413
    -0.51788
    -0.46557
    -0.15172
    -0.30864
    -0.51207
    -0.36677
    -0.28540
    -0.24471
    -0.32027
    -0.47720
    -0.41326
    -0.30864
    -0.29702
    -0.41908
    -0.52951
    -0.75618
    -0.59925
    -0.55276
    -0.32608
    -0.43070
    -0.73294
    -0.66900
    -0.65156
    -0.55276
    -0.46557
    -0.63994
    -0.70387
    -0.48301
    -0.24471
    -0.29121
    -0.31446
    -0.49463
    -0.46557
    -0.43651
    -0.29121
    -0.15172
    -0.39002
    -0.52370
    -0.37839
    -0.35514
    -0.24471
    -0.48882
    -0.51788
    -0.57601
    -0.44233
    -0.40164
    -0.39002
    -0.66319
    -0.62832
    -0.63413
    -0.54113
    -0.26796
    -0.40164
    -0.63994
    -0.57601
    -0.46557
    -0.26215
    -0.39583
    -0.52370
    -0.60507
    -0.47720
    -0.30283
    -0.25633
    -0.30864
    -0.50626
    -0.51207
    -0.54113
    -0.22727
    -0.14009
    -0.47139
    -0.51788
    -0.39002
    -0.30283
    -0.35514
    -0.37839
    -0.35514
    -0.35514
    -0.27958
    -0.16334
    -0.19821
    -0.34933
    -0.39002
    -0.43070
    -0.17496
    -0.08197
    -0.22146
    -0.44233
    -0.34352
    -0.18659
    -0.14009
    -0.26796
    -0.18078
    -0.30864
    -0.16334
    -0.07034
    -0.08197
    -0.07034
    -0.01222
    -0.01222
     0.12727
     0.53412
     0.27839
     0.20283
     0.23770
     0.35976
     0.68524
     0.63874
     0.17377
    -0.12265
    -0.33771
    -0.54113
    -0.69225
    -0.42489
    -0.60507
    -0.69225
    -1.09910
    -1.30253
    -1.16885
    -1.37809
    -1.26766
    -1.20372
    -1.25603
    -1.11654
    -1.07585
    -0.83174
    -0.66319
    -0.32027
    -0.28540
    -0.13428
    -0.14590
     0.02846
    -0.04710
     0.22608
     0.40044
     0.17958
     0.08077
     0.06915
     0.25514
     0.26095
     0.08658
     0.06334
     0.05752
     0.12727
     0.16214
     0.18539
     0.09240
    -0.01222
    -0.18078
    -0.05872
     0.31326
    -0.09359
    -0.08778
    -0.09359
    -0.12847
    -0.00060
    -0.07034
    -0.06453
    -0.09941
    -0.14009
     0.02846
    -0.08778
     0.05752
    -0.04710
    -0.21565
    -0.14009
     0.08077
     0.22608
    -0.04128
     0.04590
    -0.05872
     0.06915
     0.05171
     0.02846
     0.03428
    -0.03547
    -0.06453
    -0.28540
    -0.04128
    -0.05291
    -0.08778
    -0.32027
    -0.05291
     0.12727
    -0.19240
    -0.24471
    -0.30283
    -0.18659
    -0.19821
    -0.02385
    -0.24471
    -0.17496
    -0.13428
    -0.04710
    -0.02385
    -0.08197
    -0.06453
    -0.30283
    -0.12847
     0.04009
    -0.01222
    -0.08197
    -0.15172
    -0.04128
    -0.02385
    -0.11103
    -0.02385
    -0.11103
    -0.13428
     0.01103
    -0.10522
     0.05752
    -0.12847
    -0.18659
    -0.18659
     0.13889
     0.07496
    -0.04710
    -0.04710
    -0.07034
    -0.14009
    -0.07034
    -0.06453
    -0.06453
    -0.09941
    -0.02385
     0.06915
     0.00521
     0.01103
    -0.13428
    -0.23890
     0.05752
     0.17377
    -0.06453
    -0.05291
    -0.16915
    -0.10522
     0.02846
    -0.02966
    -0.03547
     0.02846
    -0.04710
    -0.04710
    -0.07034
     0.11565
    -0.02385
    -0.29702
     0.04590
     0.20864
     0.07496
     0.17377
     0.05752
    -0.05291
    -0.06453
     0.08077
     0.17377
     0.16796
     0.15052
     0.15633
     0.24351
     0.24351
     0.17377
     0.05752
    -0.09941
    -0.02966
    -0.15172
    -0.18659
    -0.37258
    -0.62832
    -0.50626
    -0.58182
    -0.64575
    -0.58182
    -0.67481
    -0.76781
    -0.75618
    -0.57019
    -0.67481
    -0.61088
    -0.63994
    -0.26215
    -0.32027
    -0.16915
    -0.02385
    -0.01222
     0.08077
     0.12727
     0.17958
     0.23189
     0.19120
     0.23189
     0.30745
     0.31326
     0.26676
     0.38301
     0.11565
     0.28420
     0.40044
     0.26095
     0.30745
     0.30745
     0.25514
     0.23770
     0.23189
     0.20283
     0.28420
     0.15633
     0.15052
     0.18539
     0.15052
     0.22027
     0.06915
     0.08658
     0.11565
     0.09240
     0.09240
    -0.01803
    -0.00060
    -0.13428
    -0.05872
    -0.01222
     0.11565
     0.03428
    -0.07616
    -0.11684
    -0.07616
     0.06334
    -0.15172
    -0.24471
    -0.07616
    -0.07034
    -0.07034
    -0.07616
    -0.04710
    -0.05291
    -0.17496
    -0.09359
     0.02265
     0.00521
     0.04009
    -0.18659
    -0.05291
    -0.02966
    -0.05291
    -0.02966
     0.08077
     0.05752
    -0.10522
     0.11565
     0.10983
     0.03428
    -0.13428
    -0.00641
     0.13308
     0.11565
     0.02265
    -0.01803
    -0.00641
     0.06334
     0.09821
    -0.06453
     0.07496
     0.05752
    -0.16915
     0.07496
     0.02846
     0.06915
    -0.07034
    -0.19821
     0.01103
     0.10402
     0.08658
    -0.10522
    -0.06453
    -0.07616
     0.02846
     0.03428
    -0.16334
     0.11565
    -0.07616
    -0.05291
     0.06334
    -0.00060
     0.06915
    -0.18078
    -0.20403
    -0.00641
     0.07496
    -0.00641
    -0.06453
    -0.12265
    -0.10522
     0.03428
    -0.09359
    -0.04710
    -0.03547
    -0.16334
     0.10983
     0.01103
    -0.01222
    -0.19240
    -0.26796
    -0.02385
     0.13308
     0.18539
    -0.06453
    -0.16334
    -0.00641
     0.17377
    -0.04128
     0.21445
     0.13308
    -0.12847
     0.13889
     0.12727
     0.04590
    -0.07034
     0.04009
    -0.09359
     0.04009
    -0.03547
    -0.20403
    -0.68644
    -0.78524
    -0.56438
    -0.67481
    -0.51788
    -0.53532
    -0.87824
    -0.86080
    -0.69225
    -0.73875
    -0.66319
    -0.69225
    -0.68644
    -0.48301
    -0.27958
    -0.17496
    -0.16915
    -0.20984
    -0.09359
     0.07496
     0.23189
     0.39463
     0.16796
     0.11565
     0.23770
     0.40044
     0.34813
     0.12727
     0.05171
     0.24933
     0.35976
     0.33070
     0.22608
     0.17377
     0.16214
     0.24933
     0.14471
     0.44694
     0.23770
     0.03428
     0.20283
     0.24351
     0.32488
     0.09821
     0.01103
     0.20864
     0.26095
     0.28420
     0.21445
    -0.00060
     0.05171
     0.11565
     0.08077
     0.19702
     0.21445
    -0.06453
     0.04590
     0.10402
     0.22027
     0.06334
    -0.09941
    -0.13428
     0.05171
     0.23189
     0.14471
    -0.02385
    -0.09941
    -0.08197
    -0.07034
     0.06915
     0.08658
    -0.08197
    -0.18078
    -0.03547
     0.04590
     0.13889
    -0.15172
    -0.25052
    -0.19821
     0.01684
     0.03428
    -0.00060
    -0.20984
    -0.21565
    -0.15753
    -0.22727
     0.04590
    -0.23309
    -0.24471
    -0.16334
    -0.07034
    -0.07034
    -0.19821
    -0.29121
    -0.21565
    -0.15172
    -0.01803
    -0.15172
    -0.22727
    -0.22146
    -0.14009
    -0.21565
     0.03428
     0.08077
    -0.23890
    -0.25633
    -0.05872
     0.04009
    -0.14590
    -0.25052
    -0.16334
    -0.13428
    -0.01222
    -0.07616
    -0.07616
    -0.00641
    -0.12265
    -0.26215
     0.04590
     0.10983
    -0.11684
    -0.19240
    -0.08778
     0.06334
     0.05171
    -0.12847
    -0.07034
     0.03428
     0.08658
     0.09821
    -0.00060
     0.02846
    -0.12847
     0.03428
     0.12727
     0.50506
     0.19702
     0.06334
     0.21445
     0.29582
     0.69105
     0.73174
     0.96423
     1.20834
     1.26065
     1.37108
     1.11534
     1.15022
     1.31877
     1.75469
     1.30133
     1.21415
     1.21415
    -0.19240
    -0.83174
    -1.93606
    -2.80789
    -2.54634
    -2.13949
    -1.63383
    -1.79657
    -1.70938
    -1.77913
    -2.09880
    -2.27898
    -2.06393
    -1.58733
    -0.88405
     0.02265
     0.50506
     1.20253
     1.84768
     2.12085
     2.25453
     2.19060
     2.02786
     1.91161
     1.99299
     1.76050
     1.48732
     1.27227
     1.10372
     0.90029
     0.96423
     1.00491
     0.77824
     0.43532
     0.47600
     0.55156
     0.46438
     0.44694
     0.22027
     0.22608
     0.35395
     0.32488
     0.29001
     0.22608
     0.09240
    -0.02966
    -0.01222
     0.12146
     0.08658
    -0.19240
    -0.18078
    -0.11684
     0.01684
    -0.12265
    -0.23309
    -0.32027
    -0.10522
    -0.06453
    -0.13428
    -0.18078
    -0.26796
    -0.32608
    -0.33771
    -0.05291
    -0.01803
    -0.30283
    -0.40164
    -0.28540
    -0.18659
    -0.18659
    -0.29121
    -0.38420
    -0.34352
    -0.27958
    -0.17496
    -0.14590
    -0.27377
    -0.32027
    -0.48301
    -0.15753
     0.04590
    -0.23309
    -0.33189
    -0.12847
    -0.11103
    -0.16334
     0.00521
     0.00521
    -0.13428
    -0.21565
     0.10983
     0.16796
     0.10983
    -0.05872
    -0.17496
    -0.05872
     0.27839
     0.12727
    -0.04710
     0.07496
     0.04590
     0.04009
    -0.01803
     0.07496
     0.06915
    -0.00060
    -0.00060
     0.10402
     0.08077
     0.07496
    -0.13428
    -0.09941
     0.08658
     0.18539
    -0.07616
     0.01103
    -0.09941
    -0.00060
    -0.03547
    -0.04128
    -0.07034
    -0.02966
    -0.03547
     0.06915
    -0.09941
    -0.08778
    -0.13428
    -0.18659
    -0.11684
     0.06915
    -0.12847
    -0.22146
    -0.14590
    -0.04710
    -0.14590
    -0.05291
    -0.25633
    -0.11103
     0.17377
     0.08658
     0.02846
     0.09821
    -0.03547
     0.08077
     0.31326
     0.72593
     0.91773
     0.58643
     0.83055
     1.16184
     1.08628
     1.13278
     1.35946
     1.34783
     0.82473
     0.50506
     0.37719
    -0.55857
    -1.69195
    -1.94768
    -2.01162
    -1.78494
    -1.56408
    -2.29060
    -2.63934
    -2.69165
    -2.92995
    -2.47078
    -2.12205
    -1.37809
    -1.09329
    -0.89568
    -0.52951
     0.13889
     0.72593
     1.09210
     1.35946
     1.99299
     2.20804
     2.09761
     2.00461
     1.91161
     1.57451
     1.40595
     1.38852
     1.29552
     1.16765
     0.86542
     0.78405
     0.67943
     0.61549
     0.58643
     0.38301
     0.40044
     0.52831
     0.46438
     0.34813
     0.31907
     0.24351
    -0.03547
     0.18539
     0.25514
     0.23770
     0.18539
     0.15052
     0.17377
     0.11565
     0.12146
     0.07496
     0.01684
     0.19120
     0.12727
     0.07496
     0.15633
     0.10402
     0.01684
     0.08077
     0.10983
     0.12727
     0.06915
     0.14471
     0.08077
     0.11565
     0.06915
     0.05171
    -0.05872
     0.12727
     0.13889
     0.16214
     0.09240
     0.04009
     0.02846
     0.00521
     0.13308
     0.06915
     0.09821
     0.05752
     0.13308
     0.06334
     0.14471
     0.16214
    -0.05291
     0.01684
     0.27839
     0.08658
     0.11565
     0.08658
     0.06334
     0.15633
     0.02265
     0.15052
     0.13308
     0.09240
     0.01103
     0.00521
     0.17377
     0.13889
     0.08658
    -0.01222
     0.10402
     0.01684
     0.05171
     0.23189
     0.09240
     0.05752
    -0.08778
     0.11565
     0.17958
     0.18539
     0.00521
    -0.01222
     0.12146
     0.05171
     0.10983
    -0.08778
     0.20864
    -0.01803
     0.02846
     0.08077
     0.20283
     0.04009
    -0.09359
    -0.09941
     0.06915
     0.03428
     0.11565
    -0.11103
    -0.04128
     0.05752
     0.10983
     0.02846
     0.24351
     0.15052
    -0.02966
     0.17377
     0.14471
     0.31907
     0.27839
     0.09821
     0.39463
     0.44694
     0.45857
     0.49925
     0.23770
     0.15633
     0.30745
     0.01103
    -0.18078
    -0.34933
    -0.64575
    -0.84337
    -1.20954
    -1.05261
    -1.20954
    -1.31415
    -1.36065
    -1.68032
    -1.68614
    -1.83144
    -1.94187
    -1.58152
    -1.29672
    -1.12235
    -0.94217
    -0.47139
    -0.31446
    -0.09359
     0.11565
     0.22027
     0.38882
     0.53412
     0.77824
     0.91192
     1.08628
     1.01072
     0.87123
     0.85379
     0.97585
     1.00491
     0.71430
     0.72011
     0.68524
     0.49925
     0.71430
     0.64456
     0.52831
     0.43532
     0.38301
     0.44694
     0.55156
     0.56319
     0.42950
     0.16214
     0.35976
     0.38882
     0.23189
     0.27258
     0.36557
     0.05752
     0.11565
     0.20283
     0.24933
     0.08658
    -0.14009
     0.06334
     0.13889
     0.16214
     0.05171
    -0.07616
     0.01103
    -0.08197
     0.08077
     0.19120
     0.28420
    -0.02966
     0.01103
     0.13308
     0.17377
     0.20283
    -0.01803
     0.12727
     0.17958
     0.18539
     0.27258
     0.19702
     0.04590
     0.06334
     0.01684
     0.04009
     0.22027
     0.08077
    -0.06453
     0.13308
     0.08658
     0.04009
    -0.07616
    -0.00641
    -0.01803
    -0.00060
     0.19702
    -0.04128
    -0.00060
    -0.08197
     0.07496
    -0.07616
     0.22027
     0.09240
    -0.01222
     0.01684
     0.16214
     0.06915
    -0.04710
    -0.02385
    -0.05872
     0.16214
     0.27839
     0.16214
    -0.08778
     0.01684
     0.13889
     0.02846
     0.18539
     0.20864
    -0.05291
     0.06334
     0.12146
     0.08077
     0.10402
     0.00521
    -0.04710
     0.13889
     0.24933
     0.17958
     0.05171
    -0.19240
    -0.02966
     0.01103
     0.05171
     0.20864
     0.01684
    -0.11684
     0.01684
     0.08077
     0.19120
    -0.11103
    -0.21565
     0.10983
     0.23189
     0.22027
     0.13889
     0.09240
     0.10983
     0.33070
     0.30745
     0.82473
     0.62131
     0.40626
     0.56900
     0.71430
     0.67362
     0.69687
     0.46438
    -0.03547
    -0.11103
    -0.05872
    -0.76781
    -1.31415
    -1.48271
    -1.65126
    -1.84888
    -1.75588
    -2.18598
    -2.55215
    -2.53472
    -2.35454
    -2.19761
    -1.98837
    -1.79076
    -1.42459
    -1.02354
    -0.55857
    -0.18078
    -0.00641
     0.33070
     0.73755
     1.01072
     1.27809
     1.56288
     1.40014
     1.38852
     1.49895
     1.55126
     1.41177
     1.10953
     1.01072
     0.93517
     0.95260
     0.93517
     0.80149
     0.69687
     0.54575
     0.62131
     0.54575
     0.73755
     0.47019
     0.20864
     0.34232
     0.47019
     0.45857
     0.33070
     0.11565
     0.16796
     0.29582
     0.40044
     0.18539
     0.04590
    -0.11684
    -0.07034
    -0.14590
     0.10983
     0.12727
    -0.23890
    -0.29702
    -0.11103
     0.09821
    -0.08778
    -0.26215
    -0.34352
    -0.33771
    -0.18659
    -0.02966
    -0.17496
    -0.26796
    -0.24471
    -0.26215
    -0.18078
     0.12727
    -0.22727
    -0.33771
    -0.23890
    -0.14590
    -0.14590
    -0.15172
    -0.15753
    -0.19821
    -0.17496
    -0.04128
    -0.01222
     0.02846
    -0.24471
    -0.17496
    -0.24471
     0.09240
    -0.06453
    -0.16334
    -0.05872
    -0.08778
     0.03428
    -0.02385
    -0.04128
    -0.01803
    -0.02385
    -0.11684
    -0.01222
    -0.02385
    -0.15753
    -0.10522
    -0.11684
     0.07496
     0.02846
    -0.18078
    -0.09359
    -0.00641
    -0.04710
    -0.07616
    -0.18659
    -0.26796
    -0.08778
    -0.09941
     0.01684
    -0.18659
    -0.25633
    -0.13428
    -0.18659
    -0.03547
     0.12146
    -0.18078
    -0.15753
    -0.26796
    -0.07616
     0.03428
    -0.19821
    -0.18078
    -0.13428
     0.01684
     0.08077
    -0.01803
    -0.14590
    -0.27958
    -0.22146
    -0.00641
     0.38882
     0.20864
     0.02265
     0.01684
     0.12146
     0.66199
     0.87123
     0.89448
     1.18509
     1.62682
     1.77793
     1.60938
     1.49314
     1.50476
     1.69075
     2.21966
     1.69075
     1.62682
     1.01072
    -0.84337
    -1.56408
    -3.06944
    -3.73784
    -3.60997
    -2.65096
    -2.46497
    -3.05200
    -3.05200
    -3.58672
    -4.00520
    -3.84246
    -3.02294
    -2.06393
    -1.14560
    -0.62250
     0.24351
     1.04560
     1.77212
     2.40565
     2.60908
     2.95200
     2.92875
     2.88806
     2.67883
     2.51027
     2.38822
     2.08017
     1.71981
     1.66750
     1.70819
     1.25484
     1.07466
     1.10953
     1.06885
     0.78986
     0.71430
     0.65037
     0.60387
     0.41788
     0.47019
     0.38882
     0.42950
     0.36557
     0.22608
     0.28420
     0.38882
     0.18539
     0.04009
     0.05752
    -0.14590
     0.09240
    -0.04128
    -0.11103
    -0.13428
    -0.20403
    -0.05291
    -0.13428
    -0.13428
    -0.28540
    -0.25052
    -0.46557
    -0.18078
    -0.01222
    -0.30283
    -0.37258
    -0.25052
    -0.29121
    -0.21565
    -0.05872
    -0.25052
    -0.37258
    -0.27377
    -0.21565
    -0.15172
    -0.11684
    -0.25052
    -0.37258
    -0.09359
     0.07496
    -0.05872
    -0.06453
    -0.13428
    -0.14009
    -0.19821
    -0.10522
    -0.05872
    -0.11103
    -0.01222
    -0.05872
    -0.01803
     0.07496
     0.01684
    -0.19821
    -0.24471
     0.04009
     0.02265
    -0.00060
    -0.01803
    -0.12265
    -0.11684
    -0.22146
     0.05752
     0.08658
     0.03428
    -0.08197
    -0.17496
    -0.11103
    -0.04710
    -0.16334
    -0.16334
    -0.08778
    -0.11684
    -0.14009
    -0.01803
    -0.02385
    -0.19240
    -0.21565
    -0.16915
    -0.08778
    -0.16915
    -0.08778
    -0.15172
    -0.15172
    -0.11684
    -0.06453
    -0.20403
     0.02846
     0.06915
    -0.17496
    -0.12265
    -0.11684
    -0.14009
    -0.14590
    -0.10522
    -0.12265
    -0.04128
     0.08077
     0.09240
     0.09240
     0.14471
     0.03428
     0.21445
     0.47019
     1.01072
     1.18509
     1.66750
     1.58032
     1.75469
     1.78956
     1.56288
     2.01042
     2.69045
     2.63814
     1.59194
     1.69656
     0.10983
    -1.59314
    -2.96482
    -4.02264
    -4.24931
    -3.37749
    -2.58121
    -3.56929
    -3.91802
    -4.55736
    -4.92353
    -4.72010
    -4.03426
    -3.38911
    -2.45335
    -1.35484
    -0.48301
     0.42950
     1.24321
     1.88255
     2.44634
     2.86482
     3.03918
     3.19611
     2.99268
     2.87644
     2.37659
     2.23129
     2.07436
     1.99880
     1.66169
     1.27809
     1.18509
     1.19090
     1.12697
     0.83636
     0.90029
     0.85961
     0.59806
     0.72593
     0.80149
     0.64456
     0.49925
     0.30745
     0.28420
     0.35976
     0.38882
     0.24351
     0.16214
     0.02846
     0.04009
    -0.06453
    -0.09359
    -0.00641
    -0.09941
    -0.25052
    -0.09359
    -0.28540
    -0.25052
    -0.44814
    -0.32608
    -0.23890
    -0.20403
    -0.20403
    -0.28540
    -0.32608
    -0.39583
    -0.22146
    -0.33771
    -0.22727
    -0.21565
    -0.43070
    -0.19821
    -0.18078
    -0.22727
    -0.23890
    -0.19821
    -0.01803
    -0.16334
    -0.09359
    -0.14009
    -0.11684
    -0.01222
     0.03428
    -0.17496
    -0.01803
     0.09240
    -0.11684
     0.08077
     0.00521
    -0.01803
    -0.13428
    -0.15172
    -0.09941
     0.06915
     0.06915
    -0.07616
    -0.18078
    -0.01222
     0.13889
    -0.09941
    -0.02966
     0.00521
    -0.20403
     0.04590
     0.06334
     0.08658
     0.08658
    -0.08778
    -0.17496
     0.12146
     0.21445
     0.14471
    -0.01222
     0.01684
    -0.02385
     0.12146
     0.10983
     0.01103
     0.01684
     0.01684
    -0.00060
     0.22608
     0.23770
     0.02846
    -0.13428
     0.02846
     0.04009
     0.17958
     0.00521
    -0.00060
    -0.02385
     0.04590
     0.12146
     0.24933
     0.30164
     0.01684
     0.15052
     0.14471
     0.34813
     0.52250
     0.73174
     0.95841
     1.51057
     1.76631
     1.59194
     1.56870
     1.29552
     1.54545
     1.87093
     2.10923
     1.13859
     0.99329
    -0.21565
    -1.91281
    -3.04619
    -4.13888
    -4.37718
    -3.55766
    -2.71489
    -3.25543
    -3.59835
    -4.08657
    -4.66198
    -4.73173
    -3.86571
    -2.77302
    -1.85469
    -1.15723
    -0.13428
     0.87123
     1.44083
     2.22547
     2.43471
     2.71951
     3.05081
     3.02756
     2.95781
     2.66139
     2.31266
     2.12085
     2.23129
     1.75469
     1.68494
     1.30715
     1.08628
     1.12116
     1.16184
     1.05141
     0.73755
     0.53412
     0.53412
     0.70268
     0.84798
     0.55737
     0.41207
     0.24351
     0.30745
     0.27839
     0.35976
     0.24933
    -0.08197
     0.06334
     0.17958
     0.12146
     0.09821
    -0.12265
    -0.31446
    -0.19821
    -0.01803
    -0.00060
    -0.11684
    -0.26215
    -0.29121
    -0.32027
    -0.06453
     0.02846
    -0.24471
    -0.30283
    -0.27377
    -0.14590
    -0.10522
    -0.36095
    -0.29121
    -0.27958
    -0.18659
    -0.00060
    -0.09941
    -0.22146
    -0.29121
    -0.26215
    -0.16334
    -0.04128
    -0.03547
    -0.36677
    -0.15172
    -0.09941
    -0.00641
    -0.11103
    -0.22146
    -0.09359
     0.02846
     0.05171
    -0.08197
    -0.17496
    -0.13428
    -0.15753
     0.02265
     0.05752
     0.10402
    -0.17496
     0.01103
     0.01103
     0.07496
     0.01684
    -0.14009
    -0.22727
    -0.04128
     0.20283
     0.05171
    -0.12265
    -0.00060
    -0.05291
    -0.09941
     0.17377
     0.09821
    -0.15172
    -0.18078
     0.05171
    -0.02966
     0.06915
    -0.07616
    -0.12265
    -0.07034
     0.10983
     0.21445
     0.05171
    -0.09359
    -0.01803
    -0.04710
     0.05752
     0.28420
     0.04009
    -0.06453
    -0.01222
     0.13889
     0.22027
     0.15633
    -0.03547
    -0.01222
     0.02846
     0.20864
     0.27839
     0.27839
    -0.09359
    -0.04710
     0.13308
     0.84798
     0.83055
     0.88867
     0.98748
     0.90610
     1.20253
     1.01072
     0.91192
     1.18509
     1.48151
     1.01072
     0.47019
     0.40626
    -0.84337
    -1.95350
    -2.51728
    -2.40685
    -2.13949
    -2.43010
    -2.91832
    -3.30774
    -3.17987
    -3.37167
    -3.48210
    -3.08688
    -2.59865
    -1.94768
    -1.36646
    -0.66319
    -0.30283
     0.23189
     0.63874
     1.37108
     1.81862
     1.98136
     2.08598
     2.23710
     2.08017
     2.05111
     1.80700
     1.75469
     1.48732
     1.31877
     1.37108
     1.15603
     0.98748
     0.77242
     0.66780
     0.77824
     0.95260
     0.69687
     0.31907
     0.44113
     0.43532
     0.47019
     0.42950
     0.27839
     0.25514
     0.28420
     0.41207
     0.35976
     0.20283
     0.08658
    -0.04128
    -0.16915
     0.26676
     0.18539
     0.06334
    -0.00641
    -0.12847
     0.04009
     0.04590
    -0.00641
    -0.11103
    -0.12847
    -0.01222
     0.12146
     0.06334
    -0.07616
    -0.11103
    -0.29121
     0.01684
     0.47600
     0.36557
    -0.01222
    -0.15172
    -0.01222
    -0.03547
     0.06334
     0.15633
     0.10402
    -0.01222
     0.15052
     0.12146
     0.26095
     0.01684
    -0.07616
    -0.03547
     0.05752
     0.03428
     0.02846
    -0.03547
    -0.08778
    -0.03547
    -0.04710
    -0.01222
     0.01684
     0.02846
    -0.04128
    -0.05291
    -0.11103
    -0.06453
    -0.20403
    -0.21565
     0.02846
    -0.05872
    -0.14009
     0.02265
     0.05171
     0.02846
    -0.07616
    -0.02385
    -0.10522
     0.06915
     0.08077
     0.13308
     0.06334
     0.11565
     0.16796
    -0.01803
     0.33070
     0.35976
     0.07496
     0.09821
     0.10983
     0.10402
     0.29582
     0.16214
     0.15633
     0.09821
     0.20864
     0.30164
     0.12727
     0.24933
     0.13308
     0.04009
     0.26095
     0.43532
     0.41788
     0.28420
     0.29582
     0.43532
     0.78405
     0.69687
     0.86542
     0.95841
     0.76080
     0.69687
     0.64456
     0.75499
     0.67362
     0.44113
    -0.16334
    -0.25052
    -0.48882
    -1.12235
    -1.62801
    -1.72682
    -1.63964
    -1.72682
    -1.83725
    -2.01743
    -2.18598
    -2.36035
    -2.15111
    -1.84306
    -1.50015
    -0.98867
    -0.86662
    -0.27377
     0.10983
     0.34232
     0.63874
     0.94679
     1.21415
     1.45245
     1.42339
     1.77212
     1.65007
     1.58613
     1.40014
     1.42920
     1.33040
     1.37108
     0.93517
     0.94098
     0.85961
     0.67362
     0.72011
     0.82473
     0.52250
     0.44113
     0.37719
     0.36557
     0.37719
     0.37719
     0.22608
     0.24351
     0.17377
     0.23770
     0.01103
     0.26676
     0.29001
     0.20864
     0.08658
     0.06915
     0.03428
     0.00521
     0.00521
     0.03428
     0.04590
     0.03428
    -0.00641
    -0.00641
     0.02265
     0.01684
    -0.06453
    -0.18078
     0.06915
    -0.05872
    -0.15172
    -0.00641
    -0.05291
    -0.08197
    -0.02385
     0.19120
     0.23770
    -0.07034
    -0.01803
    -0.05872
    -0.01222
     0.13889
     0.17377
    -0.00641
     0.20864
     0.20864
     0.07496
     0.19120
     0.09821
     0.05752
    -0.01803
    -0.01803
     0.19120
     0.06334
     0.10983
     0.01103
     0.01684
    -0.00641
     0.26095
    -0.05291
    -0.04128
     0.01103
    -0.10522
     0.05752
     0.05171
    -0.02385
    -0.11684
    -0.17496
    -0.01803
     0.04590
     0.01684
     0.02265
    -0.19821
    -0.26215
    -0.08778
    -0.08778
    -0.08197
    -0.02966
    -0.12847
    -0.26215
    -0.01222
    -0.06453
    -0.09941
    -0.22727
    -0.22727
    -0.08197
    -0.07616
    -0.05872
    -0.29702
    -0.07616
    -0.21565
    -0.19821
    -0.18078
    -0.00060
     0.13889
    -0.18659
    -0.04128
     0.02846
     0.01684
    -0.11684
     0.04009
     0.42950
     0.33070
     0.55737
     0.70849
     0.51088
     0.72593
     0.42950
     0.43532
     1.03397
     1.30715
     1.24902
     1.15022
     0.45857
     0.11565
     0.16796
     0.14471
    -0.22727
    -1.15141
    -1.50596
    -1.32578
    -1.52921
    -1.10492
    -1.26766
    -1.59895
    -1.67451
    -1.43040
    -1.30253
    -1.05842
    -0.68063
    -0.29121
    -0.00060
     0.05752
     0.57481
     1.01654
     1.31296
     1.53382
     1.54545
     1.70819
     1.64425
     1.50476
     1.41177
     1.44083
     1.03979
     0.91192
     0.87704
     0.89448
     0.70849
     0.37138
     0.23770
     0.28420
     0.37719
     0.35395
     0.15633
    -0.11103
     0.08658
     0.04590
    -0.02385
    -0.04128
    -0.08197
    -0.23309
    -0.08778
     0.07496
     0.04590
    -0.04128
    -0.21565
    -0.22727
    -0.13428
    -0.02385
    -0.21565
    -0.25633
    -0.32608
    -0.25052
    -0.38420
    -0.30283
    -0.08197
    -0.42489
    -0.43651
    -0.36095
    -0.29121
    -0.41908
    -0.56438
    -0.50626
    -0.35514
    -0.32608
    -0.30864
    -0.31446
    -0.45395
    -0.33771
    -0.44233
    -0.37839
    -0.22727
    -0.35514
    -0.40164
    -0.20984
    -0.21565
    -0.18078
    -0.30283
    -0.35514
    -0.12265
    -0.12265
    -0.08778
    -0.20403
    -0.27958
    -0.20403
    -0.14009
    -0.16334
    -0.14009
    -0.20403
    -0.29121
    -0.13428
    -0.04128
    -0.01803
    -0.20984
    -0.37258
    -0.29121
    -0.14590
     0.05171
    -0.08197
    -0.29121
    -0.25052
    -0.07034
    -0.17496
    -0.01222
    -0.01803
    -0.33189
    -0.33771
    -0.08778
    -0.12265
    -0.12265
    -0.27377
    -0.27377
    -0.17496
    -0.04710
     0.01103
    -0.11684
    -0.36677
    -0.33189
    -0.32608
    -0.09941
     0.04009
    -0.25633
    -0.33771
    -0.25633
     0.01103
     0.02265
    -0.07034
    -0.21565
    -0.19821
     0.06915
     0.20864
     0.16214
     0.01103
     0.16214
     0.32488
     0.73174
     1.24902
     1.54545
     1.80118
     1.83606
     1.81281
     1.77793
     1.65007
     1.95230
     2.58583
     2.34172
     1.43501
     1.59776
    -0.13428
    -1.14560
    -2.24992
    -4.19119
    -3.91221
    -3.20893
    -2.43591
    -3.02875
    -2.98807
    -3.55766
    -4.17957
    -4.13307
    -3.33099
    -2.40685
    -1.43040
    -0.51788
     0.45857
     1.20834
     2.05692
     2.55096
     2.90550
     3.20774
     3.23680
     3.16124
     3.16705
     2.91713
     2.55096
     2.12667
     1.84187
     1.75469
     1.45826
     1.23159
     0.98166
     0.67943
     0.55737
     0.47600
     0.60387
     0.70268
     0.39463
     0.17958
     0.33070
     0.38882
     0.47019
     0.29582
     0.14471
     0.13889
     0.33070
     0.40044
     0.25514
     0.20864
    -0.08197
    -0.17496
    -0.16334
     0.17958
     0.08077
    -0.19240
    -0.33771
    -0.20984
     0.03428
    -0.10522
    -0.23890
    -0.41908
    -0.33771
    -0.11684
    -0.09359
    -0.19821
    -0.21565
    -0.38420
    -0.41908
    -0.09941
     0.01103
    -0.16915
    -0.34352
    -0.26215
    -0.25052
    -0.12265
    -0.18078
    -0.26215
    -0.16334
    -0.20984
    -0.19240
     0.01684
    -0.04128
    -0.20984
    -0.30864
    -0.12265
    -0.05872
    -0.05872
    -0.21565
    -0.11684
    -0.15172
    -0.15753
    -0.15172
    -0.19240
    -0.16334
    -0.14590
    -0.08778
    -0.20403
    -0.12265
    -0.42489
    -0.29702
    -0.25052
     0.02265
    -0.14009
    -0.29121
    -0.28540
    -0.22146
    -0.14009
    -0.18659
    -0.30283
    -0.30864
    -0.22727
    -0.14009
    -0.21565
    -0.16915
    -0.27377
    -0.26215
    -0.32608
     0.07496
     0.01103
    -0.33771
    -0.33189
    -0.21565
    -0.09941
    -0.07034
    -0.11684
    -0.17496
    -0.12265
    -0.05291
    -0.03547
     0.05171
    -0.14009
    -0.24471
    -0.20984
     0.01103
     0.19120
     0.14471
     0.02846
     0.13889
     0.37138
     0.78405
     1.02816
     1.41177
     1.51639
     1.45826
     1.62682
     1.49314
     1.65588
     2.01623
     2.60327
     2.03367
     1.94649
     1.44083
    -0.64575
    -2.12205
    -3.49954
    -3.79596
    -4.16794
    -3.41817
    -2.99388
    -3.87152
    -3.88315
    -4.62711
    -4.83053
    -4.63873
    -3.96452
    -3.29611
    -2.18598
    -1.27928
    -0.53532
     0.41207
     1.33040
     1.87093
     2.45796
     2.79507
     3.05081
     3.05662
     3.00431
     2.68464
     2.46377
     2.37659
     1.98717
     1.53963
     1.63844
     1.62682
     1.31877
     1.10953
     0.99910
     0.99910
     0.78405
     0.66199
     0.75499
     0.66780
     0.65037
     0.60968
     0.59225
     0.45857
     0.35395
     0.35395
     0.34232
     0.51669
     0.34813
     0.16214
     0.23770
     0.13889
     0.10402
     0.08658
     0.15633
    -0.02385
    -0.04128
    -0.07616
    -0.02966
    -0.08778
    -0.20984
    -0.20403
    -0.45976
    -0.20403
    -0.09359
    -0.26796
    -0.27377
    -0.36677
    -0.28540
    -0.19821
    -0.22146
    -0.14009
    -0.16915
    -0.25633
    -0.27958
    -0.12847
    -0.12265
    -0.04710
    -0.41326
    -0.08778
    -0.04128
    -0.02966
    -0.01222
    -0.09941
    -0.08197
    -0.29121
    -0.25633
    -0.01803
    -0.01222
    -0.14590
    -0.15172
    -0.11684
    -0.05291
    -0.09941
    -0.21565
    -0.23309
    -0.19240
    -0.12847
    -0.13428
    -0.10522
    -0.28540
    -0.39583
    -0.52951
    -0.12265
    -0.10522
    -0.08197
    -0.21565
    -0.26796
    -0.30283
    -0.18078
    -0.35514
    -0.29702
    -0.19821
    -0.18659
    -0.17496
    -0.04710
    -0.08197
    -0.12265
    -0.14009
    -0.19240
    -0.02385
    -0.09941
    -0.07034
    -0.13428
    -0.05291
    -0.02966
    -0.08778
    -0.12265
     0.06334
     0.08077
    -0.00060
    -0.02385
     0.04009
    -0.01222
     0.07496
    -0.00641
     0.08077
     0.08077
     0.10983
     0.11565
     0.13889
     0.26095
     0.11565
    -0.12265
     0.07496
     0.06915
     0.00521
     0.19702
     0.26095
     0.04590
     0.08658
     0.08077
     0.27258
     0.27258
     0.44694
     0.63874
     0.78986
     1.21415
     1.73725
     1.80700
     1.85349
     2.09179
     1.96392
     2.20222
     2.37078
     2.37659
     1.48732
     1.81281
     0.81311
    -0.25633
    -2.33710
    -4.51086
    -5.46406
    -4.58061
    -3.33680
    -3.59254
    -3.98777
    -3.92964
    -5.15602
    -5.66168
    -4.99909
    -4.15051
    -3.12175
    -2.13949
    -1.02936
     0.19120
     1.23740
     1.89999
     2.37659
     2.84157
     3.13218
     3.41116
     3.16705
     3.25423
     2.93456
     2.57421
     2.57421
     2.71951
     2.23129
     1.89999
     1.61519
     1.54545
     1.52220
     1.45245
     1.19090
     1.13278
     0.99329
     0.91773
     0.78405
     0.83636
     0.59806
     0.30745
     0.34813
     0.26676
     0.09821
     0.05752
    -0.15753
    -0.06453
    -0.13428
    -0.03547
    -0.27958
    -0.18078
    -0.30864
    -0.35514
    -0.35514
    -0.30864
    -0.23890
    -0.37839
    -0.47139
    -0.25052
    -0.27958
    -0.29702
    -0.40745
    -0.27958
    -0.15172
    -0.11684
    -0.18078
    -0.32027
    -0.19240
    -0.19821
    -0.17496
    -0.18659
    -0.01222
    -0.19821
    -0.23890
    -0.02966
    -0.05872
    -0.05291
    -0.19821
    -0.34352
    -0.19240
    -0.05872
    -0.01222
    -0.12265
    -0.13428
    -0.10522
    -0.05872
    -0.08197
     0.04009
    -0.11103
    -0.37839
    -0.17496
    -0.04710
     0.02846
    -0.11103
    -0.17496
    -0.35514
    -0.05872
     0.05752
    -0.02966
    -0.20984
    -0.28540
    -0.07616
    -0.21565
    -0.04710
     0.00521
    -0.11684
    -0.26796
     0.00521
     0.02846
     0.03428
    -0.12265
    -0.20984
    -0.07616
     0.08658
     0.04009
    -0.12265
    -0.06453
    -0.07034
    -0.13428
     0.02265
     0.06915
     0.10402
    -0.06453
    -0.00060
    -0.05872
     0.05752
    -0.08778
    -0.07034
    -0.05291
     0.06334
     0.09821
     0.13889
     0.04590
     0.00521
    -0.01222
    -0.08197
     0.10983
     0.17377
    -0.02966
     0.06334
     0.00521
     0.03428
     0.02846
    -0.11103
     0.09821
     0.09240
     0.17958
    -0.04128
    -0.09359
    -0.09359
    -0.03547
    -0.05872
     0.07496
     0.01684
    -0.09941
    -0.13428
     0.01684
     0.00521
     0.03428
    -0.13428
    -0.31446
    -0.05291
     0.07496
     0.05171
    -0.06453
    -0.12847
    -0.16334
    -0.05291
     0.08077
     0.19702
    -0.06453
    -0.18659
    -0.11103
     0.04009
     0.08658
    -0.07034
    -0.18078
     0.02265
     0.12146
     0.23189
     0.14471
    -0.03547
    -0.02385
    -0.00060
     0.02846
     0.29001
     0.17958
     0.05752
     0.01684
     0.14471
     0.33651
     0.25514
    -0.00060
    -0.04710
     0.15052
     0.18539
     0.15633
     0.01103
     0.01103
     0.02265
    -0.06453
     0.10402
     0.13308
     0.04009
     0.05171
    -0.05872
     0.07496
     0.10983
    -0.07034
    -0.15753
    -0.15172
     0.04009
     0.16796
     0.13308
    -0.08778
     0.02846
    -0.09359
     0.05171
     0.17958
     0.13308
     0.10402
     0.28420
     0.62131
     0.82473
     0.98748
     1.08047
     1.47570
     1.91743
     2.29522
     2.01623
     1.43501
     1.23740
     1.13859
     0.99910
     0.99910
     0.63293
    -0.49463
    -0.87824
    -1.18629
    -1.87794
    -2.41847
    -2.34873
    -2.02324
    -2.12786
    -2.27898
    -2.62771
    -2.83695
    -2.60446
    -2.15692
    -1.77913
    -0.88986
    -0.59344
    -0.26215
     0.01103
     0.27839
     0.63293
     0.73755
     0.62131
     0.59225
     0.78986
     0.70268
     0.79567
     0.71430
     0.42369
     0.33070
     0.20283
     0.47019
     0.52250
     0.44113
     0.19120
     0.29582
     0.31907
     0.39463
     0.29001
     0.20283
     0.04590
     0.22027
     0.22608
     0.19702
     0.24351
     0.01684
    -0.03547
     0.08658
     0.33651
     0.20283
     0.08658
    -0.08778
     0.17377
     0.08077
     0.00521
     0.04009
     0.01103
    -0.00060
     0.06915
     0.15633
     0.04590
     0.13889
    -0.07616
    -0.13428
     0.22608
     0.12727
    -0.03547
    -0.00641
     0.02265
     0.05171
     0.14471
    -0.08197
     0.06334
    -0.01222
     0.11565
     0.10402
    -0.00641
     0.05171
    -0.01803
    -0.25052
     0.20283
     0.12146
     0.05752
    -0.00060
    -0.04710
     0.09240
     0.03428
    -0.00641
     0.00521
    -0.04710
    -0.00641
     0.02265
     0.12146
    -0.01803
    -0.12265
    -0.18659
     0.04009
     0.24351
     0.11565
    -0.07034
    -0.12265
    -0.00641
     0.17377
     0.08077
     0.06334
    -0.01222
     0.12146
     0.16214
     0.18539
     0.17958
     0.02265
     0.08077
    -0.02385
     0.27839
     0.31326
     0.13889
     0.10402
    -0.02385
     0.12727
     0.20283
     0.16214
     0.09240
     0.05171
     0.09821
     0.07496
     0.14471
     0.13889
    -0.02966
    -0.08778
     0.14471
     0.23189
     0.10983
     0.09821
     0.04590
     0.03428
    -0.00060
     0.09240
     0.13308
     0.09821
    -0.01222
     0.15633
     0.25514
     0.15052
     0.08658
    -0.02385
     0.09240
     0.13889
     0.12146
     0.06334
     0.10983
     0.02265
     0.04590
     0.04009
     0.04009
     0.03428
     0.02846
    -0.00060
     0.04590
     0.03428
    -0.08197
    -0.20984
    -0.08778
     0.04009
     0.03428
    -0.06453
     0.02265
    -0.06453
    -0.04710
     0.04009
    -0.03547
     0.14471
     0.34813
     0.58643
     0.81892
     1.07466
     1.18509
     1.26065
     1.06885
     1.28971
     1.28971
     0.98748
     0.94098
     0.97585
     0.50506
     0.31326
     0.10402
    -0.41326
    -0.80268
    -0.72131
    -0.87243
    -0.66319
    -1.16304
    -1.69195
    -2.09880
    -1.82563
    -1.52921
    -1.32578
    -1.30834
    -1.14560
    -1.04098
    -0.75618
    -0.68644
    -0.34352
    -0.26796
    -0.23890
    -0.18659
    -0.10522
    -0.07616
     0.09821
    -0.14009
     0.01103
     0.02265
     0.12146
     0.12146
     0.17377
     0.16214
    -0.04710
    -0.14590
     0.01684
     0.08077
     0.09821
    -0.00641
     0.13889
     0.07496
     0.02265
    -0.05291
    -0.11103
     0.08658
    -0.04128
    -0.16334
    -0.01222
    -0.10522
     0.04009
    -0.23309
    -0.11103
    -0.22146
    -0.04128
    -0.16915
    -0.25052
    -0.19821
    -0.15753
    -0.21565
    -0.32027
    -0.15172
    -0.22727
    -0.16334
    -0.12265
    -0.17496
     0.02265
    -0.20403
    -0.26796
    -0.12847
     0.04590
    -0.05872
    -0.16334
    -0.08778
    -0.01803
    -0.05291
    -0.15753
    -0.05872
     0.00521
     0.01684
    -0.05872
    -0.02966
    -0.03547
    -0.06453
    -0.13428
     0.05752
     0.04009
     0.02846
     0.03428
    -0.10522
     0.06915
     0.02846
    -0.03547
    -0.10522
    -0.05872
     0.02265
    -0.07034
     0.02846
    -0.01803
    -0.10522
    -0.04710
    -0.02385
    -0.02385
     0.08077
    -0.02966
    -0.18078
    -0.03547
    -0.00060
     0.05171
    -0.09359
     0.04590
    -0.01222
    -0.09941
     0.14471
     0.06334
     0.10402
    -0.17496
    -0.14590
    -0.02385
     0.08658
     0.16214
     0.09240
    -0.14009
    -0.03547
     0.06334
     0.06334
     0.06334
    -0.04710
    -0.02966
    -0.03547
     0.13889
     0.01103
    -0.07034
    -0.18659
    -0.01803
     0.09240
     0.05171
     0.05171
    -0.00060
     0.02846
     0.13308
     0.23189
     0.58643
     0.83055
     1.03397
     0.88286
     0.59806
     1.05722
     1.43501
     1.19671
     0.90029
     0.98166
     0.60387
     0.91192
     0.77242
    -1.22697
    -1.48852
    -1.42459
    -1.79657
    -2.33710
    -1.18047
    -0.52951
    -0.40164
    -0.47720
    -0.83174
    -1.56989
    -1.48852
    -0.87824
     0.02846
     0.60387
     1.32458
     1.41177
     1.58613
     1.62682
     1.57451
     1.79537
     1.34202
     1.20253
     0.95841
     0.92354
     0.65037
     0.35395
     0.09240
     0.10983
     0.08077
     0.16796
    -0.02966
    -0.26215
    -0.26796
    -0.12265
    -0.26796
    -0.08197
    -0.20403
    -0.30864
    -0.29702
    -0.14009
    -0.06453
    -0.24471
    -0.44233
    -0.19240
    -0.18078
    -0.05872
    -0.05872
    -0.27377
    -0.19821
    -0.12265
    -0.12265
    -0.05291
     0.01684
    -0.10522
    -0.30283
    -0.14009
     0.00521
     0.12146
    -0.18078
    -0.19240
    -0.02385
     0.11565
     0.21445
    -0.00641
     0.02846
    -0.02966
     0.09240
     0.00521
     0.33070
     0.12727
     0.02265
     0.08658
     0.28420
     0.38882
     0.18539
     0.00521
     0.13308
     0.12146
     0.29001
     0.13889
     0.05752
     0.13889
     0.04009
    -0.01803
     0.17377
     0.19120
     0.06334
     0.01103
     0.03428
     0.08658
     0.01103
    -0.01803
    -0.07616
     0.13308
     0.12146
     0.10402
     0.05171
    -0.00060
    -0.06453
     0.04009
     0.04009
     0.08658
     0.04009
    -0.01803
     0.01684
     0.09240
     0.10983
    -0.11684
    -0.06453
     0.01684
     0.13889
     0.18539
     0.06334
    -0.02966
    -0.06453
     0.01684
     0.01684
     0.12727
     0.12146
    -0.12265
     0.02265
     0.13308
     0.17958
    -0.07034
    -0.10522
    -0.16915
     0.06915
     0.13308
     0.06915
    -0.15753
    -0.22727
    -0.07616
    -0.28540
     0.00521
    -0.01222
    -0.23309
    -0.20403
    -0.08778
     0.14471
     0.08658
     0.13889
     0.17377
     0.74336
     0.94679
     1.01072
     1.10372
     1.67913
     1.84187
     1.84768
     2.55096
     2.90550
     2.60908
     2.02205
     1.13859
    -0.15172
    -0.04128
     0.52831
     0.35395
     1.10372
     1.80700
    -1.13398
    -1.94187
    -2.12786
    -1.83144
    -2.16274
    -2.05230
    -1.79076
    -1.73845
    -1.73845
    -1.51758
    -1.24441
    -0.96542
    -0.91893
    -0.82593
    -0.70969
    -0.43651
    -0.30283
    -0.18078
    -0.24471
    -0.20403
    -0.09359
     0.10402
     0.45857
     0.16796
     0.22027
     0.06915
     0.30164
     0.36557
     0.39463
     0.24351
     0.30164
     0.16796
     0.38301
     0.29001
     0.37719
     0.10983
     0.18539
     0.03428
     0.29001
     0.28420
     0.12146
    -0.01222
     0.04590
     0.10983
     0.21445
     0.02846
    -0.08197
    -0.06453
    -0.04128
     0.04009
    -0.08197
    -0.04710
    -0.22146
    -0.16334
    -0.07034
     0.10983
    -0.05872
    -0.30283
    -0.16915
    -0.14590
    -0.09941
    -0.11103
    -0.08778
    -0.25633
    -0.00060
    -0.03547
     0.02265
    -0.01222
     0.06334
    -0.06453
    -0.11103
     0.20864
     0.20283
    -0.05872
    -0.01222
     0.16796
     0.19120
     0.05752
     0.15633
    -0.02385
     0.10402
     0.06915
     0.12727
     0.20864
     0.06915
    -0.15753
    -0.12265
     0.20864
     0.30745
     0.01684
     0.00521
    -0.05291
     0.03428
    -0.06453
    -0.05872
    -0.06453
    -0.14009
    -0.01222
     0.07496
     0.09240
    -0.02966
    -0.06453
    -0.20984
     0.10983
     0.17377
     0.09240
    -0.05291
    -0.04710
     0.10983
     0.07496
     0.08077
     0.06334
     0.08658
     0.11565
     0.19120
     0.05752
     0.12727
    -0.05291
    -0.02966
    -0.05872
     0.24351
     0.15052
     0.05171
     0.02846
     0.28420
     0.44694
     0.42950
     0.42369
     0.70268
     1.01654
     1.59776
     1.40014
     1.26065
     1.79537
     1.28971
     0.57481
     0.63874
     0.51088
     0.12727
    -0.01803
    -0.96542
    -1.86050
    -2.59865
    -2.91832
    -2.59284
    -2.39522
    -2.71489
    -2.87182
    -2.79045
    -2.75558
    -2.61609
    -2.35454
    -1.77332
    -1.09329
    -0.69225
    -0.07616
     0.33651
     0.78986
     1.35946
     1.51057
     1.62101
     1.58613
     1.61519
     1.62101
     1.39433
     1.21415
     1.00491
     0.67362
     0.72011
     0.83636
     0.72011
     0.42369
     0.40044
     0.32488
     0.30164
     0.37138
     0.23189
     0.14471
     0.10983
     0.12146
     0.15633
     0.04590
     0.01684
    -0.00641
    -0.08778
     0.17377
     0.04590
    -0.02966
    -0.02385
    -0.05291
    -0.04710
     0.01684
     0.00521
    -0.00641
     0.05752
     0.02265
    -0.00641
     0.04009
     0.11565
    -0.08778
    -0.12265
     0.01684
     0.07496
     0.02846
     0.04009
     0.09240
    -0.04128
     0.00521
    -0.04128
    -0.02385
    -0.01803
     0.04590
     0.01103
    -0.03547
     0.03428
    -0.00641
    -0.10522
     0.04590
     0.06334
     0.00521
    -0.08197
    -0.00641
     0.02265
     0.02846
     0.08077
     0.05171
    -0.02966
     0.13889
     0.12146
     0.05752
     0.09821
     0.09240
     0.02846
    -0.14590
     0.23770
     0.08077
     0.05752
     0.06334
     0.15052
    -0.04710
     0.12146
     0.10402
     0.23189
     0.10983
     0.12146
     0.02265
     0.13889
     0.17377
     0.19702
    -0.05872
     0.27258
     0.21445
     0.23770
     0.27839
     0.21445
     0.13308
     0.13889
     0.10402
     0.32488
     0.33070
     0.15633
     0.14471
     0.15633
     0.12146
     0.19702
     0.10402
     0.26095
     0.21445
     0.10983
     0.08658
     0.20283
     0.00521
     0.04009
     0.08658
     0.07496
     0.10402
     0.16214
    -0.00060
     0.10983
     0.07496
     0.00521
    -0.05872
    -0.03547
    -0.00060
    -0.00060
    -0.00060
     0.11565
     0.18539
     0.22027
     0.08077
     0.06334
    -0.09359
     0.07496
    -0.11103
    -0.23309
    -0.04710
    -0.03547
    -0.25052
    -0.69806
    -0.93636
    -1.17466
    -1.43040
    -1.52339
    -1.43621
    -1.18047
    -1.13979
    -1.12816
    -1.40134
    -1.31997
    -0.76781
    -0.85499
    -0.40164
     0.02265
     0.12146
     0.15633
     0.56900
     0.85379
     0.82473
     1.23740
     1.42339
     1.40014
     1.28971
     1.15603
     1.26065
     1.16184
     1.09791
     0.72593
     0.71430
     0.62131
     0.71430
     0.47019
     0.41207
     0.48181
     0.33651
     0.42950
     0.41788
     0.35395
     0.18539
     0.16214
     0.17958
     0.23770
     0.23189
     0.10983
     0.10983
    -0.00060
     0.05752
     0.05171
     0.05752
     0.10983
    -0.08197
    -0.14009
    -0.13428
     0.01103
    -0.11103
    -0.24471
    -0.11684
    -0.14590
     0.03428
    -0.05872
    -0.20984
    -0.23309
    -0.14009
    -0.15172
    -0.22146
    -0.11103
    -0.19240
    -0.20403
    -0.18078
    -0.01803
    -0.04128
    -0.25052
    -0.32027
    -0.18659
    -0.09359
    -0.15753
    -0.26215
    -0.27958
    -0.23890
    -0.24471
    -0.24471
    -0.10522
    -0.08197
    -0.32027
    -0.20403
    -0.15753
    -0.21565
    -0.21565
    -0.28540
    -0.35514
    -0.18078
    -0.01222
    -0.08197
    -0.09941
    -0.16915
    -0.18078
    -0.06453
    -0.11103
     0.01103
    -0.15172
    -0.18078
     0.02265
    -0.05872
    -0.01222
    -0.17496
    -0.16915
    -0.04710
     0.05752
     0.01684
    -0.10522
    -0.25633
    -0.18078
    -0.05872
    -0.11103
     0.01103
    -0.05291
    -0.13428
    -0.05872
     0.17377
     0.05171
    -0.09359
    -0.19821
    -0.08197
     0.01103
     0.15633
     0.04590
    -0.11684
    -0.12847
    -0.05291
    -0.02385
     0.20283
    -0.03547
    -0.27958
    -0.16334
     0.05171
    -0.05291
    -0.07034
    -0.27377
    -0.31446
    -0.14009
    -0.04128
    -0.02966
    -0.06453
     0.02265
    -0.06453
     0.06915
     0.65618
     0.77242
     0.77242
     0.59806
     0.49344
     1.05141
     1.20834
     1.11534
     1.31877
     1.57451
     1.46408
     1.04560
     1.10953
     1.23159
     1.79537
     1.45826
     0.27839
     0.17958
     0.39463
     0.65618
     0.79567
     0.58643
    -0.01222
    -0.57601
    -0.66900
    -0.55857
    -0.39583
    -0.27377
    -0.37839
    -0.47720
    -0.61088
    -0.66319
    -0.76200
    -0.38420
    -0.58763
    -0.73875
    -0.52951
    -0.38420
    -0.29702
    -0.34352
    -0.39583
    -0.27958
    -0.29702
    -0.09941
    -0.17496
    -0.32608
    -0.36095
    -0.20984
    -0.33189
     0.01684
    -0.08778
    -0.35514
    -0.25633
    -0.18659
     0.03428
    -0.05291
    -0.12847
    -0.23890
    -0.13428
     0.06334
    -0.00060
    -0.11684
    -0.08778
    -0.17496
    -0.19240
    -0.02966
     0.18539
    -0.01222
    -0.28540
    -0.15172
    -0.05872
    -0.11103
    -0.14009
    -0.33189
    -0.20403
    -0.07616
     0.05752
    -0.13428
    -0.16334
    -0.34352
    -0.25052
    -0.22146
    -0.04710
    -0.02966
    -0.21565
    -0.18078
    -0.24471
     0.05752
    -0.12847
    -0.20984
    -0.20403
    -0.14009
    -0.03547
    -0.00641
    -0.09359
    -0.02966
    -0.18078
    -0.20403
     0.19120
     0.09821
    -0.11103
     0.01684
    -0.01803
     0.11565
     0.03428
    -0.00060
    -0.01222
     0.10402
     0.23189
     0.21445
     0.09240
     0.10983
     0.04009
    -0.05291
     0.15633
     0.20864
     0.08658
     0.02265
     0.11565
     0.09821
     0.15633
     0.08077
    -0.00060
     0.07496
     0.08658
     0.17958
     0.08077
     0.12727
    -0.05291
    -0.05872
    -0.00060
     0.16796
    -0.01222
    -0.10522
    -0.13428
    -0.14009
    -0.00641
    -0.14590
    -0.18078
    -0.20403
    -0.26796
    -0.18078
    -0.15172
    -0.03547
    -0.20984
    -0.18659
    -0.12265
     0.23770
     0.40626
     0.50506
     0.84798
     1.27227
     1.62101
     2.03948
     2.22547
     2.58583
     3.71340
     5.56168
     5.88716
     3.98657
     1.48732
    -0.61088
    -0.75618
     0.72593
     1.28971
     0.47600
    -0.41326
    -1.41296
    -2.36035
    -2.76720
    -2.73233
    -3.76690
    -4.07495
    -4.08657
    -3.68553
    -3.17987
    -2.63352
    -1.77913
    -1.08167
    -0.44233
    -0.13428
     0.03428
     0.23189
     0.44694
     0.46438
     0.62712
     0.44113
     0.40044
     0.27839
     0.25514
     0.32488
     0.26676
     0.22027
     0.23189
     0.14471
     0.20283
     0.51088
     0.37138
     0.12146
     0.17958
     0.27258
     0.33651
     0.44113
     0.31326
     0.34232
     0.22608
     0.36557
     0.37719
     0.32488
     0.26095
     0.12146
     0.10402
     0.17958
     0.33651
     0.06915
     0.13308
     0.08658
     0.10983
     0.19120
     0.05752
     0.06915
    -0.02966
     0.06334
     0.00521
     0.08077
     0.12146
     0.02846
    -0.19821
    -0.00060
     0.20283
     0.12146
     0.05171
    -0.16334
     0.00521
     0.02846
    -0.01222
    -0.00641
    -0.00060
    -0.05872
    -0.05291
    -0.03547
     0.08658
    -0.05291
    -0.20403
    -0.23309
     0.08077
    -0.01803
    -0.09359
    -0.04128
    -0.18078
    -0.11103
    -0.05291
     0.01684
    -0.05291
    -0.01222
    -0.07034
    -0.09359
    -0.00060
     0.01684
    -0.16334
    -0.19240
     0.16214
     0.04590
     0.08077
     0.04009
    -0.02966
     0.05752
     0.06915
     0.01103
     0.00521
     0.06915
     0.02846
     0.01684
     0.07496
    -0.00641
     0.05752
    -0.13428
     0.06334
     0.03428
    -0.04710
    -0.03547
    -0.02385
    -0.10522
    -0.03547
    -0.16915
     0.06334
     0.03428
    -0.02385
    -0.09359
     0.06334
     0.04590
    -0.10522
    -0.14009
    -0.08197
     0.07496
    -0.02385
    -0.00060
    -0.02385
    -0.09359
    -0.07034
    -0.08778
    -0.02385
    -0.02385
    -0.07034
     0.06915
     0.13889
     0.66199
     0.51088
     0.76080
     1.10953
     2.12667
     2.60327
     3.16124
     3.80058
     3.96332
     4.70147
     5.46868
     5.40475
     4.70728
     2.89969
     0.19120
    -1.10492
    -2.01743
    -1.40715
    -0.25633
    -0.33189
    -0.20984
    -2.01743
    -3.92964
    -5.05140
    -5.87673
    -5.75467
    -5.17927
    -4.51086
    -3.62160
    -2.52309
    -1.60476
    -1.06423
    -0.47139
    -0.15172
     0.07496
    -0.03547
     0.17958
     0.16214
     0.22027
     0.18539
     0.18539
     0.13308
     0.04009
     0.05752
     0.10983
     0.26676
     0.18539
     0.15052
     0.16214
     0.12146
     0.18539
     0.11565
     0.22027
     0.27258
     0.13889
     0.18539
     0.18539
     0.24351
     0.16796
     0.08077
     0.01684
     0.27258
     0.22027
     0.20283
     0.15633
     0.04590
     0.11565
     0.13308
    -0.05872
     0.11565
     0.10983
     0.04590
     0.05752
     0.09821
    -0.01222
     0.01103
    -0.04710
    -0.01803
     0.02846
     0.03428
    -0.11103
    -0.05291
    -0.01222
    -0.00060
    -0.14009
     0.02265
     0.01684
    -0.05872
    -0.09359
    -0.02966
    -0.02966
    -0.06453
    -0.24471
    -0.02966
     0.03428
     0.01103
    -0.10522
    -0.06453
    -0.07616
    -0.04710
    -0.11103
    -0.11103
    -0.00060
    -0.07616
    -0.04128
     0.01684
     0.14471
    -0.05291
    -0.11684
    -0.00060
     0.10402
     0.19702
     0.10983
    -0.02385
     0.01103
     0.09821
     0.12146
    -0.01222
     0.07496
    -0.00060
     0.04009
     0.06915
     0.13308
     0.06915
    -0.13428
    -0.18659
     0.05752
     0.04590
     0.10402
    -0.05291
    -0.12847
    -0.01222
     0.10983
    -0.00641
     0.15633
     0.05752
    -0.07616
     0.05752
     0.09821
     0.14471
    -0.02966
    -0.12847
     0.01103
     0.13308
     0.21445
     0.11565
    -0.11684
    -0.01803
    -0.01222
    -0.07034
     0.04009
    -0.03547
    -0.09941
    -0.09941
     0.08077
     0.01103
    -0.01803
    -0.08197
    -0.01803
     0.12727
     0.23770
     0.48763
     0.74336
     0.96423
     1.41177
     1.48732
     1.94649
     2.41146
     1.91743
     1.82443
     2.38822
     2.31847
     1.76631
     1.13278
     0.26676
    -0.84337
    -0.65156
    -0.47139
    -0.36677
    -0.65738
    -1.13398
    -1.51758
    -2.24411
    -2.49403
    -2.70327
    -2.72071
    -2.27898
    -1.81400
    -1.41877
    -1.05842
    -0.78524
    -0.32027
    -0.09941
     0.23189
     0.02265
     0.08658
    -0.00060
     0.26676
     0.22027
     0.47019
     0.35395
     0.20283
     0.31907
     0.46438
     0.41207
     0.40626
     0.15052
     0.18539
     0.46438
     0.51088
     0.38301
     0.18539
     0.16214
     0.34813
     0.35976
     0.40626
     0.32488
     0.08658
     0.15633
     0.25514
     0.33651
     0.28420
     0.00521
    -0.00641
     0.22027
     0.16796
     0.33651
     0.22608
    -0.05291
     0.06334
     0.03428
     0.12146
     0.27258
     0.12727
    -0.04710
     0.06915
     0.22027
     0.23189
     0.15052
     0.02265
     0.01684
     0.15633
     0.18539
     0.10402
     0.06915
    -0.01222
    -0.02966
    -0.01803
     0.20864
     0.17377
    -0.06453
    -0.06453
     0.10402
     0.14471
     0.03428
    -0.14590
    -0.01222
     0.01684
     0.06334
     0.13889
     0.03428
    -0.02385
    -0.00641
     0.01684
     0.23189
     0.20864
    -0.07616
    -0.13428
     0.05752
     0.35395
     0.26676
     0.04009
    -0.00641
     0.06915
     0.33070
     0.38301
     0.20864
     0.05752
    -0.01222
    -0.01222
     0.26676
     0.35395
     0.08077
    -0.02966
     0.11565
     0.19120
     0.18539
     0.02265
    -0.05872
    -0.01803
     0.06334
     0.20283
     0.14471
     0.05752
    -0.14009
    -0.01222
    -0.04710
     0.30164
     0.13889
    -0.07616
    -0.16334
    -0.01222
     0.00521
    -0.01222
    -0.11684
    -0.15753
    -0.12847
     0.01103
     0.01103
    -0.10522
    -0.30283
    -0.18659
    -0.20403
     0.17958
     0.07496
    -0.04710
     0.09821
     0.27839
     0.53994
     0.45275
     0.33651
     0.57481
     0.56319
     0.75499
     0.81311
     0.70268
     0.75499
     0.73174
     0.52250
     0.58643
     0.64456
    -0.23309
    -0.65156
    -0.43651
    -0.57601
    -0.51207
    -0.77362
    -0.91893
    -0.87243
    -1.02354
    -1.08167
    -1.20954
    -1.02936
    -1.15141
    -1.07585
    -0.88405
    -0.51207
    -0.36095
    -0.43070
    -0.25633
    -0.14590
     0.13308
    -0.00641
    -0.02385
    -0.02385
     0.12146
     0.24933
     0.12146
     0.10983
     0.01103
    -0.01222
    -0.01222
     0.30745
     0.26676
    -0.02385
     0.08077
    -0.00641
     0.26095
     0.16214
     0.01684
     0.02265
     0.06334
     0.10402
     0.19702
     0.15633
     0.04590
     0.00521
    -0.12265
     0.20864
     0.25514
     0.04009
    -0.08197
    -0.03547
     0.00521
     0.10983
     0.02846
    -0.08197
    -0.10522
    -0.04128
    -0.00060
     0.02846
    -0.11103
    -0.15753
    -0.22146
    -0.19240
    -0.00641
    -0.11103
    -0.07616
    -0.27377
    -0.21565
    -0.15753
    -0.10522
    -0.20403
    -0.15753
    -0.23890
    -0.11103
    -0.14590
    -0.08197
    -0.16915
    -0.25633
    -0.39002
    -0.08197
    -0.05872
    -0.16334
    -0.19240
    -0.23309
    -0.22727
    -0.20403
    -0.25633
    -0.31446
    -0.29121
    -0.15753
    -0.22146
    -0.14009
    -0.32608
    -0.34933
    -0.54113
    -0.22727
    -0.22727
    -0.32608
    -0.34352
    -0.31446
    -0.31446
    -0.32608
    -0.37258
    -0.18078
    -0.32027
    -0.35514
    -0.11103
    -0.25052
    -0.15172
    -0.29121
    -0.33771
    -0.17496
    -0.05291
    -0.00641
    -0.09359
    -0.18078
    -0.09941
     0.09240
    -0.11103
    -0.09359
    -0.02385
    -0.07034
    -0.01803
    -0.04128
     0.01103
    -0.08778
    -0.14590
    -0.12265
     0.09821
     0.03428
    -0.05872
    -0.13428
    -0.13428
    -0.09941
    -0.09359
    -0.23890
    -0.16915
    -0.13428
    -0.16915
     0.04009
     0.05752
     0.19120
     0.16214
     0.15052
     0.67943
     0.99329
     0.91192
     0.72593
     1.06303
     1.60938
     1.70238
     1.74887
     2.39403
     3.01012
     2.96943
     2.08017
     1.85931
     0.66199
     1.24321
     1.51639
     1.74887
     1.94649
     1.17928
     0.30745
    -0.22146
    -0.63994
    -0.68644
    -0.62832
    -0.76200
    -0.98286
    -1.00611
    -0.98286
    -1.11073
    -0.97705
    -1.00030
    -1.03517
    -0.72712
    -0.55857
    -0.54694
    -0.54694
    -0.43070
    -0.36095
    -0.38420
    -0.21565
    -0.39583
    -0.16915
    -0.23890
    -0.27377
    -0.18078
    -0.16915
    -0.10522
    -0.24471
    -0.30864
    -0.09941
    -0.16334
    -0.09359
    -0.23309
    -0.18659
    -0.06453
    -0.16915
    -0.15753
    -0.02966
    -0.05291
    -0.10522
    -0.14590
    -0.09359
    -0.04128
    -0.13428
    -0.24471
    -0.12265
    -0.07034
    -0.09941
    -0.10522
    -0.20403
    -0.14009
    -0.23309
    -0.18078
    -0.20984
    -0.15753
    -0.15753
    -0.09941
    -0.18078
    -0.09941
    -0.11103
    -0.20984
    -0.23309
    -0.09359
    -0.16915
    -0.16334
    -0.07034
    -0.00060
    -0.22146
    -0.20984
    -0.10522
    -0.07034
     0.02846
    -0.16915
    -0.17496
    -0.07616
    -0.05291
    -0.15172
    -0.09941
    -0.16334
    -0.09359
    -0.01222
    -0.09359
    -0.01803
    -0.09359
    -0.09941
    -0.19240
     0.09240
     0.03428
    -0.00060
    -0.17496
     0.05171
    -0.01803
     0.01103
    -0.01803
     0.06334
    -0.04710
     0.00521
     0.09240
     0.10402
     0.02846
    -0.03547
    -0.07616
     0.02846
     0.13889
     0.29001
     0.02846
    -0.01803
     0.04009
     0.17958
    -0.00641
     0.13308
     0.16796
     0.06915
     0.23770
     0.20283
     0.21445
     0.09821
     0.07496
     0.10983
     0.19702
     0.21445
     0.14471
     0.04590
     0.07496
     0.21445
    -0.01803
    -0.05291
     0.19702
     0.12146
     0.14471
     0.16214
     0.02846
     0.17958
     0.10983
     0.55737
     0.96423
     1.40014
     1.41177
     1.43501
     1.30715
     1.38270
     1.76631
     2.01623
     2.17898
     1.48732
     2.56839
     1.19671
     0.04590
    -1.00611
    -2.29642
    -2.54053
    -1.19791
     0.45857
    -0.33189
    -0.76781
    -1.62801
    -2.16274
    -2.22667
    -2.76139
    -2.39522
    -1.81982
    -1.05261
    -0.31446
     0.11565
     0.38301
     0.31907
     0.22608
     0.30745
     0.31907
     0.27839
     0.09821
    -0.07034
    -0.08778
     0.09240
    -0.04710
    -0.04710
     0.09240
    -0.08197
     0.02265
     0.13889
     0.23189
     0.12727
    -0.04128
     0.04009
     0.26095
     0.30164
     0.20864
     0.08077
     0.01684
     0.05752
     0.06334
     0.02846
     0.25514
     0.10402
     0.04590
     0.08077
     0.10402
     0.10983
    -0.13428
    -0.10522
     0.01684
     0.19120
     0.06334
    -0.00641
    -0.03547
    -0.04710
     0.04009
    -0.12265
     0.17377
     0.02846
    -0.18659
     0.00521
     0.06915
     0.06334
    -0.09941
    -0.25633
    -0.09359
     0.06334
     0.11565
     0.04009
    -0.13428
    -0.17496
    -0.09941
    -0.14009
     0.04590
     0.12146
    -0.29121
    -0.25633
     0.02265
     0.13308
    -0.13428
    -0.23309
    -0.25052
    -0.10522
     0.09821
    -0.07034
    -0.07034
    -0.15172
    -0.15172
    -0.08197
    -0.05291
     0.02846
     0.02265
    -0.11684
     0.04590
     0.13889
     0.08077
    -0.21565
    -0.11684
     0.02265
     0.12146
     0.69105
     2.52771
    -0.18659
    -0.70969
    -0.37258
    -0.02385
     0.56900
     0.52831
     0.33651
     0.27258
     0.29001
     0.22608
    -0.00060
    -0.33189
    -0.22146
    -0.27377
    -0.04710
    -0.21565
    -0.25052
    -0.29121
    -0.18078
    -0.22146
     0.08077
    -0.01803
    -0.14590
    -0.19240
    -0.11684
    -0.01803
     0.02846
    -0.08197
    -0.14009
     0.00521
     0.12727
     0.07496
     0.16796
     0.23770
     0.27839
     0.42369
     0.71430
     1.19090
     1.15022
     1.07466
     1.19090
     1.69656
     2.38822
     2.77763
     2.25453
     2.61489
     2.00461
     1.17347
     0.35976
    -0.14009
    -0.95380
    -0.02385
     0.68524
     0.16214
    -0.17496
    -0.91311
    -1.99999
    -2.74396
    -2.72071
    -2.73814
    -2.38941
    -2.05230
    -1.66289
    -1.43621
    -1.31415
    -1.15141
    -1.07585
    -0.93055
    -0.65156
    -0.31446
    -0.29121
    -0.43651
    -0.39002
    -0.26215
    -0.12847
    -0.01222
    -0.21565
    -0.22727
     0.00521
     0.09240
     0.14471
     0.05752
    -0.06453
    -0.11684
    -0.15753
     0.06915
     0.17377
    -0.01222
    -0.07034
    -0.02385
     0.22608
     0.09821
    -0.11103
    -0.00060
    -0.04128
     0.09240
     0.09821
     0.01103
    -0.13428
    -0.15753
    -0.09359
    -0.00060
     0.22027
     0.04009
    -0.26796
    -0.11103
    -0.01222
    -0.04128
    -0.05291
    -0.23890
    -0.18659
    -0.08778
     0.02846
    -0.02966
    -0.11103
    -0.27958
    -0.29121
    -0.22146
     0.06915
    -0.01222
    -0.30283
    -0.23890
    -0.21565
    -0.08197
    -0.07616
    -0.33189
    -0.22146
    -0.23309
    -0.11103
     0.02265
    -0.07616
    -0.19240
    -0.29121
    -0.39002
     0.02846
    -0.03547
    -0.12265
    -0.06453
    -0.11103
    -0.07034
    -0.03547
    -0.08197
    -0.12847
    -0.14009
    -0.01222
     0.02265
     0.05752
     0.05171
    -0.09359
    -0.23890
     0.02846
     0.28420
     0.00521
    -0.05291
    -0.11103
     0.01684
    -0.04128
    -0.02385
    -0.12265
    -0.11684
    -0.03547
     0.01103
    -0.08197
    -0.14590
    -0.11103
    -0.31446
    -0.21565
     0.03428
    -0.02966
    -0.21565
    -0.09941
    -0.19821
    -0.12847
    -0.20403
    -0.18659
    -0.23309
    -0.18078
    -0.08778
    -0.14009
    -0.12265
    -0.15172
    -0.35514
    -0.34933
     0.04009
    -0.01803
    -0.02966
     0.12146
     0.17377
     0.64456
     0.68524
     0.57481
     0.72011
     0.69687
     1.02816
     1.73725
     2.05111
     1.59194
     1.54545
     1.21996
     0.96423
     1.03397
     0.31326
    -0.09941
    -0.04128
     0.03428
    -0.28540
    -0.88405
    -1.18629
    -1.54083
    -1.85469
    -1.90700
    -1.91281
    -1.95350
    -1.99418
    -2.21505
    -1.82563
    -1.33159
    -1.16304
    -1.09329
    -0.87824
    -0.73294
    -0.57601
    -0.40164
    -0.22727
    -0.19821
    -0.23309
    -0.14590
    -0.01803
     0.05171
     0.05752
    -0.04710
    -0.09359
     0.15052
     0.20864
     0.22608
     0.15633
     0.05752
     0.06334
     0.16214
     0.10402
     0.23770
     0.19702
     0.18539
     0.23189
     0.19120
     0.26095
     0.20283
    -0.05291
     0.19702
     0.30745
     0.13889
     0.10983
     0.08077
     0.12146
     0.05752
     0.05752
     0.09821
     0.10402
     0.12727
     0.05171
     0.08658
     0.11565
    -0.00641
    -0.12847
    -0.03547
     0.27258
     0.17377
     0.13308
     0.06334
     0.05752
     0.03428
     0.04009
     0.03428
     0.06334
     0.04009
     0.11565
     0.02846
     0.17377
     0.07496
    -0.02385
    -0.05291
     0.22608
     0.15633
     0.15633
     0.07496
     0.08077
     0.06334
     0.10402
     0.12146
     0.22608
     0.18539
     0.13889
     0.12146
     0.18539
     0.23770
     0.22027
    -0.02966
     0.17377
     0.20283
     0.17958
     0.17958
     0.13308
     0.12727
     0.11565
     0.07496
     0.09821
     0.09240
     0.05752
     0.07496
     0.03428
    -0.02385
    -0.22146
    -0.09359
     0.01103
     0.08658
    -0.10522
     0.01684
    -0.17496
    -0.29702
    -0.29121
    -0.21565
    -0.17496
    -0.10522
    -0.11103
    -0.23309
    -0.09941
    -0.15753
    -0.07616
    -0.20403
    -0.23309
    -0.13428
    -0.16334
    -0.12265
     0.06334
     0.05171
    -0.06453
     0.09240
     0.13308
     0.26095
     0.22027
     0.46438
     0.26095
     0.51088
     0.52250
     0.47600
     0.36557
     0.61549
     0.61549
     0.54575
     0.50506
     0.17958
    -0.33189
    -0.66900
    -0.77943
    -0.95380
    -1.11654
    -0.77943
    -0.79106
    -1.02354
    -1.20954
    -1.42459
    -1.65707
    -1.39553
    -1.31415
    -1.17466
    -1.00030
    -0.80849
    -0.59344
    -0.47720
    -0.37258
    -0.07616
     0.04590
     0.07496
     0.09821
     0.00521
     0.10402
     0.14471
     0.07496
    -0.01222
     0.17377
     0.02846
     0.13889
     0.15633
     0.06334
     0.01103
     0.02846
    -0.02385
     0.12146
     0.15633
     0.05171
    -0.02385
    -0.00641
     0.09240
     0.02265
     0.01103
     0.08658
    -0.02385
    -0.05291
    -0.01803
     0.11565
     0.01684
    -0.14590
    -0.09359
     0.06915
     0.09240
     0.08077
    -0.06453
    -0.02966
     0.04590
     0.07496
    -0.15753
     0.04590
    -0.01222
    -0.17496
     0.03428
    -0.00060
     0.09240
    -0.16915
    -0.04128
    -0.12265
     0.09240
     0.10402
    -0.00641
    -0.09941
    -0.06453
     0.07496
    -0.16334
     0.09821
     0.02265
    -0.07034
     0.01684
     0.06334
     0.09821
    -0.09359
    -0.08197
    -0.00060
     0.04009
     0.12727
     0.11565
    -0.07616
     0.01103
     0.07496
     0.04590
     0.07496
     0.12146
     0.02846
    -0.12265
     0.07496
     0.09240
     0.10983
    -0.08778
    -0.11684
     0.12146
     0.13308
     0.16796
    -0.01803
    -0.02385
     0.02265
     0.08658
    -0.04128
     0.14471
    -0.06453
    -0.07616
     0.12727
     0.13308
     0.05171
     0.02846
    -0.22146
     0.01103
     0.05752
     0.14471
     0.01103
    -0.08197
    -0.28540
     0.05752
    -0.07034
    -0.01222
    -0.01803
    -0.13428
    -0.07616
    -0.07616
     0.02846
    -0.15172
    -0.43651
    -0.22727
    -0.09941
     0.04009
    -0.10522
    -0.14009
    -0.26796
    -0.16915
    -0.08778
    -0.02385
    -0.07616
    -0.29702
    -0.22146
    -0.09941
    -0.05872
    -0.02966
    -0.24471
    -0.22727
    -0.01803
     0.09240
     0.24351
    -0.11103
    -0.46557
    -0.39002
    -0.37258
    -0.40745
    -0.30864
    -0.64575
    -0.94799
    -0.91893
    -0.77943
    -0.68644
    -0.82012
    -1.07585
    -0.96542
    -1.02354
    -0.79106
    -0.87243
    -0.94217
    -0.77943
    -0.60507
    -0.52951
    -0.28540
    -0.26796
    -0.33189
    -0.18078
     0.00521
     0.07496
    -0.04128
    -0.14590
    -0.11684
     0.13308
     0.11565
     0.13308
    -0.04710
    -0.25052
    -0.02385
    -0.11684
    -0.01803
     0.11565
    -0.23890
    -0.16915
    -0.09359
    -0.07616
    -0.12847
    -0.19821
    -0.36095
    -0.25633
    -0.05291
    -0.09359
    -0.22727
    -0.32608
    -0.29702
    -0.36095
    -0.27377
     0.03428
    -0.31446
    -0.50626
    -0.26796
    -0.18078
    -0.21565
    -0.34933
    -0.45395
    -0.27377
    -0.29121
    -0.07034
    -0.15753
    -0.30283
    -0.44233
    -0.30864
    -0.33771
    -0.01803
    -0.18078
    -0.34352
    -0.33771
    -0.27377
    -0.15753
    -0.13428
    -0.26796
    -0.22727
    -0.12265
    -0.00060
    -0.01222
    -0.18659
    -0.27958
    -0.20403
    -0.24471
     0.01103
     0.08658
    -0.14590
    -0.10522
    -0.09359
     0.02846
     0.04009
    -0.10522
    -0.06453
    -0.12847
     0.02846
     0.06334
    -0.09941
    -0.02385
    -0.25052
    -0.08197
    -0.02385
     0.19120
     0.02265
    -0.16334
    -0.12265
     0.09240
     0.00521
    -0.07034
    -0.15172
    -0.02385
     0.01103
     0.04009
     0.03428
     0.09821
    -0.18078
    -0.09359
    -0.08778
     0.04590
     0.08077
    -0.12847
    -0.11103
    -0.12265
     0.03428
    -0.10522
    -0.16334
    -0.18659
    -0.13428
     0.01103
    -0.00641
    -0.05291
    -0.26796
    -0.19240
    -0.12847
     0.13889
     0.26095
    -0.08778
    -0.06453
     0.02846
     0.20864
     0.38882
     0.34813
     0.45275
     0.74918
     0.83636
     0.97585
     0.92935
     0.67943
     0.98748
     1.32458
     1.96392
     1.76631
     0.87704
    -0.05291
    -0.18078
    -0.54113
    -0.95380
    -1.64545
    -2.32548
    -1.83144
    -1.83144
    -1.33159
    -1.68032
    -2.41266
    -2.41847
    -2.18598
    -1.93606
    -1.31415
    -0.96542
    -0.71550
    -0.08197
     0.63874
     1.24321
     1.50476
     1.43501
     1.70238
     1.73725
     1.95811
     1.76631
     1.60357
     1.44664
     0.98166
     0.90029
     0.91192
     0.80149
     0.52250
     0.30164
     0.15633
     0.32488
     0.05752
    -0.12265
    -0.03547
    -0.02385
     0.08658
     0.01103
    -0.01803
    -0.18078
    -0.25052
    -0.44814
    -0.02966
     0.04590
    -0.22727
    -0.34352
    -0.30283
    -0.12847
    -0.12847
    -0.29702
    -0.26796
    -0.36677
    -0.25052
    -0.22146
    -0.22146
    -0.37258
    -0.36095
    -0.49463
    -0.40164
    -0.13428
    -0.24471
    -0.39583
    -0.41908
    -0.50626
    -0.35514
    -0.39002
    -0.51788
    -0.39002
    -0.38420
    -0.39002
    -0.41908
    -0.29702
    -0.47720
    -0.54113
    -0.51788
    -0.24471
    -0.23309
    -0.41326
    -0.41326
    -0.45395
    -0.33189
    -0.33771
    -0.37839
    -0.24471
    -0.33771
    -0.25633
    -0.39583
    -0.23890
    -0.25633
    -0.33771
    -0.51207
    -0.28540
    -0.09359
    -0.27377
    -0.31446
    -0.28540
    -0.22146
    -0.25052
    -0.36095
    -0.01803
    -0.22146
    -0.23309
    -0.22146
    -0.00641
     0.01103
    -0.09941
    -0.23309
    -0.01803
     0.05171
    -0.02966
     0.02846
    -0.01222
     0.05171
    -0.02385
    -0.04128
     0.06334
     0.07496
     0.13308
     0.04590
     0.06915
     0.01103
     0.10983
    -0.17496
    -0.03547
     0.16796
     0.08077
    -0.04710
     0.01103
     0.05171
     0.09240
     0.12727
     0.10983
     0.20283
     0.11565
     0.17377
     0.34813
     0.53994
     0.51088
     0.70849
     0.79567
     1.26646
     1.25484
     1.09791
     1.10953
     1.35946
     1.71981
     1.59194
     1.21415
     1.42339
     0.50506
     0.09821
    -0.91893
    -2.55797
    -3.08106
    -2.83695
    -2.31385
    -2.39522
    -2.12205
    -2.43591
    -3.14500
    -3.66228
    -3.23218
    -2.86020
    -2.24992
    -1.56989
    -1.12235
    -0.47139
     0.10983
     0.62712
     1.10953
     1.46989
     1.48732
     1.56870
     1.60938
     1.59194
     1.46989
     1.27809
     1.04560
     0.77242
     0.76661
     0.73174
     0.64456
     0.54575
     0.40626
     0.37138
     0.33070
     0.35395
     0.17958
     0.10983
     0.35976
     0.21445
     0.08077
     0.08658
     0.04009
    -0.08778
    -0.28540
    -0.14009
    -0.10522
    -0.11684
    -0.12265
    -0.33771
    -0.26796
    -0.30283
    -0.21565
    -0.52951
    -0.33771
    -0.36677
    -0.33189
    -0.29702
    -0.34933
    -0.24471
    -0.38420
    -0.33189
    -0.32027
    -0.19240
    -0.19821
    -0.30283
    -0.30864
    -0.22146
    -0.16334
    -0.30864
    -0.20403
    -0.07616
    -0.16915
    -0.08778
    -0.12265
    -0.09359
    -0.17496
    -0.24471
    -0.14590
     0.01103
    -0.00641
    -0.20984
    -0.25633
    -0.09941
    -0.01222
    -0.15753
    -0.18659
    -0.10522
    -0.13428
    -0.18659
    -0.05291
    -0.12847
    -0.11103
    -0.26215
    -0.23309
    -0.00641
     0.00521
     0.02265
    -0.19821
    -0.16915
    -0.13428
    -0.00641
    -0.11103
    -0.09941
    -0.12265
    -0.19821
     0.09821
    -0.03547
     0.04590
    -0.27377
    -0.09359
     0.00521
     0.05171
     0.01103
    -0.05872
    -0.15172
    -0.14590
     0.08077
    -0.04128
     0.12146
     0.01684
    -0.09359
    -0.06453
     0.04590
     0.09240
    -0.02966
    -0.25633
    -0.10522
    -0.00060
     0.06334
    -0.09941
    -0.05872
    -0.16334
     0.13889
    -0.11684
    -0.02966
     0.12727
     0.01684
    -0.07034
     0.22027
     0.28420
     0.27839
     0.23189
     0.30745
     0.41788
     0.55737
     0.38301
     0.26676
     0.31326
     0.26676
    -0.15172
    -0.46557
    -0.54694
    -1.06423
    -1.40134
    -1.18047
    -1.18047
    -1.35484
    -1.71520
    -2.09299
    -2.07555
    -1.86050
    -1.76169
    -1.75588
    -1.45365
    -1.12235
    -0.83174
    -0.63413
    -0.13428
    -0.04710
     0.17377
     0.46438
     0.86542
     0.85961
     0.86542
     0.89448
     0.96423
     1.08047
     1.20253
     0.93517
     0.84217
     0.71430
     0.60387
     0.47600
     0.42369
     0.42950
     0.27839
     0.14471
     0.21445
     0.29001
     0.16796
    -0.10522
    -0.08778
     0.06915
     0.19702
     0.04590
    -0.09359
    -0.22146
    -0.13428
    -0.20403
    -0.04128
     0.09240
    -0.19821
    -0.30283
    -0.05872
     0.04590
     0.07496
    -0.18078
    -0.32027
    -0.23309
    -0.04128
    -0.02966
    -0.06453
    -0.14009
    -0.29121
    -0.15753
    -0.14590
     0.03428
    -0.06453
    -0.32608
    -0.21565
    -0.07616
    -0.00060
    -0.16915
    -0.33189
    -0.20984
     0.05171
     0.04009
    -0.11684
    -0.36095
    -0.29702
    -0.12265
    -0.24471
    -0.02966
     0.01684
    -0.28540
    -0.19240
    -0.16334
    -0.09941
    -0.13428
    -0.28540
    -0.19240
    -0.08197
    -0.09359
    -0.00060
    -0.14009
    -0.18659
    -0.19821
    -0.13428
     0.02846
     0.12146
    -0.22146
    -0.16915
    -0.00641
     0.03428
    -0.00060
    -0.16915
    -0.19821
    -0.11684
     0.06334
    -0.00641
    -0.00060
    -0.11684
    -0.22727
    -0.07034
    -0.10522
     0.02265
    -0.02966
    -0.23890
    -0.16334
    -0.01803
    -0.00641
    -0.04710
    -0.18659
    -0.23890
    -0.08197
     0.09821
    -0.01222
    -0.11684
    -0.25633
    -0.21565
    -0.25633
     0.09821
     0.04590
    -0.15753
    -0.22146
    -0.12847
     0.00521
     0.02265
    -0.14009
    -0.14590
    -0.05291
     0.12727
     0.16796
    -0.03547
     0.05171
    -0.05291
     0.03428
     0.29001
     0.31326
     0.12727
     0.05752
     0.05752
     0.21445
    -0.01803
    -0.19240
    -0.41326
    -0.49463
    -0.51788
    -0.85499
    -0.90149
    -0.92474
    -1.15141
    -1.25603
    -1.30253
    -1.26766
    -1.44784
    -1.45946
    -1.36646
    -1.36646
    -0.87243
    -0.75037
    -0.57019
    -0.48301
    -0.34933
     0.09821
     0.19702
     0.20283
     0.32488
     0.48181
     0.69105
     0.92354
     0.89448
     0.73174
     0.81311
     0.80149
     0.85379
     0.84217
     0.54575
     0.47600
     0.47600
     0.49344
     0.64456
     0.48181
     0.21445
     0.18539
     0.06915
     0.37719
     0.35976
     0.06915
    -0.04710
     0.02265
     0.10402
     0.04590
    -0.02966
    -0.03547
    -0.20403
    -0.12847
     0.07496
    -0.12265
    -0.29121
    -0.29702
    -0.29121
    -0.24471
    -0.04710
    -0.23890
    -0.25633
    -0.22146
    -0.20984
    -0.15753
    -0.19240
    -0.31446
    -0.37839
    -0.14590
    -0.17496
    -0.05291
    -0.04710
    -0.27377
    -0.26215
    -0.30283
    -0.01803
     0.05752
    -0.22727
    -0.19240
    -0.22146
    -0.15172
    -0.12847
    -0.19240
    -0.18078
    -0.23890
    -0.14590
    -0.07034
    -0.07616
    -0.12265
    -0.23309
    -0.42489
     0.00521
     0.11565
    -0.20403
    -0.23890
    -0.27958
    -0.12847
    -0.09941
    -0.14009
    -0.15172
    -0.25052
    -0.06453
    -0.10522
    -0.16334
    -0.15172
    -0.18659
    -0.33189
    -0.11684
     0.06915
    -0.08778
    -0.24471
    -0.20403
    -0.16915
    -0.10522
    -0.17496
    -0.05291
    -0.16915
    -0.06453
    -0.06453
    -0.12265
    -0.01803
    -0.17496
    -0.14590
    -0.10522
     0.10983
    -0.04710
    -0.10522
    -0.02966
    -0.05291
    -0.03547
    -0.01222
    -0.14590
    -0.08778
    -0.06453
     0.06334
    -0.02966
     0.05752
    -0.06453
    -0.07616
    -0.09941
     0.15633
     0.25514
     0.10402
     0.13889
     0.04009
     0.36557
     0.37138
     0.48763
     0.42950
     0.76080
     0.85961
     0.84217
     0.77242
     0.74336
     0.87123
     0.94679
     1.50476
     1.17347
     0.84217
     0.66199
     0.17377
     0.42950
    -0.25052
    -1.17466
    -1.64545
    -1.67451
    -1.43040
    -1.09329
    -1.05261
    -1.07004
    -1.63383
    -1.50015
    -1.27928
    -0.84918
    -0.67481
    -0.22727
     0.20283
     0.65037
     1.05141
     1.49314
     1.63263
     1.92324
     1.95230
     2.01623
     1.94649
     1.73144
     1.61519
     1.34783
     1.08628
     1.10953
     0.85379
     0.56319
     0.41207
     0.34813
     0.20283
     0.07496
     0.02265
    -0.02385
    -0.08778
    -0.02385
    -0.22146
    -0.01803
    -0.15172
    -0.15753
    -0.40164
    -0.29702
    -0.09359
    -0.26796
    -0.25052
    -0.32027
    -0.35514
    -0.28540
    -0.28540
    -0.29702
    -0.30864
    -0.27958
    -0.40745
    -0.47139
    -0.25633
    -0.26215
    -0.48882
    -0.36095
    -0.25633
    -0.40164
    -0.34352
    -0.24471
    -0.40745
    -0.35514
    -0.44814
    -0.32027
    -0.34933
    -0.27377
    -0.43070
    -0.22146
    -0.34933
    -0.23309
    -0.43070
    -0.37839
    -0.32608
    -0.27377
    -0.29121
    -0.27958
    -0.32027
    -0.30864
    -0.39583
    -0.28540
    -0.09941
    -0.22146
    -0.24471
    -0.32027
    -0.24471
    -0.23309
    -0.26215
    -0.32027
    -0.19821
    -0.12847
    -0.21565
    -0.23890
    -0.20403
    -0.25052
    -0.18078
    -0.21565
    -0.23309
    -0.02385
    -0.09359
    -0.22146
    -0.18078
    -0.19821
     0.05171
    -0.25052
    -0.07616
     0.04009
    -0.15172
    -0.02385
    -0.18659
    -0.03547
    -0.13428
    -0.16334
    -0.04128
    -0.11103
    -0.04128
    -0.08778
    -0.16334
    -0.06453
    -0.11684
    -0.06453
    -0.15172
    -0.01803
    -0.15172
    -0.12265
     0.07496
     0.04590
    -0.00641
    -0.05291
     0.02846
     0.30745
     0.20864
     0.31326
     0.53994
     0.78405
     1.09791
     1.31296
     1.28971
     1.37108
     1.18509
     1.35946
     1.87093
     2.36497
     1.77212
     1.72562
     1.55126
     0.39463
    -0.27377
    -1.44784
    -2.84276
    -3.10431
    -2.32548
    -2.06393
    -2.65677
    -1.94768
    -2.83114
    -3.57510
    -3.52860
    -2.86020
    -2.44753
    -2.10461
    -1.24441
    -0.55276
     0.13889
     0.79567
     1.20834
     1.59776
     1.93486
     2.17316
     2.05692
     2.10342
     2.08017
     1.68494
     1.55126
     1.28390
     1.20253
     1.03979
     0.82473
     0.68524
     0.82473
     0.67362
     0.66780
     0.44113
     0.39463
     0.45857
     0.47600
     0.50506
     0.47600
     0.32488
     0.19702
     0.39463
     0.27839
     0.27258
     0.05752
     0.05171
     0.05752
     0.08077
     0.06915
    -0.02966
    -0.22727
    -0.25633
    -0.23890
    -0.33771
    -0.15753
    -0.25052
    -0.40164
    -0.24471
    -0.36095
    -0.26796
    -0.40164
    -0.41908
    -0.26215
    -0.15753
    -0.18659
    -0.34352
    -0.32027
    -0.18078
    -0.27377
    -0.20984
    -0.14009
    -0.16334
    -0.30283
    -0.18659
    -0.09359
     0.01684
    -0.20984
    -0.29121
    -0.20984
    -0.03547
    -0.02385
    -0.12847
    -0.20403
    -0.26796
    -0.17496
    -0.08197
    -0.05872
    -0.02966
    -0.20984
    -0.28540
    -0.04710
    -0.14009
    -0.05291
    -0.21565
    -0.23890
    -0.19240
    -0.08197
    -0.00641
    -0.07034
    -0.24471
    -0.25052
    -0.07616
    -0.14590
     0.01684
    -0.11103
    -0.34352
    -0.14009
    -0.15753
     0.06334
    -0.27377
    -0.33189
    -0.19240
    -0.13428
     0.01103
    -0.15753
    -0.26215
    -0.23890
    -0.16915
    -0.33771
    -0.07616
    -0.13428
    -0.27377
    -0.18659
    -0.18659
     0.06915
    -0.16334
    -0.30864
    -0.23890
    -0.09359
     0.04009
    -0.00060
    -0.00060
    -0.04710
     0.07496
     0.04590
     0.19120
     0.28420
     0.30745
     0.37138
     0.67943
     0.87704
     0.84798
     0.70849
     0.78405
     0.72011
     1.03979
     1.31296
     0.99329
     0.22608
     0.06334
    -0.57019
    -1.18629
    -1.54083
    -1.61058
    -2.06974
    -1.80819
    -1.91862
    -2.26154
    -2.43010
    -2.80208
    -2.53472
    -2.27898
    -1.69776
    -1.50596
    -1.09910
    -0.71550
    -0.20984
     0.34813
     0.87123
     1.12116
     1.26065
     1.58032
     1.73725
     1.94649
     1.78375
     1.55126
     1.46989
     1.41758
     1.40014
     1.26065
     0.91773
     0.78986
     0.51669
     0.56900
     0.63874
     0.64456
     0.21445
     0.27839
     0.29001
     0.23770
     0.16796
     0.14471
     0.04590
     0.05171
     0.19702
     0.19120
     0.04009
    -0.01803
     0.02846
    -0.07616
     0.08077
     0.20283
     0.06915
    -0.15753
    -0.02385
     0.05752
     0.01103
    -0.03547
    -0.08778
    -0.22146
    -0.05872
    -0.08197
    -0.08197
    -0.25633
    -0.33189
    -0.20403
    -0.20984
    -0.00641
    -0.21565
    -0.37258
    -0.24471
    -0.19821
    -0.19240
    -0.25633
    -0.32608
    -0.32608
    -0.24471
    -0.08778
    -0.02385
    -0.20984
    -0.27958
    -0.25052
    -0.38420
    -0.02385
    -0.05872
    -0.25633
    -0.20403
    -0.15172
    -0.17496
    -0.04128
    -0.16334
    -0.14009
    -0.14009
    -0.06453
     0.02846
    -0.09941
    -0.12847
    -0.19821
    -0.27958
    -0.02385
     0.12727
    -0.11103
    -0.12847
    -0.16915
    -0.14009
     0.12146
    -0.04128
    -0.21565
    -0.07034
    -0.15753
     0.00521
     0.06334
    -0.08197
    -0.12265
    -0.31446
    -0.05291
     0.15052
     0.15633
    -0.19821
    -0.12265
    -0.15172
     0.04590
    -0.04710
    -0.08197
    -0.14590
    -0.12847
     0.01684
     0.02846
    -0.01803
    -0.07616
    -0.22146
    -0.10522
     0.12146
     0.11565
    -0.03547
     0.01103
    -0.00060
     0.18539
     0.02265
     0.07496
     0.15633
     0.15052
     0.31326
     0.32488
     0.36557
     0.31907
     0.35976
     0.06915
     0.35395
     0.41788
     0.09240
    -0.06453
    -0.23890
    -0.24471
    -0.65156
    -0.84918
    -0.95961
    -0.87824
    -1.02936
    -1.01773
    -1.20372
    -1.45946
    -1.39553
    -1.61058
    -1.31415
    -0.88986
    -0.84337
    -0.82012
    -0.57601
    -0.37839
     0.05171
     0.05752
     0.10983
     0.29001
     0.45857
     0.74336
     0.83055
     0.76661
     0.73755
     0.65037
     0.66780
     0.84798
     0.70849
     0.50506
     0.38301
     0.34813
     0.47600
     0.43532
     0.27839
     0.17377
     0.06334
     0.16796
     0.08077
     0.16796
     0.23770
     0.04009
    -0.11103
     0.22608
     0.30164
     0.05752
     0.04009
    -0.03547
     0.05752
     0.02265
     0.01684
     0.04009
     0.05171
     0.01684
    -0.04128
     0.09240
     0.02265
    -0.05872
    -0.14009
    -0.00641
     0.04590
    -0.10522
    -0.14009
    -0.00641
    -0.12265
    -0.15753
    -0.11103
    -0.03547
     0.06915
    -0.11684
    -0.23309
    -0.05291
    -0.19240
    -0.19240
    -0.25052
    -0.26215
    -0.08197
    -0.15172
    -0.11103
    -0.06453
    -0.18659
    -0.17496
    -0.16334
    -0.12265
    -0.15753
    -0.07034
     0.02846
    -0.10522
     0.01684
    -0.08778
     0.04590
    -0.10522
     0.12146
     0.12727
    -0.06453
     0.10402
    -0.07034
     0.15052
     0.04590
     0.06334
    -0.07616
    -0.00060
     0.15633
     0.08658
    -0.03547
     0.05752
     0.01684
    -0.14590
     0.03428
     0.12146
     0.08658
     0.06915
     0.02265
    -0.03547
     0.09240
     0.10402
     0.15633
     0.00521
     0.09821
     0.02265
    -0.05872
     0.12727
     0.13308
     0.04590
    -0.05872
     0.08658
     0.05752
     0.14471
     0.08658
     0.01103
    -0.04128
     0.07496
    -0.00641
     0.17377
     0.12727
     0.04590
    -0.04710
    -0.01803
     0.27839
     0.01103
    -0.07616
     0.12146
     0.12146
     0.09240
     0.21445
     0.13889
     0.18539
     0.06334
     0.14471
     0.29001
     0.68524
     0.37719
     0.27839
     0.38301
     0.51088
     0.47019
     0.28420
     0.47600
     0.20864
    -0.04710
    -0.10522
    -0.35514
    -0.71550
    -0.95380
    -0.93636
    -1.03517
    -1.02354
    -1.34903
    -1.69776
    -1.48852
    -1.51758
    -1.51758
    -1.34903
    -0.97705
    -0.74456
    -0.60507
    -0.47139
    -0.19821
     0.05171
     0.15052
     0.29001
     0.72593
     0.81892
     0.95841
     0.98748
     0.83636
     0.63874
     1.10372
     0.83636
     0.81311
     0.78405
     0.52250
     0.41207
     0.62131
     0.42369
     0.30164
     0.33651
     0.33651
     0.30164
     0.37138
     0.22608
     0.22027
     0.06915
     0.24351
     0.21445
     0.06915
    -0.02966
     0.05171
     0.13308
     0.19120
    -0.05291
    -0.15753
    -0.16915
    -0.22146
    -0.13428
     0.01684
     0.07496
    -0.20403
    -0.20984
    -0.11684
    -0.01222
    -0.23890
    -0.12265
    -0.14009
    -0.17496
    -0.15753
    -0.08778
     0.01103
    -0.22727
    -0.21565
    -0.18659
    -0.03547
     0.04590
    -0.13428
    -0.27958
    -0.23890
    -0.14009
    -0.15753
    -0.16334
    -0.07034
    -0.12265
    -0.16915
    -0.15172
    -0.04710
    -0.06453
    -0.23309
    -0.29121
    -0.11684
    -0.11684
    -0.02385
    -0.14590
    -0.14009
    -0.07616
    -0.22727
    -0.07616
     0.04009
    -0.04710
    -0.30283
    -0.04128
    -0.13428
     0.08658
    -0.25633
    -0.20984
    -0.00060
     0.06334
    -0.02966
    -0.07616
    -0.07616
    -0.10522
    -0.21565
    -0.14590
     0.12727
    -0.02385
    -0.12265
     0.07496
    -0.02385
    -0.01222
    -0.12847
    -0.18078
     0.01103
     0.10983
     0.14471
    -0.05291
    -0.06453
    -0.02966
    -0.00060
    -0.02385
     0.13889
     0.06334
    -0.15753
     0.08658
     0.15633
     0.13308
    -0.03547
    -0.14009
    -0.05291
     0.06334
     0.20283
     0.16214
    -0.05291
    -0.04710
     0.00521
     0.09821
     0.16214
     0.14471
     0.02265
     0.09240
     0.17377
     0.31907
     0.32488
     0.17958
     0.28420
     0.53994
     0.95841
     1.21415
     1.48732
     1.45826
     1.46408
     1.64425
     1.59776
     2.01623
     2.23710
     2.09179
     1.62682
     2.01623
     1.62682
     0.23770
    -1.47690
    -3.82502
    -3.77853
    -3.29030
    -2.50566
    -2.29642
    -2.71489
    -3.11594
    -4.02845
    -4.26094
    -3.88315
    -3.31936
    -2.69165
    -1.79076
    -0.75037
    -0.05291
     0.45857
     1.27227
     1.89999
     2.44053
     2.64976
     2.45796
     2.48702
     2.47540
     2.19641
     2.05111
     2.06854
     1.68494
     1.44083
     1.34783
     1.15022
     1.12697
     0.99329
     0.94679
     0.94679
     0.88867
     0.85379
     0.63874
     0.49344
     0.56319
     0.52831
     0.56319
     0.65037
     0.30745
     0.09240
     0.43532
     0.22027
     0.19120
    -0.01803
    -0.12847
    -0.13428
     0.07496
     0.22027
    -0.00060
    -0.10522
    -0.30864
    -0.16915
    -0.11103
     0.14471
    -0.12847
    -0.33189
    -0.26215
    -0.21565
     0.02846
    -0.05291
    -0.16915
    -0.43651
    -0.23309
     0.00521
     0.11565
    -0.12847
    -0.29121
    -0.31446
    -0.25633
     0.02846
     0.05752
    -0.12265
    -0.24471
    -0.12847
     0.00521
     0.19702
    -0.01222
    -0.09941
    -0.08778
     0.07496
     0.09240
     0.08658
     0.01684
     0.06334
     0.00521
     0.06915
     0.35395
     0.19120
     0.14471
     0.05171
     0.06915
     0.30164
     0.17377
     0.02846
     0.20864
     0.13889
     0.17377
     0.12727
     0.13889
     0.08077
     0.01103
    -0.07616
     0.09240
     0.15052
    -0.15172
    -0.06453
    -0.05872
    -0.03547
     0.01103
    -0.19821
    -0.17496
     0.02846
    -0.03547
    -0.02966
    -0.04128
    -0.11103
    -0.15753
    -0.08197
     0.02265
     0.17958
    -0.13428
    -0.02966
    -0.03547
     0.19702
     0.08658
    -0.00060
     0.00521
    -0.02966
     0.19120
     0.23189
     0.13889
     0.08077
     0.07496
     0.10402
     0.31326
     0.31907
     0.10983
     0.12146
     0.13889
     0.26095
     0.29001
     0.24933
     0.13889
     0.19120
     0.26676
     0.35395
     0.35976
     0.31326
     0.02846
     0.05171
     0.04590
     0.35395
     0.21445
     0.08658
    -0.05291
     0.06334
     0.26095
     0.37138
     0.26095
     0.24933
     0.43532
     0.63874
     0.73174
     0.60968
     0.86542
     0.87704
     0.74918
     1.58613
     2.06273
     0.94098
     0.05752
    -0.58763
    -0.98286
    -1.18047
    -2.50566
    -3.81921
    -2.81370
    -1.51177
    -1.18629
    -3.23799
    -3.89477
    -4.02845
    -4.03426
    -3.30774
    -2.26736
    -1.69195
    -1.12235
    -0.41326
     0.31326
     0.85379
     1.23740
     1.83606
     2.21966
     2.64976
     2.88806
     2.89388
     2.77182
     2.60908
     2.37078
     2.25453
     2.28360
     1.90580
     1.41177
     1.31877
     1.25484
     1.01072
     0.73755
     0.58062
     0.44113
     0.47019
     0.50506
     0.37138
     0.26095
     0.13308
     0.00521
     0.11565
     0.31907
     0.23189
     0.01103
    -0.11103
    -0.07034
    -0.00060
     0.01684
    -0.05291
    -0.15172
    -0.13428
    -0.11103
     0.05171
    -0.14590
    -0.18078
    -0.16334
    -0.43651
    -0.04710
    -0.04128
    -0.12847
    -0.07616
    -0.16334
    -0.20403
    -0.07034
     0.03428
    -0.05872
    -0.12265
    -0.18659
    -0.06453
     0.01103
    -0.11684
    -0.09941
    -0.23890
    -0.14009
     0.04590
     0.09821
    -0.07616
    -0.08197
    -0.23890
    -0.07034
    -0.13428
    -0.04128
    -0.01803
    -0.09359
     0.01684
    -0.06453
     0.02265
     0.09240
    -0.05291
    -0.15753
     0.00521
     0.02265
     0.06915
     0.02265
    -0.00641
     0.01684
     0.07496
    -0.00060
     0.05752
     0.06915
     0.23770
    -0.01803
     0.09240
     0.08077
     0.12146
    -0.12847
     0.20283
     0.23189
     0.10402
     0.08658
     0.20283
     0.15052
     0.11565
     0.12146
     0.11565
     0.11565
     0.15633
     0.08658
     0.16796
     0.20283
     0.10983
    -0.00641
     0.13308
     0.24351
     0.12146
     0.08658
     0.03428
     0.05171
     0.04009
     0.02265
     0.20864
     0.04590
     0.03428
     0.03428
     0.19702
     0.09821
     0.15633
    -0.03547
     0.08658
     0.31326
     0.44113
     0.26676
     0.34813
     0.16796
     0.35395
     0.33651
     0.46438
     0.74918
     0.58643
     0.07496
    -0.08778
    -0.57019
    -1.09910
    -1.82563
    -1.66289
    -1.50015
    -1.42459
    -1.50596
    -1.81400
    -2.28479
    -2.33129
    -2.49984
    -2.52890
    -1.93025
    -1.62801
    -0.87243
    -0.52951
    -0.37258
     0.05171
     0.35976
     0.55156
     1.03979
     1.28390
     1.29552
     1.63263
     1.76050
     1.63844
     1.54545
     1.32458
     1.40595
     1.33621
     1.16184
     0.91773
     0.79567
     0.70268
     0.56900
     0.39463
     0.42369
     0.49925
     0.31326
     0.09240
     0.23770
     0.19702
     0.19702
     0.08077
    -0.00641
     0.16214
     0.13308
     0.08658
     0.02265
    -0.00641
     0.11565
    -0.04710
    -0.03547
     0.26676
     0.13889
    -0.02385
    -0.01803
    -0.00060
    -0.02385
    -0.05872
    -0.04128
     0.09821
    -0.02966
     0.05171
    -0.08197
     0.20283
     0.00521
     0.04590
    -0.21565
    -0.00060
     0.03428
    -0.03547
     0.07496
     0.12146
     0.05171
    -0.11103
     0.14471
     0.12727
     0.20283
     0.15052
    -0.01803
    -0.11103
     0.03428
     0.16796
     0.05752
    -0.01803
     0.19120
    -0.01803
     0.19120
     0.24933
     0.12727
    -0.11103
    -0.14590
     0.11565
     0.12727
     0.30745
     0.03428
     0.01684
    -0.07034
     0.12146
     0.22027
     0.18539
     0.01684
     0.04009
    -0.01803
     0.19702
     0.11565
     0.13889
    -0.05872
    -0.04128
     0.14471
     0.26095
     0.23189
     0.04590
    -0.04710
     0.11565
     0.07496
    -0.04128
     0.28420
     0.16796
    -0.08778
     0.20283
     0.09240
     0.16796
     0.14471
    -0.02966
     0.01103
     0.20283
     0.19702
     0.16214
     0.02846
    -0.04128
     0.04590
     0.02265
     0.26676
     0.23189
     0.17958
     0.24933
     0.53412
     0.44113
     0.38882
    -0.00060
     0.15633
     0.42950
     0.33651
     0.26676
     0.22608
     0.24351
    -0.20984
    -0.60507
    -1.05842
    -1.29672
    -1.63383
    -1.79657
    -1.48271
    -1.28509
    -1.29091
    -1.81982
    -1.90700
    -1.66870
    -1.63383
    -1.63383
    -1.32578
    -0.57601
    -0.10522
     0.37719
     0.43532
     0.83636
     0.78986
     0.93517
     1.52801
     1.72562
     1.75469
     1.53382
     1.66750
     1.76631
     1.67913
     1.58613
     1.38852
     1.12697
     0.98748
     1.02235
     0.83055
     0.90610
     0.62131
     0.23770
     0.40626
     0.42950
     0.32488
     0.20864
    -0.04128
    -0.04710
     0.10983
     0.28420
     0.19702
    -0.14590
    -0.32027
    -0.16334
    -0.26796
    -0.06453
    -0.02966
    -0.25633
    -0.25052
    -0.12265
    -0.09941
    -0.07034
    -0.27958
    -0.27377
    -0.24471
    -0.10522
    -0.04710
    -0.25633
    -0.27958
    -0.30283
    -0.21565
    -0.14009
     0.05171
    -0.07616
    -0.26796
    -0.21565
    -0.10522
    -0.00641
    -0.16915
    -0.20403
    -0.14590
    -0.01803
     0.04590
    -0.21565
    -0.11103
    -0.08197
    -0.14590
    -0.15753
     0.06915
    -0.05872
    -0.27958
    -0.10522
    -0.09941
     0.06915
    -0.13428
    -0.19821
    -0.09941
    -0.02385
     0.10402
    -0.01222
    -0.08778
    -0.13428
    -0.12265
    -0.06453
     0.06334
     0.05171
    -0.15753
    -0.03547
     0.01684
     0.00521
     0.04009
    -0.26215
    -0.15172
    -0.15753
     0.00521
     0.08077
    -0.04128
    -0.20984
    -0.12847
    -0.09359
     0.12146
     0.08077
    -0.11684
    -0.26215
     0.01684
    -0.01222
    -0.00641
    -0.11103
    -0.12847
    -0.08778
     0.02846
     0.23770
     0.16214
    -0.02385
    -0.25633
    -0.22146
    -0.10522
     0.11565
     0.08658
    -0.22727
    -0.23309
     0.04009
     0.12146
     0.26095
     0.00521
     0.15633
     0.31326
     0.88286
     0.73174
     0.66780
     0.12727
     0.40044
     0.22608
     0.67943
     0.70268
     0.47600
     0.35395
    -0.25052
    -0.34352
    -0.41908
    -0.39002
    -0.87243
    -1.45365
    -1.16304
    -1.02936
    -0.23890
    -0.56438
    -0.81431
    -0.76200
    -0.62250
    -0.83174
    -0.59925
     0.19702
     0.67362
     0.98748
     1.16184
     1.04560
     1.20253
     1.56288
     1.66750
     1.68494
     1.74887
     1.46408
     1.54545
     1.48151
     1.51639
     1.69075
     1.28971
     1.08047
     0.93517
     0.94679
     0.80730
     0.54575
     0.24933
     0.16214
     0.18539
     0.20283
     0.10983
    -0.01803
    -0.17496
    -0.21565
    -0.17496
     0.15633
    -0.01803
    -0.24471
    -0.40164
    -0.34352
    -0.14009
    -0.16334
    -0.29121
    -0.45976
    -0.29702
    -0.21565
    -0.16334
    -0.19240
    -0.36095
    -0.51788
    -0.48882
    -0.32608
    -0.29121
    -0.44233
    -0.46557
    -0.52370
    -0.41908
    -0.24471
    -0.17496
    -0.44233
    -0.45976
    -0.40745
    -0.33189
    -0.27377
    -0.25052
    -0.37839
    -0.47720
    -0.27958
    -0.05872
    -0.19240
    -0.29121
    -0.33189
    -0.25052
    -0.25633
    -0.16915
    -0.25052
    -0.29121
    -0.30283
    -0.20403
    -0.15172
    -0.14009
    -0.07034
    -0.20984
    -0.30283
    -0.03547
    -0.07034
    -0.26215
    -0.16915
    -0.11103
    -0.11103
    -0.12265
    -0.24471
    -0.17496
    -0.05291
     0.08077
    -0.11103
    -0.08778
    -0.11103
    -0.22146
    -0.31446
     0.09240
     0.01103
    -0.16334
    -0.15172
    -0.01803
     0.05171
    -0.04128
    -0.18078
    -0.08197
    -0.08778
    -0.06453
     0.08077
     0.04590
    -0.02385
    -0.09941
    -0.18078
     0.02846
     0.31907
     0.06915
    -0.12265
    -0.02966
    -0.05872
     0.07496
     0.03428
     0.10402
     0.01103
    -0.03547
     0.08658
     0.19702
     0.15633
    -0.04710
    -0.08778
    -0.06453
     0.12146
     0.28420
     0.00521
    -0.00641
    -0.04128
     0.08658
     0.16796
     0.24351
     0.10402
    -0.04710
     0.01684
    -0.06453
     0.13889
     0.12146
     0.01684
    -0.16334
     0.10983
     0.04009
     0.06334
     0.02846
    -0.11684
    -0.07616
    -0.12847
    -0.07034
     0.02846
     0.20864
     0.76661
     1.14440
     1.71400
     2.05111
     2.59745
     3.04499
     3.95751
     3.17867
     3.85289
     2.48121
     0.09821
     0.07496
     0.56319
    -0.70387
    -0.66900
    -0.87824
    -2.44172
    -2.02906
    -1.63383
    -1.59895
    -2.92413
    -4.19700
    -4.43531
    -4.02264
    -3.11594
    -2.07555
    -1.01192
    -0.41326
     0.16796
     0.65037
     1.01072
     1.17928
     1.25484
     1.31296
     1.24321
     1.16765
     0.98166
     0.87123
     0.66199
     0.94098
     0.88286
     0.60387
     0.55156
     0.42369
     0.37719
     0.44113
     0.33651
     0.31907
     0.27258
     0.24933
     0.24351
     0.23770
     0.23189
     0.13308
    -0.14590
     0.06334
     0.17958
    -0.00641
     0.10983
     0.07496
    -0.00060
    -0.11103
     0.03428
     0.05171
     0.07496
     0.04590
    -0.00641
    -0.14590
    -0.01803
     0.02265
    -0.15753
    -0.14590
    -0.06453
    -0.05872
    -0.02385
     0.08077
    -0.09941
    -0.19821
    -0.25633
    -0.18659
    -0.00060
    -0.09359
    -0.07616
    -0.26796
    -0.16915
    -0.14009
    -0.09359
    -0.12847
    -0.01803
    -0.08197
    -0.19240
    -0.02385
    -0.08778
    -0.14590
    -0.16915
    -0.18659
    -0.09941
     0.13308
     0.09240
    -0.12847
    -0.12847
    -0.14009
    -0.01803
    -0.35514
     0.08658
    -0.03547
    -0.09941
     0.03428
     0.04009
    -0.02385
    -0.05291
    -0.09941
    -0.12265
    -0.03547
     0.08077
    -0.09941
    -0.05291
     0.02846
    -0.00641
    -0.13428
    -0.07034
     0.19120
    -0.08778
    -0.01803
     0.02265
    -0.09359
    -0.11103
    -0.27958
    -0.03547
    -0.02385
    -0.01803
    -0.05291
    -0.16334
     0.02265
     0.08077
    -0.23309
    -0.19821
    -0.07616
    -0.16334
    -0.17496
    -0.01803
    -0.04710
    -0.08197
    -0.22727
    -0.16915
     0.00521
     0.09821
    -0.04710
    -0.32027
    -0.08197
    -0.14009
    -0.02385
    -0.15172
    -0.03547
    -0.18659
    -0.16334
     0.08077
     0.02265
    -0.09359
    -0.25052
    -0.18078
    -0.02385
    -0.00060
    -0.01803
    -0.03547
    -0.15753
    -0.07034
     0.00521
    -0.03547
     0.25514
     0.06334
    -0.12265
    -0.09941
     0.17377
     0.11565
     0.04009
    -0.01803
    -0.00641
     0.07496
     0.39463
     0.23189
     0.08077
     0.12146
     0.13308
    -0.00060
     0.29001
     0.22027
     0.17958
     0.12146
     0.24351
     0.31326
     0.38301
     0.07496
     0.23189
     0.51669
     0.68524
     0.94098
     1.38270
     2.33591
     3.10893
     4.28299
     5.35244
     5.95690
     6.01503
     6.40444
     8.32247
     8.13067
     4.64916
     1.10372
    -2.27317
    -0.50045
     0.38301
     1.60357
     1.84187
    -0.10522
    -2.94738
    -5.16764
    -6.81249
    -7.34722
    -7.46927
    -7.18447
    -6.14409
    -5.21995
    -4.20282
    -3.44723
    -2.82533
    -1.97675
    -1.26766
    -0.93636
    -0.71550
    -0.60507
    -0.37839
    -0.11684
    -0.02385
     0.03428
     0.16214
    -0.06453
     0.12146
     0.37138
     0.38301
     0.33651
    -0.04128
     0.19120
     0.43532
     0.41788
     0.47600
     0.29582
     0.24933
     0.22027
     0.44694
     0.46438
     0.51669
     0.24933
     0.18539
     0.33651
     0.41788
     0.29582
     0.16796
     0.10983
     0.29001
     0.33070
     0.44694
     0.26095
     0.10402
     0.16214
     0.23189
     0.17958
     0.33070
     0.09821
    -0.06453
     0.09821
     0.12146
     0.20283
     0.04590
     0.01103
    -0.01803
    -0.00060
     0.08658
    -0.04710
    -0.05872
    -0.09941
    -0.06453
    -0.14590
     0.03428
     0.08658
    -0.15753
    -0.12265
    -0.04128
    -0.03547
    -0.11103
    -0.29121
    -0.12265
    -0.11684
    -0.00060
    -0.19821
    -0.23309
    -0.18078
    -0.24471
    -0.21565
    -0.15172
    -0.09941
    -0.29702
    -0.44233
    -0.18659
    -0.22146
    -0.27377
    -0.34352
    -0.35514
    -0.15753
    -0.07616
    -0.08197
    -0.30283
    -0.33771
    -0.41326
    -0.25633
    -0.18659
     0.06915
    -0.13428
    -0.30864
    -0.07616
    -0.08778
     0.08658
    -0.13428
    -0.24471
    -0.22146
    -0.01222
     0.08658
    -0.03547
    -0.08197
    -0.23890
    -0.11684
     0.03428
     0.23189
     0.11565
    -0.15172
    -0.12847
    -0.06453
     0.17958
     0.09240
    -0.04128
    -0.08778
    -0.00641
     0.23189
     0.15633
     0.06334
    -0.03547
    -0.08778
    -0.09359
     0.18539
     0.30745
     0.05171
    -0.12847
     0.07496
     0.15633
     0.19702
     0.18539
     0.26676
     0.23189
     0.24351
     0.47019
     0.44113
     0.71430
     1.05141
     1.32458
     1.85349
     2.30103
     2.28941
     2.24291
     2.60327
     2.96943
     3.50997
     3.57972
     2.99850
     4.00982
     3.55065
     2.17316
    -0.62250
    -2.47078
    -1.51758
     0.28420
     0.02846
    -0.36677
    -1.58152
    -2.99388
    -3.66810
    -3.87152
    -3.77271
    -3.72040
    -3.45886
    -2.97644
    -2.44753
    -1.64545
    -1.35484
    -1.08167
    -0.82593
    -0.53532
    -0.45395
     0.01684
     0.13308
    -0.08778
    -0.00641
     0.15633
     0.26095
     0.27839
     0.10983
     0.06334
     0.12146
     0.23770
     0.35976
     0.29001
     0.20864
     0.20864
     0.09240
     0.31326
     0.56900
     0.34232
     0.06334
     0.13308
     0.17377
     0.35976
     0.17377
     0.13308
     0.13889
     0.17958
     0.26676
     0.31326
     0.19702
    -0.00641
    -0.04710
    -0.07034
     0.23770
     0.23770
    -0.00641
    -0.04710
    -0.03547
     0.04590
     0.06915
     0.06915
     0.03428
    -0.09941
    -0.04128
     0.05171
    -0.02385
    -0.06453
    -0.16334
    -0.14590
     0.09821
     0.06915
    -0.04128
    -0.11103
    -0.16334
    -0.07616
    -0.16915
    -0.20984
    -0.10522
    -0.15172
    -0.05872
    -0.07616
    -0.14590
    -0.01222
    -0.06453
    -0.30864
    -0.03547
     0.08077
    -0.11103
    -0.12265
    -0.13428
    -0.02966
     0.02265
    -0.06453
    -0.06453
    -0.14590
    -0.00060
     0.13308
    -0.00641
    -0.05291
    -0.14590
    -0.22146
    -0.07616
     0.17958
    -0.07616
    -0.07616
    -0.04710
    -0.01803
     0.22608
     0.05171
    -0.04128
    -0.07616
    -0.12847
     0.05171
     0.12727
    -0.00641
     0.02265
    -0.08778
    -0.07034
     0.14471
     0.13308
    -0.08197
    -0.11103
    -0.15172
    -0.04710
    -0.00060
     0.04590
    -0.05291
    -0.14009
    -0.10522
     0.05171
     0.16214
     0.11565
    -0.08778
    -0.12847
     0.08658
     0.19702
     0.15633
     0.10983
     0.16214
     0.05752
     0.23189
     0.30745
     0.50506
     0.61549
     0.72011
     0.87123
     1.19671
     1.46989
     1.57451
     1.66169
     1.76050
     1.83606
     2.27778
     2.36497
     2.12085
     2.48121
     1.84187
     1.49895
     0.67943
    -0.64575
    -1.56989
    -0.93636
    -0.45395
    -0.48301
    -0.87243
    -1.70357
    -2.23248
    -2.63352
    -2.90088
    -2.90670
    -2.52890
    -2.37197
    -1.97093
    -1.62801
    -1.22116
    -0.87243
    -0.71550
    -0.45976
    -0.45395
    -0.21565
    -0.14009
     0.01103
    -0.14590
     0.10402
     0.17377
     0.04590
     0.24351
     0.22608
     0.23770
     0.23189
     0.29582
     0.27258
     0.30745
     0.28420
     0.19120
     0.37719
     0.35395
     0.32488
     0.15052
     0.34813
     0.47019
     0.33070
     0.33070
     0.27839
     0.06915
     0.22608
     0.22027
     0.23770
     0.21445
     0.17377
     0.19702
     0.19702
     0.31907
     0.09821
    -0.00060
     0.02846
     0.13308
     0.08658
     0.10983
     0.13308
     0.02846
    -0.09359
    -0.11684
     0.13308
     0.19702
     0.02265
    -0.11684
    -0.12265
    -0.19821
    -0.05291
    -0.09941
    -0.16915
    -0.02966
    -0.09359
    -0.16915
     0.05171
    -0.10522
    -0.15172
    -0.32027
    -0.22146
    -0.19821
    -0.03547
    -0.03547
    -0.25052
    -0.28540
    -0.05872
    -0.05291
    -0.19240
    -0.04710
    -0.23309
    -0.30283
    -0.23890
    -0.14009
    -0.11103
    -0.25052
    -0.30864
    -0.19240
    -0.15172
    -0.04710
    -0.22146
    -0.34933
    -0.25633
    -0.23309
    -0.23890
    -0.30283
    -0.14009
    -0.30283
    -0.39002
    -0.18659
    -0.16334
    -0.20984
    -0.36095
    -0.20403
    -0.09941
    -0.20984
    -0.20403
    -0.29121
    -0.25633
    -0.04128
    -0.21565
    -0.07034
     0.05171
     0.05752
     0.08077
     0.21445
     0.33651
     0.42369
     0.49925
     0.74336
     0.83636
     0.90610
     0.93517
     1.04560
     1.35364
     1.42920
     1.16184
     0.64456
     0.78986
     0.65037
     0.38301
     0.57481
     0.66199
     0.26676
     0.23770
     0.00521
     0.02846
    -0.02966
    -0.00641
    -0.38420
    -0.49463
    -0.03547
     0.37719
     0.53412
     0.99329
     0.76661
     0.38301
     0.47019
     1.00491
     1.27227
     0.88286
     0.35976
     0.48763
     0.81892
     0.88867
     0.58643
     0.37138
     0.28420
     0.06915
    -0.21565
    -0.20984
    -0.22727
    -0.27377
    -0.55276
    -0.30283
    -0.33189
    -0.36095
    -0.52370
    -0.59925
    -0.36677
    -0.28540
    -0.25633
    -0.43651
    -0.42489
    -0.30864
    -0.30864
    -0.28540
    -0.18659
    -0.17496
    -0.23890
    -0.18078
     0.00521
     0.08658
    -0.10522
    -0.21565
    -0.09359
     0.01103
     0.10983
     0.09240
    -0.05291
    -0.02966
     0.09821
    -0.08778
     0.23770
     0.13889
     0.02846
     0.03428
     0.15633
    -0.03547
    -0.04128
    -0.26215
    -0.12265
    -0.03547
     0.15052
    -0.04710
    -0.17496
    -0.08197
    -0.04128
    -0.16915
    -0.10522
    -0.01222
    -0.34352
    -0.26796
    -0.05872
    -0.11103
    -0.20984
    -0.29702
    -0.15172
    -0.03547
    -0.08197
    -0.02966
    -0.25633
    -0.40745
    -0.29702
    -0.19240
    -0.15172
    -0.18659
     0.04009
     0.06334
     0.06915
     0.10402
    -0.00060
    -0.18659
    -0.31446
    -0.16915
     0.06334
     0.13889
    -0.01803
    -0.18659
    -0.27377
    -0.15172
    -0.25633
    -0.08778
    -0.35514
    -0.49463
    -0.47139
    -0.27958
    -0.34352
    -0.32027
    -0.49463
    -0.44233
    -0.29702
    -0.16334
    -0.23890
    -0.23309
    -0.33771
    -0.27377
    -0.40164
    -0.03547
     0.05752
    -0.09941
     0.07496
     0.33070
     0.63874
     0.88867
     0.90029
     1.05141
     1.46989
     1.93486
     2.64976
     2.85319
     2.75438
     3.42279
     4.13769
     3.79477
     2.09179
    -0.80268
    -2.28479
    -2.04649
    -1.44202
    -1.15141
    -2.10461
    -4.01683
    -4.85378
    -5.64424
    -5.37107
    -5.70236
    -5.38269
    -5.08627
    -4.65617
    -4.05170
    -2.79045
    -1.32578
    -0.37258
     0.58643
     1.62101
     2.63814
     3.06824
     3.33560
     3.64946
     4.16094
     4.35274
     4.23649
     3.95170
     3.34142
     2.80088
     2.84157
     2.91131
     2.58002
     1.90580
     1.69075
     1.55126
     1.38270
     1.12116
     0.74918
     0.51669
     0.49925
     0.63874
     0.50506
     0.42950
     0.00521
    -0.06453
    -0.00060
     0.20283
     0.19702
    -0.14590
    -0.34352
    -0.22146
    -0.05872
    -0.15753
    -0.18659
    -0.27958
    -0.24471
    -0.10522
     0.01103
     0.08658
    -0.19821
    -0.22146
    -0.23309
    -0.19240
     0.05752
    -0.01222
    -0.20984
    -0.11103
    -0.07034
    -0.02966
     0.06915
     0.01103
    -0.00641
    -0.13428
    -0.04128
     0.03428
     0.00521
    -0.12265
    -0.13428
    -0.12265
     0.13308
     0.13889
    -0.09941
    -0.10522
    -0.10522
    -0.02966
    -0.02966
    -0.11103
    -0.11103
    -0.12265
    -0.08778
    -0.05872
    -0.07616
    -0.09359
    -0.12847
    -0.23890
    -0.06453
     0.00521
    -0.23309
    -0.29121
    -0.18078
    -0.11103
    -0.09359
    -0.17496
    -0.29121
    -0.15172
    -0.03547
    -0.03547
    -0.08778
    -0.16915
    -0.32027
    -0.34933
    -0.12847
     0.05171
    -0.16334
    -0.29121
    -0.14590
    -0.12847
    -0.06453
    -0.14009
    -0.25052
    -0.20403
    -0.20403
    -0.11103
    -0.14009
    -0.15753
    -0.24471
    -0.29121
    -0.20984
     0.23770
     0.15052
     0.09240
     0.20283
     0.19702
     0.63293
     0.97004
     1.16765
     1.45826
     1.57451
     1.77212
     2.48121
     2.90550
     2.82413
     3.23098
     3.15543
     3.19611
     1.90580
    -0.73875
    -2.36616
    -2.46497
    -1.60476
    -1.15723
    -1.83144
    -3.34842
    -4.30744
    -4.83635
    -5.57450
    -5.80117
    -5.39432
    -4.77241
    -4.24350
    -3.44142
    -2.49984
    -1.52339
    -0.58763
     0.25514
     1.09210
     1.76050
     2.35915
     2.73113
     2.91131
     3.19611
     3.30073
     3.42279
     3.34723
     3.14961
     2.94037
     2.49283
     2.13829
     1.78375
     1.55126
     1.33040
     1.01072
     0.81311
     0.60968
     0.45275
     0.26676
     0.11565
     0.03428
     0.10983
     0.02265
    -0.12265
    -0.19821
    -0.29702
     0.09821
    -0.00060
    -0.11103
     0.00521
     0.03428
     0.03428
     0.14471
    -0.05291
     0.06334
     0.07496
     0.02846
     0.02265
     0.05171
     0.02265
    -0.14590
    -0.21565
    -0.01222
     0.17377
     0.04590
    -0.04128
    -0.05291
    -0.18078
    -0.00060
    -0.03547
    -0.00641
    -0.08778
    -0.05291
    -0.07616
    -0.04128
     0.01103
    -0.01222
    -0.26796
    -0.31446
    -0.02966
    -0.04128
    -0.06453
    -0.20403
    -0.23890
    -0.12265
    -0.14009
    -0.14590
    -0.09941
    -0.15172
    -0.22146
    -0.21565
    -0.13428
    -0.19821
    -0.27958
    -0.30283
    -0.09359
    -0.19240
    -0.16915
    -0.07034
    -0.14590
    -0.31446
    -0.26796
    -0.29121
    -0.05872
    -0.18659
    -0.13428
    -0.28540
    -0.15753
    -0.11684
    -0.13428
    -0.23890
    -0.07616
    -0.14590
    -0.22146
    -0.27377
    -0.17496
    -0.28540
    -0.27377
    -0.20403
    -0.15753
    -0.07616
    -0.09359
    -0.25052
    -0.18659
    -0.05872
    -0.05872
     0.04009
     0.34813
     0.45275
     0.61549
     0.90029
     1.36527
     1.67913
     1.99299
     2.35915
     3.13218
     3.50997
     3.67852
     4.24812
     3.10893
     1.57451
    -0.47720
    -1.72101
    -2.72071
    -2.74977
    -1.69195
    -1.90700
    -3.16825
    -5.22576
    -5.90579
    -6.57419
    -6.87062
    -6.70787
    -5.85348
    -5.24320
    -4.58061
    -3.41817
    -2.16855
    -1.08748
    -0.09941
     0.70268
     1.40595
     2.33009
     2.97525
     3.18449
     3.22517
     3.38210
     3.49253
     3.51578
     3.46928
     3.15543
     2.53352
     2.33009
     2.23710
     2.10342
     1.77212
     1.66169
     1.43501
     1.16184
     1.04560
     0.91773
     0.67362
     0.48181
     0.35395
     0.39463
     0.38882
     0.29582
     0.14471
     0.05752
     0.03428
     0.15052
    -0.08778
     0.14471
    -0.00060
    -0.03547
    -0.16334
     0.02265
     0.09821
    -0.19240
    -0.18078
    -0.06453
    -0.00641
    -0.02966
     0.01103
    -0.07616
    -0.18659
    -0.01222
    -0.06453
    -0.15172
     0.17377
    -0.15172
    -0.23890
    -0.13428
     0.00521
    -0.08197
    -0.14009
    -0.20984
    -0.11103
    -0.16915
    -0.04710
    -0.33189
    -0.23890
    -0.14009
    -0.22146
    -0.31446
    -0.18078
    -0.20403
    -0.29702
    -0.25052
    -0.15172
    -0.19240
    -0.37839
    -0.40164
    -0.26796
    -0.09941
    -0.09359
    -0.25052
    -0.25052
    -0.19240
    -0.09359
    -0.24471
    -0.14009
    -0.27377
    -0.28540
    -0.19821
    -0.11103
    -0.13428
    -0.26215
    -0.30864
    -0.27958
    -0.07034
    -0.04128
    -0.12847
    -0.33189
    -0.27958
    -0.20984
    -0.19821
    -0.19821
    -0.00641
    -0.30864
    -0.26215
    -0.05291
     0.04590
    -0.04710
    -0.27958
    -0.22146
    -0.14590
    -0.11103
     0.05171
    -0.22727
    -0.19821
    -0.19821
     0.00521
    -0.08197
     0.09240
    -0.01803
    -0.29121
    -0.14590
    -0.00641
    -0.12265
    -0.22146
    -0.26796
    -0.07034
    -0.09359
     0.08077
    -0.06453
    -0.07616
    -0.19240
    -0.06453
    -0.11684
     0.12727
     0.12727
    -0.00641
     0.09240
     0.29582
     0.51088
     0.76661
     1.06885
     1.35946
     1.94068
     2.33009
     2.32428
     2.56839
     2.94619
     4.27137
     4.56779
     2.62652
     0.47600
    -1.56989
    -2.54634
    -1.91862
    -1.23278
    -1.91281
    -2.73814
    -3.95870
    -5.26645
    -6.42889
    -6.70787
    -6.58001
    -6.04528
    -5.22576
    -4.48180
    -3.93546
    -2.93576
    -2.12205
    -1.34903
     0.03428
     1.16184
     1.99880
     2.44634
     2.69626
     3.06824
     3.16124
     3.39954
     3.08568
     2.84157
     2.51027
     2.48121
     2.12667
     2.12667
     1.75469
     1.26646
     1.06885
     1.17928
     1.11534
     0.76080
     0.53412
     0.36557
     0.37719
     0.45857
     0.33651
     0.13308
     0.07496
     0.12146
     0.14471
     0.27839
     0.56319
     0.34232
     0.09821
     0.04590
     0.10983
     0.04009
     0.05171
     0.04009
    -0.00060
     0.20864
     0.29001
    -0.01222
    -0.08778
    -0.20403
    -0.32608
    -0.22727
    -0.05291
    -0.27377
    -0.43070
    -0.34352
    -0.24471
    -0.21565
    -0.23890
    -0.46557
    -0.27958
    -0.30283
    -0.16334
    -0.20984
    -0.25633
    -0.34352
    -0.23890
    -0.27377
    -0.05291
    -0.22146
    -0.39002
    -0.18078
    -0.07034
    -0.14009
    -0.24471
    -0.32027
    -0.34352
    -0.09941
    -0.10522
    -0.07616
    -0.12847
    -0.29702
    -0.18659
    -0.23309
    -0.12265
    -0.04710
    -0.23890
    -0.30283
    -0.12265
    -0.05291
    -0.02966
    -0.28540
    -0.23890
    -0.16915
    -0.05291
    -0.05291
    -0.09941
    -0.22727
    -0.25633
    -0.26796
    -0.02385
     0.05171
    -0.24471
    -0.30283
    -0.13428
    -0.01803
    -0.02385
    -0.12847
    -0.22727
    -0.27377
    -0.06453
    -0.02966
     0.01684
    -0.12847
    -0.25052
    -0.16915
    -0.12265
     0.08658
    -0.02385
    -0.13428
    -0.23890
    -0.07034
     0.15052
    -0.16334
    -0.41326
    -0.05872
    -0.04128
     0.16214
     0.12727
     0.04590
     0.12727
     0.13308
     0.05171
     0.48181
     0.78986
     0.65037
     0.97004
     0.99329
     1.22578
     1.33621
     1.27227
     1.22578
     1.66169
     1.69075
     1.51057
     0.85961
     0.33070
    -0.37839
    -0.69806
    -0.29702
    -0.58763
    -1.27928
    -1.57570
    -1.91862
    -2.41266
    -2.76720
    -2.82533
    -2.80208
    -2.73233
    -2.40104
    -2.15111
    -1.94768
    -1.70938
    -1.54664
    -1.08167
    -0.28540
     0.38301
     0.53994
     0.60387
     0.73755
     1.26646
     1.51057
     1.71400
     1.57451
     1.55126
     1.51639
     1.66169
     1.56870
     1.51639
     1.38270
     1.10953
     1.01072
     1.10953
     0.97004
     0.55156
     0.50506
     0.43532
     0.55156
     0.41207
     0.20283
     0.16796
     0.05171
     0.10983
     0.10983
     0.04590
    -0.01222
     0.04009
    -0.20984
     0.02846
     0.24351
    -0.12265
    -0.11103
    -0.18659
    -0.17496
    -0.07616
    -0.18078
    -0.08778
    -0.18659
    -0.11684
    -0.06453
    -0.04710
    -0.19821
    -0.18659
    -0.39583
    -0.17496
    -0.05291
    -0.09941
    -0.14009
    -0.27958
    -0.23309
    -0.04128
    -0.14009
    -0.15753
    -0.14009
    -0.08197
    -0.15172
    -0.11103
    -0.08778
    -0.03547
    -0.14590
    -0.12847
     0.05752
     0.02846
    -0.03547
    -0.05872
     0.04009
     0.02265
    -0.10522
    -0.11103
     0.02265
    -0.02385
    -0.09941
    -0.01222
     0.04009
    -0.02385
    -0.07034
    -0.25052
    -0.05291
     0.05752
    -0.11103
    -0.15172
    -0.18078
    -0.13428
    -0.13428
    -0.07616
    -0.07034
    -0.11684
    -0.00060
     0.01684
    -0.05291
    -0.12265
    -0.12847
    -0.24471
    -0.11684
     0.10983
    -0.11684
    -0.17496
    -0.08778
    -0.15753
    -0.10522
    -0.10522
    -0.05291
    -0.04128
    -0.03547
     0.06334
     0.02846
     0.08658
     0.15052
     0.24351
     0.41207
     0.65037
     0.55737
     0.63874
     0.66199
     0.62712
     0.73755
     1.02235
     1.17928
     1.04560
     0.35395
    -0.11103
    -0.47720
    -0.56438
    -0.40745
    -0.56438
    -1.07585
    -0.97705
    -1.17466
    -1.85469
    -2.13949
    -2.26154
    -2.32548
    -2.41266
    -2.11624
    -1.93025
    -1.65126
    -1.42459
    -1.27347
    -1.20954
    -0.73875
    -0.26796
    -0.14590
     0.07496
     0.32488
     0.63293
     0.82473
     0.98166
     1.07466
     1.16184
     1.31877
     1.26065
     1.28971
     1.12697
     0.95841
     0.93517
     1.02235
     0.92935
     0.69105
     0.55156
     0.57481
     0.53412
     0.40626
     0.34813
     0.12727
    -0.04710
     0.04009
     0.13889
     0.06334
     0.21445
     0.30164
     0.10983
     0.21445
     0.16214
     0.02265
    -0.08197
     0.19702
     0.13308
     0.02265
     0.05171
     0.05752
     0.09240
    -0.09941
    -0.23309
    -0.12265
    -0.12265
    -0.19821
    -0.39002
    -0.37258
    -0.15172
    -0.26796
    -0.41326
    -0.30283
    -0.33189
    -0.34352
    -0.27377
    -0.23890
    -0.23309
    -0.25052
    -0.19240
    -0.12265
    -0.14009
    -0.26796
    -0.23309
    -0.16915
    -0.09941
    -0.06453
    -0.20403
    -0.19821
    -0.04710
    -0.20403
    -0.11103
    -0.02385
    -0.10522
    -0.09359
    -0.11684
    -0.08197
     0.09240
     0.01684
    -0.04128
    -0.11103
    -0.12847
    -0.07616
    -0.12265
    -0.18078
    -0.10522
    -0.09359
    -0.26215
    -0.17496
    -0.09941
    -0.40745
    -0.42489
    -0.42489
    -0.27958
    -0.34933
    -0.28540
    -0.41908
    -0.41326
    -0.29121
    -0.39583
    -0.33189
    -0.18659
    -0.32608
    -0.37839
    -0.20984
    -0.16334
    -0.19240
    -0.32027
    -0.36677
    -0.16334
    -0.05872
    -0.14009
    -0.18078
    -0.22727
    -0.18659
    -0.00060
    -0.23309
    -0.12265
     0.00521
    -0.15172
    -0.00641
     0.09821
     0.20283
     0.30164
     0.45275
     0.96423
     1.23740
     1.62101
     1.87093
     1.85349
     1.99299
     2.53352
     3.66690
     4.56779
     3.82383
     1.23159
    -0.08778
    -1.19791
    -0.50626
    -0.32608
    -0.91893
    -1.55827
    -2.30223
    -3.39492
    -4.53992
    -5.51637
    -6.03366
    -5.74886
    -4.78404
    -3.80178
    -3.05200
    -2.87182
    -2.61028
    -1.53502
    -0.26215
     0.73174
     1.55707
     2.20222
     2.78926
     3.54484
     3.74246
     3.81220
     4.07956
     4.02726
     3.55647
     3.04499
     3.02756
     2.65558
     2.34172
     2.02205
     1.92905
     1.68494
     1.13859
     0.77824
     0.51669
     0.60968
     0.56900
     0.40626
     0.13308
     0.12727
     0.03428
     0.04590
     0.16796
     0.13889
     0.02846
    -0.05872
     0.01103
     0.01103
    -0.11684
    -0.16334
    -0.27377
    -0.01803
     0.06334
    -0.02385
    -0.19821
    -0.19240
    -0.16334
    -0.29121
    -0.27377
    -0.08197
    -0.26796
    -0.27377
    -0.26796
    -0.18659
    -0.11684
    -0.32608
    -0.34352
    -0.30864
    -0.23890
    -0.24471
    -0.30864
    -0.36095
    -0.32608
    -0.30283
    -0.35514
    -0.15753
    -0.28540
    -0.42489
    -0.27958
    -0.18078
    -0.24471
    -0.33771
    -0.39002
    -0.19240
    -0.35514
    -0.08778
    -0.19240
    -0.19821
    -0.27958
    -0.14590
    -0.25633
    -0.06453
    -0.11684
    -0.39583
    -0.25052
    -0.09359
     0.07496
    -0.20984
    -0.17496
    -0.27377
    -0.09941
     0.04009
     0.05171
    -0.12847
    -0.33771
    -0.19240
    -0.09359
    -0.02966
     0.02265
    -0.08778
    -0.20984
    -0.11684
     0.02846
    -0.07034
    -0.05872
    -0.23309
    -0.09941
    -0.02966
     0.00521
    -0.08197
    -0.21565
    -0.16334
    -0.18659
     0.01103
     0.30745
     0.16796
     0.02846
     0.22027
     0.37719
     0.73174
     0.94679
     0.99910
     1.15603
     1.42339
     1.70819
     1.93486
     2.56839
     3.41697
     3.03337
     1.87674
     0.87123
    -0.00060
    -0.36095
    -1.07585
    -0.58182
    -0.19240
    -0.93055
    -2.20342
    -3.23799
    -4.28419
    -4.25513
    -4.80729
    -5.12696
    -4.80147
    -4.24931
    -3.85409
    -3.11012
    -2.69746
    -2.05230
    -1.42459
    -0.51788
     0.13308
     0.56319
     0.88286
     1.63844
     2.05692
     2.55677
     2.83575
     2.84738
     2.91131
     2.89388
     2.96943
     2.64976
     2.44053
     2.20804
     1.76631
     1.72562
     1.78956
     1.59776
     1.17928
     0.97585
     0.92935
     0.72593
     0.68524
     0.51669
     0.42950
     0.23189
     0.27258
     0.20283
     0.45857
     0.28420
     0.04590
    -0.01803
     0.09821
     0.07496
     0.07496
    -0.10522
    -0.08778
    -0.19240
     0.07496
     0.00521
    -0.06453
    -0.13428
    -0.14590
    -0.32608
     0.01103
     0.11565
    -0.12265
    -0.26215
    -0.25052
    -0.17496
    -0.18078
    -0.19240
    -0.24471
    -0.29702
    -0.09941
    -0.10522
    -0.12265
    -0.31446
    -0.29121
    -0.44233
    -0.15753
    -0.12847
    -0.20984
    -0.33771
    -0.34933
    -0.16334
    -0.13428
    -0.20403
    -0.20403
    -0.25633
    -0.19240
    -0.17496
    -0.15172
    -0.11684
    -0.13428
    -0.26215
    -0.25633
    -0.04710
     0.05752
    -0.14009
    -0.14590
    -0.00641
     0.01103
    -0.04710
    -0.12847
    -0.10522
    -0.05291
     0.09821
     0.00521
     0.04590
    -0.01222
    -0.03547
    -0.13428
     0.18539
     0.16796
     0.02265
    -0.19821
    -0.09941
    -0.05872
    -0.04710
    -0.14009
    -0.03547
    -0.33189
    -0.04710
    -0.09941
    -0.24471
    -0.16915
    -0.32608
    -0.20984
    -0.00641
     0.30745
     0.38301
     0.55737
     0.97004
     1.20834
     1.71400
     1.84768
     1.98717
     2.46959
     3.91101
     4.92233
     3.58553
     0.45275
    -1.13979
    -2.47659
    -1.97675
    -0.33189
    -0.38420
    -1.09329
    -2.47659
    -3.90639
    -5.42919
    -5.84186
    -6.17896
    -5.76049
    -5.37107
    -4.74335
    -3.61579
    -2.96482
    -2.30804
    -1.77913
    -1.20372
     0.12146
     0.90610
     1.35946
     1.86512
     2.38822
     2.74857
     2.98687
     3.09149
     3.12055
     3.11474
     2.74276
     2.61489
     2.49865
     2.42890
     2.24872
     1.74887
     1.80118
     1.75469
     1.34202
     1.02816
     0.94679
     0.67362
     0.66780
     0.42369
     0.42369
     0.21445
     0.23189
     0.26676
     0.23770
     0.16214
     0.13308
    -0.17496
    -0.05872
     0.22027
    -0.05291
    -0.09941
    -0.18078
    -0.20984
    -0.04128
    -0.30283
    -0.22727
    -0.14590
    -0.15172
    -0.17496
    -0.19240
    -0.18078
    -0.15172
    -0.35514
    -0.43651
    -0.12265
    -0.19240
    -0.34352
    -0.26215
    -0.20984
    -0.28540
    -0.18659
    -0.25052
    -0.23890
    -0.25052
    -0.27958
    -0.24471
    -0.25633
    -0.22727
    -0.15753
    -0.39583
    -0.20984
    -0.09941
    -0.19821
    -0.15753
    -0.18659
    -0.18078
    -0.26796
    -0.19821
    -0.14590
    -0.12847
    -0.23309
    -0.19240
    -0.08778
    -0.06453
    -0.15753
    -0.27958
    -0.25633
    -0.05291
    -0.05872
    -0.07616
    -0.20403
    -0.09941
    -0.19821
    -0.09941
    -0.03547
    -0.07034
    -0.11103
    -0.01803
    -0.14590
    -0.04710
    -0.08778
    -0.15172
    -0.16334
     0.01684
    -0.05872
    -0.04128
    -0.01222
    -0.01803
    -0.08778
    -0.12265
    -0.14009
    -0.04128
    -0.01222
    -0.02385
    -0.12847
    -0.09941
     0.01684
    -0.05291
    -0.16334
     0.00521
    -0.05291
    -0.05291
     0.07496
     0.10983
     0.19702
     0.20283
     0.55737
     0.88867
     1.01654
     1.26646
     1.21415
     1.43501
     1.49314
     2.31847
     2.63233
     2.46959
     0.99329
    -0.35514
    -1.44202
    -1.80819
    -0.77362
    -0.91893
    -1.47690
    -1.94768
    -3.06944
    -3.94708
    -4.63292
    -4.99328
    -4.76660
    -4.35975
    -4.16794
    -3.24380
    -2.70327
    -2.36616
    -1.79657
    -1.13398
    -0.36095
     0.16796
     0.66199
     1.18509
     1.73725
     1.91743
     2.17316
     2.31266
     2.53352
     2.45796
     2.07436
     1.78375
     1.95811
     1.66169
     1.52220
     1.44083
     1.20834
     0.92935
     0.67362
     0.64456
     0.56900
     0.57481
     0.29001
     0.22608
     0.31326
     0.22608
     0.21445
     0.01103
     0.23770
     0.16796
     0.05171
     0.20864
     0.25514
     0.13889
     0.02265
    -0.01803
     0.13308
     0.15052
     0.20283
     0.08077
    -0.14009
    -0.07034
     0.06334
    -0.02966
    -0.03547
    -0.04128
    -0.08197
    -0.18078
    -0.02966
    -0.03547
    -0.19821
    -0.29121
    -0.26796
    -0.02966
    -0.05291
    -0.10522
    -0.27958
    -0.13428
    -0.07034
    -0.23309
    -0.15172
    -0.09359
    -0.16915
    -0.23309
    -0.01222
     0.07496
    -0.13428
    -0.24471
    -0.03547
    -0.00641
    -0.06453
    -0.11103
    -0.14590
    -0.19821
    -0.03547
    -0.06453
    -0.21565
    -0.00641
    -0.10522
    -0.12847
    -0.02385
    -0.01803
    -0.04128
    -0.12847
    -0.22146
    -0.03547
     0.13889
     0.02846
    -0.04710
    -0.03547
    -0.04128
     0.05171
    -0.09941
     0.17377
     0.01684
    -0.12847
     0.00521
     0.02265
     0.15633
    -0.04128
    -0.14590
    -0.00060
     0.15052
     0.05171
     0.15633
    -0.14590
    -0.14590
     0.04009
    -0.03547
     0.03428
     0.06915
    -0.12847
    -0.07034
     0.01684
     0.13889
    -0.01803
    -0.15753
    -0.10522
    -0.01222
     0.10402
     0.06915
    -0.08778
    -0.04128
     0.06915
     0.17377
     0.20864
     0.39463
     0.42950
     0.38301
     0.54575
     0.74918
     0.78986
     0.72011
     0.55156
     0.77824
     0.87704
     1.18509
     0.94098
     0.46438
    -0.09941
    -0.50626
    -0.88405
    -0.47720
    -0.70969
    -1.40134
    -1.34903
    -1.58733
    -1.91862
    -2.44172
    -2.52890
    -2.48822
    -2.20342
    -1.87794
    -1.77913
    -1.73845
    -1.63964
    -1.36065
    -1.07585
    -0.50626
     0.01103
     0.34232
     0.49925
     0.69105
     0.91192
     1.07466
     1.11534
     1.19671
     1.37689
     1.40014
     1.52801
     1.41177
     1.35364
     1.20253
     1.27227
     1.17347
     1.09210
     0.80149
     0.62712
     0.63293
     0.67943
     0.65037
     0.42369
     0.18539
     0.21445
     0.24351
     0.45857
     0.12146
     0.03428
    -0.04710
    -0.01803
     0.04590
     0.19120
     0.09240
    -0.16915
    -0.02385
     0.04009
     0.12146
    -0.08197
    -0.14009
    -0.15753
    -0.09941
     0.09821
     0.09240
    -0.01222
    -0.20403
    -0.07616
    -0.12847
     0.08077
     0.13889
    -0.12265
    -0.04710
    -0.14590
     0.03428
    -0.04710
    -0.04710
    -0.26215
    -0.00060
    -0.00060
     0.05171
     0.07496
     0.00521
    -0.18659
    -0.14009
    -0.00060
     0.20283
    -0.01222
    -0.14009
    -0.12265
     0.04009
     0.09240
    -0.01222
    -0.05872
    -0.08197
    -0.10522
     0.06334
    -0.15753
    -0.12847
    -0.12847
    -0.20403
    -0.20403
     0.13889
     0.04009
    -0.22146
    -0.12847
    -0.13428
    -0.04710
    -0.19821
    -0.18078
    -0.15753
    -0.20984
    -0.02385
    -0.18078
    -0.12847
    -0.23890
    -0.29121
    -0.29702
    -0.05291
    -0.06453
    -0.30283
    -0.27958
    -0.24471
    -0.11103
    -0.19240
    -0.19240
    -0.28540
    -0.24471
    -0.05872
    -0.12847
    -0.03547
    -0.24471
    -0.31446
    -0.36677
    -0.11684
     0.02265
    -0.22727
    -0.27958
    -0.37258
    -0.16334
    -0.10522
    -0.28540
    -0.37839
    -0.43070
    -0.30864
    -0.16334
    -0.22727
    -0.18659
    -0.30283
    -0.27377
    -0.12847
     0.14471
     0.26676
     0.14471
     0.33651
     0.55737
     0.77824
     0.80149
     0.82473
     0.97585
     1.24902
     1.65007
     1.98717
     0.97585
    -0.01222
    -0.27958
    -0.11103
     0.42369
     0.31907
    -0.51207
    -1.02354
    -1.43040
    -1.91281
    -2.09880
    -2.26154
    -2.58121
    -2.61609
    -2.12205
    -1.50596
    -1.25022
    -1.25022
    -1.16885
    -0.83755
    -0.04710
     0.48763
     0.78405
     0.81311
     0.83055
     1.09791
     1.41758
     1.63844
     1.73144
     1.70238
     1.33621
     1.19671
     1.11534
     0.85961
     0.60968
     0.22027
     0.31326
     0.30164
     0.18539
     0.12727
    -0.09359
     0.01684
    -0.06453
    -0.10522
     0.01103
    -0.05291
    -0.07034
    -0.11684
    -0.01803
    -0.24471
    -0.35514
    -0.27377
    -0.36095
     0.09240
    -0.09359
    -0.32608
    -0.38420
    -0.21565
    -0.15172
    -0.26215
    -0.09941
    -0.22146
    -0.30864
    -0.21565
    -0.19240
    -0.09941
    -0.10522
    -0.20403
    -0.36095
    -0.07616
    -0.02966
    -0.29121
    -0.18659
    -0.33771
    -0.23890
    -0.25052
    -0.43651
    -0.32608
    -0.34352
    -0.32027
    -0.30864
    -0.36095
    -0.20403
    -0.37258
    -0.43651
    -0.36677
    -0.22146
    -0.20984
    -0.33771
    -0.27377
    -0.28540
    -0.25633
    -0.28540
    -0.27958
    -0.12265
    -0.26796
    -0.16915
    -0.23890
    -0.20984
    -0.17496
    -0.29121
    -0.37258
    -0.18078
    -0.19240
    -0.21565
    -0.16915
    -0.30283
    -0.23890
    -0.24471
    -0.18078
    -0.11103
    -0.21565
    -0.20403
    -0.24471
    -0.15172
    -0.10522
    -0.08778
    -0.25052
    -0.08778
    -0.09941
    -0.11103
    -0.07616
    -0.12847
    -0.11684
    -0.16334
    -0.01803
    -0.00060
    -0.06453
    -0.04128
    -0.05872
     0.02265
     0.18539
     0.07496
    -0.09941
     0.04590
     0.23189
     0.13308
     0.26676
     0.30745
     0.47600
     0.48763
     0.91773
     1.36527
     1.58032
     1.91743
     2.26035
     2.40565
     2.60908
     3.26005
     4.52129
     4.80028
     2.42309
     0.45275
    -0.93636
    -1.04679
     0.13308
     0.18539
    -0.73294
    -1.59314
    -2.77883
    -4.08076
    -4.85960
    -5.34782
    -5.33620
    -5.16764
    -4.84797
    -3.75528
    -3.15081
    -2.43591
    -2.10461
    -1.33740
    -0.16334
     0.65037
     1.35946
     1.84187
     2.20222
     2.76601
     3.09149
     3.31235
     3.35304
     3.42279
     3.01593
     2.63814
     2.56258
     2.38240
     2.27197
     2.01623
     1.80700
     1.42920
     1.15603
     0.87123
     0.65037
     0.63293
     0.44694
     0.30164
     0.15052
     0.21445
     0.02846
    -0.11684
     0.04009
    -0.04128
    -0.08778
    -0.28540
    -0.26796
    -0.28540
    -0.32027
    -0.32027
    -0.23309
    -0.24471
    -0.22146
    -0.18659
    -0.23309
    -0.20403
    -0.16915
    -0.30864
    -0.23309
    -0.16915
    -0.12847
    -0.25052
    -0.07616
    -0.09941
    -0.08778
    -0.20403
    -0.15172
    -0.06453
    -0.16915
    -0.01803
    -0.26796
    -0.13428
    -0.19240
    -0.12847
    -0.27958
    -0.11684
    -0.23890
    -0.21565
    -0.11684
    -0.18078
    -0.19240
    -0.36677
    -0.25052
    -0.19240
    -0.12847
    -0.16915
    -0.26215
    -0.28540
    -0.26215
    -0.08197
    -0.29702
    -0.17496
    -0.26215
    -0.25633
    -0.17496
    -0.13428
    -0.12847
    -0.44233
    -0.36677
    -0.19240
    -0.07034
    -0.02966
    -0.23890
    -0.31446
    -0.23309
    -0.10522
    -0.21565
    -0.09359
    -0.15172
    -0.24471
    -0.18078
     0.02846
     0.01684
    -0.12265
    -0.18078
    -0.19821
    -0.00641
     0.07496
     0.16796
     0.09240
     0.19702
     0.35976
     0.55737
     0.97585
     1.27809
     1.30133
     1.35364
     1.74887
     1.80118
     2.57421
     3.23680
     2.80669
     2.01623
     0.75499
     0.42950
    -0.65156
    -1.27347
    -0.29121
    -0.05291
    -0.88986
    -1.50015
    -2.79045
    -3.73784
    -4.37137
    -4.31906
    -4.85960
    -4.89447
    -4.31325
    -3.64485
    -3.09850
    -2.84276
    -2.36616
    -1.90119
    -1.09910
    -0.53532
    -0.26796
     0.19702
     0.88867
     1.13859
     1.61519
     1.88837
     2.13829
     2.34753
     2.24291
     2.33591
     2.54514
     2.49865
     2.37659
     1.91743
     1.53963
     1.53382
     1.44083
     1.35946
     1.35946
     1.02235
     0.86542
     0.83055
     0.92935
     0.64456
     0.41207
     0.22027
     0.31326
     0.53994
     0.67362
     0.34232
     0.13308
     0.18539
     0.09821
     0.12146
     0.35976
     0.17958
    -0.03547
     0.18539
     0.06915
     0.07496
     0.04009
    -0.09359
     0.00521
     0.03428
     0.14471
    -0.02966
    -0.15172
    -0.15172
     0.04009
    -0.03547
    -0.02385
    -0.04128
    -0.23309
    -0.19821
    -0.12847
    -0.00641
    -0.14590
    -0.36677
    -0.36095
    -0.16915
    -0.15753
    -0.12265
    -0.24471
    -0.35514
    -0.42489
    -0.30283
    -0.23890
    -0.22146
    -0.24471
    -0.40745
    -0.39002
    -0.25633
    -0.25633
    -0.28540
    -0.43651
    -0.22146
    -0.22146
    -0.17496
    -0.18659
    -0.44233
    -0.38420
    -0.32027
    -0.32027
    -0.04128
    -0.30864
    -0.31446
    -0.36095
    -0.23309
    -0.25633
    -0.19240
    -0.32027
    -0.29702
    -0.09359
     0.09240
     0.05171
     0.05171
     0.19120
     0.41788
     0.69105
     1.11534
     1.27809
     1.22578
     1.30133
     1.50476
     2.38240
     3.27748
     3.35304
     1.55126
    -0.26796
    -0.98867
    -1.22697
    -0.70387
     0.11565
    -0.50626
    -0.80849
    -1.55245
    -2.51147
    -3.58672
    -4.35393
    -3.95870
    -4.02845
    -3.95289
    -3.58672
    -2.99388
    -2.41266
    -2.02324
    -1.54664
    -1.19791
    -0.80268
    -0.40164
     0.07496
     0.58062
     0.91192
     1.02235
     1.14440
     1.41177
     1.72562
     1.91743
     2.14410
     1.91743
     1.88837
     1.95811
     1.55126
     1.46989
     1.44664
     1.21415
     1.15022
     0.91192
     1.14440
     0.83055
     0.55737
     0.44694
     0.36557
     0.42369
     0.15633
     0.13889
     0.03428
     0.13308
     0.05752
     0.17958
     0.16796
     0.39463
    -0.00641
    -0.10522
     0.37138
     2.26035
     0.82473
    -1.08167
    -0.37839
    -0.15172
     0.34232
     0.27258
     0.26676
     0.07496
     0.02265
    -0.18078
    -0.42489
    -0.53532
    -0.75618
    -0.79687
    -0.59925
    -0.50045
    -0.42489
    -0.75618
    -0.69806
    -0.33189
    -0.24471
    -0.30864
    -0.50626
    -0.33771
    -0.31446
    -0.17496
    -0.18078
    -0.24471
    -0.27377
    -0.32608
    -0.27958
     0.07496
    -0.04128
    -0.24471
    -0.19821
    -0.17496
     0.01103
    -0.22146
    -0.19821
    -0.23890
    -0.18659
    -0.07616
    -0.03547
    -0.11103
    -0.29121
    -0.25052
    -0.39002
    -0.05291
    -0.19821
    -0.53532
    -0.41908
    -0.45976
    -0.29702
    -0.27958
    -0.41908
    -0.42489
    -0.40164
    -0.40745
    -0.22146
    -0.30864
    -0.26215
    -0.29121
    -0.44233
    -0.01222
     0.29001
     0.38882
     0.48181
     0.51088
     0.91192
     0.95260
     0.99910
     1.09791
     1.47570
     1.71981
     1.35946
     0.63874
     0.10402
    -0.47720
    -0.82593
    -0.47139
    -0.15753
    -0.51788
    -1.06423
    -1.60476
    -1.99418
    -2.49984
    -2.52309
    -2.68002
    -2.69746
    -2.53472
    -2.23248
    -1.94187
    -1.74426
    -1.45946
    -1.36646
    -1.08167
    -0.45976
     0.05752
     0.08077
     0.37138
     0.45275
     0.78405
     0.91192
     1.04560
     1.12116
     1.33040
     1.48151
     1.53382
     1.48151
     1.37108
     1.22578
     1.01072
     1.19671
     1.24321
     0.95841
     0.72011
     0.62131
     0.52831
     0.37138
     0.37138
     0.37138
     0.23189
     0.23189
     0.20864
     0.14471
     0.17958
    -0.05291
    -0.03547
    -0.08778
     0.12727
     0.00521
    -0.11103
    -0.23309
    -0.00641
    -0.15172
    -0.06453
    -0.05872
    -0.04128
    -0.15172
    -0.02966
    -0.08778
    -0.15172
    -0.19821
    -0.23890
    -0.17496
     0.04009
     0.10402
    -0.07034
    -0.11684
    -0.15172
    -0.09359
    -0.16334
    -0.01803
    -0.12265
    -0.05291
    -0.11103
    -0.04710
     0.04009
    -0.01803
    -0.07616
    -0.19821
    -0.01222
     0.13889
    -0.02385
     0.13308
    -0.07616
    -0.02966
    -0.07616
    -0.00641
     0.08658
     0.02265
     0.07496
     0.04590
     0.05171
     0.04009
     0.04009
    -0.12847
    -0.04710
     0.05171
     0.05171
     0.03428
     0.01103
    -0.01222
     0.05171
     0.01103
     0.01684
     0.07496
    -0.02966
     0.06915
    -0.02385
     0.05752
     0.09240
     0.01103
    -0.05872
     0.09240
     0.10983
    -0.02385
     0.09240
     0.01684
     0.05171
    -0.03547
    -0.05291
     0.06915
    -0.01222
     0.01684
     0.02265
     0.02846
     0.06334
    -0.01803
    -0.20403
     0.11565
    -0.02385
    -0.06453
     0.10402
    -0.07034
    -0.04128
    -0.08778
    -0.15172
     0.05752
     0.04590
     0.01684
    -0.02966
    -0.00641
     0.09240
    -0.00060
    -0.15753
     0.11565
     0.29582
     0.29582
     0.40626
     0.24933
     0.45275
     0.65037
     0.53994
     0.71430
     0.65037
     0.49925
     0.42369
     0.46438
     0.41788
     0.38301
    -0.01222
    -0.26215
    -0.39002
    -0.54113
    -0.75618
    -0.86080
    -1.33159
    -1.64545
    -1.57570
    -1.63964
    -1.80238
    -1.54083
    -1.62801
    -1.63964
    -1.47690
    -1.13979
    -1.22116
    -1.18629
    -0.78524
    -0.42489
    -0.23890
     0.19702
     0.39463
     0.55156
     0.52250
     0.70268
     0.85961
     1.07466
     1.09791
     1.03397
     0.99329
     1.03397
     1.08628
     0.93517
     0.99329
     0.85961
     0.73755
     0.70849
     0.60968
     0.49344
     0.26676
     0.10402
     0.26676
     0.17958
     0.30164
     0.00521
     0.00521
    -0.11103
     0.01103
    -0.10522
    -0.04128
    -0.06453
    -0.11103
    -0.09941
    -0.07034
    -0.12265
    -0.12265
    -0.15172
    -0.10522
     0.01684
    -0.02385
    -0.04128
    -0.16915
    -0.09359
    -0.14590
    -0.14009
    -0.20984
    -0.06453
    -0.00641
    -0.13428
     0.00521
    -0.04710
    -0.08778
    -0.12847
    -0.16334
    -0.08197
    -0.02385
    -0.06453
    -0.17496
    -0.15172
    -0.14590
     0.01684
    -0.12847
    -0.07034
    -0.07616
    -0.21565
    -0.16915
    -0.01803
    -0.14009
    -0.27958
    -0.22727
    -0.06453
     0.01103
    -0.09359
    -0.07616
    -0.30864
    -0.15753
    -0.14590
    -0.12265
    -0.06453
    -0.12847
    -0.23890
    -0.12265
    -0.13428
    -0.01803
    -0.23309
    -0.23309
    -0.24471
    -0.14009
     0.01684
    -0.14009
    -0.26215
    -0.34352
    -0.18078
    -0.32027
    -0.08778
    -0.14590
    -0.27377
    -0.20403
    -0.18659
    -0.13428
    -0.25633
    -0.32027
    -0.32027
    -0.20984
    -0.17496
    -0.01803
    -0.24471
    -0.30864
    -0.23890
    -0.24471
    -0.16915
    -0.04710
    -0.18659
    -0.39002
    -0.23890
    -0.21565
    -0.16334
    -0.25052
    -0.37258
    -0.25633
    -0.15172
    -0.09359
    -0.24471
    -0.39002
    -0.39002
    -0.26796
    -0.36677
    -0.20403
    -0.27958
    -0.34933
    -0.36677
    -0.19240
    -0.15172
    -0.27958
    -0.37839
    -0.39583
    -0.20403
    -0.22146
    -0.20984
    -0.20403
    -0.16334
    -0.09941
     0.02265
     0.37138
     0.31907
     0.28420
     0.44694
     0.30745
     0.44694
     0.33651
     0.44113
     0.56900
     0.98748
     1.26646
     1.23159
     1.17928
     0.96423
     1.21996
     0.76080
     0.80149
     0.65037
     0.55156
     0.75499
     1.06303
     0.63874
     0.35976
     0.02265
    -0.40164
    -0.46557
    -0.33189
    -0.48301
    -0.70387
    -1.07004
    -0.91311
    -1.00611
    -1.04098
    -0.78524
    -0.91893
    -1.13398
    -1.07004
    -0.82012
    -0.66319
    -0.62250
    -0.76781
    -0.54113
    -0.42489
    -0.15172
    -0.18078
    -0.24471
    -0.22727
    -0.19821
    -0.19821
     0.02846
     0.13308
    -0.18078
    -0.22146
    -0.15753
     0.09821
    -0.02385
    -0.27958
    -0.18078
     0.01684
    -0.09941
    -0.01803
    -0.10522
    -0.19821
    -0.22146
    -0.18078
    -0.13428
     0.01684
    -0.25633
    -0.30864
    -0.22727
    -0.07034
    -0.07034
    -0.20984
    -0.33189
    -0.32027
    -0.23890
    -0.15172
    -0.25633
    -0.35514
    -0.44814
    -0.36095
    -0.34352
    -0.06453
    -0.29702
    -0.51207
    -0.47139
    -0.38420
    -0.18078
    -0.48301
    -0.45395
    -0.37258
    -0.40164
    -0.20403
    -0.34933
    -0.38420
    -0.39002
    -0.50045
    -0.48882
    -0.18078
    -0.25633
    -0.54694
    -0.47139
    -0.41326
    -0.21565
    -0.26796
    -0.39002
    -0.40164
    -0.39583
    -0.30283
    -0.14590
    -0.29702
    -0.48301
    -0.43651
    -0.44233
    -0.23890
    -0.16334
    -0.25052
    -0.40164
    -0.39583
    -0.26215
    -0.25633
    -0.36095
    -0.34933
    -0.32608
    -0.27958
    -0.09941
    -0.17496
    -0.20984
    -0.33189
    -0.22146
    -0.31446
     0.02846
    -0.16334
    -0.28540
    -0.27377
    -0.14009
    -0.13428
    -0.10522
    -0.23309
    -0.25052
    -0.22727
    -0.14590
    -0.12847
    -0.19240
    -0.27958
    -0.27958
    -0.30864
    -0.09359
    -0.03547
    -0.30283
    -0.16915
    -0.25052
     0.01103
    -0.07616
    -0.22727
    -0.06453
    -0.10522
    -0.00641
     0.00521
     0.06334
    -0.05291
     0.06334
     0.00521
     0.02846
     0.18539
     0.10983
     0.06334
     0.06334
     0.31907
     0.17958
     0.12146
     0.17958
     0.28420
     0.38301
     0.49925
     0.78405
     0.83636
     0.85379
     1.02235
     1.45826
     1.61519
     1.15603
     1.12697
     1.21415
     1.07466
     1.34202
     1.67913
     1.41177
     1.54545
     1.94068
     1.89999
     1.38852
     1.09210
     0.83636
     0.40044
     1.11534
     1.53963
     0.27258
    -0.15753
    -0.09359
    -0.09359
     0.08658
     0.04590
    -0.20984
    -0.42489
    -0.85499
    -0.93055
    -0.90149
    -0.76200
    -0.89568
    -0.87824
    -1.09910
    -0.57601
    -0.50045
    -0.61088
    -0.62832
    -0.64575
    -0.49463
    -0.45395
    -0.46557
    -0.47139
    -0.50045
    -0.36677
    -0.39583
    -0.42489
    -0.36677
    -0.45976
    -0.58182
    -0.39002
    -0.31446
    -0.64575
    -0.34352
    -0.36677
    -0.22146
    -0.26215
    -0.26796
    -0.35514
    -0.31446
    -0.31446
    -0.20984
    -0.23890
    -0.15172
    -0.30864
    -0.23890
    -0.25633
     0.17377
     0.01103
    -0.08197
    -0.11684
    -0.08197
    -0.00060
    -0.02385
    -0.12847
    -0.05872
    -0.08197
     0.01684
    -0.02385
     0.05171
    -0.10522
    -0.02385
    -0.31446
    -0.00060
     0.01684
    -0.07034
    -0.15172
    -0.12265
    -0.09359
    -0.05872
    -0.02966
    -0.06453
    -0.04710
    -0.12847
    -0.10522
    -0.09941
    -0.14009
    -0.09941
    -0.25052
    -0.13428
     0.05752
    -0.00060
    -0.08197
    -0.21565
    -0.14590
    -0.01222
    -0.07034
    -0.01803
    -0.18659
    -0.12265
    -0.06453
    -0.06453
     0.01103
    -0.07034
    -0.27377
    -0.14590
     0.05752
    -0.00060
    -0.12265
    -0.14590
    -0.15172
    -0.16915
    -0.09941
    -0.08778
    -0.04710
    -0.16915
    -0.14590
    -0.09941
    -0.12847
    -0.12265
    -0.20984
    -0.27958
    -0.17496
    -0.09941
    -0.26215
    -0.11103
    -0.21565
    -0.20403
    -0.16915
    -0.12847
    -0.08778
    -0.06453
    -0.23309
    -0.21565
    -0.20984
    -0.11684
    -0.12265
    -0.22727
    -0.08778
    -0.04128
    -0.12265
    -0.18078
    -0.09941
    -0.17496
    -0.29121
    -0.25633
    -0.14009
    -0.20984
    -0.15753
    -0.01803
    -0.23890
    -0.11684
    -0.22727
    -0.29121
    -0.62250
    -0.21565
     0.05752
    -0.12265
    -0.00060
    -0.12265
     0.04009
     0.04009
     0.22027
     0.31326
     0.44694
     0.53994
     0.60387
     0.25514
     0.48763
     0.45857
     0.24351
     0.40044
     0.61549
     0.12727
    -0.37839
    -0.58182
    -0.62832
    -0.82593
    -1.33740
    -1.66870
    -1.62801
    -1.22697
    -1.27347
    -1.80238
    -1.95931
    -1.83144
    -1.88956
    -1.30253
    -0.88405
