# Supplementary material for: Software algorithm and hardware design for real-time implementation of new spectral estimator
Source: Biomed Eng Online. 2014 May 9;13:61. doi: 10.1186/1475-925X-13-61 (PMC4057578; doi:10.1186/1475-925X-13-61)
Supplement: Additional file 2 — txtfiles.zip. [file 1475-925X-13-61-S2.zip › FILE177.TXT]

    -0.80311
    -0.52060
    -0.73890
    -0.86090
    -1.18193
    -1.74696
    -1.94600
    -1.92032
    -1.22046
    -0.57838
    -1.02783
    -1.42592
    -1.51581
    -1.20119
    -0.97647
    -0.27019
    -0.07115
     0.21137
     0.32694
     0.21137
     0.37830
     0.49388
     0.68650
     0.67366
     0.94975
     1.11027
     0.75713
     0.77639
     0.73786
     0.64797
     0.38472
     0.32694
     0.39115
     0.51956
     0.28199
     0.41041
     0.35904
     0.30126
     0.14716
     0.02516
     0.06369
     0.20494
    -0.00052
    -0.18030
    -0.30229
    -0.72606
    -0.45639
    -0.43071
    -0.53986
    -0.32798
    -0.16746
    -0.23809
    -0.11609
    -0.37934
    -0.64901
    -0.46281
    -0.35366
    -0.37934
    -0.14820
     0.12147
     0.16000
     0.19852
     0.09579
    -0.07115
     0.03158
    -0.05831
     0.07011
     0.05727
    -0.21882
    -0.17388
    -0.03262
    -0.25735
    -0.03262
    -0.15462
    -0.26377
    -0.50776
    -0.39860
    -0.25735
    -0.12893
    -0.40502
    -0.53986
    -0.25735
    -0.16746
    -0.18030
    -0.10967
    -0.14820
    -0.12251
    -0.30871
    -0.19956
    -0.23809
    -0.11609
    -0.01336
    -0.22524
    -0.12893
    -0.12893
    -0.07757
    -0.09683
     0.03801
    -0.09041
    -0.31513
     0.06369
     0.06369
    -0.01336
    -0.21240
    -0.18672
     0.03801
     0.07653
     0.05727
     0.07653
    -0.02620
    -0.10967
    -0.03262
    -0.19956
     0.01232
     0.03801
    -0.14177
     0.10221
     0.03158
     0.05727
    -0.01336
    -0.11609
    -0.00052
     0.07653
     0.08295
    -0.09041
     0.03801
    -0.01336
    -0.04546
    -0.07757
     0.01232
    -0.10967
    -0.21240
    -0.20598
    -0.21882
    -0.25735
    -0.20598
    -0.26377
    -0.22524
    -0.21882
    -0.18672
    -0.14820
    -0.27019
    -0.28945
    -0.13535
    -0.16104
    -0.07757
     0.03801
    -0.23809
    -0.25735
    -0.12251
    -0.17388
    -0.21882
    -0.23809
    -0.11609
     0.05727
     0.21137
    -0.09683
    -0.31513
    -0.53344
    -0.15462
    -0.16746
    -0.16746
    -0.01978
    -0.34724
    -0.44355
    -0.82879
    -0.57838
    -0.74532
    -1.09204
    -1.23972
    -0.68112
     0.44251
     0.05727
    -0.85448
    -1.27824
    -0.55912
     0.36546
     0.36546
     0.62229
     0.44893
     0.37830
     0.01232
     0.26273
     1.12953
     1.06532
     0.62229
     0.50030
     0.71218
     0.80207
     0.45535
     0.48746
     0.51314
     0.72502
     0.35262
     0.51314
     0.33978
     0.20494
     0.28841
     0.57093
     0.71860
     0.64155
     0.37188
     0.26273
     0.17284
    -0.00694
     0.24347
    -0.05188
    -0.01336
     0.13432
     0.06369
    -0.27661
    -0.22524
    -0.18672
    -0.23809
     0.01874
     0.01874
     0.28199
    -0.02620
    -0.14177
    -0.15462
     0.05727
     0.17284
     0.17926
     0.05085
     0.13432
    -0.00694
    -0.26377
     0.42325
     0.24347
    -0.22524
    -0.21240
    -0.06473
    -0.14177
    -0.26377
    -0.10967
     0.08295
     0.17284
    -0.03904
    -0.28945
    -0.44997
    -0.21882
    -0.16746
    -0.23166
    -0.07757
    -0.07757
    -0.35366
    -0.42429
    -0.18030
     0.03801
    -0.08399
    -0.23809
    -0.24451
    -0.16104
     0.01232
     0.09579
    -0.18030
     0.01874
     0.03158
     0.04443
     0.25631
     0.29483
     0.13432
     0.12790
     0.35262
     0.37830
     0.29483
     0.20494
     0.14074
     0.16642
     0.35904
     0.37188
     0.27557
     0.03158
    -0.10325
    -0.02620
    -0.00052
     0.10221
    -0.14820
    -0.43071
    -0.37292
    -0.39860
    -0.36650
    -0.52702
    -0.55270
    -0.66185
    -0.77743
    -0.51418
    -0.53986
    -0.59765
    -0.76459
    -0.86732
    -0.79027
    -0.37934
    -0.23166
    -0.59123
    -0.45639
    -0.44997
    -0.43713
    -0.44355
    -0.51418
    -0.53344
    -0.39218
    -0.25735
    -0.30871
    -0.21240
    -0.38576
    -0.35366
    -0.45639
    -0.18672
     0.07653
    -0.24451
    -0.16746
    -0.03904
     0.03801
     0.15358
     0.33978
     0.21137
     0.20494
     0.23063
     0.64155
     0.80849
     0.98185
     1.52119
     1.95138
     1.76518
     0.87912
     0.26273
     0.12147
     0.12147
     0.57735
     1.45056
     0.66724
     0.55808
    -0.14820
    -0.47565
    -0.10325
    -0.59123
    -1.00215
    -0.83521
    -0.77101
    -0.72606
    -0.37934
    -0.55912
    -0.18030
    -0.14820
    -0.39218
    -0.44355
    -0.17388
     0.05727
     0.29483
     0.14074
     0.37830
     0.39757
     0.37830
    -0.16746
    -0.13535
     0.00590
     0.10863
     0.37830
     0.09579
    -0.03904
    -0.09041
    -0.09683
     0.03801
     0.06369
    -0.37292
    -0.05831
    -0.14177
     0.05727
     0.05085
    -0.13535
    -0.10325
    -0.28303
    -0.05831
     0.08295
     0.03801
     0.03158
     0.37188
     0.20494
     0.21779
    -0.03904
     0.10863
     0.10221
     0.04443
     0.12790
     0.23063
     0.18568
     0.28199
     0.00590
     0.01232
     0.12147
     0.07653
    -0.10325
    -0.15462
    -0.19314
     0.08937
     0.00590
    -0.10967
    -0.18030
    -0.13535
     0.01232
     0.03801
     0.09579
    -0.20598
    -0.30229
    -0.23809
    -0.08399
     0.10863
     0.01232
    -0.12893
    -0.04546
     0.09579
     0.07653
     0.01232
     0.05085
    -0.05188
     0.27557
     0.26273
     0.32694
     0.28199
     0.06369
    -0.10967
     0.35904
     0.39757
     0.30768
    -0.03904
    -0.06473
     0.04443
     0.07653
     0.07653
     0.17926
    -0.09683
    -0.22524
    -0.03262
    -0.05831
    -0.14820
    -0.35366
    -0.46923
    -0.28945
    -0.25735
    -0.34724
    -0.51418
    -0.46923
    -0.44355
    -0.30871
    -0.30229
    -0.41787
    -0.22524
    -0.14177
    -0.25735
    -0.25735
    -0.00694
    -0.09683
    -0.05188
    -0.05188
     0.46819
     0.47461
     0.18568
     0.24347
     0.21779
     0.24347
     0.24347
     0.11505
    -0.21882
    -0.84163
    -0.88658
    -0.78385
    -0.64901
    -0.66827
    -0.64901
    -0.50776
    -0.03904
    -0.61691
    -0.42429
    -0.53344
     0.21779
     0.54524
     0.32052
     0.13432
     1.03322
     1.28363
     1.39278
     1.38636
     1.58540
     1.52761
     1.50835
     1.25794
     1.27721
     1.33499
     1.25152
     1.19374
     1.03964
     0.95617
     0.60945
     0.83418
     0.99469
     0.96259
     0.87912
     0.92407
     0.84702
     0.95617
     0.95617
     0.60945
     0.65439
     0.68008
     0.51314
     0.58377
     0.69934
     0.50672
     0.58377
     0.28841
     0.32694
     0.22421
     0.17926
     0.18568
     0.14716
     0.28199
     0.22421
     0.28841
     0.14716
     0.16642
     0.11505
     0.05727
     0.07653
     0.12790
    -0.01978
     0.24989
     0.28199
     0.16642
    -0.03904
    -0.16746
    -0.16104
     0.02516
     0.10221
    -0.00694
    -0.19314
     0.17926
     0.19852
    -0.25735
    -0.25093
    -0.34724
    -0.30229
    -0.28303
    -0.59123
    -0.53986
    -0.31513
     0.01232
    -0.03904
    -0.27019
    -0.35366
    -0.43713
    -0.53344
    -0.23809
    -0.10967
     0.10221
     0.09579
     0.13432
     0.10221
     0.17284
     0.19210
     0.20494
     0.13432
     0.31410
     0.24347
     0.01232
    -0.05831
     0.03801
    -0.03262
    -0.09683
    -0.03904
    -0.14177
    -0.37934
    -0.15462
    -0.21882
    -0.09041
    -0.35366
    -0.36008
    -0.18030
    -0.13535
    -0.52702
    -0.63617
    -0.34082
    -0.15462
    -0.40502
    -0.50134
    -0.07115
    -0.01978
    -0.28303
    -0.13535
    -0.22524
    -0.18030
    -0.31513
    -0.19956
    -0.09683
    -0.07115
     0.30126
     0.42325
     0.44251
     0.29483
    -0.10967
     0.14074
     0.36546
     0.44251
     0.82133
     0.93691
    -0.24451
    -1.27182
    -1.41308
    -0.44997
     0.32694
     1.59824
     1.98348
     0.97543
    -1.17551
    -2.49176
    -3.04394
    -1.93958
    -1.13057
     0.19852
    -0.30871
    -0.84163
    -0.91868
    -0.85448
    -0.25735
     0.54524
     0.24347
    -1.13057
    -1.86895
    -0.97005
    -0.45639
    -0.23809
     0.05727
     0.08295
     0.23705
     0.80207
     1.52119
     1.25152
     0.88554
     0.58377
     0.19852
     0.23063
     0.39115
     0.85986
     1.29005
     1.52119
     1.57898
     1.43130
     1.31573
     0.95617
     1.05248
     1.39920
     0.61587
     0.46177
     0.37830
     0.53240
     0.35904
     0.19852
     0.03801
     0.19210
     0.14074
     0.18568
     0.10863
    -0.00694
    -0.07115
    -0.08399
     0.01232
    -0.10967
    -0.03262
    -0.07115
    -0.27661
    -0.52702
    -0.39218
    -0.54628
    -0.59123
    -0.45639
    -0.43071
    -0.41145
    -0.23809
    -0.57838
    -0.54628
    -0.54628
    -0.50776
    -0.64259
    -0.43713
    -0.50776
    -0.66827
    -0.54628
    -0.53986
    -0.55270
    -0.73890
    -0.73890
    -0.93152
    -0.78385
    -0.52702
    -0.63617
    -0.69396
    -0.70680
    -0.62975
    -0.73890
    -0.58480
    -0.56554
    -0.83521
    -0.80311
    -0.62975
    -0.56554
    -0.44355
    -0.84805
    -0.63617
    -0.48207
    -0.00694
    -0.09683
    -0.34724
    -0.73890
    -0.50776
    -0.34724
    -0.09041
    -0.01336
    -0.27019
    -0.27661
    -0.08399
     0.03158
     0.19210
     0.13432
    -0.05188
     0.09579
     0.14716
     0.19852
    -0.08399
     0.03158
    -0.10325
     0.10221
     0.20494
     0.30126
    -0.00052
    -0.07115
     0.12147
     0.24989
     0.32694
    -0.21240
    -0.52702
    -0.27019
    -0.00694
    -0.07115
    -0.16104
    -0.36008
    -0.44355
    -0.38576
    -0.42429
    -0.13535
    -0.36650
    -0.61049
    -0.35366
    -0.54628
    -0.18030
    -0.41145
    -0.32156
    -0.35366
    -0.18030
    -0.04546
    -0.03904
    -0.26377
    -0.27661
    -0.30871
    -0.01978
    -0.01978
    -0.42429
    -0.50134
    -0.75174
    -0.66185
    -0.43071
    -0.43071
    -0.64901
    -0.72606
    -0.65543
    -0.52060
    -0.53344
    -0.77743
    -0.52060
    -0.60407
    -0.43713
    -0.19314
     0.01232
    -0.23166
    -0.13535
    -0.05831
     0.01232
     0.00590
     0.10863
     0.14074
    -0.14820
     0.16642
     0.20494
     0.00590
    -0.25093
    -0.32798
    -0.29587
    -0.06473
     0.20494
    -0.16104
     0.12790
     0.57735
     0.42967
     0.21779
    -0.18030
    -0.43071
    -1.10488
    -0.63617
     0.30768
     0.31410
     0.37830
     0.27557
     0.48104
     0.44893
     0.74429
     0.64155
     0.55166
     0.42967
     0.47461
     0.91764
     0.41041
     0.64797
     0.55166
     0.66724
     0.95617
     0.87912
     0.53240
     0.18568
    -0.17388
    -0.12251
    -0.14820
     0.37188
     0.19210
     0.12147
    -0.10967
    -0.18672
     0.12790
    -0.00052
     0.25631
     0.44251
     0.20494
     0.15358
    -0.00052
     0.01874
     0.02516
    -0.31513
    -0.10325
     0.01232
    -0.17388
    -0.47565
    -0.24451
    -0.35366
    -0.26377
    -0.43713
    -0.26377
    -0.38576
    -0.21240
    -0.25735
     0.13432
     0.11505
    -0.11609
    -0.44997
    -0.39860
     0.16000
     0.16000
    -0.05831
     0.00590
    -0.01336
     0.02516
     0.07653
     0.02516
     0.01232
    -0.09683
    -0.02620
     0.05727
    -0.06473
    -0.15462
    -0.25735
    -0.30229
     0.24989
     0.25631
    -0.09683
     0.02516
    -0.05188
     0.20494
     0.19210
    -0.03262
    -0.10967
     0.05727
     0.42967
     0.34620
     0.17284
     0.14074
    -0.02620
    -0.25093
     0.16642
     0.22421
    -0.03262
     0.04443
    -0.23809
    -0.24451
     0.01874
    -0.07115
    -0.09041
    -0.14820
    -0.10325
    -0.13535
    -0.32798
    -0.17388
    -0.12893
    -0.21882
    -0.28945
    -0.02620
    -0.03904
    -0.41787
    -0.14177
    -0.27019
    -0.25093
    -0.26377
    -0.52702
    -0.41787
    -0.38576
    -0.43713
    -0.33440
    -0.24451
    -0.23809
    -0.53986
    -0.79027
    -0.23809
    -0.06473
    -0.46281
    -0.28945
    -0.19314
    -0.02620
    -0.18030
    -0.12893
    -0.01336
    -0.09041
    -0.09683
    -0.05831
     0.04443
     0.07011
    -0.01978
    -0.19314
     0.05727
     0.12147
     0.07653
     0.12147
     0.12147
     0.17926
     0.27557
     0.35904
     0.33336
     0.50672
     0.53882
     0.69292
     0.85986
     1.10385
     0.96259
     0.31410
     0.39757
     0.75713
     0.48746
     0.42967
     0.24347
     0.19852
     0.36546
    -0.07115
     0.09579
     0.07011
    -0.06473
    -0.19314
    -0.33440
    -0.26377
    -0.23166
    -0.47565
    -0.44997
     0.04443
     0.50030
     0.50030
     0.53882
     1.37352
     2.10548
     2.07980
     1.48267
     0.37188
     0.24347
     0.71218
     0.93691
     1.37994
     1.35425
     1.02038
     0.48104
     0.40399
    -0.12251
    -0.61049
    -0.30871
    -0.44997
    -0.97647
    -0.93794
    -0.80953
    -0.95079
    -0.61691
    -0.43071
    -0.43713
    -0.37292
    -0.03262
    -0.27661
    -0.37934
     0.41041
     0.23063
     0.16000
     0.10863
     0.27557
     0.34620
     0.10863
    -0.07757
    -0.00052
     0.01874
     0.18568
     0.16642
    -0.09041
    -0.03262
    -0.10967
    -0.34082
    -0.03904
    -0.24451
    -0.25093
    -0.08399
    -0.07115
     0.21779
     0.32052
     0.24347
     0.31410
     0.25631
     0.21779
     0.23705
     0.35262
     0.39115
     0.30126
     0.17284
     0.28199
     0.26915
     0.21779
    -0.03904
    -0.05831
    -0.10325
    -0.19314
    -0.15462
    -0.31513
    -0.40502
    -0.34082
    -0.30229
    -0.24451
    -0.29587
    -0.24451
    -0.34082
    -0.44997
    -0.19314
    -0.29587
    -0.22524
    -0.03904
    -0.05831
     0.01232
    -0.11609
    -0.05188
     0.05727
     0.13432
     0.04443
     0.00590
     0.24347
     0.08937
     0.10863
     0.07011
     0.14074
     0.21137
     0.11505
     0.09579
     0.09579
     0.11505
     0.10863
    -0.13535
    -0.10325
    -0.05188
    -0.09683
    -0.09041
    -0.34724
    -0.30229
    -0.32798
    -0.20598
    -0.07757
    -0.21240
    -0.21240
    -0.39218
    -0.36008
    -0.32156
    -0.38576
    -0.52060
    -0.38576
    -0.26377
    -0.17388
    -0.11609
    -0.07757
    -0.05188
     0.15358
     0.42967
     0.37188
     0.68008
     0.76997
     0.60945
     0.51956
     0.51314
     0.51956
     0.64155
     0.69292
     1.03322
     0.91764
     0.38472
     0.26915
     0.19852
    -0.05188
    -0.39860
    -0.11609
     0.11505
    -0.05188
    -0.28945
    -0.37934
    -0.22524
    -0.16746
    -0.05831
    -0.32156
    -0.25093
    -0.02620
     0.23705
     0.21137
     0.04443
     0.36546
     0.23705
     0.31410
     0.46819
     0.47461
     0.39115
     0.27557
     0.46819
     0.41041
     0.42967
     0.29483
     0.32694
     0.51314
    -0.05188
    -0.34082
    -0.61691
    -0.79027
    -0.84163
    -0.85448
    -0.85448
    -0.46923
    -0.23166
    -0.36008
    -0.33440
    -0.12893
    -0.15462
    -0.13535
    -0.03262
     0.34620
     0.42967
     0.57093
     0.66724
     0.57093
     0.82775
     0.94975
     0.62229
     0.71218
     0.34620
     0.21137
     0.26915
     0.01232
     0.10863
     0.20494
    -0.16746
    -0.16104
    -0.18672
     0.02516
     0.08295
     0.10863
     0.16642
     0.10863
     0.12147
     0.20494
     0.12790
    -0.05188
    -0.01336
     0.28841
     0.30768
     0.10221
    -0.00694
     0.09579
     0.21779
     0.28841
     0.33978
     0.24989
     0.15358
     0.27557
     0.35262
     0.41041
     0.48746
     0.40399
     0.21137
     0.47461
     0.50672
     0.62229
     0.34620
     0.29483
     0.49388
     0.48746
     0.71218
     0.50030
     0.28841
     0.51956
     0.59661
     0.46819
     0.50672
     0.57093
     0.48104
     0.50672
     0.63513
     0.60303
     0.59019
     0.41683
     0.53882
     0.61587
     0.75713
     0.57093
     0.54524
     0.48746
     0.39115
     0.36546
     0.65439
     0.59661
     0.29483
     0.34620
     0.54524
     0.42325
     0.24347
    -0.05188
     0.00590
     0.00590
     0.21779
     0.14074
     0.24989
     0.18568
     0.16000
     0.19210
     0.59661
     0.64797
     0.48746
     0.60303
     0.76997
     0.79565
     0.69934
    -0.07115
    -1.01499
    -1.49013
    -1.04068
    -0.53986
    -0.51418
     0.23705
     0.21137
    -0.82879
    -1.26540
    -1.52223
    -1.20119
    -0.38576
     0.11505
     0.39115
     0.03801
    -0.05188
     0.09579
     1.54688
     3.03648
     0.66724
     0.83418
     0.80207
     0.97543
     1.29005
     1.32215
     1.18089
     0.62229
     0.08295
     0.12147
     0.16642
     0.12790
     0.05727
    -0.12893
    -0.27661
    -0.30871
    -0.01978
    -0.28945
    -0.16746
    -0.36650
    -0.42429
    -0.45639
    -0.74532
    -0.62975
    -0.89942
    -1.38740
    -1.32961
    -1.18835
    -1.09204
    -0.82879
    -0.85448
    -0.93152
    -0.98289
    -0.98931
    -1.18835
    -0.99573
    -0.47565
    -0.28303
     0.01232
     0.29483
    -0.12893
    -0.23166
     0.32052
     0.82133
     0.85344
     0.78281
     0.60945
     0.51956
     0.30126
     0.46177
     0.39757
     0.28199
     0.10863
     0.24347
     0.11505
     0.32052
     0.33978
     0.04443
     0.07653
     0.16642
     0.12790
     0.15358
    -0.01978
     0.01232
    -0.00052
     0.21779
     0.21779
     0.07011
    -0.04546
    -0.26377
    -0.14820
     0.26915
     0.24989
    -0.03262
    -0.15462
     0.10863
     0.13432
     0.10863
    -0.06473
    -0.12251
    -0.14820
     0.11505
     0.13432
     0.20494
     0.12147
    -0.14820
    -0.11609
     0.10863
     0.12790
    -0.05188
    -0.03262
    -0.09683
    -0.07757
     0.07653
    -0.09683
    -0.14820
    -0.20598
    -0.16746
    -0.16104
    -0.02620
    -0.10325
    -0.25735
    -0.36008
    -0.12893
    -0.27019
    -0.36650
    -0.44997
    -0.27661
    -0.24451
    -0.03904
    -0.05831
    -0.23166
    -0.28945
    -0.04546
     0.10863
    -0.13535
    -0.22524
    -0.87374
    -1.28466
    -1.76622
    -0.97005
    -0.03262
     0.46177
     0.17284
    -0.58480
    -0.96363
    -1.16267
    -1.23972
    -1.17551
    -0.88658
    -0.47565
    -0.14820
    -0.01978
     0.11505
    -0.16746
    -0.39218
     0.10221
     0.08295
    -0.03904
    -0.05831
     0.06369
     0.23063
     0.58377
     0.38472
     0.28199
     0.20494
     0.18568
     0.42967
     0.53240
     0.62229
     0.39757
     0.12790
     0.15358
     0.22421
     0.30768
     0.19210
     0.08295
     0.07011
     0.15358
    -0.01978
     0.05727
    -0.01336
    -0.05831
    -0.00052
     0.05727
     0.13432
    -0.01336
    -0.22524
    -0.03262
     0.28199
     0.03801
     0.10863
    -0.14177
    -0.14820
     0.01874
     0.01232
     0.06369
    -0.06473
    -0.23809
    -0.30871
    -0.26377
    -0.10325
    -0.30229
    -0.10325
    -0.14820
     0.09579
    -0.16104
    -0.00694
     0.03158
     0.24989
     0.16642
     0.37188
     0.10221
     0.40399
     0.48746
     0.55166
     0.42967
     0.19852
     0.04443
    -0.10967
     0.23705
     0.80207
     0.08295
    -0.23166
    -0.32798
    -0.09683
     0.10863
    -0.14177
    -0.22524
     0.16642
    -0.01978
     0.01874
     0.04443
     0.19852
     0.10221
     0.32052
     0.05727
     0.02516
     0.36546
     0.24989
     0.25631
     0.25631
    -0.02620
    -0.14177
    -0.12251
    -0.01978
     0.17284
    -0.05831
    -0.07115
    -0.14177
    -0.21882
    -0.10967
    -0.18030
    -0.18672
    -0.02620
     0.02516
    -0.07757
    -0.09683
    -0.16104
     0.01874
    -0.10967
     0.01232
    -0.10325
     0.00590
     0.03158
     0.01232
    -0.05188
    -0.02620
     0.09579
    -0.18030
     0.14716
     0.09579
    -0.01336
     0.06369
     0.05727
    -0.05831
    -0.10967
    -0.01336
     0.07653
     0.07011
     0.05085
     0.02516
    -0.03904
    -0.16746
    -0.19314
    -0.26377
    -0.10325
    -0.01336
    -0.22524
    -0.20598
    -0.16746
    -0.05188
    -0.01978
    -0.17388
    -0.07757
    -0.02620
    -0.03262
    -0.20598
    -0.03262
    -0.08399
    -0.06473
    -0.21882
    -0.13535
    -0.07757
    -0.10325
    -0.18672
    -0.06473
    -0.00694
    -0.15462
    -0.18672
    -0.39860
    -0.29587
    -0.39218
    -0.33440
    -0.30229
    -0.24451
    -0.30871
    -0.46281
    -0.25735
     0.24989
    -0.05188
    -0.19956
    -0.22524
     0.01232
    -0.26377
    -0.22524
     0.01232
     0.19852
     0.37830
     0.42967
    -0.05188
    -0.19956
     0.17926
     0.32694
    -0.05188
     0.04443
     0.08937
     0.06369
     0.21779
     0.20494
     0.04443
     0.08937
    -0.19314
    -0.25735
     0.01232
     0.37830
     0.17926
     0.05727
     0.08937
     0.03801
    -0.14820
    -0.01336
    -0.12251
    -0.09041
    -0.14177
    -0.17388
    -0.02620
     0.17926
     0.28199
     0.24989
     0.65439
     0.24989
    -0.04546
     0.35262
     0.84702
     0.74429
     1.43772
     1.39920
     1.54688
     1.57898
     1.20658
     1.05890
    -0.15462
     0.00590
     0.26273
     0.41683
     0.79565
     0.68650
     0.25631
    -0.08399
    -0.86732
    -1.00857
    -0.13535
    -0.30229
    -0.08399
     0.33336
     0.23705
    -0.00694
     0.08295
     0.40399
     0.78923
     0.44251
     0.41683
     0.16642
     0.46819
     0.31410
     0.49388
     0.53240
    -0.01978
    -0.04546
    -0.09683
    -0.32798
    -0.58480
    -0.60407
    -0.49491
    -0.38576
    -0.30871
    -0.59123
    -0.52702
    -0.39860
    -0.38576
    -0.23809
    -0.51418
    -0.44355
    -0.30229
    -0.39218
    -0.36008
    -0.05188
    -0.23809
    -0.22524
     0.03158
     0.08295
     0.02516
    -0.02620
    -0.25735
    -0.09683
    -0.03262
    -0.02620
    -0.00052
    -0.10967
    -0.04546
    -0.06473
    -0.21240
     0.04443
    -0.12251
    -0.33440
    -0.32156
    -0.25735
    -0.16746
    -0.30229
    -0.59765
    -0.42429
    -0.28945
    -0.15462
    -0.06473
    -0.16746
    -0.43071
    -0.46281
    -0.59765
    -0.33440
    -0.28303
    -0.62975
    -0.51418
    -0.16104
    -0.03262
    -0.09041
    -0.30871
     0.04443
     0.29483
     0.60303
     0.33336
     0.29483
     0.20494
     0.32052
     0.30768
     0.23705
     0.47461
     0.41683
    -0.07115
     0.07653
     0.38472
     0.11505
    -0.49491
    -0.86090
    -0.74532
    -0.36008
    -0.26377
    -0.55270
    -0.41145
    -0.64259
    -0.61049
    -0.36650
    -0.14177
    -0.37934
    -0.35366
     0.01874
     0.05727
     0.34620
     0.21137
     0.01874
     0.19852
     0.18568
     0.32694
     0.33978
     0.15358
     0.03801
     0.16642
     0.08937
     0.23063
     0.09579
    -0.20598
    -0.25093
    -0.25093
    -0.05188
    -0.07757
    -0.14820
    -0.14177
    -0.03904
     0.35904
     0.53240
     0.84060
     1.47625
     1.63034
     1.85507
     2.56135
     1.88075
     0.90480
     0.68650
     0.87270
     1.52761
     1.51477
     0.89196
     0.90480
     1.02038
     0.52598
    -0.14177
    -0.62975
    -0.93152
    -1.65707
    -1.49013
    -1.49013
    -1.09204
    -1.04068
    -0.81595
    -0.53986
    -0.33440
    -0.15462
    -0.50776
    -0.55270
    -0.18672
     0.27557
     0.30126
     0.34620
     0.06369
     0.14074
    -0.07757
    -0.16746
     0.32052
     0.28841
    -0.32798
    -0.28945
    -0.16104
    -0.11609
    -0.21882
    -0.80953
    -0.83521
    -0.99573
    -0.55912
    -0.59123
    -0.53986
    -0.55270
    -0.64901
    -0.64259
    -0.25735
    -0.28945
    -0.40502
    -0.48849
    -0.32156
    -0.10325
    -0.13535
    -0.14820
    -0.19314
    -0.13535
     0.02516
     0.20494
     0.11505
     0.05085
    -0.12893
    -0.12251
     0.02516
     0.31410
     0.08937
    -0.05831
    -0.13535
     0.01232
     0.08937
     0.14074
    -0.01978
     0.00590
    -0.07757
     0.01874
    -0.07757
    -0.00694
    -0.23166
    -0.14820
    -0.07115
     0.02516
    -0.12251
    -0.09683
    -0.10967
    -0.10325
    -0.18030
    -0.18672
    -0.49491
    -0.32798
    -0.31513
    -0.03904
     0.10863
    -0.04546
    -0.23166
    -0.15462
    -0.31513
     0.17926
     0.32052
    -0.16746
    -0.41787
    -0.15462
     0.21137
     0.24989
     0.11505
    -0.20598
    -0.34724
    -0.48849
     0.03158
     0.12790
    -0.59123
    -0.87374
    -0.76459
    -1.13699
    -1.11130
    -0.96363
    -0.86090
    -0.95721
    -0.70680
    -0.28945
    -0.22524
    -0.38576
    -0.50776
    -0.53986
    -0.16104
     0.10863
     0.14716
     0.08295
     0.14716
     0.29483
     0.72502
     0.55808
     0.30126
     0.17926
     0.04443
    -0.11609
    -0.16746
    -0.53986
    -0.86732
    -0.81595
    -0.42429
    -0.10967
    -0.09683
    -0.29587
    -0.15462
    -0.16746
     0.28199
    -0.01336
    -0.03262
     0.33336
     0.71218
     0.76355
     1.14237
     1.02680
     0.85344
     1.00111
     0.92407
     0.83418
     0.55808
     0.57735
     0.60303
     0.55808
     0.69934
     0.46177
     0.04443
    -0.24451
    -0.46281
    -0.33440
    -0.05831
    -0.10325
    -0.25735
    -0.28945
    -0.05188
    -0.17388
    -0.17388
    -0.32156
    -0.08399
    -0.28303
    -0.15462
     0.16642
     0.08295
    -0.10967
    -0.02620
     0.10221
     0.21137
    -0.08399
     0.05727
     0.11505
     0.12790
     0.10863
     0.10863
     0.30768
     0.50672
     0.09579
    -0.10325
     0.30126
     0.33978
     0.21779
     0.37830
     0.32052
     0.41041
     0.32694
     0.30768
     0.26915
     0.10863
     0.21779
     0.11505
     0.24989
     0.23063
     0.24347
    -0.02620
     0.25631
     0.35262
     0.22421
     0.17926
     0.38472
     0.10863
    -0.10967
    -0.05831
     0.20494
     0.40399
     0.53240
     0.30126
     0.35262
     0.21779
     0.10863
    -0.10967
    -0.06473
     0.26273
     0.23705
     0.39757
     0.35262
     0.22421
     0.05085
     0.07011
     0.14074
     0.23063
     0.49388
     0.41683
     0.33978
     0.17284
     0.01232
    -0.16746
    -0.07757
    -0.06473
     0.17926
     0.52598
     0.62871
     0.20494
     0.08937
    -0.18030
    -0.19956
    -0.40502
    -0.30229
    -0.34724
    -1.00857
    -1.95242
    -3.39708
    -1.94600
    -0.82879
    -0.33440
     0.08937
    -0.61049
    -2.02305
    -2.44039
    -1.77264
    -0.93794
    -0.51418
    -0.32798
    -0.02620
     0.21137
     0.37188
     0.74429
     0.86628
     0.98185
     0.60303
     0.74429
     0.84060
     0.82133
     0.71860
     0.76997
     0.79565
     0.44893
     0.54524
     0.28841
     0.44251
     0.23705
     0.14716
     0.17284
     0.17284
    -0.27661
    -0.39218
    -0.12251
    -0.31513
    -0.34082
    -0.48207
    -0.72606
    -0.66185
    -0.91868
    -0.80953
    -0.72606
    -0.60407
    -0.51418
    -0.64259
    -0.97647
    -1.03426
    -0.91868
    -1.18835
    -1.24614
    -0.66185
    -0.61049
    -0.37292
    -0.12251
     0.01874
    -0.07115
    -0.05188
    -0.10967
     0.26915
     0.69934
     1.02680
     0.91122
     0.98185
     1.04606
     1.02038
     0.76997
     1.16163
     0.77639
     0.37830
     0.40399
     0.23063
     0.08937
    -0.03904
    -0.38576
    -0.39860
    -0.38576
    -0.39860
    -0.37934
    -1.10488
    -1.61212
    -1.44518
    -1.13699
    -0.86732
    -0.68112
    -1.03426
    -1.20119
    -0.93794
    -0.73248
    -0.89300
    -0.69396
    -0.82237
    -0.82879
    -0.62975
    -0.37934
    -0.30871
    -0.06473
    -0.20598
    -0.15462
    -0.14177
    -0.24451
    -0.30229
    -0.27019
    -0.32156
    -0.27661
    -0.46923
    -0.52060
    -0.53344
    -0.46923
    -0.27661
    -0.36008
    -0.56554
    -0.36008
    -0.30871
    -0.28945
    -0.41787
    -0.25735
    -0.32798
    -0.42429
    -0.10967
    -0.23809
     0.02516
    -0.07757
    -0.39860
    -0.24451
    -0.11609
    -0.15462
    -0.00694
    -0.07115
    -0.23166
    -0.00052
    -0.11609
     0.21779
     0.02516
    -0.09683
     0.16000
    -0.06473
    -0.01336
    -0.19956
    -0.22524
    -0.13535
     0.30126
     0.50672
     0.51956
     0.07653
     0.01232
     0.12790
     0.17926
     0.12790
     0.01874
    -0.22524
     0.02516
     0.29483
     0.43609
     0.19852
    -0.12893
    -0.06473
     0.02516
     0.16000
    -0.12893
    -0.05831
     0.00590
    -0.01978
     0.09579
     0.23705
     0.35262
     0.10221
     0.22421
     0.46819
     0.50672
     0.42967
     0.30126
     0.30126
     0.50030
     0.56450
     0.52598
     0.46177
     0.37830
     0.46177
     0.41041
     0.26915
     0.59661
     0.40399
     0.33336
     0.41683
     0.48746
     0.39757
     0.27557
     0.17926
     0.48104
     0.41041
     0.59019
     0.38472
     0.24347
     0.15358
     0.21779
     0.05085
     0.44893
     0.68008
     0.47461
     0.32694
     0.10863
     0.21137
     0.03801
    -0.27019
    -0.41787
     0.14074
     0.50672
     0.69292
     0.49388
     0.14074
    -0.56554
    -0.74532
    -0.23809
     0.21137
     0.03158
     0.15358
     0.28841
     0.53240
     0.62871
    -0.03904
    -0.07115
     0.41683
     0.32694
     0.32052
     0.26915
     0.23705
     0.26273
    -0.07115
     0.14716
     0.68650
     0.23705
     0.00590
    -0.34082
     0.12790
     0.02516
    -0.27019
    -0.45639
    -0.37292
    -0.50134
    -0.27661
    -0.05188
    -0.37292
    -0.41145
    -0.30229
    -0.49491
    -0.48207
    -0.38576
    -0.63617
    -0.67469
    -0.32798
    -0.44997
    -0.63617
    -0.52702
    -0.47565
    -0.44355
    -0.21882
    -0.32798
    -0.53986
    -0.50134
    -0.42429
    -0.35366
    -0.19956
    -0.21882
    -0.51418
    -0.46281
    -0.23809
    -0.09683
    -0.10325
    -0.43071
    -0.43713
    -0.40502
    -0.41787
    -0.32156
    -0.14820
    -0.35366
    -0.57838
    -0.45639
    -0.21882
     0.07011
    -0.18030
    -0.59765
    -0.31513
    -0.12893
    -0.32156
    -0.31513
    -0.37292
    -0.21882
    -0.00694
    -0.10325
    -0.27019
    -0.14820
    -0.34082
    -0.43071
    -0.27019
     0.17926
     0.18568
     0.03158
     0.10221
     0.14074
     0.37830
     0.28199
     0.42325
     0.68008
     0.82133
     1.01396
     0.94975
     0.59019
     0.51314
     0.51956
     0.23705
     0.45535
     0.59661
     0.25631
     0.15358
     0.31410
     0.10863
    -0.21882
    -0.27661
    -0.59765
    -0.54628
    -0.04546
    -0.15462
    -0.12893
    -0.16104
    -0.21882
    -0.20598
    -0.01336
     0.16642
     0.21137
     0.21137
     0.30768
     0.33336
     0.39757
     0.39757
     0.28199
     0.30126
     0.34620
     0.41041
     0.48104
     0.22421
     0.22421
     0.03158
     0.21137
     0.53882
     0.27557
    -0.05188
     0.15358
     0.00590
     0.01874
     0.21779
     0.15358
    -0.06473
    -0.00052
     0.07653
     0.71860
     1.62392
     2.08622
     2.85028
     3.04290
     2.72187
     1.16163
     0.96259
     1.27078
     1.40562
     1.93212
     1.87433
     1.86791
     1.64319
     0.73786
     0.47461
     0.39115
    -0.21240
    -0.60407
    -1.21404
    -1.50939
    -1.13699
    -0.92510
    -0.79027
    -0.99573
    -0.61049
    -0.27661
    -0.27019
    -0.22524
    -0.41145
    -0.59123
    -0.50134
    -0.03262
    -0.15462
    -0.37292
    -0.57196
    -0.66827
    -0.66185
    -0.35366
    -0.39860
    -0.77101
    -0.62333
    -1.07278
    -0.78385
    -0.81595
    -0.68754
    -0.68112
    -0.72606
    -0.66185
    -0.36650
    -0.36008
    -0.48207
    -0.36008
    -0.80311
    -0.30871
    -0.05831
    -0.39218
    -0.29587
    -0.24451
    -0.18672
    -0.31513
    -0.33440
    -0.54628
    -0.46923
    -0.42429
    -0.53986
    -0.39860
    -0.43713
    -0.43071
    -0.66185
    -0.41145
    -0.28303
    -0.54628
    -0.36650
    -0.61049
    -0.58480
    -0.40502
    -0.24451
    -0.43713
    -0.40502
    -0.40502
    -0.32798
    -0.27661
    -0.30871
    -0.23166
    -0.20598
    -0.09683
     0.14074
     0.02516
    -0.01978
    -0.07115
    -0.14177
     0.09579
     0.05727
     0.17284
     0.23705
     0.20494
     0.07653
     0.17284
     0.07653
     0.03801
    -0.07757
    -0.12893
     0.30768
     0.26273
     0.12790
     0.21137
    -0.00052
     0.07653
     0.06369
     0.13432
     0.22421
     0.24347
     0.17284
    -0.05831
    -0.00052
     0.16000
     0.01874
    -0.14177
     0.19210
     0.20494
     0.10221
    -0.05188
    -0.03904
     0.03158
    -0.11609
     0.09579
     0.13432
     0.16642
     0.21137
     0.22421
     0.24989
     0.17284
     0.34620
     0.22421
     0.56450
     0.61587
     0.55166
     0.55166
     0.89196
     1.20016
     1.21300
     1.67529
     2.02201
     1.86791
     1.63677
     1.55330
     1.78444
     1.80370
     1.57256
     1.75876
     1.68171
     1.36067
     1.20658
     0.44251
     0.30126
     0.22421
    -0.01336
    -0.23166
    -0.12893
    -0.09683
    -0.67469
    -0.80953
    -1.02783
    -0.93152
    -0.91868
    -0.56554
    -0.42429
    -0.14820
    -0.00694
     0.02516
     0.23063
    -0.05188
    -0.13535
    -0.14177
     0.12147
     0.38472
     0.48746
     0.26273
     0.10221
    -0.10967
     0.17926
     0.22421
    -0.23809
    -0.25735
    -0.18030
    -0.32156
    -0.05831
    -0.01336
    -0.24451
    -0.68112
    -0.43713
    -0.35366
    -0.47565
    -0.48849
    -0.71964
    -0.82879
    -0.57838
    -0.61049
    -0.67469
    -0.61691
    -0.43713
    -0.91226
    -0.93152
    -0.83521
    -0.57838
    -0.59123
    -0.82237
    -0.60407
    -0.57196
    -0.64259
    -0.53986
    -0.58480
    -0.25735
    -0.25093
    -0.38576
    -0.35366
    -0.27019
    -0.19314
    -0.22524
    -0.21882
    -0.34082
    -0.21882
    -0.34724
    -0.17388
    -0.21882
    -0.06473
     0.27557
    -0.05831
    -0.37934
    -0.18672
     0.14716
     0.16000
     0.19210
    -0.19314
    -0.32156
     0.09579
     0.23705
     0.28841
     0.18568
    -0.03904
    -0.00052
     0.08295
     0.10863
     0.04443
     0.15358
     0.17926
     0.38472
    -0.00694
     0.28841
     0.38472
     0.25631
     0.18568
     0.41041
     0.65439
     0.44251
     0.28199
     0.35904
     0.59019
     0.43609
     0.40399
     0.05085
     0.46177
     0.66082
     0.32694
     0.26273
     0.39115
    -0.06473
    -0.24451
    -0.50134
    -0.21240
    -0.11609
    -0.18030
    -0.14177
     0.25631
     0.41683
     0.23705
     0.04443
     0.03801
     0.12790
     0.28199
     0.62871
     0.89196
     0.94333
     0.79565
     1.08458
     1.34783
     1.39278
     0.90480
     1.01396
     1.17447
     1.26436
     1.12311
     1.00111
     0.91122
     0.95617
     1.00753
     0.84702
     0.85344
     0.98185
     0.69292
     0.66724
     0.78923
     0.82775
     0.53882
     0.41041
     0.61587
     0.65439
     0.85986
     0.83418
     0.35262
     0.43609
     0.51956
     0.54524
     0.66082
     0.70576
     0.32052
     0.46177
     0.28841
     0.51956
     0.36546
     0.16000
     0.24347
     0.29483
     0.14074
     0.32694
     0.10221
    -0.12893
    -0.16746
    -0.07757
     0.14074
     0.13432
    -0.04546
    -0.19314
     0.08295
     0.14074
    -0.13535
    -0.15462
    -0.25093
    -0.19956
     0.08295
     0.17284
    -0.00052
    -0.01336
    -0.15462
    -0.18030
    -0.02620
     0.20494
    -0.11609
    -0.23166
    -0.08399
     0.57093
     0.75071
    -0.30229
    -0.33440
    -0.12893
    -0.11609
    -0.12893
    -0.07757
     0.10863
    -0.98289
    -1.16267
    -2.18999
    -1.76622
    -1.18835
    -0.13535
     0.91122
    -0.22524
    -0.54628
    -1.16909
    -1.53507
    -1.54149
    -0.49491
     0.03801
     0.79565
     1.25794
     0.85344
    -0.43713
    -0.84163
    -0.13535
    -0.00694
    -1.05994
    -1.36171
    -0.62333
    -0.18030
     0.06369
    -0.09683
    -0.39218
     0.12147
     0.12147
    -0.28303
    -0.20598
     0.06369
     0.50030
    -0.18672
    -0.33440
     0.09579
     0.62871
     0.75071
     0.13432
    -0.34724
    -0.86732
    -1.09846
    -0.84163
    -1.32961
    -1.28466
    -0.71322
    -0.69396
    -0.63617
    -0.72606
    -0.48207
    -0.09041
     0.39757
     0.37830
     0.32052
     0.35904
     0.82775
     1.06532
     0.71860
     0.46819
     0.42325
     0.51956
     0.72502
     0.55808
     0.47461
     0.43609
     0.44893
     0.41683
     0.26915
     0.09579
    -0.10967
    -0.02620
     0.35262
     0.33978
     0.33978
     0.03158
     0.14074
     0.28841
     0.35904
     0.51956
     0.34620
     0.13432
     0.12147
     0.05085
     0.01874
     0.23063
     0.05727
    -0.29587
    -0.14177
    -0.00694
     0.05727
     0.06369
    -0.16104
    -0.06473
    -0.02620
     0.10863
     0.08937
     0.14716
     0.01874
    -0.07115
     0.12147
     0.55808
     0.38472
     0.31410
     0.21779
     0.42967
     0.55166
     0.31410
     0.24347
     0.28841
     0.46819
     0.42325
     0.39115
     0.22421
     0.21137
     0.05727
    -0.25735
     0.04443
     0.17284
     0.05085
    -0.28945
    -0.15462
     0.03158
    -0.04546
    -0.03262
    -0.10967
    -0.09683
    -0.05831
     0.01232
     0.21779
     0.11505
    -0.14820
    -0.22524
     0.33336
     0.10221
    -0.49491
    -0.79027
    -0.57838
    -0.32156
    -0.33440
    -0.59765
    -0.28945
    -0.33440
    -0.37934
    -0.76459
    -0.86090
    -0.77101
    -0.53344
    -0.27019
    -0.39218
     0.10863
     0.04443
     0.11505
     0.18568
     0.23063
     0.08295
    -0.35366
    -0.16104
     0.05727
    -0.07757
    -0.51418
    -0.43071
    -0.34724
    -0.57196
    -0.70680
    -0.89942
    -0.56554
    -0.93152
    -0.99573
    -1.11130
    -1.07920
    -0.78385
    -1.23330
    -1.20761
    -1.14341
    -1.07920
    -0.88658
    -0.53344
    -0.48207
    -0.50776
    -0.58480
    -0.75816
    -0.27019
     0.01232
     0.02516
    -0.10325
     0.01232
     0.25631
     0.00590
     0.23063
     0.51314
     0.35904
     0.51956
     0.20494
     0.41683
     0.16642
     0.16000
    -0.30229
     0.00590
     0.07011
     0.14074
     0.18568
     0.09579
     0.08937
    -0.32798
    -0.28945
     0.14074
     0.10221
    -0.18672
     0.28199
    -0.23809
    -0.15462
     0.01232
     0.03801
    -0.14820
    -0.12893
    -0.03904
     0.20494
    -0.35366
    -0.41145
    -0.43713
    -0.23166
     0.02516
     0.16642
    -0.05188
    -0.27661
    -0.16746
    -0.08399
    -0.00052
    -0.12251
    -0.16104
     0.12790
     0.29483
     0.11505
     0.20494
     0.21779
     0.33336
     0.11505
     0.21137
     0.29483
     0.33336
     0.28199
     0.35904
     0.39115
     0.46819
     0.30126
     0.21137
     0.52598
     0.64155
     0.33336
     0.41041
     0.22421
     0.08937
     0.26273
     0.09579
     0.33978
     0.34620
     0.30126
     0.32052
     0.48746
     0.20494
     0.19210
     0.03158
     0.12147
     0.17926
     0.19210
     0.04443
     0.10863
     0.01874
     0.32052
     0.31410
     0.06369
     0.05727
     0.21779
    -0.08399
    -0.05188
     0.05085
    -0.01336
    -0.19314
    -0.66185
    -0.48849
    -0.05188
    -0.24451
     0.20494
    -0.21240
    -0.18030
    -0.52702
    -0.84805
    -0.57838
    -0.30229
    -0.37292
    -0.69396
    -0.79669
    -0.72606
    -0.36650
    -0.50134
    -0.39218
    -0.23809
    -0.50776
    -0.59123
    -0.80311
    -0.52060
    -0.43713
    -0.37292
    -0.48849
    -0.29587
    -0.52702
    -0.32798
    -0.28945
    -0.28303
    -0.33440
    -0.46923
    -0.14820
    -0.25735
    -0.11609
    -0.25735
    -0.18030
    -0.36008
    -0.40502
    -0.53344
    -0.09041
    -0.01336
     0.45535
     0.24347
     0.10221
     0.24989
     0.22421
     0.14074
     0.32052
     0.53240
     0.82133
     0.94975
     0.54524
     0.53240
     0.30768
     0.16000
     0.35262
     0.65439
     0.71218
     0.45535
     0.18568
    -0.02620
    -0.17388
     0.21137
    -0.16746
    -0.00052
     0.14074
    -0.06473
    -0.27019
     0.10221
     0.11505
    -0.00052
     0.02516
    -0.02620
    -0.00694
     0.24989
     0.00590
    -0.30871
    -0.18672
    -0.01978
    -0.27661
     0.15358
    -0.05188
    -0.09041
    -0.12251
    -0.14820
    -0.21882
    -0.25093
    -0.35366
    -0.20598
    -0.05831
     0.12147
     0.10863
     0.03158
    -0.09041
     0.08937
    -0.06473
     0.05085
     0.24347
     0.14074
     0.27557
     0.29483
     0.17284
     0.33978
     0.35262
     0.30126
     0.30768
     0.48104
     0.55166
     0.26273
     0.20494
     0.39115
     0.35904
     0.37188
     0.56450
     0.46177
     0.55166
     0.54524
     0.26915
     0.35262
     0.50030
     0.31410
     0.36546
     0.45535
     0.57093
     0.33336
     0.19210
     0.34620
     0.42325
     0.16642
     0.16000
     0.12147
     0.03158
     0.25631
     0.30126
     0.51314
    -0.01978
    -0.48849
    -0.19314
     0.24989
    -0.17388
    -0.16746
     0.01232
     0.12790
     0.11505
     0.03158
     0.01232
     0.23063
     0.18568
     0.20494
     0.17926
     0.23063
     0.33978
     0.21137
     0.14716
     0.48746
     0.30768
     0.09579
     0.26273
     0.32052
     0.08295
    -0.05831
    -0.31513
    -0.44997
    -0.47565
    -0.79669
    -0.38576
    -0.38576
    -0.70038
    -1.00857
    -1.02783
    -0.96363
    -0.67469
    -0.79669
    -0.86732
    -1.16267
    -1.13699
    -0.98289
    -0.61049
    -0.19956
    -0.53344
    -0.54628
    -0.02620
     0.12147
     0.14074
     0.31410
     0.35904
     0.75713
     0.87912
     0.64155
     0.16642
     0.60303
     0.87912
     0.68008
     0.49388
     0.90480
     0.66724
     0.10221
     0.17926
     0.10863
     0.28199
     0.55166
     0.37188
     0.08295
     0.13432
     0.59661
    -0.27019
    -0.37292
    -0.35366
     0.02516
     0.21137
     0.38472
     0.48746
    -0.14820
    -0.14177
    -0.40502
    -0.01336
    -0.16104
    -0.38576
    -0.14820
    -0.45639
    -0.21882
    -0.28303
    -0.42429
    -0.10325
     0.01232
    -0.00052
    -0.18672
     0.01874
    -0.03262
    -0.29587
    -0.09683
    -0.10325
    -0.08399
    -0.10967
    -0.03262
     0.10863
     0.22421
     0.31410
    -0.35366
    -0.37292
    -0.10325
    -0.05188
     0.13432
     0.45535
     0.03158
    -0.17388
     0.01232
     0.16642
     0.22421
     0.10863
    -0.03904
     0.01874
     0.23063
     0.28199
     0.28841
     0.21137
    -0.04546
    -0.02620
     0.18568
     0.52598
     0.38472
    -0.07757
    -0.13535
     0.10221
     0.18568
     0.23705
     0.14074
     0.10863
     0.13432
     0.24989
     0.34620
     0.35262
     0.50672
     0.12790
     0.12790
     0.59019
     0.58377
     0.21779
    -0.12893
     0.16000
     0.46177
     0.83418
     0.41041
     0.68650
     0.39757
     0.20494
     0.21137
     0.30768
     0.54524
     0.24989
     0.28199
     0.30768
     0.44251
     0.48746
     0.39115
     0.01874
     0.27557
     0.22421
    -0.09683
    -0.22524
     0.17284
     0.06369
    -0.14820
    -0.24451
    -0.11609
    -0.43713
    -0.41787
    -0.38576
    -0.26377
    -0.34724
    -0.39860
    -0.51418
    -0.62333
    -0.37292
    -0.09683
    -0.41787
    -0.52060
    -0.43713
    -0.46923
    -0.36650
    -0.31513
    -0.26377
    -0.16104
    -0.43071
    -0.20598
     0.01232
    -0.35366
    -0.49491
    -0.30229
    -0.25093
    -0.23809
    -0.23809
    -0.35366
    -0.43713
    -0.09041
    -0.31513
    -0.50134
    -0.43713
    -0.36650
    -0.56554
    -0.21240
     0.05085
    -0.14177
    -0.42429
    -0.21882
     0.24989
     0.50030
    -0.03904
    -0.23166
    -0.12893
     0.07653
     0.44251
     0.82775
     0.84060
     0.97543
     0.68650
     0.20494
     0.71218
     0.80207
     0.24347
     0.48104
     0.28199
     0.29483
     0.51314
     0.51956
     0.14074
    -0.11609
    -0.09683
    -0.14177
     0.01874
    -0.02620
    -0.21240
    -0.32156
    -0.03262
     0.02516
     0.03801
     0.01874
     0.12790
     0.37188
     0.17926
     0.05727
     0.23705
     0.33978
     0.47461
     0.73786
     0.79565
     0.57093
     0.56450
     0.43609
     0.60945
     0.59661
     0.60303
     0.51314
     0.44251
     0.33336
     0.59019
     0.57093
     0.36546
     0.33336
     0.39115
     0.59661
     0.51956
     0.46177
     0.30126
     0.24347
     0.26273
     0.48104
     0.42325
     0.23063
     0.47461
     0.36546
     0.56450
     0.37830
     0.32694
     0.35262
     0.28841
     0.28841
     0.33336
     0.20494
     0.19852
     0.10221
     0.15358
     0.46819
     0.68650
     0.49388
     0.31410
     0.35262
     0.21137
     0.41683
     0.54524
     0.62229
     0.62229
     0.63513
     0.71860
     0.84060
     0.88554
     0.77639
     0.47461
     0.71218
     0.73786
     0.96901
     1.73308
     2.16969
     1.86149
     1.12953
    -0.16746
    -0.46923
    -0.45639
    -1.61854
    -2.62017
    -1.76622
     0.35904
     0.29483
    -1.18193
    -1.65064
    -1.92032
    -1.70843
    -1.79190
    -1.56718
    -1.21404
    -0.66827
     0.17284
     0.38472
     0.37830
     0.81491
     0.89838
     1.20658
     1.12311
     0.89196
     0.97543
     0.63513
     0.69934
     0.55166
     0.68650
     0.71218
     0.43609
     0.00590
     0.07011
    -0.17388
     0.23063
     0.64155
     0.63513
     0.33978
     0.39115
     0.39757
     0.39757
     0.34620
     0.73144
     0.60303
     0.32694
     0.23063
     0.18568
     0.24347
     0.27557
     0.44251
     0.67366
     0.35904
     0.16000
     0.23705
     0.31410
     0.28841
     0.13432
    -0.28945
    -0.13535
     0.26915
     0.01874
     0.17284
     0.14716
    -0.02620
     0.21137
     0.09579
     0.10863
     0.09579
     0.30126
     0.12147
     0.15358
     0.39757
     0.33336
     0.24989
     0.11505
     0.26915
     0.12147
     0.03158
    -0.05831
     0.03158
     0.03801
    -0.02620
    -0.05831
    -0.17388
    -0.20598
    -0.12251
    -0.27019
    -0.36650
    -0.23809
    -0.23166
    -0.34082
     0.03158
     0.05085
    -0.22524
    -0.03262
    -0.17388
    -0.28303
    -0.43713
    -0.64901
    -0.29587
     0.02516
     0.12790
     0.07011
    -0.45639
    -0.35366
    -0.29587
    -0.20598
     0.03158
    -0.23809
    -0.44997
    -0.29587
     0.05085
     0.05727
     0.00590
    -0.27019
    -0.51418
    -0.69396
    -0.28303
    -0.28303
    -0.22524
    -0.30871
    -0.24451
    -0.69396
    -0.44355
    -0.40502
    -0.34082
    -0.07757
    -0.07115
    -0.28303
    -0.51418
    -0.57838
    -0.73890
    -0.53986
    -0.05831
     0.34620
     0.05727
     0.04443
     0.33978
     0.10863
     0.05085
    -0.29587
    -0.64901
    -0.08399
    -0.16104
    -0.79669
    -0.86732
    -0.52060
    -0.30229
     0.21779
    -0.28303
    -0.21240
    -0.27661
    -0.42429
     0.09579
     0.33978
     0.51956
    -0.09683
    -1.31677
    -0.52060
    -0.07115
    -0.09041
     0.41683
     0.18568
    -0.60407
    -0.55270
    -1.02141
    -1.56075
    -1.77264
    -1.65064
    -1.33603
    -0.23166
    -0.23809
    -0.48207
    -0.68112
    -0.93794
    -0.53986
     0.26915
     0.80849
     0.82133
     0.53882
     0.55166
     1.00111
     0.99469
     0.98185
     0.78923
     0.22421
     0.15358
     0.25631
     0.28199
     0.33978
    -0.09041
    -0.55270
    -0.30229
     0.02516
     0.32694
    -0.17388
    -0.28945
    -0.46281
    -0.03904
    -0.03904
     0.15358
     0.12790
     0.17284
     0.28841
    -0.03262
     0.17926
    -0.32156
    -0.61049
    -0.28945
     0.08937
    -0.18030
    -0.18672
    -0.40502
    -0.37934
    -0.28945
    -0.03262
    -0.28303
    -0.02620
    -0.00694
    -0.23166
    -0.30871
    -0.09683
     0.18568
     0.17284
     0.49388
     0.53240
     0.37188
     0.14716
     0.01232
    -0.16104
    -0.07115
     0.26273
     0.25631
    -0.01336
    -0.16746
    -0.05831
    -0.31513
    -0.03904
     0.12147
    -0.14177
    -0.21882
    -0.16746
     0.19852
     0.02516
    -0.28303
    -0.18672
     0.05727
     0.24347
     0.03158
    -0.22524
    -0.16746
    -0.14820
    -0.05188
    -0.12893
    -0.00694
    -0.17388
    -0.35366
    -0.07115
     0.10221
     0.01232
    -0.41787
    -0.70038
    -0.49491
    -0.27661
    -0.03262
    -0.08399
    -0.24451
    -0.15462
    -0.34082
    -0.15462
    -0.06473
     0.07011
    -0.25735
    -0.05831
     0.07653
     0.21137
    -0.11609
    -0.10325
     0.00590
    -0.17388
     0.16000
     0.32052
     0.38472
    -0.23166
    -0.64901
    -0.72606
    -0.42429
     0.12790
     0.02516
    -0.17388
    -0.24451
    -0.12251
    -0.10325
    -0.29587
    -0.07757
    -0.25093
    -0.74532
    -0.57196
    -0.20598
     0.04443
     0.05727
     0.28199
     0.16642
     0.02516
     0.16642
    -0.01336
     0.48104
     0.48104
     0.14074
    -0.15462
    -0.12893
     0.33336
     0.60303
     0.30768
     0.17926
    -0.29587
    -0.23166
    -0.23166
    -0.62975
    -0.37292
    -0.85448
    -1.07278
    -0.38576
    -0.48849
    -0.61691
    -0.75816
    -0.73890
    -0.48849
    -0.27019
    -0.32798
    -0.44355
    -0.60407
    -0.34724
    -0.48207
    -0.47565
    -0.04546
    -0.23166
    -0.57838
    -0.34082
    -0.39860
    -0.50134
    -0.59765
    -0.98931
    -1.32319
    -0.83521
    -0.59123
    -0.63617
    -0.54628
    -0.53344
    -0.82237
    -0.86732
    -0.63617
    -0.38576
    -0.54628
    -0.60407
    -0.50776
    -0.28945
    -0.30871
    -0.54628
    -0.59123
    -0.52702
    -0.52060
    -0.27019
    -0.12893
    -0.23166
    -0.34082
    -0.57838
    -0.44997
    -0.30871
    -0.52060
    -0.74532
    -0.75816
    -0.47565
    -0.34082
    -0.37292
    -0.45639
    -0.43071
    -0.44355
    -0.43071
    -0.54628
    -0.59123
    -0.61049
    -0.70680
    -0.59123
    -0.30871
    -0.16746
    -0.34724
    -0.43713
    -0.39218
    -0.28945
    -0.21882
    -0.15462
    -0.41787
    -0.36650
    -0.22524
    -0.11609
    -0.17388
    -0.05188
    -0.25735
    -0.36008
    -0.27019
    -0.07115
    -0.19956
    -0.10325
    -0.19314
    -0.28303
    -0.18672
    -0.25735
    -0.28303
    -0.18672
    -0.16746
    -0.00694
    -0.07115
    -0.19314
    -0.21882
    -0.37292
    -0.21882
     0.23063
    -0.10967
    -0.32156
    -0.31513
    -0.15462
    -0.00052
    -0.12251
    -0.47565
    -0.39218
    -0.35366
    -0.21882
    -0.13535
    -0.00694
    -0.47565
    -0.53986
    -0.40502
     0.02516
    -0.00694
    -0.25093
    -0.22524
    -0.10325
    -0.12893
     0.15358
     0.50672
     0.42967
     0.52598
     0.73786
     0.75713
     1.12953
     0.78281
     0.38472
     0.24989
     0.62871
     0.65439
     0.42325
     0.38472
     0.36546
     0.20494
     0.49388
     0.19210
    -0.19956
    -0.32798
    -0.16746
    -0.36650
    -0.09041
     0.14074
    -0.43071
    -0.33440
    -0.00052
    -0.02620
    -0.26377
     0.01232
    -0.09041
    -0.23166
    -0.55912
    -0.60407
    -0.62975
    -0.93152
    -0.59765
    -0.48207
    -0.75816
    -0.78385
    -1.06636
    -1.22688
    -1.26540
    -0.91226
    -0.91226
    -1.12415
    -0.87374
    -1.10488
    -0.95079
    -0.88658
    -0.32156
    -0.62333
    -0.79027
    -0.33440
    -0.30229
    -0.25093
    -0.35366
    -0.45639
    -0.32798
    -0.25735
     0.07011
     0.36546
     0.18568
     0.02516
     0.17284
    -0.05831
     0.15358
     0.21779
     0.05727
     0.11505
     0.10221
    -0.02620
     0.08937
     0.04443
    -0.16746
     0.06369
     0.16642
    -0.02620
    -0.10967
    -0.32156
    -0.35366
    -0.22524
    -0.36008
    -0.37292
    -0.36008
    -0.27019
    -0.43071
    -0.45639
    -0.20598
    -0.18030
    -0.51418
    -0.50134
    -0.22524
    -0.34724
    -0.29587
    -0.32156
    -0.22524
    -0.37934
    -0.21882
    -0.20598
     0.00590
    -0.28303
    -0.05831
    -0.07115
     0.02516
    -0.09041
    -0.15462
    -0.23809
     0.01232
     0.03801
     0.00590
     0.21779
     0.20494
     0.13432
    -0.03904
    -0.04546
     0.01232
    -0.19956
    -0.02620
    -0.02620
    -0.01336
    -0.04546
    -0.00052
    -0.22524
    -0.05831
    -0.14177
    -0.36650
    -0.17388
    -0.24451
    -0.12893
    -0.20598
    -0.39218
    -0.17388
    -0.15462
     0.21779
     0.10863
     0.08295
     0.04443
     0.03158
    -0.21240
    -0.35366
     0.00590
     0.12147
     0.41041
     0.37830
     0.35904
     0.11505
     0.19210
     0.69934
     0.71218
     0.50672
     0.78923
     0.80849
     0.85344
     0.96259
     0.76355
     0.94333
     1.42488
     1.53403
     1.20016
     0.95617
     0.49388
     0.89196
     0.74429
     0.70576
     0.58377
     1.12311
     0.28841
    -0.09041
    -0.35366
     0.25631
     0.75071
    -0.16104
     0.21137
     0.19852
    -0.28945
    -0.73890
    -0.46281
    -0.29587
    -0.27661
    -0.35366
    -0.36008
    -0.52060
    -0.82879
    -0.84805
    -1.45160
    -1.19477
    -0.88016
    -1.22688
    -1.32319
    -1.31035
    -1.14341
    -0.91226
    -1.23330
    -1.27824
    -1.67633
    -1.71485
    -1.20761
    -0.77743
    -0.86090
    -1.04710
    -1.34245
    -1.31677
    -0.95721
    -0.88658
    -0.64901
    -0.14820
    -0.42429
    -0.67469
    -0.38576
    -0.37934
    -0.41787
    -0.05831
    -0.05831
     0.04443
     0.25631
     0.29483
     0.26273
     0.17284
    -0.04546
     0.11505
     0.11505
     0.23063
    -0.03262
    -0.10325
     0.16642
    -0.18672
    -0.21240
    -0.22524
    -0.27661
    -0.14820
    -0.23809
    -0.25093
    -0.39218
    -0.34724
    -0.52702
    -0.34082
    -0.37292
    -0.16746
    -0.27019
    -0.35366
    -0.30229
    -0.12251
    -0.27661
    -0.30229
    -0.31513
    -0.08399
    -0.09041
    -0.19956
    -0.14177
    -0.25093
    -0.10325
     0.13432
     0.07653
     0.08295
     0.14074
    -0.18672
    -0.06473
     0.21779
     0.03158
     0.01232
     0.02516
     0.18568
     0.28199
     0.46177
     0.31410
     0.07653
     0.04443
     0.15358
     0.34620
     0.33336
     0.34620
    -0.29587
    -0.23809
    -0.05831
     0.24347
     0.17284
    -0.22524
    -0.45639
    -0.03904
    -0.07757
     0.12147
    -0.18030
    -0.21240
    -0.14177
    -0.05188
     0.15358
     0.14716
     0.08295
    -0.00052
     0.29483
     0.26915
     0.08937
    -0.21882
    -0.26377
     0.44893
     0.84060
     0.81491
     0.73144
     0.39757
     0.19210
     0.57093
     0.49388
     0.53882
     0.89196
     0.28841
     0.01232
     0.46177
     0.44251
     0.43609
     0.29483
     0.53240
     0.60303
    -0.39860
    -1.17551
    -1.49655
    -0.91226
    -0.37292
     0.19210
    -0.28945
    -0.31513
    -0.78385
    -0.50776
    -0.61049
    -0.37292
     0.23063
     0.66082
     0.21779
    -1.20761
    -0.46281
    -0.00694
     0.50672
     0.42325
     0.07653
    -0.38576
    -0.48849
    -0.44997
    -0.68112
    -0.76459
    -0.37934
    -0.39218
    -0.44355
    -0.80953
    -1.18193
    -0.62333
    -0.54628
    -0.09041
    -0.32156
    -0.21240
    -0.30871
    -0.34724
    -0.44997
     0.20494
     0.18568
    -0.28945
    -0.37292
     0.10221
     0.55166
     0.12147
    -0.07757
     0.28199
     0.41683
     0.08295
    -0.07115
    -0.06473
     0.03801
    -0.07115
     0.05085
     0.16642
     0.15358
    -0.34082
    -0.53344
    -0.21882
    -0.18030
    -0.26377
    -0.35366
    -0.54628
    -0.49491
    -0.50134
    -0.26377
    -0.43071
    -0.52060
    -0.62333
    -0.52702
    -0.37292
    -0.16104
    -0.41145
    -0.62333
    -0.40502
    -0.30229
    -0.29587
    -0.42429
    -0.34082
    -0.14820
    -0.32798
    -0.27019
    -0.32156
    -0.32156
    -0.46923
    -0.37934
    -0.14820
     0.20494
    -0.11609
    -0.45639
    -0.14820
     0.00590
    -0.03262
    -0.20598
    -0.21240
    -0.07757
    -0.10967
     0.12790
     0.17284
    -0.08399
    -0.13535
    -0.05831
     0.05085
     0.26915
     0.19852
    -0.09041
    -0.08399
     0.02516
     0.24989
     0.21779
    -0.03262
    -0.11609
     0.08295
     0.15358
     0.23063
     0.10863
    -0.27661
    -0.05188
    -0.03262
     0.34620
     0.29483
    -0.01978
    -0.35366
    -0.04546
     0.19210
     0.46819
     0.08937
    -0.01336
    -0.05831
    -0.16746
     0.07011
     0.51956
     0.49388
     0.57735
     0.75713
     0.62229
     0.92407
     1.16805
     1.28363
     1.06532
     1.03322
     1.21300
     1.21300
     0.20494
    -1.22046
    -0.30229
     0.62871
     0.49388
     0.34620
    -0.53986
    -0.60407
    -1.32319
    -1.51581
    -1.57360
    -0.71322
    -0.48849
    -0.84805
    -0.83521
    -0.81595
    -0.39218
    -0.16746
    -0.44997
    -0.50134
    -0.27019
    -0.45639
     0.15358
    -0.03262
    -0.39860
     0.01874
    -0.33440
    -0.66185
    -0.25735
    -0.10967
    -0.00052
    -0.07757
    -0.25093
    -0.09683
     0.30126
     0.30126
     0.28841
     0.18568
     0.49388
     0.24347
    -0.02620
     0.35904
     0.42325
     0.42325
    -0.02620
    -0.23166
     0.48104
     0.46177
     0.09579
    -0.44355
    -0.28945
     0.03801
     0.40399
     0.34620
     0.26273
     0.24989
     0.07653
     0.08295
     0.33336
     0.26915
     0.35262
     0.50672
     0.27557
     0.61587
     0.48746
     0.53882
     0.34620
     0.33978
     0.50672
     0.57735
     0.53240
     0.44893
     0.37830
     0.22421
     0.45535
     0.54524
     0.37188
     0.24989
     0.21779
     0.23063
     0.10863
    -0.07115
    -0.34082
    -0.25735
    -0.44997
    -0.51418
    -0.30229
    -0.34082
    -0.48849
    -0.83521
    -0.73248
    -0.56554
    -0.63617
    -0.65543
    -0.63617
    -0.57838
    -0.50776
    -0.44997
    -0.16104
     0.07653
    -0.01978
    -0.07115
     0.03158
     0.26915
     0.47461
     0.46819
     0.51314
     0.79565
     0.82775
     0.74429
     1.02038
     1.08458
     1.09100
     0.95617
     0.96901
     1.10385
     1.16163
     1.11669
     1.02680
     0.98185
     1.01396
     0.87270
     0.93049
     1.07816
     0.90480
     0.58377
     0.73144
     0.67366
     0.73786
     0.84702
     1.35425
     1.86149
     2.31736
     2.65766
     2.85670
     2.57419
     2.33020
     1.66887
     1.51477
    -0.53986
    -3.37140
    -4.77112
    -3.14025
    -1.45802
     0.95617
     1.61108
    -0.24451
    -3.15951
    -7.46782
    -8.72628
    -6.77438
    -2.45966
    -1.56718
    -2.31840
    -2.04231
    -2.24777
    -1.43234
    -2.01021
    -1.84327
    -0.24451
     0.27557
    -0.34724
    -0.57838
    -0.72606
    -0.48849
    -0.04546
     0.26915
     0.19210
     0.16000
     0.28199
     0.35904
     0.60945
     0.70576
     0.51956
     0.73144
     1.02038
     0.57735
     0.47461
     0.62229
     0.71860
     0.27557
     0.02516
     0.90480
     1.17447
     1.09742
     1.15521
     0.85344
     0.46819
     0.66082
     0.62229
     0.92407
     0.94333
     0.99469
     1.13595
     0.91122
     0.72502
     0.92407
     1.08458
     1.06532
     0.89196
     0.78923
     0.80207
     0.73786
     0.70576
     0.66724
     0.73786
     0.44893
     0.47461
     0.57093
     0.62871
     0.29483
     0.14074
     0.24347
     0.35262
     0.39757
     0.24347
     0.03801
     0.12147
     0.22421
    -0.03904
     0.03158
     0.28841
     0.17926
     0.14716
     0.29483
     0.17926
     0.08937
     0.22421
     0.24347
     0.35262
     0.13432
     0.08295
     0.10221
     0.20494
     0.14716
     0.25631
     0.17284
     0.21779
     0.27557
     0.25631
     0.36546
     0.24989
     0.16000
    -0.00052
     0.21137
     0.34620
     0.37830
     0.33336
     0.05727
     0.07653
     0.12147
     0.24347
     0.16642
     0.17926
     0.16642
    -0.01978
     0.13432
     0.24347
     0.19852
     0.04443
    -0.23166
    -0.07757
     0.15358
     0.19852
    -0.00694
    -0.16746
    -0.25093
    -0.27661
    -0.31513
    -0.15462
    -0.27019
    -0.45639
    -0.54628
    -0.37292
    -0.37292
    -0.59765
    -0.74532
    -0.64901
    -0.53344
    -0.38576
    -0.39860
    -0.30871
     0.33336
     1.43772
     2.39441
     3.06859
     4.16653
     4.12159
     3.47951
     1.42488
    -2.25419
    -2.75501
    -1.44518
    -1.09846
    -2.01021
    -2.03589
     0.07653
    -1.39382
    -3.96853
    -3.40350
    -3.89148
    -8.01358
    -8.02642
    -5.83054
    -5.83696
    -4.01989
    -1.83043
    -1.04710
    -1.84327
    -2.60733
    -2.39545
    -0.67469
    -0.33440
    -0.75174
    -0.68754
    -0.71322
    -0.46923
    -0.44355
    -0.11609
     0.37830
     0.53240
     0.46819
     0.66082
     0.39115
     0.37188
     0.10221
     0.12790
     0.27557
     0.09579
     0.21779
     0.30126
     0.19210
    -0.29587
     0.10221
     0.16000
     0.08937
    -0.10325
     0.12790
     0.36546
     0.57093
     0.53882
     0.34620
     0.26273
     0.47461
     0.98185
     1.11669
     0.84702
     0.55808
     0.54524
     0.50030
     0.62229
     0.71218
     0.14716
    -0.49491
    -0.45639
     0.54524
     0.27557
     0.57093
    -0.09041
    -0.13535
    -0.13535
    -0.01336
    -0.05188
    -0.12893
    -0.01978
    -0.07757
     0.12147
     0.42325
     0.31410
     0.15358
     0.08295
     0.11505
     0.16000
    -0.00052
    -0.18030
    -0.08399
    -0.03904
     0.14074
     0.06369
    -0.00694
    -0.14177
    -0.13535
    -0.23166
    -0.09041
    -0.03262
    -0.21240
    -0.09683
    -0.03904
    -0.00694
    -0.09041
    -0.22524
    -0.21882
    -0.07115
    -0.07757
    -0.06473
    -0.10967
    -0.14820
    -0.25093
    -0.13535
    -0.06473
    -0.00052
    -0.10967
    -0.30229
     0.00590
     0.13432
     0.10221
     0.00590
    -0.10967
     0.05727
     0.11505
     0.22421
     0.12790
     0.17926
    -0.01336
     0.16000
     0.16000
     0.32052
     0.04443
    -0.12893
     0.05727
     0.08295
     0.21779
     0.06369
    -0.07757
    -0.15462
     0.17284
     0.21779
     0.28841
     0.17284
     0.24989
     0.39757
     0.59661
     1.04606
     1.23868
     0.87270
     0.10863
     0.44251
     1.31573
     1.86149
     1.30931
    -0.19956
    -0.93152
    -0.97005
    -0.83521
    -1.72127
    -1.74696
    -1.14983
    -1.02141
    -0.23809
    -1.38740
    -3.87864
    -4.19325
    -0.89942
    -0.68754
    -3.94926
    -4.08410
    -1.92032
    -1.08562
    -0.67469
    -1.04710
    -1.39382
    -1.79190
    -1.28466
    -0.64901
    -0.48849
    -0.44997
    -0.69396
    -0.64901
    -0.47565
    -0.15462
    -0.07757
     0.09579
     0.25631
     0.25631
     0.55808
     0.67366
     0.23063
     0.08295
     0.18568
     0.21137
     0.05727
     0.43609
     0.16642
     0.02516
     0.21137
     0.03158
     0.06369
     0.07011
     0.11505
     0.18568
     0.31410
     0.51956
     0.41041
     0.33336
     0.08295
     0.14074
     0.37830
     0.96259
     0.82775
     0.71218
     0.58377
     0.62229
     0.81491
     0.87270
     0.76997
     0.61587
     0.75713
     0.68008
     0.75071
     0.69934
     0.57093
     0.36546
     0.23063
     0.38472
     0.56450
     0.49388
     0.10863
     0.04443
    -0.03904
     0.27557
     0.19210
     0.09579
     0.10221
    -0.13535
    -0.82237
    -0.32156
     0.67366
     0.32052
     0.26915
    -0.19314
     0.12147
     0.16000
    -0.04546
     0.08295
     0.20494
     0.32052
     0.37830
     0.43609
     0.26915
     0.31410
     0.30126
     0.42967
     0.48104
     0.35904
     0.18568
     0.03158
     0.26273
     0.33978
     0.19852
     0.09579
     0.19210
     0.14074
     0.24989
     0.47461
     0.51314
     0.56450
     0.50672
     0.44893
     0.41683
     0.59661
     0.60303
     0.53882
     0.69292
     0.88554
     0.77639
     0.73786
     0.80207
     0.71218
     0.64797
     0.53240
     0.44893
     0.34620
     0.49388
     0.34620
     0.49388
     0.30768
     0.13432
     0.08295
     0.14074
     0.46177
     0.16000
     0.07011
     0.23063
     0.41041
     0.69934
     0.78281
     1.68813
     2.24673
     2.35589
     2.28526
     1.07174
     0.15358
    -0.97005
    -2.53028
    -2.47250
    -0.69396
     0.58377
     1.08458
    -0.12251
    -3.23014
    -2.88342
    -3.23014
    -2.89627
    -2.86416
    -3.28793
    -1.81758
    -2.74859
    -3.78233
    -1.75980
     0.26273
    -0.05831
    -0.32798
    -1.71485
    -2.60733
    -1.82400
    -0.86090
    -0.66185
    -0.28945
     0.01232
     0.10221
    -0.94437
    -1.31035
    -0.66185
    -0.20598
    -0.16104
     0.33978
     0.67366
     1.08458
     0.97543
     0.60945
     0.30126
     0.21137
     0.27557
     0.71218
     1.00753
     1.37352
     1.30931
     1.02680
     0.95617
     0.45535
     0.63513
     0.95617
     1.00111
     0.69292
     0.99469
     1.10385
     1.17447
     1.03322
     1.16163
     1.16805
     0.98827
     0.80849
     0.94333
     1.15521
     0.93691
     0.98827
     1.05890
     0.93691
     0.69934
     0.31410
     0.49388
     0.60945
     0.58377
     0.64155
     0.47461
     0.35904
     0.30126
     0.08295
     0.07653
     0.10863
     0.10863
     0.29483
     0.40399
     0.32052
     0.14716
     0.12147
     0.17284
     0.32694
     0.37188
     0.37830
     0.41683
     0.25631
     0.19210
     0.37830
     0.48746
     0.46819
     0.31410
     0.31410
     0.23063
     0.36546
     0.31410
     0.14074
     0.25631
     0.14716
     0.19210
     0.30126
     0.41683
     0.19852
     0.26273
     0.12147
     0.15358
     0.34620
     0.13432
     0.03801
     0.17284
     0.24347
     0.42967
     0.24347
     0.19852
     0.45535
     0.41683
     0.28199
     0.35262
     0.33978
     0.42967
     0.30126
     0.24989
     0.57735
     0.73786
     0.59661
     0.46177
     0.38472
     0.41683
     0.43609
     0.57735
     0.71860
     0.42325
    -0.14820
     0.31410
     0.19210
     0.42325
     0.17284
     0.21137
     0.04443
     0.25631
     0.32694
     0.21137
     0.35262
     0.72502
     0.93049
     1.25794
     1.32215
     0.53240
     0.20494
     0.28841
    -0.62975
    -1.52865
    -1.83685
    -0.86090
     0.23063
    -0.94437
    -2.33124
    -2.75501
    -3.40350
    -2.56239
    -1.86253
    -2.17072
    -2.57523
    -2.13220
    -2.33124
    -3.64107
    -2.14504
    -0.83521
    -0.34082
    -1.27182
    -1.41950
    -1.62496
    -1.94600
    -1.10488
    -0.00052
    -0.55270
    -0.47565
    -0.61691
    -0.92510
    -1.09204
    -1.23972
    -0.99573
    -0.39860
     0.26915
     0.44893
     0.51314
     0.24989
     0.03158
     0.16000
     0.20494
     0.23705
     0.23063
     0.59661
     0.69292
     0.80849
     0.76355
     0.79565
     0.62871
     0.95617
     0.98827
     0.98185
     0.91764
     0.62871
     1.10385
     1.29005
     1.34141
     1.41204
     0.93691
     0.82133
     0.80207
     0.86628
     1.08458
     1.23868
     0.98827
     0.87270
     0.80207
     0.83418
     0.98827
     1.11669
     0.71218
     0.76355
     0.82133
     0.62229
     0.76997
     0.73144
     0.45535
     0.44251
     0.42325
     0.76997
     0.52598
     0.27557
     0.48104
     0.50672
     0.53882
     0.20494
     0.23705
     0.30126
     0.71860
     0.64797
     0.65439
     0.61587
     0.60945
     0.68650
     0.57093
     0.78281
     0.68650
     0.47461
     0.57093
     0.67366
     0.82133
     0.73786
     0.51956
     0.60303
     0.68008
     1.02680
     0.70576
     0.53882
     0.46177
     0.72502
     0.69934
     0.91764
     0.73144
     0.55166
     0.56450
     0.71860
     0.75071
     0.64797
     0.35262
     0.36546
     0.60945
     0.64797
     0.71860
     0.43609
     0.24989
     0.41683
     0.42967
     0.49388
     0.60945
     0.43609
     0.07653
     0.31410
     0.32052
     0.28841
     0.24989
     0.17926
     0.09579
     0.25631
     0.16642
     0.16642
    -0.03904
    -0.12251
     0.16000
     0.34620
     0.54524
     0.46819
     0.41041
     0.62871
     0.98827
     1.37352
     1.23226
     1.02680
     0.78281
     1.05890
     0.73786
     0.18568
    -0.17388
    -0.71322
    -1.44518
    -0.88658
    -1.11130
    -1.40666
    -1.72769
    -1.77906
    -1.86253
    -2.58165
    -2.50460
    -4.10978
    -5.36824
    -4.84174
    -2.45324
    -1.74053
    -1.75338
    -1.03426
    -1.49655
    -1.65707
    -1.52223
    -1.87537
    -1.82400
    -0.80953
     0.14716
     0.69934
     0.51314
     0.49388
     0.08295
     0.01874
     0.64797
     0.76997
     1.03964
     1.21300
     0.91122
     0.80207
     0.53240
     0.60945
     0.69292
     0.69292
     1.16163
     0.80849
     1.02038
     0.93049
     0.87270
     1.02680
     1.08458
     1.18731
     1.04606
     0.86628
     0.85986
     0.60303
     0.85986
     1.21942
     1.11669
     0.83418
     0.80849
     1.02680
     1.07816
     0.89838
     0.54524
     0.73144
     0.86628
     1.09742
     0.82775
     0.80849
     0.60303
     0.51956
     0.30768
     0.73786
     0.64155
     0.55808
     0.26273
     0.42967
     0.51956
     0.55166
     0.41041
     0.31410
     0.22421
     0.35262
     0.42967
     0.65439
     0.23705
     0.25631
     0.28199
     0.46819
     0.53240
     0.46819
     0.26915
     0.44893
     0.39757
     0.39115
     0.28841
     0.24347
     0.21137
     0.30126
     0.38472
     0.31410
     0.27557
     0.16000
     0.00590
     0.10863
     0.26915
     0.19852
    -0.00694
     0.01874
     0.03158
     0.24347
     0.21779
     0.05727
     0.09579
     0.12147
     0.28199
     0.35262
     0.14074
     0.19852
     0.23063
     0.12790
     0.58377
     0.53882
     0.28199
     0.35904
     0.33336
     0.68008
     0.46177
     0.51314
     0.37188
     0.35262
     0.35904
     0.46819
     0.61587
     0.42325
     0.17284
     0.10863
     0.30126
     0.38472
     0.26273
     0.08295
     0.19852
     0.44251
     0.89196
     1.48267
     1.97706
     1.83581
     2.92091
     3.05575
     3.10069
     2.44578
     1.02680
     0.39115
     0.14716
     0.03158
     0.03158
     0.51314
    -1.20119
    -1.51581
    -0.41787
    -1.09204
    -3.06320
    -4.90595
    -5.14994
    -4.59134
    -3.02468
    -3.02468
    -3.39708
    -3.60254
    -4.63628
    -1.63780
    -0.21240
    -1.02141
    -2.31840
    -2.69080
    -2.13220
    -0.32798
    -0.27661
    -0.25735
     0.09579
    -0.30871
    -0.41145
     0.07011
     0.13432
    -0.32156
    -0.66827
     0.06369
     0.19852
    -0.05188
    -0.04546
     0.69934
     0.35904
     0.29483
     0.17926
    -0.18030
     0.10221
     0.59019
     0.69934
     0.50672
     0.11505
     0.20494
     0.28199
     0.73144
     1.02038
     0.78281
     0.37188
     0.38472
     0.46819
     0.57093
     0.71218
     0.38472
     0.40399
     0.11505
     0.24347
     0.66724
     0.55166
     0.48104
     0.57735
     0.43609
     0.64155
     0.70576
     0.55808
     0.62229
     0.34620
     0.31410
     0.31410
     0.34620
     0.28199
     0.30126
     0.30768
     0.40399
     0.31410
     0.33336
     0.23705
     0.01232
     0.25631
     0.42325
     0.26273
     0.42325
     0.16642
     0.17284
     0.14716
     0.38472
     0.28199
     0.26915
     0.21137
     0.24347
     0.28199
     0.41041
     0.32694
     0.12790
     0.23705
     0.25631
     0.27557
     0.37188
     0.35904
     0.30126
     0.25631
     0.12790
     0.23705
     0.28199
     0.46177
     0.33978
     0.33336
     0.19210
     0.21137
     0.26273
     0.32052
     0.31410
     0.21779
     0.07653
     0.21137
     0.17284
     0.09579
     0.01232
     0.06369
     0.27557
     0.28199
     0.16000
     0.03158
     0.16000
     0.10221
     0.11505
    -0.09041
     0.25631
     0.09579
     0.08295
     0.19852
     0.11505
     0.08937
    -0.03262
    -0.05831
    -0.00694
     0.01874
     0.05085
    -0.12893
    -0.14177
    -0.10967
    -0.10325
    -0.42429
    -0.21882
    -0.12251
    -0.14820
     0.05727
     0.10221
    -0.00694
    -0.66185
    -0.61049
     0.20494
    -0.01978
    -0.22524
    -0.27661
     0.42325
     0.86628
     1.43130
     1.41846
     0.64797
    -0.92510
    -0.68754
    -0.07115
    -1.18193
    -1.36171
     0.14074
     1.14237
     1.73950
    -0.27019
    -0.57838
    -2.06157
    -3.63465
    -4.50787
    -3.17236
    -0.48207
     0.17926
    -1.55433
    -2.47892
    -2.85132
    -1.28466
    -0.55912
    -1.47729
    -1.42592
    -1.49013
    -1.03426
    -0.91868
    -0.68754
    -0.36650
    -0.10967
     0.42967
     0.24989
    -0.35366
     0.19852
     0.46177
    -0.13535
    -0.00052
     0.18568
    -0.02620
    -0.37292
    -0.06473
     0.14074
     0.30126
     0.41041
     0.37830
     0.40399
     0.30126
     0.40399
     0.43609
     0.42325
     0.71860
     0.69934
     0.53882
     0.60945
     0.71218
     0.55166
     0.39757
     0.61587
     0.74429
     0.62871
     0.57093
     0.55166
     0.47461
     0.43609
     0.32052
     0.28199
     0.59019
     0.45535
     0.53240
     0.69292
     0.80207
     0.55166
     0.37188
     0.54524
     0.59661
     0.85344
     0.78281
     0.68008
     0.48104
     0.66724
     0.75071
     0.58377
     0.66724
     0.48746
     0.37830
     0.64155
     0.59019
     0.56450
     0.36546
     0.31410
     0.48104
     0.55166
     0.59019
     0.38472
     0.33978
     0.35904
     0.50672
     0.25631
     0.55808
     0.40399
     0.29483
     0.34620
     0.60303
     0.53240
     0.51314
     0.26915
     0.35262
     0.50672
     0.59019
     0.57093
     0.55166
     0.55808
     0.59019
     0.73144
     0.75071
     0.85986
     0.51956
     0.61587
     0.77639
     0.86628
     0.69934
     0.59661
     0.57093
     0.57093
     0.67366
     0.62871
     0.54524
     0.27557
     0.25631
     0.31410
     0.27557
     0.38472
     0.10221
     0.01874
     0.32694
     0.42325
     0.53240
     0.32694
    -0.25093
    -0.14177
    -0.27661
    -0.50134
    -1.12415
    -0.70038
    -0.79027
    -1.47086
    -2.00378
    -1.36813
    -0.27661
    -0.76459
    -1.05352
    -1.46444
    -2.17072
    -2.25419
    -2.21567
    -2.58807
    -2.66512
    -2.52386
    -0.86090
     0.54524
     0.19852
     0.23705
    -0.18030
    -0.30871
     0.28199
    -1.15625
    -1.79832
    -0.81595
    -0.26377
     0.33978
     0.07653
     1.24510
     1.30931
    -0.28945
    -1.79190
    -1.38740
    -0.86732
    -0.77101
    -0.52060
    -1.02783
    -0.97647
    -0.71322
    -1.05994
    -0.53986
    -0.19956
    -0.32798
    -0.50134
    -0.21882
     0.19852
     0.41683
     0.61587
     0.50030
     0.20494
    -0.39218
    -0.17388
     0.39115
     1.30289
     1.14879
     0.71860
     0.83418
     1.25152
     1.22584
     1.11027
     0.73144
     0.74429
     1.09742
     1.57898
     1.37994
     1.19374
     1.37994
     1.03322
     0.76997
     1.02680
     1.14879
     0.63513
     0.63513
     0.60945
     0.76355
     0.71218
     0.41041
     0.44251
     0.35904
     0.68650
     0.65439
     0.37830
     0.35904
     0.47461
     0.42325
     0.69934
     0.81491
     0.49388
     0.64155
     0.63513
     0.80207
     0.64797
     0.53240
     0.60945
     0.48746
     0.60945
     0.70576
     0.87270
     0.53240
     0.47461
     0.53240
     0.54524
     0.67366
     0.71218
     0.43609
     0.48104
     0.78923
     0.67366
     0.63513
     0.55808
     0.56450
     0.68650
     0.84702
     0.69934
     0.60945
     0.62871
     0.61587
     0.59661
     1.02038
     0.78923
     0.48746
     0.60303
     0.71218
     0.91122
     0.80849
     0.69292
     0.62229
     0.52598
     0.75071
     0.65439
     0.70576
     0.42325
     0.33336
     0.39115
     0.62871
     0.64797
     0.30768
     0.14074
     0.13432
     0.28199
     0.41683
     0.23063
     0.02516
     0.00590
     0.03158
     0.06369
     0.04443
    -0.05831
    -0.43071
    -0.48849
    -0.27019
     0.03158
    -0.22524
    -0.05831
     0.33978
     0.46819
     0.79565
     0.75713
     0.98185
     0.86628
     0.27557
     0.76355
     0.41683
    -0.34082
    -0.96363
    -1.95242
    -2.90269
    -3.39708
    -1.45160
     2.36873
    -0.04546
    -2.40187
    -1.12415
    -3.06962
    -5.92685
    -7.14036
    -4.25746
     0.08295
     1.14237
     0.76355
    -1.34245
    -2.63302
    -2.58807
    -1.83043
    -0.38576
    -0.53986
    -0.04546
    -0.11609
    -0.66827
    -0.36008
     0.47461
     0.24347
     0.14716
     0.79565
     0.93049
     0.73786
     0.69292
     0.42967
     0.42325
     0.78923
     0.87270
     1.16805
     0.60303
     0.68650
     0.73144
     0.63513
     0.64797
     0.57093
     0.69934
     0.62871
     0.65439
     0.65439
     0.67366
     0.55808
     0.79565
     0.84060
     1.07174
     0.89838
     0.79565
     0.78281
     0.82775
     0.76355
     0.79565
     1.07816
     0.75071
     0.82775
     0.89838
     1.00111
     0.33336
     0.07653
     0.91764
     0.65439
     0.79565
     0.84702
     0.29483
     0.15358
     0.28199
     0.30126
     0.43609
     0.42967
     0.44251
     0.28841
     0.30768
     0.29483
     0.38472
     0.45535
     0.37830
     0.17926
     0.46819
     0.49388
     0.46177
     0.39115
     0.37830
     0.44251
     0.40399
     0.41041
     0.59019
     0.37188
     0.30768
     0.39115
     0.55808
     0.46819
     0.39115
     0.14716
     0.46177
     0.60303
     0.49388
     0.38472
     0.33336
     0.47461
     0.45535
     0.45535
     0.43609
     0.48104
     0.59019
     0.66082
     0.66082
     0.66082
     0.62229
     0.64797
     0.68650
     1.29647
     1.82939
     2.55493
     3.40246
     4.01885
     4.19221
     3.29973
     3.34468
     3.89044
     3.17132
     3.01080
     2.04127
     0.91764
    -0.19956
     0.07653
    -0.41145
    -0.44997
    -0.23166
    -0.47565
    -1.50297
    -2.51102
    -3.61539
    -3.57686
    -2.44039
    -2.03589
    -2.10652
    -1.55433
    -1.11772
    -1.42592
    -1.80474
    -0.85448
    -0.56554
    -0.10967
    -0.82237
    -1.69559
    -2.18356
    -2.51102
    -3.12741
    -3.06320
    -3.77590
    -4.62986
    -2.86416
    -1.18835
    -0.91868
    -1.66991
    -2.24135
    -2.17072
    -1.64422
    -0.91868
    -0.74532
    -1.63780
    -0.73890
     0.53240
     0.82133
     0.99469
     0.89196
     0.60303
     0.37830
     0.13432
     0.05085
     0.22421
     0.46177
     0.21137
    -0.05831
    -0.11609
     0.55166
     0.53882
     0.11505
    -0.10325
    -0.34724
    -0.43071
    -0.38576
    -0.43713
    -0.23809
    -0.36008
    -0.12251
    -0.12893
     0.11505
     0.26915
     0.45535
     0.42967
     0.54524
     0.55166
     0.63513
     0.95617
     1.21300
     1.43130
     1.44414
     1.54045
     1.39278
     1.34783
     1.36067
     0.94333
     1.11027
     1.09742
     1.10385
     0.94975
     0.85344
     0.86628
     0.85986
     0.89838
     0.88554
     0.81491
     0.79565
     0.73144
     0.74429
     1.00753
     1.00753
     0.76997
     0.66724
     0.88554
     0.96259
     0.39757
    -0.18672
     0.71218
     0.81491
     0.85986
     0.62229
     0.35262
     0.08295
    -0.03904
    -0.07757
     0.30126
     0.66724
     0.47461
     0.08937
    -0.01978
    -0.06473
     0.05085
     0.08937
     0.31410
    -0.00694
    -0.32798
    -0.06473
     0.03158
    -0.09041
    -0.18030
    -0.30229
    -0.12893
    -0.03262
     0.08295
    -0.05188
     0.83418
     2.32378
     4.91776
     7.15859
     7.87129
     5.07185
     0.96901
    -0.12251
     0.40399
    -0.95721
    -2.35050
    -0.65543
     2.61272
     1.14879
     0.14716
    -2.32482
    -3.22372
    -4.61060
    -5.18846
    -6.14515
    -4.90595
    -4.00705
    -3.21730
    -2.25419
    -0.76459
    -0.27019
    -0.17388
     0.46819
     0.89838
     0.73786
     0.50030
     0.07653
    -0.08399
     0.19852
     0.18568
    -0.16746
    -0.19956
    -0.34082
    -0.79027
    -1.27824
    -0.99573
    -1.17551
    -2.15146
    -2.51744
    -2.11936
    -2.07441
    -1.29751
    -0.92510
    -1.54149
    -1.81116
    -1.77264
    -1.50939
    -1.09204
     0.19210
    -0.82237
    -1.79832
    -0.84163
     0.66724
     0.39115
     0.44251
     0.27557
     0.51956
     0.53882
     0.32052
     0.08295
    -0.02620
    -0.13535
     0.01232
     0.03801
     0.16642
     0.20494
    -0.07115
     0.13432
     0.14716
     0.09579
     0.20494
    -0.01336
    -0.21882
    -0.10325
    -0.27019
    -0.23166
    -0.46281
    -0.68112
    -0.91868
    -0.63617
    -0.39218
    -0.16746
    -0.39860
    -0.64901
    -0.33440
    -0.14820
    -0.00694
    -0.30871
    -0.11609
     0.20494
     0.61587
     0.84702
     0.75713
     0.57735
     0.71218
     0.85986
     0.98827
     1.05248
     0.78923
     0.66724
     0.91122
     0.82775
     0.85986
     0.64155
     0.60303
     0.71218
     0.76355
     0.84060
     0.64797
     0.50030
     0.54524
     0.59019
     0.56450
     0.85986
     0.81491
     0.47461
     0.53882
     0.50672
     0.66724
     0.58377
     0.33978
     0.47461
     0.33978
     0.55166
     0.77639
     0.78281
     0.78923
     1.09742
     0.50030
     0.17284
     0.22421
     0.10863
     0.10863
     0.35262
     0.33336
     0.19210
    -0.07115
    -0.09683
    -0.05188
     0.09579
     0.48104
     0.46819
     0.87912
     1.63677
     2.19537
     2.68976
     3.86476
     4.28852
     3.12637
     2.18895
     0.76997
     1.04606
     1.16163
     0.59019
    -1.24614
    -1.49655
    -0.31513
    -1.56075
    -1.88821
    -0.86732
    -1.75338
    -4.34735
    -4.21251
    -3.87864
    -3.17878
    -2.74859
    -2.36977
    -0.49491
    -0.59765
    -0.90584
    -0.80311
    -1.27182
    -1.70201
    -1.47729
    -0.88658
    -0.17388
    -0.58480
    -0.74532
    -1.97168
    -1.85611
    -1.18835
    -0.72606
    -0.75816
    -0.45639
    -0.27661
    -0.68112
    -0.56554
    -0.06473
     0.36546
     0.76355
     0.52598
     0.33336
    -0.14820
    -0.45639
     0.09579
     0.39115
    -0.00694
    -0.01336
    -0.00694
     0.00590
     0.14716
    -0.06473
     0.01874
     0.14716
     0.28841
     0.05727
    -0.39218
    -0.45639
    -0.17388
    -0.01978
    -0.05831
     0.43609
     0.31410
    -0.25093
    -0.43071
    -0.50134
    -0.43713
    -0.28303
    -0.33440
     0.03158
     0.00590
    -0.12251
     0.06369
     0.24989
     0.10863
    -0.31513
    -0.71964
     0.09579
     0.77639
     0.33336
     0.35904
     0.23705
     0.26915
     0.66724
     0.42325
     0.55166
     0.60945
     1.00111
     0.97543
     0.86628
     1.06532
     0.70576
     0.64155
     1.15521
     1.22584
     1.05890
     0.96259
     0.77639
     0.70576
     0.78923
     0.79565
     0.50030
     0.46177
     0.63513
     0.36546
     0.53240
     0.43609
     0.58377
     0.32694
     0.31410
     0.57093
     0.41041
     0.07653
     0.40399
     0.36546
     0.48746
     0.55166
     0.57735
     0.57735
     0.60945
     0.57735
     0.53882
     0.46177
     0.41683
     0.51314
     0.32694
     0.60945
     0.69934
     0.48746
     0.35262
     0.42325
     0.51314
     0.41041
     0.23705
     0.18568
     0.28841
     0.31410
     0.53882
     0.25631
     0.37188
     0.23705
     0.08295
     0.46819
     0.56450
     0.62871
     0.66082
     0.72502
     1.03964
     1.43772
     2.04127
     2.61272
     2.50998
     2.52283
     2.31094
     3.11353
     3.30615
     3.10069
     1.32215
    -0.48207
    -1.58644
    -1.41308
     1.36067
     2.10548
     1.29647
    -0.63617
    -2.29914
    -3.46771
    -4.01989
    -3.39066
    -2.48534
     0.00590
    -0.04546
    -1.04710
    -1.96526
    -2.44681
    -2.83206
    -1.80474
    -0.98289
    -0.08399
    -0.32156
    -1.07920
    -1.08562
    -0.51418
     0.07011
    -0.58480
    -1.15625
    -1.12415
    -1.30393
    -0.20598
     0.15358
    -0.55270
    -0.03262
     0.27557
     0.07653
     0.23705
     0.28841
    -0.14820
    -0.55270
    -0.00694
     0.23705
    -0.49491
    -0.82879
    -1.38740
    -1.59286
    -0.58480
     0.26273
    -0.25093
    -0.61049
    -0.72606
    -0.58480
    -0.58480
    -0.73890
    -0.84805
    -0.36008
    -0.14820
    -0.02620
     0.22421
     0.22421
     0.24347
     0.42325
     0.71218
     0.71218
     0.48104
     0.30126
     0.51956
     0.42967
     0.39757
     0.64797
     0.62871
     0.89196
     0.68650
     0.58377
     0.48104
     0.38472
     0.50672
     0.66082
     0.59661
     0.53240
     0.53240
     0.42325
     0.74429
     0.73786
     0.64797
     0.73786
     0.62229
     0.72502
     0.67366
     0.62229
     0.64797
     0.59661
     0.46177
     0.21137
     0.48746
     0.66082
     0.69292
     0.31410
     0.33978
     0.29483
     0.13432
     0.50672
     0.59661
     0.41683
     0.19852
     0.15358
     0.24989
     0.46177
     0.39115
     0.19852
     0.18568
     0.48746
     0.32052
     0.20494
     0.19852
     0.24989
     0.29483
     0.35262
     0.65439
     0.21779
     0.14716
     0.17926
     0.51956
     0.53240
     0.39757
     0.43609
     0.33336
     0.24989
     0.41683
     0.44893
     0.21137
     0.44893
     0.53882
     0.36546
     0.46819
     0.37830
     0.39757
     0.14074
     0.24347
     0.41683
     0.44251
     0.41683
     0.20494
     0.29483
     0.50030
     0.46819
     0.41041
     0.73786
     0.64155
     0.71860
     1.17447
     1.56614
     1.95780
     2.15684
     1.98348
     2.13116
     2.24673
     3.11353
     3.32542
     2.85670
     1.41204
    -0.89942
    -1.77264
    -0.39218
     0.82775
     1.50835
     1.53403
     0.28841
    -0.89942
    -1.51581
    -3.36498
    -2.88342
    -2.66512
    -1.66349
    -2.26703
    -2.51744
    -1.83043
    -2.83848
    -2.08083
    -0.79027
    -0.53986
    -0.92510
    -1.64422
    -2.04231
    -1.81116
    -1.93958
    -2.26061
    -0.77101
    -0.32156
    -0.44997
    -0.59765
    -0.84163
    -0.04546
    -0.08399
    -0.07757
    -0.42429
    -0.20598
    -0.33440
    -0.84805
    -0.69396
    -0.53986
    -0.61049
    -0.75816
    -0.35366
    -0.05831
    -0.10967
    -0.43071
    -0.73248
    -0.74532
    -0.74532
    -0.44997
    -0.93152
    -0.38576
    -0.36008
    -0.50776
    -0.21882
    -0.01978
     0.10221
    -0.49491
    -0.84805
    -0.52060
    -0.30871
     0.05085
    -0.10325
    -0.18672
    -0.09041
    -0.00052
     0.12147
     0.46177
     0.28841
     0.09579
     0.10863
     0.15358
     0.26273
     0.49388
     0.12147
     0.28199
     0.69934
     0.64155
     0.55808
     0.33336
     0.39757
     0.46819
     0.40399
     0.57093
     0.84060
     0.53882
     0.18568
     0.30126
     0.44251
     0.77639
     0.59019
     0.62229
     0.46177
     0.57735
     0.60303
     0.56450
     0.45535
     0.34620
     0.52598
     0.50672
     0.55808
     0.54524
     0.33978
     0.41041
     0.51314
     0.60303
     0.39757
     0.13432
     0.12147
     0.21137
     0.59661
     0.32052
     0.24989
     0.17284
     0.31410
     0.28199
     0.35904
     0.30126
     0.19210
     0.28841
     0.38472
     0.44251
     0.42967
     0.13432
     0.29483
     0.33336
     0.46819
     0.54524
     0.33978
     0.33336
     0.24347
     0.38472
     0.55808
     0.69934
     0.44251
     0.44251
     0.70576
     0.98185
     1.13595
     1.14879
     1.34141
     1.68813
     1.81013
     2.06053
     1.48909
     1.33499
     1.72024
     1.39278
     0.39757
    -0.14177
    -0.52702
    -0.32798
     0.26273
     1.73308
     0.85344
    -0.23809
    -0.55912
    -1.29751
    -2.06799
    -1.99736
    -2.11936
    -0.93794
    -0.73248
    -0.30229
    -0.28945
    -1.63138
    -1.31677
    -1.34887
    -1.69559
    -1.74053
    -1.75338
    -0.19314
    -1.04710
    -1.58002
    -0.78385
    -0.73248
    -0.18672
    -0.50776
    -1.17551
    -0.86090
    -0.34724
    -0.41145
    -0.14177
    -0.12251
    -0.10967
     0.21137
     0.05727
    -0.52702
    -0.51418
    -0.07757
    -0.37292
    -0.21882
     0.11505
    -0.26377
    -0.18030
     0.18568
     0.26915
     0.32694
     0.53882
     0.31410
     0.13432
    -0.01978
     0.32694
     0.52598
     0.30126
     0.17284
    -0.03262
    -0.23166
    -0.16104
     0.09579
    -0.33440
    -0.70680
    -0.81595
    -0.80953
    -0.28945
    -0.32798
    -0.46281
    -0.44355
    -0.44355
    -0.40502
    -0.26377
    -0.57196
    -0.48207
    -0.24451
     0.12147
     0.14074
     0.01232
    -0.21882
     0.08295
     0.01232
     0.06369
     0.35904
     0.01232
    -0.17388
    -0.21882
    -0.05831
     0.07011
    -0.01978
     0.08937
     0.14074
     0.22421
     0.10863
     0.21137
     0.23705
     0.10863
     0.17926
     0.52598
     0.68008
     0.51956
     0.28199
     0.39757
     0.33978
     0.61587
     0.62871
     0.52598
     0.50030
     0.52598
     0.64155
     0.66724
     0.59019
     0.41683
     0.42325
     0.37830
     0.91122
     0.76997
     0.56450
     0.72502
     0.61587
     0.87270
     0.80207
     0.85986
     0.96259
     1.30931
     1.33499
     1.31573
     1.36710
     1.62392
     1.93854
     2.33662
     2.54209
     2.25315
     1.87433
     0.70576
    -0.37292
    -0.89300
     0.02516
    -0.12893
    -0.55270
    -0.78385
    -1.13057
    -1.74053
    -2.11294
    -1.68917
    -1.22046
    -1.43876
    -0.82237
    -0.36650
    -0.63617
    -0.09041
     1.26436
    -0.62333
    -2.31198
    -2.30556
    -2.33124
    -0.50134
     1.84223
     2.13758
     0.07653
    -1.87537
    -2.69080
    -3.37140
    -2.86416
    -0.48849
     0.35904
    -0.52702
    -0.73890
    -0.87374
     0.12790
     0.59661
     1.12953
     0.96901
     0.98827
     1.00111
     1.09100
     0.87912
     0.82133
     0.62229
     0.26915
     0.52598
     0.27557
    -0.02620
     0.01232
    -0.16746
    -0.20598
    -0.03904
    -0.25093
    -0.52702
    -0.52060
    -0.43071
    -0.50776
    -0.62975
    -0.57196
    -0.66185
    -1.05994
    -1.31035
    -0.95721
    -0.07757
    -0.27661
    -0.41145
    -0.80953
    -0.72606
    -0.46923
    -0.44997
    -0.30229
    -0.34724
    -0.14820
     0.07653
     0.29483
     0.03801
    -0.14820
     0.01232
    -0.12893
     0.14716
     0.05727
     0.07653
     0.05727
    -0.41787
    -0.57196
    -0.28945
    -0.00694
    -0.07757
    -0.30229
    -0.55912
    -0.89300
    -1.08562
    -1.43234
    -1.39382
    -1.27182
    -0.61691
    -0.65543
    -0.77743
    -0.95079
    -0.71964
    -1.00215
    -0.97647
    -0.84805
    -0.39218
    -0.36650
    -0.10967
     0.16642
     0.28199
     0.00590
     0.14074
     0.30126
     0.50672
     0.53882
     0.66082
     0.47461
     0.48104
     0.33978
     0.53240
     0.40399
     0.41041
     0.33978
     0.32694
     0.14716
     0.43609
     0.29483
     0.14716
     0.21137
     0.30768
     0.18568
     0.16000
     0.07653
     0.07011
    -0.07115
    -0.11609
     0.14074
     0.19210
     0.23705
     0.48746
     1.04606
     1.32215
     2.43294
     4.87923
     7.67867
     9.12333
     6.58714
     2.58703
    -2.01663
    -4.41798
    -3.40350
    -1.11130
    -0.13535
     0.68008
    -0.80953
    -0.91226
    -2.53028
    -4.30882
    -5.14994
    -6.04242
    -6.86427
    -5.68286
    -4.30882
    -3.21088
    -3.06320
    -1.06636
     0.35262
     1.17447
     1.28363
     0.96259
     0.69934
     0.36546
    -0.18030
    -0.29587
    -0.66827
    -0.53344
    -0.43713
    -0.19314
    -0.35366
    -0.55912
    -0.10967
     0.02516
     0.14716
     0.03158
    -0.09041
     0.12147
     0.12790
     0.08937
    -0.07115
    -0.18030
    -0.12251
    -0.09041
    -0.19314
    -0.14820
    -0.24451
    -0.42429
    -0.18672
    -0.23166
    -0.30871
    -0.47565
    -0.54628
    -0.37292
    -0.23809
    -0.33440
    -0.51418
    -0.58480
    -0.00694
     1.63677
    -0.37292
    -1.16267
    -0.85448
    -0.62333
    -0.41787
    -0.12893
    -0.07115
    -0.20598
    -0.31513
    -0.61049
    -0.52060
    -0.61691
    -0.72606
    -0.90584
    -0.98931
    -0.73890
    -0.51418
    -0.53986
    -0.36650
    -0.43713
    -0.34724
    -0.18672
    -0.19314
    -0.00052
    -0.17388
    -0.10325
     0.01874
     0.14074
    -0.02620
    -0.18030
    -0.26377
    -0.49491
    -0.56554
    -0.55270
    -0.53344
    -0.82879
    -1.07278
    -1.16909
    -1.07278
    -1.49655
    -1.63138
    -2.01663
    -2.44039
    -2.35692
    -2.17072
    -1.41308
    -1.28466
    -1.49013
    -1.59928
    -1.47086
    -1.23972
    -1.02141
    -1.11772
    -0.97005
    -0.05188
     0.28841
     0.33336
    -0.19314
     0.00590
     0.10221
     0.46819
     0.60303
     0.48746
     0.52598
     0.62229
     0.37188
     0.46177
     0.42325
     0.19852
    -0.02620
     0.33336
     0.44893
     0.27557
     0.36546
     0.28841
     0.43609
     0.55808
     0.71860
     0.54524
     0.25631
     0.23063
     0.60303
     0.51314
     0.83418
     1.00753
     0.63513
     0.94333
     1.79086
     2.62556
     3.13921
     3.48593
     4.30137
     5.53414
     5.62403
     4.17295
     1.12311
    -0.46923
    -1.32961
    -2.70364
     0.28199
     1.50835
     0.69934
    -1.58644
    -3.25583
    -4.49503
    -5.07931
    -5.26551
    -5.90758
    -5.72138
    -4.85459
    -3.64107
    -2.73575
    -2.94121
    -2.59449
    -1.16267
    -0.20598
    -0.07757
    -0.33440
    -0.47565
    -0.23166
     0.44251
     0.85986
     0.50030
     0.14074
    -0.00694
     0.37830
     0.59019
     0.36546
     0.30768
     0.08937
     0.23063
     0.29483
     0.45535
     0.35262
     0.01232
     0.05727
     0.28199
     0.17926
     0.02516
    -0.06473
    -0.12893
    -0.06473
     0.01874
     0.07011
    -0.27661
    -0.31513
    -0.21882
    -0.27019
    -0.07757
    -0.24451
    -0.39860
    -0.51418
    -0.30871
    -0.35366
    -0.37292
    -0.69396
    -0.61049
    -0.44997
    -0.32156
    -0.14177
    -0.35366
    -0.45639
    -0.34082
    -0.41145
    -0.28303
    -0.05831
    -0.15462
    -0.22524
    -0.02620
     0.07653
     0.11505
    -0.10967
     0.12790
     0.07011
     0.10863
     0.28199
     0.28199
     0.09579
    -0.05188
    -0.07757
     0.26273
     0.30126
     0.16000
    -0.21882
    -0.22524
     0.11505
     0.32052
     0.06369
    -0.24451
    -0.37934
    -0.42429
    -0.29587
    -0.43713
    -0.42429
    -0.61691
    -0.62975
    -0.59123
    -0.32156
    -0.36650
    -0.40502
    -0.52060
    -0.26377
    -0.17388
    -0.07115
    -0.18030
    -0.10325
     0.04443
     0.31410
     0.61587
     0.50672
     0.30126
     0.16000
     0.28841
     0.60945
     0.69934
     0.37188
     0.16000
     0.18568
     0.39757
     0.46819
     0.32694
     0.25631
     0.30768
     0.60945
     0.68650
     0.71860
     0.30126
     0.30126
     0.51314
     0.87270
     1.06532
     0.77639
     0.69934
     0.48104
     0.80849
     0.80207
     0.71218
     0.79565
     0.61587
     0.68650
     0.67366
     0.75713
     0.62229
    -0.05831
    -0.38576
     0.51314
     0.78923
     0.63513
     0.24347
     0.23705
     0.19852
     0.16000
     0.34620
     0.26915
     0.21779
     0.21137
     0.25631
     0.26273
     0.12147
     0.07653
     0.11505
     0.07011
     0.58377
     0.57093
    -0.04546
    -0.27019
    -0.07757
     0.83418
     1.81013
     1.57256
     1.83581
     1.19374
     1.18089
     0.93049
     0.13432
     0.11505
     0.88554
    -0.26377
    -1.30393
     0.40399
     1.94496
     1.02038
    -0.39860
     1.06532
     0.84702
    -0.20598
    -1.88821
    -3.87864
    -2.51102
    -0.93152
    -0.01978
     1.05890
     2.24673
     0.92407
    -0.99573
    -0.86732
    -1.86253
    -1.17551
    -1.22046
    -0.70038
    -0.81595
    -1.33603
    -1.23330
    -1.16267
    -1.31035
    -0.71322
    -0.32798
    -0.82237
    -1.48371
    -1.74696
    -1.80474
    -1.21404
    -0.97647
    -0.77101
    -0.48849
    -0.48207
    -0.38576
    -0.33440
    -0.39860
    -0.35366
    -0.38576
     0.01232
     0.10863
    -0.10967
    -0.12893
    -0.14820
    -0.25735
     0.08295
     0.14074
     0.08295
     0.03158
     0.10221
     0.21779
     0.25631
     0.14716
     0.19210
     0.10863
     0.07011
     0.20494
     0.41041
     0.14074
    -0.21240
    -0.46281
    -0.46923
    -0.41145
    -0.59123
    -0.76459
    -0.99573
    -1.16267
    -0.99573
    -0.73248
    -0.68112
    -0.94437
    -1.01499
    -0.79669
    -0.63617
    -0.45639
    -0.22524
    -0.29587
    -0.16746
     0.19852
     0.11505
    -0.00694
     0.08937
     0.41041
     0.48104
     0.55166
     0.23705
     0.32694
     0.33978
     0.50030
     0.35262
     0.37188
     0.41041
     0.43609
     0.33978
     0.53882
     0.37830
     0.30126
     0.38472
     0.27557
     0.41041
     0.26915
     0.33336
     0.32694
     0.13432
     0.03801
     0.11505
     0.05727
     0.15358
     0.01874
    -0.19956
    -0.07115
    -0.00052
    -0.03904
    -0.06473
    -0.10325
    -0.21882
     0.04443
    -0.16746
     0.16000
    -0.07115
     0.05727
    -0.00052
     0.18568
     0.14074
     0.27557
     0.24989
     0.16000
     0.33978
     0.37188
     0.38472
     0.62871
     0.57735
     0.48746
     0.48104
     0.43609
     0.45535
     0.33336
     0.26915
     0.25631
     0.35262
     0.49388
     0.32694
    -0.14820
    -0.04546
     0.10221
     0.23705
     0.46819
     0.50672
     0.32694
     0.63513
     1.18089
     2.47788
     3.64645
     3.90328
     2.50998
     0.42967
     0.64797
     1.27078
     0.50672
    -0.39218
    -0.80311
    -1.20119
     1.06532
     0.94333
    -0.82879
    -0.58480
    -2.00378
    -2.71649
    -3.39066
    -3.86579
    -5.99105
    -6.23504
    -0.97647
     1.44414
    -0.62333
    -2.62017
    -3.73738
    -2.03589
    -0.96363
    -1.12415
    -1.49655
    -1.36813
    -0.97005
    -0.99573
    -0.56554
    -0.13535
     0.05085
     0.07653
     0.16000
     0.11505
     0.36546
     0.07011
     0.43609
     0.16000
    -0.05831
     0.12790
     0.28841
     0.10221
    -0.03262
     0.17284
     0.17926
     0.01232
     0.12790
    -0.00052
     0.12790
     0.38472
     0.35904
     0.17284
    -0.00694
    -0.03904
     0.11505
     0.25631
     0.07653
    -0.19314
    -0.29587
    -0.46923
    -0.53344
    -0.57196
    -0.71322
    -0.89300
    -1.14341
    -1.13057
    -0.63617
    -0.54628
    -0.43071
    -0.44997
    -0.66185
    -0.48849
    -0.38576
    -0.23809
    -0.10967
     0.01874
     0.33336
     0.62229
     0.61587
     0.49388
     0.51314
     0.61587
     0.64155
     0.47461
     0.39757
     0.57093
     0.17284
     0.03801
     0.26273
     0.17926
     0.12790
     0.26273
     0.06369
     0.05085
     0.21779
     0.19852
     0.08937
     0.12147
     0.07011
     0.12147
     0.10863
     0.26915
     0.10863
     0.08937
     0.23705
     0.30126
     0.21779
    -0.10967
    -0.05831
     0.08295
     0.14716
     0.23063
    -0.03904
    -0.09683
    -0.02620
    -0.00052
    -0.00052
     0.07653
     0.08937
    -0.07115
    -0.10967
    -0.06473
     0.01232
    -0.06473
    -0.14820
    -0.23809
     0.08295
     0.19852
    -0.10325
    -0.08399
    -0.21240
    -0.00052
    -0.00694
     0.05085
     0.05085
    -0.33440
    -0.10967
    -0.03262
     0.00590
     0.26915
     0.19210
     0.49388
     0.63513
     1.56614
     1.86149
     2.00275
     1.89359
     3.13279
     5.15532
     5.97717
     4.40410
     0.44251
    -2.83848
     0.03158
     2.35589
     2.07337
     0.89838
    -1.22046
    -0.48207
     0.95617
     0.04443
    -1.27824
    -3.16594
    -4.82248
    -4.09052
    -3.10173
    -1.86253
    -2.29272
    -1.70843
    -0.57838
    -0.71964
    -1.46444
    -1.84969
    -1.72769
    -1.25256
    -1.05352
    -0.85448
    -1.19477
    -1.44518
    -1.82400
    -1.61212
    -0.98931
    -0.44355
    -0.44355
    -0.40502
    -0.44355
    -0.46923
    -0.22524
    -0.14820
    -0.27019
    -0.12251
    -0.07115
    -0.00052
     0.23063
     0.39757
     0.18568
     0.05085
     0.18568
     0.09579
     0.08937
     0.08937
    -0.03262
    -0.01978
    -0.07757
    -0.30871
    -0.57838
    -0.47565
    -0.53986
    -0.55912
    -0.66185
    -0.79669
    -1.07920
    -1.24614
    -1.14341
    -1.52223
    -1.47729
    -1.33603
    -1.20761
    -0.80953
    -0.77101
    -0.73890
    -1.05352
    -0.91868
    -0.69396
    -0.27661
    -0.03262
     0.03801
     0.05085
     0.14716
     0.10221
     0.33336
     0.69934
     0.61587
     0.42967
     0.48746
     0.60945
     0.71218
     0.50672
     0.19210
     0.12147
     0.29483
     0.27557
     0.33336
     0.27557
     0.15358
     0.19210
     0.07011
     0.28841
     0.31410
     0.13432
    -0.10967
     0.01232
     0.01232
     0.11505
    -0.01336
    -0.08399
     0.03158
     0.14074
     0.16000
     0.12147
    -0.04546
    -0.16746
    -0.03904
    -0.03262
     0.22421
     0.00590
    -0.09041
    -0.01336
     0.02516
    -0.00052
    -0.03262
    -0.22524
    -0.27019
    -0.16746
    -0.03262
    -0.11609
    -0.25093
    -0.44997
    -0.35366
    -0.39218
     0.02516
    -0.29587
    -0.48849
    -0.52060
    -0.40502
    -0.28303
    -0.36650
    -0.63617
    -0.49491
    -0.28945
    -0.09041
    -0.00052
    -0.19956
    -0.14820
    -0.35366
    -0.19956
     0.15358
     0.36546
     0.20494
     0.20494
     0.44251
     0.95617
     0.97543
     1.29005
     1.81655
     2.47146
     3.33184
     3.52446
     3.01080
     1.00111
    -0.21882
    -0.06473
     1.09742
     1.23226
     0.87912
    -0.55912
    -2.24777
    -0.30871
     1.25794
     1.21300
    -0.44355
    -4.89953
    -6.81933
    -2.94121
    -3.95568
    -3.57686
    -2.59449
    -0.54628
    -0.66185
    -1.97168
    -3.78875
    -4.58492
    -3.00542
    -0.97005
    -1.85611
    -1.66349
    -1.36171
    -1.16909
    -1.14983
    -1.03426
    -0.73248
    -0.75816
    -0.55912
     0.28841
     0.50672
     0.24989
     0.24347
     0.10221
    -0.10325
     0.01874
     0.19852
     0.07011
    -0.03904
    -0.14820
    -0.01978
    -0.18030
    -0.16104
     0.09579
    -0.16104
    -0.09683
    -0.59765
    -0.41787
    -0.17388
     0.14074
    -0.35366
    -0.44997
    -0.03904
    -0.01978
     0.00590
    -0.09683
     0.00590
     0.30768
     0.40399
     0.51956
     0.68650
     0.53882
     0.50672
     0.33978
     0.66082
     0.62871
     0.62871
     0.51314
     0.66082
     0.57093
     0.64155
     0.55808
     0.57093
     0.55166
     0.37188
     0.34620
     0.35262
     0.38472
     0.44251
     0.41683
     0.42325
     0.46177
     0.22421
     0.08295
     0.21137
     0.41683
     0.41683
     0.39115
     0.31410
     0.13432
     0.12790
     0.35904
     0.38472
     0.30126
     0.32694
     0.08295
     0.52598
     0.73786
     0.37188
     0.16000
     0.26915
     0.15358
     0.42325
     0.29483
     0.33336
     0.32694
     0.40399
     0.23063
     0.23705
     0.22421
     0.32052
    -0.09041
     0.07653
     0.21779
     0.20494
     0.14074
     0.05085
     0.16642
     0.17284
     0.11505
     0.14716
     0.16000
     0.05085
     0.19852
     0.23063
     0.29483
     0.34620
     0.20494
     0.10221
     0.24347
     0.32052
     0.20494
     0.26273
     0.12790
     0.15358
     0.03158
     0.08937
     0.04443
    -0.05831
    -0.27661
    -0.23166
    -0.16104
    -0.18030
    -0.18030
    -0.31513
     0.14074
     0.33978
     0.25631
     0.62229
     1.37994
     2.21463
     2.49072
     2.30452
     1.62392
     1.48909
     1.35425
    -0.00694
     0.32694
     2.29810
     3.13279
     4.09590
     2.55493
    -1.89463
    -2.29914
    -0.27661
    -1.04068
    -3.98137
    -4.10336
    -3.66675
    -3.44845
    -2.76785
    -1.73411
    -3.03752
    -4.23178
    -4.34093
    -4.10978
    -5.40677
    -4.73259
    -3.09531
    -1.48371
    -0.89942
    -1.26540
    -1.56075
    -1.48371
    -1.16267
    -0.59765
    -0.37292
    -0.53344
    -1.16909
    -0.32798
     0.31410
     0.00590
    -0.27019
    -0.58480
    -0.37934
    -0.33440
    -0.40502
    -0.10325
     0.04443
    -0.09683
    -0.21240
    -0.06473
     0.41683
     0.48746
     0.60303
     0.33978
     0.21779
     0.41683
     0.61587
     0.33978
     0.71218
     0.51314
     0.35904
     0.46819
     0.77639
     0.50030
     0.23063
    -0.09683
     0.12147
     0.44251
     0.48104
     0.33978
     0.16000
     0.13432
     0.27557
     0.00590
     0.01874
     0.19852
     0.31410
     0.40399
     0.26915
     0.11505
    -0.02620
    -0.01336
     0.04443
     0.09579
     0.26915
     0.21779
     0.29483
     0.30768
     0.26273
     0.08937
    -0.03262
     0.30768
     0.18568
     0.29483
     0.40399
     0.32052
     0.39757
     0.14716
     0.19852
     0.20494
     0.40399
     0.28199
     0.19210
     0.08937
     0.19210
     0.27557
     0.22421
     0.37188
     0.19210
     0.22421
     0.30768
     0.32694
     0.32694
     0.07653
    -0.01978
     0.33336
     0.35262
     0.41683
     0.23705
     0.14074
     0.23705
     0.31410
     0.08295
     0.19852
     0.23063
     0.04443
     0.14716
     0.12790
     0.21137
     0.08937
    -0.10325
    -0.00052
     0.13432
     0.28841
     0.12790
    -0.18030
    -0.13535
    -0.00052
    -0.08399
     0.07011
     0.16642
    -0.07115
    -0.14177
    -0.02620
     0.00590
     0.01874
    -0.30871
    -0.28945
    -0.22524
    -0.03262
    -0.14820
    -0.27661
    -0.47565
    -0.46281
    -0.28303
    -0.35366
    -0.21882
    -0.42429
    -0.61049
    -0.25093
    -0.34724
    -0.25735
    -0.07757
     0.07653
     0.62871
     1.00111
     1.73950
     2.01559
     2.46504
     2.45862
     1.80370
     0.96901
     1.32857
     0.67366
     1.55330
     2.77965
     2.41367
     4.25000
     3.88402
    -1.21404
    -3.93000
    -1.67633
    -1.47729
    -3.01184
    -4.14831
    -1.99094
    -0.63617
    -1.45802
    -3.33287
    -4.62344
    -4.55281
    -3.13383
    -3.37140
    -3.85295
    -2.67796
    -1.93958
    -1.56718
    -1.22688
    -0.59123
    -0.60407
    -0.97005
    -1.29751
    -0.89300
    -0.18030
     0.30126
     0.55166
     0.06369
    -0.38576
    -0.17388
     0.18568
    -0.15462
    -0.70038
    -0.56554
    -0.62333
    -0.45639
    -0.38576
    -0.49491
    -0.98931
    -1.11772
    -1.16909
    -0.87374
    -0.61691
    -1.09846
    -0.95721
    -0.79669
    -0.39218
     0.10221
     0.12147
    -0.51418
    -0.40502
     0.03158
     0.51314
     0.60303
     0.52598
     0.37830
     0.59019
     0.49388
     0.64155
     0.58377
     0.26273
     0.16642
     0.22421
     0.25631
     0.19852
    -0.00052
    -0.00694
    -0.05831
     0.21137
     0.10863
    -0.09683
    -0.10967
    -0.18672
    -0.27661
    -0.04546
     0.09579
    -0.05831
    -0.32156
    -0.10967
    -0.01978
     0.11505
    -0.13535
    -0.30229
    -0.20598
     0.02516
    -0.01978
    -0.16746
    -0.34724
    -0.44997
    -0.43713
    -0.34724
    -0.16746
    -0.25735
    -0.51418
    -0.53344
    -0.59765
    -0.41787
    -0.57838
    -0.73890
    -0.65543
    -0.44997
    -0.32798
    -0.24451
    -0.30871
    -0.40502
    -0.31513
    -0.28945
     0.19210
     0.03801
    -0.19314
    -0.11609
     0.06369
     0.29483
     0.21779
     0.19210
     0.14716
     0.25631
     0.40399
     0.34620
     0.30768
     0.15358
     0.02516
     0.07653
     0.24347
     0.33336
    -0.00694
    -0.05831
     0.06369
     0.09579
     0.21137
     0.18568
     0.01232
     0.12790
     0.27557
     0.55808
     0.52598
     0.43609
     0.44251
     0.19852
     0.44251
     1.21942
     1.18731
     1.41204
     0.66724
    -0.02620
    -0.07757
     0.60945
    -0.26377
    -0.64259
     0.28199
     1.97706
     1.84223
     1.06532
     0.68650
     1.54045
    -0.09041
    -3.40992
    -4.61060
    -1.13699
     1.03322
     1.87433
     0.59019
     0.16642
    -0.46281
    -1.51581
    -1.77906
    -1.85611
    -2.65228
    -1.63780
    -0.19314
     0.68650
     0.00590
     0.16000
    -0.22524
    -0.82879
    -0.36650
    -0.08399
    -0.00694
     0.30768
    -0.04546
    -0.23809
    -0.36008
    -0.66185
    -0.37292
    -0.23166
    -0.88658
    -1.07278
    -0.46281
    -0.16746
    -0.56554
    -0.48849
    -0.64901
    -0.80953
    -0.81595
    -0.64259
    -0.58480
    -0.46281
    -0.29587
    -0.33440
    -0.18030
    -0.14177
    -0.25093
    -0.42429
    -0.26377
    -0.01336
     0.15358
     0.10863
    -0.28303
    -0.72606
    -0.73890
    -0.57196
    -0.23166
    -0.30229
    -0.53344
    -0.64259
    -0.36008
    -0.34082
    -0.80953
    -0.77101
    -0.47565
    -0.60407
    -0.05831
     0.02516
    -0.01978
    -0.01336
    -0.16104
     0.22421
     0.24989
     0.31410
     0.33336
     0.37188
     0.51956
     0.44251
     0.49388
     0.24347
     0.01232
     0.05727
     0.21137
     0.32052
     0.10863
    -0.19956
    -0.19314
    -0.19314
    -0.17388
    -0.14820
    -0.10325
    -0.24451
    -0.06473
    -0.13535
    -0.11609
    -0.15462
     0.16642
     0.06369
     0.27557
     0.28199
     0.19210
     0.16000
     0.09579
     0.23063
     0.33978
     0.14074
     0.19852
     0.27557
     0.22421
     0.39757
     0.06369
     0.33336
     0.08937
     0.05085
    -0.07757
     0.24989
     0.19210
     0.01232
     0.06369
    -0.04546
     0.10863
     0.07011
     0.18568
     0.29483
     0.07653
     0.15358
     0.08937
     0.44251
     0.50030
     0.10863
    -0.05831
     0.43609
     0.84702
     0.98185
     1.18731
     2.22747
     4.69303
     7.60804
     9.54068
     8.01254
     3.74918
    -1.07920
    -5.97179
    -4.55281
    -1.20119
     1.51477
     1.55330
     0.86628
    -2.01663
    -3.54476
    -3.91716
    -5.52234
    -5.70212
    -5.77275
    -6.30567
    -5.78559
    -3.01184
    -2.98616
    -1.13699
     0.73786
     1.95780
     1.95780
     1.27078
     0.74429
     0.82133
     0.76997
     0.74429
     0.64155
     0.38472
     0.18568
     0.30126
    -0.07757
    -0.46923
    -0.61691
    -0.71964
    -0.83521
    -0.50134
    -0.50134
    -0.70038
    -1.36171
    -1.51581
    -1.20761
    -1.10488
    -0.91226
    -1.03426
    -0.97647
    -0.82237
    -1.04068
    -0.60407
    -0.66185
    -0.35366
    -0.36008
    -0.17388
    -0.27019
    -0.00694
    -0.33440
    -0.09683
    -0.17388
    -0.20598
    -0.23166
    -0.11609
    -0.09683
    -0.09041
    -0.18672
     0.07653
     0.08295
    -0.20598
    -0.19956
    -0.18672
     0.05727
     0.09579
    -0.10325
    -0.14177
    -0.03262
    -0.21240
    -0.34724
    -0.28303
    -0.41145
    -0.76459
    -0.80311
    -0.54628
    -0.52702
    -0.76459
    -1.07278
    -1.09204
    -0.84805
    -0.61049
    -0.57196
    -0.61691
    -0.61049
    -0.86090
    -0.62333
    -0.50134
    -0.18672
    -0.17388
    -0.10325
    -0.00052
     0.10221
     0.17284
     0.32694
     0.06369
     0.28841
     0.31410
     0.48746
     0.41041
     0.41683
     0.44251
     0.27557
     0.43609
     0.50672
     0.30768
     0.08295
     0.32694
     0.53882
     0.55166
     0.39115
     0.40399
     0.24989
     0.28199
     0.37188
     0.19852
     0.28199
     0.35262
     0.28199
     0.31410
     0.32052
     0.30768
     0.23705
     0.15358
     0.23705
     0.55166
     0.36546
     0.33978
    -0.00052
     0.22421
     0.20494
     0.16000
     0.05085
     0.20494
     0.42967
     1.24510
     2.54209
     2.82460
     3.18416
     3.46025
     4.05096
     3.29331
    -1.97810
    -6.24146
    -6.01032
    -2.26061
     2.06053
     1.35425
    -0.31513
    -3.07605
    -4.76470
    -4.14189
    -3.85937
    -3.50623
    -2.28630
    -2.44039
    -1.82400
    -1.43234
    -1.21404
    -0.46923
    -0.02620
     1.50193
     2.43294
     2.25958
     1.25794
     1.41846
    -0.09683
    -0.25735
     0.84060
     0.34620
     0.09579
     0.14716
    -0.77743
    -0.22524
     0.42325
     0.63513
     0.64155
     0.40399
     0.28841
     0.39757
     0.31410
     0.22421
     0.30768
     0.04443
     0.16642
     0.21779
    -0.06473
    -0.31513
    -0.21240
    -0.32156
    -0.43071
    -0.64901
    -0.82879
    -0.71322
    -0.16104
    -0.18030
    -0.48207
    -0.55912
    -0.44997
    -0.66827
    -0.69396
    -0.50134
    -0.21882
    -0.03904
    -0.00052
     0.08295
     0.08937
     0.08937
    -0.06473
    -0.21882
    -0.20598
    -0.10325
    -0.09041
    -0.19956
     0.06369
    -0.05831
    -0.28945
    -0.18030
    -0.36008
    -0.36650
    -0.22524
    -0.50776
    -0.28945
    -0.23809
    -0.13535
    -0.14177
    -0.21882
    -0.19314
    -0.10967
    -0.25735
    -0.18672
    -0.27661
    -0.52060
    -0.33440
    -0.33440
    -0.36008
    -0.55270
    -1.34245
    -1.58644
    -0.19956
     0.01232
    -0.13535
    -0.58480
    -0.91226
    -0.97005
    -0.82237
    -0.50776
    -0.38576
    -0.40502
    -0.26377
     0.20494
     0.35904
     0.52598
     0.42325
     0.24989
     0.14074
     0.37830
     0.51956
     0.37830
     0.23705
     0.37830
     0.81491
     0.71860
     0.85986
     0.80207
     0.49388
     0.55808
     0.63513
     0.64155
     0.53240
     0.35262
     0.62871
     0.76997
     0.79565
     0.53882
     0.53882
     0.44893
     0.37830
     0.39115
     0.66082
     0.65439
     0.17926
     0.41041
     0.41683
     0.37830
     0.37830
     0.23705
     0.35262
     0.40399
     0.67366
     0.84702
     0.92407
     0.86628
     0.56450
     0.78281
     1.52761
     1.61750
     1.10385
     1.16163
     1.76518
     2.53567
     1.68171
     1.36710
     0.79565
     0.53882
     0.01874
    -0.61049
     0.94333
    -0.18672
    -0.91226
     0.50672
     1.41204
     0.24989
    -1.18835
    -2.71006
    -4.61702
    -6.02958
    -2.56881
     1.04606
     1.50193
    -0.32798
    -1.55433
    -2.23493
    -3.54476
    -1.52223
    -0.49491
    -0.71964
     0.20494
     1.11027
     0.41041
     0.23705
     0.80849
     1.00111
     1.12953
     1.02038
     0.91122
     1.39278
     1.27721
     1.18731
     0.82133
     1.03322
     0.59019
     0.59019
     0.21137
     0.59019
     0.75071
     0.65439
     0.41683
     0.44893
     0.17284
     0.20494
     0.07011
     0.09579
    -0.34724
    -0.16746
     0.46819
     0.30768
     0.17284
     0.07653
    -0.00052
    -0.08399
    -0.10325
    -0.61049
    -0.86090
    -0.66827
    -0.40502
    -0.01978
    -0.01336
     0.39115
     0.05727
    -0.40502
    -0.39860
    -0.56554
    -0.41787
    -0.19314
    -0.07757
    -0.11609
    -0.03262
    -0.12251
    -0.43713
    -0.18030
     0.06369
     0.16642
    -0.10325
    -0.30229
    -0.78385
    -1.03426
    -0.36650
    -0.25093
    -0.12251
    -0.50134
    -0.51418
    -0.62975
    -0.24451
     0.03158
    -0.25093
    -0.32156
    -0.33440
    -0.15462
    -0.12893
     0.10221
    -0.02620
     0.07011
     0.45535
     0.59019
     0.52598
     0.29483
     0.41683
     0.30126
     0.48746
     0.58377
     0.47461
     0.57093
     0.37188
     0.69292
     0.63513
     0.75713
     0.75713
     0.18568
    -0.41145
     0.57093
     0.85344
     0.15358
     0.58377
     0.48746
     0.51956
     0.63513
     0.69934
     0.61587
     0.51314
     0.50672
     0.62229
     0.41683
     0.68008
     0.89838
     0.75071
     0.66724
     0.66724
     0.73144
     0.64797
     0.48746
     0.35904
     0.71218
     0.46177
     0.46819
     0.46819
     0.65439
     0.77639
     0.96901
     1.11027
     1.68171
     2.07980
     2.04769
     2.20821
     2.41367
     1.84865
     1.36067
     0.03801
    -0.69396
    -0.30229
     0.71860
     1.19374
     0.23705
     0.35262
     0.68008
    -1.34887
    -2.62017
    -1.52865
    -0.56554
    -0.53344
    -0.46923
    -0.37292
    -1.61212
    -3.86579
    -2.95405
    -0.18030
     1.10385
     1.18731
    -0.22524
    -0.43713
    -1.32961
    -3.25583
    -1.05352
    -0.86090
    -0.92510
     0.58377
     0.53240
     0.64155
    -0.33440
    -0.71322
    -0.09041
     0.64155
     0.73786
     0.93691
     0.98185
     0.91122
     0.51314
     0.42967
     0.70576
     0.68008
     0.41041
     0.41683
     0.41683
     0.68650
     0.74429
     0.76997
     0.53882
     0.76997
     0.69934
     0.53240
     0.59019
     0.54524
     0.50672
     0.79565
     0.68008
     0.91764
     0.70576
     0.67366
     0.35262
     0.41683
     0.30126
     0.48104
     0.06369
     0.04443
     0.17926
    -0.18672
    -0.48207
    -0.72606
    -0.69396
    -0.39218
    -0.36008
    -0.36650
    -0.41787
    -0.70038
    -0.83521
    -0.73248
    -0.62975
    -0.64259
    -0.93152
    -0.74532
    -0.48849
    -0.39218
    -0.43713
    -0.61049
    -0.52702
    -0.78385
    -1.07278
    -1.09204
    -1.07278
    -1.13057
    -1.28466
    -0.95721
    -1.01499
    -1.03426
    -1.02141
    -1.22046
    -0.67469
    -0.66185
    -0.60407
    -0.53986
    -0.46923
    -0.48207
    -0.37934
    -0.06473
     0.60945
     0.68008
     0.57093
     0.37830
     0.59661
     0.94975
     1.04606
     0.58377
     0.80849
     0.86628
     0.85986
     0.94333
     1.15521
     0.95617
     0.86628
     0.78281
     1.20658
     1.07174
     0.94333
     0.80849
     0.84060
     0.96901
     0.87270
     0.80207
     0.71218
     0.82775
     0.75071
     0.71860
     0.44251
    -0.03262
     0.51314
     0.76997
     0.92407
     0.51956
     0.33336
     0.17284
     0.09579
     0.14716
     0.25631
     0.35904
     0.54524
     0.62871
     0.38472
     0.64155
     1.16163
     1.79728
     2.25958
     2.97870
     3.98675
     4.03170
     3.49878
     1.44414
    -1.74696
    -2.21567
    -1.64422
    -0.90584
    -0.03262
     0.46177
    -0.80953
    -0.78385
    -2.36977
    -2.76143
    -2.62659
    -2.13220
    -1.63138
    -1.04068
    -1.23972
    -4.70049
    -1.99094
     2.09906
     2.24031
     1.70739
     1.07174
     0.79565
     0.39115
    -0.30229
    -0.02620
    -0.03262
    -0.27661
     0.03801
    -0.00052
    -0.32156
    -0.14820
    -0.13535
    -0.09041
     0.17284
     0.19852
     0.50030
     0.40399
     0.53240
     0.59019
     0.58377
     0.42967
     0.50672
     0.55808
     0.12147
    -0.15462
    -0.04546
     0.14074
     0.21137
    -0.12251
    -0.14177
    -0.40502
    -0.35366
    -0.37292
    -0.12251
    -0.10967
    -0.38576
    -0.33440
    -0.07757
    -0.04546
    -0.22524
    -0.49491
    -0.58480
    -0.19956
    -0.05831
    -0.02620
    -0.24451
    -0.35366
    -0.27019
    -0.18672
    -0.15462
     0.01232
    -0.10967
    -0.56554
    -0.19314
     0.02516
     0.20494
     0.11505
    -0.14820
    -0.05831
     0.10221
     0.35904
     0.38472
     0.23705
     0.30126
    -0.08399
    -0.68754
    -0.50776
    -0.75816
    -1.11130
    -1.30393
    -0.99573
    -0.69396
    -0.73890
    -0.95079
    -1.04068
    -1.06636
    -1.33603
    -1.03426
    -0.82237
    -0.77101
    -0.47565
    -0.23166
    -0.05831
     0.35262
     0.01874
     0.22421
     0.68008
     0.54524
     0.68008
     0.61587
    -0.09683
    -0.91868
    -1.04710
    -0.30229
    -0.79027
    -0.63617
    -0.27019
    -0.27019
    -0.63617
    -0.54628
    -0.67469
    -0.69396
    -0.61691
    -0.27019
    -0.25735
    -0.07757
     0.10863
     0.43609
     0.86628
     1.20016
     1.01396
     0.85986
     0.93691
     0.91122
     0.96259
     1.09100
     0.75071
     0.48746
     0.59661
     0.91122
     1.05248
     0.91122
     0.17926
     0.33978
     0.72502
     1.40562
     2.06695
     2.22747
     3.16490
     5.12322
     7.72361
     8.57115
     5.53414
     1.81013
    -0.96363
    -1.91389
    -2.51102
    -0.84163
     1.27721
     1.19374
    -0.84163
    -2.18356
    -4.37945
    -4.28314
    -4.86101
    -5.54802
    -5.08573
    -4.36019
    -3.47413
    -2.92195
    -1.41950
    -0.83521
    -0.26377
     0.60945
     1.65603
     2.04127
     1.67529
     0.94975
     0.87912
     0.81491
    -0.00052
    -0.19314
    -0.05831
     0.05727
     0.10221
     0.08937
     0.01232
     0.14074
     0.31410
     0.57735
     0.76997
     0.72502
     0.50672
     0.42325
     0.66724
     0.62871
     0.19210
    -0.16746
    -0.39218
    -0.57196
    -0.62975
    -0.71964
    -1.02141
    -1.13699
    -1.36813
    -1.43234
    -1.43876
    -1.53507
    -1.71485
    -1.50939
    -0.93152
    -0.82237
    -0.84163
    -0.74532
    -0.56554
    -0.44997
    -0.12893
     0.23705
     0.19852
     0.39115
     0.44893
     0.71218
     0.73144
     0.57735
     0.33978
     0.30768
     0.56450
     0.66724
     0.43609
     0.23063
    -0.07757
    -0.09041
    -0.00694
     0.31410
     0.12147
    -0.11609
    -0.10967
    -0.24451
    -0.12893
    -0.10325
    -0.16104
    -0.31513
    -0.34082
    -0.21240
    -0.12251
    -0.00052
    -0.09041
    -0.28303
    -0.28945
     0.30126
     0.24989
    -0.10967
    -0.16104
    -0.18672
    -0.10325
    -0.09041
    -0.05831
    -0.04546
     0.13432
    -0.00052
    -0.09683
    -0.00694
    -0.02620
    -0.18030
    -0.21882
     0.01232
     0.37188
     0.19210
     0.08937
     0.12790
     0.01874
     0.06369
     0.02516
     0.37188
     0.42967
     0.71218
     0.64155
     0.11505
    -0.21882
    -0.16104
    -0.22524
    -0.21240
    -0.19314
    -0.11609
    -0.01336
    -0.02620
    -0.08399
    -0.09041
    -0.12251
    -0.24451
    -0.23166
    -0.27661
     0.01232
     0.08937
     0.24989
     0.25631
     0.28841
     0.28841
     0.73144
     0.52598
     0.35262
     0.18568
     0.32052
     0.33336
     0.63513
     0.60303
     0.60303
     0.57735
     0.80849
     0.17284
    -0.59123
    -1.73411
    -2.04873
    -2.74859
    -1.74696
     1.29005
     1.77160
     2.33020
     2.06053
    -1.07920
    -4.26388
    -2.87700
     0.35262
     0.37188
     1.96422
     1.55330
     0.18568
     0.59019
    -0.23809
    -0.74532
    -0.44355
    -0.42429
    -0.93152
    -0.04546
    -0.07757
    -0.66185
    -0.89942
    -1.12415
    -0.61691
    -0.46923
    -0.62975
    -0.66827
    -0.34082
    -0.04546
     0.21137
     0.39115
     0.53240
     0.57735
     0.24989
     0.25631
     0.51956
     0.65439
     0.71218
     1.02038
     0.77639
     0.39115
     0.02516
     0.06369
    -0.24451
    -0.30229
     0.24989
     0.09579
    -0.30229
    -0.29587
    -0.43713
    -0.79027
    -0.55270
    -0.47565
    -0.29587
    -0.28303
    -0.19956
    -0.27661
     0.07653
     0.22421
     0.50672
     0.60945
     0.56450
     0.48104
     0.34620
     0.46177
     0.67366
     0.61587
     0.36546
     0.19210
     0.17284
     0.27557
     0.07011
     0.18568
     0.05727
     0.03801
     0.05085
     0.09579
     0.33978
     0.21137
    -0.01978
    -0.02620
     0.26273
     0.35262
     0.35904
     0.33978
     0.32052
     0.30768
     0.41683
     0.54524
     0.56450
     0.38472
     0.17284
     0.19210
     0.55808
     0.62871
     0.62871
     0.51314
     0.60945
     0.71218
     0.52598
     0.54524
     0.30768
     0.25631
     0.24989
     0.38472
     0.43609
     0.41683
     0.30768
     0.24989
     0.12147
    -0.05831
     0.17926
     0.12790
     0.13432
     0.01874
    -0.22524
    -0.17388
    -0.10325
    -0.16746
    -0.25735
    -0.45639
    -0.37934
    -0.46281
    -0.36008
    -0.50134
    -0.52702
    -0.53344
    -0.43713
    -0.40502
    -0.23166
    -0.50776
    -0.62975
    -0.70038
    -0.55912
    -0.61691
    -0.35366
    -0.04546
     0.17926
     0.15358
     0.19852
    -0.00694
    -0.12893
    -0.07115
     0.09579
     0.16000
     0.23063
     0.55166
     0.42967
     0.42325
     0.31410
     0.57093
     0.75071
     0.49388
     0.48104
     0.39757
     0.60303
     0.84060
     0.74429
     0.58377
     0.84060
     0.68008
     0.91764
     1.68813
     1.16163
     0.73786
     0.82775
     1.27078
     1.32857
     0.22421
     0.24989
     1.13595
     1.55972
     1.06532
     0.09579
    -0.22524
    -1.73411
    -0.23809
     1.27078
     0.76355
     0.62229
    -0.93794
    -2.86416
    -1.83685
    -0.15462
     0.78281
     0.03801
     0.28841
     0.30126
    -0.19314
    -0.16104
    -0.18672
     0.48104
     1.00111
     1.08458
     0.82133
     0.42967
     0.44251
     0.83418
     1.02680
     1.27078
     0.84060
     0.35904
     0.15358
     0.05085
     0.33336
     0.34620
     0.40399
     0.38472
     0.24989
     0.18568
     0.14716
     0.17284
     0.05727
     0.21779
     0.09579
     0.14716
     0.35904
     0.60303
     0.69934
     0.42967
     0.44893
     0.63513
     0.66082
     0.54524
     0.64797
     0.64797
     0.62871
     0.78281
     0.67366
     0.67366
     0.84702
     1.03322
     0.73144
     0.64797
     0.61587
     0.50030
     0.59019
     0.64797
     0.57735
     0.52598
     0.53882
     0.59019
     0.45535
     0.29483
     0.32694
     0.37188
     0.41683
     0.61587
     0.66724
     0.52598
     0.25631
     0.29483
     0.26273
     0.21137
     0.06369
    -0.12893
    -0.08399
    -0.03904
     0.03801
     0.00590
    -0.19314
    -0.53986
    -0.68112
    -0.09041
    -0.43071
    -0.59123
    -0.66185
    -0.68754
    -0.32156
    -0.09683
    -0.11609
    -0.06473
    -0.10967
    -0.12893
    -0.05188
     0.17284
     0.37830
     0.40399
     0.24989
     0.27557
     0.40399
     0.60945
     0.64797
     0.37830
     0.34620
     0.41041
     0.46819
     0.39115
     0.27557
     0.08937
    -0.01336
    -0.12251
     0.16000
     0.11505
    -0.31513
    -0.54628
    -0.64901
    -0.66185
    -0.47565
    -0.31513
    -0.16104
    -0.27661
    -0.27019
    -0.19314
    -0.09041
    -0.06473
     0.53240
     1.46983
     3.02364
     4.48757
     5.09754
     5.06543
     4.94344
     4.15369
     3.86476
     1.85507
    -1.27182
    -3.25583
    -3.40992
    -0.45639
     1.02680
     0.13432
    -1.40024
    -3.15951
    -4.54639
    -5.26551
    -7.00553
    -6.78080
    -4.85459
    -2.53670
    -2.24777
    -1.52865
     0.33336
     0.32052
    -0.05188
     0.15358
     1.28363
     1.31573
     1.57256
     1.81013
     1.52761
     1.77802
     1.45699
     0.94333
     0.84060
     0.88554
     0.90480
     1.01396
     0.65439
     0.82133
     0.96901
     1.03964
     0.98185
     0.54524
     0.21137
     0.15358
     0.04443
     0.32052
     0.14074
    -0.14820
    -0.33440
    -0.16104
    -0.04546
     0.05727
    -0.01978
    -0.09041
     0.03158
     0.03801
     0.12790
     0.09579
    -0.11609
    -0.20598
    -0.08399
     0.24989
     0.66724
     0.31410
     0.17284
     0.00590
     0.01874
     0.09579
     0.11505
     0.16642
     0.17926
     0.08937
     0.19210
     0.27557
     0.03158
    -0.21882
    -0.11609
    -0.01336
     0.27557
     0.07653
    -0.19956
    -0.06473
    -0.10967
     0.07653
     0.33978
     0.33978
     0.51314
     0.67366
     0.48746
     0.42967
     0.32694
     0.19210
    -0.00694
     0.03158
     0.35904
     0.31410
     0.08295
     0.01232
     0.14716
    -0.11609
    -0.41145
    -0.26377
    -0.59123
    -0.50134
    -0.14820
    -0.41787
    -0.83521
    -0.70680
    -0.61049
    -0.61691
    -0.44355
    -0.07115
    -0.48849
    -0.67469
    -0.59765
    -0.51418
    -0.33440
    -0.46923
    -0.33440
    -0.18672
    -0.13535
     0.03158
     0.15358
    -0.00052
     0.03801
     0.07011
     0.26273
     0.55166
     0.57735
    -0.18672
    -0.23809
    -0.10325
     0.01874
     0.07011
     0.06369
     0.17926
     0.88554
     1.72024
     3.10711
     3.64645
     2.94017
     1.37352
    -0.19314
     1.07174
     3.85834
     3.16490
     1.46341
     0.04443
     0.54524
    -0.49491
    -0.61691
    -0.05188
     0.63513
    -0.16104
    -1.00215
    -1.72127
    -2.22851
    -2.40829
    -1.63780
    -1.57360
    -1.29751
    -0.97647
    -0.28303
     0.46819
     0.19210
     0.07011
     0.06369
     0.24989
     0.01874
    -0.06473
    -0.10325
    -0.05831
    -0.02620
     0.32694
     0.07653
     0.19210
     0.30126
     0.65439
     0.53882
     0.12147
    -0.23809
    -0.51418
    -0.01978
     0.31410
     0.24989
    -0.00052
    -0.45639
    -1.18835
    -1.55433
    -0.96363
    -0.75174
    -0.44997
    -0.27019
    -0.79669
    -0.62333
    -0.36008
    -0.19314
     0.41041
     0.24347
     0.23063
     0.36546
     0.39757
     0.68008
     0.60303
     0.66724
     0.84060
     0.85986
     0.66724
     0.73144
     0.34620
     0.02516
     0.01232
     0.12790
     0.16000
     0.12147
    -0.14820
     0.00590
    -0.08399
    -0.10967
    -0.12251
    -0.05188
     0.19852
     0.24989
     0.01232
     0.24989
     0.26273
    -0.16104
    -0.08399
    -0.07115
    -0.21240
     0.11505
     0.04443
     0.17284
    -0.04546
     0.03801
     0.26273
     0.30126
     0.16000
     0.32694
     0.06369
     0.12147
     0.42325
     0.62229
     0.44893
     0.68008
     0.81491
     0.75071
     0.41683
     0.37830
     0.60945
     0.87270
     0.56450
     0.43609
     0.35904
     0.39757
     0.11505
    -0.18672
     0.00590
    -0.05188
    -0.12251
    -0.15462
    -0.00694
    -0.27019
    -0.55912
    -0.70038
    -0.28945
    -0.23809
    -0.25093
    -0.09683
    -0.19956
    -0.27019
    -0.18030
    -0.12251
     0.32052
     0.15358
     0.19852
     0.25631
     0.46819
     0.27557
     0.38472
     0.41683
     0.41683
     0.54524
     0.46819
     0.69934
     0.89196
     0.85986
     0.64797
     0.49388
     0.57735
     0.59019
     0.39757
     0.48104
     0.17284
     0.08295
     0.06369
     0.01232
     0.08295
     0.17926
     0.40399
     0.96259
     0.39757
     0.18568
     0.68008
     0.61587
     1.34783
     2.38799
     1.39920
     0.17926
    -0.30229
     0.16000
     1.12953
     1.17447
     0.59019
    -0.68754
    -2.76785
    -2.27345
    -0.77743
     0.51956
    -0.07115
    -0.85448
    -0.92510
    -0.24451
    -0.64901
    -0.57838
     0.00590
     0.37188
     0.60303
     0.53882
     1.02038
     1.59824
     2.06053
     1.51477
     0.92407
     0.33336
     0.02516
     0.57093
     0.59019
     0.08937
     0.02516
    -0.10967
     0.04443
    -0.03904
     0.04443
    -0.01336
    -0.24451
    -0.14820
    -0.28945
    -0.05831
    -0.00052
    -0.18030
    -0.10967
    -0.08399
    -0.26377
    -0.06473
    -0.15462
    -0.19314
    -0.41787
    -0.25093
    -0.25735
    -0.18672
    -0.22524
     0.05085
     0.11505
     0.11505
     0.17926
    -0.02620
     0.07011
    -0.06473
     0.11505
    -0.01336
     0.19210
     0.25631
     0.23705
     0.31410
     0.23063
    -0.18672
    -0.26377
    -0.43713
    -0.16104
    -0.18672
    -0.10967
     0.03801
    -0.10325
    -0.30229
    -0.28303
    -0.30871
    -0.23809
    -0.15462
     0.12147
     0.14074
     0.26273
     0.40399
     0.24347
     0.29483
     0.59019
     0.50672
     0.66724
     0.46819
     0.34620
     0.43609
     0.48104
     0.28199
     0.07011
     0.07653
    -0.04546
    -0.05831
     0.00590
    -0.01978
    -0.30229
    -0.50134
    -0.50134
    -0.29587
    -0.09041
    -0.05831
     0.11505
    -0.23809
    -0.56554
    -0.27661
    -0.19314
    -0.03904
    -0.09041
    -0.31513
    -0.16104
     0.05085
     0.29483
    -0.12251
    -0.40502
    -0.29587
    -0.25735
    -0.00694
    -0.10325
    -0.44355
    -0.39860
    -0.77101
    -0.79669
    -0.47565
    -0.79669
    -0.79027
    -0.74532
    -0.42429
    -0.82237
    -1.20119
    -0.97647
    -0.55912
    -0.22524
     0.02516
     0.14074
    -0.09041
    -0.39860
    -0.32156
    -0.38576
    -0.21882
    -0.38576
    -0.52060
    -0.00694
     0.22421
     0.01874
    -0.09683
    -0.07757
    -0.22524
    -0.19314
    -0.05188
     0.25631
     0.92407
     1.42488
     1.93854
     3.24837
     2.98512
     2.25958
     1.37994
     1.23226
     3.11995
     3.10711
     2.07980
     1.14879
     1.43772
     0.51956
    -0.91226
    -0.36650
     0.54524
    -0.16104
    -0.98289
    -1.72769
    -2.18356
    -2.94121
    -3.14667
    -2.69722
    -2.15146
    -1.43234
    -0.18030
    -0.64259
    -0.76459
    -1.41308
    -1.57360
    -0.68112
    -0.50134
     0.28841
     0.12790
     0.16642
     0.32052
     0.92407
     0.89838
     0.06369
    -0.57838
    -0.73890
    -0.63617
    -0.70680
    -0.25735
    -0.60407
    -0.86732
    -0.39218
    -0.00052
    -0.44997
    -0.88016
    -1.06636
    -1.36171
    -0.64259
    -0.06473
    -0.03262
    -0.01978
     0.37188
     0.44893
     0.41041
     0.37830
     0.50672
     0.50030
     0.68650
     0.84060
     0.84060
     0.50672
     0.34620
     0.47461
     0.66724
     0.85986
     0.46819
     0.31410
     0.53882
     0.54524
     0.62229
     0.46177
     0.38472
     0.59019
     0.47461
     0.44251
     0.35262
     0.46819
     0.34620
     0.49388
     0.48104
     0.66082
     0.44251
     0.48104
     0.55808
     0.60303
     0.74429
     0.53882
     0.28199
     0.31410
     0.33978
     0.48104
     0.51956
     0.53882
     0.14074
     0.13432
     0.16642
     0.37188
     0.37830
     0.04443
    -0.32156
    -0.07115
     0.10221
     0.13432
    -0.29587
    -0.28303
    -0.09683
     0.09579
     0.16000
    -0.01978
    -0.22524
    -0.28303
    -0.18672
     0.08937
     0.34620
    -0.27019
    -0.45639
    -0.46923
    -0.18030
     0.24989
     0.16000
     0.10221
    -0.18672
    -0.36650
    -0.36008
     0.20494
    -0.04546
    -0.47565
    -0.53344
    -0.39860
     0.00590
    -0.46923
    -0.58480
    -0.72606
    -1.19477
    -1.27182
    -1.28466
    -1.52865
    -1.43234
    -1.42592
    -1.02783
    -1.00857
    -1.38097
    -1.77906
    -1.79832
    -1.67633
    -1.54791
    -1.07278
    -0.19314
    -0.06473
     0.12790
     0.83418
     2.10548
     2.76039
     3.19700
     2.25958
     0.07011
    -0.91868
    -1.23330
    -1.56718
    -1.36813
     1.68813
     3.74276
     2.67050
    -0.71322
    -2.09367
    -3.25583
    -3.48697
    -2.06157
    -0.88658
    -0.41787
    -0.21240
    -0.71964
    -0.19314
     0.67366
     1.12311
     1.34141
     1.17447
     1.37994
     1.73308
     1.57898
     1.38636
     0.63513
     0.98185
     1.22584
     0.72502
    -0.31513
    -0.40502
    -0.06473
     0.33978
    -0.21882
    -0.68112
    -1.33603
    -1.92032
    -1.87537
    -1.79190
    -1.70843
    -1.83685
    -1.55433
    -1.04068
    -0.60407
    -0.49491
    -0.79027
    -0.62975
    -0.78385
    -0.53344
    -0.27661
     0.06369
     0.26915
     0.57093
     0.68008
     1.03964
     1.31573
     1.04606
     0.66082
     0.59019
     0.74429
     0.89196
     0.73144
     0.72502
     0.58377
     0.66724
     0.53240
     0.67366
     0.61587
     0.80207
     0.27557
     0.39757
     0.42325
     0.48104
     0.53882
     0.54524
     0.62871
     0.68008
     0.51314
     0.51956
     0.64797
     0.55808
     0.59661
     0.60945
     0.85344
     0.73144
     0.49388
     0.39115
     0.62229
     0.50030
     0.50672
     0.71860
     0.82775
     0.68008
     0.52598
     0.58377
     0.64155
     0.61587
     0.84060
     0.82133
     0.49388
     0.37188
     0.28199
     0.27557
     0.64797
     0.49388
     0.30126
     0.23705
     0.19210
     0.15358
     0.24347
     0.20494
     0.12790
     0.05085
     0.21779
     0.22421
     0.10863
     0.08937
     0.14074
    -0.00694
     0.14716
     0.31410
     0.38472
     0.21779
     0.03801
    -0.22524
    -0.14177
     0.18568
     0.68650
     0.56450
     0.10863
    -0.18672
    -0.16746
     0.03801
    -0.02620
    -0.50776
    -0.53986
    -0.30871
    -0.50776
    -0.78385
    -0.97647
    -1.18835
    -1.09204
    -1.45802
    -1.75980
    -1.83685
    -1.50297
    -1.48371
    -1.54149
    -0.73890
    -0.23166
     0.64155
     2.44578
     3.36394
     3.54372
     1.32857
    -1.47086
    -2.31198
    -2.92195
    -3.34572
    -0.48849
     3.43457
     3.15848
    -0.07115
    -2.81922
    -4.69407
    -4.06484
    -3.77590
    -4.17399
    -3.51265
    -2.44681
    -1.70201
    -0.77101
    -1.10488
    -1.06636
    -0.80953
     0.06369
     0.41683
    -0.20598
    -0.61049
    -0.35366
     0.24989
     1.04606
     0.44893
     0.35262
     0.00590
    -0.05188
    -0.13535
     0.06369
     0.19210
     0.03801
     0.08937
    -0.03262
     0.06369
    -0.08399
    -0.00052
    -0.09683
     0.28199
     0.25631
     0.03158
     0.08295
     0.14074
     0.09579
    -0.03904
    -0.10325
     0.07653
    -0.00052
     0.03158
     0.22421
     0.41041
     0.50672
     0.44251
     0.34620
     0.20494
     0.42325
     0.59661
     0.64797
     0.52598
     0.66082
     0.56450
     0.65439
     0.85344
     0.78281
     0.58377
     0.61587
     0.67366
     0.63513
     0.81491
     0.78281
     0.49388
     0.39115
     0.53882
     0.85344
     0.66724
     0.73786
     0.61587
     0.42325
     0.41683
     0.49388
     0.46819
     0.44251
     0.14716
     0.31410
     0.64797
     0.71860
     0.46819
     0.21137
     0.21779
     0.22421
     0.28199
     0.37188
     0.59019
     0.41683
     0.24989
     0.52598
     0.62229
     0.59019
     0.39115
     0.34620
     0.53240
     0.64797
     0.73786
     0.49388
     0.56450
     0.37188
     0.53240
     0.51314
     0.71860
     0.52598
     0.27557
     0.49388
     0.51314
     0.43609
     0.33336
     0.19210
     0.45535
     0.51956
     0.33336
     0.26273
     0.17284
     0.21137
     0.24347
     0.18568
     0.24989
     0.11505
     0.07011
     0.19852
     0.23063
     0.16000
    -0.07115
    -0.16104
     0.01232
     0.27557
    -0.22524
    -0.36008
    -0.45639
    -0.74532
    -0.86732
    -0.89942
    -0.79669
    -0.82879
    -1.23330
    -1.18193
    -0.73890
    -0.40502
    -0.83521
    -1.11772
    -0.83521
    -0.21240
     0.12790
     0.23063
     0.03801
     0.36546
     1.42488
     1.90644
     2.15684
     3.35752
     3.53088
     2.76681
     0.70576
    -2.62017
    -2.27988
    -2.42113
    -2.14504
    -2.24135
     0.83418
     1.51477
     0.19852
    -3.18520
    -4.25104
    -4.63628
    -2.82564
    -1.53507
    -1.91389
    -1.92674
    -2.44039
    -2.86416
     1.54045
     2.09264
     0.62871
    -0.53344
    -0.30871
     0.82133
     1.51477
     0.14716
    -0.18672
    -0.27661
    -0.11609
     0.36546
     0.48746
     0.13432
     0.16000
     0.50672
     0.96259
     0.60303
     0.39757
     0.05727
     0.07011
     0.19210
     0.31410
     0.69934
     0.39115
     0.34620
     0.38472
     0.59661
     0.80207
     0.60303
     0.50030
     0.57735
     0.59661
     0.47461
     0.23063
     0.14074
     0.28841
     0.09579
     0.05085
    -0.12893
    -0.12893
    -0.15462
    -0.14177
    -0.19314
     0.16000
    -0.03262
    -0.08399
    -0.00052
     0.05085
     0.35904
     0.25631
     0.19852
     0.27557
     0.39115
     0.46819
     0.38472
     0.37188
     0.27557
     0.45535
     0.29483
     0.51314
     0.15358
     0.02516
     0.04443
     0.07653
    -0.00052
    -0.31513
    -0.50134
    -0.30229
    -0.00694
     0.07011
    -0.00694
    -0.11609
    -0.27661
    -0.09041
    -0.16104
     0.24347
     0.28199
     0.33336
     0.24989
     0.46177
     0.71218
     0.86628
     0.66082
     0.61587
     0.71860
     0.77639
     0.71860
     0.76997
     0.72502
     0.48104
     0.46177
     0.57093
     0.48746
     0.56450
     0.31410
     0.45535
     0.33978
     0.53882
     0.23705
     0.10221
     0.17284
     0.24989
     0.33978
     0.28841
     0.20494
     0.11505
     0.12790
     0.13432
     0.44251
     0.53240
     0.23063
     0.30126
     0.49388
     0.45535
     0.46177
     0.38472
     0.30768
     0.52598
     0.51956
     0.46819
     0.39757
    -0.21240
     0.12790
    -0.13535
    -0.12893
    -0.32798
    -0.76459
    -0.82879
    -0.68754
    -0.24451
     0.12790
    -0.36650
    -0.46281
     0.19852
     0.22421
     0.10221
    -0.56554
    -1.70843
    -2.76143
    -5.12426
    -6.04242
    -7.13394
    -5.61865
    -2.44039
     1.17447
     1.36067
     0.55808
    -1.23330
    -3.79517
    -4.45650
    -3.44845
    -1.41950
     0.89196
     2.51640
     3.11353
     3.20984
     4.01885
     3.55014
     3.08785
     3.13921
     2.40725
     1.94496
     0.53882
    -0.00052
     0.52598
     0.65439
     1.37352
     1.12953
     1.23868
     1.23868
     1.03964
     0.78923
     0.64155
     1.14237
     0.94333
     0.48104
     0.50030
     0.82133
     0.71218
     0.78923
     0.42967
     0.47461
     0.55808
     0.74429
     0.46819
     0.36546
     0.09579
     0.04443
    -0.18672
     0.07011
    -0.11609
    -0.19956
    -0.28303
    -0.32798
    -0.44997
    -0.37292
    -0.38576
    -0.31513
    -0.40502
    -0.55912
    -0.37934
    -0.55912
    -0.34082
    -0.30229
    -0.42429
    -0.41145
    -0.30871
    -0.42429
    -0.45639
    -0.50776
    -0.12893
    -0.07757
    -0.34724
    -0.36650
    -0.49491
    -0.49491
    -0.09041
     0.08937
    -0.05188
     0.01874
    -0.12893
    -0.26377
    -0.04546
    -0.34082
    -0.61049
    -0.56554
    -0.38576
    -0.29587
    -0.46281
    -0.56554
    -0.68754
    -0.59765
    -0.17388
    -0.28945
    -0.34724
    -0.23809
    -0.23166
    -0.34724
    -0.06473
     0.14716
     0.33336
     0.37830
     0.34620
     0.55166
     0.62229
     0.46819
     0.59019
     0.42325
     0.43609
     0.37188
     0.26273
     0.30768
     0.19210
    -0.10967
     0.17926
     0.23063
     0.04443
    -0.06473
    -0.06473
    -0.28303
    -0.09041
    -0.24451
    -0.43071
    -0.34724
    -0.28303
    -0.23166
    -0.07757
     0.13432
     0.03158
     0.10221
    -0.01978
     0.26273
     0.35262
     0.60303
     0.66724
     0.55808
     0.55166
     0.47461
     0.63513
     0.64155
     0.73786
     0.70576
     0.61587
     0.51314
     0.54524
     0.39115
     0.05085
     0.42325
     0.77639
     0.81491
     1.32857
     0.35262
     0.44251
     0.54524
    -0.55912
    -2.35050
    -3.94926
    -6.13873
    -8.79691
    -6.35704
    -1.88179
     0.87270
     2.35589
     0.92407
    -3.16594
    -5.09857
    -4.25104
    -2.94763
    -0.82879
     1.20658
     2.72829
     3.71066
     4.66093
     4.98838
     4.43620
     3.38320
     2.28526
     0.78281
     1.01396
     2.00917
     1.44414
     1.03322
     0.56450
     0.50672
    -0.02620
     0.03801
     0.07011
     0.34620
     0.50672
     0.48104
     0.47461
     0.60303
     0.88554
     1.00753
     1.07816
     0.61587
     0.62871
     0.84702
     0.59661
     1.07174
     0.62871
     0.35262
     0.32052
     0.19852
     0.09579
     0.03801
     0.19210
    -0.07757
     0.10221
     0.05085
     0.24347
    -0.03904
     0.18568
     0.19852
     0.33978
     0.41041
     0.27557
     0.07653
    -0.22524
    -0.07115
     0.32052
     0.58377
     0.42967
     0.20494
    -0.14177
    -0.18672
    -0.18030
    -0.24451
     0.07011
     0.15358
    -0.09683
    -0.01978
    -0.10325
    -0.03904
     0.08937
     0.19210
     0.28199
     0.14074
     0.37188
     0.15358
    -0.02620
     0.08937
     0.08937
    -0.04546
    -0.19314
     0.06369
    -0.14177
     0.05085
    -0.10325
    -0.17388
    -0.23166
    -0.41145
    -0.41145
    -0.13535
    -0.00694
    -0.00052
     0.08937
     0.23063
     0.28841
     0.43609
     0.23063
     0.50672
     0.41041
     0.33336
     0.43609
     0.59661
     0.48746
     0.25631
     0.24989
     0.34620
     0.23063
     0.15358
    -0.12251
    -0.14820
    -0.33440
    -0.12893
    -0.32798
    -0.24451
    -0.37292
    -0.43071
    -0.32156
    -0.27661
    -0.31513
    -0.53986
    -0.57838
    -0.45639
    -0.32798
    -0.19956
    -0.39218
    -0.37292
    -0.37934
    -0.21882
    -0.01978
     0.08937
     0.21137
     0.01232
    -0.00052
     0.28841
     0.33336
     0.20494
    -0.00052
    -0.27019
    -0.24451
     0.26273
     0.38472
     0.83418
    -0.06473
    -0.91226
    -0.87374
    -3.08889
    -3.53834
    -4.26388
    -3.76306
    -3.85295
    -3.58328
    -1.90747
     0.04443
     0.99469
     0.84702
    -0.84163
    -1.74696
    -1.65064
    -0.37292
     1.79728
     3.13921
     3.50520
     2.16326
    -0.23809
     0.75071
     3.97391
     4.51967
     2.90165
    -0.14820
    -1.79190
    -2.13220
    -1.63138
    -0.36008
    -0.48849
    -0.71322
    -0.18030
    -0.47565
    -0.62333
    -0.19956
     0.40399
     0.46819
     0.36546
     0.58377
     0.73786
     0.84702
     0.51956
     0.76997
     0.96259
     0.95617
     0.96259
     0.83418
     0.64155
     0.44251
     0.19210
     0.42325
     0.24989
     0.08295
    -0.46923
    -0.37934
     0.68650
     0.54524
    -0.14820
    -0.31513
    -0.02620
    -0.11609
     0.05085
     0.08937
     0.14716
    -0.00052
     0.14074
     0.41683
     0.75713
     0.35262
     0.28841
     0.49388
     0.58377
     0.84702
     0.48746
     0.48104
     0.42325
     0.73144
     0.80849
     0.71218
     0.66724
     0.59019
     0.59019
     0.51956
     0.78281
     0.53240
     0.35262
     0.59019
     0.67366
     0.68008
     0.71218
     0.57093
     0.39757
     0.65439
     0.58377
     0.61587
     0.47461
     0.50030
     0.48104
     0.34620
     0.71860
     0.80849
     0.48104
     0.33978
     0.61587
     0.55808
     0.64797
     0.45535
     0.58377
     0.51314
     0.57735
     0.69934
     0.70576
     0.61587
     0.51314
     0.46177
     0.62229
     0.64797
     0.40399
     0.35904
     0.40399
     0.57735
     0.53882
     0.28199
     0.23063
     0.31410
     0.39757
     0.48746
     0.30768
     0.28841
     0.10221
     0.18568
     0.19852
     0.46177
     0.21137
     0.04443
     0.05727
     0.08295
     0.26273
     0.17284
     0.13432
     0.18568
     0.17284
     0.35904
     0.37830
     0.23705
     0.10863
     0.17926
     0.41041
     0.53240
     0.59019
     0.29483
    -0.08399
    -0.46923
    -2.65228
    -3.58328
    -4.91237
    -3.71812
    -2.10010
    -2.14504
    -0.83521
    -0.92510
    -1.75338
    -3.09531
    -3.03110
    -2.18999
    -2.99900
    -0.84163
     0.79565
     1.29647
     1.16163
     0.07011
     0.31410
     1.48267
     0.41683
     1.47625
     2.11832
     2.24031
    -0.60407
    -2.49818
    -1.74696
    -1.68275
    -0.53344
    -0.30229
     0.27557
     0.09579
    -0.78385
    -1.07920
    -1.05994
    -0.55912
     0.05727
     0.40399
     0.23705
    -0.03262
     0.31410
     0.70576
     0.66082
     0.73144
     1.11669
     1.03964
     0.51314
     0.46819
     0.51314
     0.15358
    -0.04546
     0.26273
     0.28841
     0.11505
    -0.45639
    -0.13535
     0.16000
    -0.23809
    -0.46923
    -0.25735
    -0.05188
     0.05085
    -0.03262
    -0.27661
     0.08295
     0.31410
     0.33978
     0.33336
     0.21779
     0.42325
     0.60945
     0.50030
     0.30126
     0.30126
     0.28199
     0.22421
     0.28841
     0.53240
     0.40399
     0.25631
     0.04443
     0.17926
     0.10863
     0.17284
     0.00590
     0.24347
     0.10863
     0.35904
     0.24989
     0.35262
     0.05085
     0.10221
     0.14074
     0.51314
     0.64155
     0.37830
     0.30768
     0.29483
     0.33978
     0.33978
     0.33978
     0.48104
     0.53882
     0.46177
     0.51956
     0.52598
     0.32694
     0.23705
     0.23705
     0.50672
     0.70576
     0.52598
     0.57735
     0.46819
     0.64797
     0.42325
     0.41041
     0.59661
     0.51314
     0.50672
     0.62871
     0.82133
     0.84702
     0.66724
     0.64797
     0.54524
     0.87912
     0.65439
     0.64155
     0.48746
     0.55166
     0.53240
     0.48746
     0.50672
     0.46819
     0.33336
     0.42967
     0.51314
     0.35904
     0.20494
     0.11505
     0.37188
     0.59661
     0.39115
     0.25631
     0.39757
     0.28199
     0.31410
     0.35904
     0.47461
     0.35904
     0.20494
     0.27557
     0.21779
     0.04443
     0.01874
     0.07653
    -0.18672
     0.24347
    -0.66185
    -2.63302
    -3.16594
    -4.57849
    -3.83369
    -3.35856
    -2.88342
    -2.45966
    -2.96689
    -1.35529
    -1.31677
    -0.26377
    -1.05994
    -2.05515
    -1.50297
    -0.33440
     1.36710
     2.17611
     1.80370
     1.61108
     0.51956
     0.05085
     2.45862
     3.96749
     3.40889
     1.55972
    -0.71322
    -1.83685
    -2.78711
    -1.56718
    -0.42429
    -0.21882
     0.09579
     0.30768
    -0.13535
    -0.52702
    -0.39860
     0.02516
    -0.34724
    -0.30229
    -0.35366
     0.04443
     0.23705
     0.33978
     0.28841
     0.31410
     0.68008
     0.18568
     0.37188
     0.29483
     0.47461
     0.58377
     0.33336
     0.03801
     0.12147
     0.75071
     0.51956
     0.35904
     0.75713
     0.56450
     0.55808
     0.62871
     0.42325
     0.24989
     0.37830
     0.42967
     0.21137
     0.30126
     0.26273
     0.10863
    -0.05831
     0.09579
     0.26273
     0.08295
     0.14716
     0.14716
     0.12790
     0.24347
     0.19210
     0.14716
     0.40399
     0.42325
     0.37830
     0.28199
     0.39757
     0.19852
     0.32052
     0.32694
     0.46177
     0.39757
     0.28841
     0.30768
     0.24989
     0.23705
     0.26273
     0.16000
     0.17284
     0.23063
     0.12147
     0.10221
     0.08937
     0.09579
     0.02516
     0.08295
    -0.00694
     0.20494
     0.21779
     0.04443
     0.12147
     0.26915
     0.23063
     0.17284
    -0.01336
     0.32694
     0.35262
     0.33978
     0.52598
     0.55166
     0.37830
     0.19852
     0.17926
     0.48104
     0.57093
     0.48104
     0.50030
     0.35904
     0.32694
     0.28199
     0.15358
     0.17284
     0.21137
     0.05727
     0.16642
     0.00590
     0.08295
    -0.10325
    -0.07757
     0.15358
     0.22421
     0.29483
     0.20494
     0.17926
     0.12790
     0.17284
     0.26273
     0.32694
     0.53882
     0.30768
     0.47461
     0.73144
     0.68008
     0.57735
     0.55166
     0.41683
     0.33978
     0.43609
     0.35904
     0.42967
     0.02516
    -0.17388
    -2.80638
    -3.06962
    -3.12099
    -5.70212
    -6.76154
    -5.64433
    -3.84011
    -4.11620
    -1.00215
     0.30768
     0.32052
    -0.10325
    -1.01499
    -0.75174
    -0.66827
     0.38472
     1.98348
     2.99796
     4.87923
     5.38005
     5.06543
     4.80860
     4.30779
     3.59509
     2.25315
     0.79565
     0.42325
     0.39757
    -0.43713
    -1.29751
    -1.14983
    -0.09041
     0.44893
     0.55166
     0.30768
    -0.00694
    -0.37292
    -0.27019
    -0.11609
    -0.32798
    -0.06473
     0.24989
     0.56450
     0.58377
     0.24347
     0.16642
     0.27557
     0.17926
     0.41683
     0.47461
     0.36546
     0.38472
     0.07011
    -0.02620
     0.23705
     0.24989
    -0.11609
    -0.19314
    -0.03262
     0.07653
     0.42967
     0.43609
     0.21137
    -0.05831
    -0.03904
    -0.12251
    -0.57838
     0.24347
     0.06369
    -0.16104
    -0.06473
    -0.15462
     0.01874
    -0.17388
    -0.33440
    -0.36650
    -0.21240
    -0.13535
    -0.45639
    -0.30229
    -0.26377
    -0.17388
    -0.20598
     0.05085
     0.07011
    -0.16746
    -0.22524
     0.08937
     0.10221
     0.01874
    -0.29587
    -0.08399
    -0.05831
    -0.03262
    -0.25735
    -0.18672
    -0.19314
    -0.27661
    -0.46923
    -0.09041
    -0.06473
    -0.33440
    -0.32798
    -0.16746
    -0.15462
    -0.14820
    -0.39218
    -0.61049
    -0.39218
     0.04443
     0.27557
     0.24347
     0.30768
     0.26915
     0.32052
     0.22421
     0.37188
     0.38472
     0.24347
     0.38472
     0.58377
     0.64797
     0.55166
     0.31410
     0.35904
     0.55166
     0.47461
     0.44251
     0.19852
     0.08937
    -0.01336
     0.07653
     0.24347
     0.10221
    -0.09683
    -0.14820
     0.05727
     0.07653
    -0.05831
    -0.17388
    -0.06473
     0.11505
     0.23705
     0.33336
     0.24989
     0.17926
     0.32694
     0.39115
     0.53882
     0.66082
     0.37830
     0.56450
     0.84702
     0.50672
     0.40399
     0.32052
     0.28199
     0.37830
     0.60303
    -0.64901
    -1.74053
    -1.77906
    -3.58328
    -5.18846
    -6.28641
    -5.35540
    -6.59460
    -5.43245
    -1.53507
     0.24989
     0.68008
     0.31410
    -1.50939
    -2.66512
    -2.90269
    -0.80311
     1.37994
     2.92091
     4.02527
     4.32705
     4.46830
     4.09590
     3.40246
     2.38799
     1.51477
     0.19852
    -0.46923
     0.24347
     0.33336
    -0.66827
    -0.69396
    -0.65543
    -0.37934
    -0.34082
    -0.44997
    -0.17388
     0.10221
     0.64155
     0.49388
     0.26273
     0.53882
     0.71860
     0.78281
     0.78923
     0.72502
     0.82133
     0.87270
     0.87270
     1.02038
     1.14237
     0.82775
     0.73144
     0.32052
     0.73786
     1.00111
     0.33336
    -0.01978
     0.32694
     0.15358
     0.16000
    -0.08399
    -0.21240
    -0.12893
    -0.08399
    -0.00694
    -0.06473
    -0.12893
    -0.13535
    -0.44355
    -0.27019
     0.16000
     0.30126
    -0.00052
     0.05727
    -0.05831
     0.12147
     0.21137
     0.33336
     0.36546
     0.26915
     0.48746
     0.52598
     0.57735
     0.39757
     0.30126
     0.27557
     0.60945
     0.68650
     0.60945
     0.54524
     0.41683
     0.39757
     0.49388
     0.33978
     0.42967
     0.49388
     0.31410
     0.39115
     0.35904
     0.33336
     0.35904
     0.14074
     0.63513
     0.67366
     0.57093
     0.58377
     0.55166
     0.55166
     0.71860
     0.59661
     0.61587
     0.46819
     0.85986
     0.69934
     0.76355
     0.71860
     0.60303
     0.70576
     0.70576
     0.62229
     0.68008
     0.65439
     0.53240
     0.62871
     0.55166
     0.51314
     0.56450
     0.44251
     0.42325
     0.58377
     0.46177
     0.32052
     0.16642
     0.33978
     0.35262
     0.57093
     0.47461
     0.35904
     0.33336
     0.31410
     0.37830
     0.24989
     0.11505
     0.07653
    -0.00052
    -0.10325
     0.06369
     0.01874
    -0.35366
    -1.02141
    -2.19641
    -2.99900
    -3.10173
    -2.74859
    -3.55760
    -2.54313
    -1.27824
    -0.32156
    -0.28303
    -0.95721
    -1.67633
    -1.18835
    -1.22688
     0.06369
     0.12147
     0.78281
     1.00111
     1.98348
     2.22747
     1.12311
     1.55972
     2.11190
     2.45862
     1.83581
     0.32052
    -0.75816
    -0.75816
    -0.74532
     0.81491
     1.76518
     0.18568
    -1.43234
    -1.07920
    -0.21882
    -0.34082
    -0.49491
    -0.99573
    -0.91226
    -1.04068
    -1.14341
    -1.23972
    -1.00857
    -1.26540
    -0.86090
    -0.68112
    -0.44355
    -0.40502
    -0.68112
    -0.73248
    -0.66185
    -0.28945
    -0.28303
     0.28199
     0.62229
     0.57093
     0.38472
     0.23063
     0.39115
     0.25631
    -0.21882
    -0.05188
     0.42325
     0.60303
     0.26273
     0.30768
     0.38472
     0.62871
     0.64797
     0.36546
     0.16000
    -0.03262
     0.16000
     0.23705
     0.50030
     0.49388
     0.59019
     0.46819
     0.39115
     0.45535
     0.38472
     0.38472
     0.16642
     0.07653
     0.24989
     0.46177
     0.46819
     0.42325
     0.52598
     0.46177
     0.47461
     0.65439
     0.73144
     0.68650
     0.76355
     0.71860
     0.96901
     0.93691
     0.87270
     0.50030
     0.53882
     0.70576
     0.66724
     0.69292
     0.64797
     0.52598
     0.58377
     0.39115
     0.49388
     0.49388
     0.53882
     0.43609
     0.48746
     0.53240
     0.74429
     0.70576
     0.93049
     0.89196
     0.71860
     1.08458
     0.95617
     1.06532
     0.96259
     0.91122
     0.94975
     1.11669
     1.02680
     1.07174
     0.89196
     0.97543
     0.92407
     0.78923
     0.80207
     0.75713
     0.46177
     0.62871
     0.71860
     0.79565
     0.44251
     0.46177
     0.46819
     0.32694
     0.48746
     0.31410
     0.30768
     0.34620
     0.31410
     0.14716
     0.07653
    -0.20598
    -0.34724
    -0.15462
    -0.30871
    -0.43071
    -0.91226
    -0.86732
    -1.22688
    -1.30393
    -3.27509
    -2.17714
     1.46983
     0.49388
    -0.61049
    -1.79190
    -1.27824
    -0.76459
    -0.29587
     0.42325
     1.41846
     0.92407
     0.27557
     0.42325
     0.23063
     0.50672
     0.62229
     0.83418
     0.22421
     0.50672
     1.13595
     0.87912
     0.29483
     0.05085
    -0.29587
    -0.82879
    -0.52060
     0.53240
     0.94975
     0.35904
    -0.27661
     0.08937
     0.38472
    -0.43713
    -1.20761
    -1.36813
    -1.72127
    -1.08562
    -0.70680
    -0.61049
    -1.23330
    -1.71485
    -2.15146
    -2.35692
    -1.66349
    -1.66349
    -1.72127
    -1.59286
    -0.94437
    -1.22688
    -1.10488
    -0.91226
    -0.62975
    -0.51418
    -0.66827
    -0.52060
    -0.48849
    -0.71964
    -0.93794
    -0.76459
     0.19852
     0.79565
     0.35904
     0.18568
     0.33978
     0.37830
     0.45535
     0.37188
     0.59661
     0.92407
     0.95617
     0.78281
     0.86628
     0.90480
     0.89196
     1.11027
     1.20016
     0.84702
     0.21779
    -0.03262
    -0.05831
     0.30768
     0.56450
     0.27557
    -0.19314
    -0.29587
    -0.50134
    -0.31513
     0.08937
     0.05085
    -0.09683
     0.02516
     0.23063
     0.28199
     0.24989
     0.19852
     0.31410
     0.32052
     0.22421
     0.42325
     0.82775
     0.69934
     0.73786
     0.52598
     0.31410
     0.32052
     0.24989
     0.32052
     0.55808
     0.66724
     0.42967
     0.17926
     0.26273
     0.29483
     0.47461
     0.59019
     0.51956
     0.29483
     0.33336
     0.32694
     0.46819
     0.66082
     0.44893
     0.29483
     0.28841
     0.48746
     0.69292
     0.33336
     0.19210
     0.39115
     0.62229
     0.55166
     0.14074
     0.28199
     0.27557
     0.42325
     0.39757
     0.50672
     0.42325
     0.03801
     0.10221
     0.27557
     0.41041
     0.06369
     0.03158
    -0.04546
    -0.21240
    -0.36650
    -0.53986
    -0.80311
    -0.81595
    -0.79669
    -1.05352
    -1.28466
    -2.30556
    -4.43082
    -3.01184
     0.56450
    -0.36650
    -1.24614
    -1.84327
    -1.06636
    -0.82879
    -0.49491
     0.27557
     0.57735
     0.12147
     0.71860
     0.77639
     1.59182
     1.81013
     1.50835
     1.51477
     1.56614
     1.82939
     1.84223
     1.47625
     0.56450
     0.06369
     0.30126
     0.22421
     0.12790
     0.16642
     0.59661
    -0.18030
    -1.29751
    -1.00215
    -0.68754
    -0.76459
    -0.80953
    -1.13699
    -1.14341
    -1.40024
    -1.64422
    -1.25898
    -0.96363
    -1.00215
    -1.00857
    -1.77264
    -1.87537
    -1.31035
    -0.95721
    -0.66827
    -0.61049
    -0.79027
    -0.53344
    -0.51418
    -0.73248
    -0.74532
    -0.61691
     0.06369
    -0.23166
    -0.25093
    -0.13535
    -0.06473
    -0.40502
    -0.19956
     0.25631
     0.47461
     0.57093
     0.17926
    -0.12251
    -0.13535
     0.01232
     0.16000
     0.23705
     0.15358
     0.15358
     0.33336
     0.43609
     0.33336
     0.38472
     0.24347
     0.27557
     0.51314
     0.59661
     0.39115
     0.22421
     0.31410
     0.24347
     0.30126
     0.43609
     0.23705
     0.25631
     0.21137
     0.22421
     0.33336
     0.34620
     0.08295
     0.21779
     0.21779
     0.37188
     0.30126
     0.19852
     0.28841
     0.28199
     0.62229
     0.71860
     0.60945
     0.29483
     0.25631
     0.53882
     0.60303
     0.30126
     0.27557
     0.37188
     0.26915
     0.51956
     0.46177
     0.14716
    -0.00052
    -0.07115
     0.08937
     0.07653
     0.05085
    -0.01336
    -0.11609
     0.01232
     0.02516
     0.16642
     0.15358
     0.16000
     0.03801
     0.06369
     0.38472
     0.28841
     0.22421
     0.24347
     0.09579
     0.37830
     0.33336
     0.24989
     0.30768
     0.14074
     0.12147
     0.23063
     0.18568
    -0.08399
    -0.20598
     0.01874
     0.14716
    -0.05831
    -0.34724
    -0.59765
    -0.79027
    -0.59123
    -0.70038
    -1.38097
    -2.69080
    -2.96047
    -3.61539
    -4.49503
    -4.30240
    -3.67317
    -2.90911
    -2.05515
    -1.36171
    -1.07920
    -1.69559
    -1.17551
    -1.17551
    -0.01336
    -0.26377
    -1.39382
     1.32215
     2.07980
     3.08785
     2.94659
     2.97870
     2.81818
     1.86791
     0.87270
     0.75713
     0.80849
     0.45535
     0.53882
     0.33978
    -0.13535
    -1.01499
    -1.00857
    -0.62333
     0.30126
    -0.01336
    -0.25735
    -0.50776
    -0.62975
    -0.74532
    -0.70680
    -0.53986
    -1.20761
    -1.13057
    -0.71964
    -0.84805
    -0.62333
    -0.41787
    -0.37292
    -1.06636
    -3.21730
    -3.89148
    -3.05036
    -1.97168
    -1.73411
    -1.95242
    -2.35050
    -2.51744
    -2.28630
    -2.26061
    -2.40187
    -2.22851
    -1.70201
    -1.20761
    -0.59765
    -0.24451
     0.00590
     0.17926
     0.34620
     0.21137
     0.65439
     0.84702
     0.85344
     0.70576
     0.75713
     1.01396
     1.20658
     1.14879
     1.16805
     0.77639
     0.55166
     0.26273
     0.46177
     0.24347
     0.73786
     0.48746
     0.21779
     0.12790
    -0.08399
    -0.25093
    -0.12251
    -0.07757
    -0.51418
    -0.53344
    -0.40502
    -0.48849
    -0.69396
    -0.55270
    -0.41787
    -0.28303
    -0.21240
    -0.29587
    -0.32798
    -0.17388
    -0.08399
    -0.14177
    -0.26377
     0.05727
    -0.07757
    -0.20598
    -0.04546
    -0.01336
    -0.05831
    -0.22524
    -0.15462
     0.01874
     0.10863
    -0.05831
    -0.09041
     0.01874
     0.03158
    -0.10325
    -0.16746
     0.17284
     0.13432
     0.03158
     0.10221
     0.05085
     0.12147
     0.04443
     0.18568
     0.23705
     0.08295
     0.00590
    -0.21882
    -0.08399
     0.13432
     0.10221
    -0.12251
     0.01232
    -0.07757
    -0.26377
    -0.09683
     0.06369
    -0.09683
    -0.02620
    -0.17388
    -0.07757
     0.24989
     0.50672
     0.24989
     0.34620
     0.51956
     0.55166
     0.61587
     1.64961
     2.47146
     3.70424
     2.68976
     0.85344
     0.88554
     0.03158
     1.19374
     2.03485
     1.36067
     0.56450
     0.26273
    -0.02620
    -0.28303
    -0.65543
    -1.40666
    -1.92674
    -1.76622
    -1.85611
    -1.98452
    -1.91389
    -1.69559
    -1.17551
    -1.09846
    -1.13057
    -0.98289
    -0.93794
    -0.90584
    -0.77101
    -0.48207
    -0.30871
    -0.52702
    -0.75816
    -0.34724
    -0.21240
    -0.47565
    -0.53986
    -0.84805
    -0.55270
    -0.59765
    -0.27661
    -0.01978
    -0.25093
    -0.20598
    -0.39860
    -0.88658
    -0.46923
    -0.41787
    -0.94437
    -0.60407
    -0.68112
    -1.77906
    -3.10173
    -3.64107
    -2.51744
    -1.39382
    -0.84805
    -2.01021
    -2.24777
    -2.05515
    -2.21567
    -2.35050
    -2.06799
    -1.31035
    -0.55270
    -0.36650
    -0.28945
     0.04443
    -0.10325
     0.05085
    -0.05188
     0.15358
     0.18568
    -0.12251
     0.23705
     0.09579
     0.10221
    -0.13535
    -0.27661
    -0.30871
    -0.30871
    -0.51418
    -0.14820
    -0.32798
    -0.41787
    -0.04546
     0.03158
     0.11505
     0.21137
    -0.14177
    -0.37292
    -0.25093
    -0.04546
     0.03158
    -0.10325
     0.07653
     0.03158
    -0.11609
     0.22421
    -0.10325
     0.04443
     0.29483
     0.08295
     0.15358
    -0.00694
    -0.15462
     0.02516
     0.35904
     0.21779
     0.28199
     0.04443
     0.18568
     0.26915
     0.17926
     0.53240
     0.62229
     0.49388
     0.32052
     0.68650
     0.65439
     0.68008
     0.53240
     0.65439
     0.76355
     0.79565
     0.67366
     0.57735
     0.54524
     0.39115
     0.39115
     0.27557
     0.37830
     0.07011
    -0.34724
    -0.21240
    -0.05831
    -0.10325
    -0.14177
    -0.18030
    -0.01336
    -0.05188
     0.07653
     0.02516
     0.08937
     0.37188
     0.83418
     1.40562
     2.36231
     3.01080
     3.16490
     4.33347
     4.96270
     4.04454
     2.38799
     2.04127
     2.38799
     2.99154
     3.19058
     2.54209
     1.30289
    -0.42429
    -1.40666
    -2.52386
    -1.79190
    -1.99736
    -3.16594
    -4.26388
    -4.82248
    -4.44366
    -4.82248
    -5.20773
    -4.23178
    -3.52550
    -2.83848
    -2.81922
    -2.62659
    -2.18999
    -2.02947
    -1.37455
    -0.71322
    -0.73890
    -1.02141
    -1.00215
    -0.62975
     0.01232
     0.04443
    -0.34724
    -0.33440
     0.03801
     0.07653
    -0.03904
    -0.50776
    -1.04068
    -0.90584
    -0.72606
    -0.30871
     0.37830
     0.16642
    -0.36650
    -1.05352
    -1.47086
    -1.56075
    -1.32961
    -1.29751
    -0.68112
    -0.36650
    -0.19956
    -0.61691
    -1.13057
    -0.86090
    -0.62333
    -0.46923
    -0.05831
    -0.30871
    -0.19956
     0.10863
     0.14074
     0.54524
     0.68008
     0.26915
     0.51956
     0.57735
     0.50030
     0.51314
     0.62871
     0.32052
     0.31410
     0.28199
     0.46177
     0.42325
     0.10221
    -0.11609
    -0.01336
     0.40399
     0.35904
     0.05727
    -0.01978
    -0.43713
    -0.13535
    -0.09041
    -0.36008
    -0.21882
    -0.59123
    -0.55270
    -0.09041
     0.25631
    -0.20598
    -0.36008
    -0.47565
    -0.68112
    -0.19314
    -0.28303
    -0.52702
    -0.15462
    -0.25735
    -0.03904
    -0.09683
    -0.10325
    -0.22524
    -0.34082
    -0.27661
     0.06369
    -0.00694
    -0.07115
    -0.07115
     0.06369
     0.08937
     0.21137
     0.07653
     0.10863
     0.28841
     0.47461
     0.60303
     0.67366
     0.75071
     0.45535
     0.50030
     0.75713
     0.94333
     0.93691
     0.81491
     0.61587
     0.74429
     0.92407
     0.85344
     0.94333
     0.74429
     0.53882
     0.63513
     0.53240
     0.44251
     0.17926
     0.17284
     0.41683
     0.53240
     0.08295
    -0.27019
    -0.13535
    -0.13535
     0.07653
    -0.37292
    -0.55912
    -0.92510
    -0.84805
    -0.88016
    -1.02141
    -0.98931
    -1.23972
    -1.60570
    -1.60570
    -2.30556
    -1.58002
     0.17926
    -0.12251
     0.25631
     0.39757
    -0.53986
    -0.12893
     1.39278
     1.68813
     1.37352
     1.37352
     1.18731
     1.15521
     1.84223
     1.59182
     1.46341
     1.43772
     0.78281
     0.53882
    -0.06473
    -0.12251
    -1.07278
    -0.89942
    -0.72606
    -0.47565
    -0.73890
    -0.76459
    -0.68754
    -0.50776
    -0.70680
    -0.58480
    -0.14820
    -0.03262
    -0.21240
    -0.74532
    -1.13699
    -0.95721
    -0.00052
     0.79565
     0.68650
     0.48104
     0.29483
    -0.36650
    -1.22046
    -1.74053
    -0.60407
    -0.21240
     0.35904
     0.69292
     0.35904
    -0.30871
    -0.42429
     0.11505
     0.35904
     0.20494
     0.49388
     0.45535
     0.21779
     0.45535
     0.60303
     0.56450
     0.71218
     0.77639
     0.47461
     1.05248
     1.11027
     0.48746
     0.45535
     0.28841
     0.30768
     0.43609
     0.32694
     0.50030
     0.43609
     0.63513
     0.07011
     0.14716
    -0.08399
    -0.32156
    -0.46923
    -0.04546
    -0.01336
    -0.07757
    -0.55270
    -0.97647
    -0.84163
    -0.50776
    -0.68112
    -0.55270
    -0.47565
    -0.56554
    -0.66185
    -0.51418
    -0.52702
    -0.19314
    -0.46923
    -0.33440
     0.08295
    -0.25093
    -0.67469
    -0.46281
    -0.23166
    -0.27019
    -0.55912
    -0.59123
    -0.40502
     0.59661
     3.21626
    -0.66185
    -1.34887
    -0.85448
    -0.38576
     0.01874
     0.67366
     0.62871
     0.59661
     0.39115
     0.30126
    -0.01978
    -0.01336
    -0.05831
     0.01232
    -0.00694
    -0.04546
    -0.29587
    -0.29587
    -0.17388
    -0.13535
    -0.16104
     0.03158
    -0.07757
    -0.39860
    -0.19956
    -0.15462
    -0.12893
    -0.04546
    -0.44355
    -0.32156
    -0.13535
     0.12790
    -0.16746
    -0.17388
    -0.08399
    -0.16104
    -0.29587
    -0.02620
     0.21779
    -0.00694
    -0.43071
    -0.52702
    -0.84163
    -0.75174
    -0.73248
    -0.91868
    -1.43234
    -2.42755
    -2.88342
    -2.33124
    -0.69396
    -1.16267
    -0.32798
    -0.21882
    -0.80311
    -0.64259
    -0.43713
     0.24347
     0.33978
     0.10863
    -0.09041
    -0.34724
     0.61587
     1.05890
     0.62229
     0.16000
     0.06369
    -0.25093
    -0.36650
    -0.70038
    -0.45639
    -1.66991
    -2.35692
    -1.97810
    -1.05352
    -0.60407
    -0.37292
    -0.41787
    -0.71322
    -0.91868
    -0.70680
    -0.46923
    -0.19956
     0.05727
    -0.14820
    -0.27019
     0.02516
     0.10863
    -0.05831
    -0.26377
    -0.24451
     0.26273
    -0.04546
    -0.43071
    -0.27019
    -0.28945
    -0.36650
    -0.80311
    -0.37934
     0.53882
     0.73144
    -0.05188
    -0.85448
    -0.86732
    -0.55270
    -0.07115
    -0.15462
     0.22421
     0.25631
     0.10863
     0.15358
     0.17926
     0.28841
     0.34620
     0.21137
     0.34620
     0.30126
     0.19852
     0.42967
     0.48746
     0.41683
     0.44893
     0.67366
     0.48104
     0.38472
     0.62871
     0.64797
     0.51956
     0.48104
     0.51314
     0.23063
     0.26915
     0.39115
     0.97543
     0.80207
     0.69292
     0.51956
     0.82775
     0.78281
     0.52598
     0.74429
     0.71218
     0.93691
     1.03964
     0.85344
     0.87912
     0.67366
     0.40399
     0.48746
     0.81491
     0.94975
     0.93049
     0.61587
     0.39115
     0.64155
     0.95617
     0.93049
     0.73786
     0.49388
     0.57735
     1.11027
     1.17447
     1.05890
     0.80207
     0.96901
     0.90480
     0.68008
     1.03964
     1.36067
     0.78281
     0.64155
     0.63513
     0.64797
     0.53240
     0.24989
     0.19210
     0.32694
     0.36546
     0.26915
     0.35262
     0.35262
    -0.06473
    -0.16746
    -0.09041
     0.05085
     0.03801
    -0.21240
    -0.12893
     0.05727
     0.22421
     0.11505
     0.16642
     0.03801
     0.10863
    -0.13535
    -0.14820
     0.19210
     0.70576
     1.33499
     1.82297
     2.36231
     2.33662
     1.78444
     1.06532
     0.35904
     0.17926
     0.74429
     1.49551
     1.74592
     0.67366
     0.23063
    -0.06473
    -0.21240
    -0.48849
    -0.65543
    -0.94437
    -1.02141
    -1.21404
    -1.21404
    -0.87374
    -0.81595
    -0.59765
    -0.23166
    -0.32798
    -0.31513
    -0.05188
    -0.14820
    -0.15462
    -0.18672
     0.16000
    -0.22524
    -0.42429
    -0.34082
     0.03158
    -0.21882
    -0.18030
    -0.20598
     0.12790
     0.05727
    -0.21882
    -0.20598
    -0.16104
     0.32052
     0.66082
     0.51956
     0.71218
     0.71218
     0.42967
    -0.57196
    -0.74532
    -0.28303
    -1.08562
    -1.29108
    -1.16267
    -1.40024
    -1.18835
    -1.06636
    -1.81758
    -2.04873
    -2.13220
    -1.93958
    -1.78548
    -2.37619
    -2.02947
    -0.89942
    -0.33440
    -0.21240
    -0.43071
    -0.54628
    -0.40502
     0.08937
     0.02516
    -0.26377
    -0.36650
     0.10863
     0.15358
     0.32694
     0.26915
    -0.10325
    -0.46281
    -0.96363
    -0.71322
    -0.10967
    -0.40502
    -0.38576
    -0.30871
    -0.14177
     0.02516
    -0.14820
    -0.04546
    -0.04546
    -0.00694
    -0.51418
     0.26915
     0.54524
     0.11505
     0.25631
     0.41683
     0.62871
     0.48104
     0.15358
     0.23063
     0.50672
     0.62229
     0.19852
     0.39115
     0.18568
     0.36546
     0.69292
     0.64797
     0.60303
     0.42325
     0.26273
     0.28841
     0.79565
     0.70576
     0.27557
     0.32052
     0.45535
     0.37188
     0.31410
     0.15358
     0.36546
     0.37830
     0.44893
     0.09579
    -0.00694
    -0.13535
    -0.23809
    -0.36008
    -0.09041
     0.16000
    -0.09041
    -0.20598
    -0.16104
    -0.00052
     0.19210
     0.11505
    -0.20598
    -0.11609
     0.19852
     1.06532
     1.21300
     1.46341
     1.87433
     1.95138
     2.42009
     2.71545
     2.72829
     2.54851
     2.22105
     1.77802
     1.35425
     1.66245
     1.75876
     1.24510
     0.60945
     0.63513
    -0.14820
    -1.18835
    -2.36977
    -2.94763
    -2.28630
    -0.61049
    -0.75816
    -1.68275
    -2.00378
    -2.26703
    -1.77264
    -1.34887
    -0.55270
    -0.17388
     0.04443
     0.21779
     0.36546
     0.42967
     0.39757
     0.03801
     0.16000
     0.68008
     0.73144
     0.24989
    -0.39860
    -0.37292
    -0.13535
    -0.07115
    -0.27661
    -0.21882
    -0.19314
    -0.12251
    -0.18030
    -0.19956
     0.14716
     0.16000
    -0.41145
    -0.82879
    -1.04068
    -1.95884
    -1.82400
    -0.91868
    -0.06473
     0.14716
     0.12147
    -0.13535
    -0.55912
    -0.15462
     0.14074
     0.23063
     0.16642
    -2.74217
    -2.17072
    -0.24451
     0.32052
     0.55166
     0.16642
    -0.82879
    -1.70201
    -1.99736
    -1.43876
    -1.34245
    -1.61212
    -2.01021
    -1.38097
    -1.11130
    -1.05994
    -1.10488
    -1.05994
    -0.75816
    -0.25735
    -0.57838
    -0.18672
    -0.21240
    -0.18030
    -0.16104
    -0.67469
    -0.89300
    -0.19314
    -0.27661
    -0.73248
    -0.52060
    -0.16104
     0.09579
    -0.49491
    -1.30393
    -0.93794
    -0.02620
    -0.17388
     0.09579
     0.03801
    -0.24451
    -0.57838
    -0.21882
     0.19852
     0.24989
     0.44251
     0.68008
     0.62871
     0.34620
     0.36546
     0.39757
     0.31410
     0.82775
     0.97543
     0.78923
     0.93691
     0.65439
     0.60303
     0.47461
     0.92407
     0.76997
     0.64797
     0.44251
     0.38472
     0.39115
     0.50672
     0.17284
    -0.18672
     0.10863
    -0.13535
    -0.14177
    -0.32798
    -0.61049
    -0.78385
    -1.11130
    -1.18193
    -1.20119
    -1.11130
    -1.02783
    -1.32319
    -1.25898
    -1.38097
    -1.45802
    -1.58002
    -1.46444
    -1.44518
    -1.49013
    -1.64422
    -1.52865
    -1.47729
    -1.23330
    -1.48371
    -1.52865
    -1.41950
    -1.31035
    -1.49013
    -1.63780
    -1.59286
    -1.97810
    -1.62496
    -1.51581
    -1.36813
    -0.75816
    -0.42429
    -0.30871
    -0.94437
    -0.65543
    -0.20598
    -0.16746
    -0.05188
     0.31410
     0.28841
     0.52598
     0.53240
     0.08937
     0.24989
     0.23705
     0.34620
     0.03158
    -0.21882
    -0.12893
    -0.47565
    -0.58480
    -0.95721
    -1.02783
    -0.94437
    -0.64259
    -0.74532
    -1.01499
    -0.82879
    -0.93794
    -0.90584
    -0.87374
    -0.68754
    -0.44355
    -0.68754
    -0.64259
    -0.55912
    -0.31513
    -0.47565
    -0.44355
    -0.09041
    -0.00694
     0.24989
     0.14716
     0.16000
     0.19852
     0.40399
     0.33336
     0.85344
     0.85986
     0.82775
     1.12311
     1.40562
     1.41846
     0.86628
     0.57093
     0.75071
     1.18731
     1.70739
     1.53403
     0.71218
     0.43609
     0.43609
     0.41683
     0.68650
     0.69292
     0.75071
     0.64155
     0.76355
     0.93049
     0.82775
     0.62871
     0.48104
     0.85986
     1.03322
     0.68008
     0.35262
     0.73144
     1.37994
     1.47625
     0.52598
    -0.43071
    -0.37292
    -0.21240
     0.44893
     0.32694
     0.17284
    -0.55912
    -0.75816
    -1.11130
    -0.93152
    -0.35366
    -1.09204
    -1.69559
    -1.05994
    -0.72606
    -1.74053
    -1.84969
    -1.32319
    -1.61212
    -1.53507
    -0.79669
    -0.93152
    -1.49655
    -1.66991
    -1.39382
    -0.69396
    -0.42429
    -0.49491
    -0.52060
    -0.64259
    -0.15462
     0.02516
     0.08937
    -0.08399
     0.01232
     0.12147
     0.23063
     0.10863
     0.08295
    -0.25735
    -0.27661
    -0.07757
    -0.07115
    -0.22524
    -0.48849
    -0.51418
    -0.49491
    -0.48207
    -0.60407
    -0.55912
    -0.57838
    -0.62333
    -0.46923
    -0.62333
    -0.67469
    -0.85448
    -0.88658
    -0.68754
    -0.77743
    -0.80953
    -1.07278
    -0.98289
    -0.96363
    -0.98289
    -1.10488
    -1.05994
    -0.93794
    -1.04068
    -0.98931
    -1.08562
    -1.19477
    -1.34245
    -1.14983
    -0.94437
    -0.71322
    -0.52060
    -0.68112
    -0.49491
    -0.11609
     0.48104
     0.56450
     0.49388
     0.48104
     0.07011
     0.66082
     1.37352
     1.23226
     1.48267
     1.48909
     1.49551
     1.07174
     0.69934
     0.75071
     0.18568
     0.19210
    -0.05188
     0.25631
     0.10221
    -0.12251
    -0.44355
    -0.77743
    -0.79027
    -0.28945
    -0.11609
    -0.04546
    -0.19956
    -0.84163
    -0.50776
     0.01232
    -0.09683
    -0.10325
     0.21779
     0.37188
    -0.01978
     0.16000
     0.05085
    -0.30871
    -0.14177
    -0.13535
    -0.21240
    -0.37292
    -0.71322
    -0.23166
    -0.10967
     0.42967
     0.28841
    -0.19314
    -0.80311
    -0.59123
     0.26915
     0.43609
    -0.36650
    -0.97005
    -0.84805
    -0.35366
    -0.68112
    -0.61691
    -0.59123
    -1.02141
    -0.43071
    -0.82879
    -0.81595
    -0.70038
    -0.52702
    -0.41145
    -0.48207
    -0.36008
     0.06369
    -0.34082
     0.10221
     0.41683
     0.26915
     0.33336
    -0.01336
     0.16000
     0.59661
     0.69292
     0.60945
     0.07653
    -0.03904
    -0.03262
    -0.63617
    -0.75174
    -0.26377
    -0.92510
    -0.70038
    -0.19314
    -0.45639
    -0.41787
    -0.53344
    -1.09204
    -1.28466
    -1.50939
    -1.23330
    -0.48849
    -0.15462
    -0.19956
    -0.19314
    -0.05188
     0.30126
     0.15358
    -0.08399
     0.14716
     0.33336
     0.40399
     0.28841
     0.31410
     0.24989
     0.54524
     0.67366
     1.18731
     0.82775
     0.01874
     0.14074
     0.17284
     0.51314
     0.51314
     0.13432
     0.12147
     0.23063
     0.11505
    -0.02620
    -0.19956
    -0.26377
    -0.25735
    -0.28303
    -0.27019
    -0.46923
    -0.84163
    -0.89942
    -0.99573
    -0.87374
    -0.65543
    -0.70680
    -0.82237
    -0.91868
    -0.67469
    -0.62333
    -1.05994
    -1.08562
    -1.03426
    -0.86090
    -0.98931
    -1.25256
    -1.46444
    -1.41308
    -0.84805
    -0.70038
     0.10221
     0.67366
     0.45535
     0.53882
     1.75876
     1.37352
     0.51956
     2.33020
     1.80370
     1.10385
     0.68650
     0.72502
     1.30931
     1.46983
     0.84702
     0.96901
     0.94975
    -0.02620
    -0.80311
    -1.82400
    -2.54313
    -2.16430
    -1.59928
    -1.20119
    -1.36813
    -1.25256
    -1.19477
    -1.14341
    -1.21404
    -1.19477
    -0.82879
    -0.54628
     0.04443
    -0.37292
    -1.14983
    -1.11772
    -1.38740
    -1.07920
     0.06369
     0.28841
    -0.14177
     0.21137
     0.37830
     0.26915
    -1.04710
    -1.02141
    -0.37934
     0.01874
     0.69934
     0.81491
     1.06532
     1.02038
     0.68008
     0.78281
     1.14237
     1.25794
     0.56450
     0.05085
     0.30126
     0.35904
     0.41683
     0.59019
     0.12147
    -0.52060
    -0.52702
     0.05727
    -0.27019
    -0.99573
    -0.62975
    -0.64259
    -0.46281
    -0.66827
    -0.32156
    -0.04546
    -0.25093
    -0.17388
     0.04443
     0.28199
     0.12790
    -0.22524
    -0.11609
     0.47461
     0.33336
     0.06369
    -0.05188
    -0.33440
    -0.07115
    -0.33440
    -0.19314
    -0.14820
    -0.50776
    -0.21882
    -0.16746
    -0.49491
    -0.30229
    -0.28945
    -0.06473
     0.10221
     0.49388
     0.44251
     0.51314
     0.32694
     0.20494
     0.58377
     0.46177
     0.49388
     0.48746
     0.94975
     1.04606
     0.94975
     0.87270
     0.67366
     0.61587
     0.78281
     1.09742
     1.07816
     0.80207
     0.78923
     0.87912
     1.09742
     1.15521
     0.94333
     0.61587
     0.34620
     0.85986
     0.57093
     0.64155
     0.36546
     0.21779
    -0.19956
     0.18568
     0.28199
    -0.17388
    -0.01978
    -0.43713
    -0.08399
    -0.28303
    -0.34724
    -0.49491
    -0.58480
    -0.62333
    -0.37934
    -0.21240
    -0.32798
    -0.29587
    -0.64259
    -0.45639
    -0.28303
    -0.43713
    -0.76459
    -1.22046
    -1.47086
    -1.61854
    -1.53507
    -1.13057
    -1.19477
    -1.02141
    -1.66349
    -2.10652
    -2.69722
     0.02516
     1.80370
     1.64319
     1.37352
    -0.31513
    -0.07115
     1.37352
     2.58061
     2.99154
     2.67050
     2.33662
     1.38636
     1.84865
     1.51477
     1.48909
     1.61750
     0.94975
     0.42325
     0.29483
    -0.53986
    -1.38097
    -1.24614
    -0.91226
    -0.92510
    -0.59765
    -0.21240
    -0.35366
    -1.22046
    -2.18999
    -1.86253
    -1.71485
    -0.57838
     0.16642
    -0.53344
    -1.96526
    -2.33766
    -1.72127
    -1.07278
    -1.11130
    -0.60407
    -0.37292
     0.26915
     0.46177
     0.35904
     0.41683
     0.39115
    -0.17388
     0.13432
     0.91122
     0.75071
     0.27557
     0.53240
     0.72502
     0.42967
    -0.06473
    -0.36650
    -0.89300
    -1.03426
    -0.78385
    -0.80953
    -1.01499
    -0.92510
    -1.07278
    -0.95079
    -0.70038
    -0.64259
    -0.92510
    -0.88016
    -0.79027
    -0.85448
    -0.73890
    -0.53344
    -1.09204
    -0.67469
    -0.66185
    -0.57196
    -0.52060
    -0.43071
    -0.45639
    -0.18030
    -0.18030
    -0.12251
    -0.02620
    -0.34082
     0.16642
     0.37188
     0.36546
     0.75071
     0.39757
     0.41041
     0.52598
     0.53240
     0.35262
     0.59661
     0.66082
     0.60945
     0.66082
     0.74429
     0.71218
     0.45535
     0.69292
     0.78281
     0.52598
     0.71218
     0.89196
     0.89196
     0.82775
     0.63513
     0.82133
     0.98185
     0.71860
     0.78923
     0.89838
     0.93049
     0.78281
     0.78923
     0.82775
     0.74429
     0.72502
     0.58377
     0.57093
     0.35904
     0.34620
     0.07653
     0.23063
     0.28199
     0.27557
    -0.01978
    -0.25093
    -0.28945
    -0.13535
    -0.09683
    -0.23166
    -0.05188
    -0.27661
    -0.28945
    -0.12251
    -0.19314
    -0.00052
    -0.39218
    -0.32156
    -0.03904
    -0.00694
    -0.02620
    -0.26377
    -0.27661
    -0.44997
    -0.71964
    -1.34245
    -1.77264
    -1.62496
    -2.46608
    -2.35692
    -1.90747
    -1.65064
    -0.86732
     0.26915
     0.81491
     0.07011
     0.74429
    -1.18193
    -0.80311
     0.29483
     0.70576
     0.83418
     1.88717
     1.63034
     0.82775
     0.62229
     0.25631
     0.54524
    -0.00052
    -0.82879
    -0.88658
    -1.36171
    -2.10652
    -1.70201
    -1.54791
    -0.97005
    -0.80953
    -1.13699
    -1.08562
    -0.70038
    -0.79669
    -0.59123
     0.19852
     0.32694
    -0.18672
    -0.19314
    -0.10325
     0.55166
     0.55808
     0.41683
    -0.23166
    -0.89300
    -0.84805
    -0.11609
     0.46819
     0.73144
     0.72502
     0.35904
     0.21779
    -0.10325
    -0.43071
    -0.42429
     0.12790
     0.50030
     0.24347
     0.30768
    -0.03904
    -0.24451
    -0.14177
    -0.26377
    -0.31513
    -0.30229
    -0.43713
    -1.12415
    -0.83521
    -0.89300
    -0.77743
    -1.06636
    -1.50297
    -1.36171
    -0.83521
    -0.68112
    -0.68112
    -0.95079
    -0.80311
    -1.01499
    -1.17551
    -1.10488
    -0.98289
    -0.77101
    -0.56554
    -0.53986
    -0.58480
    -0.46281
    -0.73890
    -0.73248
    -0.61691
    -0.45639
    -0.37292
    -0.46281
    -0.43713
    -0.28945
    -0.36650
    -0.44355
    -0.07757
    -0.32156
    -0.23166
    -0.00052
     0.15358
     0.17284
    -0.06473
    -0.10325
     0.03158
     0.14074
     0.33978
     0.33336
     0.26915
     0.21137
     0.36546
     0.30126
     0.46819
     0.31410
     0.00590
     0.26915
     0.29483
     0.45535
     0.17926
     0.16000
     0.05727
     0.21137
     0.19852
    -0.06473
    -0.01336
    -0.28303
    -0.07757
    -0.14177
     0.14716
     0.03158
    -0.48207
    -0.38576
    -0.50776
    -0.15462
    -0.41787
    -0.57838
    -0.37292
    -0.41145
    -0.23166
    -0.29587
    -0.55270
    -0.50134
    -0.44355
    -0.37934
    -0.56554
    -0.33440
    -0.80953
    -0.95079
    -1.04068
    -1.22046
    -1.69559
    -1.97810
    -1.53507
    -0.89300
     0.16642
     0.41041
     0.33336
     0.32052
     0.73786
     0.80849
     0.72502
     3.31257
     3.06859
     1.73950
     1.18731
     1.79728
     2.22105
     2.40083
     2.18253
     2.72187
     2.06053
     0.95617
    -0.04546
    -0.50134
    -1.07278
    -0.41145
    -0.57196
    -0.77101
    -0.57196
    -0.98931
    -0.55270
    -0.28303
    -0.32798
    -0.21882
    -0.78385
    -0.68112
    -0.56554
    -0.34082
     0.17926
    -0.07115
    -0.11609
    -0.34724
    -0.17388
    -0.16104
     0.17926
    -0.00694
     0.14074
     0.36546
     0.73786
     0.65439
     0.44251
     0.29483
     0.81491
     1.32215
     1.42488
     0.85344
     0.50672
    -0.15462
    -0.37292
     0.17284
     0.75071
    -0.20598
    -0.39860
     0.36546
     0.68650
    -0.01336
    -0.75174
    -1.18835
    -1.09846
    -0.27661
     0.44893
     0.82775
     0.42325
     0.09579
     0.30768
     0.21779
    -0.40502
    -0.18672
    -0.22524
     0.48746
     0.96901
     0.35262
     0.06369
    -0.36008
    -0.59765
    -0.32156
     0.03158
    -0.50776
    -0.39218
    -0.44355
    -0.66827
    -0.84805
    -0.66185
    -0.79669
    -1.25898
    -1.30393
    -1.04068
    -0.63617
    -0.79027
    -1.25256
    -0.97005
    -0.91226
    -0.93152
    -0.61049
    -0.30229
    -0.21240
    -0.16746
     0.05085
     0.30126
     0.62871
     0.44893
     0.35262
     0.52598
     0.66082
     0.50672
     0.55166
     0.59661
     0.63513
     0.57093
     0.59019
     0.68650
     0.65439
     0.30126
     0.30126
     0.38472
     0.41041
     0.38472
     0.23705
     0.03158
    -0.06473
     0.24347
     0.30126
     0.14716
    -0.19956
    -0.77101
    -0.37934
    -0.31513
    -0.05188
    -0.16746
    -0.53986
    -0.91868
    -0.41787
    -0.30229
    -0.46923
    -0.48849
    -0.55912
    -0.37292
    -0.40502
    -0.38576
    -0.23809
    -0.44997
    -0.41145
    -0.53344
    -0.64259
    -0.72606
    -0.94437
    -1.44518
    -1.18193
    -0.62333
    -0.87374
    -0.79027
    -0.16746
     0.21137
     0.08295
     0.95617
     0.96259
     2.87597
     3.80697
     2.77965
     2.18895
     1.11669
     1.43130
     1.42488
     2.27884
     2.77965
     3.33184
     2.52283
     1.72024
     0.41683
    -0.66185
    -1.79190
    -1.54791
    -1.11130
    -0.95721
    -0.98931
    -1.36813
    -1.11772
    -1.48371
    -1.31677
    -0.81595
    -0.98931
    -1.00215
    -1.06636
    -1.22688
    -1.01499
    -0.79027
    -0.52702
    -0.48207
    -0.44997
    -0.50776
    -0.45639
    -0.36008
    -0.34724
    -0.43071
     0.12790
     0.10221
     0.84060
     1.50835
     1.33499
     1.08458
     1.05890
     0.75071
     0.42967
     0.18568
     0.98185
     1.46341
     1.56614
     1.05248
    -0.19956
    -1.02141
    -1.65064
    -1.81116
    -0.67469
    -0.48207
    -1.03426
    -1.71485
    -1.93958
    -1.98452
    -1.97168
    -1.54791
    -1.20119
    -1.15625
    -1.45802
    -1.55433
    -1.65064
    -1.27824
    -1.86895
    -2.17072
    -1.64422
    -1.09846
    -1.25256
    -1.40024
    -1.23972
    -1.73411
    -1.99094
    -2.15146
    -2.08083
    -1.59928
    -1.42592
    -1.01499
    -0.72606
    -0.33440
    -0.38576
    -0.14177
    -0.32798
     0.09579
     0.11505
     0.10863
     0.24347
     0.32694
     0.66724
     0.85344
     1.00111
     1.18731
     0.92407
     0.76355
     0.68650
     0.61587
     0.31410
     0.51956
     0.59019
     0.83418
     0.96259
     0.60945
     0.71218
     0.75713
     0.51314
     0.41041
     0.17284
     0.44251
     0.39757
     0.60945
     0.21137
     0.37188
     0.20494
     0.23705
     0.23063
     0.21779
     0.48746
     0.50672
     0.23063
     0.16000
    -0.06473
    -0.09041
     0.10863
     0.20494
     0.19852
     0.06369
     0.08937
    -0.25093
    -0.23809
    -0.16746
    -0.25093
    -0.52060
    -0.51418
    -0.34082
    -0.33440
    -0.52060
    -0.59123
    -0.68112
    -1.05994
    -1.36813
    -1.36171
    -1.31677
    -1.14983
    -0.86732
    -0.59765
     0.30768
     0.81491
     1.11027
     0.71218
     2.69619
     2.29810
     2.32378
     2.50998
     1.75234
     0.77639
     1.63034
     2.56135
     2.96586
     2.92091
     1.79728
     1.93854
     1.14879
     0.03801
    -1.45160
    -1.52865
    -1.04710
    -0.95079
    -0.73890
    -0.84163
    -1.07920
    -0.86732
    -0.92510
    -0.98289
    -0.43071
    -0.31513
    -0.65543
    -0.88658
    -0.94437
    -0.65543
    -0.57838
    -0.62333
    -0.62333
    -0.04546
    -0.33440
     0.26273
     0.30126
     0.26273
     0.13432
    -0.82879
    -0.32798
    -0.35366
     0.24989
     0.01874
     0.31410
     0.69934
     0.74429
     0.55808
    -0.19314
    -0.17388
    -0.33440
     0.11505
     0.41683
     0.30768
     0.00590
     0.03158
     0.17926
     0.36546
     0.60303
     0.57735
     0.39757
     0.21137
     0.17284
     0.07653
     0.15358
     0.16000
    -0.16104
    -0.16104
    -0.23809
    -0.26377
    -0.30871
    -0.53986
    -0.90584
    -0.92510
    -0.73890
    -0.53344
    -0.88016
    -0.97647
    -1.04068
    -1.27182
    -0.99573
    -0.77743
    -0.36650
    -0.46923
    -0.28303
    -0.18672
    -0.54628
    -0.73890
    -0.66185
    -0.59765
    -0.39860
    -0.56554
     0.00590
     0.08937
     0.15358
     0.14074
    -0.09683
     0.09579
    -0.10967
    -0.09683
     0.07011
     0.34620
     0.09579
     0.05727
     0.24347
     0.56450
     0.79565
     0.44251
     0.58377
     0.24989
     0.35904
     0.62871
     0.62871
     0.55166
     0.73144
     0.30126
     0.39115
     0.55166
     0.96901
     0.50672
     0.09579
     0.39115
     0.26273
     0.59661
     0.35904
     0.24347
    -0.10325
     0.01874
     0.05727
     0.23063
     0.23705
    -0.08399
    -0.20598
     0.12147
     0.15358
    -0.16104
    -0.45639
    -0.44355
    -0.41787
    -0.08399
     0.19852
     0.54524
     1.43130
     2.82460
     3.44099
     3.00438
     1.56614
     1.05248
     2.15042
     2.09906
     1.48267
     1.46983
     1.20016
     1.64961
     1.68171
     0.92407
     0.48746
     0.05727
    -0.39860
    -0.69396
    -0.95721
    -1.52865
    -1.79190
    -1.84969
    -0.46281
     0.39115
    -0.51418
    -1.25256
    -1.42592
    -1.13699
    -0.71964
    -0.15462
    -0.81595
    -0.96363
    -1.07278
    -1.25898
    -1.22046
    -1.06636
    -1.00215
    -0.99573
    -0.93794
    -0.93794
    -0.32798
     0.14716
     0.01874
    -0.09683
     0.21779
     0.64797
     1.00111
     1.34141
     1.17447
     1.34141
     1.46341
     1.77802
     1.01396
     0.94333
    -0.14177
    -0.50776
     0.78923
     1.54688
     1.03322
     0.62871
    -0.37292
    -0.72606
    -0.92510
    -1.14341
    -0.61691
    -0.39218
    -0.55270
    -0.19956
    -0.23809
    -0.09683
    -0.13535
    -0.16746
    -0.44355
    -0.36008
    -0.22524
    -0.16104
     0.07011
     0.02516
     0.13432
     0.12147
    -0.03262
     0.02516
    -0.65543
    -0.94437
    -1.14341
    -0.82879
    -0.48207
    -0.61049
    -0.52060
    -0.59123
    -0.73890
    -0.41787
    -0.26377
     0.01874
    -0.05831
     0.03801
    -0.02620
    -0.08399
     0.19852
     0.23705
     0.28841
     0.73786
     0.73786
     0.60303
     0.60303
     0.32052
     0.31410
     0.64797
     0.39757
     0.21137
     0.30768
     0.61587
     0.44251
     0.29483
     0.34620
     0.36546
     0.05727
    -0.01336
     0.14074
     0.10221
    -0.16746
    -0.15462
    -0.14177
     0.09579
     0.00590
    -0.06473
    -0.08399
     0.11505
    -0.01978
    -0.27019
     0.05085
     0.02516
     0.17926
     0.37188
     0.70576
     0.68650
     0.32694
     0.21137
     0.60303
     0.94975
     0.58377
     0.59019
     0.66724
     0.50030
     0.45535
     0.43609
     0.38472
     0.20494
    -0.02620
    -0.37934
     0.26273
     0.47461
    -0.12893
    -0.39860
    -0.56554
    -0.47565
    -0.78385
    -1.13057
    -0.70680
    -0.82879
    -1.25898
    -1.16267
    -1.36813
    -1.43876
    -1.29751
    -1.18193
    -0.64259
    -0.89942
    -1.63780
    -1.56718
     2.12474
     2.67692
     0.93691
    -0.44355
    -0.62333
     0.04443
     1.20016
     2.24031
     2.64482
     2.54851
     1.85507
     1.54688
     1.77802
     1.32215
     1.19374
     1.29005
     1.23226
     0.84702
     1.08458
     1.10385
     0.75071
     0.85344
     1.03964
     0.87270
     1.73308
     1.77160
     1.30931
     1.34141
     1.68171
     1.81013
     1.52119
     1.41204
     1.31573
     1.54688
     1.40562
     1.10385
     1.45699
     1.85507
     2.09264
     2.03485
     1.68813
     1.22584
     0.46819
    -0.68112
    -0.89300
     0.73144
     1.98991
     1.77160
     1.14879
     0.69292
     0.59019
     0.74429
     0.55166
     0.55808
     0.77639
     0.64155
     0.39115
     0.21779
     0.38472
     0.43609
     0.24989
     0.55166
     0.76355
     0.17926
    -0.37934
    -0.39218
    -0.61691
    -0.73890
    -0.46281
    -0.50776
    -0.39860
    -0.61049
    -0.09041
    -0.18672
    -0.30229
    -0.14820
    -0.57838
    -0.65543
    -0.10325
     0.01232
     0.28199
     0.30126
     0.38472
     0.44893
     0.33336
     1.11027
     1.27721
     0.92407
     1.22584
     1.34783
     1.59182
     1.43130
     1.29647
     1.48909
     1.80370
     1.78444
     1.59182
     1.43772
     1.18731
     1.00753
     0.75071
     0.68650
     0.67366
     0.64155
     0.72502
     0.57093
     0.55166
     0.42325
     0.07011
     0.02516
     0.03801
     0.12147
     0.18568
     0.14716
     0.32694
     0.48746
     0.63513
     0.64797
     0.51956
     0.42325
     0.53882
     0.57093
     0.53882
     0.47461
     0.46819
     0.53240
     0.51314
     0.69292
     0.74429
     0.50672
     0.50030
     0.45535
     0.57093
     0.42325
     0.24989
     0.36546
     0.49388
     0.41041
     0.35904
     0.23705
     0.20494
    -0.10325
    -0.14177
     0.18568
     0.27557
     0.03801
     0.17284
    -0.31513
    -0.42429
    -0.42429
    -0.93152
    -0.63617
    -0.19314
    -0.16104
    -0.47565
    -0.52702
     0.14716
    -0.08399
    -0.06473
     0.74429
     0.99469
    -0.52702
     0.37830
     1.36710
     2.50998
     2.13116
     2.15042
     1.77160
     1.50835
     2.09264
     1.52761
     1.30289
     1.00753
     1.91286
     2.71545
     2.99154
     2.95943
     2.53567
     1.78444
     1.64319
     1.57256
    -1.29108
    -4.40514
    -1.51581
    -0.14177
    -0.36008
    -0.16104
    -1.70201
    -2.54313
    -2.58807
    -2.13220
    -2.01021
    -2.59449
    -2.18999
    -2.35692
    -2.31198
    -1.65064
    -1.15625
    -1.46444
    -0.73890
    -0.29587
     0.23063
     0.39757
    -0.25093
    -0.74532
    -1.00215
    -1.25898
    -1.33603
    -1.77264
    -1.52865
    -1.00857
    -1.20119
    -1.57360
    -1.36171
    -1.03426
    -1.14341
    -1.34887
    -1.06636
    -1.00215
    -0.71322
    -0.63617
    -0.71322
    -0.93152
    -1.14341
    -1.58644
    -1.16909
    -0.59765
     0.09579
     1.09100
     1.02680
     0.08295
    -1.18193
    -0.89300
    -0.51418
    -0.07115
    -0.07115
     0.10863
     0.49388
     1.17447
     0.83418
     1.02038
     1.30289
     0.98185
     0.61587
     0.86628
     1.00111
     0.78281
     0.59019
     0.54524
     0.60945
     0.71860
     0.68650
     0.42325
     0.19210
     0.03158
    -0.32798
    -0.43713
    -0.21882
    -0.56554
    -0.93794
    -0.91226
    -0.90584
    -0.88016
    -0.78385
    -0.70038
    -0.62333
    -0.73890
    -0.68754
    -0.66185
    -0.43713
    -0.64901
    -0.64259
    -0.77743
    -0.46281
    -0.98289
    -1.00215
    -0.66827
    -0.39860
    -0.42429
    -0.58480
    -0.72606
    -0.66827
    -0.59123
    -0.42429
    -0.36008
    -0.43071
    -0.45639
    -0.46923
    -0.46923
    -0.25735
    -0.44355
    -0.52060
    -0.59765
    -0.71964
    -0.87374
    -0.97005
    -1.18193
    -0.62333
     0.37830
     0.82133
     0.80207
     0.53240
     0.46177
     0.17284
    -0.50134
    -0.58480
     0.13432
     0.30126
     0.28841
    -0.34724
    -0.97005
    -0.68112
     0.42967
     0.41041
     0.18568
     0.05727
    -0.82237
    -0.75816
    -1.08562
    -0.21882
    -0.05831
    -0.06473
     0.48104
     0.95617
     1.07174
     1.00111
     1.45699
     1.64319
     1.75876
     1.52761
     1.79086
     1.26436
     0.03801
    -0.46281
    -1.61854
    -2.20283
    -0.86090
     0.33336
     0.12147
    -0.47565
    -1.79832
    -1.66991
    -1.83685
    -1.65707
    -1.46444
    -1.14983
    -1.04068
    -1.24614
    -2.72933
    -1.93316
    -1.47086
    -1.26540
    -1.20761
    -1.92032
    -1.92032
    -1.94600
    -2.79353
    -2.59449
    -2.39545
    -2.36977
    -2.70364
    -3.26867
    -2.81922
    -2.20283
    -1.87537
    -1.38740
    -0.95721
    -0.41145
    -0.18030
     0.05727
     0.20494
     0.38472
     0.62229
     0.75071
     1.29647
     1.69455
     1.70097
     1.37994
     1.03964
     0.91764
     0.23705
     0.24347
     0.45535
     0.23705
    -0.32798
    -0.84805
    -1.20761
    -1.07920
    -1.00857
    -1.19477
    -1.44518
    -1.20119
    -1.49655
    -1.83043
    -1.70843
    -0.80953
     0.05085
     0.32694
     0.22421
    -0.19956
    -0.19956
     0.30768
     0.55808
     0.60945
     0.75071
     0.26915
     0.16642
     0.45535
     0.51314
     0.31410
    -0.14177
    -0.42429
    -0.23166
    -0.07115
    -0.07757
    -0.44355
    -0.79027
    -0.71322
    -0.73248
    -0.71964
    -0.28945
    -0.55270
    -0.66827
    -0.34082
    -0.36650
    -0.27661
    -0.43071
    -0.54628
    -0.63617
    -0.37292
    -0.32156
    -0.15462
    -0.21882
    -0.35366
    -0.46923
    -0.21240
    -0.01336
    -0.11609
    -0.36650
    -0.42429
    -0.52060
    -0.40502
    -0.53986
    -0.65543
    -0.76459
    -1.02783
    -0.89942
    -0.80311
    -0.93794
    -0.78385
    -0.48207
     0.11505
     0.58377
     1.00111
     0.96901
     1.01396
     0.22421
    -0.59765
    -0.46281
     0.01874
     1.02680
     1.38636
     1.32857
     1.25152
     1.53403
     1.12953
     0.53882
     0.08295
    -0.15462
    -0.09683
     0.14716
     0.06369
    -0.26377
    -0.66827
    -0.53986
    -0.84163
    -0.66185
    -0.66185
    -1.18193
    -1.34245
    -1.79832
    -2.31840
    -1.93958
    -1.82400
    -1.03426
    -0.60407
     0.10863
     1.05890
    -0.31513
    -0.75174
    -0.73248
    -0.51418
     0.01874
     0.76355
     0.89196
     0.66724
     0.04443
    -0.67469
    -0.64259
    -0.55912
    -0.51418
    -0.76459
    -0.42429
     0.59019
     0.51956
    -0.39860
     0.27557
     0.56450
     0.71860
     0.57735
     1.50193
     1.98991
     1.70097
     1.08458
     1.36710
     0.68650
    -0.72606
    -0.52702
     1.24510
     1.82297
     0.39757
    -0.83521
    -1.78548
    -1.93316
    -1.43876
    -0.90584
    -0.93794
    -0.34082
    -0.07115
    -0.21882
    -0.38576
    -1.04710
    -1.04710
    -0.48207
    -0.11609
     0.39757
     0.29483
     0.42325
     0.96259
     0.98827
     0.21779
     0.18568
     0.41041
     0.23705
     0.50672
     0.92407
     0.88554
     0.78281
     0.25631
     0.42967
     0.93691
     0.84060
     0.43609
     0.33978
    -0.01336
     0.22421
    -0.20598
    -0.22524
     0.53882
     0.42967
     1.00111
     0.82775
     0.51314
     0.16642
     0.02516
    -0.43713
    -0.49491
    -0.46281
    -0.19956
     0.60945
     0.58377
    -0.08399
    -0.50776
    -0.71322
    -0.73890
    -1.22688
    -1.03426
    -0.79669
    -0.60407
    -0.57838
    -0.66827
    -0.80953
    -0.75816
    -0.55912
    -0.62333
    -0.53344
    -0.53986
    -0.37292
    -0.19956
    -0.02620
    -0.10325
    -0.26377
    -0.14177
    -0.22524
    -0.29587
    -0.30229
    -0.62333
    -1.08562
    -1.18193
    -0.80953
    -0.73890
    -0.84805
    -1.04710
    -0.87374
    -0.39218
     0.02516
     0.51956
     1.36710
     1.28363
     0.60945
     0.39757
     0.64155
     1.07174
     1.45699
     1.49551
     1.98348
     1.73308
     1.41204
     0.94333
     0.89196
     0.68650
     0.58377
     0.05085
    -0.26377
    -0.28945
    -0.32798
    -0.46281
    -0.19956
    -0.29587
    -0.53344
    -0.59765
    -0.47565
    -0.46281
    -0.50134
    -0.34082
    -0.51418
    -0.73248
    -0.16104
    -0.36008
    -0.00694
     0.36546
     1.01396
     1.18089
    -0.41787
    -0.17388
     0.21137
     0.33978
     0.75713
     1.17447
     0.48104
     0.73144
     1.30289
     0.69292
    -0.00052
     0.07653
     0.05727
     0.15358
     0.28841
    -0.02620
    -0.04546
     0.24989
     0.30768
     0.53240
     0.21137
     0.46819
     0.44893
     0.52598
     0.22421
     0.14074
     0.55166
     0.87912
     1.68813
     1.54688
     1.26436
     1.39278
     1.07816
     0.12790
    -1.70843
    -1.54791
    -0.39218
     0.28841
     0.26915
     1.11027
     0.94333
     0.28841
    -0.64901
    -1.51581
    -1.09846
    -0.93794
    -0.35366
     0.24989
     0.51956
     0.93049
     1.25794
     1.12953
     0.67366
     1.16805
     1.25794
     0.98827
     0.74429
     0.88554
     0.76997
     0.59019
     1.12311
     1.17447
     1.03322
     1.02680
     0.94975
     0.73786
     0.90480
     0.67366
     0.28841
     0.19852
     0.33336
     0.19852
     0.28841
     0.36546
    -0.04546
    -0.32798
    -0.56554
    -0.59123
    -0.36008
    -0.30229
    -0.59123
    -0.93152
    -0.89300
    -0.68754
    -0.80311
    -0.98931
    -0.64259
    -0.67469
    -0.80311
    -0.70038
    -0.95721
    -1.33603
    -1.79190
    -0.88658
     0.88554
     0.94333
    -0.03904
    -0.61691
    -0.64259
     0.14074
     0.32052
     0.22421
     0.85986
     0.98185
     1.75234
     2.84386
     2.17611
     1.18731
     0.60945
     1.05248
     1.16163
     1.28363
     1.27721
     1.10385
     0.59019
     0.54524
     1.34783
     0.87912
     0.74429
    -0.01336
    -0.32798
    -0.64259
    -1.01499
    -1.04068
    -0.73248
    -0.25093
     0.03158
     0.21779
    -0.80953
    -1.32961
    -1.11130
    -1.12415
    -1.12415
    -0.97647
    -1.19477
    -0.77743
    -0.62975
    -0.86732
    -0.73890
    -0.30229
    -0.09683
    -0.21882
     0.07653
     0.26915
     0.24989
     1.05890
     1.39278
     0.37188
     0.80207
     0.76355
     0.25631
     0.08295
     0.07653
    -0.34724
     0.04443
     0.59019
     1.89359
     1.03964
    -1.24614
    -1.16909
    -0.18030
     0.45535
    -0.48207
    -0.35366
     0.62871
     1.42488
     1.28363
     1.32215
     1.06532
     0.60303
     0.41683
     1.28363
     1.53403
     1.31573
     0.72502
    -0.19314
     0.19210
     0.62871
     0.57093
     0.82133
     0.46177
     0.10221
    -0.15462
    -0.14820
    -0.32798
    -0.74532
    -0.05188
     0.45535
     0.55166
     0.06369
    -0.09683
    -0.11609
     0.27557
     0.93691
     0.75071
     0.94333
     0.87912
     1.05248
     1.00111
     0.82775
     0.35262
     0.77639
     1.20658
     1.91286
     2.38799
     1.12953
     0.22421
     0.89838
     1.71381
     1.61108
     1.52119
     1.77160
     1.73308
     1.07816
     1.13595
     1.10385
     1.33499
     0.84702
     0.75713
     0.87912
     0.86628
     0.46819
     0.08295
    -0.14177
    -0.32798
    -0.20598
    -0.00052
    -0.20598
    -0.39218
    -0.62975
    -0.49491
    -0.91226
    -0.56554
    -0.60407
    -0.61049
    -0.53986
    -0.30871
    -0.25735
    -0.31513
    -0.55912
    -0.61049
    -0.51418
    -0.13535
    -0.23809
    -0.43713
    -0.63617
    -0.65543
    -0.61049
    -0.19314
     0.35904
     0.18568
    -0.05831
     0.21137
     0.43609
     0.63513
     0.42967
     0.51314
     0.24989
     0.79565
     1.25794
     1.17447
     0.77639
     0.41683
     0.55808
     0.40399
     0.73786
     0.80849
     1.14237
     0.94975
     0.26273
    -0.31513
    -1.50939
    -1.04710
     0.06369
     0.24989
     0.81491
     1.14879
     1.51477
     1.45056
     0.89838
     0.57093
     1.33499
     1.96422
     1.43130
     0.91122
     1.53403
     2.30452
     2.56135
     2.18895
     1.80370
     1.33499
     1.07174
     1.16163
     1.02038
     0.97543
     0.22421
    -0.50776
    -1.36813
    -0.28303
     0.64155
    -1.32319
    -1.25256
     0.05085
    -0.25735
    -0.98931
    -1.14983
    -0.71322
    -0.46923
     0.07653
     0.11505
    -0.78385
    -1.24614
    -1.41308
    -0.44997
     0.27557
     0.30126
     0.17926
    -0.18030
    -0.11609
    -0.12893
    -0.09041
    -0.70038
    -1.37455
    -0.62975
     0.10863
     0.30768
    -0.36650
    -0.53986
    -0.71322
    -0.35366
     0.42325
    -0.00694
    -0.09041
     0.05727
     0.15358
     0.13432
    -0.43713
    -0.61691
    -0.36008
    -0.09041
    -0.10325
    -0.82237
    -0.18672
    -0.09041
    -0.01336
    -0.07115
     0.10863
     0.09579
    -0.13535
    -0.09041
     0.22421
     0.51314
     1.20016
     1.08458
     1.26436
     1.39278
     0.93049
     0.77639
     1.03964
     1.77160
     1.56614
     1.07174
     1.36067
     1.33499
     0.59019
     0.84702
     0.83418
     0.85986
     1.01396
     0.73144
     0.49388
    -0.19314
    -0.14177
    -0.04546
    -0.11609
     0.01232
    -0.03904
    -0.13535
    -0.30229
    -0.25093
    -0.25735
    -0.59765
    -0.46923
    -0.43713
    -0.21240
    -0.14177
     0.01874
    -0.15462
    -0.01978
     0.24989
     0.30126
     0.16642
    -0.03262
    -0.14820
    -0.21240
     0.21137
     0.57735
     0.50030
     0.25631
     0.03801
     0.05727
     0.23063
     0.30768
     0.32694
     0.33336
     0.41683
     0.38472
     0.60945
     0.73786
     0.78281
     0.54524
     0.41683
     0.87912
     0.87912
     0.82775
     0.71218
     0.71860
     0.78923
     0.89196
     0.82775
     0.82133
     0.66724
     0.67366
     0.45535
     0.68008
     0.53240
     0.29483
     0.35904
     0.53240
     0.50672
     0.75713
     0.58377
     0.40399
     0.19210
     0.01232
     0.50672
     0.60945
     0.42967
     0.53882
     0.62229
     0.30768
     0.28841
     0.27557
     0.37188
     1.12953
     1.29647
     0.75713
     0.93691
     0.73144
     0.24347
     0.29483
     0.44251
     1.02680
     1.72024
     1.75234
     2.50998
     2.54209
     0.81491
    -0.02620
    -0.80311
     1.23226
     2.46504
     1.19374
     0.35904
     0.36546
     0.17284
    -0.08399
     0.04443
     0.24347
     0.14716
    -0.44997
    -0.65543
    -0.34082
    -0.46923
    -0.59765
    -0.75174
    -0.60407
    -0.23166
    -0.88016
    -1.30393
    -0.75816
    -0.50776
     0.14716
     0.42967
    -0.03262
    -0.93794
    -2.39545
    -2.02305
    -1.81116
    -0.15462
     0.53240
     0.06369
    -0.09683
    -0.24451
    -0.20598
     0.14074
     0.35904
     0.28199
    -0.11609
    -0.26377
     1.05248
     1.58540
     1.25152
     1.13595
     1.12953
     1.05248
     1.38636
     0.24989
    -0.69396
    -0.52060
    -0.57838
     0.57093
     1.81655
     0.59661
    -0.21882
    -0.46281
    -0.91868
    -0.06473
     0.68650
     1.18089
     0.91764
     0.59019
     0.69934
     1.03964
     0.89838
     0.55808
     0.53240
     0.40399
     0.68008
     0.93049
     0.82133
     0.76355
     0.07011
    -0.12893
    -0.79669
    -0.82879
    -0.28945
    -0.30229
    -0.21240
    -0.52702
    -0.54628
    -0.34082
    -0.34724
    -0.36008
    -0.26377
    -0.29587
    -0.21240
    -0.12893
    -0.19956
    -0.23166
    -0.10325
     0.03158
    -0.01336
    -0.12893
    -0.01978
     0.01874
    -0.07115
    -0.36650
    -0.00052
    -0.16746
    -0.23809
     0.01232
    -0.05831
    -0.16746
    -0.07757
    -0.03904
    -0.07115
    -0.01978
    -0.09683
    -0.03262
    -0.12251
    -0.11609
     0.08295
    -0.00694
     0.12790
     0.16000
     0.01232
     0.21779
     0.42325
     0.39115
     0.15358
     0.30768
     0.50672
     0.60945
     0.60945
     0.41683
     0.41683
     0.63513
     0.82133
     0.89196
     0.89838
     0.67366
     0.57735
     0.44251
     0.74429
     0.72502
     0.65439
     0.16642
     0.15358
     0.24989
     0.55808
     0.52598
     0.60945
     0.90480
     1.22584
     0.41683
     0.54524
     0.41041
     0.05727
     0.33336
    -0.10325
    -0.16746
     0.37188
     0.59019
     0.46177
     0.36546
     0.20494
    -0.40502
    -0.77101
    -0.43071
    -0.18030
     0.06369
     0.10221
     0.30126
     0.07653
    -0.46923
    -0.27019
    -0.10325
     0.10221
     0.39115
     0.58377
     0.64797
     0.41683
    -0.05188
     0.33336
     0.71860
     0.90480
     0.05727
    -0.39860
     0.03801
     0.63513
     1.17447
     1.81013
     1.36710
     0.36546
    -0.79027
    -0.75174
     0.33336
     0.68008
     1.07174
     0.52598
    -0.48849
    -0.62333
    -0.79669
    -0.68112
     0.07011
     0.25631
    -0.18672
     0.16000
    -0.05188
    -0.20598
    -0.21240
    -0.62975
    -0.77743
    -0.99573
    -0.94437
    -0.84163
    -0.57838
     0.82775
     1.01396
    -0.01978
    -0.40502
    -0.08399
     0.10863
    -0.04546
     0.31410
     0.50030
     1.00111
     0.79565
     0.68008
     0.93691
     1.06532
     1.38636
     1.11669
     0.59019
    -0.15462
    -0.28303
     0.10863
     0.40399
     0.14716
    -0.51418
    -0.68112
    -0.46923
    -0.22524
    -0.37292
    -0.68112
    -0.57838
    -0.26377
    -0.18672
     0.05085
    -0.10967
    -0.19956
    -0.20598
    -0.10967
     0.13432
     0.29483
     0.15358
     0.06369
     0.01232
     0.17926
     0.41683
     0.23063
     0.24347
     0.36546
     0.40399
     0.47461
     0.51956
     0.26915
     0.35262
     0.32694
     0.53882
     0.58377
     0.47461
     0.48104
     0.54524
     0.48746
     0.50672
     0.30126
     0.30126
     0.58377
     0.64155
     0.62871
     0.16642
     0.28199
     0.35262
     0.77639
     1.14237
     1.37352
     1.44414
     1.16805
     1.32857
     1.38636
     1.08458
     0.35904
     0.51314
     0.81491
     0.79565
     1.05248
     1.05890
     0.60303
     0.33978
     0.25631
    -0.33440
    -0.22524
    -0.29587
    -0.50134
     0.17926
     0.66082
     1.83581
     2.20821
     1.77160
     0.98185
     0.82133
     0.16642
    -0.53344
    -0.12893
     1.44414
     0.35904
     0.25631
     0.45535
    -0.57196
    -1.02141
    -2.12578
    -2.49818
    -1.73411
    -1.18835
    -1.54149
    -1.62496
    -2.51744
    -2.58807
    -1.38097
    -0.43713
    -0.19956
     0.96259
     0.04443
    -0.60407
     0.30126
     0.94975
     1.05890
     1.13595
     0.98185
     0.91122
     0.72502
     0.99469
     1.42488
     1.32857
     1.18731
     0.98827
     0.75713
     0.35262
    -0.18030
    -0.19314
     0.37188
     0.19852
    -0.18030
    -0.48207
    -0.44355
    -0.19314
    -0.09041
     0.44251
    -0.16104
     0.22421
     0.50030
     0.51314
     1.49551
     1.33499
     0.81491
     0.67366
     1.39920
     1.26436
     1.10385
     1.19374
     1.17447
     1.18089
     2.05411
     1.70739
     1.27078
     1.06532
     0.91764
     1.02038
     0.31410
    -0.20598
    -0.10967
     0.35262
     0.35904
     0.55166
     0.26915
    -0.32156
    -0.75174
    -0.53344
    -0.28945
    -1.00215
    -1.23330
    -1.31677
    -1.21404
    -1.22046
    -1.09204
    -0.83521
    -0.84163
    -1.08562
    -1.35529
    -0.80953
    -0.68754
    -0.90584
    -0.80311
    -1.03426
    -0.70680
    -0.56554
    -0.50134
    -0.28945
