# Supplementary material for: Software algorithm and hardware design for real-time implementation of new spectral estimator
Source: Biomed Eng Online. 2014 May 9;13:61. doi: 10.1186/1475-925X-13-61 (PMC4057578; doi:10.1186/1475-925X-13-61)
Supplement: Additional file 2 — txtfiles.zip. [file 1475-925X-13-61-S2.zip › FILE178.TXT]

    -0.16865
    -0.17934
    -0.44670
    -0.33976
    -0.45740
    -0.67128
    -0.30768
    -0.16865
    -0.40392
    -0.57503
    -0.48948
    -0.60712
    -0.52156
    -0.70336
    -0.50017
    -0.28629
    -0.22212
    -0.16865
     0.01315
     0.28051
     0.20565
     0.53717
     1.09327
     2.08784
     3.06102
     3.57434
     3.77753
     4.70793
     5.84152
     4.03419
     2.00228
     1.22160
     2.46214
     5.12501
     4.90043
     2.62255
    -1.62307
    -2.37167
    -1.53752
    -2.33959
    -4.20039
    -3.99720
    -2.94916
    -2.90638
    -4.09344
    -4.68163
    -4.85274
    -5.18426
    -4.05067
    -3.00263
    -2.11501
    -1.36641
    -0.84239
    -0.41462
    -0.29698
     0.28051
     0.85800
     0.64411
     0.60134
     0.41953
     0.60134
     0.65481
     0.67620
     0.61203
     0.55856
     0.68689
     0.68689
     0.61203
     0.77244
     0.37676
     0.07732
     0.05593
     0.62272
     0.19495
     0.30190
    -0.11518
     0.14148
     0.06662
    -0.14726
    -0.00824
    -0.10449
    -0.14726
    -0.14726
    -0.16865
    -0.28629
    -0.25420
    -0.43601
    -0.68198
    -0.20073
    -0.24351
    -0.48948
    -0.53226
    -0.48948
    -0.43601
    -0.53226
    -0.64989
    -0.68198
    -0.55364
    -0.46809
    -0.77822
    -0.61781
    -0.75683
    -0.67128
    -0.91725
    -0.77822
    -0.52156
    -1.09905
    -0.97072
    -0.74614
    -0.75683
    -0.81031
    -0.97072
    -0.62850
    -0.82100
    -0.51087
    -0.78892
    -0.51087
    -0.69267
    -0.78892
    -0.85308
    -0.72475
    -0.24351
    -0.21143
    -0.57503
    -0.50017
    -0.51087
    -0.48948
    -0.57503
    -0.41462
    -0.29698
    -0.36115
    -0.15796
    -0.26490
    -0.13657
    -0.13657
    -0.35045
    -0.14726
     0.02385
     0.02385
    -0.07240
    -0.15796
     0.03454
    -0.00824
     0.03454
    -0.11518
     0.17357
     0.10940
     0.07732
     0.12009
     0.13079
     0.26981
     0.08801
    -0.20073
     0.19495
     0.23773
     0.02385
     0.00246
     0.21634
     0.09871
    -0.11518
    -0.23282
     0.06662
     0.04523
    -0.07240
    -0.20073
    -0.11518
    -0.24351
    -0.05101
    -0.51087
    -0.20073
    -0.08310
    -0.14726
    -0.36115
    -0.09379
    -0.40392
    -0.40392
    -0.69267
    -0.30768
    -0.22212
    -0.17934
    -0.17934
    -0.29698
    -0.33976
    -0.12587
     0.18426
     0.61203
     0.69758
     0.77244
     0.74036
     1.31785
     2.20548
     2.62255
     3.68128
     4.93251
     0.64411
    -2.67111
     0.26981
     2.04506
     3.12518
     4.45127
     2.16270
    -0.72475
    -0.63920
    -1.00280
    -0.63920
    -0.28629
    -0.66059
    -1.59099
    -2.12570
    -1.71932
    -1.23808
    -1.30224
    -1.37710
    -1.78348
    -1.44127
    -1.32363
    -1.14183
    -1.09905
    -0.62850
    -0.70336
    -0.84239
    -0.38254
    -0.31837
     0.12009
    -0.15796
    -0.00824
     0.52648
     0.52648
     0.74036
     0.45162
     0.53717
     0.41953
     0.24843
     0.43023
     0.35537
     0.48370
     0.25912
     0.03454
     0.36606
     0.28051
    -0.00824
    -0.22212
    -0.07240
    -0.06171
    -0.05101
    -0.05101
    -0.29698
    -0.39323
    -0.23282
    -0.39323
    -0.19004
    -0.07240
    -0.44670
    -0.37184
    -0.15796
     0.00246
    -0.25420
    -0.21143
    -0.64989
    -0.04032
    -0.16865
     0.04523
    -0.30768
    -0.14726
    -0.21143
    -0.27559
    -0.27559
     0.06662
     0.06662
    -0.32906
    -0.12587
     0.07732
    -0.21143
    -0.08310
    -0.06171
    -0.13657
     0.21634
     0.17357
     0.05593
     0.02385
    -0.12587
     0.02385
    -0.16865
     0.20565
     0.30190
     0.15218
    -0.01893
     0.33398
     0.35537
     0.07732
     0.00246
    -0.09379
     0.20565
     0.23773
     0.38745
     0.05593
     0.05593
     0.13079
     0.16287
     0.31259
     0.18426
     0.15218
    -0.08310
     0.19495
     0.24843
     0.10940
    -0.00824
    -0.12587
     0.12009
     0.26981
     0.48370
    -0.07240
     0.05593
    -0.06171
     0.09871
     0.01315
     0.36606
     0.20565
    -0.16865
     0.05593
     0.19495
     0.16287
     0.13079
    -0.26490
     0.04523
     0.18426
     0.14148
     0.09871
    -0.15796
    -0.26490
    -0.05101
    -0.04032
     0.29120
     0.38745
    -0.26490
    -0.07240
     0.04523
     0.14148
     0.20565
    -0.08310
    -0.24351
     0.21634
     0.25912
     0.06662
    -0.00824
    -0.27559
    -0.28629
    -0.47878
    -0.16865
    -0.12587
    -0.52156
    -0.27559
     0.22704
     0.72967
     0.75106
     0.94355
     1.00772
     1.32855
     1.80979
     1.36063
     1.00772
     2.17339
    -0.25420
    -1.85834
    -0.87447
     0.54786
     1.21091
     0.65481
    -0.32906
    -0.67128
    -1.59099
    -2.17917
    -2.48931
    -2.31820
    -1.60168
    -1.14183
    -1.40918
    -1.45196
    -1.13113
    -0.75683
    -0.76753
    -0.42531
    -0.22212
    -0.75683
    -0.72475
    -0.53226
    -0.62850
    -0.70336
    -0.61781
    -0.64989
    -0.19004
     0.06662
    -0.17934
    -0.21143
    -0.33976
    -0.23282
    -0.22212
     0.02385
     0.35537
    -0.29698
    -0.11518
    -0.04032
     0.26981
     0.17357
    -0.01893
    -0.13657
    -0.01893
     0.09871
     0.14148
    -0.08310
    -0.38254
    -0.20073
    -0.32906
    -0.02963
     0.22704
    -0.24351
    -0.31837
    -0.22212
    -0.04032
    -0.24351
    -0.22212
    -0.52156
    -0.50017
     0.04523
    -0.26490
    -0.11518
    -0.25420
    -0.54295
    -0.44670
    -0.42531
     0.09871
    -0.36115
    -0.55364
    -0.31837
    -0.35045
    -0.20073
    -0.30768
    -0.51087
    -0.38254
    -0.29698
    -0.00824
    -0.27559
    -0.31837
    -0.37184
    -0.31837
    -0.44670
     0.09871
    -0.14726
    -0.55364
    -0.25420
    -0.44670
    -0.07240
    -0.26490
    -0.36115
    -0.14726
    -0.44670
    -0.30768
    -0.09379
    -0.24351
    -0.30768
    -0.42531
    -0.51087
    -0.14726
     0.06662
    -0.25420
    -0.17934
    -0.41462
    -0.01893
    -0.14726
    -0.21143
    -0.27559
    -0.22212
    -0.01893
    -0.01893
    -0.00824
    -0.00824
    -0.37184
     0.00246
    -0.24351
     0.39815
    -0.19004
    -0.33976
    -0.10449
    -0.01893
     0.13079
    -0.09379
    -0.10449
    -0.12587
    -0.04032
     0.23773
     0.14148
     0.00246
    -0.26490
    -0.21143
    -0.29698
     0.13079
     0.35537
    -0.01893
    -0.16865
     0.22704
     0.10940
     0.44092
     0.21634
     0.16287
     0.30190
     0.75106
     0.68689
     0.46231
     0.25912
     0.15218
    -0.21143
     0.22704
    -0.30768
    -1.46266
    -1.97598
    -2.21125
    -3.15235
    -2.16848
    -2.56417
    -1.74071
     0.03454
     0.71897
     1.95951
     0.25912
     0.95425
     0.01315
    -0.43601
     0.65481
     2.10923
     2.47283
     2.75088
     2.98616
     2.69741
     1.86326
     0.71897
     0.20565
    -0.10449
    -0.72475
    -0.97072
    -1.50543
    -1.74071
    -1.71932
    -2.12570
    -1.98667
    -1.34502
    -1.10975
    -1.22738
    -0.89586
    -0.70336
    -0.53226
    -0.42531
    -0.50017
    -0.41462
    -0.07240
     0.05593
    -0.11518
     0.06662
    -0.13657
    -0.16865
    -0.35045
     0.17357
     0.05593
    -0.24351
    -0.29698
    -0.45740
    -0.19004
    -0.02963
    -0.44670
    -0.29698
    -0.24351
    -0.42531
    -0.25420
    -0.25420
    -0.39323
    -0.64989
    -0.73545
    -0.45740
    -0.08310
    -0.30768
    -0.55364
    -0.33976
    -0.45740
    -0.44670
    -0.53226
    -0.50017
    -0.59642
    -0.51087
    -0.38254
    -0.50017
    -0.24351
    -0.57503
    -0.73545
    -0.78892
    -0.31837
    -0.41462
    -0.60712
    -0.64989
    -0.50017
    -0.39323
    -0.59642
    -0.55364
    -0.22212
    -0.37184
    -0.43601
    -0.38254
    -0.45740
    -0.48948
    -0.40392
    -0.64989
    -0.23282
    -0.26490
    -0.39323
    -0.59642
    -0.36115
    -0.31837
    -0.53226
    -0.40392
    -0.29698
    -0.47878
    -0.28629
    -0.35045
    -0.38254
    -0.14726
    -0.29698
    -0.74614
    -0.27559
    -0.09379
    -0.27559
    -0.31837
    -0.47878
    -0.11518
    -0.37184
    -0.27559
    -0.26490
    -0.21143
    -0.21143
    -0.20073
    -0.28629
    -0.17934
    -0.06171
    -0.29698
    -0.33976
     0.03454
    -0.13657
    -0.12587
    -0.22212
    -0.01893
    -0.00824
    -0.32906
     0.18426
     0.06662
     0.07732
     0.19495
     0.00246
     0.24843
     0.01315
     0.03454
    -0.09379
     0.29120
     0.33398
     0.15218
    -0.01893
     0.29120
     0.09871
     0.09871
     0.02385
     0.22704
     0.14148
     0.22704
    -0.01893
     0.02385
    -0.16865
    -0.19004
    -0.41462
     0.02385
     0.07732
    -0.38254
    -0.62850
    -1.24877
    -1.36641
    -1.22738
    -1.35571
    -1.19530
    -1.49474
    -1.08836
     1.76701
     1.87395
     0.90078
    -0.17934
     0.32329
     3.40323
     3.65989
     2.62255
     4.03419
     3.97003
     2.99685
     2.14131
     1.95951
     1.91673
     1.03980
     0.10940
     0.09871
     0.01315
    -0.39323
    -1.39849
    -2.12570
    -2.76736
    -2.84222
    -3.10957
    -2.79944
    -2.50000
    -2.08292
    -1.71932
    -1.23808
    -0.86378
    -0.61781
    -0.31837
    -0.24351
     0.04523
     0.64411
     0.22704
     0.08801
    -0.08310
     0.17357
     0.07732
     0.03454
    -0.00824
     0.13079
    -0.04032
    -0.19004
    -0.38254
    -0.13657
    -0.24351
    -0.37184
    -0.61781
    -0.60712
    -0.56434
    -0.68198
    -1.05627
    -0.56434
    -0.62850
    -0.87447
    -0.71406
    -0.60712
    -0.42531
    -0.68198
    -0.75683
    -0.61781
    -0.40392
    -0.15796
    -0.42531
    -0.33976
    -0.25420
    -0.06171
    -0.20073
    -0.07240
     0.18426
    -0.11518
     0.21634
     0.08801
     0.19495
     0.17357
     0.03454
     0.18426
     0.34467
     0.56925
     0.56925
     0.31259
     0.57995
     0.32329
     0.37676
     0.32329
     0.61203
     0.47300
     0.23773
     0.21634
     0.47300
     0.40884
     0.18426
    -0.02963
     0.04523
     0.17357
    -0.08310
    -0.11518
    -0.23282
    -0.30768
    -0.15796
    -0.23282
     0.15218
    -0.15796
    -0.32906
    -0.16865
    -0.00824
    -0.02963
    -0.19004
    -0.27559
    -0.12587
     0.22704
     0.34467
     0.14148
     0.24843
     0.17357
     0.29120
     0.02385
     0.24843
     0.64411
     0.16287
     0.15218
     0.28051
     0.29120
     0.29120
     0.24843
     0.40884
     0.55856
     0.51578
     0.45162
     0.50509
     0.25912
     0.45162
     0.23773
     0.29120
     0.65481
     0.14148
     0.26981
     0.30190
     0.41953
     0.38745
     0.16287
     0.10940
     0.18426
     0.44092
     0.44092
     0.35537
     0.34467
     0.31259
     0.38745
     0.53717
     0.62272
     0.72967
     0.23773
     0.49439
     0.54786
     0.67620
     0.38745
    -0.05101
     0.30190
     0.28051
     0.37676
     0.15218
     0.01315
    -0.12587
     0.52648
     0.30190
     0.53717
     0.38745
     0.31259
     0.37676
     0.75106
     1.77770
     1.92742
     1.41410
     1.92742
    -0.06171
    -1.05627
     0.80453
     1.97020
     1.66007
     1.80979
     0.83661
    -0.07240
    -0.12587
    -1.06697
    -0.79961
    -0.88517
    -0.41462
    -0.47878
    -1.04558
    -1.17391
    -0.88517
    -0.84239
    -0.86378
    -0.93864
    -0.82100
    -1.03489
    -0.78892
    -0.78892
    -0.20073
    -0.50017
    -0.44670
    -0.21143
    -0.06171
    -0.07240
    -0.31837
    -0.15796
    -0.09379
     0.01315
     0.04523
     0.02385
     0.00246
    -0.19004
    -0.01893
    -0.23282
     0.28051
     0.21634
    -0.29698
    -0.11518
    -0.00824
     0.13079
     0.13079
    -0.31837
    -0.08310
    -0.07240
     0.07732
     0.12009
    -0.00824
    -0.20073
    -0.06171
    -0.19004
     0.23773
     0.21634
    -0.09379
     0.00246
    -0.15796
     0.18426
     0.08801
    -0.12587
    -0.21143
     0.00246
    -0.05101
     0.32329
     0.04523
     0.06662
    -0.25420
    -0.35045
     0.01315
     0.17357
    -0.14726
    -0.26490
    -0.31837
    -0.05101
     0.12009
    -0.28629
    -0.27559
    -0.33976
    -0.14726
    -0.01893
    -0.08310
    -0.27559
    -0.32906
    -0.51087
    -0.30768
     0.19495
    -0.07240
    -0.27559
    -0.27559
    -0.23282
    -0.29698
    -0.01893
    -0.37184
    -0.09379
    -0.14726
     0.04523
     0.06662
    -0.09379
    -0.12587
    -0.23282
    -0.16865
     0.16287
     0.05593
    -0.09379
     0.03454
    -0.22212
     0.10940
     0.01315
    -0.19004
     0.06662
     0.01315
    -0.02963
     0.07732
    -0.02963
     0.05593
    -0.36115
    -0.42531
     0.05593
     0.20565
    -0.02963
    -0.22212
    -0.30768
     0.04523
     0.00246
    -0.24351
    -0.33976
    -0.01893
    -0.06171
     0.05593
    -0.08310
    -0.09379
    -0.15796
    -0.30768
     0.13079
     0.48370
     0.35537
    -0.00824
     0.02385
     0.36606
     0.36606
     0.35537
     0.04523
     0.23773
     0.29120
     0.35537
     0.06662
    -0.02963
    -0.36115
    -0.52156
    -0.66059
    -0.13657
    -0.04032
    -0.10449
     0.03454
    -0.01893
     0.44092
     0.37676
     0.21634
    -0.00824
     0.03454
     0.47300
    -0.70336
    -1.23808
    -0.22212
     0.39815
     0.32329
     0.71897
     0.40884
    -0.63920
    -1.27016
    -1.70862
    -1.34502
    -1.15252
    -0.89586
    -1.03489
    -1.04558
    -0.91725
    -0.64989
    -0.86378
    -0.87447
    -1.01350
    -1.14183
    -0.93864
    -0.71406
    -0.81031
    -0.81031
    -0.81031
    -0.62850
    -0.63920
    -0.59642
    -0.57503
    -0.32906
    -0.29698
    -0.19004
    -0.22212
    -0.15796
    -0.43601
    -0.40392
    -0.48948
     0.10940
     0.21634
    -0.11518
    -0.13657
    -0.12587
     0.07732
     0.01315
    -0.16865
    -0.02963
     0.10940
     0.15218
    -0.02963
     0.12009
    -0.11518
     0.04523
    -0.35045
     0.10940
     0.19495
     0.06662
     0.00246
    -0.17934
     0.17357
    -0.16865
    -0.06171
    -0.16865
    -0.14726
    -0.05101
    -0.10449
     0.07732
    -0.08310
    -0.30768
    -0.36115
    -0.11518
     0.14148
    -0.06171
    -0.33976
    -0.22212
    -0.22212
    -0.13657
    -0.21143
    -0.14726
    -0.21143
    -0.04032
    -0.24351
    -0.14726
    -0.20073
    -0.25420
    -0.44670
    -0.25420
    -0.00824
     0.03454
    -0.25420
    -0.25420
    -0.25420
    -0.12587
    -0.24351
    -0.05101
    -0.20073
    -0.37184
     0.00246
    -0.25420
    -0.06171
    -0.13657
    -0.33976
    -0.40392
    -0.01893
    -0.24351
    -0.22212
    -0.19004
    -0.13657
    -0.32906
    -0.29698
    -0.27559
    -0.33976
    -0.30768
    -0.11518
    -0.35045
    -0.25420
    -0.28629
    -0.33976
    -0.68198
    -0.33976
    -0.01893
    -0.47878
    -0.32906
    -0.47878
    -0.23282
    -0.22212
    -0.27559
    -0.32906
    -0.21143
    -0.28629
    -0.37184
    -0.30768
    -0.25420
    -0.06171
    -0.59642
    -0.16865
    -0.26490
    -0.05101
    -0.38254
    -0.21143
    -0.20073
    -0.27559
    -0.50017
    -0.45740
    -0.25420
    -0.40392
    -0.32906
    -0.45740
    -0.29698
    -0.62850
    -0.57503
    -0.62850
    -0.21143
    -0.14726
    -0.54295
    -0.43601
    -0.43601
    -0.46809
    -0.44670
    -0.55364
    -0.51087
    -0.30768
    -0.14726
    -0.10449
    -0.24351
    -0.10449
     0.01315
     0.23773
     0.13079
     0.44092
     1.13605
     3.05032
     3.17865
     3.05032
     3.84170
     2.82574
     0.31259
    -2.60694
    -4.69232
    -0.67128
     5.19987
     4.71863
     3.88447
     0.66550
    -3.68706
    -4.87413
    -4.18969
    -2.53208
    -1.63376
    -2.30750
    -2.15778
    -2.07223
    -2.02945
    -1.76210
    -1.59099
    -1.67654
    -1.86904
    -1.56960
    -1.38780
    -1.03489
    -0.97072
    -0.42531
    -0.30768
    -0.10449
    -0.05101
     0.23773
     0.14148
     0.07732
     0.03454
     0.26981
     0.33398
     0.29120
     0.18426
    -0.07240
     0.18426
     0.08801
    -0.08310
     0.37676
     0.12009
    -0.10449
     0.02385
    -0.00824
     0.31259
    -0.36115
    -0.33976
     0.03454
     0.02385
     0.07732
    -0.08310
    -0.22212
    -0.15796
    -0.12587
    -0.37184
     0.06662
     0.15218
    -0.23282
    -0.12587
    -0.04032
     0.07732
    -0.29698
    -0.12587
    -0.07240
     0.03454
     0.09871
     0.00246
    -0.00824
    -0.26490
     0.03454
    -0.05101
    -0.15796
     0.29120
    -0.21143
    -0.11518
     0.03454
     0.13079
     0.00246
    -0.16865
     0.08801
    -0.04032
     0.23773
    -0.06171
    -0.05101
    -0.11518
    -0.22212
     0.09871
    -0.12587
     0.18426
    -0.33976
    -0.38254
     0.08801
     0.03454
    -0.00824
    -0.33976
    -0.48948
    -0.11518
    -0.01893
     0.13079
    -0.31837
    -0.20073
    -0.26490
     0.02385
    -0.36115
     0.06662
    -0.14726
    -0.26490
    -0.10449
    -0.19004
    -0.05101
    -0.32906
    -0.35045
    -0.24351
    -0.05101
     0.07732
    -0.11518
    -0.20073
    -0.17934
    -0.06171
    -0.17934
     0.00246
     0.00246
    -0.14726
    -0.09379
     0.09871
    -0.00824
    -0.06171
    -0.22212
    -0.11518
     0.03454
     0.05593
     0.19495
    -0.21143
    -0.26490
    -0.06171
    -0.23282
     0.05593
     0.02385
    -0.01893
    -0.25420
    -0.07240
    -0.12587
     0.02385
    -0.13657
    -0.24351
    -0.14726
    -0.08310
     0.16287
    -0.08310
    -0.05101
    -0.26490
    -0.14726
    -0.20073
    -0.27559
    -0.66059
    -0.67128
    -0.26490
    -0.13657
    -0.00824
    -0.68198
    -1.05627
    -1.04558
    -1.05627
    -0.72475
    -0.63920
     0.62272
     1.69215
     2.28033
     3.08240
     4.77210
     4.11975
     4.51544
     4.62238
     2.86852
     1.73493
     1.84187
     5.96985
     6.23721
     3.34976
     0.02385
    -1.34502
    -1.22738
    -1.41988
    -2.82083
    -3.17374
    -2.64972
    -3.58012
    -4.41427
    -4.83135
    -4.35011
    -4.09344
    -3.66567
    -3.18443
    -2.45722
    -1.43057
    -1.09905
    -0.31837
    -0.12587
     0.04523
    -0.06171
     0.10940
     0.15218
     0.60134
     0.40884
     0.25912
     0.10940
     0.38745
     0.37676
     0.16287
     0.01315
    -0.01893
     0.10940
     0.28051
     0.17357
     0.00246
    -0.02963
    -0.00824
    -0.23282
     0.35537
     0.30190
    -0.16865
    -0.15796
     0.03454
     0.17357
    -0.06171
     0.02385
    -0.13657
    -0.07240
     0.30190
     0.40884
    -0.13657
     0.06662
     0.12009
    -0.15796
     0.23773
     0.40884
    -0.00824
    -0.08310
     0.00246
     0.18426
     0.19495
     0.06662
    -0.15796
    -0.20073
     0.14148
     0.08801
     0.10940
    -0.12587
    -0.28629
    -0.11518
    -0.10449
     0.24843
    -0.07240
    -0.25420
    -0.42531
    -0.06171
     0.15218
    -0.07240
    -0.08310
    -0.31837
    -0.30768
     0.08801
     0.02385
    -0.20073
    -0.31837
    -0.08310
    -0.25420
     0.35537
     0.01315
    -0.14726
    -0.19004
    -0.11518
     0.13079
     0.01315
    -0.21143
    -0.19004
     0.07732
     0.01315
     0.16287
    -0.01893
     0.06662
    -0.13657
    -0.42531
     0.23773
     0.16287
    -0.08310
    -0.23282
    -0.26490
     0.07732
    -0.00824
    -0.12587
    -0.23282
    -0.19004
     0.00246
     0.04523
    -0.17934
    -0.21143
    -0.11518
    -0.24351
    -0.15796
    -0.01893
    -0.19004
    -0.21143
    -0.25420
    -0.16865
     0.01315
    -0.10449
    -0.36115
    -0.25420
    -0.13657
     0.13079
    -0.16865
    -0.38254
    -0.70336
    -0.91725
    -1.00280
    -0.67128
    -0.66059
    -1.03489
    -0.97072
    -0.22212
    -0.05101
    -0.00824
     1.13605
     2.40867
     3.68128
     4.77210
     5.23195
     1.66007
     0.03454
     0.45162
     2.54769
     6.19443
     4.04489
     3.28560
    -0.59642
    -1.00280
    -0.43601
    -0.17934
    -0.98141
    -2.22195
    -2.50000
    -2.27542
    -3.13096
    -3.10957
    -2.92777
    -2.60694
    -2.02945
    -1.67654
    -0.71406
    -0.54295
    -0.28629
     0.00246
    -0.35045
     0.15218
     0.17357
     0.23773
     0.13079
     0.20565
     0.18426
     0.23773
     0.17357
    -0.14726
    -0.22212
    -0.12587
    -0.06171
    -0.22212
    -0.20073
    -0.07240
    -0.17934
    -0.20073
    -0.11518
    -0.07240
    -0.00824
    -0.08310
    -0.05101
    -0.11518
    -0.12587
    -0.09379
    -0.21143
    -0.41462
     0.31259
    -0.02963
    -0.23282
     0.05593
    -0.16865
     0.15218
    -0.09379
     0.04523
    -0.19004
     0.07732
     0.01315
    -0.01893
     0.00246
    -0.24351
    -0.05101
    -0.35045
    -0.05101
     0.18426
    -0.15796
    -0.15796
    -0.31837
    -0.09379
    -0.19004
    -0.21143
     0.01315
    -0.20073
    -0.00824
     0.03454
    -0.13657
     0.06662
    -0.20073
    -0.35045
    -0.01893
     0.23773
     0.18426
     0.04523
    -0.06171
     0.01315
     0.15218
     0.18426
    -0.09379
     0.14148
     0.06662
     0.13079
    -0.06171
     0.12009
    -0.02963
     0.01315
    -0.27559
     0.10940
     0.25912
     0.05593
     0.08801
    -0.01893
     0.00246
    -0.21143
     0.10940
    -0.01893
     0.18426
     0.07732
    -0.06171
    -0.02963
     0.13079
    -0.14726
    -0.14726
     0.02385
     0.09871
    -0.17934
    -0.22212
    -0.04032
     0.10940
    -0.06171
    -0.25420
     0.16287
     0.07732
    -0.07240
     0.00246
    -0.12587
     0.10940
     0.00246
    -0.21143
     0.01315
     0.15218
    -0.39323
    -0.52156
    -0.52156
    -0.53226
    -0.75683
    -0.75683
    -0.76753
    -0.39323
     1.06119
     2.41936
     3.05032
     2.91130
     1.33924
     1.66007
     2.09853
     0.50509
     1.21091
     1.30716
     4.15183
     2.45144
     1.54243
     0.43023
    -0.17934
    -0.57503
    -1.91182
    -2.40375
    -2.40375
    -2.52139
    -2.82083
    -2.94916
    -2.92777
    -2.55347
    -2.50000
    -2.41445
    -1.86904
    -1.73001
    -1.58029
    -1.32363
    -1.00280
    -0.11518
    -0.00824
     0.16287
     0.07732
     0.00246
     0.20565
     0.28051
     0.00246
     0.21634
     0.48370
     0.08801
     0.23773
     0.14148
     0.00246
    -0.07240
    -0.36115
    -0.24351
    -0.11518
    -0.01893
    -0.40392
    -0.44670
    -0.15796
    -0.08310
    -0.60712
    -0.15796
    -0.28629
    -0.15796
    -0.39323
    -0.19004
    -0.02963
    -0.19004
    -0.35045
    -0.16865
     0.04523
     0.44092
     0.14148
    -0.08310
     0.20565
     0.29120
     0.25912
     0.28051
     0.68689
     0.61203
     0.48370
     0.59064
     1.09327
     1.06119
     0.54786
     0.64411
     1.02911
     1.17883
     0.84730
     0.96494
     0.86869
     0.99702
     0.78314
     0.64411
     0.99702
     1.17883
     0.43023
     0.61203
     0.63342
     0.45162
     0.36606
     0.29120
     0.55856
     0.62272
     0.20565
     0.06662
     0.34467
     0.22704
     0.17357
     0.04523
     0.40884
     0.37676
     0.16287
     0.24843
     0.52648
     0.44092
     0.31259
     0.10940
     0.65481
     0.44092
     0.71897
     0.44092
     0.62272
     0.72967
     0.54786
     0.49439
     0.81522
     0.92216
     0.33398
     0.59064
     0.83661
     1.06119
     0.82592
     0.47300
     0.51578
     0.86869
     1.13605
     1.08258
     0.90078
     0.92216
     1.05050
     1.29646
     0.92216
     1.20021
     0.55856
    -0.14726
    -0.64989
    -0.63920
    -1.06697
    -1.01350
    -0.91725
    -1.98667
    -1.94390
    -0.46809
    -0.29698
    -0.12587
    -0.11518
    -0.28629
    -0.75683
    -0.04032
     1.99159
     1.94881
     1.44618
     1.71354
     2.13062
     2.32311
     2.40867
     2.25895
     1.94881
     1.64937
     1.12535
     0.53717
     0.26981
    -0.23282
    -0.75683
    -0.72475
    -0.36115
    -0.90655
    -0.74614
    -0.92794
    -0.70336
    -0.63920
    -0.67128
    -0.67128
    -0.11518
    -0.21143
    -0.12587
    -0.24351
    -0.14726
     0.17357
     0.10940
     0.07732
     0.43023
     0.21634
     0.02385
     0.24843
     0.22704
     0.05593
    -0.16865
    -0.24351
     0.22704
     0.25912
     0.22704
    -0.13657
    -0.19004
    -0.32906
    -0.14726
    -0.31837
     0.29120
    -0.00824
    -0.28629
    -0.13657
     0.03454
     0.16287
    -0.31837
    -0.24351
    -0.31837
    -0.07240
     0.37676
     0.04523
     0.00246
    -0.26490
    -0.04032
    -0.16865
     0.37676
     0.30190
    -0.31837
     0.00246
     0.09871
     0.13079
     0.06662
     0.09871
    -0.27559
    -0.00824
     0.32329
     0.29120
    -0.06171
     0.01315
    -0.15796
    -0.15796
     0.10940
     0.25912
     0.09871
     0.08801
     0.01315
     0.17357
     0.32329
     0.31259
    -0.12587
    -0.08310
     0.19495
     0.52648
     0.22704
     0.17357
     0.17357
    -0.00824
     0.00246
     0.39815
     0.41953
     0.21634
     0.29120
     0.20565
     0.40884
     0.21634
    -0.15796
     0.14148
     0.49439
     0.29120
     0.15218
     0.05593
     0.02385
     0.19495
    -0.13657
     0.33398
     0.18426
    -0.06171
    -0.12587
    -0.00824
     0.23773
    -0.21143
    -0.23282
    -0.16865
     0.28051
     0.22704
    -0.01893
     0.05593
    -0.00824
    -0.13657
    -0.00824
     0.43023
     0.41953
     0.02385
     0.16287
     0.45162
     0.70828
     0.40884
    -0.05101
    -0.26490
     0.02385
    -0.09379
    -0.26490
    -1.24877
    -1.68724
    -2.29681
    -2.09362
    -1.32363
    -0.21143
     0.36606
    -0.62850
    -1.06697
    -1.80487
    -1.51613
    -1.29155
    -0.67128
    -0.15796
     0.45162
     0.78314
     0.75106
     0.78314
     0.23773
     0.17357
     0.23773
     0.71897
     0.29120
    -0.17934
     0.09871
    -0.25420
    -0.09379
    -0.02963
     0.04523
    -0.11518
    -0.16865
    -0.04032
     0.12009
     0.23773
    -0.07240
     0.07732
    -0.10449
     0.31259
     0.54786
     0.02385
     0.14148
    -0.07240
     0.16287
     0.28051
    -0.06171
    -0.10449
    -0.01893
    -0.09379
     0.06662
    -0.32906
    -0.06171
    -0.17934
    -0.57503
    -0.23282
    -0.11518
    -0.22212
    -0.40392
    -0.37184
    -0.36115
    -0.21143
    -0.55364
    -0.58573
    -0.41462
    -0.15796
    -0.27559
    -0.44670
    -0.40392
    -0.46809
    -0.42531
    -0.48948
    -0.01893
    -0.09379
    -0.53226
    -0.40392
     0.01315
    -0.02963
    -0.11518
    -0.27559
    -0.32906
    -0.23282
    -0.10449
     0.00246
     0.14148
    -0.28629
    -0.19004
    -0.38254
     0.33398
     0.32329
    -0.33976
    -0.21143
    -0.20073
     0.06662
    -0.07240
    -0.05101
    -0.01893
    -0.27559
    -0.01893
     0.07732
     0.16287
    -0.06171
    -0.09379
    -0.42531
     0.04523
     0.23773
     0.02385
    -0.09379
    -0.06171
    -0.16865
     0.02385
    -0.00824
     0.09871
     0.10940
     0.09871
    -0.09379
    -0.07240
     0.22704
    -0.06171
    -0.08310
     0.04523
     0.28051
     0.15218
     0.18426
     0.04523
    -0.00824
     0.21634
    -0.05101
     0.13079
     0.08801
     0.24843
     0.23773
     0.16287
     0.33398
     0.21634
     0.15218
     0.02385
     0.33398
     0.52648
     0.14148
     0.29120
     0.29120
     0.46231
     0.38745
     0.09871
     0.24843
     0.30190
     0.56925
     0.20565
     0.12009
    -0.11518
    -0.29698
    -0.45740
     0.02385
     0.00246
    -0.24351
    -0.10449
     0.24843
     1.12535
     0.87939
     0.36606
     0.63342
     0.75106
     0.40884
    -0.19004
    -0.17934
    -0.89586
    -0.59642
     0.78314
     0.99702
     0.14148
    -0.30768
    -1.13113
    -1.73001
    -1.69793
    -1.40918
    -1.70862
    -1.50543
    -1.20599
    -1.18461
    -1.20599
    -0.85308
    -0.72475
    -0.84239
    -0.91725
    -0.72475
    -0.36115
    -0.02963
     0.06662
     0.09871
    -0.21143
     0.01315
     0.32329
     0.61203
     0.70828
     0.55856
     0.50509
     0.50509
     0.65481
     0.66550
     0.59064
     0.43023
     0.69758
     0.82592
     0.38745
     0.83661
     0.65481
     0.56925
     0.45162
     0.32329
     0.60134
     0.39815
     0.39815
     0.22704
    -0.01893
     0.23773
     0.37676
     0.05593
     0.31259
     0.00246
     0.03454
    -0.12587
     0.03454
     0.03454
     0.12009
    -0.30768
    -0.01893
    -0.01893
     0.36606
    -0.00824
     0.08801
     0.16287
     0.08801
     0.21634
     0.07732
     0.45162
     0.35537
     0.02385
     0.28051
     0.43023
     0.38745
     0.29120
     0.20565
     0.32329
     0.19495
     0.28051
     0.09871
     0.29120
     0.47300
    -0.00824
    -0.01893
     0.39815
     0.30190
     0.00246
     0.19495
    -0.06171
     0.44092
    -0.10449
     0.03454
     0.25912
     0.20565
     0.20565
     0.34467
     0.13079
     0.35537
     0.15218
    -0.11518
     0.15218
     0.44092
     0.24843
     0.30190
     0.36606
     0.29120
     0.21634
     0.10940
     0.40884
     0.67620
     0.37676
     0.22704
     0.26981
     0.38745
     0.22704
     0.32329
     0.32329
     0.43023
     0.31259
     0.40884
     0.38745
     0.66550
     0.20565
     0.14148
     0.14148
     0.45162
     0.40884
     0.44092
     0.07732
     0.17357
     0.15218
     0.33398
     0.33398
     0.41953
     0.14148
     0.04523
     0.03454
     0.06662
    -0.11518
    -0.32906
    -0.16865
    -0.43601
    -0.16865
     0.23773
     0.45162
     0.55856
     0.17357
     0.18426
     0.71897
     0.69758
     0.81522
     2.34450
     3.51017
     5.15709
     5.12501
     3.29629
     4.44058
     3.91656
     0.43023
     2.48353
     4.52613
     5.93777
     3.09310
    -0.56434
    -1.08836
    -1.01350
    -0.57503
    -1.31294
    -2.38236
    -3.00263
    -3.02402
    -3.28068
    -3.65498
    -3.72984
    -3.35554
    -3.02402
    -2.68180
    -2.31820
    -1.67654
    -1.10975
    -0.84239
    -0.30768
     0.10940
     0.22704
     0.28051
     0.43023
     0.57995
     0.37676
     0.41953
     0.40884
     0.72967
     0.78314
     0.57995
     0.45162
     0.38745
     0.35537
     0.35537
     0.33398
     0.44092
     0.22704
    -0.08310
     0.14148
     0.37676
     0.08801
    -0.06171
    -0.23282
    -0.07240
     0.07732
    -0.05101
     0.00246
    -0.09379
    -0.15796
    -0.04032
    -0.16865
     0.34467
    -0.09379
    -0.23282
    -0.11518
    -0.07240
     0.01315
    -0.10449
    -0.21143
    -0.20073
    -0.02963
     0.09871
     0.13079
     0.03454
    -0.12587
    -0.14726
    -0.37184
     0.04523
     0.17357
    -0.13657
    -0.33976
     0.12009
    -0.07240
     0.18426
    -0.12587
    -0.16865
    -0.07240
     0.02385
     0.05593
    -0.13657
    -0.07240
    -0.10449
    -0.08310
    -0.19004
     0.30190
    -0.04032
    -0.01893
     0.00246
    -0.10449
     0.17357
    -0.24351
    -0.38254
    -0.09379
     0.10940
     0.09871
    -0.17934
    -0.00824
    -0.07240
     0.22704
    -0.37184
     0.12009
    -0.07240
    -0.07240
    -0.15796
     0.13079
     0.18426
     0.00246
    -0.32906
     0.04523
     0.07732
     0.20565
     0.10940
    -0.01893
    -0.17934
     0.09871
    -0.12587
     0.44092
     0.25912
    -0.25420
    -0.08310
     0.17357
     0.30190
     0.28051
     0.01315
    -0.16865
    -0.12587
     0.10940
     0.05593
     0.18426
    -0.20073
    -0.22212
     0.15218
     0.29120
     0.13079
    -0.71406
    -0.96003
    -0.86378
    -0.64989
    -0.12587
    -0.02963
     0.25912
     1.22160
     3.70267
     4.25877
     1.14674
     0.21634
     1.92742
     3.94864
     4.16252
     4.77210
     4.11975
     3.54226
     3.21074
     1.84187
     2.51561
     1.43549
     0.35537
    -0.25420
    -0.82100
    -0.86378
    -1.38780
    -1.64446
    -2.44653
    -2.66041
    -3.08818
    -2.75666
    -2.63902
    -2.48931
    -1.91182
    -1.62307
    -1.15252
    -0.60712
    -0.66059
    -0.26490
     0.06662
     0.44092
     0.35537
     0.24843
     0.38745
     0.29120
     0.38745
     0.54786
     0.69758
     0.18426
     0.09871
     0.20565
     0.22704
     0.22704
    -0.16865
    -0.07240
    -0.23282
    -0.04032
     0.02385
    -0.24351
    -0.40392
    -0.63920
    -0.59642
    -0.50017
     0.05593
    -0.28629
    -0.64989
    -0.56434
    -0.41462
    -0.01893
    -0.39323
    -0.71406
    -0.55364
    -0.51087
    -0.14726
    -0.23282
    -0.22212
    -0.63920
    -0.79961
    -0.28629
     0.23773
     0.01315
    -0.31837
    -0.12587
    -0.35045
     0.19495
     0.00246
    -0.24351
     0.22704
     0.06662
     0.05593
     0.29120
     0.48370
     0.10940
    -0.19004
    -0.09379
     0.31259
     0.24843
     0.06662
    -0.00824
    -0.01893
     0.00246
     0.16287
     0.13079
     0.13079
    -0.11518
    -0.01893
    -0.06171
     0.08801
    -0.08310
    -0.01893
    -0.19004
     0.14148
     0.29120
     0.14148
     0.24843
     0.25912
     0.07732
     0.38745
     0.22704
     0.29120
     0.41953
     0.41953
     0.89008
     0.74036
     0.70828
     0.69758
     0.64411
     0.45162
     1.02911
     1.02911
     0.55856
     0.72967
     0.70828
     0.94355
     0.56925
     0.26981
     0.55856
     0.71897
     0.82592
     0.49439
     0.46231
     0.18426
     0.02385
    -0.16865
     0.41953
     0.37676
    -0.14726
    -0.10449
    -0.47878
    -0.35045
    -0.25420
    -0.15796
    -0.09379
     0.33398
     0.68689
     1.10397
     1.72423
     2.24825
     2.10923
     1.40341
     2.80435
     2.40867
     1.20021
     1.52104
     0.22704
     1.34993
     2.04506
     1.49965
     0.33398
    -0.25420
    -0.85308
    -1.37710
    -1.69793
    -1.69793
    -1.89043
    -2.33959
    -2.28611
    -1.46266
    -1.35571
    -1.36641
    -1.19530
    -0.97072
    -0.76753
    -0.66059
    -0.30768
    -0.16865
     0.09871
     0.33398
     0.10940
     0.43023
     0.52648
     0.39815
     0.15218
     0.56925
     0.57995
     0.47300
     0.78314
     0.50509
     0.60134
     0.44092
     0.44092
     0.49439
     0.51578
     0.59064
     0.22704
     0.32329
     0.30190
     0.18426
     0.10940
     0.49439
     0.41953
    -0.05101
     0.09871
     0.37676
     0.18426
     0.34467
     0.10940
     0.18426
     0.23773
     0.44092
     0.39815
     0.47300
     0.25912
     0.40884
     0.10940
     0.38745
     0.52648
     0.44092
     0.43023
     0.30190
     0.41953
     0.80453
     0.50509
     0.46231
     0.31259
     0.43023
     0.52648
     0.60134
     0.72967
     0.35537
     0.30190
     0.49439
     0.78314
     0.65481
     0.51578
     0.45162
     0.39815
     0.45162
     0.39815
     0.37676
     0.44092
     0.41953
     0.35537
     0.33398
     0.55856
     0.70828
     0.47300
    -0.01893
     0.21634
     0.32329
     0.37676
     0.49439
     0.38745
     0.32329
     0.21634
     0.31259
     0.50509
     0.45162
     0.53717
     0.18426
     0.31259
     0.34467
     0.40884
     0.01315
     0.52648
     0.45162
     0.20565
     0.38745
     0.62272
     0.41953
     0.26981
    -0.00824
     0.31259
     0.29120
     0.38745
     0.15218
     0.16287
     0.13079
     0.15218
     0.03454
     0.19495
     0.34467
     0.07732
    -0.17934
     0.05593
     0.04523
     0.14148
    -0.02963
    -0.15796
     0.01315
    -0.00824
     0.04523
     0.08801
     0.60134
     0.96494
     1.54243
     0.95425
     0.32329
    -0.04032
     0.14148
     0.09871
    -0.27559
    -0.50017
    -0.51087
     0.92216
     0.80453
     0.07732
    -0.47878
    -1.07766
    -1.34502
    -1.30224
    -1.06697
    -0.99211
    -0.42531
    -0.14726
    -0.43601
    -0.30768
    -0.27559
     0.06662
     0.36606
    -0.02963
     0.21634
     0.36606
     0.52648
     0.43023
     0.43023
     0.65481
     0.78314
     0.64411
     0.67620
     0.65481
     0.62272
     0.31259
     0.54786
     0.57995
     0.38745
     0.04523
     0.18426
     0.64411
     0.59064
     0.31259
     0.01315
     0.05593
     0.15218
     0.14148
     0.04523
     0.41953
     0.08801
    -0.07240
     0.20565
     0.29120
     0.32329
     0.20565
    -0.14726
     0.18426
     0.33398
     0.34467
     0.20565
     0.15218
     0.20565
     0.28051
     0.24843
     0.56925
     0.44092
     0.35537
     0.46231
     0.45162
     0.46231
     0.40884
     0.26981
     0.29120
     0.49439
     0.72967
     0.61203
     0.34467
     0.48370
     0.25912
     0.21634
     0.68689
     0.39815
     0.25912
     0.47300
     0.25912
     0.28051
     0.49439
     0.29120
     0.40884
     0.36606
     0.20565
     0.14148
     0.28051
     0.28051
     0.24843
     0.25912
     0.23773
     0.47300
     0.33398
     0.32329
     0.35537
     0.41953
     0.12009
     0.07732
     0.35537
     0.46231
     0.39815
     0.48370
     0.31259
     0.22704
     0.46231
     0.24843
     0.21634
     0.39815
     0.17357
     0.05593
     0.26981
     0.14148
     0.36606
     0.08801
    -0.07240
     0.33398
     0.48370
     0.51578
     0.15218
     0.10940
    -0.05101
     0.02385
     0.21634
     0.52648
     0.45162
     0.09871
     0.07732
     0.40884
     0.43023
     0.46231
    -0.12587
     0.04523
     0.30190
     0.46231
     0.45162
     0.26981
     0.08801
     0.15218
     0.16287
     0.39815
     0.65481
     0.05593
    -0.24351
     0.00246
     0.15218
     0.06662
    -0.42531
    -0.30768
    -0.35045
    -0.35045
     0.00246
    -0.07240
    -0.14726
    -0.20073
    -0.33976
    -0.02963
     0.09871
     0.43023
     1.27507
     1.93812
     1.33924
     1.06119
     0.71897
     0.47300
    -0.19004
    -0.85308
    -0.26490
     0.45162
     0.70828
     0.45162
    -0.07240
    -1.28085
    -1.36641
    -1.50543
    -1.65515
    -1.16322
    -1.06697
    -1.05627
    -0.89586
    -0.85308
    -0.40392
    -0.12587
     0.17357
     0.06662
     0.37676
     0.32329
     0.24843
     0.28051
     0.51578
     0.78314
     0.55856
     0.40884
     0.62272
     0.82592
     0.84730
     0.34467
     0.54786
     0.41953
     0.86869
     0.75106
     0.41953
     0.04523
     0.07732
     0.13079
     0.28051
     0.56925
     0.22704
    -0.20073
     0.22704
     0.41953
     0.38745
     0.24843
     0.05593
     0.03454
     0.32329
     0.54786
     0.63342
     0.33398
     0.22704
     0.15218
     0.43023
     0.92216
     0.79383
     0.28051
     0.19495
     0.29120
     0.53717
     0.34467
     0.40884
     0.22704
     0.22704
     0.46231
     0.47300
     0.61203
     0.25912
     0.16287
     0.01315
     0.62272
     0.51578
     0.22704
     0.08801
     0.37676
     0.32329
     0.40884
     0.22704
     0.31259
     0.20565
     0.25912
     0.25912
     0.26981
     0.13079
     0.01315
    -0.13657
     0.17357
     0.49439
     0.12009
     0.04523
     0.01315
    -0.08310
     0.09871
    -0.12587
    -0.06171
    -0.20073
    -0.00824
     0.32329
    -0.07240
    -0.12587
    -0.24351
    -0.05101
     0.00246
     0.37676
    -0.21143
    -0.15796
    -0.01893
    -0.05101
     0.20565
    -0.02963
    -0.21143
    -0.08310
     0.06662
     0.33398
     0.18426
     0.10940
    -0.16865
    -0.28629
    -0.38254
     0.44092
     0.30190
    -0.08310
    -0.16865
    -0.11518
     0.18426
     0.28051
    -0.00824
    -0.19004
    -0.16865
     0.06662
     0.30190
    -0.00824
     0.09871
    -0.14726
    -0.19004
     0.38745
     0.43023
     0.02385
     0.04523
    -0.19004
     0.12009
     0.16287
     0.08801
     0.17357
     0.05593
     0.08801
     0.06662
     0.26981
     0.30190
    -0.00824
    -0.16865
     0.10940
     0.34467
     0.22704
     0.04523
     0.07732
     0.13079
     0.17357
     0.10940
     0.08801
     0.34467
     0.15218
     0.13079
     0.35537
     0.22704
     0.09871
     0.14148
     0.00246
     0.37676
     0.46231
     0.01315
     0.22704
     0.22704
     0.06662
    -0.17934
    -0.10449
    -0.10449
    -0.33976
    -0.05101
    -0.25420
    -0.35045
    -0.61781
    -0.54295
    -0.93864
    -0.48948
    -0.48948
    -0.88517
    -0.59642
    -0.10449
     0.14148
    -0.10449
     0.07732
     0.19495
     0.67620
     1.47827
     2.86852
     5.26403
     7.39219
     5.29612
    -0.93864
    -2.40375
     1.89534
    10.41867
    11.84100
     5.15709
     0.71897
    -1.35571
    -1.18461
     0.20565
     0.51578
     0.48370
    -1.16322
    -2.48931
    -2.43583
    -2.15778
    -3.41971
    -3.80470
    -3.32346
    -3.14165
    -3.32346
    -2.91708
    -2.08292
    -1.53752
    -1.13113
    -0.40392
     0.08801
     0.13079
     0.29120
     0.23773
     0.37676
     0.39815
     0.35537
    -0.27559
     0.31259
     0.31259
     0.21634
     0.14148
     0.23773
     0.30190
     0.14148
     0.15218
     0.55856
     0.38745
     0.29120
     0.14148
     0.25912
     0.22704
     0.16287
     0.00246
     0.37676
     0.40884
     0.12009
     0.23773
     0.05593
    -0.01893
     0.08801
    -0.19004
     0.00246
     0.00246
     0.08801
     0.09871
    -0.06171
    -0.21143
    -0.07240
    -0.16865
     0.00246
    -0.02963
    -0.05101
    -0.14726
    -0.12587
    -0.29698
    -0.11518
    -0.10449
    -0.39323
    -0.04032
    -0.16865
     0.10940
    -0.21143
    -0.14726
    -0.20073
    -0.28629
    -0.32906
     0.18426
    -0.08310
    -0.16865
    -0.19004
     0.09871
     0.12009
    -0.06171
     0.01315
     0.07732
     0.01315
    -0.12587
    -0.10449
     0.05593
     0.05593
     0.02385
    -0.42531
     0.06662
     0.26981
     0.19495
     0.05593
    -0.19004
    -0.20073
    -0.10449
    -0.19004
    -0.04032
     0.22704
     0.12009
    -0.04032
    -0.06171
     0.28051
     0.15218
    -0.25420
     0.21634
     0.15218
    -0.09379
     0.14148
     0.23773
     0.14148
     0.03454
    -0.32906
     0.08801
     0.29120
     0.33398
     0.08801
    -0.23282
    -0.12587
    -0.11518
    -0.11518
    -0.06171
     0.22704
    -0.04032
    -0.16865
    -0.20073
     0.14148
    -0.07240
    -0.15796
    -0.33976
    -0.01893
    -0.23282
    -0.14726
    -0.09379
    -0.21143
    -0.17934
    -0.15796
    -0.10449
     0.40884
     0.18426
     0.00246
     0.33398
     0.39815
     0.44092
     0.44092
     0.94355
     1.92742
     1.45688
     1.83118
     2.77227
     2.28033
     1.79909
     4.17322
     3.51017
     2.45144
     0.26981
     1.49965
     2.48353
     1.08258
     0.01315
    -1.59099
    -1.96529
    -1.46266
    -1.96529
    -2.10431
    -2.60694
    -2.59625
    -2.99194
    -3.25929
    -3.13096
    -3.18443
    -2.91708
    -2.66041
    -1.64446
    -0.81031
    -0.59642
    -0.35045
    -0.17934
    -0.04032
     0.26981
     0.31259
     0.06662
     0.28051
     0.06662
     0.12009
     0.13079
    -0.22212
     0.18426
     0.00246
    -0.08310
     0.18426
     0.22704
     0.14148
    -0.14726
    -0.30768
     0.14148
     0.41953
     0.36606
    -0.06171
    -0.19004
     0.00246
    -0.05101
     0.05593
     0.29120
     0.15218
    -0.08310
     0.04523
     0.30190
     0.35537
     0.24843
    -0.23282
    -0.00824
     0.20565
     0.41953
     0.26981
    -0.05101
     0.08801
     0.01315
     0.16287
     0.33398
     0.44092
     0.00246
     0.09871
     0.26981
     0.39815
     0.26981
    -0.04032
     0.37676
     0.33398
     0.45162
     0.48370
     0.23773
     0.66550
     0.36606
     0.17357
     0.19495
     0.33398
     0.31259
     0.17357
     0.25912
     0.20565
     0.26981
     0.07732
     0.04523
    -0.00824
    -0.04032
     0.07732
    -0.24351
    -0.33976
    -0.33976
    -0.26490
    -0.31837
     0.00246
    -0.27559
    -0.43601
    -0.38254
     0.02385
    -0.30768
    -0.32906
    -0.50017
    -0.32906
     0.08801
     0.08801
     0.02385
     0.06662
     0.01315
     0.06662
     0.31259
     0.52648
     0.23773
    -0.20073
     0.22704
     0.30190
     0.64411
     0.43023
     0.16287
     0.05593
     0.61203
     0.51578
     0.45162
     0.18426
     0.03454
     0.19495
     0.31259
     0.24843
     0.67620
     0.24843
     0.03454
     0.40884
     0.51578
     0.70828
     0.21634
     0.08801
     0.19495
     0.60134
     0.50509
     0.26981
     0.34467
     0.08801
    -0.06171
     0.06662
     0.53717
     0.02385
    -0.20073
    -0.59642
    -0.53226
    -0.89586
    -1.33432
    -2.01876
    -1.76210
    -0.98141
    -0.00824
    -0.44670
    -0.28629
     0.52648
     1.18952
     0.38745
     1.03980
     2.65463
     2.86852
     3.77753
     1.97020
     1.26438
     2.35519
     3.40323
     3.31768
     2.96477
     1.99159
     0.70828
     0.21634
    -0.16865
    -0.72475
    -0.91725
    -0.88517
    -1.09905
    -1.51613
    -1.70862
    -1.44127
    -1.24877
    -1.25947
    -1.35571
    -0.91725
    -0.51087
    -0.10449
     0.16287
     0.15218
     0.21634
     0.55856
     0.39815
     0.47300
     0.72967
     0.45162
     0.21634
     0.36606
     0.37676
     0.46231
     0.21634
     0.10940
     0.28051
     0.37676
     0.61203
     0.24843
     0.09871
     0.01315
    -0.14726
    -0.04032
     0.71897
     0.35537
    -0.05101
     0.00246
     0.04523
     0.41953
     0.18426
     0.00246
     0.00246
     0.07732
     0.15218
     0.17357
     0.24843
     0.05593
    -0.19004
    -0.05101
     0.32329
     0.62272
     0.17357
     0.01315
     0.03454
     0.12009
     0.22704
     0.10940
     0.02385
     0.26981
     0.24843
     0.29120
     0.22704
     0.24843
    -0.00824
    -0.11518
     0.16287
     0.47300
     0.05593
     0.00246
     0.04523
    -0.10449
     0.24843
     0.12009
    -0.11518
     0.30190
    -0.00824
     0.17357
    -0.05101
    -0.01893
    -0.10449
    -0.01893
    -0.06171
     0.41953
     0.15218
     0.09871
     0.19495
     0.23773
     0.25912
     0.14148
     0.06662
     0.20565
     0.25912
     0.45162
     0.29120
    -0.37184
     0.21634
     0.28051
     0.08801
     0.67620
     0.22704
    -0.14726
    -0.12587
    -0.02963
     0.25912
     0.26981
    -0.01893
     0.16287
     0.33398
     0.68689
     0.53717
     0.33398
     0.05593
     0.03454
    -0.07240
     0.54786
     0.71897
     0.16287
     0.17357
     0.07732
     0.38745
     0.56925
     0.16287
     0.12009
     0.26981
     0.12009
     0.57995
     0.77244
     0.71897
     0.63342
     0.46231
     0.30190
    -0.06171
    -0.85308
    -2.11501
    -2.47861
    -2.39306
    -1.90112
    -0.83169
    -1.56960
    -1.59099
    -1.76210
    -2.55347
    -2.60694
    -2.70319
    -2.72458
    -2.01876
    -1.77279
    -0.07240
     0.51578
     0.60134
     0.45162
     0.35537
     0.40884
     0.56925
     0.67620
     0.67620
     0.92216
     1.28577
     0.97564
     0.69758
     0.53717
     0.68689
     0.09871
     0.46231
     0.52648
     0.30190
     0.37676
     0.25912
     0.49439
     0.34467
     0.23773
     0.23773
     0.16287
     0.34467
     0.16287
     0.39815
     0.01315
     0.17357
    -0.33976
     0.12009
     0.32329
    -0.02963
    -0.22212
    -0.22212
    -0.15796
     0.09871
    -0.02963
    -0.15796
    -0.11518
    -0.14726
     0.20565
    -0.06171
    -0.07240
    -0.05101
    -0.24351
    -0.28629
     0.20565
     0.17357
     0.00246
     0.24843
    -0.00824
     0.15218
     0.16287
     0.31259
     0.23773
     0.26981
     0.13079
     0.01315
     0.32329
     0.28051
     0.38745
     0.02385
     0.36606
     0.57995
     0.31259
     0.24843
     0.07732
     0.14148
     0.24843
     0.17357
     0.22704
     0.23773
     0.40884
     0.05593
     0.34467
     0.46231
     0.40884
    -0.09379
     0.46231
     0.31259
     0.38745
     0.21634
     0.43023
     0.16287
     0.32329
     0.34467
     0.36606
     0.30190
     0.35537
     0.29120
     0.13079
     0.30190
     0.08801
    -0.14726
     0.05593
     0.37676
     0.21634
     0.13079
    -0.06171
     0.09871
     0.16287
    -0.06171
    -0.20073
     0.09871
     0.05593
     0.14148
    -0.27559
    -0.08310
    -0.11518
    -0.01893
    -0.31837
     0.29120
    -0.13657
    -0.19004
    -0.22212
    -0.14726
    -0.16865
    -0.01893
    -0.30768
    -0.08310
    -0.06171
    -0.68198
    -0.99211
    -1.45196
    -1.18461
     1.13605
    -0.09379
     0.12009
     1.14674
     0.00246
    -3.07749
    -4.53191
    -3.08818
    -0.36115
     1.60660
     1.98090
     1.61729
     1.06119
     0.14148
    -1.29155
    -3.07749
    -1.95459
    -0.69267
     1.07188
     1.53174
     1.09327
     0.95425
     0.65481
     0.64411
     0.39815
    -0.02963
     0.14148
    -0.09379
    -0.17934
    -0.16865
     0.45162
     0.75106
     0.57995
     0.21634
     0.32329
     0.13079
     0.01315
    -0.01893
     0.19495
     0.07732
    -0.08310
    -0.11518
    -0.54295
     0.09871
     0.15218
     0.17357
    -0.25420
    -0.04032
    -0.16865
    -0.23282
    -0.04032
     0.00246
     0.08801
    -0.38254
    -0.12587
     0.07732
    -0.17934
    -0.21143
    -0.54295
    -0.25420
    -0.28629
    -0.22212
    -0.27559
    -0.39323
    -0.35045
    -0.16865
    -0.60712
    -0.01893
    -0.06171
     0.00246
    -0.37184
    -0.27559
    -0.27559
    -0.13657
    -0.25420
    -0.10449
    -0.07240
     0.15218
    -0.02963
     0.01315
    -0.22212
    -0.08310
    -0.35045
    -0.15796
     0.19495
    -0.11518
    -0.22212
    -0.04032
    -0.08310
    -0.23282
    -0.31837
    -0.08310
     0.00246
    -0.06171
    -0.20073
    -0.37184
    -0.32906
    -0.35045
    -0.21143
    -0.30768
    -0.02963
    -0.04032
    -0.44670
     0.05593
    -0.35045
    -0.07240
    -0.54295
    -0.41462
    -0.11518
     0.04523
    -0.07240
    -0.36115
    -0.33976
    -0.17934
     0.01315
    -0.27559
     0.05593
    -0.22212
    -0.24351
    -0.13657
    -0.00824
    -0.16865
    -0.17934
    -0.48948
    -0.26490
     0.08801
     0.32329
    -0.15796
    -0.22212
    -0.33976
    -0.17934
    -0.20073
    -0.02963
     0.12009
    -0.10449
    -0.17934
     0.04523
     0.17357
     0.04523
    -0.16865
    -0.08310
     0.04523
     0.20565
     0.19495
     0.05593
     0.02385
    -0.22212
     0.04523
     0.15218
     0.44092
     0.12009
     0.04523
     0.12009
     0.10940
    -0.15796
    -1.18461
    -1.41988
    -0.83169
    -0.67128
    -0.97072
    -0.99211
    -1.47335
     0.06662
    -1.01350
    -1.90112
     0.01315
     2.34450
     3.18935
     1.44618
     0.03454
     0.93286
     1.28577
     1.52104
     3.82031
     4.57960
     4.14114
     4.02350
     2.26964
     2.21617
     0.94355
    -0.82100
    -1.21669
    -0.26490
     0.10940
     0.33398
    -0.23282
    -1.12044
    -1.97598
    -2.32889
    -2.35028
    -2.09362
    -1.74071
    -1.32363
    -1.32363
    -0.58573
    -0.46809
    -0.36115
     0.13079
     0.32329
     0.04523
     0.08801
     0.35537
     0.63342
     0.45162
     0.17357
    -0.02963
     0.18426
     0.30190
     0.36606
     0.36606
    -0.02963
    -0.17934
    -0.20073
     0.12009
     0.36606
     0.06662
    -0.29698
    -0.14726
    -0.16865
     0.28051
    -0.02963
    -0.26490
    -0.20073
    -0.08310
     0.21634
    -0.17934
    -0.04032
    -0.20073
    -0.20073
    -0.25420
     0.19495
     0.03454
    -0.30768
    -0.24351
    -0.17934
     0.02385
    -0.16865
    -0.45740
    -0.28629
    -0.23282
    -0.07240
    -0.01893
    -0.13657
    -0.23282
    -0.15796
    -0.13657
    -0.13657
     0.19495
    -0.15796
    -0.38254
     0.04523
     0.01315
    -0.14726
    -0.02963
    -0.09379
     0.01315
     0.14148
    -0.08310
    -0.23282
     0.04523
    -0.08310
    -0.17934
     0.00246
     0.31259
     0.14148
    -0.54295
    -0.02963
     0.12009
     0.16287
     0.05593
    -0.24351
    -0.21143
     0.00246
     0.30190
     0.08801
    -0.20073
    -0.02963
    -0.19004
    -0.06171
     0.41953
     0.04523
    -0.22212
    -0.10449
    -0.09379
     0.00246
     0.08801
    -0.09379
    -0.27559
    -0.11518
     0.18426
     0.07732
     0.10940
    -0.27559
    -0.15796
    -0.39323
     0.17357
     0.14148
    -0.09379
    -0.33976
     0.08801
     0.00246
     0.10940
     0.04523
    -0.10449
    -0.16865
     0.29120
     0.33398
    -0.00824
    -0.31837
    -0.87447
    -1.47335
    -1.05627
    -0.37184
    -0.71406
    -1.08836
    -1.38780
    -0.26490
    -0.60712
    -1.39849
    -1.24877
     0.47300
     1.80979
     1.41410
    -0.74614
    -0.50017
     2.10923
     1.52104
     0.83661
     1.82048
     2.14131
     3.07171
     2.60116
     1.69215
     2.34450
     1.69215
    -1.59099
    -2.06153
    -0.72475
     0.82592
     0.56925
     0.18426
    -0.56434
    -0.96003
    -1.48404
    -0.93864
    -0.97072
    -1.17391
    -0.86378
    -0.25420
    -0.00824
     0.00246
     0.01315
     0.32329
     0.25912
     0.82592
     0.60134
     0.74036
     0.48370
     0.46231
     0.34467
     0.62272
     0.75106
     0.28051
     0.08801
     0.16287
     0.13079
     0.20565
     0.25912
    -0.12587
    -0.05101
     0.02385
     0.05593
     0.05593
    -0.29698
    -0.25420
    -0.59642
    -0.27559
     0.13079
    -0.11518
    -0.44670
    -0.40392
    -0.50017
    -0.19004
    -0.29698
     0.05593
     0.52648
    -0.11518
    -0.30768
    -0.41462
    -0.39323
    -0.40392
    -0.51087
    -0.44670
    -0.25420
    -0.15796
    -0.51087
    -0.68198
    -0.72475
    -0.85308
    -0.72475
    -0.75683
    -0.87447
    -0.83169
    -0.72475
    -0.68198
    -0.66059
    -0.40392
    -0.60712
    -0.70336
    -0.61781
    -0.38254
    -0.64989
    -0.64989
    -0.61781
    -0.58573
    -0.40392
    -0.66059
    -0.37184
    -0.71406
    -0.28629
    -0.68198
    -0.56434
    -0.63920
    -0.70336
    -0.67128
    -0.50017
    -0.15796
    -0.32906
    -0.48948
    -0.24351
    -0.37184
    -0.26490
    -0.19004
    -0.15796
    -0.06171
     0.06662
     0.09871
     0.18426
     0.17357
     0.01315
    -0.17934
    -0.04032
     0.36606
     0.34467
     0.19495
     0.14148
     0.20565
     0.15218
     0.28051
     0.13079
     0.29120
     0.34467
     0.36606
     0.46231
     0.47300
     0.28051
     0.07732
    -0.00824
     0.60134
     0.54786
     0.31259
     0.44092
     0.01315
     0.04523
     0.24843
     0.76175
     0.12009
    -0.01893
    -0.21143
    -1.04558
    -1.00280
    -0.87447
    -1.50543
    -2.31820
    -1.81557
    -2.05084
    -2.17917
    -2.13639
    -3.35554
    -2.62833
    -1.30224
    -2.66041
    -2.02945
     0.72967
     1.28577
     1.07188
     2.19478
     3.06102
     2.09853
     2.60116
     3.72406
     4.57960
     2.70811
     2.54769
     2.14131
     2.40867
     1.57451
     1.52104
     1.29646
     0.78314
    -0.36115
    -0.92794
    -1.68724
    -1.65515
    -1.75140
    -1.75140
    -1.47335
    -0.78892
    -0.54295
    -0.45740
     0.00246
     0.26981
     0.38745
     0.59064
     0.47300
     0.84730
     0.56925
     0.78314
     0.81522
     0.92216
     0.66550
     0.79383
     0.68689
     0.68689
     0.90078
     0.57995
     0.67620
     0.43023
     0.59064
     0.52648
     0.30190
     0.32329
     0.45162
     0.30190
     0.21634
     0.23773
     0.29120
     0.03454
    -0.16865
     0.10940
     0.30190
    -0.15796
     0.05593
     0.20565
     0.18426
    -0.16865
    -0.20073
     0.01315
     0.25912
     0.05593
     0.12009
    -0.12587
     0.03454
     0.10940
    -0.00824
    -0.10449
     0.19495
     0.12009
     0.12009
     0.36606
     0.13079
     0.04523
     0.03454
    -0.22212
     0.21634
     0.25912
     0.23773
     0.13079
     0.16287
     0.04523
     0.25912
     0.05593
     0.40884
     0.28051
    -0.22212
     0.13079
     0.30190
     0.32329
     0.03454
     0.04523
     0.05593
     0.35537
     0.19495
     0.03454
     0.03454
     0.09871
     0.43023
    -0.01893
     0.24843
     0.07732
    -0.06171
     0.16287
     0.15218
     0.25912
     0.21634
    -0.05101
    -0.05101
     0.24843
     0.07732
     0.06662
     0.02385
    -0.13657
    -0.00824
     0.04523
     0.10940
     0.32329
     0.00246
    -0.08310
     0.01315
     0.22704
     0.07732
    -0.04032
    -0.08310
     0.04523
     0.24843
     0.19495
     0.06662
     0.19495
     0.03454
     0.06662
    -0.20073
     0.15218
    -0.13657
    -0.14726
     0.16287
     0.29120
     0.51578
    -0.11518
    -0.17934
     0.25912
     0.26981
     0.59064
     0.33398
     0.22704
     0.26981
     0.49439
     0.44092
     0.55856
     0.28051
    -0.43601
    -1.34502
    -1.55890
    -1.74071
    -2.89569
    -2.79944
    -1.75140
    -1.80487
    -2.26473
    -1.74071
    -0.90655
    -0.61781
    -0.58573
    -1.01350
    -1.36641
    -1.06697
    -0.85308
     0.16287
     0.98633
     1.40341
     1.33924
     1.14674
     1.18952
     0.98633
     0.65481
     0.62272
     0.15218
    -0.30768
    -0.28629
    -0.25420
    -0.05101
     0.22704
     0.07732
     0.26981
     0.39815
     0.74036
     0.61203
     0.28051
     0.34467
     0.53717
     0.67620
     0.61203
     0.64411
     0.21634
     0.32329
     0.17357
     0.08801
     0.51578
     0.24843
     0.14148
    -0.08310
     0.21634
     0.22704
    -0.07240
    -0.09379
    -0.01893
     0.23773
     0.29120
     0.10940
     0.05593
     0.02385
     0.10940
    -0.01893
     0.35537
     0.15218
    -0.06171
    -0.07240
    -0.05101
     0.35537
     0.15218
     0.06662
     0.16287
     0.23773
     0.26981
     0.24843
    -0.01893
     0.04523
    -0.04032
     0.01315
     0.32329
     0.57995
     0.14148
     0.04523
     0.17357
     0.26981
     0.15218
     0.00246
    -0.06171
     0.02385
     0.34467
     0.19495
     0.10940
     0.09871
     0.05593
    -0.04032
     0.14148
     0.46231
     0.09871
    -0.22212
    -0.02963
     0.22704
     0.30190
     0.15218
    -0.27559
    -0.09379
     0.22704
     0.22704
     0.08801
     0.07732
     0.02385
    -0.12587
     0.02385
     0.41953
     0.13079
    -0.23282
     0.03454
     0.24843
     0.44092
     0.24843
     0.06662
     0.12009
     0.30190
     0.34467
     0.40884
     0.13079
     0.16287
     0.26981
     0.05593
     0.28051
     0.57995
     0.13079
     0.13079
     0.16287
     0.33398
     0.19495
    -0.07240
    -0.02963
     0.04523
     0.14148
     0.13079
     0.12009
    -0.12587
    -0.23282
     0.01315
     0.07732
    -0.07240
     0.03454
    -0.29698
    -0.12587
     0.08801
     0.29120
     0.05593
     0.05593
    -0.17934
    -0.38254
    -0.63920
    -1.06697
    -1.60168
    -1.37710
    -0.75683
    -0.43601
     0.63342
     0.18426
    -0.53226
    -0.30768
    -0.85308
     0.30190
     0.65481
    -0.22212
    -0.63920
     1.40341
     2.56908
     2.02367
     0.32329
    -0.45740
    -0.92794
    -0.85308
    -0.21143
    -0.06171
    -0.40392
    -0.81031
    -1.17391
    -1.54821
    -1.37710
    -1.56960
    -1.67654
    -1.87973
    -1.38780
    -1.07766
    -0.75683
    -0.52156
    -0.40392
    -0.45740
    -0.09379
     0.18426
    -0.01893
    -0.00824
    -0.05101
     0.26981
     0.19495
     0.01315
    -0.21143
    -0.06171
     0.08801
     0.33398
     0.22704
    -0.12587
    -0.10449
    -0.40392
    -0.37184
     0.20565
    -0.06171
    -0.31837
    -0.45740
    -0.56434
    -0.47878
    -0.32906
    -0.42531
    -0.84239
    -0.46809
    -0.46809
    -0.50017
    -0.38254
    -0.39323
    -0.53226
    -0.63920
    -0.39323
    -0.33976
    -0.64989
    -0.47878
    -0.30768
    -0.26490
    -0.38254
    -0.29698
    -0.31837
    -0.26490
     0.01315
    -0.14726
    -0.13657
    -0.16865
    -0.33976
    -0.32906
    -0.26490
     0.24843
     0.05593
    -0.30768
    -0.06171
     0.13079
    -0.07240
    -0.10449
    -0.17934
     0.03454
    -0.04032
     0.03454
     0.26981
    -0.06171
    -0.08310
    -0.10449
    -0.11518
     0.28051
     0.02385
    -0.11518
    -0.06171
    -0.07240
     0.01315
     0.01315
    -0.19004
    -0.00824
     0.03454
     0.06662
     0.09871
     0.12009
    -0.01893
    -0.06171
    -0.32906
     0.25912
     0.28051
    -0.09379
    -0.02963
    -0.07240
     0.10940
     0.02385
     0.20565
    -0.01893
     0.00246
     0.02385
     0.04523
     0.04523
    -0.00824
    -0.05101
    -0.26490
     0.21634
     0.18426
    -0.04032
     0.00246
     0.04523
    -0.09379
    -0.04032
    -0.39323
    -0.39323
    -0.38254
    -0.40392
    -0.46809
    -0.52156
    -0.27559
    -0.39323
    -0.71406
    -0.07240
     0.10940
     0.15218
     0.63342
     0.92216
     1.38202
     1.42479
     2.49422
     3.78823
     1.87395
    -0.33976
    -1.33432
     5.15709
     9.79840
     7.13553
     4.57960
     1.58521
     2.63325
     0.50509
    -1.69793
    -1.70862
    -0.77822
    -0.01893
     0.05593
    -0.50017
    -1.95459
    -3.08818
    -4.05067
    -4.74579
    -5.03454
    -4.39288
    -3.94372
    -3.31276
    -2.47861
    -1.52682
    -1.59099
    -0.71406
    -0.38254
     0.07732
    -0.04032
     0.18426
     0.21634
     0.18426
     0.47300
     0.45162
     0.36606
     0.32329
     0.23773
     0.02385
     0.14148
     0.39815
     0.09871
     0.18426
     0.10940
     0.05593
     0.16287
     0.15218
     0.09871
     0.06662
     0.07732
    -0.01893
     0.00246
     0.01315
     0.00246
    -0.16865
    -0.21143
     0.10940
     0.13079
    -0.08310
     0.01315
    -0.28629
    -0.17934
    -0.33976
    -0.09379
    -0.29698
    -0.15796
    -0.30768
    -0.51087
    -0.15796
    -0.19004
    -0.27559
    -0.27559
    -0.13657
    -0.31837
    -0.39323
    -0.44670
    -0.12587
    -0.23282
    -0.40392
    -0.19004
    -0.24351
    -0.00824
     0.00246
    -0.33976
    -0.27559
    -0.28629
    -0.17934
    -0.19004
     0.08801
    -0.00824
    -0.31837
    -0.09379
     0.16287
     0.20565
     0.00246
    -0.10449
     0.14148
     0.15218
     0.04523
     0.21634
     0.18426
    -0.09379
     0.14148
    -0.14726
     0.13079
     0.40884
     0.15218
     0.05593
     0.34467
     0.10940
    -0.08310
    -0.04032
     0.04523
     0.23773
     0.31259
     0.15218
    -0.01893
     0.19495
     0.00246
    -0.02963
    -0.13657
     0.13079
     0.19495
    -0.17934
     0.06662
     0.05593
    -0.01893
    -0.09379
    -0.11518
     0.10940
     0.09871
     0.00246
    -0.00824
    -0.11518
    -0.01893
     0.06662
    -0.20073
     0.15218
    -0.04032
    -0.12587
    -0.00824
    -0.01893
    -0.05101
    -0.44670
    -0.59642
    -0.50017
    -0.35045
    -0.22212
    -0.60712
    -0.53226
    -0.61781
     0.14148
     0.20565
     0.67620
     0.23773
    -0.54295
    -0.31837
     0.55856
     1.93812
     3.70267
     2.54769
     0.86869
    -0.35045
     2.28033
     3.98072
     4.18391
     3.54226
     3.72406
     3.02893
     2.24825
    -0.94933
    -2.97055
    -1.92251
     0.14148
     1.11466
     0.61203
    -0.79961
    -1.95459
    -2.53208
    -3.07749
    -3.17374
    -3.06680
    -2.79944
    -2.20056
    -1.79418
    -1.21669
    -0.66059
    -0.24351
    -0.51087
    -0.22212
     0.18426
     0.07732
     0.03454
    -0.05101
     0.16287
     0.18426
     0.33398
     0.00246
     0.17357
     0.10940
     0.04523
    -0.10449
     0.09871
    -0.01893
    -0.24351
    -0.05101
     0.02385
    -0.06171
    -0.04032
    -0.43601
    -0.13657
    -0.16865
     0.01315
    -0.24351
    -0.22212
    -0.21143
    -0.11518
    -0.39323
    -0.24351
     0.05593
    -0.45740
    -0.28629
    -0.04032
     0.02385
    -0.20073
    -0.44670
    -0.43601
    -0.02963
    -0.06171
    -0.11518
    -0.19004
    -0.30768
    -0.27559
    -0.01893
    -0.14726
     0.02385
    -0.30768
    -0.36115
    -0.19004
     0.04523
    -0.24351
    -0.39323
    -0.45740
    -0.23282
    -0.16865
     0.10940
    -0.11518
    -0.31837
    -0.50017
    -0.30768
    -0.44670
     0.07732
    -0.24351
    -0.28629
    -0.13657
     0.04523
     0.06662
    -0.15796
    -0.26490
    -0.15796
    -0.04032
     0.09871
     0.04523
    -0.20073
     0.03454
    -0.00824
    -0.29698
     0.15218
     0.40884
    -0.27559
     0.01315
    -0.08310
    -0.00824
     0.13079
    -0.35045
     0.00246
    -0.11518
    -0.01893
     0.10940
    -0.05101
    -0.09379
    -0.15796
    -0.08310
    -0.04032
     0.17357
    -0.32906
    -0.30768
     0.02385
     0.06662
     0.07732
    -0.26490
    -0.32906
    -0.13657
    -0.12587
     0.03454
    -0.29698
    -0.46809
    -0.60712
    -0.45740
    -0.52156
     0.00246
    -0.35045
    -0.76753
    -0.51087
    -0.46809
    -0.54295
    -0.69267
    -0.99211
    -1.40918
    -1.21669
    -0.98141
    -1.09905
    -1.59099
    -1.52682
    -0.51087
    -0.51087
    -0.78892
    -0.56434
    -0.27559
    -0.85308
     1.31785
     2.43005
     0.25912
    -1.34502
     0.49439
     1.37132
     4.31224
     6.00194
     3.43532
     0.89008
    -0.97072
    -1.12044
     0.02385
     0.10940
     0.10940
    -0.15796
    -0.36115
    -0.87447
    -1.54821
    -2.36097
    -2.84222
    -2.92777
    -2.84222
    -2.47861
    -2.25403
    -1.85834
    -1.54821
    -1.37710
    -0.76753
    -0.10449
    -0.11518
    -0.31837
    -0.17934
     0.24843
     0.44092
     0.22704
     0.12009
     0.37676
     0.44092
     0.56925
     0.57995
     0.48370
     0.43023
     0.32329
     0.23773
     0.49439
     0.61203
     0.22704
     0.19495
     0.24843
     0.33398
     0.04523
     0.12009
     0.01315
     0.08801
     0.31259
     0.08801
     0.05593
    -0.01893
    -0.00824
    -0.29698
     0.21634
     0.19495
    -0.23282
    -0.28629
    -0.22212
    -0.05101
    -0.16865
    -0.59642
    -0.44670
    -0.43601
    -0.54295
    -0.50017
    -0.56434
    -0.61781
    -0.56434
    -0.69267
    -0.44670
    -0.16865
    -0.58573
    -0.51087
    -0.58573
    -0.57503
    -0.02963
    -0.57503
    -0.23282
    -0.33976
    -0.17934
     0.04523
    -0.01893
     0.13079
    -0.14726
    -0.33976
    -0.31837
     0.14148
     0.14148
     0.06662
     0.54786
    -0.05101
     0.19495
     0.31259
     0.30190
     0.16287
     0.31259
     0.38745
     0.31259
     0.43023
     0.38745
     0.05593
    -0.10449
     0.37676
     0.38745
     0.25912
     0.09871
     0.26981
     0.15218
    -0.08310
    -0.10449
     0.18426
     0.14148
     0.12009
     0.24843
     0.38745
     0.25912
     0.20565
    -0.08310
     0.23773
     0.41953
     0.21634
     0.02385
     0.07732
     0.34467
     0.33398
     0.23773
     0.28051
     0.29120
     0.49439
     0.40884
     0.38745
     0.29120
     0.25912
     0.10940
     0.64411
     0.72967
     0.69758
     0.45162
     0.38745
     0.35537
     0.30190
    -0.40392
    -0.38254
    -0.62850
    -1.01350
    -0.67128
    -0.41462
    -0.68198
    -1.06697
    -1.94390
    -1.35571
    -0.28629
    -0.01893
    -0.78892
    -0.23282
     0.31259
     0.37676
     0.81522
     2.15200
     1.45688
     0.94355
     0.96494
     0.85800
     1.06119
     1.33924
     1.27507
     1.00772
     0.97564
     0.75106
     0.08801
    -0.20073
    -0.52156
    -0.58573
    -0.44670
    -0.69267
    -0.58573
    -0.21143
    -0.07240
    -0.19004
    -0.01893
     0.03454
     0.09871
    -0.09379
     0.23773
     0.39815
     0.24843
     0.13079
     0.44092
     0.14148
     0.13079
    -0.09379
     0.20565
     0.35537
     0.33398
     0.18426
     0.17357
     0.26981
     0.04523
     0.01315
    -0.17934
    -0.00824
     0.02385
    -0.08310
    -0.12587
    -0.10449
    -0.15796
    -0.30768
    -0.01893
    -0.19004
    -0.12587
    -0.21143
    -0.22212
    -0.20073
    -0.38254
    -0.19004
    -0.58573
     0.06662
    -0.08310
    -0.36115
     0.10940
    -0.17934
     0.10940
    -0.28629
    -0.22212
    -0.23282
     0.09871
    -0.05101
    -0.06171
     0.00246
    -0.10449
     0.01315
    -0.17934
     0.10940
     0.43023
     0.12009
     0.04523
     0.12009
     0.05593
    -0.13657
     0.14148
     0.26981
     0.17357
     0.28051
     0.17357
     0.21634
     0.20565
     0.13079
     0.07732
     0.15218
     0.24843
     0.17357
    -0.01893
     0.19495
     0.06662
     0.36606
     0.04523
    -0.08310
     0.28051
     0.07732
     0.22704
    -0.09379
    -0.12587
    -0.01893
     0.01315
    -0.24351
     0.08801
    -0.00824
    -0.22212
     0.09871
     0.03454
    -0.10449
    -0.19004
    -0.08310
    -0.06171
     0.15218
     0.14148
    -0.07240
     0.07732
     0.04523
    -0.00824
     0.03454
     0.25912
     0.17357
    -0.17934
     0.16287
     0.29120
     0.16287
     0.18426
     0.01315
     0.25912
     0.40884
     0.26981
    -0.23282
    -0.48948
    -0.88517
    -0.96003
    -1.17391
    -0.77822
    -0.99211
    -1.41988
    -1.75140
    -0.63920
    -0.47878
    -0.81031
    -0.92794
    -1.12044
    -0.45740
    -0.39323
    -0.26490
    -0.17934
    -0.10449
     0.01315
    -0.15796
     0.00246
     0.61203
     0.79383
     0.36606
    -0.16865
    -0.24351
    -0.28629
    -0.57503
    -0.75683
    -0.51087
    -0.23282
    -0.33976
    -0.59642
    -0.24351
    -0.37184
     0.00246
    -0.17934
     0.13079
    -0.04032
    -0.25420
     0.20565
     0.23773
     0.24843
    -0.01893
     0.06662
     0.26981
     0.13079
     0.43023
     0.19495
    -0.01893
     0.13079
     0.04523
     0.16287
     0.19495
     0.14148
    -0.00824
     0.04523
     0.13079
     0.02385
    -0.11518
    -0.25420
    -0.11518
    -0.01893
     0.04523
     0.01315
    -0.21143
    -0.25420
    -0.10449
    -0.31837
    -0.14726
     0.05593
    -0.15796
    -0.51087
     0.01315
    -0.17934
     0.02385
    -0.36115
    -0.38254
    -0.07240
     0.21634
    -0.13657
    -0.22212
    -0.02963
    -0.29698
    -0.14726
    -0.06171
     0.16287
     0.04523
    -0.19004
    -0.11518
     0.22704
     0.03454
    -0.01893
    -0.19004
    -0.07240
     0.08801
     0.21634
     0.05593
    -0.01893
    -0.14726
    -0.26490
    -0.08310
     0.06662
    -0.02963
    -0.28629
    -0.10449
    -0.02963
    -0.02963
    -0.11518
    -0.60712
    -0.29698
    -0.06171
     0.18426
    -0.17934
    -0.26490
    -0.15796
    -0.31837
    -0.25420
     0.09871
     0.13079
    -0.28629
    -0.38254
    -0.19004
    -0.08310
    -0.12587
    -0.50017
    -0.13657
    -0.06171
     0.05593
     0.05593
    -0.32906
    -0.51087
    -0.13657
    -0.40392
     0.02385
     0.10940
    -0.26490
    -0.23282
    -0.29698
     0.08801
    -0.08310
    -0.35045
    -0.42531
    -0.22212
     0.02385
     0.21634
     0.05593
     0.20565
     0.04523
     0.01315
    -0.05101
    -0.51087
    -1.71932
    -2.13639
    -1.94390
    -1.64446
    -0.76753
    -0.93864
    -0.94933
     0.33398
     0.56925
    -0.76753
    -2.11501
    -1.38780
     0.61203
    -0.52156
     1.24299
     3.09310
     4.95390
     4.96459
     4.04489
     1.44618
     0.21634
     0.06662
     1.16813
     0.77244
     0.61203
     0.80453
     0.50509
    -0.16865
    -1.15252
    -1.93320
    -2.55347
    -2.73527
    -2.69250
    -2.61764
    -2.44653
    -2.10431
    -1.55890
    -1.17391
    -0.83169
    -0.85308
    -0.55364
     0.03454
    -0.20073
     0.07732
     0.13079
    -0.12587
    -0.06171
     0.00246
     0.32329
     0.18426
    -0.24351
     0.12009
     0.02385
     0.15218
    -0.12587
    -0.07240
    -0.19004
    -0.28629
     0.12009
    -0.05101
    -0.19004
    -0.56434
    -0.38254
    -0.55364
    -0.10449
    -0.17934
    -0.51087
    -0.48948
    -0.28629
    -0.07240
    -0.19004
    -0.55364
    -0.51087
    -0.38254
    -0.08310
    -0.12587
    -0.24351
    -0.28629
    -0.48948
    -0.56434
     0.13079
     0.04523
    -0.29698
    -0.36115
    -0.12587
    -0.24351
    -0.05101
    -0.39323
    -0.39323
    -0.35045
    -0.11518
    -0.24351
     0.02385
    -0.32906
    -0.31837
    -0.41462
    -0.26490
    -0.02963
    -0.15796
    -0.57503
    -0.29698
    -0.13657
     0.13079
    -0.26490
    -0.35045
    -0.16865
    -0.22212
     0.01315
     0.12009
    -0.09379
    -0.21143
    -0.10449
    -0.21143
     0.13079
     0.16287
    -0.00824
    -0.10449
     0.02385
     0.00246
    -0.11518
    -0.26490
    -0.17934
    -0.00824
     0.09871
    -0.01893
     0.00246
    -0.15796
    -0.12587
    -0.30768
     0.15218
     0.16287
    -0.09379
    -0.26490
    -0.25420
    -0.15796
     0.01315
    -0.23282
    -0.10449
    -0.08310
    -0.09379
    -0.13657
    -0.04032
    -0.16865
    -0.30768
    -0.55364
    -0.41462
    -0.16865
    -0.46809
    -0.75683
    -0.86378
    -0.51087
    -0.02963
    -0.05101
    -0.32906
    -0.63920
    -0.70336
    -0.64989
    -0.52156
    -0.46809
    -0.10449
     1.31785
     0.84730
     0.95425
     0.75106
     1.44618
     1.85256
     2.61186
     1.55313
     2.76158
     4.26947
     5.05015
     2.97546
     3.57434
     1.94881
     0.93286
    -0.99211
    -2.09362
    -1.37710
     0.80453
     0.81522
    -0.41462
    -1.69793
    -2.85291
    -3.51595
    -3.69776
    -3.66567
    -3.39832
    -2.66041
    -2.17917
    -1.53752
    -1.02419
    -0.45740
    -0.39323
    -0.35045
     0.24843
     0.62272
     0.30190
     0.25912
     0.08801
     0.17357
     0.25912
    -0.02963
     0.15218
     0.03454
     0.08801
     0.07732
    -0.02963
     0.01315
    -0.07240
    -0.37184
    -0.12587
     0.17357
    -0.02963
    -0.07240
    -0.23282
    -0.10449
    -0.27559
    -0.13657
    -0.13657
    -0.11518
    -0.13657
    -0.07240
    -0.12587
    -0.08310
    -0.19004
    -0.16865
    -0.39323
    -0.06171
     0.10940
    -0.27559
    -0.16865
    -0.09379
    -0.00824
    -0.11518
    -0.21143
     0.04523
    -0.15796
     0.03454
    -0.08310
    -0.11518
     0.03454
    -0.12587
    -0.37184
     0.08801
     0.09871
    -0.12587
    -0.21143
    -0.13657
    -0.07240
    -0.08310
    -0.26490
    -0.16865
    -0.14726
    -0.07240
    -0.16865
    -0.04032
    -0.09379
    -0.06171
    -0.39323
    -0.21143
    -0.01893
    -0.11518
    -0.22212
     0.03454
    -0.25420
    -0.06171
    -0.32906
    -0.15796
     0.04523
    -0.04032
    -0.09379
     0.00246
     0.01315
    -0.27559
    -0.20073
    -0.20073
     0.35537
     0.05593
    -0.24351
     0.06662
     0.00246
     0.10940
    -0.22212
    -0.28629
    -0.64989
     0.15218
    -0.05101
    -0.17934
    -0.10449
    -0.17934
    -0.07240
    -0.40392
    -0.15796
    -0.14726
    -0.25420
    -0.24351
    -0.05101
     0.06662
     0.02385
    -0.21143
    -0.04032
     0.01315
     0.24843
     1.33924
     6.06610
    -0.28629
    -1.71932
    -1.23808
     0.08801
     0.89008
     1.05050
     0.84730
     0.62272
     0.17357
    -0.42531
    -1.19530
    -0.93864
    -0.88517
    -1.03489
    -0.46809
    -0.15796
     0.57995
     1.14674
    -0.56434
    -1.46266
     0.18426
     0.44092
    -0.12587
     2.44075
     3.21074
     1.10397
     1.42479
     2.55839
     4.19461
     4.25877
     2.44075
     1.18952
     1.42479
    -1.59099
    -2.97055
    -1.63376
     0.56925
     1.02911
     0.40884
    -1.06697
    -2.07223
    -2.93846
    -3.31276
    -3.48387
    -3.15235
    -2.75666
    -2.02945
    -1.60168
    -0.98141
    -0.54295
    -0.10449
    -0.15796
     0.49439
     0.37676
     0.23773
     0.26981
     0.33398
     0.31259
     0.17357
     0.02385
     0.32329
     0.31259
     0.40884
     0.09871
     0.15218
    -0.04032
     0.15218
    -0.12587
    -0.07240
    -0.33976
    -0.15796
     0.06662
     0.14148
    -0.07240
     0.03454
    -0.61781
    -0.26490
    -0.14726
     0.00246
    -0.12587
    -0.12587
    -0.29698
    -0.09379
    -0.08310
    -0.17934
     0.25912
    -0.09379
    -0.32906
    -0.01893
    -0.08310
    -0.01893
    -0.23282
    -0.39323
    -0.05101
     0.28051
     0.21634
    -0.19004
    -0.16865
     0.04523
    -0.04032
    -0.12587
     0.02385
     0.09871
    -0.25420
     0.01315
     0.14148
     0.08801
    -0.07240
    -0.24351
     0.03454
     0.09871
     0.26981
    -0.01893
    -0.07240
    -0.11518
     0.09871
    -0.23282
     0.19495
     0.04523
    -0.14726
    -0.19004
     0.02385
     0.01315
    -0.23282
    -0.44670
    -0.26490
    -0.17934
    -0.11518
    -0.22212
    -0.46809
    -0.41462
    -0.36115
    -0.63920
    -0.54295
    -0.24351
    -0.43601
    -0.63920
    -0.42531
    -0.37184
    -0.50017
    -0.76753
    -0.66059
    -0.31837
    -0.35045
    -0.23282
    -0.52156
    -0.33976
    -0.54295
    -0.25420
    -0.55364
    -0.11518
    -0.33976
    -0.44670
    -0.36115
    -0.24351
    -0.07240
    -0.36115
    -0.48948
    -0.24351
    -0.16865
     0.09871
    -0.29698
    -0.61781
    -0.37184
    -0.14726
    -0.45740
     0.02385
    -0.26490
    -0.67128
    -0.62850
    -0.27559
    -0.36115
    -0.37184
    -0.73545
    -0.59642
    -1.01350
    -0.97072
    -1.18461
    -1.78348
    -1.79418
    -1.74071
    -2.29681
    -1.41988
    -1.03489
    -1.06697
    -0.21143
     0.48370
     0.57995
    -0.84239
    -1.91182
     0.56925
     1.14674
     1.24299
     1.87395
     1.85256
     2.03437
     3.47809
     1.62799
    -1.39849
    -1.80487
    -0.63920
     0.70828
     0.75106
     0.38745
    -0.19004
    -0.76753
    -1.36641
    -1.60168
    -1.10975
    -0.92794
    -0.75683
    -0.64989
    -0.53226
    -0.27559
    -0.01893
     0.60134
     0.50509
     0.21634
     0.28051
     0.38745
     0.28051
     0.33398
    -0.05101
     0.15218
     0.12009
     0.61203
     0.32329
     0.13079
     0.05593
     0.23773
     0.05593
     0.64411
     0.69758
     0.08801
     0.35537
     0.40884
     0.94355
     0.63342
     0.41953
     0.22704
     0.51578
     0.74036
     0.65481
     0.37676
     0.33398
     0.25912
     0.19495
     0.34467
     0.68689
     0.24843
     0.06662
     0.18426
     0.29120
     0.55856
     0.13079
     0.06662
    -0.04032
     0.43023
     0.44092
     0.62272
     0.31259
     0.13079
     0.26981
     0.15218
     0.71897
     0.52648
     0.05593
     0.25912
     0.25912
     0.49439
     0.37676
     0.23773
     0.18426
     0.22704
     0.53717
     0.33398
     0.26981
     0.15218
     0.10940
    -0.02963
     0.43023
     0.56925
     0.22704
     0.07732
     0.04523
     0.29120
     0.23773
     0.09871
     0.22704
    -0.01893
     0.16287
     0.10940
     0.08801
     0.01315
    -0.08310
    -0.22212
     0.13079
     0.40884
    -0.20073
    -0.29698
    -0.15796
     0.00246
    -0.00824
    -0.21143
    -0.28629
     0.04523
    -0.12587
     0.02385
    -0.06171
    -0.07240
    -0.10449
    -0.14726
    -0.15796
     0.23773
     0.00246
    -0.17934
     0.02385
     0.03454
     0.30190
     0.12009
     0.16287
     0.17357
     0.23773
     0.24843
     0.10940
     0.13079
     0.14148
     0.10940
    -0.01893
     0.61203
     0.56925
     0.21634
     0.17357
     0.31259
     0.30190
     0.31259
     0.12009
     0.01315
    -0.00824
     0.30190
     0.37676
     0.31259
     0.19495
    -0.14726
    -0.25420
     0.14148
     0.45162
     0.01315
     0.17357
     0.08801
     0.49439
     0.16287
    -0.27559
    -0.43601
    -0.39323
    -0.11518
    -1.21669
    -1.41988
    -1.75140
    -2.47861
    -2.23264
    -2.08292
    -0.92794
    -0.29698
    -0.63920
    -1.24877
    -0.99211
    -0.23282
     0.39815
     0.06662
     0.25912
     1.16813
     0.97564
     0.80453
     0.83661
     1.37132
     1.03980
     0.36606
     0.20565
     0.19495
    -0.23282
    -0.51087
    -0.64989
    -0.87447
    -1.18461
    -1.49474
    -1.09905
    -1.20599
    -0.91725
    -0.50017
    -0.32906
    -0.21143
    -0.22212
    -0.15796
     0.13079
     0.16287
     0.14148
     0.28051
     0.19495
     0.18426
     0.06662
     0.10940
     0.15218
     0.13079
     0.31259
     0.00246
     0.22704
     0.18426
     0.04523
    -0.13657
     0.29120
     0.45162
     0.16287
     0.15218
    -0.01893
     0.08801
    -0.17934
    -0.00824
    -0.04032
    -0.08310
     0.05593
     0.04523
    -0.06171
     0.04523
    -0.19004
    -0.35045
    -0.38254
     0.09871
    -0.02963
     0.07732
    -0.26490
    -0.16865
    -0.16865
    -0.04032
    -0.07240
     0.01315
     0.02385
    -0.14726
     0.00246
     0.02385
     0.01315
    -0.27559
    -0.17934
     0.10940
     0.17357
     0.02385
    -0.12587
     0.03454
     0.01315
     0.02385
    -0.11518
     0.14148
    -0.09379
    -0.02963
    -0.08310
     0.06662
    -0.07240
    -0.04032
    -0.27559
     0.14148
     0.10940
    -0.24351
     0.01315
    -0.24351
    -0.15796
    -0.07240
    -0.09379
    -0.10449
    -0.01893
     0.03454
    -0.12587
    -0.11518
    -0.01893
    -0.09379
    -0.24351
    -0.20073
     0.22704
    -0.10449
    -0.29698
    -0.09379
    -0.10449
    -0.08310
    -0.32906
    -0.12587
    -0.05101
     0.04523
    -0.14726
    -0.22212
    -0.00824
    -0.30768
    -0.25420
    -0.30768
    -0.01893
    -0.01893
     0.10940
    -0.08310
    -0.07240
     0.05593
    -0.15796
    -0.22212
    -0.09379
    -0.05101
    -0.12587
    -0.28629
    -0.20073
    -0.07240
    -0.20073
    -0.35045
     0.13079
     0.03454
    -0.29698
    -0.41462
    -0.14726
    -0.20073
    -0.11518
    -0.22212
    -0.09379
    -0.04032
     0.53717
     0.91147
     1.17883
     2.15200
     2.86852
     2.60116
     1.77770
     1.63868
     1.85256
     1.91673
     1.21091
    -0.11518
    -0.79961
    -1.16322
    -2.73527
    -4.56399
    -4.78857
    -2.75666
    -1.96529
    -2.15778
    -2.88499
    -4.73510
    -5.39814
    -4.92760
    -3.75123
    -2.00806
    -0.50017
    -0.30768
     0.20565
     0.69758
     1.58521
     2.06645
     2.29103
     1.79909
     0.83661
     0.98633
     1.01841
     0.87939
     0.47300
     0.26981
    -0.06171
    -0.47878
    -0.46809
    -0.48948
    -0.59642
    -0.94933
    -0.85308
    -0.78892
    -0.50017
    -0.48948
    -0.57503
    -0.42531
    -0.41462
    -0.28629
    -0.48948
    -0.04032
    -0.29698
    -0.27559
    -0.07240
     0.00246
    -0.07240
    -0.38254
    -0.21143
    -0.15796
    -0.21143
    -0.07240
    -0.13657
    -0.23282
    -0.27559
     0.00246
    -0.05101
    -0.16865
     0.13079
     0.04523
    -0.35045
    -0.14726
    -0.06171
    -0.06171
    -0.31837
    -0.13657
     0.06662
     0.03454
    -0.02963
    -0.27559
    -0.27559
    -0.29698
    -0.12587
    -0.42531
    -0.14726
    -0.20073
    -0.44670
    -0.17934
    -0.10449
    -0.20073
    -0.39323
    -0.48948
    -0.29698
    -0.27559
    -0.16865
    -0.40392
    -0.45740
    -0.45740
    -0.41462
    -0.56434
    -0.30768
    -0.27559
    -0.69267
    -0.45740
    -0.58573
    -0.36115
    -0.68198
    -1.01350
    -0.56434
    -0.51087
    -0.38254
    -0.67128
    -0.83169
    -0.60712
    -0.53226
    -0.63920
    -0.57503
    -0.32906
    -0.74614
    -0.60712
    -0.50017
    -0.50017
    -0.44670
    -0.61781
    -0.74614
    -0.24351
    -0.24351
    -0.13657
    -0.51087
    -0.48948
    -0.57503
    -0.60712
    -0.30768
    -0.11518
    -0.23282
    -0.53226
    -0.22212
    -0.21143
    -0.17934
    -0.48948
    -0.67128
    -0.21143
    -0.17934
    -0.29698
    -0.45740
    -0.52156
    -0.32906
    -0.33976
    -0.39323
    -0.02963
    -0.19004
    -0.58573
    -0.14726
    -0.26490
    -0.19004
    -0.32906
    -0.47878
    -0.25420
     0.06662
     0.10940
     0.04523
    -0.01893
    -0.09379
    -0.04032
    -0.37184
     0.38745
    -0.10449
    -0.01893
    -0.15796
     0.10940
     0.13079
    -0.27559
    -0.46809
    -0.42531
    -0.16865
    -0.11518
    -0.25420
    -0.71406
    -0.54295
    -0.76753
    -0.72475
    -0.41462
    -0.15796
    -0.69267
    -0.50017
    -0.29698
    -0.31837
     0.14148
     0.39815
     0.22704
     1.00772
     2.79366
     4.09836
     5.61694
     5.39236
     3.16796
     3.48879
     2.31242
     3.91656
     8.45092
     8.44023
     2.35519
     2.90060
     4.40849
     2.03437
    -1.03489
    -2.26473
    -2.44653
    -1.78348
    -1.86904
    -2.46792
    -3.46248
    -4.33941
    -5.31259
    -4.95968
    -4.64955
    -4.72441
    -3.98650
    -3.05610
    -2.22195
    -1.67654
    -1.29155
    -0.63920
    -0.21143
    -0.02963
     0.22704
     0.29120
     0.30190
     0.13079
     0.01315
     0.49439
     0.60134
     0.10940
     0.03454
     0.13079
     0.45162
     0.19495
    -0.12587
    -0.06171
    -0.01893
     0.26981
     0.28051
     0.17357
     0.00246
    -0.09379
    -0.05101
    -0.04032
     0.22704
     0.06662
    -0.26490
     0.01315
     0.15218
     0.01315
    -0.11518
    -0.21143
    -0.01893
    -0.00824
     0.06662
    -0.17934
    -0.10449
    -0.20073
    -0.29698
    -0.27559
     0.23773
     0.00246
    -0.31837
    -0.24351
    -0.16865
     0.08801
    -0.16865
    -0.48948
    -0.25420
    -0.14726
     0.06662
    -0.13657
    -0.10449
    -0.32906
    -0.31837
    -0.37184
     0.07732
    -0.08310
    -0.39323
    -0.50017
    -0.36115
    -0.29698
    -0.24351
    -0.38254
    -0.44670
    -0.31837
    -0.21143
    -0.17934
    -0.23282
    -0.45740
    -0.55364
    -0.73545
    -0.26490
     0.03454
    -0.38254
    -0.43601
    -0.41462
    -0.29698
    -0.17934
    -0.33976
    -0.60712
    -0.46809
    -0.21143
    -0.10449
    -0.36115
    -0.50017
    -0.36115
    -0.33976
    -0.54295
     0.04523
    -0.16865
    -0.56434
    -0.15796
    -0.51087
    -0.35045
    -0.39323
    -0.57503
    -0.45740
    -0.22212
    -0.06171
    -0.30768
    -0.16865
    -0.32906
    -0.45740
    -0.56434
    -0.10449
    -0.04032
    -0.39323
    -0.48948
    -0.21143
    -0.07240
    -0.28629
    -0.41462
    -0.31837
    -0.54295
    -0.54295
    -0.55364
    -0.54295
    -1.09905
    -1.08836
    -1.21669
    -0.66059
    -0.54295
    -0.83169
    -1.47335
    -1.37710
    -1.18461
    -0.66059
    -0.92794
    -2.05084
    -0.46809
     0.44092
     0.23773
     0.05593
     2.31242
     2.71880
     2.39797
     0.97564
     1.78840
     2.57977
     2.93268
     4.49405
     4.44058
     2.55839
     2.03437
    -0.59642
    -1.33432
    -0.32906
     1.39271
     0.96494
     0.06662
    -1.02419
    -1.99737
    -2.69250
    -2.59625
    -2.57486
    -2.32889
    -2.11501
    -1.82626
    -1.28085
    -0.73545
    -0.85308
    -0.42531
    -0.28629
    -0.17934
    -0.09379
    -0.21143
    -0.04032
    -0.22212
    -0.54295
     0.08801
     0.08801
    -0.11518
    -0.48948
    -0.28629
    -0.22212
    -0.26490
    -0.63920
    -0.28629
    -0.41462
    -0.20073
    -0.33976
    -0.09379
    -0.42531
    -0.53226
    -0.64989
    -0.31837
    -0.17934
    -0.36115
    -0.47878
    -0.38254
    -0.43601
    -0.27559
    -0.37184
    -0.48948
    -0.28629
    -0.33976
    -0.14726
    -0.22212
    -0.46809
    -0.36115
    -0.39323
    -0.51087
    -0.12587
    -0.11518
    -0.20073
    -0.29698
    -0.31837
    -0.22212
    -0.37184
    -0.31837
    -0.26490
    -0.50017
    -0.16865
    -0.16865
    -0.16865
    -0.24351
    -0.55364
    -0.51087
    -0.21143
    -0.12587
    -0.46809
    -0.26490
    -0.41462
    -0.33976
    -0.60712
    -0.36115
    -0.28629
    -0.15796
    -0.28629
    -0.36115
    -0.27559
    -0.32906
    -0.16865
    -0.61781
    -0.13657
    -0.10449
    -0.43601
    -0.37184
    -0.19004
    -0.21143
    -0.25420
    -0.37184
    -0.22212
    -0.14726
    -0.27559
    -0.26490
    -0.31837
    -0.40392
    -0.42531
    -0.38254
    -0.32906
    -0.08310
    -0.17934
    -0.51087
    -0.21143
    -0.23282
    -0.47878
    -0.39323
    -0.57503
    -0.14726
    -0.22212
    -0.29698
    -0.51087
    -0.43601
    -0.38254
    -0.73545
    -0.84239
    -0.82100
    -0.91725
    -1.15252
    -0.98141
    -0.72475
    -0.93864
    -0.90655
    -0.83169
    -0.68198
    -0.42531
    -0.27559
    -0.97072
     0.80453
     1.57451
     1.26438
     0.18426
     1.86326
     2.79366
     4.32294
     4.97529
     6.06610
     5.18917
     2.46214
     1.37132
     1.73493
    -0.50017
    -0.78892
     0.03454
     1.21091
     1.09327
     0.09871
    -1.76210
    -2.66041
    -3.51595
    -3.96511
    -3.86887
    -3.70845
    -2.91708
    -2.33959
    -1.99737
    -1.41988
    -0.60712
    -0.20073
    -0.01893
     0.10940
     0.14148
     0.41953
     0.19495
    -0.06171
     0.17357
     0.10940
    -0.04032
     0.05593
     0.01315
    -0.11518
    -0.16865
    -0.32906
    -0.16865
     0.03454
    -0.12587
    -0.42531
    -0.35045
    -0.14726
    -0.11518
    -0.57503
    -0.08310
    -0.23282
    -0.29698
    -0.43601
    -0.31837
    -0.17934
    -0.43601
    -0.46809
    -0.19004
    -0.25420
    -0.10449
    -0.46809
    -0.37184
    -0.28629
    -0.46809
    -0.39323
    -0.19004
    -0.15796
    -0.42531
    -0.29698
    -0.32906
    -0.28629
    -0.35045
    -0.38254
    -0.40392
    -0.11518
    -0.20073
    -0.27559
    -0.32906
    -0.19004
    -0.33976
    -0.33976
    -0.13657
    -0.07240
    -0.14726
    -0.27559
     0.02385
    -0.02963
    -0.07240
    -0.26490
    -0.15796
     0.10940
    -0.08310
    -0.01893
    -0.12587
    -0.02963
    -0.12587
     0.07732
    -0.02963
     0.01315
     0.01315
    -0.13657
     0.03454
     0.09871
     0.05593
    -0.26490
    -0.23282
    -0.14726
     0.03454
    -0.11518
     0.07732
    -0.43601
    -0.06171
    -0.10449
    -0.30768
    -0.13657
    -0.07240
    -0.59642
    -0.37184
    -0.33976
    -0.12587
    -0.28629
    -0.40392
    -0.39323
    -0.30768
    -0.12587
    -0.22212
    -0.43601
    -0.37184
    -0.36115
    -0.63920
    -0.26490
    -0.40392
    -0.64989
    -0.88517
    -0.77822
    -0.63920
    -0.78892
    -1.52682
    -1.18461
    -0.83169
    -0.36115
     0.31259
     0.08801
    -0.87447
    -1.28085
     0.05593
    -0.13657
    -0.02963
    -0.54295
     0.67620
     0.56925
     2.23756
     4.40849
     3.16796
    -0.00824
    -0.92794
    -0.73545
    -0.36115
    -0.35045
    -0.02963
    -0.36115
    -0.46809
    -0.64989
    -0.46809
    -1.31294
    -2.23264
    -2.35028
    -2.37167
    -2.43583
    -2.16848
    -1.86904
    -1.29155
    -0.86378
    -0.31837
    -0.29698
    -0.22212
    -0.09379
     0.05593
     0.04523
     0.63342
     0.43023
     0.29120
     0.43023
     0.44092
     0.55856
     0.35537
     0.02385
     0.29120
     0.51578
     0.53717
     0.63342
     0.30190
     0.10940
     0.18426
     0.24843
     0.25912
     0.69758
     0.09871
     0.02385
     0.16287
     0.43023
     0.24843
    -0.08310
    -0.20073
     0.18426
     0.22704
     0.23773
    -0.07240
    -0.33976
    -0.42531
    -0.33976
    -0.14726
    -0.07240
    -0.20073
    -0.40392
    -0.22212
    -0.10449
    -0.07240
    -0.19004
    -0.42531
    -0.12587
     0.03454
     0.29120
     0.30190
     0.00246
     0.16287
     0.28051
     0.14148
     0.63342
     0.39815
     0.18426
     0.26981
     0.62272
     0.56925
     0.49439
     0.19495
     0.36606
     0.33398
     0.70828
     0.47300
     0.38745
     0.35537
     0.44092
     0.29120
     0.57995
     0.47300
     0.23773
     0.37676
     0.36606
     0.48370
     0.52648
     0.17357
     0.30190
     0.38745
     0.44092
     0.50509
     0.43023
     0.29120
     0.30190
     0.09871
     0.45162
     0.76175
     0.43023
     0.08801
     0.32329
     0.37676
     0.30190
     0.39815
     0.06662
    -0.02963
     0.39815
     0.59064
     0.23773
     0.05593
     0.15218
     0.00246
     0.09871
     0.38745
     0.46231
     0.09871
     0.25912
     0.23773
     0.51578
     0.87939
     0.85800
     1.23230
     1.01841
     0.82592
    -0.45740
    -1.56960
    -2.00806
    -2.99194
    -3.40901
    -2.02945
    -1.41988
    -0.85308
    -0.12587
     0.14148
    -1.19530
    -2.24334
    -2.59625
    -1.52682
    -0.07240
     1.57451
     1.90604
     0.92216
     1.36063
     1.85256
     1.89534
     2.50491
     2.31242
     1.87395
     1.14674
     0.64411
     0.67620
     0.32329
    -0.17934
    -0.44670
    -0.16865
     0.02385
    -0.08310
    -0.62850
    -0.60712
    -0.82100
    -0.82100
    -0.52156
    -0.04032
    -0.22212
    -0.48948
    -0.62850
    -0.43601
    -0.27559
    -0.21143
    -0.66059
    -0.35045
    -0.12587
     0.03454
    -0.02963
    -0.07240
    -0.13657
    -0.23282
    -0.36115
     0.28051
     0.17357
    -0.20073
    -0.44670
    -0.05101
    -0.35045
    -0.21143
    -0.39323
    -0.44670
    -0.47878
    -0.24351
    -0.35045
    -0.09379
    -0.45740
    -0.56434
    -0.61781
    -0.25420
    -0.11518
    -0.19004
    -0.55364
    -0.52156
    -0.35045
    -0.32906
    -0.44670
    -0.25420
    -0.16865
    -0.25420
    -0.16865
    -0.13657
    -0.22212
    -0.16865
    -0.55364
    -0.26490
    -0.05101
    -0.10449
    -0.20073
    -0.22212
    -0.29698
    -0.27559
    -0.13657
    -0.27559
    -0.30768
    -0.19004
    -0.00824
    -0.29698
    -0.19004
    -0.31837
    -0.31837
    -0.24351
     0.08801
     0.01315
    -0.30768
    -0.25420
    -0.14726
    -0.12587
    -0.11518
    -0.36115
    -0.15796
    -0.10449
    -0.14726
    -0.11518
    -0.15796
    -0.07240
    -0.42531
    -0.58573
    -0.05101
    -0.00824
    -0.17934
    -0.20073
    -0.08310
    -0.15796
    -0.09379
    -0.39323
    -0.40392
    -0.02963
    -0.05101
    -0.39323
    -0.02963
    -0.10449
    -0.21143
    -0.54295
    -0.05101
     0.06662
    -0.13657
    -0.31837
    -0.20073
    -0.17934
    -0.14726
    -0.08310
    -0.00824
    -0.07240
     0.03454
     0.36606
     0.23773
     0.25912
     0.15218
    -0.10449
    -0.39323
     0.10940
    -0.93864
    -1.50543
    -1.41988
    -1.63376
    -1.78348
    -2.29681
    -2.23264
    -1.31294
    -1.32363
    -1.86904
    -1.68724
    -1.48404
    -1.51613
    -0.82100
    -0.66059
    -0.30768
    -0.19004
     0.13079
     0.37676
     0.72967
     0.99702
     0.92216
     0.93286
     0.71897
     0.59064
     0.55856
     0.21634
    -0.02963
    -0.36115
    -0.11518
    -0.59642
    -0.38254
    -0.54295
    -0.61781
    -0.69267
    -0.66059
    -0.41462
    -0.43601
    -0.55364
    -0.53226
    -0.00824
    -0.04032
    -0.13657
    -0.06171
     0.08801
     0.18426
     0.08801
     0.07732
     0.49439
     0.31259
     0.36606
     0.36606
     0.60134
     0.35537
     0.19495
     0.20565
     0.29120
     0.18426
     0.16287
    -0.23282
     0.06662
    -0.09379
     0.37676
    -0.15796
    -0.11518
    -0.11518
    -0.40392
    -0.27559
    -0.04032
    -0.22212
    -0.25420
    -0.19004
    -0.20073
    -0.52156
    -0.35045
    -0.39323
    -0.17934
    -0.22212
    -0.04032
    -0.54295
    -0.00824
    -0.02963
    -0.09379
    -0.05101
     0.14148
     0.09871
     0.13079
    -0.14726
     0.15218
     0.25912
     0.31259
     0.07732
     0.09871
     0.20565
     0.28051
    -0.13657
     0.00246
     0.23773
     0.12009
    -0.05101
    -0.01893
     0.08801
     0.16287
    -0.01893
    -0.11518
     0.36606
     0.26981
     0.30190
    -0.19004
    -0.01893
    -0.02963
     0.05593
     0.01315
     0.17357
    -0.01893
    -0.06171
     0.22704
     0.00246
    -0.12587
    -0.25420
    -0.32906
    -0.05101
     0.13079
     0.10940
    -0.26490
    -0.39323
    -0.19004
    -0.14726
    -0.17934
    -0.02963
    -0.09379
    -0.44670
    -0.23282
    -0.10449
    -0.25420
    -0.35045
    -0.63920
    -0.25420
    -0.15796
    -0.22212
    -0.23282
    -0.57503
    -0.30768
    -0.29698
    -0.46809
    -0.36115
    -0.14726
    -0.48948
    -0.33976
    -0.30768
    -0.22212
    -0.40392
    -0.60712
    -0.28629
    -0.04032
     0.04523
    -0.06171
     0.09871
     0.31259
     0.68689
    -0.15796
     0.41953
     0.01315
    -1.45196
    -1.92251
    -2.83152
    -3.35554
    -4.56399
    -1.89043
     2.10923
     2.36589
     1.57451
    -1.69793
    -3.54804
    -1.99737
    -1.27016
     0.69758
     2.51561
     3.26421
     3.75614
     1.75632
     0.03454
     0.01315
     0.03454
     0.37676
     0.94355
     0.99702
     0.24843
    -0.27559
    -1.07766
    -1.52682
    -1.89043
    -1.68724
    -1.76210
    -1.05627
    -0.83169
    -0.60712
    -0.06171
     0.32329
     0.30190
     0.25912
     0.22704
     0.40884
     0.65481
     0.74036
     0.46231
     0.14148
     0.17357
     0.21634
     0.28051
     0.64411
     0.45162
     0.12009
     0.14148
     0.35537
     0.25912
     0.40884
    -0.04032
    -0.01893
     0.38745
     0.31259
     0.15218
     0.14148
     0.10940
     0.16287
    -0.02963
    -0.08310
     0.31259
    -0.11518
    -0.16865
     0.14148
     0.19495
    -0.06171
    -0.04032
     0.05593
     0.14148
     0.07732
     0.32329
    -0.04032
    -0.12587
     0.16287
     0.20565
     0.02385
     0.24843
     0.23773
    -0.10449
     0.22704
     0.31259
     0.35537
    -0.08310
    -0.22212
     0.22704
     0.17357
     0.33398
     0.08801
     0.04523
     0.29120
     0.06662
     0.06662
     0.29120
     0.26981
    -0.13657
     0.02385
     0.36606
     0.39815
     0.28051
    -0.06171
    -0.02963
     0.33398
     0.53717
     0.47300
     0.25912
     0.04523
     0.14148
     0.09871
     0.57995
     0.64411
     0.12009
     0.20565
     0.29120
     0.48370
     0.47300
     0.21634
     0.05593
     0.38745
     0.38745
     0.39815
     0.40884
     0.22704
     0.18426
    -0.00824
     0.37676
     0.69758
     0.47300
     0.20565
     0.26981
     0.18426
     0.40884
     0.38745
     0.05593
     0.29120
     0.05593
     0.46231
     0.36606
     0.59064
     0.18426
     0.16287
     0.07732
     0.63342
     0.45162
     0.17357
     0.22704
     0.51578
     0.23773
     0.23773
     0.35537
     0.13079
     0.48370
     0.53717
     0.34467
     0.22704
     0.08801
     0.24843
     0.01315
     0.22704
     0.55856
     0.28051
     0.31259
     0.39815
     0.02385
    -0.16865
    -0.59642
    -0.35045
     0.19495
     0.46231
     0.26981
     0.08801
     0.14148
     0.68689
     1.34993
     0.31259
     1.12535
     3.09310
     2.87921
     1.61729
     1.07188
     1.40341
     2.17339
     5.52070
     4.81487
     2.15200
     1.31785
    -1.18461
    -1.46266
    -1.15252
     0.55856
     0.86869
     0.48370
    -0.64989
    -1.90112
    -2.57486
    -2.39306
    -2.08292
    -2.10431
    -2.09362
    -1.50543
    -0.84239
    -0.38254
     0.16287
     0.40884
     0.44092
     0.35537
     0.36606
     1.08258
     1.16813
     0.56925
     0.60134
     0.81522
     0.97564
     0.78314
     0.59064
     0.59064
     1.03980
     0.56925
     0.67620
     0.65481
     0.75106
     0.35537
     0.13079
     0.60134
     0.54786
     0.39815
     0.28051
     0.24843
     0.59064
     0.23773
    -0.05101
    -0.02963
     0.26981
     0.24843
     0.06662
     0.15218
     0.14148
     0.00246
    -0.23282
    -0.02963
     0.32329
    -0.01893
    -0.17934
     0.01315
     0.14148
    -0.04032
    -0.10449
    -0.21143
    -0.12587
    -0.10449
     0.21634
     0.13079
    -0.00824
    -0.19004
    -0.29698
    -0.82100
     0.45162
     0.83661
    -0.16865
     0.14148
    -0.01893
     0.16287
     0.17357
    -0.06171
     0.13079
     0.04523
     0.44092
     0.62272
     0.34467
     0.04523
     0.19495
     0.05593
     0.50509
     0.39815
     0.28051
     0.18426
     0.07732
     0.16287
     0.46231
     0.13079
     0.04523
    -0.01893
    -0.00824
    -0.01893
    -0.01893
    -0.11518
    -0.01893
    -0.44670
    -0.59642
     0.03454
    -0.06171
    -0.35045
    -0.27559
    -0.43601
    -0.06171
    -0.44670
    -0.27559
    -0.11518
    -0.00824
    -0.23282
    -0.12587
     0.04523
     0.19495
     0.08801
    -0.29698
     0.36606
     0.32329
     0.00246
     0.34467
     0.43023
     0.37676
     0.14148
     0.20565
     0.57995
     0.75106
     0.45162
     0.32329
     0.52648
     0.53717
     0.22704
     0.16287
     0.82592
     0.82592
     0.46231
     0.57995
     0.55856
     0.60134
     0.46231
     0.39815
     0.52648
     0.75106
     0.54786
     0.66550
     0.75106
     0.60134
     0.57995
     0.46231
     0.84730
     1.02911
     0.79383
     0.69758
     0.81522
     0.99702
     0.95425
     1.22160
     1.10397
     1.27507
     1.27507
     1.34993
     1.24299
     0.00246
    -0.46809
    -1.08836
    -1.61238
    -1.75140
    -3.59081
    -3.75123
    -1.52682
    -0.94933
    -1.69793
    -1.92251
    -0.53226
    -0.10449
    -0.30768
    -1.30224
    -1.60168
    -1.67654
    -0.82100
     0.81522
     2.21617
     3.18935
     3.05032
     2.63325
     2.11992
     1.48896
     0.98633
     0.62272
     0.72967
     0.68689
     0.59064
     0.72967
     0.75106
     0.63342
     0.90078
     0.95425
     0.49439
     0.50509
     0.80453
     0.40884
     0.28051
     0.67620
     0.38745
     0.22704
     0.56925
     0.47300
     0.54786
     0.55856
     0.46231
     0.37676
     0.38745
     0.46231
     0.21634
     0.33398
     0.59064
     0.25912
     0.28051
     0.44092
     0.33398
     0.31259
     0.06662
     0.22704
     0.38745
     0.20565
     0.13079
     0.16287
     0.07732
     0.08801
    -0.04032
     0.03454
     0.32329
     0.21634
     0.05593
    -0.02963
     0.15218
     0.20565
     0.01315
     0.01315
     0.14148
     0.23773
     0.02385
     0.26981
     0.18426
     0.20565
    -0.02963
    -0.02963
     0.35537
     0.22704
    -0.12587
     0.22704
     0.25912
     0.25912
     0.04523
    -0.02963
     0.16287
     0.20565
     0.07732
     0.15218
     0.13079
     0.13079
     0.22704
     0.07732
     0.15218
     0.29120
     0.14148
     0.30190
     0.46231
     0.04523
     0.15218
     0.04523
     0.12009
     0.45162
     0.39815
     0.30190
     0.09871
     0.16287
     0.26981
     0.28051
     0.12009
     0.52648
     0.28051
     0.22704
     0.20565
     0.30190
     0.28051
     0.09871
     0.21634
     0.33398
     0.47300
     0.66550
     0.18426
     0.12009
     0.15218
     0.49439
     0.22704
     0.61203
     0.43023
     0.17357
     0.33398
     0.47300
     0.64411
     0.53717
     0.15218
     0.20565
     0.51578
     0.44092
     0.39815
     0.47300
     0.41953
     0.36606
     0.02385
     0.62272
     0.66550
     0.33398
     0.22704
     0.40884
     0.54786
     0.40884
     0.31259
     0.30190
     0.71897
     1.01841
     0.90078
     0.86869
     0.99702
     0.82592
     0.36606
     0.82592
     0.78314
     0.44092
    -0.11518
    -0.33976
    -1.18461
    -1.35571
    -2.01876
    -2.20056
    -1.68724
    -1.75140
    -2.57486
    -2.47861
    -1.46266
    -1.05627
    -1.35571
    -1.85834
    -2.05084
    -1.58029
    -0.91725
    -0.27559
     0.72967
     1.02911
     0.86869
     1.43549
     1.58521
     1.79909
     1.62799
     1.47827
     1.32855
     1.28577
     1.49965
     1.30716
     1.53174
     1.34993
     0.99702
     1.07188
     1.17883
     1.18952
     0.89008
     0.69758
     0.51578
     0.72967
     0.90078
     0.95425
     0.53717
     0.20565
     0.63342
     0.09871
     0.74036
     0.66550
     0.53717
     0.35537
     0.51578
     0.68689
     0.61203
     0.38745
     0.24843
     0.40884
     0.36606
     0.59064
     0.39815
     0.34467
     0.40884
     0.17357
     0.41953
     0.62272
     0.38745
     0.02385
     0.38745
     0.37676
     0.44092
     0.25912
     0.06662
     0.35537
     0.53717
     0.59064
     0.52648
     0.34467
     0.30190
     0.10940
     0.21634
     0.56925
     0.34467
     0.14148
     0.28051
     0.31259
     0.19495
     0.15218
     0.07732
     0.40884
     0.30190
     0.37676
     0.14148
     0.13079
     0.04523
     0.34467
     0.05593
     0.50509
     0.38745
    -0.01893
     0.09871
     0.48370
     0.46231
     0.33398
    -0.07240
     0.07732
     0.35537
     0.33398
     0.51578
     0.24843
    -0.01893
     0.20565
     0.09871
     0.54786
     0.77244
     0.02385
    -0.01893
     0.39815
     0.21634
     0.70828
     0.34467
     0.23773
     0.23773
     0.65481
     0.77244
     0.66550
     0.41953
     0.12009
     0.10940
     0.39815
     0.62272
     0.65481
     0.35537
     0.46231
     0.32329
     0.79383
     0.35537
     0.44092
     0.14148
     0.41953
     0.47300
     0.52648
     0.51578
     0.41953
     0.10940
     0.24843
     0.66550
     0.81522
     0.33398
     0.47300
     0.49439
     0.76175
     0.76175
     0.51578
     0.71897
     0.78314
     0.75106
     0.50509
     0.00246
    -0.42531
    -1.73001
    -2.33959
    -1.63376
    -1.20599
    -0.81031
    -0.35045
     1.02911
     2.09853
     2.96477
     1.38202
     0.38745
    -0.55364
     0.83661
     0.97564
     1.56382
     2.48353
     2.96477
     1.89534
     1.84187
     1.15744
     0.04523
    -0.37184
    -0.41462
    -1.20599
    -1.29155
    -1.67654
    -1.96529
    -1.83696
    -1.35571
    -0.99211
    -0.75683
    -0.53226
    -0.35045
    -0.14726
     0.36606
     0.70828
     0.85800
     0.08801
     0.52648
     0.68689
     0.67620
     0.79383
     0.47300
     0.24843
     0.35537
     0.91147
     0.75106
     0.63342
     0.26981
     0.07732
     0.14148
     0.53717
     0.47300
     0.37676
     0.23773
     0.13079
     0.37676
     0.54786
     0.44092
    -0.01893
     0.13079
     0.32329
     0.36606
     0.33398
     0.18426
     0.13079
    -0.07240
     0.19495
     0.40884
     0.24843
     0.10940
     0.15218
     0.02385
    -0.05101
    -0.07240
    -0.01893
     0.10940
     0.04523
     0.07732
     0.02385
     0.00246
     0.02385
    -0.17934
    -0.19004
     0.26981
     0.06662
    -0.16865
    -0.13657
    -0.08310
    -0.08310
    -0.19004
    -0.07240
     0.10940
     0.15218
     0.10940
    -0.10449
    -0.02963
    -0.22212
    -0.24351
    -0.19004
     0.13079
     0.19495
    -0.11518
    -0.06171
    -0.05101
     0.26981
     0.15218
    -0.31837
    -0.16865
    -0.10449
     0.06662
     0.21634
     0.22704
    -0.02963
    -0.07240
    -0.15796
     0.22704
     0.47300
    -0.02963
     0.12009
    -0.11518
     0.02385
     0.17357
     0.17357
     0.02385
     0.06662
    -0.04032
     0.25912
     0.46231
     0.25912
     0.06662
    -0.01893
     0.16287
     0.34467
     0.30190
     0.03454
     0.21634
     0.12009
     0.13079
     0.31259
     0.38745
     0.20565
     0.15218
     0.12009
     0.28051
     0.26981
     0.16287
     0.07732
    -0.07240
     0.65481
     0.26981
     0.18426
     0.37676
     0.17357
     0.01315
     0.14148
     0.18426
    -0.00824
     0.29120
    -0.04032
    -0.19004
    -0.52156
    -0.48948
    -0.85308
    -2.22195
    -2.20056
    -1.50543
    -1.68724
    -1.23808
    -1.70862
    -0.70336
     0.83661
     1.55313
    -0.79961
     0.19495
     2.14131
     4.67585
     5.48861
     4.60099
     3.15726
     2.62255
     3.88447
     3.68128
     3.44601
     2.72949
     2.01298
     1.03980
     0.90078
     0.80453
    -0.22212
    -1.29155
    -2.10431
    -2.53208
    -2.72458
    -2.50000
    -2.50000
    -2.07223
    -1.67654
    -0.71406
    -0.50017
    -0.44670
     0.00246
     0.01315
     0.20565
     0.20565
     0.28051
     0.25912
     0.30190
     0.20565
     0.30190
     0.28051
     0.19495
     0.05593
    -0.20073
     0.08801
     0.16287
    -0.10449
     0.08801
     0.09871
    -0.15796
    -0.27559
    -0.09379
     0.23773
    -0.01893
    -0.06171
     0.00246
    -0.16865
    -0.10449
    -0.13657
    -0.28629
    -0.06171
    -0.24351
    -0.25420
    -0.11518
    -0.01893
    -0.21143
    -0.33976
    -0.52156
    -0.26490
    -0.13657
    -0.02963
    -0.07240
    -0.09379
     0.09871
    -0.08310
     0.22704
     0.08801
     0.13079
    -0.02963
     0.13079
     0.23773
     0.23773
     0.30190
     0.02385
     0.08801
     0.06662
     0.50509
     0.53717
     0.04523
     0.12009
     0.07732
     0.06662
    -0.08310
     0.31259
     0.14148
    -0.01893
     0.15218
     0.29120
     0.29120
    -0.00824
    -0.31837
     0.08801
     0.08801
     0.18426
     0.02385
    -0.08310
     0.02385
    -0.01893
    -0.30768
     0.24843
     0.26981
     0.01315
    -0.05101
    -0.06171
     0.01315
    -0.10449
    -0.02963
    -0.01893
     0.22704
     0.06662
     0.10940
     0.03454
     0.13079
     0.21634
    -0.09379
     0.25912
     0.31259
     0.13079
     0.25912
     0.26981
     0.45162
     0.23773
     0.06662
     0.37676
     0.51578
     0.54786
     0.34467
     0.16287
     0.36606
     0.50509
     0.36606
     0.45162
     0.38745
     0.47300
     0.49439
     0.86869
     0.70828
     0.52648
     0.31259
     0.59064
     0.63342
     0.61203
     0.66550
     0.52648
     0.35537
     0.23773
    -0.06171
    -0.55364
    -0.29698
    -0.72475
    -1.04558
    -1.16322
    -2.18987
    -2.47861
    -1.39849
    -1.05627
     0.31259
     2.37658
     1.83118
    -0.19004
    -0.92794
    -1.49474
    -0.89586
    -0.02963
     1.84187
     2.37658
     1.79909
     1.64937
     0.74036
     0.70828
     0.39815
    -0.07240
    -0.38254
    -0.16865
    -0.16865
    -0.01893
    -0.25420
    -0.20073
    -0.43601
    -0.33976
     0.02385
     0.35537
     0.32329
     0.23773
     0.31259
     0.40884
     0.31259
     0.09871
     0.08801
     0.34467
     0.36606
     0.29120
     0.31259
     0.28051
     0.08801
     0.13079
     0.07732
     0.40884
     0.04523
     0.09871
     0.20565
     0.24843
     0.08801
    -0.07240
     0.13079
     0.14148
     0.32329
     0.33398
    -0.02963
    -0.00824
    -0.08310
    -0.00824
     0.14148
     0.37676
     0.05593
    -0.22212
     0.06662
     0.39815
     0.38745
     0.02385
    -0.22212
    -0.14726
     0.00246
     0.34467
     0.24843
     0.02385
     0.05593
    -0.01893
     0.19495
     0.41953
     0.41953
    -0.39323
    -0.09379
     0.15218
     0.15218
     0.20565
     0.00246
    -0.19004
     0.03454
     0.31259
     0.41953
     0.08801
    -0.00824
     0.09871
    -0.20073
     0.18426
     0.35537
     0.20565
    -0.19004
     0.08801
     0.14148
     0.44092
     0.18426
     0.12009
    -0.02963
     0.28051
     0.28051
     0.26981
     0.03454
    -0.11518
     0.05593
     0.00246
     0.50509
     0.38745
     0.07732
     0.16287
     0.07732
     0.19495
     0.17357
    -0.09379
    -0.11518
     0.04523
     0.15218
     0.05593
     0.07732
     0.22704
     0.23773
    -0.09379
     0.23773
     0.22704
    -0.09379
     0.10940
     0.08801
     0.36606
     0.13079
    -0.11518
    -0.00824
     0.25912
     0.32329
     0.21634
     0.20565
     0.08801
     0.00246
    -0.04032
     0.28051
     0.37676
     0.16287
    -0.04032
     0.37676
     0.53717
     0.48370
    -0.01893
    -0.11518
    -0.01893
     0.36606
     0.29120
     0.33398
    -0.20073
    -0.44670
    -0.36115
    -0.20073
     0.01315
    -0.61781
    -1.00280
    -0.85308
    -0.69267
    -0.64989
    -1.02419
    -0.62850
    -0.82100
    -0.75683
    -0.87447
    -1.27016
    -1.22738
    -1.18461
    -0.86378
    -0.62850
     0.33398
     0.03454
    -0.66059
    -0.53226
    -0.54295
    -0.39323
     0.06662
    -0.05101
     0.02385
     0.05593
     0.03454
     0.19495
     0.48370
     0.28051
    -0.07240
    -0.46809
    -0.01893
     0.12009
     0.10940
    -0.09379
     0.16287
    -0.00824
     0.13079
     0.01315
    -0.24351
    -0.14726
    -0.08310
     0.05593
    -0.01893
     0.35537
    -0.00824
     0.08801
    -0.07240
     0.32329
     0.05593
    -0.21143
     0.09871
     0.01315
     0.26981
     0.00246
    -0.21143
     0.08801
    -0.05101
     0.04523
     0.17357
    -0.19004
    -0.38254
    -0.26490
    -0.19004
     0.12009
     0.03454
    -0.40392
    -0.22212
     0.01315
     0.19495
    -0.15796
    -0.16865
    -0.28629
    -0.11518
     0.12009
     0.03454
     0.14148
    -0.22212
    -0.20073
     0.04523
     0.36606
     0.76175
    -0.04032
    -0.14726
    -0.08310
     0.23773
     0.19495
     0.09871
     0.16287
     0.03454
     0.43023
     0.22704
     0.14148
     0.08801
     0.17357
    -0.10449
     0.15218
     0.41953
     0.12009
    -0.12587
    -0.00824
    -0.02963
     0.21634
     0.23773
     0.09871
     0.07732
    -0.07240
     0.10940
     0.00246
     0.03454
    -0.01893
    -0.00824
    -0.07240
     0.30190
     0.17357
    -0.02963
     0.12009
     0.06662
     0.02385
     0.00246
     0.08801
     0.06662
    -0.06171
     0.15218
     0.00246
     0.16287
     0.24843
     0.07732
    -0.32906
     0.30190
     0.34467
    -0.20073
    -0.21143
    -0.01893
     0.13079
     0.01315
    -0.21143
    -0.02963
     0.34467
     0.33398
    -0.01893
     0.12009
    -0.15796
    -0.10449
    -0.44670
     0.10940
     0.08801
    -0.12587
    -0.33976
    -0.40392
    -0.08310
    -0.13657
    -0.61781
    -0.84239
    -0.88517
    -0.98141
    -1.40918
    -1.00280
    -1.10975
    -0.85308
    -0.77822
     0.09871
     0.74036
     0.98633
     0.67620
     1.63868
     2.80435
     2.55839
     1.36063
    -0.74614
     0.38745
     3.09310
     4.04489
     2.62255
     0.26981
    -0.62850
     0.23773
    -0.11518
    -0.25420
    -0.76753
    -1.86904
    -1.83696
    -2.13639
    -2.55347
    -2.47861
    -1.67654
    -1.53752
    -1.39849
    -1.56960
    -1.41988
    -1.28085
    -1.04558
    -0.52156
    -0.51087
    -0.35045
     0.15218
    -0.02963
     0.25912
     0.32329
     0.23773
     0.01315
     0.16287
     0.34467
     0.33398
     0.50509
     0.31259
     0.34467
     0.45162
     0.39815
     0.35537
     0.47300
     0.43023
     0.25912
     0.21634
     0.18426
     0.26981
     0.19495
    -0.14726
    -0.05101
     0.37676
     0.26981
     0.24843
     0.05593
    -0.09379
    -0.15796
     0.01315
     0.05593
     0.34467
     0.02385
     0.00246
     0.07732
    -0.02963
     0.20565
     0.08801
     0.00246
     0.04523
     0.14148
     0.18426
     0.05593
     0.04523
     0.25912
     0.09871
    -0.15796
     0.36606
     0.26981
     0.26981
     0.16287
     0.15218
     0.17357
     0.23773
     0.16287
     0.18426
     0.22704
     0.30190
     0.08801
     0.37676
     0.52648
     0.24843
    -0.21143
     0.37676
     0.19495
     0.24843
     0.23773
     0.23773
     0.16287
     0.06662
     0.17357
     0.38745
     0.23773
     0.40884
     0.03454
     0.04523
    -0.01893
     0.37676
    -0.13657
     0.24843
     0.05593
     0.23773
    -0.08310
     0.46231
     0.48370
    -0.13657
    -0.12587
     0.12009
     0.24843
     0.24843
     0.30190
     0.20565
    -0.02963
     0.09871
     0.31259
     0.06662
     0.57995
     0.03454
     0.12009
     0.25912
     0.20565
     0.25912
     0.14148
     0.07732
     0.30190
     0.29120
     0.52648
     0.36606
     0.28051
     0.36606
     0.35537
     0.19495
     0.55856
     0.48370
     0.30190
     0.29120
     0.47300
     0.49439
     0.47300
     0.18426
     0.34467
     0.48370
     0.35537
     0.38745
     0.25912
     0.39815
     0.29120
     0.18426
     0.54786
     0.43023
     0.25912
     0.37676
     0.48370
     0.51578
     0.34467
     0.16287
     0.20565
     0.44092
     0.45162
     0.14148
     0.30190
     0.25912
     0.24843
    -0.02963
    -0.12587
    -0.12587
    -0.31837
    -0.45740
    -0.45740
    -0.66059
    -0.72475
    -0.79961
    -0.31837
     0.47300
     1.02911
     0.69758
    -0.01893
    -0.55364
     0.07732
    -0.01893
     0.92216
     1.71354
     2.87921
     5.60625
     4.24808
     1.75632
     1.52104
     5.59556
     8.23704
     7.15692
     3.48879
     1.25369
     3.33907
     5.63833
     3.75614
    -0.43601
    -1.85834
    -0.21143
    -0.74614
    -1.38780
    -1.93320
    -2.30750
    -3.18443
    -4.33941
    -4.84204
    -4.63885
    -4.17900
    -3.09888
    -2.35028
    -1.62307
    -1.00280
    -0.48948
    -0.04032
     0.50509
     1.28577
     0.91147
     1.24299
     1.11466
     1.23230
     1.34993
     1.01841
     0.66550
     0.80453
     0.78314
     0.81522
     0.53717
     0.45162
     0.12009
     0.26981
     0.32329
     0.54786
     0.39815
     0.23773
     0.33398
     0.19495
     0.21634
     0.09871
    -0.24351
     0.16287
     0.36606
     0.32329
     0.05593
    -0.01893
     0.09871
     0.13079
     0.17357
     0.36606
     0.03454
    -0.23282
     0.09871
     0.18426
     0.25912
    -0.14726
    -0.09379
     0.05593
     0.39815
     0.46231
     0.20565
    -0.20073
    -0.17934
    -0.12587
    -0.06171
     0.31259
     0.25912
    -0.08310
     0.00246
     0.18426
     0.23773
     0.20565
    -0.22212
    -0.12587
    -0.08310
     0.37676
     0.44092
     0.12009
    -0.24351
    -0.14726
     0.00246
     0.38745
     0.60134
     0.29120
    -0.25420
     0.15218
     0.17357
     0.24843
     0.10940
     0.06662
     0.02385
     0.29120
     0.60134
     0.31259
     0.32329
     0.04523
     0.14148
     0.00246
     0.52648
     0.17357
     0.10940
    -0.04032
     0.20565
     0.47300
     0.24843
     0.13079
     0.10940
     0.19495
     0.44092
     0.13079
     0.01315
     0.17357
    -0.00824
     0.04523
     0.38745
     0.30190
    -0.04032
     0.13079
     0.30190
     0.23773
     0.07732
    -0.15796
    -0.02963
     0.24843
     0.39815
     0.35537
     0.02385
     0.20565
     0.24843
     0.15218
     0.35537
     0.41953
     0.10940
    -0.06171
     0.17357
     0.28051
     0.31259
     0.13079
    -0.00824
     0.25912
     0.26981
     0.26981
     0.00246
    -0.23282
    -0.08310
     0.02385
     0.34467
    -0.11518
    -0.98141
    -1.33432
    -1.01350
    -0.58573
    -0.06171
    -1.51613
    -0.78892
    -0.71406
    -0.25420
     0.21634
     1.91673
     2.78297
     2.80435
     2.43005
     1.56382
     2.32311
     3.34976
     3.30698
     3.43532
     4.03419
     3.43532
     3.23212
     0.97564
    -1.27016
    -0.66059
     0.89008
     0.61203
    -0.08310
    -1.24877
    -2.25403
    -2.99194
    -2.29681
    -2.10431
    -1.95459
    -1.63376
    -1.28085
    -0.67128
    -0.11518
    -0.05101
     0.19495
     0.29120
     0.47300
     0.50509
     0.62272
     0.45162
     0.32329
     0.25912
     0.26981
     0.71897
     0.51578
     0.21634
     0.26981
     0.20565
     0.15218
    -0.08310
    -0.00824
     0.15218
     0.01315
     0.16287
     0.18426
     0.04523
     0.04523
    -0.14726
    -0.29698
     0.22704
     0.21634
    -0.28629
    -0.04032
    -0.19004
     0.26981
     0.07732
    -0.15796
    -0.05101
    -0.06171
     0.25912
     0.20565
     0.18426
    -0.35045
    -0.10449
    -0.01893
     0.15218
     0.22704
    -0.20073
    -0.08310
     0.18426
     0.29120
     0.29120
    -0.07240
    -0.10449
    -0.20073
     0.12009
     0.04523
     0.13079
    -0.01893
    -0.04032
    -0.21143
     0.01315
     0.37676
     0.04523
    -0.21143
    -0.28629
     0.03454
    -0.01893
    -0.07240
    -0.07240
    -0.28629
    -0.07240
    -0.02963
     0.22704
     0.25912
    -0.09379
    -0.45740
    -0.33976
     0.36606
     0.03454
     0.06662
    -0.13657
    -0.09379
     0.23773
     0.09871
     0.05593
     0.12009
     0.10940
    -0.04032
    -0.04032
     0.15218
     0.01315
     0.07732
    -0.32906
     0.21634
     0.14148
    -0.00824
    -0.10449
    -0.07240
    -0.01893
    -0.22212
    -0.20073
    -0.36115
    -0.23282
    -0.14726
    -0.15796
    -0.24351
    -0.32906
    -0.22212
    -0.32906
    -0.00824
     0.06662
    -0.61781
    -0.55364
    -0.45740
    -0.27559
    -0.25420
    -0.27559
    -0.35045
    -0.27559
    -0.35045
    -0.36115
    -0.50017
    -0.56434
    -1.04558
    -1.39849
    -1.15252
    -0.59642
    -0.59642
     0.09871
    -0.75683
    -0.10449
     1.34993
     2.07714
     2.00228
     2.26964
     4.16252
     2.90060
     2.28033
     2.59047
     3.77753
     3.92725
     2.96477
     2.60116
     2.46214
     2.01298
     1.39271
     0.25912
    -0.63920
    -0.87447
    -1.03489
    -1.50543
    -1.93320
    -2.15778
    -2.33959
    -2.08292
    -2.11501
    -1.63376
    -1.91182
    -0.94933
    -0.73545
    -0.57503
    -0.31837
    -0.05101
    -0.16865
     0.19495
    -0.07240
     0.56925
     0.13079
     0.37676
     0.16287
     0.07732
     0.20565
     0.13079
     0.00246
     0.16287
     0.44092
     0.13079
     0.02385
     0.19495
     0.04523
     0.00246
    -0.24351
    -0.10449
     0.15218
     0.18426
    -0.07240
    -0.08310
    -0.04032
    -0.04032
    -0.16865
     0.01315
     0.25912
     0.07732
    -0.21143
     0.03454
    -0.02963
     0.09871
    -0.21143
    -0.07240
     0.20565
     0.04523
     0.21634
     0.02385
     0.22704
     0.01315
    -0.02963
    -0.14726
     0.31259
     0.13079
     0.01315
     0.21634
     0.05593
     0.18426
     0.03454
     0.06662
     0.12009
     0.06662
     0.18426
    -0.08310
     0.21634
     0.06662
     0.18426
    -0.37184
    -0.06171
     0.35537
     0.06662
     0.21634
     0.14148
     0.13079
    -0.05101
    -0.20073
     0.20565
     0.34467
     0.19495
     0.02385
     0.20565
     0.26981
     0.38745
    -0.05101
     0.31259
     0.10940
     0.15218
     0.12009
     0.45162
     0.32329
     0.02385
    -0.07240
     0.19495
     0.30190
     0.46231
     0.30190
     0.12009
     0.04523
     0.13079
     0.22704
     0.19495
     0.30190
     0.26981
     0.10940
     0.51578
     0.59064
     0.10940
     0.19495
    -0.01893
     0.49439
     0.56925
     0.55856
     0.21634
     0.30190
     0.32329
     0.56925
     0.51578
     0.56925
     0.51578
     0.36606
     0.55856
     0.30190
     0.50509
     0.22704
    -0.19004
    -0.15796
     0.10940
     0.23773
    -0.71406
    -0.78892
    -1.34502
    -1.02419
    -0.91725
    -0.39323
    -0.35045
    -1.04558
    -0.78892
     0.82592
     0.94355
     1.43549
     1.37132
     0.94355
     0.06662
     0.46231
     0.82592
     1.40341
     1.64937
     1.56382
     1.03980
     0.89008
     0.77244
    -0.20073
    -0.69267
    -0.63920
    -0.60712
    -1.03489
    -1.16322
    -1.16322
    -0.77822
    -0.50017
    -0.69267
    -0.87447
    -0.29698
    -0.36115
    -0.04032
    -0.27559
     0.21634
     0.02385
    -0.11518
     0.09871
     0.34467
     0.36606
     0.14148
    -0.15796
     0.08801
     0.28051
     0.47300
    -0.21143
    -0.15796
    -0.26490
    -0.21143
    -0.31837
     0.10940
    -0.04032
    -0.50017
    -0.27559
     0.02385
     0.06662
    -0.01893
    -0.44670
    -0.36115
    -0.28629
     0.29120
     0.07732
    -0.12587
    -0.10449
    -0.20073
     0.15218
     0.30190
     0.21634
    -0.23282
    -0.07240
    -0.07240
     0.29120
     0.23773
    -0.02963
    -0.04032
     0.06662
     0.44092
     1.05050
     0.19495
     0.10940
    -0.01893
     0.03454
     0.30190
     0.35537
     0.37676
    -0.00824
     0.28051
     0.34467
     0.08801
     0.04523
    -0.20073
     0.02385
     0.19495
     0.03454
    -0.15796
    -0.27559
    -0.20073
     0.02385
    -0.24351
     0.34467
     0.20565
    -0.06171
     0.05593
     0.19495
     0.22704
    -0.00824
    -0.41462
     0.02385
     0.15218
     0.38745
     0.07732
    -0.06171
     0.04523
     0.00246
     0.03454
     0.15218
     0.07732
    -0.26490
    -0.08310
     0.13079
     0.35537
     0.01315
    -0.22212
    -0.15796
     0.16287
     0.20565
     0.22704
    -0.10449
    -0.04032
    -0.16865
    -0.01893
     0.25912
     0.37676
    -0.06171
    -0.30768
     0.02385
     0.25912
     0.32329
     0.01315
    -0.27559
    -0.07240
     0.23773
     0.37676
     0.26981
     0.09871
    -0.19004
    -0.02963
     0.13079
     0.77244
     0.34467
     0.01315
    -0.23282
     0.10940
     0.12009
    -0.38254
    -1.17391
    -0.81031
    -0.26490
    -0.04032
     0.13079
    -0.50017
    -0.72475
     0.26981
     0.95425
     1.28577
    -0.02963
    -1.71932
    -1.03489
     0.17357
     1.46757
     2.17339
     1.99159
     0.68689
    -0.22212
    -0.86378
    -0.56434
     0.03454
     0.17357
    -0.19004
    -1.05627
    -0.64989
    -0.68198
    -1.06697
    -1.18461
    -1.03489
    -1.02419
    -1.00280
    -1.19530
    -1.16322
    -0.85308
    -0.62850
    -0.53226
    -0.41462
    -0.37184
    -0.35045
    -0.25420
    -0.19004
     0.26981
    -0.12587
     0.03454
    -0.09379
     0.01315
     0.35537
    -0.09379
     0.01315
    -0.12587
     0.20565
     0.39815
     0.04523
     0.10940
    -0.11518
    -0.22212
    -0.17934
     0.20565
     0.29120
    -0.47878
    -0.15796
    -0.19004
     0.31259
     0.05593
    -0.19004
    -0.12587
    -0.30768
    -0.04032
    -0.02963
    -0.06171
    -0.12587
    -0.39323
    -0.31837
     0.13079
     0.39815
    -0.13657
    -0.31837
    -0.29698
    -0.10449
     0.01315
    -0.29698
    -0.21143
    -0.19004
    -0.06171
     0.09871
     0.19495
    -0.08310
    -0.27559
    -0.44670
    -0.26490
     0.12009
     0.02385
    -0.20073
    -0.23282
    -0.13657
    -0.05101
     0.04523
    -0.24351
     0.08801
    -0.07240
     0.01315
    -0.27559
    -0.19004
    -0.25420
    -0.25420
    -0.27559
     0.06662
     0.07732
    -0.13657
     0.02385
     0.00246
     0.05593
    -0.07240
    -0.38254
     0.03454
    -0.06171
     0.29120
     0.09871
     0.06662
    -0.09379
     0.13079
    -0.04032
     0.32329
     0.30190
    -0.05101
     0.17357
     0.21634
     0.19495
     0.29120
     0.22704
     0.22704
     0.01315
     0.51578
     0.44092
     0.45162
     0.21634
     0.13079
    -0.04032
     0.34467
     0.75106
     0.30190
     0.06662
     0.23773
     0.53717
     0.15218
     0.24843
     0.38745
     0.00246
     0.14148
     0.39815
     0.29120
     0.28051
     0.14148
    -0.02963
     0.10940
     0.49439
     0.31259
     0.14148
     0.06662
    -0.04032
     0.19495
     0.09871
    -0.04032
     0.05593
     0.06662
    -0.02963
    -0.13657
    -0.22212
    -0.06171
    -0.36115
    -0.47878
     0.14148
    -0.00824
    -0.74614
    -1.02419
    -1.04558
    -0.48948
    -0.26490
     0.24843
    -0.48948
     1.67076
     2.66533
     2.64394
     2.06645
     2.31242
     3.42462
     6.49387
     5.54208
     3.75614
     4.47266
     2.69741
     3.24282
     5.09293
     2.46214
    -0.19004
    -0.44670
    -1.20599
    -0.52156
    -0.71406
    -1.62307
    -2.72458
    -3.83678
    -4.33941
    -4.21108
    -3.74053
    -3.36623
    -3.05610
    -2.31820
    -1.67654
    -1.04558
    -0.79961
    -0.22212
     0.19495
     0.18426
     0.48370
     0.41953
     0.35537
     0.34467
     0.02385
     0.14148
     0.39815
     0.22704
     0.26981
     0.13079
     0.07732
     0.00246
     0.03454
    -0.13657
     0.04523
    -0.06171
    -0.10449
    -0.01893
     0.03454
    -0.01893
    -0.21143
    -0.31837
     0.22704
    -0.10449
    -0.19004
    -0.16865
    -0.15796
    -0.11518
    -0.29698
    -0.14726
    -0.15796
    -0.23282
    -0.02963
    -0.27559
    -0.13657
    -0.20073
     0.08801
    -0.30768
    -0.11518
    -0.16865
    -0.13657
    -0.15796
     0.01315
    -0.23282
    -0.22212
    -0.01893
    -0.06171
     0.28051
     0.01315
    -0.01893
    -0.15796
    -0.14726
     0.10940
    -0.00824
    -0.21143
    -0.07240
    -0.12587
    -0.02963
     0.01315
     0.16287
    -0.09379
    -0.22212
    -0.30768
     0.01315
    -0.02963
     0.13079
    -0.32906
    -0.11518
    -0.29698
    -0.06171
    -0.38254
     0.16287
     0.03454
    -0.30768
    -0.15796
    -0.16865
    -0.21143
    -0.27559
    -0.32906
    -0.01893
    -0.21143
     0.14148
    -0.07240
    -0.19004
    -0.09379
    -0.25420
    -0.25420
    -0.08310
    -0.04032
    -0.33976
    -0.09379
    -0.14726
    -0.11518
    -0.12587
    -0.13657
    -0.23282
    -0.10449
    -0.04032
    -0.26490
    -0.08310
    -0.14726
    -0.06171
    -0.38254
    -0.12587
     0.06662
    -0.08310
    -0.06171
    -0.01893
    -0.15796
    -0.30768
    -0.19004
    -0.17934
    -0.13657
     0.02385
     0.03454
    -0.38254
     0.08801
    -0.11518
    -0.06171
    -0.24351
     0.17357
    -0.16865
    -0.21143
     0.05593
    -0.15796
    -0.09379
    -0.35045
    -0.23282
    -0.20073
    -0.28629
    -0.05101
    -0.23282
    -0.25420
     0.02385
     0.13079
    -0.46809
    -0.32906
    -0.96003
    -0.58573
    -0.19004
     0.10940
     0.07732
     1.44618
     2.64394
     1.25369
     1.68146
     2.79366
     3.49948
     4.36572
     1.59590
     2.10923
     3.47809
     3.18935
     5.48861
     4.77210
     0.24843
    -0.33976
    -1.89043
    -1.89043
    -1.05627
    -0.16865
    -0.58573
    -1.75140
    -2.71388
    -3.50526
    -3.75123
    -3.59081
    -3.31276
    -2.59625
    -1.81557
    -1.40918
    -1.04558
    -0.61781
     0.08801
     0.06662
     0.16287
     0.32329
     0.51578
     0.64411
     1.23230
     1.09327
     0.37676
     0.07732
     0.18426
    -0.06171
     0.54786
     0.37676
     0.30190
     0.43023
     0.39815
     0.14148
    -0.16865
    -0.48948
    -0.28629
    -0.20073
    -0.16865
    -0.17934
    -0.41462
    -0.61781
    -0.50017
    -0.44670
    -0.01893
    -0.28629
    -0.66059
    -0.47878
    -0.37184
    -0.36115
    -0.42531
    -0.88517
    -0.52156
    -0.30768
    -0.20073
    -0.44670
    -0.62850
    -0.60712
    -0.51087
    -0.72475
    -0.37184
    -0.26490
    -0.61781
    -0.69267
    -0.43601
    -0.09379
    -0.28629
    -0.43601
    -0.58573
    -0.41462
    -0.11518
     0.02385
    -0.41462
    -0.43601
    -0.26490
    -0.32906
    -0.26490
     0.23773
    -0.25420
    -0.53226
    -0.23282
    -0.20073
    -0.02963
    -0.26490
    -0.40392
    -0.33976
     0.01315
     0.12009
    -0.08310
    -0.21143
    -0.11518
    -0.28629
    -0.30768
     0.18426
     0.30190
    -0.19004
    -0.19004
    -0.06171
     0.18426
     0.01315
    -0.14726
    -0.02963
    -0.08310
     0.22704
     0.08801
    -0.04032
    -0.02963
     0.04523
    -0.26490
     0.29120
     0.25912
     0.00246
     0.05593
     0.23773
     0.24843
    -0.01893
    -0.01893
    -0.08310
     0.13079
     0.16287
     0.23773
     0.05593
     0.06662
    -0.16865
    -0.04032
     0.19495
     0.44092
    -0.02963
    -0.11518
    -0.11518
     0.23773
     0.24843
    -0.02963
    -0.11518
     0.22704
    -0.00824
     0.39815
     0.13079
    -0.06171
    -0.19004
    -0.25420
    -0.37184
    -0.24351
    -0.69267
    -1.44127
    -1.48404
    -1.87973
    -1.22738
    -1.68724
    -1.67654
    -1.66585
    -3.22721
    -1.94390
     0.24843
     1.53174
     0.54786
     0.56925
     1.58521
     3.38184
     4.11975
     3.25351
     2.75088
     1.73493
     2.79366
     3.22143
     3.77753
     2.43005
     1.31785
     0.94355
     0.67620
     0.41953
    -0.47878
    -1.24877
    -1.91182
    -2.06153
    -1.82626
    -2.29681
    -2.01876
    -1.61238
    -1.05627
    -0.55364
    -0.51087
    -0.14726
     0.06662
     0.33398
     0.53717
     0.50509
     0.28051
     0.47300
    -0.04032
    -0.09379
     0.47300
     0.38745
     0.24843
     0.20565
     0.22704
     0.34467
     0.04523
    -0.05101
     0.04523
    -0.02963
     0.08801
     0.36606
     0.14148
     0.08801
     0.08801
     0.06662
     0.53717
     0.40884
    -0.11518
     0.05593
    -0.10449
     0.09871
     0.01315
     0.10940
    -0.05101
     0.01315
     0.20565
     0.09871
     0.13079
    -0.00824
    -0.22212
    -0.26490
     0.25912
     0.31259
    -0.11518
    -0.10449
    -0.04032
     0.19495
     0.29120
    -0.08310
     0.15218
     0.07732
     0.05593
     0.09871
     0.18426
     0.25912
     0.07732
    -0.11518
     0.29120
     0.53717
     0.25912
     0.17357
    -0.04032
     0.15218
     0.17357
     0.05593
     0.03454
     0.12009
     0.19495
     0.33398
     0.12009
     0.20565
     0.04523
     0.08801
    -0.14726
     0.41953
     0.10940
    -0.21143
     0.24843
     0.03454
     0.14148
     0.18426
     0.08801
     0.07732
     0.01315
     0.21634
    -0.01893
     0.15218
     0.06662
    -0.25420
    -0.20073
     0.02385
     0.28051
    -0.09379
    -0.02963
    -0.10449
     0.08801
    -0.05101
    -0.09379
    -0.06171
    -0.11518
    -0.01893
    -0.12587
     0.09871
    -0.01893
     0.24843
    -0.23282
    -0.00824
     0.06662
    -0.00824
     0.10940
    -0.05101
     0.25912
     0.26981
     0.33398
     0.38745
     0.43023
     0.35537
     0.34467
     0.02385
    -0.07240
    -0.44670
    -0.55364
    -1.03489
    -1.12044
    -1.16322
    -2.18987
    -2.21125
    -2.92777
    -3.23790
    -2.27542
    -1.30224
    -0.59642
     0.05593
     1.01841
     0.68689
    -0.54295
    -0.88517
    -0.38254
     0.06662
     0.96494
     2.33381
     2.15200
     2.10923
     1.45688
     0.46231
     0.37676
     0.15218
    -0.06171
    -0.40392
    -0.67128
    -0.86378
    -0.53226
    -0.67128
    -0.71406
    -0.76753
    -0.24351
    -0.07240
    -0.17934
     0.00246
     0.22704
     0.32329
     0.34467
     0.29120
     0.35537
     0.44092
     0.38745
     0.19495
     0.25912
     0.35537
     0.14148
     0.09871
     0.25912
     0.53717
     0.29120
     0.32329
     0.35537
     0.21634
     0.38745
     0.05593
     0.31259
     0.20565
     0.29120
     0.33398
     0.26981
     0.09871
     0.19495
     0.02385
     0.05593
     0.35537
     0.28051
     0.01315
     0.12009
     0.12009
     0.10940
     0.03454
    -0.19004
     0.01315
     0.15218
     0.16287
     0.19495
     0.06662
    -0.20073
     0.06662
    -0.17934
     0.03454
     0.08801
    -0.00824
     0.07732
    -0.00824
     0.25912
     0.01315
     0.04523
    -0.04032
     0.20565
     0.04523
     0.01315
     0.08801
     0.12009
     0.20565
    -0.29698
     0.10940
     0.25912
     0.21634
     0.16287
     0.21634
     0.06662
    -0.08310
     0.03454
     0.04523
     0.35537
    -0.00824
     0.28051
    -0.00824
     0.20565
     0.05593
     0.02385
     0.01315
     0.19495
    -0.12587
     0.14148
     0.17357
     0.03454
     0.02385
    -0.12587
    -0.22212
     0.32329
     0.14148
     0.00246
    -0.05101
    -0.15796
    -0.16865
     0.01315
    -0.41462
     0.07732
    -0.02963
    -0.22212
    -0.10449
    -0.08310
     0.00246
    -0.31837
    -0.23282
    -0.22212
    -0.09379
    -0.07240
    -0.28629
    -0.29698
    -0.15796
     0.00246
    -0.24351
     0.20565
     0.02385
    -0.05101
    -0.13657
     0.34467
     0.09871
     0.03454
    -0.17934
    -0.11518
     0.17357
     0.24843
    -0.15796
    -0.71406
    -0.90655
    -1.18461
    -1.58029
    -1.52682
    -0.92794
    -1.65515
    -0.97072
     0.10940
    -0.04032
    -1.03489
    -2.45722
    -2.24334
     0.53717
     2.82574
     4.15183
     2.00228
     1.58521
     1.74562
     0.86869
     0.35537
     1.58521
     2.17339
     1.36063
     1.80979
     0.77244
     0.02385
    -0.70336
    -1.32363
    -1.27016
    -1.33432
    -1.56960
    -1.86904
    -1.93320
    -1.71932
    -1.43057
    -1.10975
    -0.57503
    -0.77822
    -0.61781
    -0.25420
    -0.07240
     0.19495
     0.05593
    -0.14726
     0.23773
     0.35537
     0.49439
     0.32329
     0.05593
    -0.08310
     0.01315
    -0.08310
     0.13079
     0.15218
    -0.22212
    -0.02963
    -0.00824
     0.02385
    -0.01893
    -0.19004
    -0.35045
    -0.31837
     0.04523
    -0.05101
    -0.40392
    -0.21143
    -0.25420
    -0.14726
    -0.19004
     0.18426
    -0.14726
    -0.22212
    -0.25420
    -0.17934
    -0.08310
    -0.35045
    -0.22212
    -0.24351
    -0.05101
     0.13079
     0.05593
    -0.12587
    -0.26490
     0.08801
    -0.15796
     0.21634
    -0.07240
    -0.35045
     0.08801
     0.15218
     0.14148
    -0.21143
    -0.23282
    -0.04032
     0.03454
     0.23773
    -0.04032
    -0.30768
    -0.20073
    -0.24351
    -0.24351
     0.08801
     0.09871
    -0.15796
    -0.08310
    -0.13657
     0.29120
    -0.04032
    -0.16865
    -0.15796
     0.19495
     0.28051
     0.02385
     0.12009
     0.12009
     0.08801
     0.17357
     0.45162
     0.23773
    -0.00824
    -0.11518
     0.09871
     0.36606
     0.24843
    -0.11518
     0.04523
     0.12009
     0.08801
     0.38745
    -0.05101
    -0.02963
    -0.12587
    -0.26490
    -0.17934
     0.18426
    -0.16865
    -0.51087
    -0.30768
     0.15218
    -0.17934
    -0.22212
    -0.42531
    -0.42531
    -0.29698
    -0.16865
    -0.14726
    -0.40392
    -0.59642
    -0.28629
    -0.14726
    -0.13657
    -0.27559
    -0.58573
    -0.55364
    -0.43601
    -0.16865
    -0.38254
    -0.47878
    -0.60712
    -0.53226
    -0.39323
    -0.16865
    -0.26490
    -0.54295
    -0.66059
    -0.68198
    -0.74614
    -1.21669
    -1.63376
    -1.77279
    -1.70862
    -1.84765
    -1.01350
    -1.35571
    -0.55364
    -0.93864
    -1.69793
     0.25912
     2.52630
     3.79892
     4.02350
     3.23212
     3.67059
     1.71354
     1.53174
     2.43005
     3.74545
     3.89517
     3.67059
     2.67602
     1.70284
     0.52648
    -0.37184
    -1.44127
    -1.89043
    -1.90112
    -2.24334
    -2.38236
    -2.42514
    -2.21125
    -2.01876
    -2.10431
    -1.66585
    -1.31294
    -0.68198
    -0.43601
    -0.26490
    -0.06171
     0.16287
     0.38745
     0.56925
     0.48370
     0.28051
     0.29120
     0.26981
     0.75106
     0.92216
     0.19495
     0.49439
     0.61203
     0.66550
     0.83661
     0.38745
     0.51578
     0.46231
     0.78314
     0.63342
     0.78314
     0.48370
     0.33398
     0.17357
     0.63342
     0.91147
     0.35537
     0.44092
     0.34467
     0.45162
     0.46231
     0.07732
     0.06662
     0.20565
     0.25912
     0.17357
     0.37676
     0.33398
    -0.15796
    -0.26490
    -0.13657
     0.40884
     0.18426
    -0.32906
    -0.21143
    -0.09379
     0.14148
     0.03454
    -0.16865
     0.07732
    -0.09379
     0.14148
    -0.04032
    -0.05101
     0.06662
    -0.01893
    -0.10449
     0.18426
     0.26981
    -0.01893
     0.07732
    -0.01893
     0.44092
     0.23773
    -0.05101
    -0.01893
     0.09871
     0.31259
     0.32329
     0.14148
     0.16287
    -0.05101
     0.08801
     0.52648
     0.36606
     0.07732
     0.04523
     0.12009
     0.22704
     0.44092
     0.07732
     0.16287
     0.29120
     0.24843
     0.48370
     0.39815
     0.38745
     0.23773
     0.01315
     0.23773
     0.81522
     0.35537
     0.18426
     0.38745
     0.32329
     0.32329
     0.28051
     0.25912
     0.24843
     0.22704
     0.21634
     0.33398
     0.24843
     0.09871
    -0.04032
     0.04523
     0.48370
     0.62272
     0.33398
     0.16287
     0.24843
     0.24843
     0.30190
     0.10940
     0.39815
     0.52648
     0.36606
     0.52648
     0.68689
     0.55856
     0.30190
    -0.01893
     0.43023
     0.55856
     0.30190
     0.06662
     0.01315
     0.08801
    -0.11518
    -0.55364
    -0.67128
    -0.97072
    -1.10975
    -1.37710
    -1.22738
    -1.67654
    -1.55890
    -0.83169
     0.15218
     0.19495
    -1.51613
    -0.72475
     0.14148
     1.13605
     2.11992
     0.96494
     1.37132
     1.48896
     1.54243
     1.15744
     1.39271
     1.43549
     1.60660
     1.40341
     0.61203
     0.56925
     0.19495
    -0.15796
    -0.73545
    -0.51087
    -0.76753
    -0.75683
    -0.77822
    -0.81031
    -0.43601
    -0.20073
    -0.27559
    -0.08310
     0.04523
    -0.05101
    -0.13657
     0.37676
     0.33398
     0.26981
     0.53717
     0.28051
     0.41953
     0.44092
     0.19495
     0.24843
     0.35537
     0.26981
     0.10940
     0.26981
     0.16287
     0.00246
    -0.12587
     0.19495
     0.28051
     0.15218
     0.12009
     0.19495
     0.16287
     0.04523
    -0.09379
     0.21634
     0.24843
     0.13079
     0.22704
     0.01315
     0.25912
     0.23773
    -0.07240
     0.10940
     0.25912
     0.10940
    -0.02963
     0.26981
     0.10940
     0.17357
    -0.04032
    -0.05101
     0.35537
     0.22704
    -0.10449
     0.07732
     0.10940
    -0.12587
    -0.11518
    -0.06171
     0.14148
    -0.07240
    -0.16865
     0.13079
    -0.00824
    -0.02963
    -0.25420
    -0.09379
    -0.01893
    -0.05101
     0.03454
    -0.12587
    -0.30768
    -0.04032
     0.02385
    -0.48948
     0.14148
     0.10940
    -0.16865
     0.04523
    -0.10449
    -0.10449
    -0.06171
    -0.28629
    -0.08310
     0.05593
    -0.09379
    -0.11518
    -0.00824
     0.10940
    -0.20073
    -0.23282
    -0.11518
     0.03454
    -0.06171
    -0.15796
    -0.04032
    -0.10449
    -0.12587
    -0.36115
    -0.02963
     0.19495
     0.00246
    -0.21143
    -0.07240
    -0.11518
    -0.02963
    -0.09379
     0.01315
     0.20565
     0.17357
     0.04523
     0.17357
     0.33398
     0.28051
    -0.05101
     0.03454
     0.30190
     0.39815
     0.30190
    -0.05101
    -0.22212
    -0.02963
    -0.16865
    -0.48948
    -0.48948
    -0.72475
    -1.27016
    -1.22738
    -1.27016
    -1.14183
    -1.02419
    -0.62850
    -0.57503
    -0.25420
     0.00246
     0.16287
     0.36606
     1.29646
     1.17883
     1.79909
     2.62255
     0.01315
    -0.58573
     0.16287
     3.06102
     2.04506
     0.61203
     0.71897
     0.23773
    -0.47878
    -1.30224
    -1.48404
    -1.37710
    -1.39849
    -1.77279
    -1.70862
    -1.61238
    -1.44127
    -1.52682
    -1.43057
    -1.27016
    -1.07766
    -1.22738
    -1.04558
    -0.85308
    -0.53226
    -0.33976
     0.01315
    -0.00824
     0.19495
    -0.07240
     0.12009
     0.19495
     0.43023
     0.34467
     0.05593
     0.44092
     0.41953
     0.55856
     0.21634
     0.05593
     0.17357
     0.44092
     0.30190
     0.24843
    -0.02963
     0.07732
     0.19495
    -0.17934
     0.43023
     0.09871
    -0.22212
     0.07732
     0.24843
     0.12009
    -0.10449
    -0.36115
    -0.04032
    -0.14726
     0.12009
     0.00246
    -0.22212
     0.02385
    -0.02963
    -0.29698
     0.08801
     0.10940
    -0.40392
    -0.33976
    -0.11518
     0.15218
    -0.06171
    -0.42531
    -0.26490
    -0.19004
     0.16287
     0.06662
     0.02385
    -0.24351
    -0.16865
    -0.32906
    -0.15796
     0.44092
    -0.00824
    -0.39323
     0.00246
     0.12009
     0.22704
    -0.07240
    -0.41462
    -0.19004
    -0.04032
     0.09871
     0.06662
    -0.23282
    -0.61781
    -0.23282
    -0.28629
     0.09871
    -0.25420
    -0.31837
    -0.30768
    -0.32906
    -0.04032
    -0.21143
    -0.42531
    -0.62850
    -0.32906
    -0.28629
    -0.10449
    -0.35045
    -0.23282
    -0.36115
    -0.52156
    -0.32906
    -0.15796
    -0.46809
    -0.47878
    -0.30768
    -0.06171
    -0.39323
    -0.44670
    -0.41462
    -0.27559
    -0.37184
    -0.02963
    -0.44670
    -0.36115
    -0.29698
    -0.41462
    -0.20073
     0.13079
    -0.37184
    -0.48948
    -0.17934
    -0.09379
    -0.21143
    -0.24351
    -0.52156
    -0.41462
    -0.29698
    -0.20073
    -0.28629
    -0.50017
    -0.70336
    -0.77822
    -0.48948
    -0.28629
    -0.38254
    -0.31837
    -0.39323
    -0.24351
     0.30190
    -0.12587
    -0.32906
     0.05593
     1.30716
     2.99685
     4.82557
     3.95933
     2.36589
     2.66533
     3.15726
     2.29103
     4.23738
     5.55278
     5.37098
     2.78297
     2.02367
     0.67620
    -0.94933
    -0.42531
    -0.40392
    -1.33432
    -2.15778
    -2.69250
    -2.46792
    -3.31276
    -3.96511
    -3.72984
    -3.60151
    -3.83678
    -3.50526
    -2.68180
    -1.93320
    -1.00280
    -0.70336
    -0.27559
     0.05593
     0.06662
     0.61203
     0.40884
     0.52648
     0.50509
     0.54786
     0.70828
     1.06119
     0.46231
     0.41953
     0.43023
     0.52648
     0.70828
     0.29120
     0.15218
     0.26981
     0.36606
     0.43023
     0.39815
     0.03454
     0.01315
    -0.10449
     0.06662
     0.52648
     0.09871
     0.05593
     0.06662
     0.06662
     0.16287
    -0.12587
    -0.28629
    -0.07240
    -0.15796
     0.20565
    -0.13657
    -0.00824
    -0.20073
    -0.42531
    -0.22212
     0.17357
     0.19495
    -0.27559
    -0.22212
    -0.22212
    -0.22212
     0.04523
    -0.31837
    -0.24351
    -0.12587
    -0.12587
     0.03454
    -0.11518
    -0.21143
    -0.22212
    -0.29698
    -0.15796
     0.05593
    -0.09379
    -0.29698
    -0.23282
    -0.02963
    -0.23282
    -0.04032
    -0.19004
    -0.23282
    -0.12587
    -0.09379
    -0.14726
    -0.19004
    -0.37184
    -0.35045
    -0.37184
     0.13079
    -0.05101
    -0.36115
    -0.45740
    -0.27559
    -0.15796
    -0.25420
    -0.32906
    -0.14726
    -0.37184
    -0.12587
    -0.15796
    -0.25420
    -0.32906
    -0.31837
    -0.48948
     0.06662
     0.00246
    -0.57503
    -0.35045
    -0.36115
    -0.23282
    -0.31837
    -0.31837
    -0.29698
    -0.35045
    -0.35045
    -0.32906
    -0.33976
    -0.28629
    -0.32906
    -0.66059
    -0.35045
     0.05593
    -0.25420
    -0.26490
    -0.42531
    -0.24351
    -0.13657
    -0.40392
    -0.17934
    -0.27559
    -0.14726
    -0.15796
    -0.04032
    -0.19004
    -0.25420
    -0.41462
    -0.08310
     0.02385
    -0.37184
    -0.48948
    -0.14726
    -0.33976
    -0.14726
     0.08801
     0.20565
     0.13079
    -0.11518
    -0.46809
    -0.74614
    -0.93864
    -0.15796
    -0.32906
    -0.05101
     2.00228
     1.70284
     1.78840
     2.59047
     2.29103
     3.63851
     5.11431
     4.18391
     4.14114
     3.70267
     3.54226
     5.01807
     4.44058
     0.07732
    -0.93864
    -0.48948
    -0.30768
    -0.37184
    -0.30768
    -1.60168
    -2.91708
    -3.80470
    -4.57469
    -4.73510
    -4.27525
    -3.77262
    -2.98124
    -2.08292
    -1.46266
    -0.79961
    -0.35045
    -0.09379
     0.38745
     0.71897
     0.69758
     0.44092
     0.66550
     0.61203
     0.51578
     0.25912
     0.51578
     0.49439
     0.40884
     0.14148
     0.13079
     0.35537
     0.12009
     0.15218
    -0.26490
     0.33398
     0.28051
    -0.02963
     0.17357
    -0.15796
    -0.01893
    -0.19004
    -0.11518
    -0.13657
     0.06662
    -0.02963
    -0.38254
    -0.19004
    -0.20073
    -0.17934
    -0.36115
    -0.06171
    -0.10449
    -0.16865
    -0.16865
    -0.33976
    -0.30768
    -0.45740
    -0.43601
    -0.40392
    -0.16865
    -0.55364
    -0.42531
    -0.41462
    -0.52156
    -0.44670
    -1.01350
    -0.46809
    -0.41462
    -0.68198
    -0.76753
    -0.61781
    -0.68198
    -0.61781
    -0.76753
    -0.66059
    -0.68198
    -0.55364
    -0.61781
    -0.42531
    -0.63920
    -0.54295
    -0.69267
    -0.78892
    -0.26490
    -0.30768
    -0.42531
    -0.26490
    -0.46809
    -0.22212
    -0.43601
    -0.29698
    -0.11518
    -0.08310
    -0.28629
    -0.21143
    -0.09379
    -0.10449
    -0.27559
    -0.31837
    -0.09379
    -0.11518
    -0.50017
    -0.21143
    -0.33976
    -0.42531
    -0.37184
    -0.46809
    -0.25420
    -0.24351
    -0.17934
    -0.25420
    -0.26490
    -0.19004
    -0.15796
    -0.13657
     0.15218
     0.38745
    -0.07240
     0.49439
     0.36606
     0.57995
     0.25912
     0.29120
     0.46231
     0.71897
     0.60134
     0.47300
     0.50509
     0.36606
     0.39815
     0.28051
     0.57995
     0.66550
     0.62272
     0.21634
     0.34467
     0.56925
     0.45162
     0.05593
     0.16287
     0.19495
     0.34467
     0.03454
    -0.10449
    -0.29698
    -0.16865
    -0.60712
    -0.63920
    -0.01893
    -0.37184
     0.14148
     1.18952
     1.25369
     0.89008
     1.63868
     1.71354
     2.59047
     3.61712
     7.72371
     6.72915
     2.79366
    -1.99737
    -1.95459
     1.02911
     2.18409
     3.69198
     2.06645
     0.40884
    -0.32906
    -1.54821
    -2.72458
    -3.06680
    -2.94916
    -2.72458
    -2.24334
    -2.05084
    -1.59099
    -1.10975
    -0.59642
    -0.25420
     0.34467
     0.46231
     0.40884
     0.57995
     0.66550
     0.75106
     0.75106
     0.48370
     0.64411
     0.61203
     0.71897
     0.59064
     0.46231
     0.37676
     0.26981
     0.34467
     0.41953
     0.51578
     0.35537
     0.26981
     0.48370
     0.60134
     0.38745
     0.13079
     0.19495
     0.39815
     0.50509
     0.30190
     0.40884
     0.02385
     0.17357
     0.16287
     0.22704
     0.41953
     0.16287
    -0.06171
     0.15218
     0.16287
     0.14148
    -0.05101
    -0.07240
     0.00246
     0.16287
     0.24843
     0.10940
     0.00246
     0.04523
    -0.13657
     0.02385
     0.32329
     0.20565
    -0.21143
     0.03454
     0.17357
     0.19495
     0.06662
    -0.10449
     0.12009
     0.26981
     0.16287
     0.26981
     0.10940
     0.10940
    -0.04032
     0.13079
     0.40884
     0.31259
     0.00246
    -0.09379
     0.18426
     0.31259
     0.13079
    -0.12587
    -0.12587
    -0.09379
     0.09871
     0.20565
     0.04523
    -0.15796
     0.00246
    -0.15796
     0.08801
     0.14148
     0.09871
    -0.28629
     0.14148
     0.21634
     0.18426
    -0.05101
    -0.11518
     0.06662
     0.16287
     0.33398
     0.13079
    -0.09379
    -0.00824
    -0.05101
     0.05593
     0.31259
     0.09871
    -0.14726
    -0.01893
     0.09871
     0.06662
    -0.00824
    -0.23282
     0.03454
     0.10940
     0.04523
     0.10940
    -0.16865
    -0.00824
    -0.21143
    -0.46809
     0.08801
     0.12009
    -0.25420
    -0.16865
    -0.00824
     0.17357
     0.08801
    -0.16865
    -0.01893
    -0.14726
     0.23773
     0.12009
     0.29120
     0.10940
     0.23773
     0.07732
     0.30190
     0.23773
     0.07732
     0.34467
     0.74036
     0.57995
     1.43549
     1.05050
     0.89008
     0.36606
     1.10397
     1.57451
     0.96494
     0.79383
     1.08258
     0.95425
     0.43023
     0.44092
    -0.33976
    -2.13639
    -1.40918
    -0.88517
    -0.85308
    -1.60168
    -2.05084
    -2.37167
    -2.39306
    -2.18987
    -2.22195
    -2.30750
    -2.10431
    -1.99737
    -1.81557
    -0.93864
    -0.79961
    -0.98141
    -0.52156
    -0.40392
    -0.01893
    -0.14726
    -0.06171
     0.19495
     3.13588
     2.90060
    -1.38780
    -0.66059
    -0.36115
     0.56925
     0.47300
     1.21091
     1.01841
     0.57995
     0.06662
    -0.01893
    -0.16865
    -0.50017
    -0.53226
    -0.79961
    -0.56434
    -0.35045
    -0.27559
    -0.42531
    -0.35045
    -0.43601
    -0.52156
    -0.30768
     0.01315
    -0.24351
    -0.47878
    -0.22212
    -0.13657
     0.05593
    -0.04032
    -0.22212
    -0.44670
    -0.05101
    -0.00824
     0.23773
    -0.27559
    -0.13657
    -0.31837
    -0.16865
     0.38745
     0.01315
    -0.09379
    -0.19004
    -0.06171
    -0.01893
     0.05593
    -0.23282
    -0.22212
    -0.20073
    -0.07240
     0.06662
    -0.07240
    -0.22212
    -0.11518
    -0.25420
    -0.07240
     0.10940
    -0.20073
    -0.22212
    -0.43601
     0.14148
    -0.20073
    -0.29698
    -0.33976
    -0.07240
    -0.11518
    -0.14726
    -0.09379
    -0.26490
    -0.13657
    -0.48948
    -0.25420
     0.05593
    -0.10449
    -0.43601
    -0.14726
    -0.16865
     0.71897
    -0.07240
    -0.14726
    -0.29698
    -0.05101
     0.36606
     0.12009
    -0.11518
    -0.09379
    -0.13657
    -0.05101
     0.46231
     0.30190
    -0.37184
    -0.17934
     0.10940
    -0.24351
    -0.00824
    -0.21143
    -0.17934
    -0.09379
     0.09871
     0.01315
     0.05593
    -0.21143
    -0.12587
    -0.10449
     0.31259
     0.23773
    -0.28629
    -0.01893
     0.13079
     0.37676
     0.19495
     0.13079
     0.18426
     0.22704
     0.39815
     0.14148
     0.08801
    -0.28629
    -0.19004
    -0.75683
    -0.40392
    -0.50017
    -1.23808
    -1.46266
    -1.66585
    -1.77279
    -1.16322
    -1.75140
    -1.81557
    -1.02419
     0.56925
     1.01841
     0.31259
    -1.01350
    -0.29698
     1.42479
     1.58521
     4.47266
     3.31768
     3.56365
     1.91673
     1.29646
     1.05050
     1.66007
     1.54243
     1.26438
     0.91147
     0.31259
    -0.76753
    -1.27016
    -1.69793
    -2.00806
    -2.20056
    -1.96529
    -2.02945
    -2.37167
    -2.12570
    -1.94390
    -1.38780
    -1.27016
    -1.06697
    -0.71406
    -0.40392
    -0.53226
    -0.32906
    -0.13657
    -0.13657
    -0.09379
    -0.37184
     0.22704
     0.18426
     0.00246
    -0.08310
    -0.01893
     0.14148
    -0.15796
    -0.36115
    -0.19004
    -0.10449
    -0.00824
    -0.11518
    -0.26490
    -0.28629
    -0.41462
    -0.60712
    -0.24351
    -0.19004
    -0.32906
    -0.70336
    -0.40392
    -0.45740
    -0.44670
    -0.61781
    -0.55364
    -0.46809
    -0.62850
    -0.59642
    -0.45740
    -0.46809
    -0.57503
    -0.91725
    -0.78892
    -0.28629
    -0.38254
    -0.60712
    -0.54295
    -0.41462
    -0.59642
    -0.62850
    -0.56434
    -0.37184
    -0.42531
    -0.54295
    -0.38254
    -0.46809
    -0.22212
    -0.27559
    -0.60712
     0.02385
    -0.14726
    -0.27559
    -0.11518
    -0.19004
    -0.15796
    -0.31837
    -0.24351
    -0.13657
    -0.14726
     0.13079
    -0.22212
    -0.09379
    -0.14726
     0.08801
    -0.31837
    -0.22212
     0.03454
    -0.22212
    -0.02963
     0.02385
     0.12009
    -0.07240
    -0.11518
    -0.12587
     0.23773
     0.08801
     0.25912
     0.08801
    -0.05101
     0.26981
    -0.12587
     0.00246
     0.31259
     0.16287
     0.00246
     0.13079
     0.18426
     0.01315
    -0.02963
    -0.11518
     0.07732
     0.08801
     0.19495
     0.13079
     0.04523
     0.01315
    -0.02963
    -0.20073
     0.02385
    -0.20073
    -0.26490
    -0.14726
    -0.26490
    -0.02963
    -0.30768
    -0.40392
    -0.17934
    -0.24351
    -0.08310
    -0.32906
    -0.31837
    -0.36115
    -0.02963
    -0.23282
     0.13079
     0.22704
     0.06662
     0.62272
     0.85800
     1.08258
     1.49965
     1.64937
     3.00754
     4.22669
     3.61712
     2.97546
     4.18391
     2.06645
     0.97564
     3.97003
     6.23721
     2.70811
     2.28033
     0.70828
    -1.79418
    -1.17391
    -1.50543
    -2.46792
    -3.39832
    -2.37167
    -1.69793
    -2.44653
    -3.26999
    -3.95442
    -4.27525
    -4.02928
    -2.78874
    -2.05084
    -1.45196
    -0.96003
    -0.06171
     0.24843
     0.39815
     0.43023
     0.61203
     0.59064
     0.90078
     0.87939
     0.71897
     0.51578
     0.49439
     0.44092
     0.22704
     0.57995
     0.44092
     0.22704
     0.31259
     0.30190
     0.16287
     0.09871
    -0.28629
    -0.05101
     0.01315
     0.20565
    -0.15796
     0.07732
    -0.21143
    -0.39323
    -0.23282
     0.02385
    -0.15796
    -0.36115
    -0.32906
    -0.19004
    -0.15796
    -0.17934
    -0.43601
    -0.26490
    -0.13657
     0.00246
    -0.14726
    -0.17934
    -0.30768
    -0.24351
    -0.51087
    -0.07240
     0.00246
    -0.40392
    -0.29698
    -0.00824
    -0.07240
    -0.10449
    -0.38254
    -0.33976
     0.01315
     0.08801
    -0.10449
    -0.26490
    -0.36115
    -0.15796
    -0.17934
    -0.10449
     0.21634
    -0.08310
    -0.31837
    -0.02963
    -0.01893
    -0.10449
    -0.05101
    -0.30768
    -0.10449
    -0.15796
     0.18426
    -0.09379
    -0.06171
    -0.24351
    -0.05101
    -0.28629
     0.23773
    -0.17934
    -0.30768
    -0.32906
    -0.01893
     0.17357
    -0.05101
    -0.46809
    -0.23282
    -0.01893
     0.09871
    -0.14726
     0.00246
    -0.38254
    -0.11518
    -0.35045
     0.12009
     0.06662
    -0.25420
    -0.02963
    -0.09379
    -0.00824
     0.12009
    -0.15796
    -0.45740
    -0.09379
     0.07732
     0.07732
     0.07732
    -0.12587
    -0.04032
    -0.17934
    -0.19004
     0.29120
    -0.02963
    -0.33976
    -0.08310
    -0.13657
     0.05593
    -0.07240
    -0.15796
    -0.31837
     0.14148
    -0.08310
     0.12009
    -0.40392
    -0.42531
    -0.39323
    -0.42531
     0.13079
    -0.23282
    -0.69267
    -0.36115
    -0.37184
    -0.29698
    -0.47878
    -0.54295
    -0.53226
    -0.21143
     0.13079
     0.10940
     0.16287
     0.56925
     1.29646
     0.53717
     1.45688
     2.00228
     2.72949
     4.93251
     5.34959
     3.27490
    -0.10449
    -1.27016
     1.52104
     6.15166
     7.19970
     4.29086
     1.06119
     1.83118
     3.75614
     0.85800
    -2.50000
    -3.44109
    -3.31276
    -2.90638
    -2.71388
    -2.30750
    -1.29155
    -2.53208
    -4.10414
    -4.14692
    -4.27525
    -4.43566
    -3.59081
    -3.02402
    -2.76736
    -1.87973
    -1.02419
    -0.11518
     0.15218
     0.18426
     0.38745
     0.82592
     0.74036
     0.97564
     0.36606
     0.47300
     0.46231
     0.35537
     0.60134
     0.79383
     0.37676
     0.41953
     0.07732
     0.47300
     0.32329
     0.03454
     0.17357
    -0.01893
    -0.00824
     0.05593
    -0.07240
     0.02385
    -0.24351
     0.08801
    -0.16865
     0.00246
    -0.09379
    -0.02963
    -0.39323
    -0.04032
     0.17357
    -0.21143
    -0.19004
    -0.24351
     0.18426
     0.12009
     0.00246
    -0.31837
     0.00246
    -0.12587
     0.08801
    -0.12587
    -0.19004
    -0.43601
    -0.39323
    -0.22212
     0.17357
    -0.19004
    -0.41462
    -0.45740
    -0.38254
    -0.35045
    -0.54295
    -0.70336
    -0.56434
    -0.47878
    -0.36115
    -0.48948
    -0.64989
    -0.57503
    -0.83169
    -0.83169
    -0.26490
    -0.59642
    -0.81031
    -0.78892
    -0.59642
    -0.50017
    -0.47878
    -0.75683
    -0.47878
    -0.63920
    -0.32906
    -0.35045
    -0.31837
    -0.73545
    -0.56434
    -0.72475
    -0.35045
    -0.16865
    -0.56434
    -0.33976
    -0.32906
    -0.27559
    -0.24351
    -0.43601
    -0.45740
    -0.41462
    -0.10449
    -0.25420
    -0.16865
    -0.28629
    -0.32906
    -0.68198
    -0.30768
    -0.24351
    -0.62850
    -0.63920
    -0.61781
    -0.73545
    -0.74614
    -0.48948
    -0.76753
    -0.73545
    -0.58573
    -0.53226
    -0.42531
    -0.60712
    -0.83169
    -0.50017
    -0.53226
    -0.21143
    -0.15796
    -0.53226
    -0.28629
    -0.09379
    -0.26490
    -0.15796
    -0.21143
    -0.14726
    -0.23282
    -0.12587
    -0.44670
    -0.07240
    -0.15796
    -0.28629
    -0.14726
     0.61203
     0.75106
     0.43023
     0.47300
     0.76175
     0.76175
     0.57995
     1.29646
     2.51561
     4.65446
     6.08749
     1.43549
    -3.52665
    -0.97072
     2.55839
     4.53682
     5.33889
     2.10923
     0.17357
     0.20565
    -0.39323
    -1.05627
    -0.59642
    -0.54295
    -0.91725
    -1.19530
    -1.61238
    -1.32363
    -1.20599
    -1.47335
    -1.78348
    -1.97598
    -1.73001
    -1.19530
    -1.05627
    -0.67128
    -0.54295
    -0.06171
     0.09871
    -0.02963
     0.13079
     0.13079
     0.29120
     0.38745
     0.54786
     0.63342
     0.45162
     0.56925
     0.33398
     0.56925
     0.43023
     0.34467
     0.12009
     0.10940
     0.00246
    -0.04032
    -0.05101
    -0.11518
     0.05593
     0.01315
    -0.17934
    -0.00824
    -0.01893
    -0.13657
    -0.29698
     0.01315
     0.00246
    -0.12587
    -0.16865
    -0.02963
    -0.00824
    -0.06171
    -0.22212
     0.17357
     0.02385
     0.12009
    -0.27559
    -0.01893
    -0.00824
    -0.09379
    -0.19004
    -0.14726
     0.08801
     0.02385
     0.06662
     0.09871
     0.03454
     0.06662
    -0.05101
    -0.04032
    -0.02963
     0.08801
    -0.54295
    -0.26490
    -0.13657
    -0.08310
    -0.12587
    -0.16865
     0.13079
    -0.22212
    -0.26490
    -0.28629
    -0.35045
    -0.23282
    -0.33976
     0.07732
    -0.02963
     0.13079
    -0.04032
    -0.07240
     0.01315
    -0.11518
     0.00246
    -0.20073
     0.32329
     0.06662
    -0.13657
     0.05593
     0.05593
     0.15218
    -0.19004
    -0.02963
    -0.06171
    -0.08310
     0.09871
    -0.17934
     0.06662
     0.13079
     0.08801
    -0.19004
     0.00246
     0.24843
    -0.08310
    -0.01893
     0.13079
    -0.04032
    -0.30768
    -0.19004
    -0.11518
    -0.07240
    -0.07240
    -0.15796
    -0.32906
    -0.51087
    -0.44670
    -0.88517
    -0.78892
    -0.48948
    -0.73545
    -0.92794
    -0.35045
    -0.24351
    -0.26490
    -0.46809
    -0.43601
    -0.35045
     0.33398
     0.74036
     0.92216
     0.95425
     0.29120
     1.02911
     1.39271
     0.71897
     0.31259
    -0.10449
     0.79383
     1.16813
     0.67620
    -0.06171
    -0.57503
    -0.96003
    -0.99211
    -0.88517
    -1.16322
    -1.21669
    -1.38780
    -1.22738
    -1.44127
    -1.02419
    -1.23808
    -1.47335
    -1.10975
    -1.05627
    -0.79961
    -1.09905
    -0.97072
    -0.56434
    -0.35045
    -0.21143
    -0.54295
    -0.13657
    -0.13657
     0.06662
    -0.47878
    -0.02963
     0.10940
     0.04523
    -0.02963
     0.31259
     0.24843
     0.03454
    -0.07240
     0.05593
     0.20565
     0.08801
    -0.08310
    -0.22212
    -0.10449
    -0.20073
    -0.12587
    -0.28629
     0.07732
    -0.31837
    -0.39323
    -0.10449
    -0.19004
    -0.26490
    -0.55364
    -0.61781
    -0.31837
    -0.30768
    -0.17934
    -0.55364
    -0.31837
    -0.53226
    -0.33976
    -0.48948
    -0.22212
    -0.33976
    -0.69267
    -0.48948
    -0.32906
    -0.29698
    -0.31837
    -0.64989
    -0.22212
    -0.19004
    -0.22212
    -0.29698
    -0.36115
    -0.30768
    -0.25420
    -0.42531
     0.02385
     0.10940
    -0.32906
    -0.14726
    -0.16865
     0.13079
    -0.43601
    -0.39323
    -0.19004
     0.05593
    -0.13657
    -0.17934
    -0.24351
    -0.28629
    -0.26490
    -0.37184
    -0.22212
    -0.07240
    -0.25420
    -0.55364
    -0.28629
    -0.22212
    -0.35045
    -0.54295
    -0.30768
    -0.11518
    -0.22212
    -0.21143
    -0.21143
    -0.32906
    -0.29698
    -0.26490
    -0.43601
     0.09871
    -0.22212
    -0.50017
    -0.21143
     0.05593
    -0.09379
    -0.37184
    -0.48948
    -0.42531
    -0.08310
    -0.16865
    -0.38254
    -0.07240
    -0.42531
    -0.23282
    -0.36115
     0.19495
    -0.02963
    -0.56434
    -0.17934
    -0.04032
     0.05593
    -0.22212
    -0.27559
    -0.35045
    -0.16865
     0.03454
    -0.46809
    -0.41462
    -0.60712
    -0.46809
    -0.96003
    -0.56434
    -1.25947
    -2.01876
    -2.07223
    -1.44127
    -0.62850
    -0.20073
    -0.38254
    -0.73545
    -0.64989
    -0.22212
    -0.14726
     0.24843
    -1.15252
    -2.53208
    -0.64989
     1.00772
     1.48896
     0.19495
    -0.58573
    -0.92794
    -0.64989
    -0.83169
    -1.33432
    -1.22738
    -1.08836
    -1.55890
    -1.22738
    -1.29155
    -1.33432
    -1.40918
    -1.06697
    -0.93864
    -0.74614
    -0.92794
    -1.03489
    -0.98141
    -0.79961
    -0.68198
    -0.55364
    -0.76753
    -0.32906
    -0.06171
    -0.28629
    -0.16865
    -0.24351
    -0.39323
    -0.05101
    -0.32906
     0.20565
     0.00246
    -0.13657
    -0.15796
     0.04523
     0.20565
    -0.23282
    -0.40392
    -0.22212
    -0.17934
     0.01315
    -0.02963
    -0.20073
    -0.33976
    -0.50017
    -0.60712
    -0.21143
    -0.05101
    -0.50017
    -0.33976
    -0.15796
    -0.06171
    -0.23282
    -0.44670
    -0.44670
    -0.44670
    -0.15796
    -0.01893
    -0.14726
    -0.31837
    -0.33976
    -0.40392
    -0.46809
     0.17357
    -0.53226
    -0.60712
    -0.23282
    -0.13657
    -0.30768
    -0.37184
    -0.55364
    -0.82100
    -0.26490
    -0.26490
    -0.52156
    -0.60712
    -0.78892
    -0.84239
    -0.91725
    -0.44670
    -0.50017
    -1.10975
    -0.91725
    -0.68198
    -0.62850
    -0.82100
    -1.20599
    -0.88517
    -0.86378
    -0.85308
    -0.98141
    -0.85308
    -0.88517
    -0.79961
    -1.24877
    -0.68198
    -0.73545
    -0.79961
    -0.96003
    -0.76753
    -0.82100
    -0.77822
    -0.84239
    -0.93864
    -0.71406
    -0.54295
    -0.40392
    -0.85308
    -0.66059
    -0.78892
    -0.79961
    -0.76753
    -0.35045
    -0.61781
    -0.84239
    -0.53226
    -0.53226
    -0.41462
    -0.71406
    -0.53226
    -0.59642
    -0.36115
    -0.51087
    -0.36115
    -0.33976
    -0.69267
    -0.64989
    -0.47878
     0.03454
    -0.14726
    -0.55364
    -0.38254
    -0.23282
    -0.15796
    -0.33976
    -0.47878
    -0.37184
    -0.45740
    -0.12587
    -0.29698
    -0.25420
    -0.62850
    -0.46809
    -0.75683
    -0.26490
     0.00246
    -0.35045
    -0.50017
    -0.23282
     0.18426
     0.38745
     0.09871
     0.38745
     0.75106
     0.90078
     1.05050
     3.72406
     5.05015
     4.13044
     0.89008
    -1.51613
     1.31785
     7.36011
     7.77718
     2.74019
     1.44618
     2.02367
     2.63325
     3.11449
     1.15744
    -2.09362
    -2.42514
    -2.26473
    -1.82626
    -2.11501
    -2.26473
    -1.98667
    -2.74597
    -3.76192
    -4.37150
    -3.61220
    -3.55873
    -2.75666
    -2.30750
    -1.48404
    -0.82100
    -0.16865
     0.28051
     0.63342
     0.64411
     0.44092
     0.49439
     0.32329
     1.13605
     1.16813
     0.62272
     0.70828
     0.52648
     0.52648
     0.37676
     0.17357
     0.12009
     0.30190
     0.35537
     0.17357
     0.20565
     0.13079
    -0.00824
    -0.38254
     0.05593
     0.21634
     0.16287
     0.00246
    -0.19004
    -0.19004
     0.13079
    -0.24351
    -0.13657
    -0.23282
    -0.25420
     0.14148
    -0.07240
    -0.02963
    -0.13657
    -0.48948
    -0.21143
     0.10940
    -0.05101
    -0.21143
    -0.14726
    -0.26490
     0.03454
    -0.24351
    -0.20073
    -0.22212
    -0.13657
    -0.04032
    -0.24351
    -0.08310
    -0.17934
    -0.38254
    -0.30768
     0.01315
    -0.10449
    -0.36115
    -0.12587
    -0.30768
    -0.14726
    -0.27559
    -0.22212
    -0.22212
    -0.24351
    -0.19004
    -0.24351
    -0.11518
    -0.30768
    -0.25420
    -0.41462
     0.03454
     0.01315
    -0.29698
    -0.14726
    -0.14726
    -0.05101
    -0.42531
    -0.21143
     0.01315
    -0.05101
    -0.15796
    -0.17934
     0.04523
    -0.05101
    -0.11518
    -0.30768
    -0.21143
    -0.06171
    -0.24351
    -0.02963
    -0.16865
    -0.02963
    -0.13657
    -0.20073
     0.03454
    -0.08310
    -0.12587
    -0.16865
    -0.05101
    -0.08310
    -0.04032
    -0.32906
    -0.22212
     0.14148
    -0.05101
    -0.20073
     0.01315
    -0.12587
    -0.17934
    -0.12587
    -0.15796
    -0.02963
    -0.08310
     0.10940
    -0.10449
    -0.11518
     0.01315
    -0.07240
    -0.23282
    -0.02963
    -0.08310
    -0.10449
    -0.21143
    -0.10449
    -0.16865
    -0.42531
    -0.54295
    -0.19004
    -0.25420
    -0.16865
    -0.26490
    -0.43601
    -0.84239
    -1.14183
    -1.17391
    -0.56434
    -0.27559
    -0.06171
    -0.79961
     0.78314
     1.93812
     1.76701
     2.26964
     3.60642
     4.26947
     3.91656
     2.67602
     3.32837
     5.29612
     5.61694
     3.43532
     1.03980
     2.91130
     3.10379
     1.01841
    -1.56960
    -1.30224
    -0.97072
    -1.39849
    -2.11501
    -2.76736
    -3.47318
    -3.65498
    -3.89025
    -3.35554
    -2.91708
    -2.40375
    -1.70862
    -1.14183
    -0.75683
    -0.51087
     0.17357
     0.08801
     0.33398
     0.30190
     0.25912
     0.39815
     0.48370
     0.44092
     0.30190
     0.38745
     0.24843
     0.28051
     0.13079
     0.31259
     0.19495
     0.01315
     0.10940
     0.18426
     0.14148
    -0.01893
    -0.12587
    -0.25420
    -0.02963
     0.00246
    -0.04032
    -0.22212
    -0.06171
    -0.11518
    -0.56434
    -0.22212
     0.01315
    -0.39323
    -0.33976
    -0.07240
    -0.33976
    -0.38254
    -0.55364
    -0.32906
    -0.12587
    -0.17934
    -0.19004
    -0.43601
    -0.25420
    -0.45740
    -0.44670
    -0.48948
    -0.09379
    -0.30768
    -0.43601
    -0.27559
    -0.26490
    -0.32906
    -0.41462
    -0.51087
    -0.29698
    -0.17934
    -0.26490
    -0.47878
    -0.50017
    -0.54295
    -0.31837
    -0.40392
    -0.21143
    -0.30768
    -0.61781
    -0.44670
    -0.37184
    -0.19004
    -0.54295
    -0.62850
    -0.43601
    -0.22212
    -0.12587
    -0.39323
    -0.53226
    -0.27559
    -0.22212
    -0.28629
    -0.21143
    -0.20073
    -0.36115
    -0.31837
    -0.25420
     0.13079
    -0.35045
    -0.51087
    -0.24351
     0.07732
     0.20565
    -0.05101
    -0.30768
    -0.24351
    -0.17934
     0.00246
    -0.05101
    -0.01893
     0.00246
    -0.29698
     0.01315
     0.01315
     0.21634
    -0.30768
    -0.12587
    -0.08310
     0.19495
     0.00246
    -0.13657
    -0.22212
    -0.25420
    -0.05101
    -0.02963
     0.38745
    -0.16865
    -0.44670
    -0.16865
     0.02385
    -0.16865
    -0.42531
    -0.67128
    -0.51087
    -0.41462
    -0.64989
    -1.23808
    -1.62307
    -1.95459
    -1.46266
    -0.86378
    -0.58573
    -1.61238
    -0.68198
     0.81522
     0.90078
     1.25369
     3.00754
     4.62238
     6.04471
     4.92182
     2.76158
     3.24282
     5.27473
     6.16235
     4.56891
     1.52104
     2.87921
     1.84187
    -0.12587
    -0.13657
     0.01315
    -0.38254
    -1.86904
    -3.45179
    -4.13622
    -4.15761
    -3.74053
    -3.44109
    -2.67111
    -2.53208
    -1.86904
    -1.39849
    -0.68198
    -0.06171
    -0.17934
    -0.02963
     0.41953
     0.45162
     0.55856
     0.16287
     0.19495
     0.13079
     0.49439
     0.45162
     0.22704
     0.13079
     0.03454
     0.01315
    -0.14726
     0.43023
    -0.07240
    -0.19004
    -0.02963
     0.10940
     0.24843
    -0.15796
    -0.21143
    -0.07240
    -0.07240
     0.15218
    -0.17934
    -0.28629
    -0.10449
    -0.15796
    -0.39323
     0.12009
     0.03454
    -0.27559
    -0.35045
    -0.17934
    -0.19004
    -0.00824
    -0.21143
    -0.31837
    -0.11518
     0.00246
     0.03454
    -0.04032
    -0.27559
    -0.30768
    -0.32906
     0.05593
     0.03454
    -0.11518
    -0.37184
    -0.32906
    -0.02963
     0.10940
    -0.42531
    -0.28629
    -0.36115
    -0.21143
     0.04523
    -0.21143
    -0.30768
    -0.09379
    -0.44670
    -0.17934
     0.32329
    -0.09379
    -0.22212
    -0.27559
    -0.11518
     0.08801
     0.06662
    -0.12587
    -0.33976
     0.00246
     0.04523
    -0.06171
    -0.01893
    -0.16865
    -0.22212
    -0.17934
     0.17357
     0.15218
    -0.33976
    -0.28629
    -0.25420
     0.14148
    -0.21143
    -0.19004
    -0.20073
    -0.24351
    -0.17934
    -0.04032
    -0.19004
    -0.19004
    -0.43601
    -0.55364
    -0.20073
    -0.09379
    -0.46809
    -0.23282
    -0.40392
    -0.29698
    -0.15796
    -0.37184
    -0.30768
    -0.28629
    -0.04032
    -0.01893
    -0.00824
    -0.17934
    -0.17934
    -0.32906
     0.15218
     0.41953
     0.21634
    -0.12587
     0.19495
     0.18426
     0.17357
    -0.07240
    -0.22212
    -0.32906
    -0.40392
    -0.84239
    -0.90655
    -0.87447
    -1.35571
    -1.02419
    -2.07223
    -1.65515
    -0.27559
     1.27507
     1.92742
     1.20021
     2.78297
     2.57977
     2.41936
     2.29103
     2.40867
     1.80979
     3.24282
     3.90586
     2.97546
     1.10397
     0.81522
     0.40884
     0.28051
    -0.33976
    -0.93864
    -1.85834
    -2.58555
    -2.82083
    -2.87430
    -2.74597
    -2.52139
    -1.99737
    -1.56960
    -1.25947
    -0.93864
    -0.37184
    -0.42531
     0.06662
     0.56925
     0.31259
     0.20565
     0.39815
     0.56925
     0.54786
     0.16287
     0.32329
     0.29120
     0.48370
     0.47300
     0.36606
     0.46231
     0.15218
     0.22704
     0.21634
     0.48370
     0.39815
    -0.00824
     0.25912
     0.34467
     0.10940
     0.12009
     0.10940
     0.25912
     0.10940
     0.25912
     0.04523
    -0.02963
    -0.13657
    -0.22212
    -0.42531
     0.00246
    -0.04032
    -0.40392
    -0.27559
    -0.28629
    -0.36115
    -0.42531
    -0.53226
    -0.43601
    -0.30768
    -0.37184
    -0.35045
    -0.23282
    -0.31837
    -0.40392
    -0.45740
    -0.04032
    -0.07240
    -0.02963
    -0.09379
    -0.25420
    -0.06171
    -0.12587
     0.05593
     0.05593
    -0.04032
     0.03454
     0.14148
     0.14148
     0.29120
     0.13079
    -0.22212
    -0.07240
     0.24843
     0.26981
     0.24843
     0.22704
     0.00246
     0.09871
     0.22704
     0.14148
     0.54786
     0.30190
     0.31259
     0.12009
     0.64411
     0.30190
     0.31259
     0.09871
     0.49439
     0.38745
     0.44092
     0.49439
     0.51578
     0.55856
     0.23773
     0.28051
     0.44092
     0.66550
     0.52648
     0.53717
     0.40884
     0.44092
     0.52648
     0.26981
     0.60134
     0.43023
     0.34467
     0.33398
     0.44092
     0.38745
     0.20565
     0.26981
     0.43023
     0.41953
     0.54786
     0.22704
     0.49439
     0.30190
     0.29120
     0.14148
     0.40884
     0.74036
     0.44092
     0.63342
     0.65481
     0.64411
     0.65481
     0.45162
     0.57995
     0.39815
     0.39815
     0.02385
    -0.45740
    -0.45740
    -0.67128
    -1.05627
    -1.12044
    -1.15252
    -1.90112
    -1.25947
    -1.49474
    -0.88517
    -0.69267
    -0.16865
    -0.54295
    -1.13113
    -1.41988
    -1.04558
    -0.56434
     0.40884
     0.97564
     1.02911
     0.56925
     0.45162
     0.08801
     0.18426
     0.78314
     0.62272
     0.47300
     0.28051
     0.22704
     0.46231
     0.45162
     0.45162
     0.31259
     0.34467
     0.36606
     0.67620
     0.34467
     0.66550
     0.68689
     0.25912
     0.47300
     0.41953
     0.25912
     0.13079
    -0.12587
    -0.06171
     0.34467
     0.09871
     0.07732
    -0.23282
    -0.04032
    -0.16865
    -0.14726
    -0.11518
     0.10940
    -0.20073
     0.02385
    -0.20073
    -0.09379
    -0.10449
    -0.17934
    -0.24351
     0.02385
    -0.00824
     0.01315
    -0.04032
    -0.31837
    -0.14726
    -0.12587
    -0.16865
    -0.02963
    -0.19004
    -0.08310
    -0.06171
    -0.06171
     0.08801
    -0.17934
    -0.10449
    -0.04032
     0.06662
     0.06662
    -0.14726
    -0.15796
     0.07732
     0.20565
     0.04523
     0.15218
     0.14148
     0.07732
     0.05593
     0.28051
     0.21634
     0.06662
     0.03454
     0.13079
     0.55856
     0.65481
     0.17357
     0.08801
     0.34467
     0.40884
     0.22704
     0.51578
     0.53717
     0.10940
     0.33398
     0.37676
     0.40884
     0.36606
    -0.04032
     0.15218
     0.49439
     0.57995
     0.38745
     0.10940
     0.10940
     0.26981
     0.18426
     0.32329
     0.47300
     0.16287
     0.01315
     0.35537
     0.54786
     0.52648
     0.00246
    -0.07240
     0.38745
     0.41953
     0.52648
     0.15218
     0.31259
    -0.07240
     0.00246
     0.25912
     0.44092
     0.39815
    -0.11518
     0.07732
     0.07732
     0.20565
    -0.04032
    -0.10449
     0.10940
     0.20565
     0.09871
     0.28051
    -0.05101
     0.02385
     0.07732
    -0.05101
     0.36606
     0.24843
    -0.02963
     0.35537
     0.31259
     0.28051
     0.19495
     0.25912
     0.15218
     0.16287
     0.59064
     0.36606
     0.33398
     0.05593
     0.00246
     0.05593
    -0.27559
    -0.69267
    -1.08836
    -0.99211
    -0.90655
    -0.91725
    -1.00280
    -1.07766
    -1.33432
    -1.48404
    -2.06153
    -2.22195
    -1.63376
    -1.21669
    -0.75683
    -1.36641
    -0.76753
    -0.27559
    -0.47878
    -0.57503
    -0.20073
     0.13079
     0.19495
    -0.10449
    -0.04032
     0.46231
     0.64411
     0.71897
     0.41953
     0.22704
     0.01315
     0.15218
     0.00246
     0.39815
     0.04523
    -0.10449
    -0.06171
     0.19495
     0.31259
     0.21634
    -0.13657
     0.21634
     0.18426
     0.17357
     0.19495
     0.18426
     0.09871
    -0.04032
     0.14148
     0.53717
     0.49439
     0.15218
     0.07732
     0.06662
     0.31259
     0.28051
     0.06662
     0.21634
     0.32329
     0.33398
     0.29120
     0.23773
     0.23773
    -0.07240
     0.18426
     0.29120
     0.53717
     0.32329
     0.05593
     0.30190
     0.24843
     0.31259
     0.20565
     0.28051
     0.31259
     0.54786
     0.39815
     0.33398
     0.25912
     0.26981
     0.38745
     0.60134
     0.53717
     0.34467
     0.23773
     0.49439
     0.68689
     0.47300
     0.19495
     0.18426
     0.32329
     0.24843
     0.74036
     0.44092
     0.10940
     0.10940
     0.36606
     0.08801
     0.52648
     0.41953
     0.02385
     0.10940
     0.19495
     0.29120
     0.28051
    -0.07240
     0.03454
     0.21634
     0.44092
     0.34467
     0.19495
     0.05593
    -0.01893
    -0.15796
     0.17357
     0.68689
     0.06662
    -0.02963
     0.08801
     0.36606
     0.52648
     0.01315
     0.10940
     0.05593
     0.32329
     0.23773
     0.26981
     0.32329
    -0.00824
    -0.00824
     0.02385
     0.50509
     0.30190
     0.03454
    -0.01893
     0.10940
     0.13079
     0.10940
    -0.01893
     0.24843
     0.03454
     0.18426
     0.17357
     0.32329
     0.23773
    -0.04032
     0.04523
     0.29120
     0.33398
     0.07732
     0.20565
     0.38745
     0.32329
     0.33398
     0.23773
     0.22704
     0.50509
     0.53717
     0.44092
     0.34467
     0.46231
     0.07732
     0.07732
     0.37676
     0.22704
    -0.43601
    -0.47878
    -1.00280
    -1.04558
    -1.12044
    -1.71932
    -1.05627
    -1.64446
    -2.33959
     0.77244
     2.25895
     1.58521
     1.67076
     3.08240
     4.50474
     5.37098
     4.01281
     1.29646
     1.30716
     3.27490
     4.53682
     4.40849
     2.52630
     1.51035
     0.76175
     0.52648
     0.00246
    -1.22738
    -2.09362
    -2.92777
    -3.01332
    -2.97055
    -2.50000
    -2.41445
    -1.98667
    -1.52682
    -0.81031
    -0.48948
    -0.29698
    -0.01893
     0.00246
     0.38745
     0.34467
     0.49439
     0.60134
     0.20565
     0.07732
     0.62272
     0.77244
     0.41953
     0.32329
     0.37676
     0.44092
     0.46231
     0.33398
     0.38745
     0.39815
     0.41953
     0.50509
     0.38745
     0.57995
     0.38745
    -0.16865
     0.52648
     0.57995
     0.34467
     0.31259
     0.18426
     0.21634
     0.15218
     0.06662
     0.18426
     0.33398
     0.41953
     0.19495
     0.02385
     0.09871
     0.24843
    -0.01893
     0.32329
     0.26981
     0.23773
     0.00246
     0.28051
     0.29120
     0.19495
     0.14148
    -0.13657
     0.23773
     0.03454
     0.31259
     0.31259
     0.18426
     0.03454
    -0.01893
    -0.02963
     0.46231
     0.32329
    -0.08310
     0.05593
     0.15218
     0.25912
     0.08801
     0.21634
     0.02385
     0.10940
     0.26981
     0.22704
     0.23773
     0.30190
     0.14148
    -0.22212
     0.34467
     0.31259
     0.12009
     0.28051
     0.26981
     0.08801
     0.18426
     0.26981
     0.18426
     0.09871
     0.14148
     0.02385
    -0.01893
     0.33398
     0.07732
    -0.17934
    -0.08310
     0.35537
     0.37676
     0.08801
     0.13079
     0.01315
    -0.07240
    -0.01893
     0.05593
     0.16287
     0.29120
    -0.08310
     0.12009
     0.07732
     0.22704
    -0.05101
     0.14148
     0.26981
     0.22704
    -0.01893
     0.15218
     0.01315
     0.13079
     0.06662
    -0.10449
     0.13079
     0.18426
    -0.02963
    -0.51087
    -0.60712
    -0.29698
    -0.97072
    -1.55890
    -1.16322
    -1.19530
    -1.32363
    -0.58573
    -1.47335
    -0.51087
     0.30190
     0.50509
     0.80453
     1.89534
     4.19461
     5.18917
     4.53682
     2.88991
     1.84187
     2.87921
     4.80418
     4.95390
     3.33907
     1.95951
     1.38202
     0.81522
     0.44092
    -0.11518
    -0.78892
    -1.52682
    -2.58555
    -3.06680
    -3.21651
    -3.22721
    -2.79944
    -3.05610
    -2.36097
    -1.44127
    -1.35571
    -0.76753
    -0.54295
    -0.27559
    -0.14726
     0.05593
     0.14148
     0.30190
     0.15218
     0.23773
     0.15218
     0.09871
     0.17357
     0.00246
    -0.22212
     0.06662
     0.00246
     0.10940
     0.18426
    -0.04032
    -0.26490
    -0.32906
    -0.42531
     0.06662
     0.05593
     0.03454
    -0.00824
    -0.23282
     0.12009
     0.19495
     0.01315
     0.19495
     0.15218
    -0.07240
     0.30190
     0.29120
     0.38745
     0.24843
    -0.05101
     0.21634
     0.66550
     0.47300
     0.26981
     0.00246
     0.23773
     0.33398
     0.04523
     0.49439
     0.21634
     0.13079
    -0.10449
     0.45162
     0.34467
     0.29120
    -0.05101
    -0.04032
     0.15218
     0.09871
     0.07732
    -0.19004
     0.01315
    -0.02963
    -0.27559
     0.00246
     0.29120
    -0.00824
    -0.36115
    -0.19004
    -0.04032
     0.06662
    -0.11518
     0.06662
    -0.06171
     0.12009
     0.26981
     0.14148
     0.30190
     0.25912
     0.10940
    -0.00824
     0.50509
     0.52648
     0.18426
     0.62272
     0.54786
     0.44092
     0.47300
     0.35537
     0.53717
     0.47300
     0.56925
     0.50509
     0.31259
     0.40884
     0.28051
     0.34467
     0.55856
     0.46231
     0.32329
     0.56925
     0.55856
     0.40884
     0.37676
     0.18426
     0.39815
     0.54786
     0.94355
     0.56925
     0.38745
     0.37676
     0.75106
     0.60134
     0.61203
     0.80453
     0.40884
     0.32329
     0.52648
     0.72967
     0.76175
    -0.02963
    -0.27559
     0.01315
     0.23773
     0.20565
     0.01315
    -0.52156
    -0.30768
     0.03454
     0.68689
     1.25369
     0.48370
    -0.47878
     1.22160
     1.67076
     1.12535
     0.63342
     0.54786
     0.91147
     1.45688
     1.00772
     0.87939
     0.55856
     0.52648
    -0.16865
    -0.48948
     0.07732
    -0.16865
    -0.87447
    -0.59642
    -0.79961
    -0.58573
    -0.97072
    -0.93864
    -0.53226
    -0.35045
    -0.01893
     0.10940
     0.02385
     0.25912
     0.28051
     0.16287
     0.74036
     0.83661
     0.38745
     0.45162
     0.64411
     0.83661
     0.59064
     0.56925
     0.61203
     0.70828
     0.60134
     0.55856
     0.55856
     0.28051
     0.16287
     0.18426
     0.34467
     0.39815
     0.13079
     0.04523
     0.32329
     0.28051
     0.21634
     0.00246
    -0.15796
     0.01315
     0.21634
     0.51578
     0.07732
    -0.16865
     0.13079
    -0.02963
     0.32329
     0.53717
     0.14148
    -0.21143
     0.12009
     0.14148
     0.35537
     0.17357
    -0.01893
     0.02385
     0.26981
     0.49439
     0.49439
     0.15218
     0.17357
     0.08801
    -0.14726
     0.45162
     0.71897
     0.12009
     0.02385
     0.17357
     0.52648
     0.59064
     0.34467
    -0.00824
     0.13079
     0.45162
     0.45162
     0.30190
     0.25912
     0.20565
     0.02385
     0.19495
     0.67620
     0.46231
     0.00246
     0.09871
     0.24843
     0.26981
     0.17357
     0.07732
     0.02385
     0.33398
     0.44092
     0.21634
     0.18426
     0.22704
     0.13079
    -0.02963
     0.48370
     0.44092
     0.05593
     0.19495
     0.31259
     0.23773
     0.23773
     0.19495
     0.38745
     0.22704
     0.43023
     0.20565
     0.18426
     0.04523
     0.14148
     0.08801
     0.49439
     0.25912
     0.15218
     0.20565
     0.31259
     0.16287
     0.35537
    -0.11518
     0.09871
     0.01315
     0.47300
     0.23773
     0.31259
     0.03454
     0.26981
    -0.01893
     0.60134
     0.40884
     0.05593
     0.10940
     0.21634
     0.53717
     0.44092
     0.32329
    -0.04032
    -0.01893
     0.15218
     0.34467
    -0.02963
    -0.60712
    -1.01350
    -1.27016
    -0.92794
    -0.89586
    -1.23808
    -1.65515
    -1.32363
    -1.06697
    -1.69793
    -1.40918
    -0.94933
    -0.68198
    -1.07766
    -0.76753
    -0.11518
     0.13079
     0.38745
     0.09871
     0.31259
     0.94355
     1.16813
     0.65481
     0.80453
     1.09327
     1.10397
     0.93286
     0.77244
     0.84730
     0.91147
     0.62272
     0.63342
     0.97564
     0.84730
     0.75106
     0.57995
     1.01841
     1.15744
     0.76175
     0.84730
     0.68689
     0.94355
     0.71897
     0.70828
     0.62272
     0.65481
     0.77244
     0.47300
     0.56925
     0.28051
     0.10940
     0.07732
     0.37676
     0.55856
     0.21634
     0.03454
     0.18426
     0.44092
     0.38745
     0.15218
     0.09871
     0.09871
     0.25912
     0.35537
     0.49439
     0.22704
     0.36606
     0.21634
     0.44092
     0.54786
     0.46231
     0.17357
     0.53717
     0.21634
     0.41953
     0.30190
     0.37676
     0.22704
     0.49439
     0.69758
     0.51578
     0.43023
     0.25912
     0.08801
    -0.06171
     0.77244
     0.54786
     0.43023
     0.32329
     0.24843
     0.38745
     0.38745
     0.38745
     0.59064
     0.22704
     0.37676
     0.35537
     0.37676
     0.25912
     0.40884
     0.08801
     0.43023
     0.48370
     0.49439
     0.36606
     0.41953
     0.21634
     0.03454
     0.30190
     0.38745
     0.32329
     0.51578
     0.29120
     0.25912
     0.48370
     0.46231
     0.21634
     0.29120
     0.60134
     0.40884
     0.36606
     0.37676
     0.45162
     0.41953
     0.16287
     0.35537
     0.67620
     0.45162
     0.50509
     0.46231
     0.19495
     0.35537
     0.32329
     0.12009
     0.59064
     0.28051
     0.15218
     0.43023
     0.52648
     0.68689
     0.23773
     0.14148
     0.36606
     0.30190
     0.37676
     0.41953
     0.53717
     0.35537
     0.44092
     0.22704
     0.76175
     0.67620
     0.37676
     0.35537
     0.32329
     0.25912
     0.55856
     0.25912
     0.31259
     0.15218
     0.22704
     0.20565
     0.00246
    -0.09379
    -0.42531
    -0.86378
    -0.96003
    -0.73545
    -1.14183
    -0.69267
    -0.27559
    -0.10449
     0.33398
     1.01841
     1.31785
     2.23756
     2.29103
     1.34993
     1.71354
    -0.37184
    -0.61781
     0.77244
     3.41393
     4.24808
     1.92742
     0.64411
     0.23773
    -0.55364
    -1.00280
    -1.09905
    -1.22738
    -0.97072
    -1.24877
    -1.70862
    -1.77279
    -0.83169
    -0.93864
    -1.01350
    -1.24877
    -0.85308
    -0.93864
    -0.72475
    -0.21143
    -0.24351
     0.16287
     0.47300
     0.18426
     0.36606
     0.83661
     0.71897
     0.60134
     0.60134
     0.66550
     0.74036
     0.46231
     0.90078
     0.67620
     0.43023
     0.57995
     0.51578
     0.62272
     0.38745
     0.12009
     0.04523
     0.38745
     0.35537
     0.07732
     0.17357
     0.18426
     0.26981
    -0.21143
     0.07732
     0.37676
     0.03454
    -0.06171
    -0.05101
    -0.08310
    -0.08310
    -0.23282
    -0.05101
    -0.17934
    -0.10449
    -0.25420
    -0.04032
    -0.01893
    -0.12587
    -0.17934
    -0.37184
    -0.05101
    -0.06171
    -0.36115
    -0.01893
    -0.06171
    -0.12587
    -0.31837
     0.01315
     0.13079
     0.04523
    -0.15796
    -0.19004
    -0.15796
    -0.12587
     0.02385
    -0.14726
     0.08801
    -0.10449
    -0.15796
     0.06662
     0.36606
    -0.01893
    -0.22212
    -0.21143
     0.03454
     0.28051
     0.32329
     0.13079
    -0.12587
    -0.01893
     0.24843
     0.12009
     0.26981
     0.21634
    -0.14726
     0.07732
     0.23773
    -0.00824
     0.09871
    -0.11518
    -0.17934
     0.19495
     0.30190
     0.25912
     0.00246
    -0.21143
     0.01315
    -0.27559
     0.10940
     0.05593
     0.04523
    -0.27559
     0.02385
     0.16287
     0.03454
    -0.12587
    -0.19004
    -0.16865
     0.14148
     0.14148
    -0.10449
    -0.21143
    -0.11518
    -0.20073
    -0.02963
     0.36606
     0.02385
    -0.38254
     0.05593
    -0.04032
    -0.12587
    -0.23282
    -0.52156
    -0.39323
    -0.31837
    -0.14726
    -0.38254
    -0.76753
    -0.64989
    -0.64989
    -1.06697
    -0.54295
    -0.71406
    -0.97072
    -0.71406
    -0.05101
    -0.21143
    -0.28629
    -0.66059
     0.56925
     1.21091
     1.70284
     2.97546
     4.05558
     5.52070
     4.86835
     1.94881
     0.92216
     0.24843
     3.14657
     6.07680
     6.21582
     0.97564
     0.86869
    -0.02963
    -1.05627
    -2.01876
    -2.05084
    -1.76210
    -3.49457
    -3.54804
    -2.68180
    -2.57486
    -2.92777
    -3.53734
    -3.68706
    -3.32346
    -2.51069
    -1.80487
    -1.23808
    -0.82100
    -0.69267
    -0.32906
     0.33398
     0.72967
     0.43023
     0.16287
     0.24843
     0.10940
     0.43023
     0.63342
     0.72967
     0.14148
     0.45162
     0.43023
     0.68689
     0.43023
     0.15218
    -0.01893
    -0.11518
     0.31259
     0.09871
    -0.05101
    -0.26490
    -0.22212
    -0.45740
    -0.04032
     0.32329
    -0.16865
    -0.45740
    -0.42531
    -0.31837
    -0.09379
    -0.53226
    -0.47878
    -0.31837
    -0.13657
    -0.08310
    -0.20073
    -0.28629
    -0.25420
    -0.36115
    -0.51087
    -0.08310
    -0.24351
    -0.39323
    -0.22212
    -0.09379
    -0.11518
    -0.52156
    -0.29698
    -0.16865
    -0.13657
     0.03454
    -0.30768
    -0.29698
    -0.36115
    -0.33976
    -0.29698
     0.08801
    -0.22212
    -0.58573
    -0.04032
    -0.02963
    -0.02963
    -0.40392
    -0.71406
    -0.28629
    -0.32906
     0.01315
    -0.09379
    -0.28629
    -0.45740
    -0.12587
    -0.51087
    -0.05101
    -0.05101
    -0.53226
    -0.52156
    -0.22212
    -0.30768
    -0.36115
    -0.51087
    -0.63920
    -0.42531
     0.04523
    -0.00824
    -0.11518
    -0.40392
    -0.51087
    -0.59642
    -0.05101
     0.14148
     0.03454
    -0.20073
    -0.09379
     0.05593
     0.33398
     0.04523
    -0.12587
    -0.08310
     0.08801
     0.37676
     0.14148
    -0.06171
    -0.12587
    -0.24351
    -0.15796
     0.33398
     0.31259
    -0.20073
    -0.14726
    -0.00824
    -0.21143
    -0.13657
    -0.22212
    -0.12587
    -0.19004
    -0.02963
     0.02385
    -0.06171
     0.01315
    -0.14726
    -0.43601
     0.18426
    -0.20073
    -0.66059
    -0.24351
    -0.33976
    -0.11518
    -0.32906
    -0.82100
    -0.70336
    -0.92794
    -0.79961
    -1.01350
    -1.20599
    -0.79961
    -0.45740
    -1.15252
    -0.17934
    -0.11518
    -0.16865
     2.03437
     2.76158
     2.68672
     4.37641
     3.06102
     1.73493
     3.03963
     3.87378
     3.44601
     2.72949
     1.95951
     1.34993
     1.59590
     1.14674
    -0.06171
    -0.70336
    -1.22738
    -1.86904
    -2.44653
    -2.87430
    -2.99194
    -3.28068
    -2.95985
    -2.71388
    -2.04015
    -1.55890
    -1.20599
    -1.02419
    -0.97072
    -0.57503
     0.13079
     0.32329
     0.00246
     0.20565
     0.04523
     0.37676
     0.48370
     0.40884
     0.36606
     0.14148
     0.29120
     0.13079
     0.46231
     0.19495
     0.29120
    -0.00824
     0.34467
     0.35537
     0.12009
     0.16287
     0.10940
     0.04523
     0.24843
    -0.04032
     0.00246
     0.20565
     0.03454
     0.02385
     0.00246
     0.24843
     0.20565
    -0.29698
     0.15218
     0.23773
    -0.01893
    -0.14726
     0.05593
     0.10940
    -0.02963
    -0.09379
     0.12009
     0.03454
     0.23773
     0.28051
     0.12009
    -0.06171
    -0.04032
    -0.24351
    -0.02963
     0.46231
     0.07732
    -0.02963
    -0.05101
     0.35537
     0.46231
     0.04523
    -0.08310
     0.06662
     0.21634
     0.14148
     0.20565
     0.22704
    -0.05101
     0.10940
     0.06662
     0.49439
     0.38745
     0.13079
     0.02385
     0.03454
     0.06662
    -0.01893
    -0.07240
     0.23773
    -0.01893
     0.23773
     0.22704
     0.28051
     0.26981
    -0.00824
    -0.44670
     0.25912
     0.26981
     0.19495
     0.02385
     0.05593
    -0.07240
     0.14148
     0.24843
     0.29120
     0.16287
     0.23773
    -0.01893
     0.09871
     0.26981
     0.20565
     0.09871
     0.09871
     0.41953
     0.24843
     0.16287
     0.23773
     0.21634
    -0.08310
     0.06662
     0.15218
     0.15218
     0.19495
     0.36606
    -0.19004
    -0.08310
     0.15218
    -0.05101
    -0.25420
    -0.12587
    -0.41462
    -0.51087
    -0.73545
    -1.05627
    -0.74614
    -1.45196
    -1.90112
    -1.55890
    -1.27016
    -1.54821
    -1.40918
    -0.55364
     0.14148
    -0.31837
    -0.36115
     0.30190
     0.18426
     0.02385
     0.02385
     0.54786
     0.87939
     0.97564
     0.70828
     1.10397
     0.26981
     0.35537
     0.28051
     0.34467
    -0.12587
    -0.27559
    -0.59642
    -0.46809
    -0.23282
    -0.57503
    -0.43601
    -0.27559
    -0.22212
    -0.05101
     0.14148
     0.18426
     0.35537
     0.31259
     0.16287
     0.37676
     0.37676
     0.28051
    -0.04032
     0.10940
     0.31259
     0.20565
    -0.02963
     0.26981
     0.09871
     0.01315
    -0.15796
     0.08801
     0.22704
    -0.02963
     0.04523
    -0.20073
    -0.06171
     0.02385
     0.04523
    -0.22212
     0.01315
    -0.05101
    -0.02963
     0.26981
     0.17357
    -0.09379
    -0.50017
    -0.16865
     0.07732
    -0.04032
     0.20565
     0.02385
    -0.11518
     0.00246
     0.17357
    -0.01893
     0.33398
     0.19495
    -0.13657
    -0.05101
     0.44092
     0.29120
     0.06662
     0.01315
     0.09871
     0.43023
     0.48370
     0.48370
     0.23773
    -0.08310
     0.33398
     0.02385
     0.38745
     0.48370
     0.10940
     0.00246
     0.21634
     0.50509
     0.30190
    -0.00824
     0.08801
     0.08801
     0.19495
     0.14148
     0.18426
     0.02385
     0.04523
    -0.05101
     0.16287
     0.40884
     0.25912
     0.30190
     0.14148
     0.09871
     0.06662
     0.07732
     0.07732
     0.08801
     0.24843
     0.33398
    -0.02963
     0.04523
    -0.12587
     0.31259
    -0.13657
     0.12009
     0.12009
    -0.11518
     0.13079
     0.06662
     0.08801
    -0.14726
    -0.31837
     0.14148
     0.38745
     0.29120
    -0.13657
    -0.00824
     0.01315
     0.13079
    -0.10449
     0.28051
     0.20565
     0.15218
     0.41953
     0.49439
     0.39815
     0.15218
    -0.07240
     0.00246
     0.30190
     0.37676
     0.39815
    -0.01893
    -0.47878
    -0.60712
    -0.58573
    -0.94933
    -0.87447
    -0.57503
    -1.21669
    -0.87447
     0.05593
     0.37676
    -0.10449
    -1.27016
    -1.60168
     0.80453
     1.08258
     2.68672
     1.43549
     1.31785
     0.52648
     0.31259
     0.47300
     0.99702
     0.64411
     1.05050
     0.43023
     0.28051
    -0.28629
    -1.02419
    -1.02419
    -0.88517
    -1.12044
    -1.31294
    -1.35571
    -1.28085
    -0.94933
    -1.06697
    -0.40392
    -0.23282
    -0.26490
    -0.05101
    -0.05101
     0.09871
     0.35537
     0.31259
     0.23773
     0.37676
     0.57995
     0.35537
     0.29120
     0.33398
     0.40884
     0.20565
     0.24843
     0.23773
    -0.04032
    -0.07240
     0.16287
     0.23773
     0.07732
    -0.20073
    -0.00824
     0.32329
     0.17357
     0.26981
    -0.15796
    -0.14726
     0.04523
     0.22704
     0.26981
     0.45162
     0.03454
    -0.01893
     0.14148
     0.43023
     0.37676
    -0.05101
    -0.02963
     0.03454
     0.33398
     0.37676
     0.10940
     0.03454
    -0.33976
     0.03454
    -0.01893
     0.67620
     0.06662
    -0.38254
    -0.36115
     0.09871
     0.23773
    -0.14726
    -0.20073
    -0.22212
    -0.08310
     0.18426
     0.12009
    -0.10449
    -0.27559
     0.00246
    -0.32906
     0.19495
     0.21634
    -0.20073
    -0.12587
    -0.10449
     0.12009
     0.21634
    -0.08310
    -0.10449
     0.01315
     0.03454
     0.15218
    -0.02963
    -0.07240
    -0.02963
    -0.30768
    -0.04032
     0.44092
     0.15218
    -0.11518
    -0.06171
     0.00246
     0.03454
    -0.14726
    -0.38254
    -0.09379
    -0.02963
     0.20565
     0.14148
     0.00246
    -0.12587
    -0.26490
    -0.02963
     0.29120
     0.05593
    -0.31837
    -0.02963
     0.09871
     0.05593
     0.02385
    -0.14726
     0.06662
     0.30190
     0.36606
     0.08801
    -0.07240
    -0.19004
    -0.13657
    -0.12587
     0.47300
     0.12009
    -0.33976
    -0.31837
     0.04523
     0.07732
    -0.00824
    -0.31837
    -0.43601
    -0.40392
    -0.09379
    -0.29698
    -0.11518
    -0.76753
    -0.60712
    -0.37184
     0.12009
     0.36606
    -0.06171
    -0.28629
     0.50509
     0.90078
     1.02911
     0.99702
     1.40341
     2.87921
     5.49931
     5.28542
     3.27490
     1.74562
     1.17883
     2.67602
     8.55787
     6.93234
     1.08258
     3.52087
     2.53700
     0.21634
    -1.82626
    -1.70862
    -1.37710
    -2.67111
    -2.45722
    -1.85834
    -1.93320
    -3.52665
    -4.80996
    -4.54260
    -4.60677
    -3.54804
    -2.75666
    -2.23264
    -1.50543
    -0.83169
    -0.13657
    -0.00824
     0.25912
     0.71897
     0.79383
     1.06119
     0.78314
     0.79383
     0.86869
     0.85800
     0.47300
     0.81522
     0.68689
     0.28051
     0.19495
     0.37676
     0.32329
     0.35537
    -0.02963
     0.24843
     0.14148
     0.28051
     0.21634
     0.02385
    -0.11518
     0.01315
    -0.04032
    -0.00824
     0.19495
     0.03454
    -0.06171
     0.02385
     0.16287
     0.06662
     0.06662
    -0.06171
    -0.00824
    -0.13657
     0.21634
     0.07732
    -0.05101
    -0.05101
     0.03454
     0.13079
     0.44092
     0.35537
    -0.14726
     0.10940
    -0.04032
     0.06662
     0.31259
    -0.06171
    -0.10449
     0.05593
     0.76175
     0.65481
     0.62272
     0.21634
     0.26981
    -0.20073
     0.33398
     0.49439
     0.47300
     0.21634
     0.26981
     0.34467
     0.26981
     0.06662
     0.06662
    -0.08310
    -0.09379
    -0.12587
    -0.05101
    -0.16865
    -0.32906
    -0.56434
    -0.35045
     0.10940
    -0.17934
    -0.17934
    -0.16865
    -0.20073
    -0.45740
    -0.44670
    -0.21143
    -0.05101
    -0.22212
    -0.21143
    -0.28629
     0.02385
    -0.17934
    -0.25420
    -0.31837
     0.03454
    -0.09379
    -0.26490
    -0.12587
    -0.04032
    -0.04032
    -0.19004
    -0.22212
    -0.27559
     0.30190
     0.01315
     0.04523
    -0.31837
    -0.21143
    -0.27559
    -0.30768
     0.02385
    -0.07240
    -0.13657
    -0.26490
    -0.05101
     0.06662
     0.04523
    -0.10449
    -0.32906
    -0.27559
    -0.06171
    -0.15796
    -0.08310
    -0.06171
    -0.21143
    -0.44670
    -0.15796
     0.06662
    -0.25420
    -0.33976
    -0.28629
    -0.44670
    -0.58573
    -0.51087
    -0.48948
    -0.36115
     0.13079
     0.18426
     0.50509
     0.23773
    -0.28629
    -0.87447
    -0.13657
     0.31259
     1.15744
     1.23230
     2.97546
     4.00211
     1.74562
     0.22704
     3.05032
     5.59556
     7.33872
     5.88430
     0.13079
     1.09327
     5.54208
     5.32820
     1.89534
    -1.52682
    -1.40918
    -2.04015
    -0.91725
    -0.25420
    -1.08836
    -2.59625
    -3.72984
    -4.26455
    -4.72441
    -4.55330
    -4.13622
    -3.39832
    -2.60694
    -1.69793
    -1.43057
    -0.51087
    -0.39323
    -0.14726
     0.26981
     0.29120
     0.46231
     0.33398
     0.19495
     0.40884
     0.44092
     0.33398
     0.48370
     0.29120
     0.14148
     0.14148
    -0.06171
     0.40884
     0.36606
     0.03454
     0.13079
     0.09871
     0.29120
     0.04523
     0.03454
     0.04523
     0.06662
    -0.04032
     0.02385
     0.06662
     0.03454
    -0.12587
    -0.29698
    -0.10449
     0.00246
     0.08801
    -0.06171
     0.05593
    -0.15796
    -0.31837
    -0.11518
    -0.17934
     0.10940
     0.07732
    -0.12587
    -0.20073
     0.03454
     0.00246
     0.14148
    -0.36115
     0.04523
    -0.07240
    -0.27559
    -0.00824
     0.16287
    -0.11518
    -0.38254
    -0.13657
     0.17357
     0.19495
     0.00246
    -0.19004
    -0.24351
    -0.09379
     0.01315
    -0.30768
     0.10940
    -0.09379
    -0.06171
     0.18426
     0.00246
     0.06662
    -0.19004
    -0.42531
    -0.14726
     0.09871
     0.12009
    -0.19004
    -0.13657
    -0.20073
    -0.08310
     0.08801
    -0.00824
     0.20565
    -0.09379
    -0.23282
    -0.04032
     0.09871
    -0.01893
    -0.37184
    -0.05101
    -0.11518
     0.07732
     0.09871
    -0.10449
    -0.15796
    -0.31837
    -0.26490
    -0.28629
     0.20565
    -0.14726
    -0.32906
    -0.26490
     0.10940
     0.01315
    -0.12587
    -0.22212
    -0.11518
     0.01315
    -0.01893
    -0.07240
    -0.08310
    -0.17934
    -0.06171
    -0.36115
     0.18426
    -0.08310
    -0.09379
    -0.01893
    -0.19004
    -0.22212
    -0.39323
    -0.54295
    -0.08310
    -0.04032
     0.18426
     0.10940
    -0.54295
    -0.88517
    -0.64989
    -0.76753
    -0.33976
    -0.53226
    -0.94933
     1.24299
     1.38202
     0.52648
     1.63868
     3.44601
     3.84170
     3.33907
     0.09871
     0.38745
     1.97020
     4.33363
     4.66515
     2.64394
     2.69741
     2.74019
     0.09871
    -2.46792
    -1.13113
     0.48370
    -0.08310
    -0.96003
    -1.63376
    -2.06153
    -1.99737
    -2.24334
    -2.29681
    -2.11501
    -1.66585
    -1.19530
    -0.76753
    -0.15796
    -0.29698
    -0.40392
    -0.10449
     0.01315
     0.36606
     0.00246
    -0.10449
     0.08801
     0.35537
     0.34467
     0.19495
     0.00246
     0.10940
    -0.06171
    -0.07240
     0.16287
     0.26981
    -0.12587
    -0.10449
     0.01315
     0.14148
     0.04523
    -0.24351
    -0.09379
    -0.02963
     0.05593
     0.01315
    -0.24351
    -0.20073
    -0.26490
    -0.14726
    -0.07240
     0.15218
    -0.12587
    -0.27559
    -0.10449
     0.13079
    -0.08310
    -0.37184
    -0.36115
     0.16287
     0.07732
     0.00246
    -0.23282
    -0.15796
     0.09871
    -0.19004
    -0.05101
     0.08801
    -0.05101
    -0.33976
     0.05593
     0.08801
    -0.08310
    -0.28629
    -0.15796
    -0.00824
     0.02385
     0.19495
    -0.19004
    -0.25420
    -0.25420
    -0.17934
    -0.26490
     0.22704
    -0.06171
    -0.47878
    -0.09379
     0.01315
     0.35537
    -0.12587
    -0.38254
    -0.33976
    -0.27559
     0.22704
     0.02385
     0.05593
    -0.39323
    -0.08310
    -0.07240
     0.19495
     0.34467
    -0.12587
    -0.20073
    -0.02963
     0.21634
     0.08801
    -0.15796
    -0.07240
    -0.10449
     0.06662
     0.40884
     0.01315
    -0.11518
    -0.16865
    -0.26490
     0.04523
     0.21634
    -0.08310
    -0.35045
     0.05593
     0.18426
     0.24843
     0.16287
    -0.00824
    -0.00824
     0.10940
     0.05593
     0.07732
     0.01315
    -0.29698
    -0.20073
     0.13079
     0.41953
     0.24843
    -0.19004
    -0.47878
    -1.04558
    -1.16322
    -1.36641
    -1.34502
    -1.25947
    -1.25947
     0.66550
    -0.50017
    -1.39849
     0.01315
     1.09327
     2.18409
     3.36046
     0.86869
    -0.55364
     1.46757
     5.53139
     5.51000
     4.23738
     3.87378
     3.69198
     4.53682
     0.22704
    -1.64446
    -1.07766
     0.52648
     0.76175
     0.64411
    -0.32906
    -1.32363
    -2.88499
    -3.12027
    -3.32346
    -2.78874
    -2.41445
    -1.98667
    -1.70862
    -1.17391
    -0.36115
     0.06662
     0.19495
     0.40884
     0.29120
     0.16287
     0.39815
     0.79383
     0.61203
     0.22704
     0.24843
     0.14148
     0.34467
     0.06662
     0.03454
    -0.11518
     0.12009
     0.37676
     0.21634
     0.05593
    -0.12587
    -0.26490
    -0.53226
     0.21634
     0.02385
    -0.25420
    -0.22212
    -0.32906
    -0.09379
    -0.16865
    -0.06171
    -0.08310
    -0.28629
    -0.10449
    -0.27559
    -0.08310
    -0.19004
    -0.17934
    -0.44670
    -0.08310
     0.08801
    -0.00824
    -0.06171
    -0.10449
    -0.12587
    -0.15796
    -0.16865
    -0.20073
    -0.10449
     0.07732
     0.08801
    -0.23282
    -0.02963
    -0.07240
    -0.13657
     0.08801
     0.13079
    -0.06171
    -0.23282
    -0.19004
     0.09871
     0.07732
    -0.07240
    -0.17934
    -0.02963
     0.08801
     0.20565
     0.07732
    -0.23282
    -0.15796
    -0.31837
    -0.08310
     0.29120
     0.13079
    -0.25420
    -0.15796
    -0.01893
     0.05593
     0.17357
    -0.05101
    -0.17934
    -0.20073
     0.15218
     0.23773
     0.00246
    -0.06171
     0.01315
    -0.45740
     0.40884
     0.34467
    -0.02963
     0.02385
    -0.13657
     0.02385
     0.19495
    -0.05101
    -0.00824
     0.13079
     0.13079
     0.09871
     0.02385
     0.09871
     0.18426
    -0.33976
    -0.06171
     0.35537
    -0.08310
    -0.19004
     0.12009
     0.05593
     0.18426
     0.33398
     0.17357
    -0.32906
    -0.35045
    -0.48948
    -1.04558
    -0.92794
    -1.10975
    -0.93864
     0.47300
    -0.19004
    -0.56434
     0.61203
     0.79383
     1.74562
     2.22686
     0.66550
    -0.62850
     0.96494
     4.44058
     4.02350
     4.11975
     3.33907
     3.22143
     3.52087
    -0.00824
    -1.91182
    -0.93864
    -0.60712
     0.68689
     0.79383
    -0.23282
    -1.47335
    -2.50000
    -2.83152
    -2.79944
    -2.46792
    -2.15778
    -1.90112
    -1.39849
    -0.86378
    -0.66059
    -0.02963
     0.36606
     0.51578
     0.24843
     0.57995
     0.54786
     0.48370
     0.32329
     0.26981
     0.29120
     0.37676
     0.25912
     0.05593
     0.19495
     0.07732
    -0.24351
     0.01315
     0.12009
    -0.19004
    -0.11518
    -0.21143
    -0.32906
    -0.21143
    -0.23282
    -0.32906
    -0.16865
    -0.17934
    -0.28629
    -0.24351
    -0.23282
    -0.21143
    -0.22212
    -0.48948
    -0.07240
    -0.15796
    -0.50017
    -0.37184
    -0.21143
    -0.23282
    -0.24351
    -0.40392
    -0.13657
    -0.36115
    -0.27559
    -0.30768
    -0.62850
    -0.54295
    -0.41462
    -0.59642
    -0.40392
    -0.30768
    -0.79961
    -0.47878
    -0.52156
    -0.58573
    -0.68198
    -0.90655
    -0.75683
    -0.54295
    -0.62850
    -0.87447
    -0.79961
    -0.69267
    -0.50017
    -0.87447
    -0.61781
    -0.51087
    -0.81031
    -0.56434
    -0.50017
    -0.50017
    -0.56434
    -0.57503
    -0.42531
    -0.19004
    -0.32906
    -0.08310
    -0.27559
    -0.17934
    -0.16865
    -0.20073
    -0.37184
     0.09871
    -0.00824
    -0.10449
     0.10940
     0.09871
     0.02385
    -0.05101
    -0.06171
     0.07732
     0.01315
     0.05593
    -0.16865
     0.01315
    -0.06171
     0.10940
    -0.23282
     0.17357
     0.19495
    -0.01893
     0.12009
     0.10940
     0.07732
    -0.07240
    -0.22212
     0.09871
     0.18426
     0.16287
    -0.05101
    -0.13657
    -0.12587
    -0.04032
    -0.45740
    -0.63920
    -0.64989
    -1.23808
    -1.35571
    -1.52682
    -1.66585
    -1.62307
    -2.30750
    -1.04558
    -2.47861
    -2.43583
    -1.10975
     0.12009
    -0.01893
     0.24843
     1.39271
     2.80435
     2.64394
     1.98090
     3.01824
     3.55295
     2.96477
     3.37115
     3.24282
     2.99685
     2.35519
     2.18409
     1.36063
     0.65481
     0.30190
    -0.29698
    -0.76753
    -1.46266
    -1.58029
    -2.04015
    -2.39306
    -1.94390
    -1.56960
    -1.28085
    -1.13113
    -1.02419
    -0.48948
    -0.17934
     0.09871
    -0.01893
     0.07732
     0.18426
     0.18426
     0.18426
     0.68689
     0.39815
     0.08801
     0.49439
     0.53717
     0.54786
     0.24843
     0.15218
     0.20565
     0.33398
     0.59064
     0.08801
     0.02385
     0.04523
     0.20565
     0.15218
     0.36606
     0.52648
    -0.19004
     0.13079
     0.29120
     0.44092
     0.00246
    -0.02963
     0.06662
     0.08801
     0.64411
     0.37676
     0.21634
     0.17357
     0.00246
     0.26981
     0.39815
     0.60134
    -0.10449
     0.02385
     0.37676
     0.39815
     0.20565
    -0.33976
    -0.08310
     0.10940
     0.34467
     0.43023
     0.06662
    -0.17934
    -0.08310
    -0.01893
     0.03454
     0.15218
     0.14148
    -0.27559
     0.14148
     0.10940
     0.26981
    -0.00824
    -0.16865
     0.28051
     0.12009
     0.33398
     0.16287
    -0.16865
     0.01315
     0.55856
     0.17357
     0.50509
     0.33398
    -0.10449
     0.13079
     0.18426
     0.26981
     0.17357
    -0.10449
    -0.10449
     0.05593
     0.28051
    -0.00824
    -0.22212
    -0.21143
    -0.38254
    -0.46809
    -0.26490
    -0.04032
    -0.41462
    -0.32906
    -0.08310
     0.09871
     0.02385
    -0.14726
    -0.22212
    -0.14726
     0.07732
     0.10940
    -0.08310
    -0.09379
    -0.23282
    -0.04032
    -0.04032
     0.15218
    -0.05101
    -0.17934
    -0.11518
     0.00246
    -0.00824
    -0.38254
    -0.51087
    -0.36115
    -0.07240
    -0.08310
    -0.27559
    -0.29698
    -0.45740
    -0.27559
    -0.22212
    -0.17934
    -0.43601
    -0.77822
    -0.78892
    -0.77822
    -0.92794
    -0.56434
    -0.55364
    -0.37184
    -0.17934
    -0.28629
    -0.31837
    -0.98141
    -1.25947
    -0.20073
     1.05050
     3.56365
     2.60116
     0.13079
    -0.33976
    -0.14726
    -0.20073
    -0.42531
    -0.01893
     0.86869
     1.03980
     0.59064
    -0.39323
    -0.85308
    -1.41988
    -1.78348
    -1.65515
    -1.35571
    -1.06697
    -1.12044
    -1.12044
    -0.85308
    -0.53226
    -0.50017
    -0.50017
    -0.36115
    -0.36115
     0.06662
     0.03454
     0.10940
     0.09871
    -0.21143
    -0.25420
    -0.05101
     0.23773
     0.06662
    -0.16865
     0.03454
    -0.02963
     0.08801
     0.07732
    -0.12587
     0.17357
     0.01315
     0.01315
     0.13079
     0.06662
    -0.02963
    -0.13657
    -0.04032
     0.41953
     0.50509
    -0.01893
    -0.00824
     0.08801
     0.41953
     0.24843
     0.05593
     0.14148
     0.26981
     0.29120
     0.24843
     0.33398
     0.15218
     0.24843
     0.08801
     0.13079
     0.54786
     0.08801
    -0.01893
     0.08801
     0.38745
     0.35537
    -0.10449
    -0.00824
     0.26981
     0.47300
     0.38745
     0.23773
     0.03454
    -0.06171
    -0.13657
     0.18426
     0.43023
     0.22704
    -0.25420
     0.13079
     0.30190
     0.16287
    -0.09379
    -0.01893
    -0.21143
     0.12009
     0.04523
     0.15218
    -0.19004
    -0.15796
    -0.28629
    -0.02963
     0.16287
     0.28051
    -0.00824
     0.00246
    -0.04032
     0.04523
     0.18426
     0.03454
     0.09871
     0.05593
     0.32329
     0.44092
     0.45162
     0.25912
    -0.09379
    -0.15796
     0.15218
     0.47300
     0.00246
     0.18426
    -0.13657
    -0.07240
     0.03454
    -0.13657
    -0.14726
    -0.24351
     0.02385
    -0.01893
    -0.23282
    -0.13657
    -0.35045
    -0.39323
    -0.17934
     0.01315
    -0.12587
    -0.19004
     0.00246
     0.14148
    -0.05101
    -0.11518
     0.00246
    -0.12587
    -0.08310
    -0.05101
    -0.22212
    -0.15796
    -0.27559
    -0.40392
    -0.47878
    -0.06171
    -0.45740
    -0.77822
    -0.81031
    -0.92794
    -0.71406
    -0.50017
    -0.07240
     0.66550
     1.78840
     2.70811
    -0.10449
    -2.51069
    -0.48948
     0.94355
     1.09327
     2.03437
     2.32311
     3.12518
     2.52630
     0.34467
     0.28051
     0.34467
     0.01315
     0.26981
     0.00246
    -0.05101
     0.07732
    -0.11518
    -0.46809
    -1.03489
    -1.41988
    -1.73001
    -1.41988
    -1.46266
    -1.51613
    -1.60168
    -1.64446
    -1.25947
    -1.34502
    -1.14183
    -0.69267
    -0.62850
    -0.44670
    -0.37184
    -0.21143
    -0.19004
    -0.28629
    -0.15796
     0.13079
     0.18426
     0.14148
    -0.12587
     0.03454
     0.12009
     0.04523
    -0.04032
     0.17357
     0.00246
     0.04523
    -0.15796
    -0.11518
    -0.13657
    -0.01893
    -0.25420
     0.02385
    -0.04032
    -0.17934
    -0.04032
    -0.15796
    -0.13657
    -0.21143
    -0.32906
    -0.10449
    -0.13657
    -0.11518
    -0.30768
    -0.12587
    -0.28629
    -0.23282
    -0.32906
     0.00246
     0.02385
    -0.45740
    -0.05101
    -0.26490
    -0.20073
    -0.23282
    -0.21143
    -0.19004
    -0.11518
     0.13079
    -0.15796
    -0.16865
    -0.10449
    -0.19004
