# Supplementary material for: Software algorithm and hardware design for real-time implementation of new spectral estimator
Source: Biomed Eng Online. 2014 May 9;13:61. doi: 10.1186/1475-925X-13-61 (PMC4057578; doi:10.1186/1475-925X-13-61)
Supplement: Additional file 2 — txtfiles.zip. [file 1475-925X-13-61-S2.zip › FILE179.TXT]

    -0.81534
    -1.17806
    -1.04895
    -0.46491
    -0.12678
    -0.02227
    -0.16367
    -0.11449
    -0.15138
    -0.12678
     0.12528
     0.43881
     0.16831
    -0.07145
    -0.21900
    -0.05916
    -0.19441
    -0.13908
    -0.21900
    -0.20056
    -0.24974
    -0.08375
    -0.53254
    -0.56328
    -0.64320
    -0.47721
    -0.28663
    -0.25589
    -0.28663
    -0.40344
    -0.10219
    -0.03457
    -0.07145
    -0.12064
    -0.32351
    -0.16367
     0.09454
     0.21134
    -0.08990
    -0.11449
    -0.07760
     0.01462
    -0.03457
     0.04535
     0.12528
    -0.19441
    -0.06531
     0.02076
    -0.02227
    -0.10834
    -0.37270
    -0.53254
    -0.32966
    -0.10219
    -0.23130
    -0.27433
    -0.34811
    -0.34811
    -0.10219
     0.48800
     0.96752
     0.72776
     0.83842
     0.91834
     1.15196
     1.31795
     1.24418
     1.29336
     1.18885
     1.45320
     1.42861
     1.40402
     1.50853
     1.52083
     1.14581
     0.96138
     0.89375
     0.40807
     0.48800
     0.46340
     0.41422
     0.38963
     0.21749
    -0.05916
    -0.08990
     0.04535
     0.18061
     0.00232
    -0.08990
    -0.45877
    -0.51410
    -0.71697
    -0.49565
    -0.38499
    -0.68009
    -0.80304
    -0.64320
    -0.53869
    -0.60016
    -0.57557
    -0.53869
    -0.41573
    -0.40958
    -0.22515
    -0.21900
    -0.21285
    -0.23130
    -0.11449
     0.41422
     0.35889
     0.31586
     0.32815
     0.05150
    -0.31122
    -0.69238
    -0.56328
    -0.30507
    -0.17597
     0.00232
    -0.04071
    -0.35425
    -0.71083
    -0.50795
    -0.66164
    -0.69238
    -0.79075
    -0.71697
    -0.74771
    -0.79075
    -0.56328
    -0.59402
    -0.62476
    -1.06125
    -1.22109
    -1.20880
    -1.32561
    -1.09199
    -0.66779
    -0.43417
    -0.59402
    -0.70468
     0.16831
     0.32201
    -0.07145
     0.06995
    -0.83378
    -1.65144
    -1.41782
    -0.93829
    -0.34811
    -0.29892
     0.06380
     0.45111
     0.00847
    -0.25589
    -0.35425
    -0.52639
    -0.20056
     0.06380
     0.55562
     1.21344
     1.69911
     1.49009
     1.97576
     2.14790
     1.09048
     0.54333
     0.51259
    -0.31122
    -0.93215
    -2.49369
    -3.02240
    -1.11658
     2.67047
     6.65424
     5.37550
     0.55562
    -4.01219
    -4.25811
    -1.33175
     1.26877
     2.61514
     3.06392
     3.13155
     2.54136
     1.26877
     0.80153
     0.32815
    -0.29277
    -0.88296
    -0.53254
     0.00847
    -0.35425
    -0.78460
    -0.40344
    -0.53254
    -0.20056
    -0.15752
     0.09454
     0.33430
    -0.05916
     0.45111
     0.32815
     0.03921
    -0.02227
    -0.13293
     0.27282
     0.39578
     0.11298
     0.21134
     0.21134
     0.27282
     0.12528
     0.40807
     0.23594
     0.41422
     0.23594
     0.00847
     0.21134
     0.43267
     0.13757
     0.03306
     0.30356
     0.21749
    -0.07760
    -0.05301
    -0.04686
     0.02691
     0.14372
     0.05150
     0.14372
    -0.02842
    -0.02842
     0.04535
     0.08839
     0.08839
     0.05150
    -0.03457
     0.26053
     0.43267
     0.17446
     0.05765
    -0.04686
    -0.05301
    -0.07145
     0.13757
     0.11913
     0.11298
    -0.02842
    -0.01612
     0.00847
    -0.04071
    -0.34196
    -0.53254
    -0.44032
     0.22979
     0.48185
     0.35889
     0.06995
    -0.05301
    -0.07145
    -0.08375
    -0.21285
    -0.10834
    -0.36040
    -0.20056
     0.03921
     0.12528
     0.00847
    -0.46491
    -0.57557
    -0.50795
    -0.59402
    -0.55713
    -0.57557
    -0.55098
    -0.34811
    -0.44032
    -0.59402
    -0.54483
    -0.56943
    -0.46491
    -0.42803
    -0.24359
    -0.12678
     0.18675
    -0.07145
     0.14372
    -0.09605
    -0.53254
    -0.39729
    -0.12678
     0.07609
     0.21749
    -0.11449
    -0.23744
     0.22364
     0.46340
    -0.15752
     0.36504
     0.11913
    -0.16367
    -0.32351
     0.05150
     0.40193
     0.13142
    -0.15138
    -0.29892
    -0.19441
    -0.31122
    -0.38499
    -0.22515
    -0.12678
     0.03306
    -0.15752
    -0.11449
    -0.12678
    -0.36040
    -0.40344
     0.23594
     0.37119
    -0.05916
    -0.03457
     0.10683
     0.16216
     0.56792
     0.96138
     0.44496
     0.31586
     0.74620
     0.75235
     1.28106
     1.59460
     1.93273
     1.42246
     0.13142
    -0.88911
    -0.87682
    -0.98748
    -1.04281
    -1.54078
    -1.35020
    -2.07564
    -2.63509
     2.60284
     2.36922
    -2.66583
    -1.81743
    -1.82973
    -1.40553
     1.10892
     0.69087
    -0.20671
     0.01462
     0.19290
     1.20729
     2.16020
     2.02495
     1.26262
     0.99826
    -0.04071
    -0.47721
    -0.53869
    -0.32966
    -0.40344
    -0.14523
    -0.04071
    -0.00383
     0.27897
     0.36504
     0.14987
     0.30971
     0.27897
     0.30356
     0.45111
     0.39578
     0.62325
     0.94908
     0.68473
     0.42037
     0.25438
     0.34045
     0.40807
     0.20520
     0.12528
     0.67243
     0.51873
     0.01462
     0.14987
     0.13757
    -0.00383
    -0.10219
    -0.22515
     0.18061
     0.31586
     0.11298
     0.12528
    -0.29277
    -0.15138
     0.02691
    -0.21285
     0.05150
     0.02691
    -0.24974
    -0.04686
     0.03306
    -0.03457
    -0.22515
    -0.38499
    -0.34196
    -0.24974
    -0.00998
    -0.03457
    -0.20671
    -0.39114
    -0.38499
    -0.32351
    -0.16367
    -0.16982
    -0.48950
    -0.45877
    -0.10219
    -0.02227
    -0.28663
    -0.43417
    -0.45262
    -0.29892
    -0.25589
    -0.26818
    -0.20671
    -0.26818
    -0.15752
    -0.44032
    -0.28663
    -0.36040
    -0.17597
     0.34660
     0.43881
     0.26053
     0.05765
     0.05150
    -0.04071
    -0.07145
    -0.07145
     0.03921
    -0.42803
    -0.34811
    -0.32351
    -0.09605
    -0.29892
    -0.05301
     0.04535
    -0.09605
    -0.20056
    -0.37884
    -0.68009
    -0.98133
    -0.71697
     0.20520
     0.27897
     0.37734
     0.19905
     0.19905
     0.36504
     0.69702
     0.45111
     0.50644
     0.63554
     0.56792
     0.76465
     0.70932
     0.51873
     0.46340
     0.43267
     0.54947
     0.91219
     0.70317
     0.70932
     0.52488
     0.32201
     0.27282
     0.05765
     0.00232
     0.37734
     0.17446
     0.40807
     0.54947
    -0.02842
    -0.21285
    -0.24359
    -0.28663
    -0.35425
    -0.15752
     0.01462
    -0.11449
    -0.23130
    -0.56328
    -0.38499
    -0.34196
    -0.33581
    -0.41573
    -0.42188
    -0.23744
     0.09454
     0.24823
     0.02076
     0.10068
     0.11913
     0.21134
     0.37119
     0.37734
     0.24823
     0.13142
     0.19290
     0.21134
     0.43881
     0.43267
     0.43881
     0.50029
     0.61095
     1.27491
     1.40402
     1.33024
     1.98191
     1.66223
    -1.00592
    -3.01010
    -2.54287
    -2.79493
    -3.44045
    -4.23352
    -0.16982
     2.00036
     5.42468
     2.84260
    -4.71304
    -4.33803
    -2.68427
     0.00232
     0.62940
     1.17655
     2.00036
     1.99421
     2.14790
     2.14175
     1.63149
     1.22573
     0.50029
     0.29127
    -0.12678
    -0.63705
    -0.51410
    -0.61246
    -0.64320
    -0.69853
    -0.53869
    -0.08990
     0.18061
     0.37734
     0.22979
     0.08839
     0.03921
     0.21134
     0.12528
     0.06995
     0.05150
    -0.33581
    -0.33581
     0.03921
    -0.21285
    -0.47106
    -0.53254
    -0.55713
    -0.61861
    -0.49565
    -0.54483
    -0.50795
    -0.66779
    -0.54483
    -0.31737
     0.00232
     0.14372
     0.05150
    -0.01612
     0.03921
     0.02076
     0.16216
     0.22364
     0.08839
     0.14372
     0.46340
     0.22364
     0.20520
     0.19290
    -0.02842
    -0.13293
     0.19290
    -0.04071
    -0.14523
    -0.04686
     0.04535
    -0.13908
    -0.03457
    -0.16367
    -0.09605
    -0.18211
    -0.25589
    -0.19441
    -0.07145
    -0.02842
    -0.10219
    -0.09605
     0.05765
     0.23594
     0.18061
     0.03306
    -0.13293
    -0.00998
     0.28512
     0.03306
    -0.30507
    -0.25589
    -0.29892
    -0.16367
    -0.48950
    -0.62476
    -0.81534
    -0.66164
    -0.44647
    -0.27433
    -0.02842
    -0.23744
    -0.55098
    -0.56328
    -0.20056
    -0.18826
     0.14372
     0.27897
     0.29741
     0.35889
     0.46955
     0.41422
     0.16831
    -0.32351
    -0.55713
    -0.09605
    -0.21285
    -0.47721
    -0.75386
    -1.07355
    -0.95674
    -1.01822
    -0.82149
    -0.53254
    -0.53869
    -0.62476
    -0.48950
    -0.30507
    -0.20671
    -0.06531
     0.18675
     0.62325
     0.98597
     1.13966
     0.77079
     0.86301
     0.80768
     1.06589
     1.08433
     0.98597
     0.69087
     0.81383
     0.59251
     0.72776
     0.42652
     0.56792
     0.33430
     0.08224
     0.32815
     0.34660
     0.16831
    -0.07145
     0.06380
     0.11913
     0.11298
     0.24823
    -0.01612
     0.02691
     0.08224
     0.24823
     0.35274
     0.41422
     0.42652
     0.14987
     0.69702
     0.88760
     0.88146
     0.43267
     0.00232
    -0.28663
    -0.57557
    -0.24359
    -0.00998
    -0.42188
     0.14372
     0.29127
    -0.56943
    -1.46086
    -2.49369
    -2.45680
    -3.56341
    -2.65353
     0.56177
     3.12540
     1.27491
     3.21762
     3.07622
     0.96752
     0.56792
    -0.12678
     1.33639
     2.52292
     3.00245
     1.77289
     0.38963
    -0.13908
    -0.37270
     1.01056
     0.06995
    -0.64935
    -1.09199
    -1.83587
    -2.48139
    -2.92403
    -2.72730
    -1.73751
    -0.91985
    -0.12678
     0.28512
     0.72161
     0.30356
     0.48185
     1.14581
     1.42246
     1.26877
     0.85686
     0.26668
     0.45726
     0.51259
    -0.13908
     0.27897
     0.32815
     0.29741
     0.27282
     0.15601
    -0.05301
     0.13757
    -0.16982
    -0.52639
    -0.26818
    -0.03457
    -0.07145
    -0.02842
     0.03921
    -0.04071
    -0.08375
     0.05765
     0.06995
     0.03921
     0.11913
    -0.09605
    -0.26204
    -0.52639
    -0.28663
    -0.39114
    -0.09605
    -0.31122
    -0.43417
    -0.37884
    -0.37270
    -0.42188
    -0.40344
    -0.43417
    -0.52639
    -0.34811
    -0.55713
    -0.45262
    -0.49565
    -0.59402
    -0.26204
    -0.39729
    -0.50795
    -0.29277
    -0.40958
    -0.55098
    -0.13908
    -0.05916
    -0.02842
    -0.00383
     0.11298
     0.45726
     0.70317
     0.69702
     0.66628
     0.70932
     0.81998
     0.70932
     0.67858
     0.78924
     0.51259
     0.26668
     0.00232
    -0.18211
    -0.07145
     0.10068
     0.14987
    -0.15138
    -0.28048
    -0.22515
    -0.24359
    -0.33581
    -0.07760
     0.14372
     0.24823
     0.48185
     0.67243
     0.46955
     0.77694
     0.67858
     0.54947
     0.69702
     0.46955
     0.44496
     0.39578
     0.21134
    -0.18826
    -0.37270
    -0.42188
    -0.37270
    -0.34196
    -0.56328
    -0.68009
    -0.92600
    -1.03051
    -0.60631
    -0.07760
    -0.39729
    -0.90755
    -0.76001
    -0.13293
     0.37119
     0.16831
     0.02076
     0.08224
     0.22979
     0.27897
     0.67858
     0.97982
     0.74620
     0.32201
    -0.13293
    -0.36655
    -0.26818
    -0.52024
    -0.68623
    -0.37270
     0.86916
     0.30356
    -0.49565
    -1.01822
    -0.88296
    -0.53254
    -0.55713
     0.33430
     0.59251
     2.71350
    -0.96289
    -1.61455
    -1.68833
    -0.73542
     2.55366
     3.15614
     4.04143
     3.46968
     0.95523
    -0.89526
    -1.43627
     0.18675
     1.29336
     2.11716
     1.72370
     1.80977
     1.57001
     1.30565
     0.61095
    -0.09605
    -0.20671
    -0.69853
    -0.94444
    -1.29487
    -1.20880
    -1.19035
    -0.59402
    -0.13908
     0.13142
    -0.60631
    -1.20265
    -1.27642
    -1.47930
    -1.03666
    -0.75386
    -0.83378
    -1.11043
    -0.94444
    -0.11449
     0.86916
     0.64784
    -0.20056
    -0.45262
    -0.53254
    -0.24974
    -0.31737
     0.40807
     0.80768
     0.50029
     0.44496
     0.37119
     0.32201
     0.44496
     0.42652
     0.37734
     0.37734
     0.19290
     0.10683
     0.00232
    -0.04071
     0.29741
     0.27282
     0.30971
    -0.07760
    -0.06531
     0.02076
     0.11913
     0.14372
     0.06995
    -0.01612
     0.04535
     0.18061
     0.21749
     0.15601
     0.06380
     0.00232
     0.04535
     0.10068
     0.21749
     0.08839
    -0.10834
    -0.24359
    -0.12678
     0.10068
    -0.12064
    -0.44647
    -0.43417
    -0.34196
    -0.36040
    -0.28663
    -0.49565
    -0.68009
    -0.82763
    -0.85837
    -0.59402
    -0.45262
    -0.61861
    -0.83993
    -0.61861
    -0.46491
    -0.23744
    -0.60016
    -0.52024
    -0.39729
    -0.19441
     0.04535
    -0.05301
    -0.29892
    -0.39114
    -0.24359
    -0.07760
     0.19290
     0.00232
    -0.23744
    -0.34811
    -0.64320
    -0.64935
    -0.96903
    -1.01207
    -0.82149
    -0.31737
    -0.05301
    -0.11449
    -0.31737
    -0.29277
    -0.25589
    -0.20671
     0.38963
     0.47570
     0.37119
     0.55562
     0.77079
     0.97367
     1.01056
     0.81998
     0.56177
     0.90605
     0.94908
     0.78924
     0.66013
     0.85686
     0.93679
     1.10892
     0.88146
     0.93679
     1.28721
     0.14987
    -1.43627
    -2.29696
    -2.02645
    -2.40762
    -2.29696
    -3.45889
    -2.13712
     0.93064
    -0.84608
    -1.23954
    -2.71501
    -2.54287
     1.41631
     0.19290
    -2.75190
    -1.15347
     2.21553
     3.41435
     4.24430
     3.13770
     2.54751
     2.32619
     1.42861
     1.39787
     1.76674
     1.29951
     1.12737
     1.24418
     0.56792
     0.66628
    -0.07760
    -0.46491
    -0.39114
    -0.24359
    -0.95059
    -1.18421
    -0.96289
    -1.09814
    -1.45471
    -0.74156
    -0.85222
    -0.66779
    -0.60016
    -0.93829
    -1.17806
    -1.18421
    -1.00592
    -1.12888
    -0.85837
    -0.64935
    -0.26818
    -0.02227
     0.09454
     0.26053
     0.13757
     0.20520
     0.42652
     0.46955
     0.50644
     0.33430
     0.05765
     0.41422
     0.68473
     0.50644
     0.24208
     0.35889
     0.29127
     0.41422
     0.27897
     0.10683
     0.11913
     0.07609
     0.03306
     0.08839
     0.05150
    -0.11449
    -0.18211
    -0.21285
     0.07609
    -0.08375
    -0.21285
    -0.20056
    -0.06531
    -0.06531
     0.04535
    -0.22515
    -0.23744
    -0.11449
     0.16831
     0.26053
     0.33430
    -0.01612
    -0.10834
    -0.26204
     0.19905
     0.38348
     0.21134
    -0.01612
    -0.10834
     0.19290
     0.18061
     0.00232
    -0.07145
    -0.06531
     0.06995
     0.02076
     0.06380
    -0.01612
    -0.10219
    -0.27433
    -0.06531
     0.14372
     0.00847
    -0.07145
    -0.01612
    -0.07145
     0.02691
    -0.17597
    -0.20671
    -0.24974
    -0.30507
    -0.37270
    -0.31737
    -0.41573
    -0.69853
    -0.83378
    -0.91370
    -0.92600
    -0.87067
    -0.98133
    -0.75386
    -0.67394
    -0.61246
    -0.65550
    -0.76001
    -0.75386
    -0.71697
    -0.47106
    -0.28663
     0.31586
     0.22364
     0.34045
     0.10683
     0.48185
     0.52488
     0.42037
     0.51873
     0.57407
     0.62940
     0.50644
     0.14987
     0.21749
     0.01462
     0.14372
    -0.12678
    -0.05916
    -0.05916
    -0.21285
    -0.44032
    -0.42803
    -0.15138
    -0.50180
    -0.57557
    -0.41573
    -0.45262
    -0.34196
    -0.28663
    -0.30507
    -0.23130
    -0.10834
    -0.05301
    -0.07145
     0.05150
     0.22364
     0.09454
     0.11913
    -0.10834
    -0.02227
     0.53103
     2.51677
     3.85084
     5.12959
     5.70133
     6.08864
     2.83646
    -1.86046
     0.70317
     0.81998
     1.50853
     2.84260
     3.30984
     1.10278
    -1.11658
    -1.20880
    -0.87067
    -1.87276
    -4.06752
    -2.96092
    -1.55307
    -2.90559
    -3.28675
    -3.02240
    -2.07564
    -1.22724
    -0.37270
     0.14987
    -0.41573
    -1.12888
    -0.84608
    -1.25798
    -1.78054
    -1.93424
    -1.06740
     0.04535
    -0.25589
    -1.04895
    -1.69447
    -1.90350
    -1.79284
    -1.44856
    -1.28257
    -0.83378
    -0.71083
    -0.64320
    -0.14523
     0.05150
    -0.25589
    -0.13908
     0.34045
     0.32201
     0.27897
     0.39578
     1.11507
     1.34254
     1.26262
     1.07204
     0.89375
     1.15196
     1.13966
     0.96138
     1.07204
     1.04130
     0.75235
     0.64784
     0.58021
     0.40193
     0.15601
    -0.06531
     0.21749
     0.11913
    -0.07145
    -0.08375
    -0.13293
    -0.06531
     0.02691
    -0.13908
    -0.29892
    -0.12678
    -0.07760
     0.12528
     0.41422
     0.32815
    -0.09605
    -0.28048
    -0.45262
    -0.34196
    -0.11449
    -0.03457
    -0.00998
    -0.32351
    -0.05301
    -0.04686
    -0.18826
    -0.13293
    -0.03457
    -0.00998
    -0.08990
     0.05765
    -0.02227
    -0.02227
     0.07609
     0.07609
     0.25438
     0.05765
     0.06995
    -0.13293
    -0.00998
    -0.02227
    -0.12064
    -0.08375
    -0.06531
    -0.13908
    -0.09605
     0.07609
     0.10683
     0.05765
    -0.08375
    -0.00383
     0.11298
     0.35274
     0.25438
     0.16216
     0.14987
     0.16216
     0.11913
     0.02691
     0.15601
     0.11913
     0.03306
    -0.07760
    -0.13293
    -0.18826
    -0.29892
    -0.42803
    -0.16367
     0.02076
    -0.00998
    -0.13293
    -0.42188
    -0.15752
    -0.17597
    -0.19441
     0.12528
    -0.05916
    -0.12064
    -0.04071
    -0.00383
     0.08839
    -0.07145
     0.02691
     0.11298
     0.22364
     0.22364
     0.21749
     0.02076
     0.18061
     0.05765
    -0.10834
     0.14372
    -0.21285
    -0.51410
    -0.40344
     0.27897
     1.08433
     0.75850
     0.01462
     0.27282
     0.62940
     0.37119
     0.07609
     0.02076
    -0.05301
     0.43267
     1.16425
     1.07204
     0.16831
     0.79539
     1.34869
     1.87125
     1.61919
     1.88969
     2.24627
     0.55562
    -3.05929
    -2.99166
    -0.13908
    -0.53254
    -0.25589
    -1.82358
    -2.76419
    -0.10219
     3.47583
     0.68473
    -5.14954
    -3.12076
    -1.36249
    -0.61861
     0.78309
     1.42861
     0.73391
     0.66628
     0.66628
     1.05359
     0.80153
     0.62325
     0.91834
     1.23188
     0.86301
     0.34045
    -0.50180
    -0.83378
    -1.12273
    -1.37479
    -1.76825
    -1.57152
    -0.57557
    -0.28048
    -0.00998
    -0.22515
    -0.34811
    -0.58172
    -0.72927
    -0.71697
    -0.10219
     0.32815
     0.09454
     0.32815
     0.54333
     0.45726
     0.48800
     0.24823
     0.11913
     0.29741
     0.33430
     0.01462
    -0.20056
    -0.18826
    -0.10834
    -0.04071
     0.02691
     0.02691
    -0.22515
    -0.09605
     0.16216
     0.32815
     0.22979
     0.11298
     0.10068
     0.45726
     0.53718
     0.51873
     0.37734
     0.33430
     0.30971
     0.41422
     0.28512
     0.33430
     0.26053
    -0.07145
     0.11913
     0.17446
     0.09454
    -0.12064
    -0.42188
    -0.48336
    -0.27433
    -0.02842
    -0.13293
    -0.36040
    -0.49565
    -0.42188
    -0.52024
    -0.28663
    -0.26818
    -0.52024
    -0.53254
    -0.25589
    -0.13293
    -0.36655
    -0.52639
    -0.57557
    -0.37270
    -0.13908
    -0.16982
    -0.34811
    -0.34196
    -0.31737
    -0.29892
    -0.14523
    -0.02227
    -0.24974
    -0.32966
    -0.24974
    -0.05916
     0.03921
    -0.13293
    -0.19441
    -0.03457
     0.05765
     0.08839
     0.08224
    -0.13908
    -0.13908
    -0.18211
    -0.21285
     0.02691
    -0.04071
    -0.37884
    -0.25589
    -0.24359
    -0.02842
    -0.14523
    -0.30507
    -0.42188
    -0.26818
    -0.02227
    -0.15138
    -0.15138
    -0.28048
    -0.29892
    -0.30507
     0.08224
    -0.04071
    -0.17597
    -0.23130
    -0.09605
     0.08839
    -0.02842
    -0.08375
     0.10683
     0.02076
     0.24823
     0.42037
     0.37119
     0.13757
     0.26668
     0.40807
     0.77694
     0.70932
     0.56792
     0.70317
     0.80153
     0.67243
     0.10068
    -0.27433
    -0.55098
    -0.44647
    -0.16367
    -0.10834
    -0.48950
    -0.43417
     0.18675
    -0.43417
    -0.72312
    -0.56943
    -0.61246
    -0.55713
    -0.28048
     0.03306
     1.86510
     3.80781
     0.07609
    -1.04895
    -1.11043
    -0.59402
     0.74620
     2.21553
     0.73391
    -0.92600
    -0.08375
     2.97786
     2.20938
     0.20520
    -0.69238
    -0.02842
     0.72776
     1.33639
     0.88146
     0.59251
     1.53312
     2.58440
     2.84875
     2.26471
     1.25032
     0.10683
     0.24823
     0.55562
    -0.66779
    -1.71906
    -1.24568
    -0.73542
     0.07609
     1.25032
     0.96138
    -0.32966
    -1.22109
    -1.22724
    -1.17191
     0.19290
     0.10068
    -0.10834
    -0.24974
     0.80768
     1.32410
     0.58636
     0.08224
     0.13757
     0.06995
    -0.01612
    -0.23130
    -0.63090
    -0.68009
    -0.25589
    -0.47721
    -0.25589
    -0.07760
    -0.90141
    -0.83993
    -0.60631
    -0.25589
    -0.16982
     0.02691
    -0.46491
    -0.53869
    -0.32966
    -0.59402
    -0.67394
    -1.02436
    -0.90141
    -0.60631
    -0.39114
    -0.59402
    -0.69853
    -0.73542
    -0.95674
    -0.55098
    -0.85837
    -0.72927
    -0.61246
    -0.59402
    -0.36040
    -0.21900
    -0.20671
    -0.16367
    -0.23130
    -0.12064
    -0.16982
    -0.07760
     0.02076
    -0.13908
    -0.28663
    -0.05301
     0.14372
    -0.07145
    -0.18826
    -0.37884
    -0.13293
    -0.02842
    -0.17597
    -0.42803
    -0.22515
    -0.28048
    -0.14523
    -0.20671
    -0.20056
    -0.24974
    -0.50795
    -0.34811
    -0.13293
    -0.15138
    -0.23130
    -0.22515
    -0.21900
    -0.24359
    -0.23744
    -0.36655
    -0.08375
    -0.30507
    -0.20671
    -0.38499
    -0.24359
    -0.12064
    -0.38499
    -0.39114
    -0.18211
    -0.18826
    -0.12064
    -0.09605
    -0.26204
    -0.25589
    -0.31122
    -0.02842
    -0.01612
    -0.02842
     0.01462
     0.11298
     0.03306
    -0.02842
     0.16216
    -0.03457
     0.23594
     0.26668
     0.07609
     0.46340
     0.27897
     0.24823
     0.10068
     0.00847
     0.18675
     0.24208
     0.13757
     0.10683
     0.18675
     0.06380
     0.11298
     0.07609
     0.24208
     0.42037
     0.46955
     0.44496
     0.38963
     0.16831
    -0.34811
    -0.60016
    -1.00592
    -1.58381
    -2.17400
    -1.60226
    -2.16785
    -2.64738
    -0.36655
     2.73809
     3.71559
    -1.55922
    -4.23352
    -0.88296
     0.30356
     0.85072
     2.89179
     5.86117
     3.73404
     2.07413
     2.47374
     2.36308
     2.73194
     3.26680
     2.81801
     3.10081
     3.01474
     2.68276
     1.49624
     0.48800
     0.33430
     0.10068
    -0.50795
    -0.82763
    -1.31331
    -1.35634
    -1.09199
    -1.43012
    -2.03260
    -1.59611
    -1.01822
    -1.38708
    -1.39323
    -1.87891
    -1.97112
    -1.23954
    -0.55713
    -0.16982
     0.30356
     0.32201
     0.06995
     0.50644
     0.67858
     0.44496
     0.46340
     0.24208
     0.32815
     0.74620
     0.74620
     0.59866
     0.42037
    -0.20056
    -0.32966
     0.30356
     0.66628
    -0.13908
    -0.53254
    -0.29892
     0.04535
     0.16831
    -0.15752
    -0.35425
    -0.55098
    -0.76001
    -0.87682
    -0.84608
    -0.78460
    -0.83993
    -1.04895
    -0.88911
    -1.12273
    -1.36249
    -1.18421
    -0.79689
    -0.80919
    -0.87067
    -0.88296
    -0.76616
    -0.95674
    -0.75386
    -0.58172
    -0.53254
    -0.38499
    -0.40344
    -0.61861
    -0.50795
    -0.45262
    -0.18211
    -0.07145
    -0.23744
    -0.04071
    -0.17597
    -0.28663
    -0.23744
    -0.16982
    -0.10219
     0.04535
    -0.24974
    -0.08375
     0.05765
     0.02076
     0.08839
     0.06380
     0.02691
    -0.05301
    -0.23130
    -0.02842
     0.20520
     0.17446
     0.21749
     0.05765
     0.00847
     0.05150
     0.01462
     0.03921
     0.15601
    -0.11449
     0.03306
     0.05765
    -0.10219
    -0.05916
    -0.34811
    -0.28048
    -0.05301
    -0.05301
    -0.12064
    -0.22515
    -0.22515
    -0.26204
    -0.30507
    -0.34811
    -0.13908
    -0.21285
    -0.33581
    -0.20671
    -0.04686
    -0.00998
    -0.30507
    -0.26818
    -0.16982
    -0.11449
    -0.26818
    -0.02842
    -0.12678
     0.23594
     0.31586
     0.04535
     0.20520
     0.24823
     0.05150
     0.22979
     0.38963
     0.54333
     0.53103
     0.44496
     0.46955
     0.43267
     0.46340
     0.42037
     0.24208
     0.32815
     0.37119
     0.24208
     0.34045
     0.22979
     0.47570
     3.39591
     0.44496
    -1.05510
    -0.74771
    -0.52639
     0.23594
     0.63554
     0.90605
     0.72161
     0.54333
     0.21134
     0.24208
     0.59866
     0.66013
     1.07818
     1.01056
     1.37943
     1.05359
    -0.42188
    -1.97727
    -1.56537
    -2.16785
    -2.02645
    -2.31540
    -0.24359
     5.26484
     5.87347
     0.71546
    -3.19454
    -2.29081
    -1.70677
    -1.25798
    -0.77845
     0.10068
     1.74830
     2.73809
     1.85896
     1.14581
     0.32815
    -0.96903
    -1.32561
    -1.94039
    -2.16785
    -1.81743
    -1.75595
    -0.85222
     0.00232
    -0.49565
    -1.28257
    -1.62685
    -0.96903
    -0.23130
    -0.10834
    -0.02842
     0.07609
     0.19290
     0.38348
     0.35889
     0.11913
     0.16831
     0.18675
     0.61710
     0.46955
     0.91834
     1.09048
     0.37734
    -0.40344
     0.03306
     1.23803
     1.72370
     0.90605
     1.06589
     1.57001
     0.84457
     0.68473
     0.75235
     0.63554
     0.81998
     0.72161
     1.07204
     0.85072
     0.32815
     0.08224
     0.34045
     0.13757
    -0.03457
    -0.23744
    -0.26818
    -0.27433
    -0.10219
    -0.17597
    -0.34811
    -0.39729
    -0.36655
    -0.47106
    -0.02842
    -0.14523
    -0.41573
    -0.50180
    -0.45262
    -0.13293
    -0.29277
    -0.49565
    -0.52639
    -0.40344
    -0.20671
    -0.29277
    -0.36040
    -0.58172
    -0.71697
    -0.68009
    -0.44032
    -0.25589
    -0.45262
    -0.82149
    -0.59402
    -0.56943
    -0.48336
    -0.52024
    -0.64935
    -0.69853
    -0.36040
    -0.36655
    -0.31122
    -0.21285
    -0.23130
    -0.15752
     0.05765
     0.27282
     0.05765
     0.00847
     0.11913
     0.40807
     0.39578
     0.39578
     0.24208
     0.16216
     0.22364
     0.42037
     0.24823
     0.35274
     0.02691
     0.06380
     0.32201
     0.54947
     0.37734
     0.02076
     0.01462
     0.23594
     0.37119
     0.26053
    -0.05301
    -0.00383
    -0.15752
    -0.02842
     0.04535
    -0.05301
    -0.27433
    -0.34811
    -0.20056
     0.13757
     0.11913
    -0.08375
    -0.17597
    -0.12678
    -0.06531
     0.03921
     0.10683
     0.10683
     0.27282
     0.50644
     0.50644
     0.56792
     0.29127
     0.38348
     0.27897
     0.29741
     0.53103
     0.17446
     0.16216
     0.08224
     0.29741
     0.10068
     0.05150
    -0.18211
    -0.03457
    -0.16982
    -0.07145
    -0.47721
    -0.50795
    -0.50180
    -0.68009
    -0.65550
    -0.18826
    -0.14523
    -0.18211
    -0.25589
    -0.06531
     0.26668
     0.52488
     0.86301
     1.45320
     1.78518
     1.44705
     0.95523
    -0.21900
    -1.87276
    -0.52024
    -0.22515
    -0.77230
    -1.81128
    -1.63300
     2.27701
     2.52292
     0.16831
    -3.09617
    -4.46098
    -2.52443
    -1.97112
    -0.71083
    -0.35425
     0.88146
     0.21749
    -0.29892
    -0.42188
    -0.68009
    -0.50180
    -0.71083
    -0.43417
    -0.99362
    -1.06740
    -0.82149
    -0.28663
    -0.16982
    -0.54483
    -0.83378
    -0.46491
     0.08224
     0.13142
    -0.10219
    -0.38499
    -0.23744
     0.30356
     0.69087
     0.90605
     0.93064
     0.76465
     0.89990
     1.12122
     1.07204
     1.06589
     0.81383
     0.65399
     0.53103
     0.45726
     0.86301
     0.86916
     0.43881
     0.50029
     0.27282
     0.32815
     0.08224
    -0.09605
    -0.05916
    -0.17597
    -0.07760
    -0.10219
    -0.08375
    -0.02842
     0.02691
    -0.07760
     0.05765
    -0.10219
    -0.21900
    -0.00998
     0.11298
    -0.04686
    -0.16367
    -0.10219
    -0.30507
    -0.23744
    -0.19441
    -0.29277
    -0.08990
    -0.15138
    -0.13908
    -0.22515
    -0.10834
    -0.24974
    -0.29892
    -0.08990
     0.19905
    -0.02227
    -0.06531
    -0.02227
    -0.12064
     0.05150
     0.11298
     0.14372
     0.28512
     0.35889
     0.29127
     0.27282
     0.26668
     0.22364
     0.06995
     0.00232
     0.33430
     0.13757
     0.00847
     0.02691
    -0.20671
    -0.05301
    -0.33581
    -0.23744
    -0.13293
     0.03306
    -0.01612
    -0.34811
    -0.23130
    -0.33581
    -0.21285
    -0.36655
     0.04535
     0.17446
     0.15601
     0.29127
     0.08224
     0.02691
     0.05765
    -0.03457
    -0.05916
    -0.18211
     0.03921
    -0.10219
    -0.15752
    -0.11449
    -0.12678
    -0.45262
    -0.49565
    -0.31122
    -0.20056
     0.04535
    -0.05301
     0.02691
    -0.12064
    -0.00383
    -0.05301
     0.06380
     0.05765
     0.10068
    -0.13293
     0.10068
     0.08224
    -0.13908
    -0.29892
    -0.17597
    -0.34196
    -0.34196
    -0.31737
    -0.48950
    -0.56328
    -0.63090
    -0.58787
    -0.37270
    -0.29892
    -0.17597
    -0.18826
    -0.05301
    -0.18826
    -0.22515
    -0.14523
     0.02076
     0.08839
     0.18061
     0.44496
     0.48800
     0.48800
     0.78924
     1.18270
     1.52697
     1.15196
     0.58021
     0.10683
    -1.19650
    -2.24163
    -1.06125
    -0.76616
    -1.22724
    -2.22318
    -1.82973
     0.77694
     1.79748
     0.58636
    -1.61455
    -4.38106
    -1.79284
     0.09454
    -0.87682
    -0.08375
     0.72161
     1.60690
     3.15614
     2.14175
     0.90605
     0.24208
    -0.29892
     0.06995
     0.16831
     0.28512
     0.48185
     0.67858
     0.25438
    -0.05301
    -0.46491
    -0.32351
    -0.57557
    -0.97518
    -0.93215
    -0.48336
    -0.56328
    -0.80304
    -0.83993
    -0.82763
    -0.58787
    -0.49565
    -0.22515
     0.03921
    -0.40344
     0.00232
     0.02691
    -0.15752
     0.09454
     0.59866
     0.25438
     0.60480
     0.75850
     0.88146
     0.90605
     0.90605
     0.72776
     0.45111
     0.24208
     0.25438
     0.20520
     0.42037
     0.18061
     0.11913
    -0.03457
    -0.08990
    -0.27433
    -0.06531
    -0.21285
    -0.01612
    -0.36655
    -0.44647
    -0.16982
    -0.08990
    -0.00383
    -0.09605
    -0.12064
     0.06995
     0.05765
     0.20520
     0.13142
     0.04535
    -0.17597
     0.18061
    -0.03457
    -0.00383
    -0.09605
    -0.36040
    -0.34811
    -0.42803
    -0.50795
    -0.86452
    -1.17191
    -0.99362
    -0.68009
    -0.42803
    -0.40344
    -0.56328
    -0.79075
    -0.72927
    -0.48336
    -0.25589
     0.14987
     0.36504
     0.36504
     0.37119
     0.54947
     0.76465
     0.61095
     0.70317
     0.84457
     0.77079
     0.61095
     0.34660
     0.40807
     0.26668
     0.35889
    -0.04071
     0.14372
     0.09454
    -0.20056
    -0.17597
    -0.15138
     0.02076
    -0.40344
    -0.53869
    -0.47721
    -0.32351
    -0.04071
    -0.34811
    -0.36040
    -0.36655
    -0.23744
    -0.41573
     0.00232
     0.05150
    -0.46491
    -0.59402
    -0.18211
     0.06380
     0.01462
    -0.22515
    -0.23744
    -0.18211
     0.04535
     0.29741
     0.11913
    -0.22515
    -0.34196
    -0.21285
     0.47570
     0.30971
     0.04535
    -0.28663
    -0.02842
     0.16831
     0.13757
     0.18061
     0.20520
     0.27897
     0.69702
     0.80153
     0.77694
     0.96752
     1.26877
     1.87125
     2.50447
     3.27910
     4.11520
     4.10290
     3.82625
     1.36098
    -1.58996
    -3.74784
    -4.61468
    -3.76013
    -1.06125
     0.43267
     0.38963
    -2.17400
    -5.29708
    -7.84228
    -7.14757
    -5.81350
    -4.41180
    -2.03875
    -1.03051
    -1.56537
    -1.31331
     1.09048
     1.38557
     1.23803
     5.60297
     5.52919
     3.42665
     2.27086
     1.99421
     2.19094
     2.81186
     2.36308
     1.78518
     1.73600
     1.14581
     0.05765
    -0.20671
    -0.87682
    -1.14732
    -1.50389
    -1.95268
    -1.93424
    -1.47930
    -1.20880
    -1.15347
    -0.84608
    -1.13502
    -1.08584
    -0.35425
    -0.42188
    -0.47721
    -0.28663
    -0.05916
    -0.15752
    -0.05301
    -0.25589
    -0.02227
     0.02691
     0.16831
     0.18675
    -0.05916
    -0.33581
    -0.31122
    -0.28048
    -0.03457
     0.11298
    -0.23130
    -0.10834
    -0.09605
    -0.04686
     0.01462
    -0.10834
     0.10068
     0.20520
     0.26053
     0.28512
     0.27282
     0.03921
     0.18061
     0.09454
     0.54947
     0.45111
     0.07609
    -0.15138
    -0.64935
    -0.82763
    -0.71083
    -0.66164
    -0.85222
    -0.37884
     0.48800
     0.30971
    -0.52639
    -0.87682
    -0.76616
    -0.56328
    -0.05301
     0.29127
     0.56792
     0.48185
     0.40807
     0.80153
     0.66628
     0.42037
     0.58636
     0.66628
     0.42652
     0.39578
     0.31586
     0.12528
    -0.04686
    -0.05301
     0.06380
     0.34660
     0.11298
    -0.15752
    -0.23130
    -0.21285
    -0.07145
    -0.13293
    -0.32966
    -0.18211
    -0.25589
     0.05765
    -0.05301
    -0.09605
    -0.16367
    -0.02842
    -0.05916
     0.38348
     0.26053
     0.06380
    -0.08375
    -0.02842
     0.39578
     0.30971
     0.00847
     0.02691
     0.07609
     0.35274
     0.22979
     0.25438
     0.26053
     0.09454
    -0.02842
     0.04535
     0.17446
    -0.12064
    -0.26204
    -0.08990
     0.01462
    -0.09605
    -0.18211
    -0.19441
    -0.16982
    -0.34196
    -0.29277
    -0.32351
    -0.66164
    -0.76001
    -0.61861
    -0.60016
    -0.24359
    -0.35425
    -0.77845
    -0.71697
    -0.77230
    -0.85222
    -0.87682
    -0.44032
    -0.30507
    -0.29277
    -0.17597
    -0.16982
    -0.12064
     0.24823
     0.34660
     0.33430
     0.74006
     1.11507
     0.63554
    -0.02227
    -1.04895
    -0.90755
    -0.90141
    -1.37479
    -1.64529
    -1.62070
    -0.84608
    -2.25392
    -2.01416
     2.85490
     1.97576
    -2.32155
    -1.61455
     2.22782
     0.64169
     0.69087
     4.16438
     4.20742
     3.00859
     2.48603
     3.53116
     4.33652
     3.75863
     3.20532
     3.17459
     3.42050
     2.36308
     1.01056
    -0.11449
    -0.90141
    -1.49774
    -1.03666
     0.21134
     0.24823
    -0.45877
    -1.11043
    -1.37479
    -1.73751
    -1.63300
    -1.44856
    -1.26413
    -1.12888
    -1.12273
    -0.73542
    -0.69238
    -0.55098
    -0.29892
    -0.33581
    -0.32966
    -0.80304
    -0.45262
    -0.72927
    -0.58787
    -0.50795
    -0.40958
    -0.48336
    -0.41573
    -0.39114
    -0.47106
    -0.76001
    -0.68009
    -0.55098
    -0.63705
    -1.20265
    -1.17191
    -0.83378
    -0.99977
    -0.73542
    -0.82149
    -0.87067
    -0.60631
    -0.52024
    -0.76616
    -0.53869
    -0.49565
    -0.46491
    -0.46491
    -0.08990
     0.34045
     0.51259
     0.60480
     0.72161
     0.54947
     0.48185
     0.67243
     0.50644
     0.39578
     0.29741
     0.10068
     0.24823
     0.13757
     0.04535
    -0.20056
    -0.10219
     0.10683
    -0.02842
    -0.26818
    -0.12678
    -0.05916
    -0.40344
    -0.45262
    -0.05301
     0.22364
     0.10068
     0.04535
     0.04535
     0.43881
     0.35889
     0.13757
     0.03306
     0.22364
     0.21749
     0.13757
     0.10683
    -0.15138
    -0.26818
    -0.34196
     0.12528
     0.22979
     0.03306
    -0.08375
    -0.39114
    -0.34196
    -0.22515
     0.04535
    -0.11449
     0.03921
     0.06380
    -0.02227
     0.17446
    -0.10219
    -0.00998
    -0.03457
    -0.00998
     0.32201
     0.24823
     0.11913
     0.00232
    -0.01612
    -0.05301
     0.08839
    -0.05301
    -0.08990
    -0.13908
     0.09454
     0.37119
     0.49414
     0.26053
     0.05765
    -0.10834
    -0.20671
    -0.04686
     0.27897
     0.18061
    -0.10219
    -0.04686
     0.34045
     0.07609
    -0.02842
     0.15601
    -0.07145
     0.06380
     0.08839
     0.06995
    -0.05916
    -0.23130
     0.00232
    -0.00998
     0.26668
     0.25438
    -0.02227
    -0.18211
    -0.27433
    -0.13293
    -0.24359
     0.00232
     0.06380
     0.08839
    -0.04686
    -0.88296
    -0.41573
     2.30160
     1.05359
     0.59251
     1.38557
     2.06183
     4.90827
     5.74437
     1.58845
     0.53103
    -0.25589
     0.42652
     1.34254
     1.93888
     1.64378
     1.15811
     0.76465
    -1.00592
    -1.39938
    -1.82973
    -1.39938
    -0.69238
    -1.63300
    -2.18015
    -2.46910
    -2.03875
    -1.41782
    -1.01207
    -0.38499
    -0.31737
    -0.40958
    -0.61246
    -0.47106
     0.13142
     0.40193
    -0.21285
    -1.11043
    -1.86661
    -2.33999
    -1.85432
    -0.90141
     0.02691
     0.24823
    -0.05916
    -0.50180
    -0.93215
    -0.96903
    -0.54483
    -0.40958
    -0.24974
    -0.13908
     0.33430
     0.78924
     0.97367
     0.78924
     0.48185
     0.19290
     0.19290
     0.09454
    -0.16982
    -0.05301
    -0.42803
    -0.68009
    -1.11658
    -0.74156
    -0.49565
    -0.54483
    -0.65550
    -0.80919
    -0.80304
    -0.52024
    -0.29892
    -0.55098
    -0.39729
    -0.15138
     0.11913
     0.46955
     0.49414
     0.25438
     0.18675
     0.27897
     0.49414
    -0.05916
    -0.29277
    -0.13908
    -0.04071
     0.14987
    -0.36040
    -0.70468
    -0.70468
    -0.43417
    -0.28663
    -0.17597
    -0.27433
    -0.40344
    -0.45262
    -0.19441
    -0.16367
    -0.23744
    -0.28048
    -0.17597
    -0.05301
     0.01462
     0.19290
    -0.20671
    -0.13293
    -0.04686
     0.01462
     0.12528
     0.11298
    -0.02227
    -0.24359
    -0.10219
     0.13142
     0.24208
     0.00232
    -0.20056
    -0.16367
    -0.00998
     0.02691
    -0.04071
    -0.18826
    -0.21900
    -0.21285
    -0.09605
     0.04535
     0.02076
    -0.31122
    -0.18211
     0.07609
     0.07609
    -0.08375
    -0.17597
    -0.08375
    -0.00998
     0.06380
     0.13142
    -0.01612
    -0.03457
     0.00847
    -0.14523
     0.10683
     0.08224
    -0.18826
    -0.15752
     0.00847
    -0.08990
    -0.13293
    -0.33581
    -0.28048
    -0.14523
     0.03306
     0.18675
     0.16216
    -0.02227
    -0.09605
     0.07609
     0.19905
     0.67243
     0.54947
     0.45111
     0.61095
     0.48800
     0.38963
     0.41422
     0.27282
     0.70317
     0.74006
     0.43881
     0.29127
    -0.12678
    -0.07145
    -0.08375
    -0.26818
     0.21749
    -0.16367
    -0.39114
    -0.53869
    -0.50180
    -0.02227
    -0.44032
    -0.60016
    -0.60631
    -0.46491
    -0.18826
    -0.00383
     0.10683
    -0.19441
    -0.11449
    -0.20056
    -0.82763
    -0.96903
    -0.55098
     0.96752
     0.36504
     0.38963
     3.02089
     4.74842
    -2.09408
    -1.15347
     1.61919
    -0.23744
     0.62325
     0.66013
     0.53103
     0.07609
     0.42037
     0.38963
     0.48800
     0.93064
    -0.07760
    -1.31331
    -1.82973
    -2.26622
    -2.09408
    -1.73751
    -0.76001
     0.33430
     0.24823
    -0.04071
    -0.21285
    -0.52024
    -0.76616
     0.08839
     0.03306
    -0.29277
    -0.00383
     0.26053
     0.46955
     0.67858
     0.72161
     0.53103
     0.51873
     0.38348
     0.26668
     0.13757
    -0.08375
    -0.42188
    -0.50180
    -0.02227
     0.21134
     0.18675
     0.18675
    -0.11449
    -0.17597
    -0.37270
    -0.44647
    -0.20671
    -0.08375
    -0.17597
    -0.15752
    -0.26204
    -0.66779
    -0.74156
    -0.99977
    -0.57557
    -0.19441
    -0.35425
    -0.55713
    -0.48336
    -0.28663
     0.02691
    -0.07145
    -0.03457
    -0.02842
    -0.21285
    -0.13293
     0.18061
     0.52488
     0.37734
     0.22979
     0.21134
     0.59866
     0.39578
    -0.04071
    -0.19441
     0.09454
     0.19905
    -0.12064
    -0.11449
     0.06380
    -0.09605
    -0.04071
    -0.10219
    -0.05301
     0.08224
     0.16216
     0.06380
     0.17446
     0.03921
    -0.34196
    -0.15138
    -0.04071
    -0.24359
    -0.24974
    -0.08375
    -0.04686
    -0.32966
    -0.47106
    -0.31122
    -0.22515
    -0.28663
    -0.39729
    -0.49565
    -0.09605
    -0.04686
    -0.09605
    -0.14523
    -0.00383
     0.03921
     0.21749
     0.18061
     0.22364
     0.29741
     0.45111
     0.61095
     0.54947
     0.63554
     0.45111
     0.39578
     0.59866
     0.89990
     0.54333
     0.54333
     0.34045
     0.16216
     0.22364
     0.24823
     0.22979
     0.24208
    -0.04071
    -0.07760
    -0.16982
    -0.22515
    -0.49565
    -0.79075
    -0.95059
    -0.85837
    -0.73542
    -1.04895
    -1.01207
    -1.04895
    -1.21494
    -1.26413
    -1.11658
    -1.02436
    -1.16576
    -1.06125
    -0.79075
    -0.54483
    -0.87682
    -0.92600
    -0.91985
    -0.41573
    -0.44647
    -0.30507
    -0.63090
    -0.55098
    -0.73542
    -0.88911
    -0.71083
    -0.60631
    -0.50180
    -0.13293
     0.02076
    -0.09605
    -0.07760
     0.01462
    -0.18211
    -0.27433
    -0.08375
     0.42652
     0.32815
     0.78924
     1.17040
     1.01671
     0.94293
     0.75850
     2.41226
     3.05163
     0.77079
    -0.20671
     0.35274
     0.32201
    -0.31122
    -2.16785
     0.25438
     2.54751
     0.87531
     0.00847
    -0.94444
     1.13352
     0.99826
    -1.87891
    -1.60226
    -1.19035
     0.45111
     0.82613
     0.49414
     0.20520
     0.58636
     0.53103
     0.42037
     0.13142
    -0.00383
     0.11298
     0.29127
    -0.29892
    -0.31737
    -0.10219
     0.06995
     0.12528
     0.00847
     0.14987
     0.10068
     0.08224
     0.08224
    -0.15138
     0.23594
     0.10683
    -0.40344
    -0.42803
    -0.31122
    -0.64935
    -0.21285
     0.03921
     0.05765
    -0.01612
    -0.12678
    -0.31122
    -0.35425
     0.05150
     0.11298
     0.13757
     0.27897
     0.40193
     0.38963
     0.54947
     0.45726
     0.30971
     0.11913
    -0.02227
    -0.04071
     0.16831
     0.29127
    -0.25589
    -0.64935
    -0.54483
    -0.36655
    -0.24359
    -0.21285
     0.03921
     0.15601
     0.01462
     0.30971
     0.24823
     0.15601
     0.18061
     0.47570
     0.60480
     0.67858
     0.68473
     0.51259
     0.64169
     0.72161
     0.56177
     0.21134
     0.40193
     0.30971
     0.10683
     0.24208
     0.11913
    -0.05301
    -0.02842
     0.02691
     0.09454
    -0.10834
    -0.02227
    -0.06531
    -0.26818
    -0.25589
    -0.25589
    -0.29277
    -0.24359
    -0.31737
    -0.17597
    -0.22515
    -0.17597
    -0.43417
    -0.60631
    -0.71083
    -0.50795
    -0.44647
    -0.44032
    -0.50795
    -0.57557
    -0.49565
    -0.42188
    -0.45262
    -0.41573
    -0.18211
    -0.39114
    -0.36655
    -0.15138
    -0.12064
    -0.24974
    -0.39114
    -0.26818
     0.04535
     0.29127
     0.18061
    -0.20056
    -0.58172
    -0.77845
    -1.09199
    -1.10428
    -0.32351
    -0.16367
    -0.10834
     0.07609
    -0.35425
    -0.90755
    -1.21494
    -0.99977
    -0.91370
    -0.66164
    -0.11449
     0.41422
     0.54947
     0.13142
    -0.16367
    -0.42188
     0.55562
     0.58021
     0.53103
     0.57407
     0.40193
     0.21749
    -0.04686
     0.03306
     0.81383
     1.05359
     0.78309
     0.50029
     0.24208
     0.09454
    -0.19441
    -0.23130
    -0.05301
    -0.31122
    -0.59402
    -0.32966
    -0.35425
     0.28512
     0.70932
     0.21134
     0.36504
    -0.29892
    -0.04686
    -0.10219
    -0.28663
     0.54333
     1.05359
     0.16831
     4.17053
     1.34254
    -0.61246
    -1.12888
    -1.07969
     2.67047
     1.33024
     0.20520
    -0.10834
    -0.12678
    -0.01612
    -0.00383
    -0.30507
    -0.23130
    -0.75386
     0.60480
     0.99212
     0.53718
     0.06380
    -0.39114
    -0.34196
     0.05765
     0.20520
     0.57407
     0.58636
     0.33430
    -0.08375
    -0.33581
    -0.47721
    -0.60016
    -0.50795
    -0.05301
    -0.16982
    -0.07760
    -0.33581
    -0.58787
    -0.07760
     0.19290
     0.19290
     0.20520
     0.52488
     0.76465
     1.00441
     0.97982
     1.11507
     1.12737
     0.72776
     0.93064
     0.78924
     0.63554
     0.66013
     0.36504
     0.38348
     0.47570
     0.29127
     0.24208
     0.01462
    -0.02842
    -0.18826
    -0.02227
     0.02691
    -0.26818
    -0.44032
    -0.20056
    -0.19441
    -0.14523
    -0.17597
    -0.25589
    -0.42188
    -0.13293
     0.01462
    -0.18211
    -0.38499
    -0.43417
    -0.47106
    -0.29277
    -0.12064
    -0.24359
    -0.52024
    -0.47721
    -0.45262
    -0.48336
    -0.37270
    -0.56328
    -0.91370
    -0.60631
    -0.32351
    -0.42803
    -0.50795
    -0.53869
    -0.56328
    -0.47106
    -0.19441
    -0.32351
    -0.37884
    -0.36040
    -0.23744
    -0.16367
     0.15601
     0.05150
    -0.03457
    -0.09605
     0.06995
     0.10683
     0.18061
    -0.18826
    -0.44647
    -0.31737
     0.17446
     0.32201
     0.22364
     0.17446
    -0.07145
    -0.05916
     0.05150
    -0.08990
    -0.17597
    -0.00383
     0.22979
     0.55562
     0.45726
     0.34660
     0.35274
    -0.00383
     0.03921
     0.32815
     0.32815
     0.31586
     0.13142
     0.22979
     0.37119
     0.35889
     0.38348
     0.26053
     0.33430
     0.08224
     0.21749
     0.29741
     0.02691
    -0.10834
    -0.25589
    -0.21900
     0.05150
     0.01462
     0.19905
     0.43267
     0.70317
     0.46340
     0.42652
     0.48185
     0.58636
    -0.37270
    -1.79899
    -1.65144
    -1.51619
    -1.81743
    -1.60840
    -1.36864
     0.88760
     0.04535
    -1.53463
    -2.12482
    -2.96092
    -0.79075
    -0.80304
     1.22573
    -0.88296
    -0.15752
     1.47164
     0.16831
     0.91834
     1.14581
     0.91834
     0.54333
     1.26877
     1.39172
     0.64784
     0.88146
     0.99212
     0.47570
     0.08224
    -0.02227
     0.35274
     0.54333
     0.55562
     0.40807
     0.63554
     0.34045
    -0.00998
     0.08839
     0.47570
     0.28512
     0.02076
     0.27282
     0.39578
     0.42652
     0.45726
     0.40193
    -0.07145
     0.02691
     0.47570
     0.60480
     0.81383
     1.05359
     1.55771
     1.18270
     0.99826
     0.90605
     0.83227
     0.73391
     0.68473
     0.45726
     0.68473
     0.70932
     0.02691
    -0.05301
     0.15601
     0.18061
    -0.12064
    -0.47721
    -0.70468
    -0.65550
    -0.61246
    -0.56943
    -0.44647
    -0.67394
    -0.66164
    -0.86452
    -0.68623
    -0.40344
    -0.32351
    -0.41573
    -0.38499
    -0.42803
    -0.30507
    -0.25589
    -0.26818
    -0.31122
    -0.17597
    -0.09605
     0.06380
     0.15601
    -0.01612
    -0.18826
    -0.29277
    -0.00383
     0.15601
    -0.23130
    -0.09605
    -0.29892
    -0.37884
    -0.35425
    -0.18211
    -0.24974
    -0.28048
    -0.15138
    -0.36040
    -0.29277
    -0.47106
    -0.44032
    -0.34196
    -0.00998
     0.06380
     0.29741
     0.29741
    -0.16982
    -0.11449
    -0.02227
     0.05765
    -0.01612
    -0.00383
    -0.07145
    -0.13908
    -0.04686
     0.04535
    -0.10219
    -0.53869
    -0.30507
     0.00847
    -0.08990
     0.00232
    -0.10219
    -0.13293
    -0.07760
     0.42037
     0.79539
     0.60480
     0.23594
     0.18675
     0.20520
     0.50644
     0.56177
     0.28512
     0.34045
     0.33430
     0.24823
     0.19290
     0.22979
     0.18061
    -0.00383
    -0.00383
     0.18061
     0.33430
     0.20520
     0.16831
     0.13757
    -0.02842
    -0.41573
    -0.70468
    -0.86452
    -0.44032
    -0.37884
    -0.66779
    -0.77845
    -1.11658
    -1.14117
    -1.10428
    -0.79689
    -0.63090
    -0.58172
    -0.42188
    -0.12064
     0.14987
     0.43267
     0.91834
     1.15196
     1.55771
     1.52697
     1.01671
     1.85896
     0.86301
    -1.58996
    -2.52443
    -3.39127
    -4.07982
    -5.05732
    -2.23548
     9.28550
    10.77942
    -1.89735
    -5.91187
    -5.64751
    -3.61874
     0.09454
     1.44705
     1.11507
     1.89584
     2.53521
     2.59054
     1.63763
     1.23188
     0.80153
     0.41422
    -0.22515
    -0.79075
    -0.34811
     0.05765
     0.22364
     0.44496
     0.87531
     1.02900
     0.85072
     0.77694
     0.60480
     0.50644
     0.55562
     0.61095
     1.17040
     0.86301
     0.40807
     0.14987
    -0.32966
    -0.10834
    -0.31737
    -0.61861
    -0.38499
    -0.61861
    -1.06125
    -0.72927
    -0.37884
    -0.41573
    -0.51410
    -0.68009
    -0.58787
    -0.56328
    -0.46491
    -0.37884
    -0.23744
    -0.16982
    -0.02842
    -0.44032
     0.02691
     0.19290
    -0.04686
    -0.08990
    -0.07760
    -0.07145
    -0.07145
    -0.07145
     0.11298
    -0.08375
    -0.02842
    -0.17597
    -0.21900
    -0.09605
    -0.26818
    -0.38499
    -0.45262
    -0.45877
    -0.25589
    -0.07760
    -0.21900
    -0.32966
    -0.48336
    -0.66779
    -0.87067
    -0.50795
    -0.26818
    -0.34196
    -0.25589
    -0.13908
    -0.34196
    -0.07760
     0.79539
     1.42246
     1.12122
     0.60480
     1.15811
     1.09048
     0.99826
     1.05974
     0.81383
     1.02900
     1.22573
     1.28106
     1.05359
     0.75235
     0.66628
     0.73391
     0.16216
     0.03921
    -0.10219
    -0.37884
    -0.30507
    -0.32966
    -0.26818
    -0.52024
    -0.54483
    -0.43417
    -0.39114
    -0.37270
    -0.48950
    -0.73542
    -0.61861
    -0.51410
    -0.66779
    -0.49565
    -0.48950
    -0.62476
    -0.52024
    -0.29277
    -0.20056
    -0.34811
    -0.52639
    -0.48950
    -0.24359
    -0.23744
    -0.17597
    -0.25589
    -0.26818
    -0.03457
    -0.13293
    -0.28048
    -0.04071
    -0.13908
    -0.38499
    -0.18826
    -0.28663
    -0.12064
    -0.39114
    -0.44647
    -0.21900
     0.00232
    -0.13908
    -0.54483
    -0.22515
    -0.22515
    -0.16982
    -0.13908
     0.06380
    -0.20671
    -0.04686
     0.02076
     0.23594
     0.41422
     0.61095
     0.69702
     0.89990
     1.01671
     0.69702
     1.05359
     1.19499
     0.68473
    -0.13908
    -0.68623
    -0.71083
    -1.25798
    -1.90965
    -2.56746
    -2.00186
    -0.90141
     0.67243
     1.54542
    -0.20056
    -1.18421
     0.31586
    -0.05916
     0.03306
     1.32410
     3.02089
     2.47988
     2.51062
     2.68276
     3.21147
     3.31598
     2.00036
     1.96962
     1.64378
     0.99212
    -0.30507
    -0.59402
    -0.05916
     0.01462
    -0.68009
    -1.08584
    -0.90755
    -1.12888
    -1.09199
    -0.52639
    -0.29277
    -0.31122
    -0.45262
    -0.54483
    -0.22515
    -0.08990
     0.26668
    -0.14523
     0.03921
     0.59251
     0.74620
     0.32201
     0.31586
     0.09454
     0.41422
     0.24823
     0.36504
     0.05765
     0.08224
     0.25438
     0.06380
    -0.49565
    -0.78460
    -0.71697
    -0.51410
    -0.40958
    -0.35425
    -0.51410
    -0.60631
    -0.83993
    -1.11043
    -0.79075
    -0.80919
    -1.04895
    -0.76616
    -0.65550
    -0.74771
    -0.38499
    -0.31737
    -0.40958
     0.03306
     0.34660
    -0.27433
    -0.64935
    -0.51410
    -0.26204
    -0.21900
     0.31586
     0.72161
     0.59251
     0.30971
     0.60480
     0.94293
     0.78924
     0.69702
     0.43881
     0.32201
     0.39578
     0.77079
     0.97367
     0.71546
     0.40193
     0.25438
     0.22979
     0.44496
    -0.00383
     0.01462
     0.11913
     0.22979
     0.03921
     0.00847
     0.03921
    -0.07145
    -0.02227
     0.22364
     0.42037
     0.20520
    -0.08990
     0.03306
     0.02076
     0.24823
     0.21749
    -0.04071
     0.14372
     0.18675
     0.33430
     0.17446
     0.02691
     0.06380
    -0.08375
     0.11913
     0.17446
     0.19290
     0.02076
     0.03306
    -0.18211
     0.26053
     0.35889
     0.09454
    -0.09605
    -0.15752
    -0.07145
     0.00847
     0.01462
     0.00847
     0.05150
     0.26053
     0.18675
     0.21134
     0.14372
     0.30356
     0.14372
     0.09454
     0.35274
     0.10683
     0.14372
     0.45726
     0.67858
     0.58021
     0.44496
     0.49414
     0.83227
     0.83227
     0.64784
     0.27897
     0.17446
     0.40193
     0.48800
     0.46955
     0.80153
     0.55562
     0.08224
     0.22979
     0.32201
     0.45111
     0.25438
     0.15601
     0.06380
     0.24823
     0.55562
     0.74006
     0.77694
     0.57407
     0.30356
    -0.53254
    -1.03051
    -1.58381
    -1.88506
    -3.22528
    -4.23966
    -4.20892
    -2.74575
    -1.94653
     0.80768
     1.05974
    -1.92194
    -1.81743
    -2.24778
    -0.76001
     1.45935
    -0.23130
    -0.45877
     0.72161
     1.73600
     2.46759
     2.01265
     1.30565
     1.45935
     1.53312
     0.62940
    -0.16367
    -0.60016
    -0.77845
    -0.74156
    -0.16367
    -0.10219
    -0.58787
    -0.46491
     0.17446
    -0.16367
    -0.19441
     0.35274
     0.08839
     0.45726
     0.64784
     0.29127
     0.03921
    -0.12678
    -0.23744
    -0.12678
    -0.24974
    -0.60016
    -0.50795
    -0.68009
     0.13142
     0.80768
     0.26053
    -0.37270
    -0.37270
    -0.44032
    -0.26818
    -0.23130
    -0.35425
    -0.11449
    -0.08990
    -0.35425
    -0.52024
    -0.32966
     0.68473
     0.48185
     0.19290
     0.27282
    -0.08990
     0.05150
    -0.13293
     0.19290
     0.20520
     0.05765
    -0.36655
     0.00232
     0.45726
     0.17446
    -0.34811
    -0.10834
    -0.09605
    -0.31122
    -0.18211
    -0.21285
    -0.28663
    -0.20671
    -0.20056
    -0.21900
    -0.08990
    -0.03457
    -0.03457
    -0.06531
    -0.04071
     0.05765
     0.01462
     0.14987
     0.00847
    -0.23744
    -0.10219
     0.35889
     0.11298
     0.01462
    -0.10834
    -0.07145
    -0.11449
     0.22364
     0.18061
     0.17446
    -0.02227
    -0.15752
    -0.11449
     0.09454
     0.19290
    -0.02227
    -0.01612
     0.00847
     0.13142
     0.16216
     0.26668
     0.43267
     0.43881
     0.27282
     0.38963
     0.75235
     0.69702
     0.79539
     0.86301
     0.81383
     1.12737
     0.98597
     0.95523
     1.02900
     0.99826
     0.85686
     1.01671
     0.84457
     0.63554
     0.48800
     0.58021
     0.58636
     0.42652
     0.33430
     0.19905
     0.11298
     0.05765
     0.09454
    -0.18826
    -0.26204
    -0.16367
     0.01462
     0.00847
    -0.12064
     0.13142
    -0.05916
    -0.08990
     0.21134
     0.10683
     0.13757
     0.43267
     0.52488
     0.72776
     0.73391
     0.67858
     0.54947
     0.93064
     0.91219
     0.13142
    -0.72312
    -1.15347
    -1.30101
    -1.38094
    -1.25183
    -0.90141
    -1.10428
    -0.45262
     0.05765
    -0.98133
    -1.26413
    -1.04895
    -1.13502
    -1.06740
     3.21762
     1.90814
    -1.06740
    -0.53869
     1.09663
     0.60480
     1.26877
     2.15405
     0.97367
     0.56792
     0.83227
    -0.35425
    -0.56328
    -0.36040
    -1.22724
    -1.12888
    -1.12273
     1.25032
     1.46550
     0.54333
    -0.73542
    -0.95674
    -0.76616
    -0.16367
    -0.24974
    -0.29892
    -0.16982
    -0.96903
    -0.98748
    -1.03051
    -0.89526
    -0.53254
    -0.38499
    -0.70468
    -1.14732
    -1.23954
    -0.68009
    -0.71083
    -0.68623
    -0.64935
    -0.28663
     0.37734
     0.22364
     0.12528
     0.30356
     0.07609
     0.19905
     0.57407
     0.53718
     0.15601
    -0.22515
    -0.12064
    -0.24974
     0.19290
     0.30356
    -0.07145
     0.29741
     0.35889
     0.16216
     0.14987
    -0.10219
    -0.15138
    -0.23744
    -0.32966
     0.50644
     0.22364
    -0.16982
    -0.00383
     0.30356
     0.48800
     0.25438
    -0.03457
     0.19290
     0.34045
     0.21749
     0.16831
     0.16216
     0.22979
     0.37734
     0.27897
     0.05765
     0.03306
     0.10068
     0.17446
     0.58636
     0.53103
     0.45111
     0.20520
     0.35274
     0.38963
     0.45726
     0.40807
     0.18061
     0.41422
     0.72776
     0.47570
     0.29127
     0.22979
     0.00847
     0.02691
     0.31586
     0.36504
     0.08224
    -0.19441
    -0.33581
    -0.29277
    -0.22515
    -0.09605
    -0.02227
    -0.21900
    -0.31122
    -0.17597
    -0.17597
    -0.04071
    -0.18211
    -0.41573
    -0.39729
    -0.07760
    -0.17597
    -0.32351
    -0.39114
    -0.32966
    -0.37884
    -0.12678
    -0.23744
    -0.32351
    -0.42803
    -0.47721
    -0.44032
    -0.23744
    -0.34811
    -0.61861
    -0.49565
    -0.41573
    -0.45877
    -0.40344
    -0.43417
    -0.31122
    -0.17597
    -0.20671
    -0.04071
    -0.32351
    -0.34811
    -0.28663
    -0.18211
    -0.23744
     0.08224
     0.12528
    -0.13908
     0.00847
     0.17446
     0.06380
     0.12528
     0.03306
     0.24823
     0.21134
     0.40193
     0.18675
     0.11913
     0.02076
     0.26668
     0.27897
     0.43267
     0.26668
     0.03306
     0.80768
     1.35484
     1.66837
     0.85072
    -1.31331
    -3.30520
    -2.51828
    -1.16576
    -0.98133
     1.07818
     3.05778
     0.53103
     1.40402
     3.78322
    -1.71292
    -1.90350
    -1.54693
    -0.83378
     0.05765
    -0.63705
    -1.01822
     1.15811
     2.42455
     1.41631
     0.57407
    -0.13908
    -1.11043
    -1.78054
    -1.72521
    -1.00592
    -0.01612
    -0.15138
     0.01462
     0.74620
     1.01671
     0.72161
     0.48185
     0.04535
     0.13757
     0.32201
     0.61095
     0.41422
     0.27897
     0.14372
    -0.15138
     0.13142
     0.46955
     0.48800
     0.67243
     0.16831
     0.08224
     0.43881
     0.41422
     0.12528
     0.38348
     0.06380
     0.28512
     0.81998
     1.24418
     0.93679
     0.83842
     0.67243
     0.58021
     0.59866
     0.54947
     0.80768
     1.29336
     1.26262
     0.78924
     0.30356
    -0.02227
     0.37734
     0.45726
     0.35274
    -0.00998
    -0.22515
    -0.44647
    -0.76001
    -0.34811
    -0.09605
    -0.63705
    -0.64935
    -0.31737
     0.12528
     0.07609
    -0.06531
    -0.06531
     0.43267
     0.58021
     0.60480
     0.46340
     0.23594
     0.54333
     0.64169
     0.75850
     0.87531
     0.66013
     0.60480
     0.58021
     0.76465
     0.66628
     0.26053
     0.09454
     0.10068
    -0.07760
     0.12528
    -0.01612
    -0.05916
    -0.69238
    -0.88911
    -0.45877
     0.16831
    -0.07145
    -0.43417
    -0.38499
    -0.55098
    -0.44032
    -0.27433
    -0.26818
    -0.10219
    -0.21900
    -0.05916
     0.02076
    -0.01612
    -0.28663
    -0.23130
    -0.32966
     0.04535
     0.12528
    -0.15138
    -0.13908
    -0.21900
    -0.30507
    -0.16367
    -0.20671
    -0.21285
    -0.13293
    -0.18826
    -0.23744
    -0.13293
    -0.16367
    -0.26204
    -0.42803
    -0.05916
     0.10683
    -0.08990
    -0.12678
    -0.08375
    -0.18826
    -0.13293
     0.04535
    -0.05916
    -0.23130
    -0.15752
    -0.16982
    -0.23744
    -0.36040
    -0.36040
    -0.48336
    -0.52639
    -0.21900
    -0.59402
    -0.85222
    -0.59402
    -0.37884
    -0.50795
    -0.87067
    -1.03666
    -0.89526
    -0.77845
    -0.36655
    -0.18211
    -0.02227
    -0.17597
    -0.34811
    -0.41573
     0.03921
     0.31586
     0.26668
     0.29741
     0.52488
     0.87531
     0.95523
     1.03515
     1.04130
     1.25647
     1.47779
     1.72985
     1.17655
     0.56177
    -0.45262
    -1.15961
    -0.96289
    -1.42397
    -1.33175
    -2.27237
    -0.76001
     1.92043
    -1.25183
    -0.05301
     2.68276
    -3.08388
    -2.60435
    -1.13502
    -0.72312
     0.02691
     1.81592
     3.54345
     2.71965
     1.20114
     0.18675
    -0.05916
     0.22979
    -0.20671
    -0.10219
     0.44496
     0.83227
     0.53103
    -0.22515
    -0.66164
    -0.77845
    -0.53869
    -0.43417
    -0.43417
    -0.14523
     0.07609
     0.38963
     0.34045
     0.43267
     0.00232
     0.13757
     0.31586
    -0.00998
    -0.00383
     0.42652
     0.38348
     0.32201
     0.11298
     0.26668
     0.38348
     0.28512
     0.16216
     0.10683
     0.00232
     0.07609
     0.73391
     1.12122
     1.07818
     0.98597
     1.14581
     1.30565
     1.36713
     1.39172
     1.38557
     1.21958
     0.82613
     1.07818
     1.40402
     1.61919
     1.26877
     0.75235
     0.45726
     0.34660
     0.36504
     0.06380
    -0.11449
    -0.26818
    -0.21900
    -0.43417
    -0.72927
    -0.63090
    -0.50795
    -0.50795
    -0.56943
    -0.42803
    -0.26204
    -0.34196
    -0.45262
    -0.63090
    -0.60631
    -0.52024
    -0.34811
    -0.16367
    -0.31737
    -0.34811
    -0.28048
     0.02076
    -0.07145
    -0.21285
    -0.50180
    -0.22515
    -0.05916
    -0.17597
     0.02691
    -0.15138
    -0.53254
    -0.40958
    -0.35425
    -0.24359
    -0.26204
    -0.34811
    -0.62476
    -0.66779
    -0.51410
    -0.66164
    -0.90141
    -0.74771
    -0.50795
    -0.66164
    -0.53869
    -0.40958
    -0.36655
    -0.63705
    -0.77845
    -0.38499
    -0.08375
     0.03921
    -0.06531
    -0.26818
    -0.22515
    -0.17597
    -0.10834
     0.05765
    -0.18826
    -0.22515
     0.11298
     0.42037
     0.16216
    -0.05916
    -0.36040
    -0.05301
     0.06380
     0.46955
     0.69702
     0.76465
     0.64784
     0.14987
    -0.15752
    -0.27433
     0.40807
     0.24208
    -0.10834
    -0.12678
     0.11298
     0.26053
    -0.11449
    -0.20671
    -0.26818
    -0.21285
    -0.26818
    -0.32966
     0.06995
     0.27897
     0.11913
    -0.02842
     0.11913
     0.22364
    -0.00383
     0.22979
     0.16216
     0.16831
    -0.00383
     0.05765
     0.13142
     0.06380
    -0.04686
    -0.24974
    -0.31737
    -0.02842
     0.32201
     0.30971
     0.40807
     0.70932
     0.80153
     1.41631
     1.90814
     2.28930
     0.93064
     0.26053
    -1.38708
    -2.18630
    -1.60226
    -1.20880
    -1.95268
    -2.63509
     0.51259
     2.06798
    -0.12064
     1.33024
    -5.47537
    -2.19859
     0.32201
    -0.07145
     1.13352
     1.42246
     0.97367
     1.35484
     1.40402
     1.47164
     1.58230
     1.79748
     1.50238
     1.41631
     0.97982
     0.59251
    -0.21285
    -0.64935
    -0.00383
     0.36504
     0.38963
    -0.02842
    -0.07145
     0.62940
     0.46340
     0.78309
     0.92449
     0.45111
     0.29127
     0.13142
     0.18061
     0.25438
     0.16216
     0.03921
     0.00847
     0.26053
     0.05765
    -0.21900
    -0.56943
     0.11298
    -0.34196
    -0.67394
    -0.67394
    -0.76001
    -0.62476
    -1.15347
    -0.53869
    -0.24359
     0.00232
     0.13757
     0.25438
     0.41422
     0.08224
    -0.18826
    -0.27433
     0.30971
     0.62325
     0.84457
     0.58021
     0.43267
     0.50644
     0.48185
     0.35274
     0.49414
     0.46955
     0.06380
    -0.29892
    -0.29277
    -0.28663
    -0.18826
    -0.68623
    -0.64320
    -0.40344
    -0.04071
     0.10683
    -0.23130
    -0.48336
    -0.45877
    -0.33581
    -0.43417
    -0.35425
    -0.21900
    -0.28663
    -0.28663
    -0.13293
     0.02076
    -0.34811
    -0.62476
    -0.44647
    -0.29277
    -0.18826
    -0.55713
    -0.86452
    -0.92600
    -0.57557
    -0.37884
    -0.24974
    -0.04686
    -0.19441
    -0.10834
     0.24208
    -0.00383
     0.00232
     0.02691
     0.57407
     0.71546
     1.12737
     1.17655
     1.05359
     0.78309
     0.64784
     0.10068
     0.46340
     0.74006
     0.60480
     0.30356
     0.10683
    -0.12064
    -0.11449
    -0.33581
    -0.05301
    -0.02227
     0.02076
     0.00847
    -0.07145
    -0.18211
    -0.07760
     0.09454
     0.10683
     0.29127
     0.13142
     0.04535
     0.34660
     0.41422
     0.20520
     0.02076
    -0.08990
     0.01462
     0.14987
     0.24208
    -0.08990
    -0.15138
    -0.16982
    -0.04071
    -0.19441
     0.02691
    -0.09605
    -0.36040
    -0.33581
    -0.25589
    -0.06531
    -0.36040
    -0.38499
    -0.40958
    -0.21900
     0.14987
     0.07609
     0.11913
     0.29127
     0.52488
     0.55562
     1.25032
     1.41631
     1.25032
     1.82822
     1.89584
     2.20323
     2.20938
     1.81592
     1.82207
     2.08028
     2.29545
     2.30160
     2.16635
     1.75444
     1.33024
     0.97982
     0.45726
     0.35274
    -0.29277
    -0.90141
    -1.44241
    -1.09814
    -1.30101
    -1.91579
    -1.48545
     0.03306
     1.01056
    -0.30507
    -2.87485
    -0.96289
    -0.52639
    -2.02645
    -0.62476
     2.87334
     3.03933
     1.14581
    -0.15752
    -0.50795
     0.25438
     0.28512
     0.12528
     0.45111
     0.02691
     0.07609
    -0.31122
    -0.81534
    -0.83993
    -0.93215
    -1.78054
    -1.81743
    -1.83587
    -2.08793
    -1.49774
    -0.13293
     0.72776
     0.24208
    -0.37884
    -0.22515
    -0.32351
    -0.40958
     0.36504
     0.32201
     0.41422
     0.93064
     1.42246
     1.77903
     1.85896
     1.39787
     1.23803
     1.10892
     0.70932
     0.41422
     0.24823
     0.74620
     0.76465
     0.62325
     1.13352
     0.77694
     0.40193
    -0.10219
    -0.55098
    -0.74156
    -0.28048
    -0.47106
    -0.50795
    -1.09814
    -1.52234
    -1.73136
    -2.15556
    -2.05719
    -1.92194
    -1.52234
    -0.63705
    -0.31122
    -0.45262
    -0.83378
    -1.20265
    -1.35020
    -0.47721
    -0.24974
    -0.44032
    -0.00998
     0.36504
     0.83842
     0.94908
     0.66013
     0.72161
     0.16216
     0.24208
     0.27282
     0.29127
    -0.02842
     0.14372
    -0.13908
     0.24823
     0.48800
     0.19290
     0.38963
     0.22979
     0.35274
     0.22364
     0.32815
     0.54333
     0.16831
     0.10068
     0.18675
     0.14987
     0.02076
     0.06380
    -0.40344
    -0.18211
     0.14372
     0.17446
    -0.02227
    -0.05916
    -0.17597
    -0.07145
    -0.25589
    -0.23130
    -0.16982
    -0.25589
     0.07609
     0.00232
    -0.02842
    -0.02842
    -0.10219
     0.01462
     0.22979
     0.11913
    -0.00383
    -0.02227
     0.00232
     0.10068
     0.07609
    -0.11449
     0.00232
    -0.24974
    -0.09605
    -0.05916
    -0.18826
    -0.26204
    -0.38499
    -0.39114
    -0.07760
    -0.12678
    -0.13293
    -0.36655
    -0.21900
     0.02076
     0.05150
     0.05765
     0.27897
     0.27897
     0.37119
     0.40193
     0.36504
     0.28512
     0.04535
    -0.04686
     0.27897
     0.72776
     0.66628
     0.37734
    -0.05916
    -0.23744
     0.05765
    -0.20056
     0.16216
    -0.05916
    -0.02842
     0.03306
     0.00232
    -0.14523
     0.17446
    -0.04071
    -0.11449
     0.21749
     0.24823
     0.44496
     0.51259
     0.62940
     0.74006
     0.78309
     0.84457
     0.76465
     0.37734
    -0.52024
    -1.77439
    -2.99166
    -3.96301
    -3.80932
    -2.58590
    -1.38708
     0.13757
     2.14790
     3.42665
     3.28525
     0.91219
    -1.55922
    -2.39532
    -1.09199
     1.82822
     3.46353
     4.31193
     4.61932
     4.25045
     2.89793
     1.48394
     0.96138
     0.27282
     0.06995
    -0.79075
    -1.30716
    -1.61455
    -1.47930
    -1.52234
    -1.84202
    -2.30311
    -1.10428
     0.00232
     0.16831
    -1.04895
    -1.58996
    -1.72521
    -0.99977
    -0.53254
    -0.31122
    -0.30507
    -0.29277
    -0.58787
    -0.56328
    -0.40344
    -0.11449
     0.28512
    -0.07145
    -0.00383
     0.35889
     0.45111
     0.42652
     0.17446
    -0.08990
    -0.14523
    -0.02842
     0.38348
     0.74006
     0.32201
     0.10068
     0.36504
     0.58021
     0.50029
     0.48800
     0.11298
     0.13142
     0.22364
     0.26053
     0.16831
    -0.09605
    -0.19441
     0.16216
     0.14987
    -0.03457
    -0.01612
    -0.19441
    -0.07760
    -0.19441
    -0.21285
    -0.07145
    -0.10219
    -0.10834
     0.16216
     0.30971
     0.43881
     0.33430
     0.33430
     0.42652
     0.16216
     0.32815
     0.62325
     0.59251
     0.26668
     0.14987
     0.31586
     0.39578
     0.48185
     0.39578
     0.19905
     0.20520
     0.30971
     0.31586
     0.27282
     0.28512
     0.13142
     0.13142
     0.19905
     0.26053
     0.14372
    -0.10219
     0.02691
     0.02691
     0.18061
     0.10683
    -0.11449
    -0.14523
    -0.02227
    -0.09605
    -0.20671
    -0.05916
    -0.13293
    -0.21900
    -0.07145
    -0.06531
    -0.05916
    -0.08375
    -0.04686
     0.37734
     0.42037
     0.55562
     0.50644
     0.46955
     0.51259
     0.85686
     0.72776
     0.78924
     0.84457
     0.69702
     0.83227
     0.93064
     0.77079
     0.53103
     0.45111
     0.39578
     0.20520
     0.06380
    -0.34811
    -0.50795
    -0.54483
    -0.50180
    -0.52024
    -0.63090
    -0.76001
    -0.76616
    -0.57557
    -0.52024
    -0.40344
    -0.48950
    -0.63090
    -0.36040
    -0.14523
     0.16831
     0.09454
     0.00232
     0.14987
     0.39578
     0.57407
     0.61710
     0.84457
     0.55562
     0.37119
     0.67858
     0.51259
     0.74620
     0.70932
     0.85072
     1.02900
     1.28106
     1.54542
     1.37328
     1.02900
     1.05359
     0.99826
     1.71756
     2.22168
     0.43881
    -1.50389
    -2.93633
    -3.64333
    -4.66386
    -4.97740
    -3.95072
     4.51481
    10.79171
     4.99433
    -2.44451
    -4.83600
    -4.78682
    -3.66177
     0.03921
     3.06392
     4.29349
     3.84470
     3.27295
     2.53521
     1.51468
     0.53103
    -0.08375
    -0.58172
    -0.69238
    -0.68623
    -0.89526
    -1.36249
    -0.93215
    -0.74771
    -0.60631
    -0.26204
    -0.16982
    -0.23130
    -0.33581
    -0.13908
     0.28512
     0.21134
    -0.23130
     0.06995
     0.13142
     0.41422
     0.27897
     0.11913
     0.15601
     0.20520
     0.46955
     0.38348
     0.34045
    -0.03457
     0.22364
     0.46955
     0.45111
     0.20520
     0.03306
    -0.29277
    -0.09605
     0.15601
     0.37734
     0.05150
    -0.26204
    -0.05301
     0.02076
    -0.13908
    -0.02842
    -0.20671
    -0.52639
    -0.36655
    -0.60016
    -0.36040
    -0.28663
    -0.36655
    -0.42803
    -0.15752
     0.14987
    -0.08990
    -0.30507
    -0.47721
    -0.26204
    -0.26204
     0.05765
    -0.02227
    -0.07145
    -0.07760
    -0.02227
     0.22979
     0.07609
    -0.23130
    -0.05916
     0.02691
     0.17446
     0.14987
    -0.07760
    -0.34196
    -0.23130
    -0.23744
    -0.11449
     0.05765
    -0.13293
    -0.44647
    -0.36655
    -0.33581
    -0.17597
    -0.48336
    -0.43417
    -0.44647
    -0.35425
    -0.13293
    -0.34811
    -0.48950
    -0.20671
    -0.05916
    -0.16367
    -0.08375
    -0.06531
    -0.23744
     0.09454
     0.44496
     0.37734
     0.21749
    -0.17597
     0.18061
     0.32201
     0.53103
     0.72776
     0.96138
     1.02900
     1.14581
     1.05974
     1.26262
     1.03515
     0.94908
     0.89375
     0.69087
     0.91834
     0.69702
     0.45726
     0.18061
     0.14987
     0.10068
    -0.31122
    -0.61861
    -1.06125
    -1.30101
    -1.70677
    -1.53463
    -1.66988
    -1.78669
    -1.57152
    -1.10428
    -0.69853
    -0.53869
    -0.64320
    -0.52639
    -0.34196
    -0.04071
     0.54333
     0.35274
     0.25438
     0.32815
     0.81383
     0.70932
     0.72776
     0.51259
     0.36504
     0.24823
     0.02691
     0.78309
     1.17655
     1.19499
     0.64784
     0.40807
     1.13352
     1.23803
     1.21344
     1.52697
     2.36308
     2.04954
     0.97367
     0.04535
    -1.90350
    -2.60435
    -3.79702
    -3.91383
    -1.74980
     0.77694
     6.79564
     1.77289
    -0.96289
    -0.34811
    -2.02031
    -1.44241
    -1.87891
    -1.22724
     1.49624
     4.16438
     4.01069
     3.06392
     2.07413
     1.40402
     1.23803
     0.09454
    -0.46491
    -0.74771
    -0.58172
    -0.62476
    -0.60631
    -0.67394
    -0.57557
    -0.69238
    -0.23744
    -0.09605
    -0.31737
    -0.25589
    -0.02842
     0.06995
    -0.07760
    -0.12678
    -0.15752
    -0.15752
    -0.11449
     0.02691
     0.21134
     0.11298
    -0.06531
    -0.15138
    -0.11449
     0.38963
     0.11913
    -0.21285
    -0.22515
    -0.21285
    -0.17597
    -0.03457
    -0.08990
     0.13142
    -0.07145
    -0.10219
    -0.19441
    -0.04071
    -0.15752
    -0.38499
    -0.60016
    -0.11449
    -0.03457
    -0.28663
    -0.28048
    -0.10219
    -0.03457
    -0.42188
    -0.45262
    -0.37884
    -0.51410
    -0.48336
    -0.30507
     0.00232
    -0.03457
     0.02076
    -0.22515
    -0.32351
    -0.18211
    -0.23130
     0.06380
     0.17446
    -0.01612
     0.03921
     0.18061
     0.56177
     0.24823
    -0.01612
     0.04535
     0.11913
     0.11913
     0.11298
     0.05150
     0.06995
     0.20520
     0.38348
    -0.17597
    -0.32351
    -0.56328
    -0.52639
    -0.70468
    -0.72312
    -0.66164
    -0.82763
    -0.64320
    -0.17597
    -0.04071
    -0.26818
    -0.26818
    -0.35425
    -0.18826
     0.13142
     0.37119
     0.69087
     1.02285
     0.81998
     0.83842
     0.93064
     1.09048
     1.38557
     1.33639
     0.97367
     0.99212
     1.09048
     1.15811
     0.63554
     0.52488
     0.38963
    -0.00383
    -0.17597
    -0.31737
    -0.45262
    -0.47106
    -0.68623
    -0.74156
    -0.94444
    -0.85837
    -1.15347
    -1.01207
    -1.28872
    -1.03051
    -1.27642
    -0.95674
    -0.80919
    -0.46491
    -0.47106
    -0.47721
    -0.35425
    -0.36040
    -0.42188
    -0.50795
    -0.42803
    -0.28663
    -0.22515
    -0.28663
    -0.10834
     0.37119
     0.34045
     0.21134
     0.50644
     1.05974
     0.81383
     0.79539
     0.54333
     0.43267
    -0.03457
    -0.71697
    -0.77845
    -0.98133
    -1.17806
    -1.94039
    -1.63914
    -2.11252
     0.15601
     2.45529
     1.30565
     0.27897
     2.02495
     0.66013
    -0.16982
    -0.30507
    -0.54483
     1.18885
     2.70120
     2.97171
     2.86720
     2.13561
     1.28106
     0.47570
    -0.41573
    -1.08584
    -0.96289
    -0.92600
    -1.35020
    -1.59611
    -1.41167
    -0.69238
    -0.47106
    -0.58787
    -0.48336
    -0.09605
     0.02691
    -0.08990
     0.06380
     0.06380
    -0.05916
    -0.34196
    -0.26204
     0.09454
     0.43267
     0.29741
     0.11913
    -0.20671
    -0.26204
    -0.21900
    -0.13908
     0.14372
    -0.04686
    -0.00383
    -0.48336
    -0.16367
     0.02691
     0.15601
     0.07609
     0.06380
    -0.21285
    -0.12678
     0.12528
     0.06995
     0.30971
    -0.02227
    -0.13293
    -0.00383
     0.10683
     0.19905
    -0.02227
     0.03921
    -0.00998
     0.10068
     0.06380
    -0.05301
    -0.05301
    -0.16367
     0.12528
    -0.04686
    -0.06531
    -0.32966
    -0.56943
    -0.27433
     0.22979
     0.14987
    -0.13908
    -0.26818
    -0.33581
    -0.13293
    -0.38499
    -0.41573
    -0.21900
    -0.12064
    -0.08990
     0.02076
    -0.21900
    -0.31122
    -0.37270
    -0.08375
     0.08224
    -0.10219
    -0.00383
    -0.03457
    -0.32351
    -0.23130
    -0.16367
     0.08224
     0.03921
     0.02076
     0.25438
     0.54333
     0.58636
     0.22979
     0.02691
     0.13142
     0.75235
     0.80768
     1.02285
     0.96752
     0.80768
     1.04130
     1.15196
     0.85686
     0.88760
     0.57407
     0.17446
     0.21134
     0.27897
     0.07609
     0.01462
    -0.12678
    -0.07760
    -0.22515
    -0.30507
    -0.79075
    -0.53869
    -0.55713
    -0.42803
    -0.42188
     0.04535
     0.22364
     0.17446
     0.35274
     0.67243
     0.32815
     0.62325
     0.80153
     0.96138
     0.85686
     0.61095
     0.32815
    -0.24359
    -0.53869
    -0.07760
     0.05150
     0.40193
    -0.10219
    -0.64320
    -0.71697
    -0.37884
    -0.27433
    -0.04071
    -0.42803
     0.10068
     0.39578
     0.37119
     0.08224
    -0.21285
    -0.63705
    -0.13908
     0.57407
     0.64169
     0.15601
    -0.28663
    -0.45877
    -0.69238
    -0.33581
    -0.40344
    -0.58172
    -0.60631
    -0.24359
    -0.20056
    -0.13908
     0.40193
     1.62534
     0.70317
     0.49414
     0.36504
     0.74620
     0.35889
     0.38963
     0.21134
    -1.95883
    -3.15150
    -3.27446
    -3.72325
    -2.85641
    -1.00592
     2.86720
     7.97602
     4.02913
    -2.35844
    -5.83194
    -4.37492
    -0.80919
     2.02495
     3.38976
     3.42665
     3.29754
     2.95941
     2.24012
     1.18270
     0.46340
    -0.09605
    -0.53869
    -0.51410
    -0.30507
    -0.39729
    -0.40344
    -0.21900
     0.11298
     0.61710
     0.30356
     0.38348
     0.74620
     0.36504
     0.26668
     0.14987
     0.10683
    -0.00383
     0.07609
     0.53103
     0.58021
     0.13757
    -0.35425
    -0.52024
    -0.10219
     0.03921
    -0.28048
    -0.73542
    -0.57557
    -0.15138
     0.13757
    -0.00998
    -0.06531
     0.10068
     0.12528
     0.31586
     0.36504
     0.17446
     0.16216
     0.05150
     0.32815
     0.61710
     0.37734
     0.01462
     0.06995
     0.11913
    -0.02227
     0.03921
     0.00847
     0.05765
    -0.05916
    -0.18826
    -0.47721
    -0.87067
    -0.56328
    -0.16982
    -0.07760
     0.05150
     0.20520
     0.01462
    -0.35425
    -0.31737
    -0.25589
    -0.12064
    -0.00383
     0.11913
     0.21749
     0.25438
     0.34660
    -0.08375
    -0.13293
    -0.40958
    -0.37270
    -0.30507
    -0.31737
    -0.52024
    -0.81534
    -1.03051
    -0.87682
    -0.86452
    -0.96903
    -1.09199
    -0.93829
    -0.92600
    -0.74156
    -0.77845
    -0.58172
    -0.57557
    -0.43417
    -0.30507
     0.14987
     0.33430
     0.41422
     0.39578
     0.27897
     0.45726
     0.38348
     0.44496
     0.28512
    -0.08375
     0.11913
     0.06380
     0.05150
    -0.31737
    -0.52639
    -0.55098
    -0.18826
     0.33430
     0.27897
     0.10683
    -0.03457
     0.14372
     0.30356
     0.46340
     0.46340
     0.71546
     0.91219
     0.85072
     0.77694
     0.94908
     0.91834
     0.50029
     0.45726
     0.61710
     0.14987
    -0.11449
    -0.19441
    -0.17597
    -0.00998
     0.09454
    -0.12678
    -0.10219
    -0.10219
     0.04535
    -0.16367
    -0.04071
    -0.31737
    -0.12678
     0.11298
     0.24823
     0.26668
     0.18061
     0.31586
     0.10683
     0.29741
     0.24823
     0.18675
     0.17446
     0.30971
     0.33430
     0.23594
    -0.15138
    -0.24974
    -0.02227
    -0.00383
     0.38963
     0.48185
     0.09454
     0.03306
     0.14987
     0.53718
     0.45111
     0.58021
     1.31795
     1.26877
     0.14372
    -1.01822
    -1.96498
    -1.97112
    -2.57976
    -4.06752
    -3.66177
    -2.69042
    -2.33384
     5.35091
     8.77523
     2.02495
    -2.51828
    -3.62488
    -3.20683
    -1.41782
     1.80363
     4.45948
     4.72383
     4.07831
     2.84875
     1.82207
     1.00441
     0.54333
     0.30971
    -0.34811
    -0.74771
    -0.92600
    -1.04895
    -0.75386
    -0.47106
    -0.63090
    -0.50795
    -0.30507
    -0.29892
    -0.21900
    -0.08990
     0.04535
     0.26053
     0.93679
     0.53718
    -0.15138
    -0.47721
     0.06380
    -0.13293
    -0.16982
     0.14987
     0.54947
    -0.16982
    -0.41573
    -0.98133
    -1.17806
    -0.88911
    -0.09605
     0.03921
    -0.66779
    -0.60016
    -0.45262
    -0.26818
    -0.24974
    -0.49565
    -0.24974
     0.05765
     0.00847
     0.46340
     0.45111
     0.40193
     0.56177
     0.69087
     0.35274
    -0.08375
    -0.08990
     0.29127
     0.05765
    -0.02227
    -0.08375
    -0.14523
    -0.16367
    -0.05916
     0.11913
    -0.18211
    -0.45877
    -0.32966
     0.03921
     0.05765
    -0.01612
     0.16216
     0.11298
     0.21749
     0.09454
     0.00847
     0.18675
     0.14372
    -0.13293
    -0.37270
    -0.31122
    -0.27433
    -0.13293
    -0.09605
    -0.19441
     0.22364
     0.47570
     0.18061
    -0.34811
    -0.21900
    -0.34811
    -0.18211
    -0.05301
     0.10683
     0.41422
     0.26053
     0.21134
     0.14372
     0.03306
    -0.04071
    -0.39114
    -0.56943
    -0.42803
    -0.74156
    -0.62476
    -0.06531
     0.03306
    -0.02842
    -0.15138
    -0.17597
    -0.31737
     0.11913
     0.23594
     0.02076
     0.12528
     0.22979
     0.42037
     0.14372
    -0.34196
    -0.54483
    -0.15138
     0.13142
     0.37734
     0.19905
    -0.47721
    -0.36655
    -0.50180
    -0.58787
    -0.56943
    -0.55713
    -0.40958
    -0.23130
    -0.23744
    -0.23744
    -0.04686
     0.19290
     0.14987
     0.01462
     0.19905
     0.22979
     0.23594
     0.49414
     0.40807
     0.23594
     0.18675
     0.32815
     0.53103
     0.62940
     0.61095
     0.62325
     1.09048
     1.10278
     0.80153
     0.69087
     1.28106
     0.77079
    -0.43417
    -0.94444
    -1.70677
    -1.74366
    -2.11867
    -2.81337
    -1.09199
    -0.84608
    -2.95477
     1.68682
     4.05372
    -0.29277
     0.55562
     0.07609
    -0.40958
     0.43267
     0.77079
     1.23803
     2.76883
     3.04548
     2.93482
     2.32619
     1.26262
     0.97367
     0.53103
    -0.07760
    -0.80304
    -1.24568
    -1.14732
    -0.83993
    -0.87682
    -0.54483
    -0.55098
    -0.35425
    -0.30507
    -0.29277
    -0.24974
    -0.32351
    -0.20671
    -0.48950
    -0.47721
    -0.85222
    -1.45471
    -1.18421
    -0.57557
    -0.79689
    -0.80304
    -0.17597
    -0.24974
    -0.47721
    -0.34196
     0.08839
    -0.08990
     0.00232
     0.34660
     0.91834
     1.25647
     1.31180
     1.09048
     0.70317
     0.93679
     0.58021
     0.72161
     1.26262
     1.47164
     0.53718
    -0.10834
    -0.18826
     0.02076
     0.26668
     0.16216
     0.00847
     0.00232
     0.18675
    -0.12064
    -0.33581
    -0.23744
    -0.53254
    -0.26204
    -0.24974
    -0.04071
    -0.23744
     0.02691
     0.29127
     0.23594
    -0.05301
    -0.23130
    -0.12678
     0.04535
     0.43267
     0.27282
    -0.24974
    -0.04071
     0.29741
     0.48800
     0.23594
     0.29741
     0.10068
    -0.01612
     0.11298
     0.10068
     0.08839
    -0.57557
    -0.69238
    -0.30507
     0.05765
     0.06995
    -0.18826
    -0.39114
    -0.49565
    -0.37270
    -0.55098
    -0.31737
    -0.52024
    -0.61861
    -0.47721
    -0.37884
    -0.34811
    -0.31122
    -0.39114
    -0.23130
    -0.02842
    -0.14523
    -0.53254
    -0.75386
    -0.72312
    -0.34811
    -0.31122
    -0.18211
    -0.07145
    -0.13908
    -0.30507
     0.18675
     0.26053
     0.05150
     0.02076
     0.00847
     0.29127
     0.05150
     0.05150
    -0.02227
     0.26053
     0.41422
     0.55562
     0.85686
     0.45726
     0.00232
    -0.13293
     0.03306
     0.32815
     0.41422
    -0.04686
    -0.14523
    -0.31737
    -0.37884
    -0.18826
     0.15601
     0.29741
     0.03306
    -0.07760
    -0.05916
    -0.05916
    -0.23744
    -0.23130
    -0.18826
     0.01462
     0.25438
     0.27897
    -0.00383
     0.27282
     0.66013
     0.97367
     0.87531
     0.89375
     0.62325
    -0.39114
    -1.27642
    -1.12273
    -1.60840
    -2.99781
    -3.15150
    -4.66386
     0.40807
     4.52095
     1.42861
    -0.65550
     0.34045
     0.80153
     0.11298
    -0.82149
    -0.41573
     0.51873
     1.54542
     2.47988
     2.85490
     2.67047
     2.11102
     0.99826
    -0.10834
    -1.32561
    -1.96498
    -1.65144
    -1.36249
    -1.70677
    -2.00186
    -1.99572
    -1.43627
    -0.88911
    -0.66779
    -0.90755
    -0.50795
    -0.20671
    -0.24974
     0.25438
     0.45726
     0.81383
     0.84457
     0.69087
     0.88760
     1.10892
     1.02285
     1.20114
     1.17040
     0.69087
     0.74006
     0.75235
     0.82613
     0.43267
    -0.03457
    -0.10219
     0.50029
     0.54947
     0.46955
     0.06380
    -0.34196
    -0.15138
    -0.15138
    -0.05301
    -0.04686
    -0.01612
    -0.13908
    -0.35425
    -0.11449
     0.06995
    -0.13908
    -0.11449
    -0.08990
     0.02691
     0.03921
    -0.13293
    -0.15138
    -0.00998
    -0.04071
     0.12528
     0.10068
    -0.05916
     0.02691
    -0.29892
    -0.05916
     0.24823
    -0.02842
    -0.04686
    -0.19441
    -0.00998
     0.02691
    -0.23744
    -0.32966
    -0.40344
    -0.15752
    -0.13293
    -0.05301
    -0.28048
    -0.50795
    -0.50180
    -0.58787
    -0.07145
    -0.31122
    -0.40958
    -0.08375
    -0.04686
     0.01462
    -0.01612
    -0.12678
     0.24823
     0.22979
     0.16216
     0.16216
     0.48185
     1.71756
     1.15811
     0.42037
     0.54947
     0.31586
    -0.02227
     0.14372
     0.53103
     0.58636
     0.29741
    -0.02842
    -0.32351
    -0.16982
    -0.22515
    -0.61861
    -0.23130
    -0.28663
    -0.32351
    -0.64320
    -0.65550
    -0.56943
    -0.63090
    -1.08584
    -0.98748
    -0.53869
    -0.14523
    -0.16982
    -0.09605
    -0.36655
    -0.32351
    -0.00998
    -0.04686
     0.08224
    -0.03457
    -0.37884
    -0.76616
    -1.21494
    -0.56328
     0.11298
     0.85072
     0.81383
     0.43267
    -0.11449
    -0.87682
    -0.83378
    -0.34196
     0.53718
     0.48800
    -0.52024
    -0.71083
    -0.42188
    -0.52639
     0.17446
    -0.32351
    -0.50180
    -0.29892
    -0.35425
    -0.41573
    -0.85837
    -0.79075
    -0.57557
    -0.77845
    -0.82763
    -0.63090
    -0.48336
    -0.38499
     0.14987
     0.17446
     0.19290
     0.07609
     0.30971
     0.36504
     0.46955
     0.54947
     0.31586
     0.14372
    -0.08375
    -0.19441
     0.25438
     0.05150
    -0.89526
    -2.35229
    -3.73554
    -5.21716
    -3.30520
    -0.91370
    -0.38499
     6.10094
     8.22808
     0.97982
    -3.78473
    -4.20278
    -2.30311
     1.24418
     3.88158
     4.92056
     4.27504
     3.51886
     2.80572
     1.84051
     0.84457
     0.65399
     0.22979
    -0.23130
    -0.60631
    -0.69238
    -0.39729
    -0.48336
    -0.40344
    -0.46491
    -0.38499
    -0.12064
    -0.02842
     0.19290
     0.12528
     0.03921
    -0.06531
     0.18061
     0.14372
    -0.04071
     0.02076
     0.25438
     0.09454
     0.00232
     0.24208
     0.45111
     0.52488
     0.25438
    -0.04071
     0.06380
     0.21749
     0.11913
     0.30356
     0.42037
     0.44496
     0.59251
     0.43267
     0.57407
     0.01462
    -0.02842
     0.27897
     0.48800
     0.12528
    -0.20671
    -0.09605
     0.18675
     0.10683
    -0.11449
    -0.23744
    -0.28663
    -0.22515
    -0.18826
    -0.24359
    -0.07760
    -0.17597
    -0.28048
    -0.50795
    -0.15138
    -0.13908
    -0.05301
     0.07609
    -0.08990
     0.18061
     0.36504
     0.19905
     0.09454
     0.42652
     0.59251
     0.68473
     0.64784
     0.67243
     0.94293
     0.82613
     0.85072
     0.98597
     0.89990
     0.70317
     0.65399
     0.45726
     0.27897
     0.42652
     0.41422
     0.38348
     0.02076
    -0.42803
    -0.34811
    -0.23130
    -0.44032
    -0.56328
    -0.72927
    -0.91370
    -0.99362
    -1.19650
    -1.22109
    -1.04281
    -1.14117
    -1.28257
    -1.41782
    -1.37479
    -1.61455
    -1.63914
    -1.47930
    -1.36864
    -1.26413
    -1.15347
    -1.01822
    -0.73542
    -0.74771
    -0.61246
    -0.62476
    -0.66164
    -0.52639
    -0.04686
     0.29127
    -0.13293
    -0.43417
    -0.66779
    -0.37884
    -0.19441
     0.12528
    -0.16367
    -1.01822
    -0.46491
     0.19290
     0.45111
     0.80768
     0.38963
     0.00847
    -1.04281
    -1.27642
    -0.91370
     0.88146
     1.24418
     0.93679
     0.54947
     0.36504
     0.75235
     0.58021
     0.21134
    -0.21900
    -0.12064
     0.27282
     0.24208
    -0.19441
    -0.42188
    -0.19441
    -0.24974
     0.04535
     0.30356
    -0.09605
     0.11298
    -0.10219
     0.07609
     0.22979
     0.37734
     1.15196
     1.49009
     1.66223
     0.99826
     0.54333
     0.48800
     0.18675
    -0.13908
    -2.03875
    -3.04084
    -4.06138
    -3.44045
     6.53128
     8.56006
     0.69087
    -1.92194
    -2.90559
    -3.10232
    -1.79899
    -0.62476
     0.62940
     2.51677
     3.73404
     2.63358
     1.61304
     0.81998
     0.33430
    -0.09605
    -0.63705
    -0.72927
    -0.70468
    -0.83993
    -0.45262
    -0.22515
    -0.33581
    -0.53254
    -0.56943
    -0.39729
    -0.13908
     0.42652
    -0.12064
     0.03921
    -0.24974
    -0.29892
    -0.04686
     0.23594
     0.22979
     0.08224
     0.02076
    -0.02227
     0.20520
     0.35889
     0.31586
     0.05765
     0.08224
     0.08224
     0.00232
     0.02691
     0.11913
    -0.05916
    -0.00998
     0.03306
    -0.07145
     0.00847
    -0.15752
     0.08224
     0.34660
     0.46955
     0.04535
    -0.02227
    -0.08990
    -0.27433
    -0.18826
     0.02076
     0.19290
     0.78309
     1.34254
     1.01671
     0.86916
     0.89990
     0.55562
     0.25438
     0.59251
     0.70932
     0.43267
     0.96138
     1.03515
     1.17655
     0.88760
     0.75235
     0.91834
     0.52488
     0.37119
     0.32815
     0.50644
     0.61710
     0.38963
     0.12528
     0.34660
     0.24823
     0.19290
    -0.08375
    -0.31737
    -0.56943
    -0.68009
    -0.84608
    -0.70468
    -0.95674
    -1.28257
    -1.29487
    -1.17806
    -1.18421
    -1.24568
    -1.40553
    -1.22724
    -1.03666
    -0.83378
    -0.70468
    -0.56943
    -0.46491
    -0.40958
    -0.21285
     0.07609
    -0.32351
    -0.50795
    -0.45877
    -0.15138
    -0.05916
    -0.12064
    -0.22515
    -0.15138
    -0.20056
    -0.45877
    -0.44647
    -0.50180
    -0.66164
    -0.76001
    -0.47106
    -0.12064
     0.00847
    -0.13908
    -0.39114
    -0.20056
    -0.10219
     0.03921
    -0.44647
    -1.25798
    -0.88911
    -0.47106
    -0.55713
    -1.05510
    -0.73542
    -0.72312
    -0.98133
    -0.78460
    -0.29892
    -0.72927
    -0.76001
    -0.97518
    -0.87682
    -0.45877
     0.02076
     0.23594
     0.54947
     0.67243
     0.77694
     0.77079
     0.96752
     1.02285
     0.99826
     0.73391
     1.23803
     1.33639
     0.24823
    -0.07760
    -0.14523
    -0.82763
    -0.85222
    -1.39323
    -2.44451
    -4.21507
    -3.67407
     3.45124
     4.93286
     0.01462
     0.24823
    -1.35634
    -1.73136
    -1.31331
    -0.87067
     0.40807
     1.83436
     2.27701
     2.92253
     2.11716
     1.06589
     0.35889
     0.35889
     0.40807
    -0.20056
    -0.55098
    -0.77845
    -0.64320
    -0.40958
    -0.05916
    -0.04686
    -0.13908
     0.19290
     0.02691
     0.03306
    -0.39729
    -0.15752
    -0.34811
    -0.14523
    -0.16982
    -0.15138
    -0.08375
    -0.20671
    -0.24974
    -0.11449
     0.10068
     0.07609
    -0.00998
    -0.02842
    -0.47106
    -0.27433
     0.11298
    -0.04686
     0.11298
     0.13757
     0.21749
     0.24823
     0.06380
    -0.08375
    -0.29892
    -0.07145
     0.16831
     0.11298
    -0.08990
    -0.10219
    -0.12678
    -0.01612
     0.28512
     0.32815
     0.40193
     0.30971
     0.07609
     0.14987
     0.48185
     0.56792
     0.35889
    -0.05301
     0.35889
     0.54333
     0.27282
    -0.02227
    -0.04071
     0.17446
     0.42037
     0.50644
     0.34045
     0.27282
     0.00847
    -0.39114
    -0.26818
    -0.39114
    -0.41573
    -0.45262
    -0.42188
    -0.20671
    -0.23130
    -0.71083
    -0.76616
    -0.91985
    -0.95674
    -0.90755
    -0.83378
    -0.72927
    -0.74156
    -0.60016
    -0.65550
    -0.55098
    -0.48336
    -0.64320
    -0.55098
     0.05765
     0.01462
    -0.34196
    -0.48336
    -0.14523
     0.12528
     0.40807
     0.18061
     0.14987
     0.08224
     0.43267
     0.54333
     0.22364
     0.03306
    -0.26818
    -0.40344
    -0.15138
    -0.18826
    -0.43417
    -0.23744
     0.31586
     0.53103
     0.43881
    -0.11449
    -0.44647
    -0.53254
    -0.77230
    -0.24974
     0.32201
     0.63554
     0.71546
     0.56792
     0.44496
     0.75850
     0.58636
     0.53718
     0.46340
     0.25438
     0.36504
     0.54947
     0.45111
     0.29127
     0.36504
     0.50644
     0.77694
     0.94293
     0.70317
     0.54947
     0.45726
     0.93679
     0.81383
     0.11298
    -0.24974
    -0.26818
    -1.01822
    -1.13502
    -0.74156
    -0.97518
    -1.79284
    -2.48754
    -1.54693
     1.43476
     1.93273
    -0.92600
    -1.41782
    -2.18015
    -0.35425
     0.03921
     0.78924
     0.60480
     2.49833
     2.25856
     0.58636
     1.25032
     0.99212
     0.34045
     0.27897
     0.11298
     0.07609
    -0.28048
    -0.44647
    -0.64935
    -0.58172
    -0.82763
    -0.77845
    -0.90141
    -0.76001
    -0.66164
    -0.66164
    -0.51410
    -0.69853
    -0.41573
    -0.18211
    -0.21285
    -0.05301
     0.09454
    -0.09605
    -0.29892
     0.61710
     0.55562
     0.33430
     0.47570
     0.61095
     0.32815
     0.05765
     0.37734
     0.34660
     0.27897
     0.54947
     0.41422
     0.60480
     0.53718
     0.50644
     0.11298
     0.10683
     0.16216
     0.36504
     0.38963
     0.32815
     0.13142
     0.04535
    -0.20671
     0.15601
     0.43267
     0.32815
    -0.18826
    -0.18211
    -0.12064
    -0.10219
    -0.36040
    -0.19441
    -0.11449
    -0.38499
    -0.54483
    -0.48950
    -0.49565
    -0.58172
    -0.86452
    -0.66164
    -0.76616
    -0.86452
    -0.82763
    -0.89526
    -0.90755
    -0.82149
    -0.75386
    -0.82149
    -0.82763
    -1.15961
    -0.91985
    -0.75386
    -0.49565
    -0.21900
    -0.51410
    -0.26204
    -0.32966
    -0.19441
    -0.20671
    -0.45877
    -0.52024
    -0.65550
    -0.58172
    -0.64935
    -0.34811
    -0.38499
    -0.36040
    -0.10834
    -0.26204
    -0.42188
    -0.96289
    -1.00592
    -0.87682
    -0.44647
    -0.45262
    -0.74156
    -0.67394
    -0.07145
     0.40807
     0.21134
     0.31586
     0.49414
     0.08839
     0.16831
     0.11913
     0.18675
     0.58636
     1.14581
     0.89375
     0.75850
     0.99826
     0.86916
     0.52488
     0.39578
     0.74620
     0.86916
     0.80768
     0.51873
     0.25438
     0.22979
     0.64169
     0.53718
    -0.24974
    -0.02842
     0.37734
     0.37119
     0.27282
     0.30971
     0.11298
     0.26668
     0.68473
     0.29127
    -0.07145
     0.11913
    -0.39114
    -0.50180
    -0.37270
    -0.51410
    -1.03666
    -0.72312
    -0.65550
    -1.09814
    -1.41782
    -1.43627
    -1.16576
     0.09454
     0.50029
     0.10683
     1.67452
     0.40193
    -1.38708
    -0.71083
    -0.26204
     0.22979
     0.37119
     0.79539
     0.29127
     1.58230
     3.37132
     1.34869
    -0.53254
    -0.54483
    -0.18211
    -0.12678
    -0.40344
     0.03921
     0.24208
    -0.09605
     0.32201
     0.61710
     0.55562
     0.45726
     0.55562
     0.48185
    -0.07760
     0.33430
     0.38348
     0.31586
     0.21749
     0.67243
     0.99826
     1.03515
     1.10892
     0.86301
     0.70932
     0.82613
     0.98597
     1.22573
     0.90605
     0.58021
     0.37734
     0.37734
     0.46955
     0.19905
     0.32815
     0.17446
    -0.00383
    -0.00998
    -0.01612
    -0.32351
    -0.56943
    -0.42188
    -0.29892
    -0.40958
    -0.59402
    -1.17191
    -0.82149
    -0.57557
    -0.48950
    -0.53869
    -0.82149
    -0.67394
    -0.68009
    -0.92600
    -0.71697
    -0.80304
    -0.79075
    -0.70468
    -0.58172
    -0.43417
    -0.64320
    -0.98133
    -0.94444
    -0.71083
    -0.42188
    -0.40958
    -0.64935
    -0.59402
    -0.72927
    -0.78460
    -0.48336
    -0.35425
    -0.37270
    -0.66779
    -0.44032
    -0.17597
    -0.16982
    -0.39114
    -0.15138
     0.00847
     0.11913
    -0.13293
    -0.02842
     0.13757
     0.31586
     0.37119
     0.27897
     0.27897
    -0.15138
    -0.74771
    -0.96289
    -0.83993
    -0.71697
    -0.08990
     0.39578
     0.51873
     0.10683
    -0.69853
    -1.55922
    -1.85432
    -2.13712
    -1.19035
     0.33430
     1.25647
     0.53718
    -0.46491
    -0.76616
     0.61710
     1.48394
     0.91834
    -0.10219
    -0.77845
    -0.72927
    -0.13293
     0.71546
     1.13966
     0.53103
    -0.26818
    -0.47106
    -0.39729
    -0.32966
    -0.16982
    -0.52639
    -0.77230
    -0.50180
    -0.36655
     0.03921
     0.38348
    -0.20671
     0.14372
     0.33430
     0.21749
     0.51259
     0.67243
     0.65399
     0.81383
     0.93064
     0.53103
     0.44496
     0.47570
     0.91219
     0.72776
     0.64784
    -0.23130
    -0.38499
     0.02691
     0.05765
    -0.33581
    -0.66164
    -1.04281
    -1.14117
    -1.39323
    -2.34614
    -1.17806
     1.58230
     2.73194
     0.75850
    -1.31946
    -0.49565
     0.29741
     0.11298
    -0.23744
     2.70735
     6.46366
     3.10696
     0.70317
     0.72161
     0.87531
     1.46550
     1.93888
     1.55771
     1.51468
     1.02285
     0.35889
    -0.01612
    -0.18826
    -0.26204
    -0.47721
    -0.25589
    -0.21285
    -0.15138
    -0.58787
    -0.68009
    -0.60631
    -0.44647
    -0.05916
    -0.15752
    -0.28048
    -0.69853
    -0.50795
    -0.58787
    -0.45877
    -0.39729
    -0.39729
    -0.37884
    -0.38499
    -0.40958
    -0.26818
    -0.29277
    -0.38499
    -0.44647
     0.03306
    -0.00998
     0.27897
     0.14372
     0.04535
     0.31586
     0.01462
     0.11298
     0.03921
     0.13757
     0.32201
     0.08839
    -0.02842
    -0.02842
    -0.21285
    -0.28048
     0.11913
    -0.01612
    -0.32966
    -0.46491
    -0.56943
    -0.47106
    -0.39114
    -0.67394
    -0.58172
    -0.57557
    -0.46491
    -0.42188
    -0.49565
    -0.60016
    -0.60631
    -0.64320
    -0.21900
    -0.25589
    -0.31122
    -0.34811
    -0.28048
    -0.34811
    -0.18211
    -0.39729
    -0.41573
    -0.57557
    -0.58172
    -0.68623
    -0.68623
    -0.80304
    -0.66779
    -0.48336
    -0.13293
    -0.18211
    -0.50795
    -0.71697
    -0.64935
    -0.66164
    -0.28663
     0.17446
     0.24208
     0.24208
     0.42037
     0.43881
     0.54947
     0.40807
     0.47570
     0.38348
     0.27282
     0.36504
     0.21749
    -0.10219
    -0.24359
     0.02076
     0.01462
    -0.24359
    -0.05916
    -0.18826
    -0.21285
    -0.20056
    -0.16367
    -0.17597
    -0.18211
    -0.02842
    -0.16367
     0.57407
     0.75850
     0.68473
     0.58636
     0.35889
     0.13142
    -0.30507
    -0.02227
     0.64169
     0.93064
     1.28106
     0.91834
     0.53103
     0.00232
    -0.26204
    -0.24359
     1.04745
     1.41631
     1.25032
     0.98597
    -0.50180
    -0.86452
    -0.76001
    -0.13908
    -0.00383
    -0.24974
     0.14987
     0.24823
    -0.60016
    -1.14732
    -1.40553
    -1.15961
    -1.07355
    -0.50795
    -0.74771
    -0.88911
    -0.24974
     0.17446
     0.61095
     0.94908
     1.16425
     1.25647
     1.26262
     1.10278
     0.72776
    -0.30507
    -1.09199
    -2.11867
    -2.18015
    -1.92194
    -0.10834
     4.31193
     4.70539
     4.69924
     1.15196
    -1.01822
    -0.48336
    -0.21900
    -0.23744
     1.74215
     3.09466
     3.42665
     3.49427
     3.08852
     1.88969
     1.26262
     0.10068
    -0.24974
    -1.14117
    -1.36864
    -1.45471
    -1.20265
    -0.60631
    -0.53869
    -1.23339
    -1.24568
    -1.01822
    -1.00592
    -0.64935
    -0.43417
    -0.66779
    -0.43417
    -0.50180
    -0.44032
    -0.60631
    -0.60016
    -0.17597
    -0.62476
    -0.55713
    -0.57557
    -0.09605
    -0.51410
    -0.44032
    -0.47721
    -0.27433
    -0.25589
    -0.34811
    -0.42803
    -0.01612
     0.06995
    -0.07760
     0.21749
     0.11298
     0.11913
    -0.02227
     0.10068
     0.11298
    -0.02842
    -0.12064
    -0.12678
    -0.12064
     0.13757
     0.03306
    -0.23744
    -0.03457
     0.12528
    -0.20056
    -0.12064
    -0.14523
    -0.15138
    -0.15138
    -0.27433
    -0.24359
    -0.60016
    -0.68009
    -1.03051
    -0.99362
    -0.74156
    -0.51410
    -0.57557
    -0.37884
    -0.25589
    -0.76616
    -0.69853
    -0.44032
     0.07609
     0.11298
     0.08839
     0.03306
     0.44496
     2.41841
     1.24418
    -0.34811
     0.06380
     0.26668
     0.05765
     0.24823
     0.49414
     0.30356
     0.22979
    -0.42803
    -0.68623
    -0.54483
    -0.74156
    -0.63090
    -0.48950
    -0.57557
    -0.47106
    -0.59402
    -0.52024
    -0.29277
    -0.18826
    -0.30507
    -0.27433
    -0.36655
    -0.53869
    -0.36040
    -0.31737
    -0.45262
    -0.69853
    -0.63090
    -0.59402
    -0.48336
    -0.52639
    -0.69238
    -0.74156
    -0.79075
    -0.36655
    -0.52639
    -0.23744
    -0.37270
    -0.29277
    -0.00998
     0.11913
    -0.02842
    -0.08375
    -0.10219
     0.34045
     0.16831
     0.25438
     0.13757
     0.19290
     0.70317
     0.55562
     0.11913
     0.37119
     0.64784
     0.47570
     0.35889
     0.63554
     1.15811
     0.91834
     0.45111
     0.20520
     0.34660
     0.69087
     0.70317
     0.53103
     0.45111
     0.32815
     0.42037
     0.34660
     0.62325
     0.40807
    -0.08375
    -0.26204
     0.01462
     0.27897
     0.03921
     0.08224
     0.13757
     0.23594
     0.27897
     0.24823
     0.26668
     0.27897
     0.82613
     1.46550
     2.29545
     2.62743
     1.88355
     0.31586
    -1.20265
    -2.01416
    -3.05314
    -2.14326
    -2.69657
    -2.21704
     4.65006
     7.33665
     0.35889
    -3.24987
    -5.84424
    -3.69866
    -2.14941
    -1.15347
     0.00232
     1.07204
     1.13966
     0.83842
     0.35889
    -0.15138
    -0.45262
    -0.82149
    -1.17806
    -0.88911
    -0.74771
    -0.60016
    -0.74156
    -0.88911
    -0.74771
    -0.52639
    -0.66779
    -0.57557
    -0.01612
    -0.07760
    -0.19441
    -0.60016
    -0.50795
    -0.20671
    -0.02842
    -0.01612
    -0.12064
    -0.31122
    -0.13908
    -0.79075
    -0.95059
    -0.42188
    -0.43417
    -1.00592
    -0.38499
    -0.47721
    -0.49565
    -0.73542
    -1.03051
    -1.22109
    -0.84608
    -0.55713
    -0.42188
    -0.29892
    -0.90755
    -0.39729
    -0.29277
    -0.20056
    -0.33581
    -0.29892
    -0.37270
    -0.05916
     0.50644
     0.40807
    -0.06531
     0.05765
     0.21134
     0.62940
     0.66013
     0.37119
     0.32201
     0.40807
     0.42652
     0.40807
     0.56177
     0.26053
     0.08224
     0.16831
     0.04535
     0.37119
     0.16216
    -0.29892
    -0.32351
    -0.34196
    -0.47106
    -0.58172
    -0.74156
    -0.53254
    -0.46491
    -0.39114
    -0.09605
    -0.23130
    -0.45877
     0.02691
     0.40193
     0.48800
     0.04535
     0.05150
     0.21134
    -0.07145
     0.12528
     0.22979
     0.16216
     0.01462
     0.11913
     0.18675
     0.77079
     0.22364
    -0.48336
    -0.58172
    -0.38499
     0.00847
     0.13757
     0.16831
     0.08839
     0.08224
     0.64169
     0.77079
     0.88760
     0.54947
     0.43881
     0.27897
     0.58636
     0.89990
     0.61710
     0.40807
     0.34660
     0.38963
     0.54947
     0.23594
    -0.04686
     0.05765
    -0.05301
    -0.17597
    -0.20671
    -0.37270
    -0.60016
    -0.87067
    -0.76616
    -0.34811
    -0.34811
    -0.52024
    -0.56328
    -0.50180
    -0.45877
    -0.63090
    -0.58172
    -0.49565
    -0.49565
    -0.54483
    -0.38499
    -0.37884
    -0.53254
    -0.58172
    -0.34811
    -0.26818
    -0.32351
    -0.70468
    -0.48336
    -0.44032
    -0.18211
    -0.18826
    -0.32966
    -0.32966
    -0.16982
     0.03306
    -0.00998
     0.06995
     0.09454
     0.08839
     0.01462
     0.40807
     0.32815
     0.07609
     0.03306
    -0.17597
     0.19290
     0.25438
     0.09454
     0.38348
     0.26053
    -0.20056
    -0.57557
    -0.35425
    -0.24359
    -0.16367
    -0.39729
    -0.16982
    -0.15752
    -0.43417
    -0.52639
    -0.52024
    -0.42188
    -0.25589
    -0.39114
    -0.46491
    -0.29277
    -0.84608
    -1.14732
    -1.18421
    -1.09199
    -1.55307
    -0.27433
     3.90617
     3.64182
     0.67243
     1.14581
     4.36726
     1.20114
    -2.02031
    -2.78263
     0.32201
     3.66026
     4.82220
     3.18073
     1.82822
     0.83842
    -0.32351
    -1.44241
    -1.74980
    -1.81743
    -0.81534
    -0.74771
    -0.77230
    -0.61246
    -0.44647
    -0.48336
    -0.91370
    -0.98748
    -0.76001
    -1.03666
    -0.63090
    -0.07145
    -0.11449
    -0.28663
    -0.25589
     0.21134
     0.01462
    -0.11449
     0.25438
     0.43881
     0.18675
    -0.10219
     0.19290
     0.14987
    -0.38499
    -0.28048
     0.18675
     0.72776
     0.27897
     0.19905
    -0.16367
    -0.28048
     0.02691
    -0.60016
    -0.02842
     0.27282
    -0.02227
     0.09454
    -0.10219
    -0.28663
     0.05150
     0.18675
     0.16216
     0.05765
    -0.08990
    -0.11449
     0.16831
     0.40807
     0.64169
     0.62325
     0.39578
     0.53103
     0.62325
     0.81998
     0.61710
     0.88146
     1.02900
     0.64784
     0.74006
     0.80768
     0.75235
     0.78309
     0.46340
     0.35274
     0.58021
     0.37734
     0.10068
     0.09454
    -0.23130
    -0.63090
    -0.44032
    -0.05916
    -0.47721
    -0.86452
    -1.20265
    -0.99977
    -0.59402
    -0.22515
    -0.57557
    -0.94444
    -0.66164
    -0.66164
    -1.08584
    -0.98748
    -0.65550
    -0.19441
    -0.40344
    -0.87067
    -0.85222
    -0.21900
     0.05765
    -0.34811
    -0.42803
    -0.40958
    -0.31737
    -0.56943
    -0.21900
    -0.12064
    -0.14523
    -0.22515
    -0.13293
    -0.26204
    -0.32966
    -0.27433
    -0.05301
    -0.15138
    -0.10834
     0.02691
    -0.13293
     0.00232
     0.16216
    -0.13293
    -0.34811
    -0.04071
    -0.16367
    -0.11449
     0.03306
    -0.10219
    -0.20056
    -0.30507
    -0.12064
     0.08839
     0.13757
     0.08224
    -0.00383
    -0.08375
     0.18061
    -0.02842
    -0.07145
     0.16831
     0.45726
     0.34045
     0.43881
     0.29127
     0.38348
     0.25438
     0.13142
     0.21134
     0.19905
     0.14987
     0.12528
     0.16831
     0.06995
     0.06380
    -0.24359
     0.11913
     0.11913
    -0.02842
    -0.00383
    -0.00998
    -0.00383
    -0.13908
    -0.18211
    -0.08375
     0.02076
    -0.15138
    -0.21285
    -0.29277
    -0.25589
    -0.07760
    -0.24359
    -0.40344
    -0.30507
    -0.32966
    -0.47106
    -0.45877
    -0.41573
    -0.44647
    -0.52639
    -0.36655
    -0.10834
    -0.34811
    -0.36040
    -0.41573
    -0.36040
    -0.26204
    -0.21285
    -0.00998
    -0.06531
    -0.13293
     0.03306
     0.37119
     0.23594
     0.11298
    -0.18211
    -0.61246
    -0.71697
    -0.20056
     0.62940
     3.34058
     2.54751
     0.26053
     0.04535
     1.28721
    -1.10428
    -3.47119
    -3.04084
    -0.50180
     4.07831
     5.12344
     1.02900
    -1.02436
    -1.67603
    -1.40553
    -0.74771
    -0.19441
    -0.32966
     0.18675
     0.91834
     1.01056
     0.79539
     0.65399
     0.59866
     0.45726
     0.15601
     0.29741
     0.12528
     0.05150
     0.09454
     0.32815
     0.12528
    -0.16982
    -0.41573
    -0.27433
    -0.31122
    -0.37884
    -0.43417
    -0.33581
    -0.68623
    -0.74771
    -0.72312
    -0.62476
    -0.78460
    -1.01207
    -0.77845
    -0.75386
    -0.40344
    -0.27433
    -0.23744
    -0.44647
    -0.49565
    -0.20056
    -0.22515
     0.06995
     0.02691
    -0.17597
    -0.02842
     0.14987
     0.15601
     0.08224
     0.19290
     0.37734
     0.55562
     0.67243
     0.25438
     0.26668
     0.32201
     0.50029
     0.54947
     0.74006
     0.91219
     0.50644
     0.56177
     0.61710
     0.30356
     0.08839
    -0.05916
    -0.08375
    -0.00383
     0.06995
     0.10683
    -0.03457
    -0.27433
    -0.37884
    -0.42188
    -0.33581
    -0.51410
    -0.96903
    -0.87682
    -0.50795
    -0.58172
    -0.53869
    -0.61861
    -0.55098
    -0.48336
    -0.37884
    -0.34811
    -0.24974
    -0.37270
    -0.58787
    -0.26818
    -0.10834
     0.13757
     0.19905
     0.20520
     0.26668
     0.45726
     0.40193
     0.33430
     0.17446
     0.29127
     0.37119
     0.26053
     0.25438
     0.07609
    -0.13908
    -0.10219
    -0.11449
     0.02076
     0.02076
    -0.37270
    -0.19441
    -0.15138
    -0.08375
    -0.28048
    -0.53254
    -0.39114
    -0.18826
    -0.18826
    -0.24974
    -0.20671
    -0.39114
    -0.26204
    -0.16367
    -0.06531
    -0.17597
    -0.33581
    -0.34196
    -0.06531
     0.05150
    -0.11449
    -0.16982
    -0.27433
    -0.13908
    -0.08990
     0.05765
    -0.07760
    -0.30507
    -0.31122
    -0.21285
    -0.29277
    -0.23130
    -0.40344
    -0.57557
    -0.28663
    -0.45262
    -0.53869
    -0.69238
    -0.91985
    -0.53254
    -0.08990
    -0.16982
    -0.21285
    -0.45877
    -0.52024
     0.04535
     0.32815
     0.50029
     0.38963
     0.31586
     0.45726
     0.97982
     1.32410
     1.44091
     0.96752
     1.07204
     0.70317
     0.05150
    -1.18421
    -2.22933
    -2.72730
    -2.85641
    -3.55726
     0.54947
     7.66248
     7.24443
     0.75850
    -2.14326
    -1.73751
    -0.12064
    -0.57557
     0.93064
     2.79342
     3.85084
     3.66026
     2.87334
     1.74215
     0.84457
     0.32815
    -0.26204
    -0.81534
    -1.52848
    -1.64529
    -1.51619
    -1.09814
    -1.66373
    -1.60840
    -1.38708
    -1.06740
    -0.54483
    -0.83993
    -0.95674
    -0.83993
    -0.79075
    -1.30101
    -1.22724
    -0.47721
    -0.69238
    -1.05510
    -0.64320
    -0.36655
    -0.21285
    -0.45262
    -0.57557
    -0.18211
    -0.04071
     0.14372
     0.50644
     0.54947
     0.29741
     0.39578
     0.71546
     1.37943
     1.74830
     1.06589
     0.10068
    -0.52639
    -0.02842
     0.26053
    -0.03457
     0.03306
     0.53718
     0.23594
    -0.34196
    -0.37884
    -0.45877
    -0.02227
     0.48800
     0.86916
    -0.16367
    -1.31946
    -1.52234
    -0.72312
     0.35274
     0.81383
     0.30356
    -0.10834
    -0.15138
    -0.15752
    -0.27433
    -0.65550
    -0.69238
    -0.72927
    -0.84608
    -0.48336
    -0.20056
    -0.31737
    -0.21285
    -0.24974
    -0.07145
    -0.12064
    -0.13908
    -0.21285
    -0.36040
    -0.52639
    -0.39729
    -0.16367
    -0.18826
    -0.18211
    -0.42803
    -0.33581
     0.09454
     0.06995
    -0.14523
    -0.18211
    -0.29892
    -0.17597
    -0.17597
    -0.12064
    -0.07760
    -0.18211
    -0.13908
    -0.12678
    -0.07760
    -0.23744
    -0.18211
    -0.43417
    -0.10834
    -0.16367
    -0.30507
    -0.29277
    -0.32351
    -0.32351
    -0.11449
    -0.21285
    -0.26204
    -0.35425
    -0.21900
    -0.22515
    -0.20671
    -0.04071
    -0.16982
    -0.33581
    -0.00383
     0.19290
     0.35889
     0.34660
     0.30356
     0.35274
     0.58636
     0.59251
     0.45111
     0.44496
     0.44496
     0.58636
     0.55562
     0.48800
     0.10068
     0.00847
     0.05765
     0.04535
    -0.02842
    -0.14523
    -0.44032
    -0.57557
    -0.62476
    -0.65550
    -0.77230
    -0.71083
    -0.56328
    -0.44647
    -0.88296
    -0.80304
    -0.50795
    -0.31122
    -0.24974
    -0.02842
     0.03306
     0.26053
     0.18061
     0.30356
     0.29127
    -0.09605
    -0.71083
    -1.11043
    -1.84202
    -2.65968
    -3.44660
    -3.80317
    -2.43221
    -3.74169
    -0.68623
     3.90003
     5.66444
     2.83646
    -0.97518
    -1.27642
    -1.14117
    -0.10834
     2.44914
     5.16032
     6.17471
     5.01893
     4.10290
     2.95941
     2.33848
     1.80363
     0.86916
     0.37734
     0.40807
    -0.45262
    -1.00592
    -0.95674
    -0.89526
    -0.81534
    -0.75386
    -0.40344
    -0.28048
    -0.16367
    -0.02842
    -0.23130
    -0.04071
    -0.08990
     0.19905
    -0.21900
     0.01462
     0.10068
    -0.07760
     0.04535
    -0.08990
    -0.17597
    -0.21285
    -0.21285
     0.02691
     0.05765
     0.01462
    -0.00383
     0.12528
     0.15601
     0.40807
    -0.21900
    -0.23130
     0.50644
     0.09454
    -0.07145
    -0.33581
    -0.34196
    -0.45262
    -0.15752
    -0.00998
     0.16831
    -0.17597
    -0.58787
    -0.60016
    -0.47721
    -0.08375
     0.06995
     0.08839
     0.11913
    -0.49565
    -0.88911
    -0.77845
    -0.58787
    -0.16982
    -0.04071
    -0.42188
    -0.24359
    -0.42188
    -0.52639
    -0.68623
    -0.80304
    -0.74771
    -0.91370
    -0.60016
    -0.34196
     0.03306
    -0.01612
     0.02691
    -0.03457
     0.06995
     0.00847
     0.04535
    -0.04686
    -0.02842
    -0.00383
    -0.04071
    -0.06531
    -0.09605
     0.07609
    -0.00998
     0.05765
    -0.03457
    -0.16367
     0.07609
    -0.02842
    -0.06531
    -0.24974
    -0.08375
     0.06380
     0.20520
     0.06995
     0.13142
     0.11913
     0.27282
     0.18675
     0.08224
     0.27897
     0.41422
     0.19905
     0.30356
     0.37734
     0.41422
     0.34045
     0.13142
     0.33430
     0.44496
     0.25438
     0.14987
     0.04535
     0.05765
     0.10068
    -0.01612
     0.00232
    -0.01612
    -0.20671
    -0.04686
    -0.09605
    -0.01612
    -0.18211
    -0.23130
    -0.18826
    -0.02842
     0.06380
    -0.00383
    -0.12064
    -0.28663
    -0.24359
    -0.15138
    -0.25589
    -0.22515
    -0.21900
    -0.19441
     0.08839
    -0.00998
     0.04535
    -0.24974
    -0.33581
    -0.08990
     0.14372
    -0.13908
     0.01462
    -0.13908
    -0.02842
     0.08839
    -0.01612
     0.11298
    -0.09605
    -0.08990
    -0.02227
    -0.06531
    -0.13293
    -0.31737
    -0.20671
    -0.03457
     0.40807
     0.37734
     0.45726
     0.69702
     0.51873
     0.13757
     0.45111
     1.02900
     0.02076
    -1.71292
    -3.49578
    -4.35032
    -4.43025
    -5.69669
    -4.03679
     3.93076
     8.80597
     2.96556
    -0.81534
    -3.40356
    -3.52652
    -2.56131
    -0.87682
     1.41017
     3.42050
     3.26680
     3.56190
     3.21147
     2.47374
     0.94293
    -0.14523
    -0.40344
    -0.92600
    -1.20880
    -1.55307
    -1.52234
    -1.16576
    -0.96903
    -0.74156
    -0.33581
    -0.25589
    -0.21900
    -0.40958
    -0.49565
    -0.35425
     0.13757
     0.00232
     0.06380
     0.46955
     0.61095
     0.80153
     0.75850
     0.13757
    -0.16982
     0.24208
     0.58021
     0.61095
     0.72776
     0.34660
     0.78309
     0.57407
     0.10068
    -0.00383
    -0.40958
    -0.20671
    -0.08990
     0.02076
    -0.08990
    -0.12064
    -0.40958
    -0.60016
    -0.68623
    -0.26204
    -0.19441
    -0.39729
    -0.64935
    -0.57557
    -0.35425
    -0.31122
    -0.40344
    -0.48336
    -0.46491
    -0.25589
    -0.29892
    -0.10219
    -0.37270
    -0.32966
    -0.28048
    -0.26818
    -0.25589
    -0.42188
    -0.41573
    -0.23130
    -0.21285
    -0.18826
    -0.36655
    -0.33581
    -0.15138
     0.00232
     0.14987
     0.02691
    -0.24359
    -0.09605
     0.07609
     0.12528
     0.30356
     0.05765
    -0.01612
     0.18675
     0.37734
     0.62940
     0.45111
     0.43881
     0.47570
     0.72776
     0.67243
     0.51259
     0.30356
     0.14372
     0.11298
     0.00847
     0.39578
     0.28512
     0.00847
    -0.24359
    -0.26818
    -0.24974
    -0.32351
    -0.53254
    -0.63090
    -0.58172
    -0.34196
    -0.30507
    -0.29892
    -0.34196
    -0.23744
    -0.31737
     0.02691
     0.13142
    -0.10834
    -0.05301
     0.02691
     0.10683
     0.11298
     0.04535
    -0.10834
    -0.10219
    -0.02227
     0.13142
     0.11298
    -0.03457
    -0.15138
    -0.11449
    -0.08990
     0.20520
     0.04535
    -0.04071
    -0.16982
    -0.11449
     0.16216
     0.05765
     0.02691
     0.06380
     0.06380
     0.10068
     0.16831
    -0.08990
    -0.23744
    -0.08375
     0.27282
     0.70932
     0.19290
     0.06380
    -0.12678
    -0.13908
    -0.08990
    -0.05916
    -0.24974
    -0.10834
     0.02691
     0.16216
     0.17446
     0.35274
     0.71546
     0.79539
     0.68473
     0.26668
     0.62940
     0.78309
     1.12122
     0.13142
    -1.46700
    -2.56746
    -3.32364
    -2.36458
    -3.30520
     0.21749
     9.25476
     6.63580
    -2.00801
    -3.40356
    -2.94248
    -0.82149
     1.23188
     2.33848
     2.16635
     1.51468
     1.99421
     2.21553
     1.50853
     0.64784
    -0.17597
    -0.18211
    -0.43417
    -0.86452
    -1.15347
    -1.26413
    -1.41782
    -1.31946
    -1.16576
    -1.22109
    -1.17806
    -0.52639
    -0.57557
    -0.49565
    -0.52024
    -0.60016
    -0.40344
    -0.72312
    -0.35425
     0.05765
    -0.04686
    -0.20671
    -0.25589
    -0.14523
     0.54947
     0.48800
     0.60480
     0.50029
     0.36504
     0.55562
     0.42652
     0.62940
     0.69087
     0.54333
     0.46955
     0.31586
     0.02691
    -0.12064
    -0.22515
    -0.41573
    -0.33581
    -0.21900
    -0.32966
    -0.42803
    -0.48950
    -0.61861
    -0.52024
    -0.34196
    -0.44032
    -0.48336
    -0.50180
    -0.18826
    -0.18211
    -0.20056
    -0.14523
    -0.19441
    -0.31737
     0.06380
     0.05765
    -0.02842
     0.00232
    -0.07760
     0.05765
     0.10683
    -0.14523
    -0.14523
    -0.26818
    -0.06531
    -0.23744
    -0.20671
    -0.32966
    -0.36040
    -0.45877
    -0.07145
    -0.09605
    -0.39114
    -0.37884
    -0.44032
    -0.34811
    -0.07760
    -0.25589
    -0.24359
    -0.13293
    -0.28048
    -0.15752
    -0.13908
    -0.05916
    -0.15752
    -0.28663
    -0.05301
     0.00232
    -0.12678
    -0.09605
    -0.07760
    -0.10219
    -0.24359
    -0.20056
    -0.01612
    -0.04686
    -0.00383
    -0.02842
     0.00232
    -0.02842
    -0.30507
    -0.15138
     0.07609
    -0.15752
    -0.10834
    -0.02227
    -0.00998
    -0.20056
    -0.02227
    -0.15752
     0.00232
    -0.02227
    -0.12064
    -0.12678
    -0.07760
    -0.05916
    -0.14523
    -0.23130
    -0.04686
     0.18675
     0.11298
    -0.07145
    -0.02227
    -0.24974
    -0.10219
    -0.10219
     0.14372
     0.35274
     0.48185
     0.54947
     0.42652
     0.24823
     0.13142
     0.00847
    -0.00998
    -0.15752
    -0.42188
    -0.63705
    -0.40958
    -0.55713
    -1.01207
    -0.99362
    -1.06125
    -0.85837
    -0.65550
    -0.63090
    -0.77230
    -0.93215
    -0.49565
    -0.12678
    -0.31122
     0.21134
     0.63554
     0.91834
     1.10892
     0.83842
     0.72161
     0.72776
     0.75235
     1.02285
     0.82613
     0.66013
     0.49414
     0.13757
    -0.00998
    -0.07145
     0.07609
     0.26053
    -0.02227
    -0.31122
    -0.56328
    -0.63705
    -0.23130
     0.21134
     0.03921
    -1.04281
    -1.31331
    -1.03666
    -0.88296
    -0.92600
     2.50447
     6.24849
     2.51677
    -0.44032
    -2.46910
    -3.80932
    -2.58590
     5.55993
     5.59682
     0.20520
    -0.89526
     0.17446
     0.03921
    -0.20056
    -0.12064
    -0.14523
    -0.56328
    -0.80304
    -0.83378
    -0.93215
    -0.48950
    -0.78460
    -0.79075
    -0.67394
    -0.67394
    -0.52639
    -0.48336
    -0.34196
    -0.35425
    -0.37270
     0.13757
    -0.26818
    -0.31737
    -0.25589
    -0.08990
    -0.18826
    -0.09605
    -0.04071
    -0.08990
     0.11913
     0.18061
     0.16216
    -0.05301
    -0.31122
    -0.20671
    -0.14523
    -0.10834
     0.13142
     0.02076
    -0.21285
    -0.29277
    -0.27433
    -0.17597
     0.00847
    -0.26204
    -0.26818
    -0.12678
    -0.05916
     0.03306
    -0.17597
    -0.08375
    -0.01612
     0.02076
     0.06380
    -0.21900
    -0.08990
     0.04535
     0.11913
     0.06995
     0.22364
     0.13757
     0.02691
    -0.00383
    -0.13293
     0.06380
    -0.07145
    -0.28663
     0.08224
     0.07609
    -0.03457
    -0.20056
    -0.29277
    -0.37270
    -0.33581
    -0.32966
     0.03921
    -0.25589
    -0.48950
    -0.21900
    -0.40344
    -0.21900
    -0.21285
    -0.69853
    -0.58787
    -0.57557
    -0.20671
    -0.65550
    -0.68009
    -0.28048
     0.00847
    -0.02842
    -0.12064
     0.03921
    -0.07145
     0.15601
     0.35889
     0.39578
     0.28512
     0.02076
     0.14372
     0.37119
     0.59866
     0.66013
     0.62325
     0.35274
     0.21134
     0.05765
     0.00232
     0.37119
     0.10068
    -0.02227
     0.24823
     0.23594
     0.25438
     0.06380
     0.10683
     0.30971
     0.46955
     0.46955
     0.35274
     0.34045
     0.28512
     0.42037
     0.27897
     0.51873
     0.53718
     0.26053
     0.34660
     0.35274
     0.48185
     0.35274
     0.28512
     0.45111
     0.48185
     0.62940
     0.52488
     0.48185
     0.25438
     0.49414
     0.34045
     0.38348
     0.26668
     0.05765
    -0.09605
    -0.05916
    -0.02842
     0.04535
    -0.08990
     0.03306
     0.10683
     0.19905
    -0.02227
    -0.08375
    -0.07145
     0.14987
     0.13142
     0.21749
     0.41422
     0.14987
     0.16216
     0.19290
     0.42652
     0.47570
    -0.07760
    -0.13293
     0.02076
     0.09454
    -0.23130
    -1.12888
    -1.90350
    -2.79493
    -0.79689
     5.34476
     4.83449
    -0.40344
     5.71363
     6.22389
     2.41841
     0.76465
    -1.83587
    -0.95674
    -0.12678
     0.21134
     1.48394
     2.22168
     0.44496
    -1.25798
    -2.67197
    -3.45889
    -2.65968
    -3.67407
    -4.84830
    -4.62697
    -3.72325
    -2.73345
    -2.18630
    -0.64320
    -0.43417
    -0.36040
    -0.06531
     0.22979
     0.04535
    -0.39729
    -0.27433
    -0.10834
     0.00232
    -0.08990
    -0.40344
    -0.07145
     0.11913
     0.04535
     0.07609
    -0.04071
    -0.38499
     0.03921
     0.47570
     0.28512
     0.16831
     0.12528
     0.28512
     0.24208
     0.30356
     0.55562
     0.29741
     0.24208
     0.48185
     0.69087
     0.45111
    -0.01612
    -0.04686
     0.08224
     0.45726
     0.34660
     0.34045
     0.15601
    -0.10834
    -0.08990
    -0.06531
     0.13757
     0.12528
    -0.09605
    -0.00383
    -0.14523
    -0.01612
     0.11298
    -0.00383
    -0.04686
    -0.33581
    -0.02227
    -0.04071
     0.10068
     0.00232
    -0.03457
    -0.14523
     0.05765
     0.11298
     0.11913
     0.00847
     0.08839
     0.17446
     0.30971
     0.20520
     0.19290
     0.29741
     0.28512
     0.38348
     0.30356
     0.34660
     0.29741
     0.19290
     0.05150
     0.47570
     0.29741
     0.14987
     0.14987
     0.14372
     0.10683
     0.08839
    -0.00383
     0.05765
     0.06995
     0.02691
     0.10068
     0.14372
     0.05765
     0.02691
     0.04535
     0.21749
     0.16216
     0.19290
     0.10683
     0.20520
     0.38348
     0.26668
     0.04535
    -0.05301
     0.13757
     0.23594
     0.51873
     0.51873
     0.35889
     0.30356
     0.21134
     0.53103
     0.19290
    -0.08990
    -0.13293
    -0.00998
     0.45726
     0.88146
     0.70932
     0.29127
     0.34045
     0.69702
     1.05974
     1.36098
     0.15601
     0.30971
     0.30356
     0.89990
     0.99826
     0.54947
     0.32201
     0.33430
     0.40807
    -0.05916
    -0.31122
    -0.72927
    -0.62476
    -0.56328
    -0.64935
    -0.42188
    -0.40958
    -0.63090
    -0.57557
    -0.55098
    -0.04686
     0.34660
     0.45111
     0.70317
     0.67858
     0.97367
     0.95523
     0.90605
     0.51259
    -0.02842
    -0.56328
    -0.73542
     3.43279
     8.89204
     3.77092
     0.27897
     0.83842
     0.06380
     1.50853
     0.47570
    -0.45877
    -0.60631
    -0.62476
    -0.25589
    -0.76616
    -1.17806
    -1.85432
    -2.39532
    -2.68427
    -3.15765
    -3.41586
    -4.00605
    -4.01219
    -3.29290
    -2.52443
    -2.00801
    -1.11043
    -0.63705
    -0.20056
    -0.31737
     0.13142
     0.48800
     0.74006
     0.43881
     0.38348
     0.34660
     0.68473
     0.39578
     0.46340
     0.62940
     0.85686
     0.97367
     1.17040
     0.84457
     0.89990
     0.94908
     0.78924
     0.81383
     0.77694
     0.58021
     0.18061
    -0.36655
    -0.77230
    -0.31737
     0.25438
     0.81998
     0.48800
    -0.18826
    -0.55713
    -0.55713
    -0.72312
    -0.63705
    -0.47721
    -0.54483
    -0.44032
    -0.13908
    -0.03457
     0.26053
     0.22364
     0.03921
    -0.08990
     0.06380
     0.22979
     0.08224
     0.24823
     0.08224
    -0.12678
    -0.06531
     0.03306
     0.05765
     0.18675
     0.04535
    -0.14523
     0.05765
     0.18675
     0.12528
     0.23594
     0.16216
     0.27897
     0.32201
     0.34660
     0.59251
     0.56177
     0.59251
     0.54947
     0.53103
     0.66013
     0.62325
     0.35889
     0.43267
     0.55562
     0.50644
     0.26053
    -0.18211
     0.29741
     0.30356
     0.31586
    -0.00383
    -0.22515
    -0.24359
    -0.26204
    -0.30507
    -0.25589
    -0.00998
    -0.02227
    -0.04071
    -0.06531
    -0.16367
    -0.13293
    -0.09605
     0.04535
     0.29127
     0.01462
     0.08839
     0.02076
     0.09454
     0.00232
     0.02076
     0.01462
     0.03306
     0.16216
    -0.02227
     0.03921
     0.00847
     0.03306
    -0.09605
     0.11298
     0.16216
     0.24823
     0.13757
     0.22979
     0.05765
    -0.02227
     0.14372
     0.12528
     0.15601
     0.20520
     0.25438
     0.51873
     0.46955
     0.34660
     0.10068
    -0.25589
    -0.23744
    -0.43417
    -0.20056
    -0.19441
     0.07609
     0.13757
     0.02076
     0.67243
     0.68473
     0.81998
     0.88146
     0.33430
    -0.08990
    -0.05916
     0.16831
     0.39578
     0.12528
    -0.48336
     0.49414
     0.88146
     0.44496
     0.13142
    -0.56328
    -1.42397
    -1.85432
     4.26275
     5.93495
    -0.60016
     0.99826
     1.07818
    -0.22515
    -1.30716
    -1.31946
     1.18270
     1.17040
     0.56792
    -0.28663
    -1.38094
    -1.70677
    -2.02031
    -2.41377
    -2.86256
    -2.92403
    -2.85026
    -2.70886
    -2.50598
    -1.80513
    -1.28257
    -0.69238
    -0.31737
    -0.02227
     0.18675
     0.34660
     0.58636
     0.65399
     0.60480
     0.65399
     0.93679
     1.13352
     1.24418
     0.77079
     1.02285
     1.05974
     1.05974
     0.72776
     0.97982
     0.73391
     0.66013
     0.33430
     0.00847
     0.13757
     0.08839
     0.38963
     0.54947
     0.43267
     0.16216
    -0.02227
    -0.10834
    -0.08375
     0.18061
     0.11913
     0.36504
     0.39578
     0.34045
     0.38348
     0.39578
     0.53718
     0.43267
     0.34045
     0.43267
     0.50644
     0.50029
     0.19290
     0.13142
    -0.10834
    -0.10834
    -0.10834
     0.07609
    -0.07760
    -0.49565
    -0.21900
    -0.18211
    -0.22515
    -0.43417
    -0.58787
    -0.45877
    -0.34196
    -0.21285
    -0.24359
    -0.28663
    -0.26818
    -0.24974
    -0.21900
     0.03921
     0.01462
    -0.23744
    -0.13908
    -0.03457
    -0.00998
     0.22364
     0.02076
    -0.18211
     0.00847
     0.27897
     0.32815
     0.25438
    -0.00383
    -0.15752
     0.00847
     0.24823
     0.19290
    -0.12678
    -0.25589
     0.04535
     0.06995
     0.19905
    -0.12678
    -0.21285
    -0.25589
    -0.34811
    -0.17597
    -0.13908
    -0.12678
    -0.28048
    -0.15752
    -0.38499
    -0.11449
    -0.41573
    -0.46491
    -0.20056
    -0.12064
    -0.23130
    -0.23130
    -0.31737
    -0.19441
     0.10683
     0.22364
    -0.07145
    -0.19441
    -0.04071
     0.03306
    -0.23744
    -0.01612
    -0.04071
    -0.37884
    -0.42188
    -0.48950
    -0.59402
    -0.60631
    -0.36040
    -0.10834
     0.14987
     0.07609
    -0.12064
    -0.56943
    -0.91985
    -0.77845
    -0.52024
     0.14987
     0.19290
    -0.20671
     0.36504
     0.74006
     0.75850
     0.55562
     0.62325
     0.74620
     0.83227
     0.60480
     0.45726
     0.46340
     1.20114
     1.21344
     1.07818
     1.10278
     0.92449
     0.21134
    -0.79689
    -0.71697
    -0.31122
     0.57407
     1.12122
     0.56177
    -0.16982
    -0.47721
    -0.15752
    -0.64935
    -1.08584
    -0.65550
    -0.84608
     0.26053
     2.16020
     1.55771
     1.05359
     0.91219
     0.04535
     0.31586
     0.19290
    -0.74156
    -0.35425
     1.98191
     2.44300
     1.73600
     0.75850
    -1.21494
    -0.54483
     1.17655
     2.26471
     3.07622
    -0.22515
    -1.46700
    -1.84817
    -0.15752
     0.40193
     0.43881
     0.40807
    -0.06531
     0.02691
    -0.27433
    -0.97518
    -0.91370
    -0.57557
    -0.39114
    -0.31122
    -0.09605
    -0.15752
    -0.20671
     0.03306
     0.15601
     0.37734
     0.32815
     0.16216
     0.34045
     0.34045
     0.48800
     0.30356
     0.28512
     0.10068
     0.03306
     0.32201
     0.72776
     0.29741
    -0.00383
    -0.00998
     0.27282
     0.61095
     0.29127
    -0.03457
     0.04535
     0.14987
     0.07609
     0.18675
     0.35274
     0.12528
     0.07609
    -0.13293
     0.21749
     0.28512
    -0.04071
    -0.12064
    -0.07760
     0.17446
     0.07609
     0.08839
    -0.13293
    -0.14523
    -0.00383
     0.09454
     0.14987
     0.01462
     0.01462
    -0.21900
     0.06380
     0.21134
    -0.07760
    -0.19441
     0.02691
     0.22364
     0.08839
    -0.02842
     0.03306
     0.11913
    -0.12678
    -0.07760
    -0.19441
    -0.02227
    -0.01612
    -0.12678
    -0.28663
     0.08839
     0.02076
    -0.08990
    -0.16982
    -0.34811
    -0.29277
    -0.23744
    -0.10219
    -0.15138
     0.11298
     0.42037
     0.04535
    -0.04686
    -0.18211
    -0.25589
    -0.25589
     0.27897
     0.27897
     0.07609
     0.00847
     0.00232
    -0.11449
    -0.13908
    -0.31737
    -0.20056
    -0.18211
    -0.05301
    -0.12678
    -0.10219
    -0.00998
     0.09454
     0.03306
     0.06380
     0.00847
     0.18675
     0.21134
     0.22364
     0.20520
     0.22364
     0.20520
    -0.07760
    -0.25589
    -0.60631
    -0.58172
    -0.66779
    -0.53869
    -0.43417
    -0.05301
     0.03921
     0.01462
    -0.64935
    -1.24568
    -0.89526
    -0.95059
    -0.93829
    -0.86452
    -0.90755
    -0.22515
     0.60480
     0.93679
     0.35889
     0.28512
     0.45111
     0.16831
     0.32201
     0.71546
     0.93064
     1.13966
     1.15196
     0.80768
     0.68473
     1.09663
     1.31795
     1.17040
     1.16425
     1.32410
     0.81383
     0.38963
     0.17446
     0.38348
    -0.10834
     0.27897
    -0.10219
    -0.27433
    -0.39729
     0.03306
     0.69702
     0.61710
     0.12528
    -0.39114
    -0.67394
    -0.12064
     0.40193
     1.36713
     0.00847
    -0.37270
    -0.26818
     1.72370
     1.95117
     1.53312
     1.50238
    -0.93829
    -0.09605
    -0.16982
     0.33430
     0.21749
    -0.03457
    -0.15752
    -0.58172
    -0.64935
    -0.79689
    -1.25798
    -1.28872
    -1.62070
    -1.23339
    -1.11043
    -1.22109
    -1.11658
    -0.95674
    -0.92600
    -0.86452
    -0.96289
    -0.71083
    -0.80919
    -0.64935
    -0.70468
    -0.56943
    -0.55713
    -0.31737
    -0.58787
    -0.23744
    -0.25589
    -0.23130
     0.09454
    -0.25589
    -0.12064
    -0.01612
     0.07609
     0.03306
     0.18061
     0.18675
     0.09454
     0.40193
     0.30356
     0.38348
     0.02691
     0.27897
     0.26668
     0.20520
     0.10068
     0.24823
     0.20520
     0.19905
     0.31586
     0.45111
     0.38963
     0.33430
     0.27282
     0.25438
     0.32815
     0.37734
     0.17446
     0.19905
     0.51259
     0.21749
     0.38348
     0.45726
     0.34045
     0.10683
     0.18061
     0.46340
     0.29741
     0.35274
     0.36504
     0.25438
     0.31586
     0.24208
     0.24823
     0.05150
     0.21749
     0.22979
     0.09454
     0.21134
     0.26668
    -0.09605
     0.02076
    -0.08990
     0.03921
    -0.15138
    -0.24974
    -0.17597
    -0.05916
    -0.06531
    -0.10834
    -0.39114
    -0.05301
    -0.03457
    -0.18211
    -0.04686
    -0.11449
    -0.06531
     0.24823
     0.24823
     0.00232
    -0.00383
     0.02691
    -0.04071
     0.24823
     0.54947
     0.29741
    -0.05301
     0.08224
     0.12528
     0.02076
     0.27282
     0.13757
    -0.00383
     0.00847
     0.10068
     0.15601
     0.19905
     0.26668
     0.19905
     0.05765
     0.14987
     0.34660
     0.25438
     0.34660
     0.33430
     0.17446
     0.30971
     0.50644
     0.52488
     0.47570
     0.68473
     0.66013
     0.70932
     0.89990
     0.50029
     0.16216
     0.03306
     0.10068
    -0.05301
    -0.05301
    -0.39729
    -0.77230
    -0.53254
    -0.56328
    -0.88296
    -0.66779
     0.05765
    -0.51410
    -0.60631
    -0.13293
     0.10068
     0.36504
    -0.31122
    -0.53869
     0.14372
     0.90605
     0.84457
     0.38348
    -0.02227
     0.34660
     1.18885
     1.28106
     0.96752
     0.12528
     0.59251
    -0.29277
    -1.46086
    -1.58381
     0.08224
    -3.47119
    -6.04097
    -5.38315
     2.44914
     7.79773
     2.31389
    -2.14941
    -2.21089
    -3.10232
    -3.23757
    -1.71292
     0.67243
     2.20323
     2.42455
     2.20938
     1.57616
     1.23803
     0.92449
     0.58021
     0.46955
     0.73391
     0.53103
     0.45726
     0.59251
     0.64169
     0.77694
     0.37734
     0.42037
     0.58021
     0.87531
     0.83227
     0.42652
     0.57407
     0.55562
     0.50644
     0.55562
     0.81383
     0.39578
     0.21749
     0.30971
     0.53718
     0.63554
     0.34045
     0.11298
     0.16216
     0.37119
     0.43881
     0.29741
    -0.10219
    -0.08990
     0.02076
    -0.04686
     0.16831
     0.14372
    -0.37884
    -0.23744
    -0.12678
    -0.12678
    -0.28048
    -0.57557
    -0.39729
    -0.28048
    -0.04071
    -0.07145
    -0.26204
    -0.31122
    -0.32351
    -0.30507
    -0.15138
     0.14987
    -0.16367
    -0.25589
    -0.12064
     0.08224
     0.06380
    -0.27433
    -0.24359
    -0.05916
     0.13142
     0.24208
     0.08839
     0.00847
    -0.05916
    -0.21900
    -0.32351
     0.05150
    -0.20056
    -0.36040
    -0.11449
    -0.06531
    -0.24974
    -0.40344
    -0.46491
    -0.47106
    -0.20056
    -0.13908
    -0.21900
    -0.36655
    -0.47721
    -0.26204
    -0.04071
     0.15601
    -0.16982
    -0.14523
    -0.16367
     0.06380
     0.29127
     0.05150
     0.03306
    -0.02227
     0.13142
     0.24823
     0.15601
    -0.08990
     0.05765
    -0.01612
     0.05765
     0.32201
     0.32815
    -0.00998
     0.03921
     0.21749
     0.29741
     0.21134
     0.00232
     0.15601
     0.27897
     0.43881
     0.49414
     0.38963
     0.32201
     0.35889
     0.48800
     0.67858
     0.65399
     0.13142
     0.18061
     0.08224
     0.14987
     0.25438
    -0.02227
    -0.10219
    -0.20671
    -0.05916
     0.10683
     0.09454
     0.22979
    -0.26818
    -0.42803
    -0.45262
    -0.00998
    -0.00383
    -0.10219
    -0.05916
    -0.13908
    -0.11449
    -0.12678
    -0.13293
    -0.25589
    -0.39729
    -0.49565
    -0.42803
    -0.20056
    -0.69238
    -0.65550
    -0.35425
     0.10068
    -0.28048
    -0.56943
    -0.98748
    -1.27642
    -0.69238
    -0.23130
    -0.45262
     0.69087
     2.01880
     2.32619
     2.30160
     2.43685
     1.52697
     0.77079
     0.48185
     0.76465
     0.67243
    -1.46700
    -3.46504
    -3.77858
    -3.09617
    -3.56341
    -0.58172
     9.78962
     6.71572
    -4.01219
    -5.58603
    -4.41180
    -1.70062
    -0.57557
     0.76465
     2.33848
     3.70330
     3.86929
     3.21147
     2.49218
     1.36713
     0.63554
    -0.10219
    -0.94444
    -0.85837
    -0.39114
    -0.25589
    -0.55098
    -0.62476
    -0.93215
    -0.88296
    -0.69238
    -0.13908
     0.02691
    -0.15752
    -0.00998
     0.20520
     0.36504
     0.35274
     0.34045
     0.24208
     0.29741
     0.33430
     0.31586
     0.30971
     0.30356
     0.21749
    -0.01612
     0.38348
     0.50644
     0.21749
     0.21134
     0.09454
     0.19290
     0.16831
     0.12528
     0.14372
     0.06995
     0.01462
     0.02076
     0.11298
     0.20520
    -0.00383
    -0.15138
    -0.16367
     0.03921
    -0.05301
    -0.11449
    -0.23744
    -0.25589
    -0.10834
    -0.10834
     0.04535
    -0.13908
    -0.20056
    -0.08375
    -0.04071
     0.02076
    -0.10834
    -0.22515
    -0.07145
    -0.12678
     0.01462
    -0.13293
    -0.16367
    -0.21900
     0.02076
    -0.10219
    -0.20056
    -0.13293
    -0.29277
     0.00232
    -0.00998
    -0.02842
     0.05150
    -0.05916
     0.03921
     0.09454
     0.22364
    -0.04686
    -0.09605
     0.16216
    -0.02842
     0.07609
     0.10683
     0.09454
    -0.02227
     0.05765
    -0.13293
    -0.10834
    -0.12064
    -0.12064
    -0.18211
     0.11913
     0.29127
     0.27897
     0.21749
     0.24208
     0.26053
     0.32815
     0.29741
     0.21749
    -0.25589
    -0.24359
    -0.27433
    -0.32966
     0.07609
     0.42037
     0.21749
     0.13757
     0.26668
     0.15601
    -0.03457
    -0.00383
     0.00847
     0.21749
     0.62325
     0.51259
     0.68473
     0.67243
     0.61710
     0.38963
     0.29741
     0.14372
    -0.24359
    -0.65550
    -0.81534
    -0.85837
    -0.72312
    -0.84608
    -1.23339
    -0.97518
    -1.11658
    -1.51004
    -1.72521
    -1.32561
    -1.25798
    -1.32561
    -1.23339
    -0.96289
    -0.40344
    -0.34196
    -0.23744
    -0.63705
    -0.51410
    -0.15752
     0.26668
     0.70317
     0.82613
     0.48800
     0.65399
     0.58636
     0.61710
     0.68473
     0.53718
     1.14581
     1.05359
     0.79539
     1.24418
     1.74830
     1.38557
     1.25647
     1.27491
     0.93064
    -0.36040
    -2.33384
    -3.34208
    -3.64333
    -3.80317
    -3.37897
    -1.27642
     4.48407
     3.19918
    -0.13908
    -0.05916
    -1.57152
    -1.63300
    -1.79284
    -0.74771
     1.05974
     2.97786
     3.75863
     3.52501
     2.75039
     1.92043
     1.23803
     0.84457
     0.13757
    -0.31122
    -0.80919
    -1.02436
    -1.13502
    -1.21494
    -0.55713
     0.19905
     0.03306
    -0.72312
    -0.89526
    -0.62476
    -0.47721
     0.08839
     0.05150
    -0.07145
    -0.14523
     0.03306
     0.12528
    -0.07760
    -0.09605
    -0.02227
    -0.11449
     0.06380
     0.10683
    -0.07760
    -0.10834
    -0.18826
     0.06380
     0.11298
     0.12528
    -0.11449
    -0.21285
    -0.16367
     0.07609
     0.03921
     0.01462
     0.21134
     0.02691
     0.23594
     0.40193
     0.48800
     0.36504
     0.22364
     0.13142
     0.30356
     0.42037
     0.55562
     0.38348
     0.13757
     0.13757
     0.16216
     0.35889
     0.24208
    -0.18211
    -0.23130
    -0.18211
    -0.10834
     0.11298
    -0.06531
    -0.37270
    -0.44032
    -0.34811
    -0.15138
     0.17446
     0.23594
    -0.02227
     0.02691
    -0.02227
    -0.04686
     0.03306
     0.11298
     0.24208
     0.26053
     0.46340
     0.42037
     0.16831
     0.30971
     0.51259
     0.72161
     0.62940
     0.27897
     0.36504
     0.39578
     0.40807
     0.56792
     0.54333
     0.46955
     0.45726
     0.42037
     0.37119
     0.18061
     0.05765
     0.17446
     0.32201
     0.23594
    -0.04071
    -0.30507
    -0.37884
    -0.20056
    -0.11449
    -0.02842
    -0.22515
    -0.47721
    -0.58172
    -0.41573
    -0.37884
    -0.42188
    -0.43417
    -0.33581
    -0.00998
     0.22979
     0.57407
     0.58636
     0.22979
     0.41422
     0.08224
    -0.71083
    -0.58172
    -0.53254
    -0.68623
    -0.12064
     0.49414
     0.59251
    -0.16982
    -1.31946
    -1.04895
    -0.50795
    -0.00998
     0.01462
    -0.83993
    -1.58996
    -1.25798
    -1.12273
     0.16831
     0.18061
    -0.50795
    -0.48950
    -0.43417
    -0.09605
    -0.29277
    -0.45877
    -0.40958
     0.02076
     0.11298
     0.37734
     0.38348
     0.37119
     0.19290
     0.31586
     0.82613
     0.58021
    -0.00383
    -0.19441
    -0.92600
    -1.76825
    -2.37688
    -2.93633
    -2.77034
    -1.16576
     0.63554
     4.34267
     6.42677
     2.11102
    -0.93829
    -2.79493
    -1.76825
     0.18675
     2.83646
     4.17668
     4.22586
     3.24221
     2.17864
     1.28721
     0.85072
     0.52488
    -0.15138
    -0.53254
    -0.64320
    -0.73542
    -0.93215
    -0.51410
    -0.39114
    -0.00383
     0.21134
     0.10068
     0.30356
     0.58636
     0.78924
     0.66013
     0.58021
     0.46955
     0.48185
     0.64169
     0.39578
     0.09454
    -0.04071
     0.63554
     0.23594
     0.14372
     0.03306
    -0.05916
    -0.27433
    -0.28048
     0.00232
    -0.10834
    -0.20056
    -0.16367
    -0.24359
    -0.24974
    -0.17597
    -0.12678
    -0.10834
    -0.08375
    -0.06531
     0.32201
     0.59251
     0.29741
     0.04535
    -0.17597
    -0.21900
    -0.34811
    -0.37884
    -0.07760
    -0.05916
     0.00847
    -0.08990
    -0.34196
    -0.32351
    -0.13908
     0.08224
     0.05150
     0.13757
    -0.02842
    -0.10219
     0.13142
     0.27282
     0.49414
     0.56177
     0.59251
     0.46340
     0.81998
     0.86916
     0.83227
     0.54333
     0.32815
     0.20520
     0.13142
     0.21134
     0.03306
     0.07609
     0.03306
     0.06995
    -0.02227
    -0.50795
    -0.59402
    -0.36040
    -0.56943
    -0.37270
    -0.34811
    -0.55713
    -0.61861
    -0.40344
    -0.35425
    -0.26818
    -0.08990
    -0.16367
    -0.16982
    -0.37884
    -0.21285
    -0.13908
    -0.20671
     0.14987
    -0.06531
     0.38963
     0.02076
    -0.00383
    -0.23744
    -0.25589
    -0.48950
     0.04535
     0.16831
    -0.21900
    -0.32351
    -0.29892
    -0.28048
    -0.18211
    -0.37270
    -0.41573
    -0.16982
    -0.04686
     0.17446
     0.21749
    -0.28048
    -0.63705
    -0.60631
    -0.31122
     0.31586
     0.09454
     0.26668
     0.46955
     0.46340
     0.50644
     0.35274
     0.10068
     0.29741
     0.26668
    -0.01612
    -0.24359
     0.01462
     0.74620
     0.61710
    -0.06531
     0.21749
     0.43881
     0.51259
     0.52488
     0.65399
     0.60480
     0.95523
     1.20729
     1.18885
     0.96752
     0.42037
    -0.07145
    -0.66779
    -1.90350
    -2.88100
    -1.86661
    -2.51213
    -2.02031
     1.05359
     5.04352
     2.19708
    -3.42815
    -2.27851
    -1.28872
    -3.15765
    -0.93215
     3.66641
     3.75863
     2.52907
     1.98806
     1.10892
     0.59251
     0.14987
     0.92449
     1.05974
     0.94908
    -0.05916
    -0.68009
    -0.75386
    -0.96903
    -0.92600
    -0.34811
    -0.54483
    -0.66779
    -0.26204
     0.06995
    -0.05916
    -0.15752
    -0.30507
     0.13757
     0.27282
    -0.19441
    -0.13293
     0.16216
     0.28512
     0.45111
     0.30356
    -0.02842
     0.03306
     0.19905
     0.19290
     0.20520
     0.34660
     0.10068
    -0.26204
     0.11913
     0.30971
     0.37734
     0.26053
     0.26053
     0.03921
     0.25438
     0.13142
     0.09454
    -0.05301
     0.05150
     0.31586
     0.37734
     0.48185
     0.33430
    -0.07760
     0.22979
     0.47570
     0.28512
    -0.07145
     0.00847
     0.59251
     0.86301
     0.99212
     0.61710
     0.26668
     0.20520
     0.26668
     0.47570
     0.49414
     0.72161
     0.30971
     0.06995
     0.32815
     0.13757
     0.01462
     0.13142
    -0.15138
    -0.59402
    -0.71697
    -0.74156
    -0.69238
    -0.69853
    -0.70468
    -0.39729
    -0.20671
    -0.45262
    -0.71083
    -0.88911
    -0.42188
    -0.41573
    -0.50795
    -0.35425
    -0.10834
    -0.07145
    -0.15138
    -0.21900
    -0.22515
    -0.19441
    -0.52024
    -0.41573
    -0.10219
    -0.05301
    -0.13293
    -0.45262
     0.08839
     0.16216
     0.19290
     0.35274
     0.00847
     0.10683
     0.24823
     0.29127
     0.44496
     0.71546
     0.60480
     0.81383
     0.65399
     0.53103
     0.47570
     0.51873
     0.40807
     0.55562
     0.48185
     0.49414
     0.43881
     0.34660
     0.34045
     0.35274
     0.47570
     0.50644
     0.52488
     0.29127
     0.27282
     0.45111
     0.50644
     0.46955
     0.10683
     0.18675
     0.00232
    -0.18211
    -0.32966
    -0.32351
    -0.40344
    -0.53869
    -0.77230
    -0.51410
    -0.49565
    -0.33581
    -0.32351
    -0.52024
    -0.37270
    -0.44647
    -0.63090
    -0.42803
    -0.16982
     0.26668
     0.43881
     0.44496
     0.66013
     0.53718
     0.47570
     0.83842
     1.29336
     1.04130
     0.75850
     1.07818
     1.04130
     0.44496
    -1.40553
    -2.80723
    -3.06543
    -3.68021
    -3.63718
    -2.75190
     1.66837
     7.68092
     1.74830
    -3.36668
    -2.00801
    -0.80919
     0.24208
     0.16216
     0.26668
     1.64378
     2.75653
     2.81186
     2.06183
     1.31180
     1.05359
     1.02285
     0.54947
    -0.64935
    -1.23339
    -1.15961
    -1.06740
    -1.24568
    -1.30101
    -1.35020
    -0.99977
    -0.01612
     0.69702
     0.50029
     0.08839
     0.54333
     0.77694
     0.80153
     0.44496
     0.49414
     0.51873
     1.23803
     1.03515
     0.70932
     0.78309
     0.86301
     0.64169
     0.40807
     0.35274
     0.39578
     0.48185
     0.72161
     0.33430
    -0.10834
    -0.16982
     0.00232
     0.10683
    -0.05301
     0.05150
     0.13757
     0.02076
    -0.00998
    -0.18826
    -0.24974
    -0.46491
    -0.37884
    -0.28663
    -0.09605
    -0.45877
    -0.66164
    -0.78460
    -0.91985
    -0.79075
    -0.48336
    -0.65550
    -0.63090
    -0.73542
    -0.76616
    -1.11043
    -1.44241
    -1.25183
    -1.19650
    -1.05510
    -0.50180
    -0.13908
    -0.44647
    -0.48336
    -0.43417
     0.00847
     0.19290
    -0.10834
     0.13142
     0.35274
     0.53103
     0.36504
     0.40807
     0.48185
     0.80768
     0.61095
     0.72776
     0.46340
     0.34045
     0.32815
     0.11913
     0.22979
    -0.05916
    -0.20671
    -0.19441
    -0.33581
    -0.34196
    -0.29892
    -0.20671
    -0.52024
    -0.31122
    -0.34196
    -0.34196
    -0.46491
    -0.55098
    -0.44032
    -0.32966
    -0.25589
    -0.23744
    -0.40344
    -0.48950
    -0.47721
    -0.01612
    -0.05301
    -0.30507
    -0.44647
    -0.38499
     0.03921
     0.13142
     0.27282
    -0.15752
    -0.24359
    -0.10834
     0.05150
     0.18061
    -0.00383
    -0.15138
     0.03306
     0.41422
     0.21749
     0.11913
    -0.11449
    -0.27433
    -0.12064
    -0.00383
     0.18675
     0.02691
    -0.12064
    -0.10219
     0.10068
     0.12528
     0.00232
     0.03921
     0.02691
     0.22364
     0.27282
     0.13142
     0.10068
     0.15601
     0.26668
     0.16216
     0.40807
     0.35889
    -0.04686
    -0.24974
    -0.60631
    -0.88911
    -0.93829
    -1.06740
    -1.23954
    -0.56328
    -0.73542
    -1.11043
    -1.52234
    -1.41782
    -0.69853
    -0.40344
     2.76268
     3.32828
     2.13561
     0.79539
    -0.83378
    -0.71083
     0.60480
     2.15405
     2.75039
     2.63973
     2.27086
     1.59460
     0.92449
     0.19905
    -0.30507
    -0.43417
    -0.61861
    -0.48336
    -0.65550
    -0.74771
    -0.55098
    -0.22515
    -0.28663
    -0.55098
    -0.52639
    -0.58172
    -0.26204
     0.15601
    -0.50795
    -0.99977
    -0.46491
     0.91834
    -0.27433
     0.00232
    -0.35425
    -0.52639
    -0.53254
    -0.33581
    -0.14523
    -0.07145
     0.03306
    -0.32351
    -0.05916
     0.10683
    -0.36040
    -0.32966
    -0.26818
    -0.04686
    -0.15138
     0.18675
     0.72161
     0.56792
     0.16216
     0.45726
     0.71546
     0.67243
     0.29741
     0.16831
     0.50644
     0.64784
     0.79539
     0.86301
     0.58636
     0.40193
    -0.28048
    -0.36040
    -0.09605
    -0.85222
    -1.36249
    -0.94444
    -0.61246
    -0.52639
    -0.90141
    -0.95059
    -0.63090
    -0.53254
    -0.42188
    -0.31737
    -0.93215
    -0.88296
    -0.26818
     0.26668
     0.34660
     0.96752
     0.63554
     0.51873
     0.78309
     1.59460
     1.20729
     1.15196
     1.02285
     0.93679
     0.95523
     0.70932
     1.00441
     1.44705
     0.69087
     0.58021
     0.75235
     0.75235
     0.54947
     0.32201
     0.27282
     0.42652
     0.19290
    -0.13908
    -0.12678
    -0.20671
    -0.05916
    -0.10219
    -0.18211
    -0.48950
    -0.39114
    -0.27433
    -0.11449
     0.00232
    -0.26818
    -0.47721
    -0.42188
    -0.52024
    -0.16982
    -0.04686
    -0.24974
    -0.39114
    -0.19441
    -0.08375
    -0.00998
    -0.01612
    -0.18211
    -0.30507
    -0.15138
     0.02076
     0.07609
    -0.01612
     0.07609
     0.07609
     0.28512
     0.12528
     0.11913
     0.14987
     0.11913
     0.20520
     0.45726
     0.64169
     0.51259
     0.42037
     0.25438
     0.91834
     0.84457
     0.61095
     0.39578
     0.21134
     0.00232
    -0.40344
    -0.58172
    -0.85837
    -1.36249
    -1.32561
    -1.22724
    -1.66988
    -2.39532
    -3.12691
    -3.05929
    -0.89526
     3.44509
     2.76268
    -1.47930
    -3.03469
    -1.82358
    -0.01612
     1.02285
     1.12122
     1.15196
     1.21958
     0.73391
     0.45726
     0.40193
     0.11298
    -0.26818
    -0.64935
    -0.62476
    -0.98748
    -1.30716
    -1.08584
    -0.91985
    -0.74156
    -0.74771
    -0.44647
    -0.36655
    -0.37270
    -0.40344
     0.08839
     0.18061
     0.18675
     0.08224
     0.34660
     0.43267
     0.32815
     0.29127
     0.17446
     0.26053
     0.60480
     0.69087
     0.62940
     0.53718
     0.48800
     0.61095
     0.44496
     1.04745
     1.02900
     0.81383
     0.43881
     0.86916
     0.64169
     1.11507
     2.45529
     1.52083
     1.22573
     0.61710
     0.64784
     0.72776
     0.41422
     0.76465
     0.54333
     0.45726
     0.24208
     0.11913
    -0.27433
    -0.69853
    -0.48336
    -0.72927
    -0.66164
    -0.16367
    -0.60016
    -0.71697
    -0.87067
    -0.88296
    -0.28663
    -0.10834
    -0.13293
     0.39578
     0.48800
     0.51259
     0.79539
     0.75235
     0.96752
     1.07818
     0.54333
     0.96138
     0.78309
     0.60480
     0.75235
     0.85072
     1.10278
     0.86301
     0.67858
     0.33430
     0.02076
    -0.16982
    -0.43417
    -0.55098
    -0.36655
    -0.53254
    -0.85837
    -0.80919
    -0.91985
    -0.79689
    -0.68623
    -0.72312
    -0.63705
    -0.73542
    -0.66164
    -0.48336
    -0.45262
    -0.38499
    -0.24974
    -0.39729
     0.07609
     0.03306
     0.07609
    -0.09605
     0.08839
     0.06995
     0.03306
    -0.00998
     0.08224
     0.00847
    -0.05301
    -0.10219
     0.11913
     0.03921
     0.10068
    -0.18211
    -0.20671
     0.08839
    -0.07145
     0.11913
     0.03306
     0.00232
    -0.07760
    -0.20671
    -0.04071
    -0.15138
     0.03921
    -0.01612
    -0.02842
     0.22364
     0.06995
     0.06995
    -0.29892
     0.03306
    -0.05916
     0.07609
     0.36504
     0.34045
     0.35274
     0.15601
     0.26053
     0.43881
     0.67858
     0.82613
     0.63554
     0.59251
     1.25032
     1.37943
     0.13757
    -0.36040
    -0.72312
    -1.51004
    -2.18015
    -3.68021
    -3.28675
    -3.26216
    -2.93018
    -0.63705
     3.56190
     1.52697
    -1.24568
     0.57407
    -0.32351
    -1.13502
    -1.05510
    -0.10219
     2.44914
     3.74018
     4.28119
     3.78937
     2.81186
     1.81592
     1.58845
     0.94293
     0.37119
    -0.12678
    -0.23130
    -0.56943
    -0.61861
    -0.54483
    -0.25589
    -0.25589
     0.02691
     0.08839
     0.13757
     0.04535
     0.00847
    -0.02227
    -0.07145
    -0.11449
    -0.21900
    -0.61246
    -0.54483
    -0.77230
    -0.97518
    -1.00592
    -0.68623
    -0.63090
    -0.72312
    -1.06125
    -0.69238
    -0.77845
    -0.79075
    -0.69853
    -0.05916
    -0.20671
     0.32815
     0.23594
    -0.15752
    -0.28048
    -0.33581
    -0.08375
     0.29741
     0.80153
     1.15811
     1.57001
     0.85686
     0.45111
     0.72161
     0.70932
     0.94908
     0.95523
     0.94908
     0.81383
     1.26262
     0.94908
     0.34045
     0.14987
     0.45726
     0.50644
     0.44496
     0.10683
    -0.61861
    -0.80304
    -0.57557
    -0.23130
    -0.42188
    -0.87067
    -0.55098
    -0.53254
    -0.63090
    -0.52024
    -0.25589
    -0.07760
     0.02691
    -0.03457
    -0.36040
    -0.34811
    -0.57557
    -0.51410
    -0.29892
    -0.12064
    -0.00998
    -0.03457
    -0.22515
     0.06995
     0.26668
     0.15601
    -0.07760
    -0.13293
    -0.29892
    -0.37884
    -0.55098
    -0.24359
    -0.26204
     0.00232
     0.19290
     0.19290
    -0.02842
    -0.11449
    -0.16367
    -0.28048
     0.09454
     0.03921
    -0.06531
     0.07609
     0.19905
     0.29127
     0.33430
     0.51873
     0.43881
    -0.07145
    -0.00383
     0.03306
     0.01462
     0.01462
    -0.27433
    -0.18211
     0.14987
     0.14372
     0.16831
    -0.12678
    -0.28048
    -0.19441
     0.02076
     0.02076
     0.16216
    -0.16982
    -0.29277
    -0.02227
    -0.09605
     0.02691
    -0.15138
    -0.18211
    -0.22515
    -0.18211
    -0.37884
    -0.49565
    -0.43417
    -0.40344
    -0.44647
    -0.45877
    -0.07760
    -0.38499
    -0.74156
    -0.74771
    -0.42803
    -0.11449
    -0.36040
    -0.34811
    -0.24359
     0.23594
     0.48185
     0.51873
     0.70317
     0.64169
     0.73391
     0.81998
     0.53103
    -0.77845
    -1.13502
    -1.31331
    -1.47315
    -2.31540
    -2.65968
    -3.87080
    -2.51828
     1.04130
     2.43685
    -1.37479
    -1.65759
     1.44705
     2.24012
    -0.41573
    -0.40958
     0.28512
     1.59460
     2.90408
     3.46968
     3.85699
     3.24221
     2.57825
     2.28315
     1.52697
     0.93679
     0.12528
    -0.10834
    -0.34811
    -0.32351
     0.03306
     0.02076
     0.34045
     0.03306
    -0.22515
    -0.14523
     0.03921
     0.38963
     0.32201
    -0.40344
    -0.10219
     0.11913
     0.17446
    -0.08990
    -0.22515
    -0.49565
    -0.39114
    -0.40958
     0.09454
     0.00232
    -0.31122
    -0.14523
    -0.15138
    -0.12678
    -0.19441
    -0.34811
    -0.29892
    -0.31122
    -0.10219
    -0.15752
    -0.26204
    -0.48336
    -0.42188
    -0.61861
    -0.34811
    -0.33581
    -0.62476
    -0.58172
     0.01462
     1.15811
     1.30565
     0.70932
    -0.32966
     0.05765
     0.18675
     0.50644
     0.46955
     1.03515
     1.56386
     1.66223
     1.47779
     1.14581
     0.78924
     0.35274
     0.26668
     0.29741
     0.30356
     0.00232
    -0.22515
    -0.08990
     0.13142
     0.10068
    -0.29892
    -0.21285
    -0.55098
    -0.77845
    -1.19035
    -0.79689
    -0.36655
    -0.52024
    -0.28663
    -0.33581
    -0.43417
    -0.06531
     0.02076
    -0.27433
    -0.22515
    -0.13908
    -0.50180
    -0.16367
    -0.05916
    -0.44647
    -0.40344
    -0.08990
    -0.60016
    -0.57557
    -0.35425
    -0.16367
    -0.26204
    -0.82149
    -0.95059
    -0.66164
    -0.34196
    -0.03457
    -0.28663
    -0.21900
    -0.30507
    -0.29892
    -0.23130
    -0.07145
    -0.02227
    -0.18211
    -0.45262
    -0.23744
     0.17446
     0.10068
     0.09454
    -0.12678
    -0.34811
    -0.32966
    -0.10219
     0.09454
    -0.15138
    -0.23130
    -0.28048
    -0.10219
     0.16216
     0.07609
    -0.16982
    -0.16982
    -0.27433
    -0.31737
    -0.25589
    -0.18826
    -0.15138
    -0.00383
    -0.09605
    -0.20056
    -0.08375
    -0.27433
    -0.23130
    -0.32351
     0.06995
    -0.04686
    -0.18211
    -0.33581
    -0.10834
     0.03921
     0.02076
    -0.09605
    -0.13293
     0.13757
     0.20520
    -0.20056
    -0.15752
     0.14987
     0.35889
     0.19290
    -0.13908
    -0.63090
    -1.38094
    -2.47524
    -3.19454
    -2.75190
    -2.39532
    -0.90141
     0.50029
     1.70526
     1.57616
     2.09257
     0.94293
     0.13757
    -0.85837
    -1.23954
     0.54947
     3.02704
     3.72789
     3.78322
     3.20532
     2.15405
     1.57001
     0.79539
     0.10068
    -0.36655
    -0.67394
    -0.61246
    -0.69238
    -0.71083
    -0.70468
    -0.69238
    -0.80304
    -0.44647
    -0.31737
    -0.66779
    -0.25589
    -0.42803
    -0.26818
    -0.20671
     0.26053
     0.30971
     0.56792
     0.09454
     0.21749
     0.19290
     0.28512
     0.38963
    -0.03457
     0.51259
     0.54333
     0.20520
     0.08839
     0.10683
     0.11913
     0.04535
    -0.23744
    -0.19441
    -0.36655
    -0.16982
    -0.00383
    -0.18211
     0.03306
    -0.22515
    -0.53869
    -0.41573
    -0.10834
     0.13757
     0.09454
    -0.36040
    -0.29277
    -0.16982
     0.06995
     0.40193
     0.27897
     0.14372
    -0.10834
    -0.03457
     0.01462
     0.32815
     0.30971
     0.35274
     0.45111
     0.29741
     0.11913
     0.06380
    -0.17597
    -0.18211
     0.04535
     0.31586
     0.05765
     0.15601
     0.10683
     0.14987
     0.59251
     0.43267
     0.46955
     0.04535
    -0.28663
    -0.53254
    -0.72312
    -0.42188
     0.16216
     1.13966
     0.91219
    -0.05916
    -1.39323
    -2.07564
    -1.90350
    -0.87067
     0.24208
    -0.04071
    -0.79689
    -1.65759
    -1.30716
    -1.19035
    -0.81534
    -0.69853
    -0.35425
    -0.45262
    -0.49565
    -0.45262
    -0.26818
     0.03306
    -0.16367
    -0.56328
    -0.63705
    -0.13908
    -0.12064
    -0.04071
    -0.13293
    -0.09605
    -0.14523
    -0.00383
    -0.16367
    -0.18826
     0.09454
    -0.07760
    -0.02227
     0.09454
     0.22364
     0.24208
     0.11913
     0.38348
     0.40193
     0.46340
     0.27282
     0.58636
     0.39578
     0.59251
     0.66013
     0.70317
     0.50644
     0.55562
     0.51873
     0.69702
     0.69702
     0.79539
     0.32815
     0.56177
     0.61710
     0.64784
     0.50644
     0.54947
     0.63554
     0.35274
     0.97367
     0.43267
    -0.21285
    -0.31737
    -0.71083
    -0.84608
    -0.53869
    -0.93829
    -1.58996
    -1.87276
    -2.15556
    -2.25392
    -1.80513
    -0.11449
     0.02076
     1.47164
     2.86105
     0.31586
    -2.14326
    -2.41377
    -1.01822
     0.50644
     1.66837
     2.06798
     1.92658
     1.36098
     0.71546
     0.05150
    -0.72927
    -1.36249
    -0.86452
    -0.74156
    -0.54483
    -0.50180
    -0.39114
    -0.20671
     0.08839
     0.30971
     0.30971
     0.19290
     0.27282
     0.42652
     0.77079
     0.97982
     1.01056
     0.74620
     1.09048
     0.77694
     0.32201
     0.37119
     0.80768
     0.56792
     0.48185
     0.77079
     0.91219
     1.11507
     0.88760
     0.62940
     0.23594
    -0.04686
     0.38963
     0.07609
     0.35274
     0.74620
     0.81998
     0.34045
     0.04535
    -0.05916
    -0.28663
    -0.47721
    -0.09605
    -0.30507
    -0.32351
    -0.32351
    -0.47721
    -0.30507
    -0.10834
    -0.05916
    -0.17597
    -0.28663
    -0.49565
    -0.50795
    -0.36655
    -0.46491
    -0.26818
    -0.15138
    -0.02227
     0.06995
    -0.16982
    -0.19441
    -0.29277
    -0.39729
    -0.36040
    -0.28048
    -0.39114
    -0.39114
    -0.81534
    -0.89526
    -0.31122
    -0.35425
    -0.33581
    -0.40344
    -0.55098
    -0.63705
    -0.85837
    -0.62476
    -0.44647
    -0.45877
    -0.31737
    -0.02842
     0.05150
     0.55562
     0.37734
     0.14372
     0.21749
    -0.08375
    -0.02227
     0.02076
     0.42037
     0.22364
     0.02691
     0.06995
    -0.04071
    -0.16982
    -0.29892
    -0.03457
    -0.02227
     0.15601
    -0.02227
    -0.17597
    -0.08990
     0.06380
     0.22979
     0.26668
    -0.05916
    -0.01612
     0.11298
     0.57407
     0.33430
     0.22979
     0.08839
     0.18061
     0.13757
     0.32201
     0.22364
     0.10068
     0.16216
     0.35274
     0.30356
     0.12528
     0.10068
     0.03306
     0.33430
     0.88760
     0.93679
     0.54333
     0.47570
     0.86916
     1.09663
     0.76465
     0.22364
     0.03306
    -0.44032
    -0.44647
    -0.00383
     0.37734
    -0.22515
     0.03306
     0.35274
    -0.24359
     0.00232
    -0.46491
     0.14987
     0.17446
    -0.88911
    -0.42188
     1.72370
     5.51075
    -0.03457
    -1.14117
     0.00847
     0.09454
     0.46955
     2.99630
     1.69911
     0.71546
     1.15196
     0.40193
    -0.56943
    -0.77230
    -0.38499
    -0.08990
    -0.36040
     0.88146
     1.41631
     0.46955
     0.06995
    -0.13293
     0.11913
     0.26053
    -0.02227
     0.15601
     0.45726
     0.66628
     0.38348
     0.42037
     0.11298
     0.22979
     0.11298
     0.00847
    -0.51410
    -0.50180
    -0.68009
    -0.55098
    -0.05301
    -0.30507
    -0.57557
    -0.63090
    -0.56943
    -0.72312
    -0.53254
    -0.43417
    -0.44647
    -0.31737
     0.70317
     0.82613
     0.31586
     0.29741
    -0.00383
    -0.15138
     0.56177
     0.68473
     0.75850
     0.66013
     0.59251
     0.42037
     0.26053
     0.25438
    -0.14523
    -0.28048
    -0.34811
    -0.29892
    -0.45262
    -0.97518
    -0.64935
    -0.24974
    -0.42803
    -0.36040
    -0.68009
    -0.83993
    -0.69238
    -0.62476
    -0.37270
    -0.38499
    -0.14523
    -0.21285
    -0.52639
    -0.43417
    -0.24974
    -0.24359
    -0.14523
    -0.13293
     0.00232
     0.02076
    -0.04686
    -0.06531
    -0.12064
    -0.26204
    -0.21285
    -0.21285
    -0.08375
     0.06995
    -0.29277
    -0.00998
     0.34045
     0.22979
    -0.08990
    -0.46491
     0.03306
     0.33430
     0.06380
    -0.07760
     0.17446
     0.18675
     0.27897
     0.21134
     0.42652
     0.27897
     0.22364
    -0.02227
     0.50029
     0.40807
     0.19905
     0.27282
     0.24208
     0.42037
     0.35274
     0.24823
     0.18675
     0.10683
     0.39578
     0.30971
     0.28512
     0.09454
    -0.05301
    -0.28048
     0.18675
     0.30356
     0.14372
    -0.09605
     0.19905
     0.13142
     0.27897
     0.30971
     0.51259
     0.35274
     0.70317
     0.56177
     0.78309
     1.18885
     0.67858
    -0.13908
    -0.40344
    -0.88296
    -1.09814
    -0.87682
    -1.13502
    -0.88911
     0.50029
    -0.13293
    -0.55713
    -0.80919
    -1.36864
    -1.51619
    -0.23130
     1.91429
     2.76883
     0.72161
     0.34045
     0.48185
     1.05974
     1.07818
     2.16020
     3.40205
     3.36517
     1.04130
     0.27897
     0.31586
     0.85072
     0.80153
     0.30971
     0.47570
     0.19290
    -0.15752
    -0.44032
     0.02076
     0.13757
    -0.26818
    -0.15752
     0.05765
     0.07609
    -0.18826
    -0.27433
    -0.21900
    -0.34196
    -0.28048
    -0.02227
    -0.04686
     0.05150
    -0.37270
    -0.26818
    -0.20671
    -0.18826
    -0.55098
    -0.50795
    -0.58787
    -0.50795
    -0.55713
    -0.60016
    -0.50795
    -0.65550
    -0.72312
    -0.69238
    -0.49565
    -0.72312
    -0.77845
    -0.65550
    -0.03457
    -0.11449
    -0.12064
    -0.28048
    -0.28048
    -0.55713
    -0.75386
    -1.57152
    -1.41167
    -0.74771
    -0.48950
     0.31586
     0.26053
    -0.32966
    -0.88296
    -1.23954
    -1.11658
    -0.63705
    -0.74156
    -1.07969
    -0.49565
    -0.40344
    -0.07760
    -0.24974
    -0.04686
     0.43267
     0.24208
    -0.10834
    -1.07355
    -0.36040
     0.21749
     0.60480
     0.53103
     0.65399
     0.45111
     0.19905
     0.11298
    -0.27433
    -0.40344
    -0.41573
    -0.12678
     0.21749
     0.22979
    -0.23130
    -0.67394
    -0.57557
    -0.28048
    -0.37884
    -0.50180
    -0.32351
    -0.30507
    -0.29892
     0.14372
     0.20520
     0.35889
     0.21134
     0.15601
     0.34045
     0.53103
     0.34045
     0.12528
    -0.07145
     0.05765
     0.24208
     0.15601
     0.07609
     0.18675
     0.06380
     0.16216
     0.29741
     0.14372
     0.29741
     0.05765
     0.13142
     0.18675
     0.38348
     0.34045
     0.25438
     0.46340
     0.62940
     0.58021
     0.33430
     0.59866
     0.67858
     0.66013
     0.82613
     0.84457
     0.77694
     0.73391
     0.51259
     0.75235
     0.78924
     0.69087
     0.88146
     0.89375
     0.67858
    -0.01612
    -0.53869
    -0.29277
    -0.44032
    -0.26818
     0.21749
     0.37734
     1.55771
     1.60075
     0.24208
    -0.14523
    -0.47106
    -0.05301
     0.78309
     0.92449
     0.93679
    -0.00383
     2.04954
     2.38767
     0.11298
    -0.76616
    -1.73751
     0.10068
     2.83646
     0.72776
    -0.54483
    -1.39323
    -0.38499
    -0.24359
     0.02691
    -0.25589
     0.03921
     0.08224
     0.38963
     0.38348
     0.29741
     0.23594
     0.15601
     0.72776
     0.48185
     0.24208
     0.19290
     0.15601
     0.11298
     0.46340
     0.34045
    -0.04686
    -0.26818
     0.00847
    -0.13293
    -0.29277
    -0.29892
    -0.68623
    -0.88911
    -0.77230
    -0.68009
    -0.42188
    -0.75386
    -0.71697
    -0.80304
    -0.71083
    -0.36655
    -0.32966
    -0.26818
     0.04535
     0.38963
     0.34045
     0.19905
     0.37734
     0.29127
     0.00847
    -0.07145
     0.41422
     0.45111
     0.44496
     1.04130
     1.04130
     0.67243
     0.16216
    -0.39729
    -0.10219
    -0.30507
    -0.89526
    -1.19650
    -1.15347
    -1.16576
    -1.18421
    -0.66779
    -0.45877
    -0.51410
    -0.80304
    -0.89526
    -1.43627
    -1.30716
    -0.73542
    -0.35425
    -0.66779
     0.16216
     0.58636
     0.69087
     0.57407
     0.77694
     0.27282
     0.43267
     0.06380
     0.23594
     0.30971
    -0.07760
    -0.38499
    -0.71083
    -0.39729
    -0.61861
    -1.17806
    -0.95674
    -0.88296
    -0.82763
    -1.12888
    -0.79689
    -0.39114
    -1.23339
    -1.40553
    -0.72312
    -0.21900
    -0.32351
    -0.55713
     0.08224
    -0.12678
    -0.28048
    -0.57557
    -0.61246
    -0.27433
    -0.38499
    -0.07145
    -0.13293
    -0.25589
     0.02076
     0.20520
     0.35889
     0.27282
     0.29741
     0.51873
     0.66013
     0.97367
     1.12737
     1.04745
     0.81998
     0.87531
     0.83842
     1.10892
     1.10892
     0.98597
     0.61095
     0.74620
     0.56792
     0.48800
     0.10068
     0.00847
    -0.12678
     0.27282
     0.68473
     0.36504
     0.13142
     0.17446
     0.16216
    -0.07145
     0.15601
    -0.07760
    -0.36040
    -0.26204
    -0.14523
    -0.10834
    -0.20671
    -0.15138
     0.26053
     0.42652
     0.35274
     0.25438
     0.24208
     0.21134
     0.26053
     1.00441
     3.07007
     0.82613
    -0.56328
    -0.38499
    -0.00998
     1.60075
     1.72370
     0.40807
     0.22364
    -0.08990
     0.24208
    -0.28048
    -0.29892
    -0.43417
    -0.85837
    -0.76001
    -0.52639
    -0.63090
    -0.69853
    -0.48336
    -0.23130
     0.12528
     1.03515
    -0.53869
    -1.71292
    -0.76001
    -0.24359
    -0.13293
    -0.01612
     0.14372
     0.12528
    -0.00998
     0.08224
    -0.04071
    -0.56943
    -1.09814
    -0.68009
    -0.21285
    -0.18211
     0.08839
    -0.07760
     0.26668
     0.47570
     0.45111
     0.03306
    -0.07145
     0.12528
     0.05150
     0.28512
     0.57407
     1.53312
     1.33024
     0.36504
     0.14372
     0.14372
     0.42652
    -0.19441
    -0.18211
     0.11298
     0.56177
     0.21134
    -0.46491
    -0.74156
    -0.51410
    -0.56328
    -0.00998
    -0.15138
    -0.79075
    -0.46491
     0.02691
    -0.08375
     0.01462
    -0.23130
    -0.60631
    -0.76616
    -0.56943
     0.02076
    -0.11449
    -0.17597
     0.10683
     0.21134
    -0.39729
    -0.79689
    -0.76001
    -0.88296
    -0.85222
    -0.67394
    -0.12064
    -0.27433
    -0.38499
    -0.88911
    -0.75386
    -0.70468
    -1.00592
    -1.03051
    -0.84608
    -0.80919
    -0.72312
    -0.29892
    -0.52024
    -0.43417
    -0.29892
    -0.24359
    -0.34811
    -0.13293
    -0.21285
     0.04535
     0.26053
     0.44496
     0.65399
     0.69702
     0.65399
     0.64169
     0.59251
     0.72161
     0.85072
     0.72776
     0.79539
     1.11507
     1.31180
     1.01056
     0.74620
     0.61095
     0.30356
     0.24823
     0.65399
     0.37119
     0.19905
    -0.12064
     0.32201
     1.07204
     0.26668
    -0.24974
    -0.76616
    -0.41573
    -0.55713
    -0.37270
     0.22979
     0.10068
    -0.28048
    -0.30507
    -0.23744
    -0.42188
    -0.31737
    -0.32351
    -0.39114
    -0.42803
    -0.40958
    -0.26204
    -0.56943
    -0.42188
    -0.37884
    -0.26818
    -0.20056
    -0.30507
    -0.29892
    -0.25589
    -0.38499
    -0.40958
    -0.30507
    -0.26818
    -0.22515
    -0.33581
    -0.28048
    -0.02842
    -0.17597
    -0.13293
     0.08224
     0.18061
    -0.20056
    -0.20671
    -0.02227
     0.08839
     0.10068
    -0.05916
     0.01462
     0.22364
     0.24823
    -0.02842
     0.02691
     0.11298
    -0.01612
     0.05765
    -0.31122
    -0.32351
    -0.28048
     0.00847
     0.02076
    -0.04071
    -0.02227
    -0.00383
    -0.22515
    -0.21285
    -0.28048
    -0.42803
    -0.19441
    -0.12064
     0.00232
    -0.10219
    -0.50180
    -1.27028
    -1.53463
     0.08224
     3.65411
     3.69100
     4.33037
     4.56399
     2.70735
     2.17249
     1.46550
     1.19499
     2.49218
     3.16229
     3.62337
     2.75653
     2.08642
     4.42259
     2.55980
    -1.61455
    -2.88715
    -2.82567
    -1.67603
    -0.58787
    -0.78460
    -1.66988
    -1.93424
    -1.81743
    -1.57152
    -1.44241
    -1.21494
    -0.62476
    -0.20671
    -0.66164
    -0.55098
     0.04535
     0.10683
     0.13142
     0.14372
     0.06995
    -0.05916
    -0.44032
    -0.45262
    -0.28048
    -0.47106
    -0.35425
    -0.53869
    -0.46491
    -0.48950
    -0.52024
    -0.68623
    -0.99362
    -0.82763
    -0.85837
    -0.88296
    -0.78460
    -0.84608
    -0.72312
    -0.72927
    -0.80304
    -0.60631
    -0.40958
    -0.43417
    -0.39114
    -0.31122
    -0.48950
    -0.53869
    -0.58172
    -0.44647
    -0.55098
    -0.44647
    -0.42803
    -0.31737
    -0.42188
    -0.61246
    -0.77230
    -0.55098
    -0.83378
    -0.60016
    -0.48950
    -0.53254
    -0.81534
    -0.94444
    -1.12888
    -0.96903
    -0.41573
     0.09454
     0.08224
    -0.05916
     0.05765
    -0.41573
    -0.79075
    -0.59402
    -0.34811
     0.18675
     0.24208
     0.13757
     0.14372
    -0.06531
     0.22979
     0.31586
     0.29741
     0.37119
     0.54333
     0.65399
     1.15811
     1.04130
     0.85686
     1.12737
     1.20114
     0.60480
     0.40193
     0.54333
     0.74620
     0.76465
     0.55562
     0.40807
    -0.18211
    -0.08375
    -0.39729
    -0.23744
    -0.66164
    -0.83378
    -0.84608
    -0.63705
    -0.72312
    -0.64935
    -0.47106
    -0.39114
    -0.26204
    -0.53254
    -0.48950
    -0.37270
    -0.42803
    -0.58172
    -0.39114
    -0.10834
    -0.21285
    -0.43417
    -0.31737
    -0.34196
    -0.37884
    -0.47721
    -0.47721
    -0.52639
    -0.46491
    -0.13293
    -0.47106
    -0.23130
    -0.26818
    -0.36655
    -0.20671
    -0.07760
    -0.10834
    -0.04686
    -0.30507
    -0.00383
     0.14987
    -0.05916
     0.34045
     0.55562
     0.47570
     0.61710
     0.67243
     0.56792
     0.39578
     0.36504
     0.53103
     0.78309
     1.15811
     0.93679
     0.70317
     0.37119
     0.86916
     0.34045
     0.19290
     0.46340
     0.29127
     0.10068
     0.62325
     0.79539
     0.45726
    -0.32351
    -0.47721
    -0.68623
    -0.86452
    -1.40553
    -1.51619
     1.99421
     5.66444
     3.85084
    -1.60840
    -1.11658
     4.25660
     4.79146
     3.76477
     3.86929
     4.13979
     4.22586
     3.43894
     2.60284
     2.41841
     2.28315
     3.21147
     2.44300
     1.10278
     0.22364
    -0.53869
    -0.98133
    -1.20880
    -1.70677
    -2.02645
    -1.76825
    -1.80513
    -2.08793
    -2.02031
    -1.57152
    -1.43627
    -1.06740
    -1.17806
    -0.83378
    -0.99362
    -0.83993
    -0.59402
    -0.43417
    -0.48336
    -0.74156
    -0.71083
    -0.64935
    -0.60016
    -0.56328
    -0.47106
    -0.50180
    -0.62476
    -0.71697
    -0.35425
    -0.42188
    -1.01822
    -0.99362
    -1.09199
    -0.80919
    -0.68009
    -0.72927
    -1.08584
    -1.00592
    -1.10428
    -0.75386
    -0.72312
    -0.95674
    -0.91985
    -0.59402
    -0.60631
    -0.60631
    -0.81534
    -0.87682
    -0.52639
    -0.64320
    -0.37270
    -0.30507
    -0.85222
    -1.04281
    -0.55713
    -0.36040
    -0.68009
    -0.91985
    -0.94444
    -0.61861
    -0.50180
    -0.33581
    -0.44647
    -0.35425
    -0.44647
    -0.62476
    -0.36040
    -0.24974
    -0.58172
    -0.61246
    -0.08990
    -0.10219
     0.30356
     0.13757
    -0.09605
     0.18061
     0.06380
     0.23594
     0.47570
     0.45726
     0.34045
     0.38348
     0.33430
     0.01462
    -0.39114
    -0.49565
     0.00847
     0.30971
     0.16831
    -0.15752
    -0.47106
    -0.53869
    -0.43417
    -0.57557
    -0.81534
    -1.01207
    -0.72927
    -0.65550
    -0.47721
    -0.12678
    -0.05916
    -0.21285
    -0.35425
    -0.11449
    -0.12064
    -0.13293
    -0.14523
    -0.04686
    -0.00383
    -0.05301
     0.14987
     0.20520
     0.05765
    -0.05916
     0.59251
     0.88760
     0.61710
    -0.13293
     0.16216
     0.19905
     0.44496
     0.49414
     0.38348
     0.30971
     0.38348
     0.26053
     0.26668
     0.35889
     0.10683
     0.23594
    -0.18211
    -0.04686
     0.16831
    -0.14523
    -0.31737
    -0.23130
    -0.26818
    -0.05916
    -0.29892
    -0.44032
    -0.31737
    -0.19441
    -0.07760
    -0.00383
     0.13142
    -0.21900
    -0.00998
     0.43267
     0.63554
     0.41422
     0.10683
     0.06380
     0.43881
     0.40807
     0.42652
     0.14372
     0.09454
     0.32201
     0.39578
     0.59866
     0.31586
     0.41422
     0.86301
     0.19905
     0.19290
    -0.10219
    -0.42188
    -0.11449
     0.69087
     1.63149
     0.60480
    -0.68009
     0.34660
     0.97982
    -0.09605
     1.57001
     2.10487
     0.89990
     1.61304
     2.66432
     0.41422
     0.11913
     0.56177
     0.38348
     0.68473
     0.85072
     2.01880
     0.43881
    -0.53869
    -1.25798
    -0.93829
    -0.77230
    -1.01822
    -0.73542
    -0.78460
    -1.16576
    -1.22724
    -0.97518
    -0.85837
    -0.85222
    -0.58172
    -0.38499
    -0.05301
     0.02691
    -0.02842
    -0.19441
    -0.10219
     0.03921
    -0.22515
    -0.18826
    -0.05301
    -0.13293
    -0.39114
    -0.02842
     0.06380
    -0.07760
    -0.08990
    -0.23130
    -0.10834
    -0.15752
    -0.30507
    -0.39114
    -0.47106
    -0.07760
    -0.23744
    -0.16367
    -0.21285
    -0.46491
    -0.60016
    -0.35425
    -0.24359
    -0.44647
    -0.32351
    -0.28048
    -0.10219
    -0.16982
    -0.29277
    -0.23744
     0.02076
    -0.08990
     0.12528
     0.19905
     0.18675
     0.25438
     0.17446
     0.26668
     0.87531
     0.68473
     0.72161
     0.97982
     1.04745
     1.23188
     1.22573
     0.82613
    -0.12064
    -0.16367
     0.27897
     0.62325
     0.71546
     0.24208
    -0.37884
    -0.56328
    -0.21285
    -0.45877
    -1.02436
    -0.53254
    -0.80304
    -0.87067
    -0.80304
    -0.83993
    -0.53869
    -0.51410
    -0.61861
    -0.57557
    -0.48336
    -0.55098
    -0.35425
    -0.63705
    -0.40958
    -0.40958
    -0.49565
    -0.16367
    -0.23744
    -0.28048
    -0.04071
     0.03921
    -0.21900
    -0.34196
    -0.08990
     0.18061
     0.08839
    -0.02842
     0.15601
    -0.25589
     0.56177
     0.73391
     0.30971
     0.24823
     0.25438
     0.00847
     0.35274
     0.46955
     0.53103
     0.34045
     0.24823
    -0.12064
    -0.03457
     0.03306
     0.24823
     0.23594
     0.25438
     0.40193
     0.19290
     0.02076
    -0.39729
    -1.03666
    -1.22724
    -1.27642
    -1.20265
    -0.70468
     0.05765
    -0.23130
    -0.31122
    -0.30507
    -0.33581
    -0.64935
    -0.57557
    -0.24359
     0.22979
     0.48185
     0.76465
     0.68473
     0.96138
     1.26262
     3.93691
     1.33024
    -0.05301
     0.34660
     0.51873
     0.95523
     0.86916
     0.38963
     0.29741
     0.21134
    -0.09605
    -0.53254
    -0.69853
    -1.03666
    -0.98748
    -0.93215
    -0.93215
    -1.04281
    -1.14117
    -1.01822
    -0.98748
    -0.99362
    -0.85837
    -0.74771
    -1.03666
    -0.56943
    -0.61861
    -0.64320
    -0.47106
    -0.55713
    -0.64320
    -0.57557
    -0.49565
    -0.43417
    -0.39114
    -0.22515
    -0.40958
    -0.39729
    -0.36040
    -0.25589
    -0.39729
    -0.33581
    -0.21900
    -0.32351
    -0.22515
    -0.18826
    -0.21285
    -0.08375
    -0.15752
    -0.26204
    -0.32966
    -0.06531
     0.00232
    -0.22515
    -0.28663
    -0.47721
    -0.28663
    -0.00383
     0.10683
     0.12528
    -0.17597
     0.09454
     0.13757
     0.03921
    -0.00383
     0.22979
     0.22979
     0.27282
     0.26668
     0.27897
     0.37734
    -0.20671
    -0.93215
    -1.76825
    -1.58381
    -1.47930
    -1.78669
     5.54149
     7.67478
     0.64784
    -2.59820
     0.01462
     1.66223
     0.89990
     0.27282
     0.03306
     1.97576
     2.37537
     2.44300
     1.66837
     1.01671
     0.29127
    -1.12888
    -1.52234
    -1.33175
    -0.69238
    -0.66164
    -1.31946
    -1.12273
    -0.66164
    -0.02227
    -0.20056
    -0.28048
    -0.34811
    -0.12064
    -0.72312
    -0.61246
    -0.07760
    -0.21285
    -0.03457
    -0.32351
    -0.26204
     0.32815
    -0.23130
    -0.56943
    -0.23744
    -0.11449
    -0.05301
    -0.36040
    -0.05916
     0.09454
     0.53103
     0.32201
     0.21749
     0.04535
     0.23594
     0.32201
     0.36504
     0.14987
    -0.01612
    -0.16982
    -0.01612
     0.19290
     0.42037
     0.31586
    -0.07145
    -0.06531
    -0.07760
     0.00847
     0.11298
     0.02691
    -0.29892
     0.05150
     0.29741
     0.22364
    -0.18211
    -0.16982
     1.06589
     0.74006
    -0.20056
    -0.09605
    -0.05916
    -0.05916
    -0.21900
    -0.07145
     0.20520
     0.31586
     0.26668
     0.59866
     0.65399
     1.00441
     0.38348
     0.21134
     0.40193
     0.51259
    -0.05916
    -0.95059
    -0.46491
     0.50644
     0.91834
    -0.08375
    -2.27237
    -1.87276
    -0.71083
    -0.86452
    -0.90755
    -1.26413
    -1.49774
    -1.57152
    -1.32561
    -0.99977
    -0.72927
    -0.58787
    -0.72312
    -0.38499
    -0.37884
     0.18675
     0.21134
     0.13142
     0.18061
     0.05765
    -0.13293
    -0.01612
    -0.08990
    -0.10219
    -0.02227
    -0.12064
    -0.25589
    -0.05916
    -0.16367
    -0.47106
    -0.27433
    -0.18826
    -0.28048
    -0.05301
    -0.16982
    -0.49565
    -0.40344
    -0.12678
    -0.15752
    -0.34811
    -0.41573
    -0.37884
    -0.13908
     0.09454
     0.14987
    -0.01612
    -0.02227
    -0.04686
     0.07609
     0.18675
     0.08224
    -0.04686
    -0.19441
     0.06995
     0.10068
    -0.07145
    -0.29277
    -0.26204
    -0.27433
    -0.21900
    -0.21285
    -0.62476
    -0.40344
    -0.28048
    -0.34811
    -0.26204
    -0.07760
    -0.22515
    -0.27433
    -0.21900
    -0.05301
     0.21134
     0.16831
     0.06995
     0.15601
     0.35274
     0.57407
     0.51873
     0.52488
     0.31586
    -0.13908
    -0.23130
    -0.04071
    -0.32966
    -1.04895
    -1.00592
    -1.31946
    -1.88506
    -3.61259
    -3.63103
     0.97367
     3.48812
     3.99839
     1.01056
    -0.50795
     0.67243
     1.34254
     0.70932
     0.51259
     2.19708
     3.22992
     3.62952
     3.43894
     2.97171
     1.58230
     0.85686
     0.66013
     0.00847
    -0.52639
    -0.55098
    -0.80304
    -1.33790
    -1.45471
    -1.14732
    -0.85837
    -0.58172
    -0.48950
    -0.42803
    -0.18826
    -0.16367
    -0.28663
    -0.03457
    -0.22515
     0.10068
     0.20520
    -0.05916
    -0.13293
     0.02691
     0.06380
     0.37734
     0.46955
     0.75850
     0.38963
    -0.03457
    -0.07760
     0.34660
     0.39578
     0.40807
     0.74620
     0.78924
     0.58021
     0.56177
     0.74620
     0.60480
     0.77694
     0.58021
     0.27897
     0.58021
     0.38348
    -0.08375
    -0.18826
    -0.20056
     0.11298
     0.22364
    -0.15138
    -0.29277
    -0.44032
    -0.31737
    -0.23744
    -0.12678
    -0.10834
    -0.20671
    -0.20671
    -0.26204
     0.20520
     0.28512
     0.12528
    -0.32966
    -0.34196
    -0.19441
    -0.72312
    -0.74771
    -0.92600
    -1.02436
    -1.12273
    -1.41782
    -1.40553
    -1.25798
    -1.06125
    -1.18421
    -0.88296
    -1.28257
    -1.16576
    -0.63705
     0.10068
     0.27282
     0.55562
     0.61095
     0.80768
     0.37734
     0.06995
    -0.56328
    -0.54483
     0.67858
     0.80768
     0.51873
     0.36504
    -0.00383
    -0.23130
    -0.49565
    -0.76616
    -0.85837
    -0.64935
    -0.54483
    -0.50180
    -0.31122
    -0.02842
    -0.05301
     0.10683
     0.11298
    -0.02842
    -0.28048
    -0.12678
     0.14372
    -0.26204
    -0.31737
    -0.37270
    -0.26204
    -0.18826
    -0.20671
    -0.32351
    -0.14523
    -0.16367
    -0.12678
    -0.33581
    -0.46491
    -0.42188
    -0.36655
    -0.41573
    -0.08375
    -0.32966
    -0.37884
    -0.16367
     0.05150
    -0.18211
    -0.18826
    -0.13293
    -0.02842
    -0.01612
    -0.04686
     0.03306
    -0.07145
    -0.12678
    -0.08990
    -0.29277
     0.08839
     0.02691
    -0.16367
    -0.27433
    -0.42803
    -0.59402
    -1.22724
    -1.44241
    -1.69447
    -2.00186
    -2.16785
    -2.76419
    -3.92613
    -1.93424
     4.95745
     3.72789
    -0.46491
     1.36098
     0.79539
     0.17446
    -1.03666
    -0.71083
     1.09663
     2.64587
     3.21762
     2.83031
     1.93273
     0.99826
     0.26053
    -0.39729
    -0.81534
    -1.31946
    -1.25798
    -1.15961
    -0.88911
    -0.72312
    -0.30507
    -0.10834
    -0.04686
     0.11913
     0.43881
     0.58636
     0.74620
     0.77079
     0.75235
     0.99212
     0.88146
     0.69087
     0.40807
     0.87531
     1.33639
     0.74006
     0.56792
     0.46340
     0.75235
     0.83842
     0.60480
     0.46955
     0.61710
     0.37734
     0.02691
     0.21134
     0.38963
     0.11298
     0.08224
     0.28512
     0.02076
    -0.21900
    -0.63705
    -0.42188
     0.56177
     0.61095
     0.40807
    -0.22515
    -0.48950
    -0.40344
     0.02076
     0.45726
     0.62325
     0.56792
     0.18061
     0.50644
     0.32815
    -0.21900
    -0.49565
    -0.52639
    -0.63090
    -0.80304
    -0.74771
    -0.81534
    -0.60016
    -0.51410
    -0.68623
    -0.63705
    -0.82149
    -0.86452
    -0.92600
    -0.97518
    -0.50795
    -0.38499
    -0.32966
    -0.00998
    -0.15138
    -0.18211
    -0.35425
    -0.25589
    -0.00998
     0.25438
    -0.16982
    -0.32351
    -0.69238
    -0.41573
    -0.11449
    -0.05301
    -0.08990
    -0.32966
    -0.37270
    -0.33581
    -0.26818
    -0.00383
     0.00232
    -0.15138
    -0.18826
    -0.25589
    -0.04071
    -0.11449
    -0.02842
    -0.07145
     0.05765
     0.10683
     0.19290
     0.08224
     0.03306
     0.18061
     0.05150
     0.07609
     0.13757
    -0.06531
     0.18675
     0.21749
     0.34045
     0.03921
     0.10068
     0.20520
     0.08839
     0.07609
     0.08224
     0.15601
    -0.02842
    -0.00998
     0.27897
     0.41422
     0.19905
    -0.12064
     0.34660
     0.42037
     0.48800
    -0.03457
     0.08839
     0.02076
    -0.00998
     0.04535
     0.12528
     0.13757
     0.01462
    -0.05301
    -0.24974
    -0.32351
    -0.53254
    -0.85222
    -0.67394
    -0.19441
    -0.21900
    -0.12678
    -0.03457
     0.18061
    -0.43417
    -0.23744
     0.96752
     1.93888
     0.92449
     0.00847
    -0.39114
    -0.47721
    -0.65550
    -0.79075
     1.21344
     7.09688
     6.43292
     0.40807
    -0.58172
    -0.91370
    -0.87067
     0.81383
     1.60075
     1.95732
     1.60075
     1.17040
     1.28106
     0.62325
     0.02076
    -0.80919
    -0.71697
    -0.82763
    -0.71083
    -0.56328
    -0.62476
    -0.72927
    -0.72312
    -0.74156
    -0.63090
    -0.61246
    -0.46491
    -0.70468
    -0.79075
    -0.64935
    -0.32966
    -0.20056
    -0.48950
    -0.34196
    -0.23744
     0.04535
    -0.02227
    -0.15752
    -0.02227
     0.05150
     0.26053
     0.33430
     0.40193
     0.29127
     0.14987
     0.45111
     0.55562
     0.22979
     0.12528
    -0.21285
    -0.26818
    -0.24359
    -0.16367
    -0.31122
    -0.34196
    -0.53869
    -0.18826
    -0.31737
    -0.23130
    -0.63090
    -1.00592
    -0.88296
    -0.81534
    -0.50795
    -0.75386
    -0.69238
    -0.85222
    -0.65550
    -0.76001
    -0.96903
    -0.50180
    -0.54483
    -0.73542
    -0.28663
     0.24208
     0.29127
    -0.13908
    -0.33581
    -0.15752
     0.54333
     0.95523
     0.44496
     0.30356
     0.72776
     0.93679
     1.21958
     0.41422
     0.61095
     0.02691
    -0.85837
    -0.61246
    -0.18826
    -0.32351
    -0.56943
    -0.67394
    -0.48336
    -0.64320
    -1.02436
    -1.14117
    -0.94444
    -0.94444
    -0.86452
    -0.87067
    -0.63090
    -0.52024
    -0.32351
    -0.15752
     0.00847
    -0.02227
    -0.17597
    -0.23130
    -0.09605
     0.09454
    -0.04686
    -0.11449
    -0.20671
    -0.02842
     0.02691
    -0.15138
    -0.20056
    -0.00383
    -0.08375
    -0.35425
    -0.05916
    -0.00998
    -0.16367
    -0.10219
    -0.05301
     0.00847
    -0.03457
    -0.18826
    -0.16367
    -0.03457
     0.05765
     0.06380
     0.09454
    -0.13293
    -0.12678
    -0.10219
     0.13757
     0.24823
     0.00847
     0.05765
     0.08839
     0.27897
     0.30356
     0.16831
     0.20520
     0.18061
     0.34045
     0.40807
     0.51259
     0.57407
     0.55562
     0.43881
     0.58636
     0.99826
     0.77079
     0.56792
     0.53718
     0.58636
     0.59866
     0.68473
     0.71546
     0.59866
     0.50644
     0.40193
     0.42037
     0.20520
     0.06995
     0.04535
    -0.11449
     0.25438
     0.45726
     0.30356
     0.16831
     0.67243
     1.00441
     0.06995
    -0.49565
    -1.74980
    -2.29696
     0.10683
    -1.43627
    -1.65759
    -0.90755
     1.91429
     2.99015
     0.93679
    -1.11043
    -2.37688
    -1.73136
    -0.38499
     0.30971
     1.05974
     1.12737
     1.18885
     0.89990
     0.75235
     0.48800
     0.36504
     0.11298
    -0.26204
    -0.56328
    -0.54483
    -0.26818
    -0.32351
    -0.47721
    -0.28048
    -0.37884
    -0.36040
    -0.36655
    -0.44032
    -0.52639
    -0.37270
    -0.37884
    -0.24974
    -0.16982
    -0.36655
    -0.33581
    -0.34196
    -0.07145
    -0.07145
    -0.21900
    -0.15752
    -0.07145
     0.20520
     0.01462
    -0.04071
    -0.06531
    -0.06531
     0.32815
     0.16831
     0.14987
    -0.01612
    -0.16367
    -0.12678
     0.03306
     0.00232
    -0.36040
    -0.30507
    -0.26204
    -0.31737
    -0.39729
    -0.32351
    -0.44032
    -0.66164
    -0.69238
    -0.32351
    -0.29277
    -0.20671
    -0.23130
    -0.47721
    -0.07760
     0.03921
     0.81383
     1.57001
     1.45935
     0.81383
     0.43881
     0.00847
     0.05765
    -0.03457
     0.52488
     1.04745
     1.35484
     1.11507
     0.46955
     0.30971
    -0.34811
    -0.36655
    -0.42803
    -0.59402
    -0.25589
    -0.19441
    -0.16367
    -0.08990
    -0.21285
    -0.44647
    -0.80919
    -0.56328
    -0.20056
     0.08224
    -0.46491
    -0.96903
    -0.87067
    -0.21285
    -0.05301
    -0.26204
    -0.15138
    -0.17597
    -0.10219
     0.20520
     0.37119
     0.62940
     0.51259
     0.43267
     0.35274
     0.38348
     0.53718
     0.32201
     0.16831
     0.35889
     0.34045
     0.15601
     0.24208
     0.12528
    -0.10834
    -0.03457
    -0.18211
    -0.08375
     0.14372
     0.27897
     0.10068
     0.35889
     0.56792
     0.14987
     0.08224
     0.34045
     0.51259
     0.58021
     0.37734
     0.14987
     0.30971
     0.36504
     0.21749
     0.18061
     0.03921
    -0.01612
    -0.20056
    -0.37270
    -0.25589
    -0.16982
    -0.23744
    -0.53869
    -0.27433
    -0.27433
    -0.55098
    -0.44647
    -0.37884
    -0.17597
    -0.26204
    -0.29277
    -0.31737
     0.01462
    -0.16367
    -0.02227
    -0.16367
     0.18675
     0.04535
    -0.13293
     0.16831
     0.17446
    -0.16367
    -0.01612
     0.00232
    -0.35425
    -0.44647
    -0.38499
    -0.03457
    -0.07145
    -0.17597
    -0.18211
    -0.56328
    -0.12064
     0.26053
    -0.59402
    -2.40147
    -3.66177
    -4.20892
    -4.22737
    -4.26425
    -3.75399
    -0.05916
     4.02298
     2.52292
     1.11507
    -1.39938
    -2.62894
    -1.14732
    -0.85222
    -0.58172
     0.93679
     2.66432
     4.20742
     4.45948
     3.14999
     1.48394
     1.08433
     0.33430
    -0.48336
    -0.60631
    -0.33581
    -0.31122
    -0.37884
    -0.50180
    -0.35425
    -0.01612
    -0.10834
    -0.39729
    -0.20056
    -0.16982
    -0.11449
    -0.29277
    -0.08990
    -0.20056
    -0.26204
    -0.33581
    -0.16367
    -0.05916
    -0.10219
    -0.13908
    -0.10219
     0.06380
    -0.26204
    -0.33581
    -0.12064
     0.12528
    -0.27433
    -0.07145
    -0.00998
    -0.02227
    -0.14523
    -0.08375
     0.00847
     0.18061
     0.19290
    -0.13293
     0.05765
     0.27282
     0.13142
    -0.01612
     0.18061
     0.56792
     0.55562
     0.33430
     0.19905
     0.35274
     0.00847
     0.09454
     0.18061
     0.69087
     0.65399
     0.41422
     0.35274
     0.27282
     0.34045
     0.38348
     0.21749
     0.37734
     0.19290
     0.09454
     0.35274
     0.29741
     0.02076
    -0.20056
    -0.05916
    -0.02227
    -0.23130
    -0.27433
    -0.57557
    -0.77230
    -0.64320
    -0.93215
    -0.97518
    -0.75386
    -0.72927
    -0.30507
     0.43267
     0.40193
     0.18061
     0.18061
     0.43881
     1.28721
     2.49218
     3.40205
     4.09061
     4.58858
     4.74842
     4.42259
     2.86105
     0.94293
     0.54333
     0.35274
     1.33639
     2.03724
     1.66223
    -0.34196
    -0.91985
    -0.69853
    -1.66373
    -3.00395
    -4.27040
    -5.51226
    -5.00814
    -3.77858
    -2.87485
    -2.62279
    -2.15556
    -1.86046
    -1.69447
    -1.66988
    -2.06334
    -1.90965
    -1.76210
    -1.36864
    -1.00592
    -0.34196
    -0.24359
     0.10068
    -0.21900
    -0.38499
     0.04535
     0.05150
     0.21134
     0.16831
    -0.03457
    -0.05301
     0.28512
     0.30971
     0.22364
     0.03921
     0.03921
     0.21749
     0.37734
     0.08839
     0.43881
     0.61095
     0.53718
     0.50644
     0.66013
     0.59251
     0.49414
     0.71546
     0.63554
     0.38963
     0.03306
    -0.34811
    -0.47721
    -0.53254
    -0.34196
    -0.39114
    -0.08375
     1.12122
    -0.27433
    -1.93424
    -3.03469
    -2.03260
    -3.36668
    -2.97322
     1.28721
     2.81801
     1.61304
     2.20323
     1.99421
    -1.06125
    -1.09199
    -0.82763
     0.07609
     1.58230
     2.11102
     2.17249
     2.65817
     1.85281
     0.58021
    -0.20056
    -0.03457
    -0.43417
    -0.21900
    -0.47106
    -0.32351
    -0.09605
    -0.32351
    -0.45877
    -0.49565
    -0.16982
     0.16831
     0.00847
    -0.10834
     0.43267
     0.37734
     0.09454
    -0.04686
    -0.07145
    -0.07760
    -0.17597
    -0.25589
     0.01462
     0.18675
     0.54947
     0.45111
     0.43267
     0.29127
     0.06995
     0.21749
     0.66013
     0.69702
    -0.19441
    -0.07760
     0.20520
     0.40807
     0.25438
    -0.02227
    -0.39729
    -0.03457
    -0.02842
     0.00232
    -0.33581
    -0.52024
    -0.42803
    -0.24974
     0.03921
     0.14987
    -0.18211
    -0.28048
    -0.15752
     0.06380
     0.10068
     0.08839
    -0.22515
    -0.12678
    -0.02842
     0.00847
     0.02691
    -0.28048
    -0.53254
    -0.77230
    -0.81534
    -0.57557
    -0.85222
    -0.95674
    -0.63090
    -0.38499
    -0.16367
    -0.21285
    -0.37270
    -0.05916
    -0.03457
     0.20520
     0.29741
     0.49414
     0.78309
     0.98597
     1.14581
     1.35484
     1.25032
     1.06589
     0.91219
     1.10892
     1.09048
     0.94293
     0.50644
     0.30971
     0.19290
     0.42652
    -0.02227
    -0.26818
    -0.15138
    -0.03457
    -0.14523
    -0.00998
     0.14372
    -0.05301
    -0.12678
    -0.12678
     0.24208
     0.32201
     0.12528
     0.28512
     0.31586
     0.24823
     0.11298
     0.03921
    -0.18826
    -0.79075
    -1.01822
    -1.14117
    -0.79689
    -0.67394
    -0.69853
    -0.74771
    -1.33790
    -1.55922
    -1.10428
    -0.94444
    -0.99362
    -1.20880
    -0.66779
    -1.31946
    -1.88506
    -1.15961
    -0.31122
    -0.08990
    -0.04071
    -0.43417
    -0.74771
    -0.69853
    -0.68009
    -0.36040
    -0.53254
    -0.52639
    -0.26818
     0.20520
     0.45111
     0.38963
     0.44496
     0.50644
     0.63554
     0.55562
     1.23188
     1.55771
     1.21344
     1.13966
     1.24418
     1.44705
     0.91834
    -1.28872
    -2.51828
    -2.35844
    -1.97727
    -2.26622
    -1.41782
    -0.97518
     4.92056
     5.23410
    -2.61050
    -1.43012
     0.53103
    -1.02436
     0.36504
     1.42246
     0.74006
     1.28106
     2.76268
     2.52907
     1.29336
     0.77079
     0.99826
     0.36504
    -0.81534
    -1.31946
    -1.69447
    -1.68218
    -1.62685
    -1.53463
    -0.80919
    -0.33581
     0.05150
    -0.07760
    -0.23744
    -0.01612
     0.29741
     0.63554
     0.35889
    -0.00998
     0.25438
     0.08224
     0.09454
     0.30971
     0.51873
     0.10683
    -0.05916
    -0.20056
    -0.20056
    -0.11449
    -0.02842
     0.06995
    -0.02842
     0.16216
     0.29127
     0.27282
    -0.11449
    -0.00383
     0.08224
     0.13142
     0.32815
    -0.10834
     0.00232
    -0.11449
     0.11913
     0.07609
     0.20520
     0.07609
    -0.12064
     0.01462
     0.03306
     0.04535
     0.10683
     0.06995
     0.00847
     0.18675
     0.45111
     0.40807
     0.32201
     0.34660
     0.46955
     0.46955
     0.16216
     0.03306
     0.14987
     0.06995
    -0.04686
    -0.10834
    -0.42188
    -0.72312
    -0.69238
    -0.68009
    -0.54483
    -0.47721
    -0.33581
    -0.25589
    -0.36040
    -0.52639
    -0.26818
    -0.17597
     0.07609
     0.27282
     0.54333
     0.51873
     0.58021
     0.54947
     0.58636
     0.43267
     0.57407
     0.27897
    -0.12678
     0.09454
    -0.17597
     0.00232
    -0.16982
    -0.14523
    -0.12064
    -0.16982
    -0.28663
    -0.39114
    -0.31122
    -0.34811
    -0.47106
    -0.58787
    -0.13293
    -0.27433
    -0.34811
    -0.36655
    -0.12064
    -0.36040
    -0.20671
    -0.30507
    -0.04686
     0.22979
     0.29127
     0.22364
     0.02076
     0.29127
     0.37734
     0.45111
     1.04130
     1.10892
     0.17446
    -0.36040
    -0.48336
    -0.16982
     0.05150
     0.33430
     0.93064
     0.32815
    -0.79075
    -0.98748
    -1.62070
    -1.43012
    -0.36040
    -0.54483
    -0.17597
     0.32201
    -0.12678
    -0.28663
     0.26053
    -0.00998
     0.02076
     0.18061
     0.05765
     0.56792
     0.80153
     1.14581
     1.31795
     1.20729
     0.89375
     0.97982
     0.83227
     0.97367
     0.12528
    -0.36655
    -0.80304
    -2.06949
    -2.96092
    -4.55935
    -2.80723
     4.13979
     4.04143
     0.96752
    -1.87276
     0.30356
     1.41017
     0.13757
    -0.50180
     0.61710
     1.48394
     1.96962
     2.17864
     2.43070
     2.63358
     1.98806
     0.57407
    -0.24974
    -0.75386
    -1.49160
    -1.86661
    -1.98342
    -1.38094
    -1.08584
    -0.98748
    -1.09199
    -1.49160
    -1.11658
    -0.66779
    -0.10219
     0.09454
     0.14372
     0.18061
     0.34660
     0.34660
     0.37734
     0.42037
     0.27897
     0.40193
     0.45726
     0.59251
     0.60480
     0.75235
     0.00847
    -0.23744
    -0.15752
     0.06380
     0.32815
    -0.03457
    -0.51410
    -0.22515
    -0.26204
    -0.28663
    -0.57557
    -0.72927
    -0.59402
    -0.51410
    -0.69853
    -0.67394
    -0.74771
    -0.87682
    -0.77230
    -0.79689
    -0.64320
    -0.53254
    -0.66164
    -0.47721
    -0.33581
    -0.30507
    -0.36655
    -0.48336
    -0.18826
     0.05150
    -0.04071
     0.17446
     0.25438
     0.23594
    -0.07760
     0.00232
     0.22364
     0.34045
     0.08224
     0.08839
     0.24208
     0.22979
     0.13142
    -0.00383
    -0.04071
     0.02076
    -0.08375
    -0.13908
     0.14372
     0.14987
    -0.31122
    -0.11449
    -0.13293
    -0.31122
    -0.40958
    -0.34811
    -0.22515
    -0.12064
    -0.08375
    -0.36655
    -0.58172
    -0.58787
    -0.37884
    -0.47721
    -0.14523
    -0.32966
    -0.53254
    -0.28663
    -0.28663
    -0.37884
    -0.42188
    -0.42188
    -0.46491
    -0.60631
    -0.32966
    -0.52639
    -0.64320
    -0.57557
    -0.15138
     0.05150
     0.16831
     0.10068
    -0.04686
    -0.16982
    -0.26204
    -0.58172
    -0.61861
    -0.30507
     0.06995
     0.84457
     1.10278
     1.07204
     0.53103
     0.54333
     0.28512
     0.14372
     0.49414
     0.72776
     0.42037
     0.30356
     0.40807
     0.74006
    -1.12273
    -2.14941
    -1.45471
    -1.03051
    -0.07145
     0.34045
     0.06995
    -0.60631
    -0.98748
    -1.28257
    -1.04895
     0.24823
     0.50644
     0.56177
     1.11507
     1.26877
     1.82207
     1.76059
     1.66837
     1.88969
     1.89584
     2.12946
     2.08028
     1.56386
     0.87531
     0.01462
    -0.76616
    -0.93215
    -1.62685
    -2.21089
    -3.12691
    -1.82973
     1.30565
     1.87740
     0.89990
     3.24836
     3.11311
     0.04535
    -0.99362
    -0.99362
     0.08224
     1.61919
     2.61514
     3.10081
     3.00859
     2.95326
     2.33848
     1.31795
     0.14372
    -0.98133
    -1.64529
    -1.57152
    -1.26413
    -1.14117
    -0.99362
    -0.71083
    -0.73542
    -0.90755
    -1.15961
    -0.46491
    -0.26204
    -0.39729
    -0.20056
     0.62325
     0.80153
    -0.07760
    -0.62476
    -0.55713
    -0.44032
    -0.21285
     0.18061
     0.30356
     0.24208
     0.00232
     0.05150
    -0.08375
     0.05765
     0.06995
    -0.78460
    -0.58172
    -0.23744
    -0.28048
    -0.36655
    -0.47106
    -0.63705
    -0.22515
    -0.12678
     0.03921
    -0.04071
    -0.62476
    -0.88296
    -0.83993
    -0.42803
    -0.58787
    -0.64320
    -0.36040
    -0.30507
    -0.44032
    -0.85222
    -0.52024
    -0.47106
    -0.49565
    -0.30507
    -0.45262
    -0.37270
    -0.54483
    -0.56943
    -0.52024
    -0.17597
     0.01462
    -0.24974
    -0.08375
    -0.37270
    -0.56328
    -0.47106
    -0.44647
    -0.55098
    -0.48336
    -0.42188
    -0.37270
    -0.36040
    -0.37884
    -0.41573
    -0.47721
    -0.23130
    -0.05916
    -0.08990
    -0.27433
     0.01462
     0.18061
     0.43881
     0.34045
     0.27282
     0.54333
     0.81383
     0.80153
     0.81383
     0.64784
     0.27282
    -0.13293
    -0.30507
     0.23594
     0.38348
     0.28512
     0.35889
     0.16216
    -0.13293
    -0.49565
    -0.78460
    -0.85222
    -0.91985
    -1.12888
    -1.15347
    -0.88911
    -0.74771
    -0.61246
    -0.13293
     0.32815
     0.19290
    -0.29892
    -0.44032
    -0.09605
    -0.39729
     0.01462
     0.63554
     0.61095
    -0.11449
    -0.41573
     0.31586
     0.47570
     0.48800
     0.24208
     0.06995
     0.15601
     0.03921
    -0.38499
    -0.40958
    -0.00383
     0.29127
     0.54947
     0.58636
     0.51259
     0.29127
     0.53103
     0.58636
     0.66628
     0.66013
     0.62940
     0.72161
     0.80768
     1.05974
     1.09048
     1.13966
     1.13966
     1.02900
     1.11507
     0.74620
     0.52488
     0.24208
     0.08839
     0.03306
    -0.72927
    -1.58996
    -2.37073
    -2.66583
     2.13561
     4.79146
     0.61095
    -1.46700
    -0.15138
     0.29741
    -0.40344
    -0.83378
     3.48812
     3.66026
     1.62534
     0.98597
     1.20729
     1.28106
     1.60690
     1.08433
     0.53718
     0.42652
    -0.05916
    -0.55713
    -0.77845
    -1.01822
    -0.76001
    -0.97518
    -1.02436
    -1.05510
    -0.50180
    -0.24974
    -0.56943
    -0.08375
     0.28512
     0.40193
     0.26053
    -0.03457
     0.32201
     0.58636
     0.15601
    -0.06531
     0.10068
     0.52488
     0.21749
     0.29127
     0.18061
     0.04535
     0.08839
    -0.04071
    -0.01612
    -0.11449
    -0.13293
    -0.55713
    -0.08990
     0.06995
    -0.14523
    -0.13293
     0.01462
    -0.36040
    -0.48950
    -0.41573
    -0.27433
    -0.26818
    -0.25589
    -0.30507
    -0.47721
    -0.59402
    -0.66164
    -0.88911
    -0.77230
    -0.88296
    -0.89526
    -0.77845
    -0.58787
    -0.51410
    -0.57557
    -0.74771
    -0.71697
    -0.73542
    -0.86452
    -0.58172
    -0.37270
    -0.27433
    -0.05916
     0.08224
     0.27282
     0.24823
     0.19290
     0.03306
     0.00232
    -0.05916
     0.40193
     0.39578
     0.42652
     0.56177
     0.50029
     0.38348
     0.43267
     0.48800
     0.42652
     0.26053
     0.34045
     0.50644
     0.43881
     0.38348
     0.14987
    -0.12678
     0.53103
     1.80363
     1.55157
     1.16425
     1.29336
     1.29951
     0.48185
     0.05150
     0.48800
     1.00441
     1.36098
     1.68067
     1.50238
     1.21958
     0.75235
    -0.01612
    -0.57557
    -0.79689
    -0.82763
    -0.58172
    -1.19035
    -0.96903
    -0.49565
    -0.16367
    -0.15752
    -0.66779
    -1.54078
    -1.79284
    -1.68833
    -1.13502
    -0.56943
     0.16831
    -0.10219
    -0.04071
    -0.08990
     0.27897
     0.19290
     0.14372
    -0.05916
     0.14372
     0.45726
     0.64784
     0.54947
     0.58636
     0.74006
     0.60480
     0.63554
     0.86916
     1.05359
     0.92449
     1.04130
     1.11507
     1.18885
     1.39787
     1.49009
     1.19499
     0.42652
    -0.39729
    -0.67394
    -0.37884
    -0.42188
    -0.96903
    -1.32561
    -2.18015
    -1.84817
     1.92658
     5.10499
     0.27282
    -2.48754
    -0.77845
    -0.69238
    -0.37270
     0.83227
     0.96752
     0.38348
     1.45935
     3.67256
     2.54751
     0.90605
     0.33430
    -0.13908
    -0.30507
    -0.34811
    -0.61861
    -0.79075
    -1.03051
    -0.84608
    -0.61861
    -0.08375
    -0.65550
    -1.04895
    -1.15961
    -0.81534
    -0.45262
    -0.40344
    -0.52024
    -0.32351
    -0.31737
    -0.38499
    -0.61246
    -0.49565
    -0.05916
     0.11913
    -0.03457
    -0.19441
    -0.10219
    -0.09605
    -0.28663
    -0.56943
    -0.24974
    -0.31122
    -0.39114
    -0.50795
    -0.45877
    -0.32351
    -0.68009
    -0.55713
    -0.09605
    -0.09605
    -0.28663
    -0.47106
    -0.51410
    -0.39114
    -0.41573
    -0.52639
    -0.26204
    -0.40958
    -0.52024
    -0.25589
    -0.09605
    -0.02842
    -0.25589
    -0.50795
    -0.58787
    -0.42803
    -0.36040
    -0.61246
    -0.79689
    -0.64935
    -0.47721
    -0.49565
     0.05765
     0.00232
    -0.07145
    -0.21285
    -0.24974
    -0.39114
    -0.28048
    -0.25589
     0.05765
     0.32201
     0.53103
     0.55562
     0.71546
     0.62325
     0.87531
     0.76465
     0.19905
    -0.13293
     0.33430
     0.42037
     0.32201
     0.35274
     0.34045
     0.02076
     0.06380
     0.45726
     0.42037
     0.01462
    -0.37270
    -0.38499
    -0.24974
     0.09454
    -0.21285
    -0.15138
    -0.44032
    -0.08990
     0.36504
     0.22979
     0.07609
    -0.26818
    -0.20056
     0.07609
     0.35889
     0.32201
     0.00232
     0.14372
     0.04535
     0.21134
     0.32201
     0.47570
     0.23594
    -0.08990
    -0.42188
     0.18061
     0.38348
    -0.16982
    -0.39114
    -0.17597
     0.21134
     0.53718
     0.60480
     0.48185
    -0.13293
     0.14987
     0.35889
     0.64169
     0.86916
     0.78309
     0.94293
     0.86301
     1.00441
     0.86916
     0.66013
     0.61710
     0.76465
     0.93064
     1.07818
     0.84457
     0.80768
     0.99826
     1.20114
     1.17040
     1.30565
     1.08433
     1.11507
     1.47164
     1.85281
     1.80977
     1.49009
     0.85072
     0.24823
    -1.20265
    -2.00801
    -2.21704
    -1.34405
    -0.32351
     0.13757
    -0.39729
    -0.42188
     0.02691
    -0.68623
    -0.76001
    -0.42188
    -0.39114
    -0.66779
    -1.54693
    -2.41377
    -1.35020
    -1.51004
    -2.78263
    -3.69866
    -0.73542
    10.53350
     4.74842
    -5.59833
    -3.18224
    -0.42188
     0.80153
     0.05765
     0.32201
     0.45726
     0.77079
     2.17864
     2.87334
     2.41841
     1.76059
     0.62940
    -0.39729
    -0.83378
    -1.16576
    -1.43012
    -1.19650
    -1.38094
    -1.51619
    -1.23339
    -1.11658
    -0.99977
    -0.84608
    -0.77845
    -0.58787
    -0.26204
     0.05150
    -0.12678
    -0.22515
    -0.47106
    -0.23130
    -0.10219
     0.32201
     0.16831
     0.08224
     0.13757
     0.30356
     0.53718
     0.36504
     0.15601
     0.18675
     0.24823
     0.36504
     0.41422
     0.38348
     0.26053
     0.31586
     0.11913
     0.32815
     0.34660
     0.00232
     0.16216
     0.14372
     0.34660
     0.21134
     0.08839
    -0.04686
    -0.31122
    -0.52024
    -0.08990
    -0.00383
     0.21134
     0.17446
     0.08839
     0.32201
     0.18675
    -0.03457
    -0.17597
     0.10068
     0.59866
     0.55562
     0.32815
     0.37119
     0.67243
     0.64784
     0.62325
     0.78309
     0.50644
    -0.21900
    -0.34811
     0.02691
     0.32201
    -0.21285
    -0.50180
    -0.54483
    -0.56328
    -0.69853
    -0.79689
    -0.98748
    -0.86452
    -0.87682
    -0.58787
    -0.85837
    -0.79075
    -0.75386
    -0.69853
    -0.71697
    -0.19441
    -0.14523
    -0.33581
    -0.26204
    -0.32351
     0.06995
     0.88146
     0.94293
     0.77079
     0.47570
     0.37119
     0.34045
     0.74006
     1.14581
     1.15196
     0.89990
     1.09048
     0.93064
     0.89990
     0.72776
     0.51259
     0.51873
     0.57407
     0.39578
     0.26668
     0.46340
     0.32201
    -0.13908
    -0.20056
    -0.21285
    -0.24359
    -0.48950
    -0.42188
    -0.44032
    -0.53869
    -0.34811
    -0.39729
    -0.61246
    -0.57557
    -0.55098
    -0.41573
    -0.35425
    -0.55713
    -0.56328
    -0.56328
    -0.24359
    -0.19441
    -0.28048
     0.07609
     0.45111
     0.35889
     0.32815
     0.42037
     0.25438
     0.53103
     0.79539
     0.93679
     1.02285
     0.94293
     1.08433
     1.22573
     1.34254
     1.29951
     0.39578
    -0.44647
    -0.18211
    -0.07145
     0.03306
     0.21749
     0.66013
     0.11298
    -1.61455
    -2.78878
    -1.65759
    -1.19035
    -0.98748
    -0.80304
    -0.41573
    -0.62476
    -0.77845
    -0.76616
    -0.07145
    -0.04686
    -0.49565
    -0.11449
     0.48800
     0.78924
     1.39172
     1.53312
     1.12737
     0.71546
    -0.11449
    -0.33581
    -1.38094
    -2.82567
    -2.92403
    -3.23142
    -1.60840
     2.46144
     1.04745
     1.82207
     4.41644
     1.13966
    -1.66988
    -2.54902
    -1.69447
     1.36098
     3.24221
     3.90617
     3.29754
     2.52292
     1.90199
     1.04745
     0.38348
     0.09454
     0.13757
    -0.16982
    -0.58172
    -0.91985
    -1.06740
    -0.98133
    -0.53254
    -0.32966
    -0.20671
     0.10068
     0.00232
     0.22979
     0.18061
     0.29127
     0.32815
     0.72161
     0.37119
     0.05765
     0.02691
     0.20520
     0.30971
     0.16216
     0.09454
     0.24208
     0.38963
    -0.05916
    -0.15752
    -0.15138
    -0.10219
     0.30356
     0.06380
     0.19290
    -0.24974
    -0.93829
    -0.89526
    -0.98748
    -0.90755
    -0.44032
    -0.12064
     0.00232
     0.02076
     0.00232
    -0.01612
    -0.17597
    -0.05916
     0.06995
     0.13757
     0.66628
     1.01056
     0.72161
     0.54947
     0.30356
     0.10683
     0.14987
     1.15811
     1.34869
     0.62940
    -0.02227
     0.03306
    -0.07760
    -0.55098
    -0.53869
    -0.13293
     0.08224
     0.00847
    -0.13908
    -0.09605
    -0.04686
     0.08839
     0.07609
    -0.25589
    -0.33581
     0.03921
    -0.15752
    -0.16367
    -0.35425
    -0.24974
    -0.10834
     0.01462
    -0.42188
    -0.12678
    -0.08990
    -0.10219
    -0.22515
    -0.44032
    -0.50180
    -0.48950
    -0.62476
    -0.37270
    -0.26818
    -0.15138
    -0.50180
    -0.35425
    -0.25589
    -0.28048
    -0.26204
    -0.05916
    -0.07145
    -0.29892
    -0.18826
    -0.01612
    -0.06531
    -0.23130
    -0.29277
    -0.16367
     0.17446
    -0.01612
     0.17446
     0.08839
     0.14987
     0.23594
     0.09454
    -0.06531
    -0.45877
    -0.75386
    -0.52024
     0.02691
     0.35889
     0.50644
     0.11913
    -0.83993
    -1.30101
    -1.15961
    -0.99977
    -0.60016
    -0.01612
     0.43267
     0.54333
     0.04535
     0.10683
     0.25438
     0.36504
     0.77079
     1.23803
     0.88760
    -0.15138
    -0.08375
     0.09454
     1.39172
     1.25647
     0.74006
     0.28512
     0.03921
     0.03306
     0.04535
     0.09454
     0.09454
    -0.16367
     0.12528
     0.22364
    -0.10219
    -0.12678
     0.23594
     0.84457
     1.24418
     1.21344
     1.26877
     0.76465
     0.22364
    -0.08375
    -0.06531
    -0.36655
    -1.39323
    -2.19245
    -2.77649
    -3.07773
    -0.74771
     3.99224
     2.67661
    -1.01822
    -1.67603
    -1.41167
    -2.58590
    -3.64333
     1.55771
     2.99630
     1.51468
     1.09048
     1.42861
     1.04745
     0.95523
     1.53927
     1.19499
     0.31586
    -0.07760
    -0.32351
     0.35274
     0.89375
     0.58636
     0.46955
     0.14987
     0.45111
     0.26053
     0.10068
     0.46340
     0.83227
     0.46955
     0.67243
     0.76465
     0.67243
     0.13142
    -0.02842
     0.05150
    -0.09605
    -0.04071
     0.10068
    -0.27433
    -0.61861
    -0.72312
    -0.68009
    -0.23130
    -0.08990
    -0.39114
    -0.71697
    -0.71083
    -0.56328
    -0.52639
    -0.18826
     0.26053
     0.39578
     0.21134
     0.08224
    -0.02227
    -0.11449
    -0.13908
    -0.07145
     0.05150
    -0.16367
    -0.50795
    -0.61246
    -0.68009
    -0.82149
    -0.76616
    -0.88296
    -0.78460
    -0.60631
    -0.64320
    -0.73542
    -0.65550
    -0.64320
    -0.76001
    -0.47106
    -0.39729
     0.01462
    -0.09605
    -0.00383
     0.10068
     0.16831
     0.26668
     0.14987
     0.08839
    -0.00383
     0.09454
     0.28512
     0.11298
     0.00847
    -0.21900
     0.06995
    -0.04071
     0.35274
     0.24208
    -0.19441
    -0.20671
    -0.01612
    -0.08990
    -0.07145
    -0.33581
    -0.28048
    -0.12678
     0.20520
    -0.03457
    -0.18211
    -0.39114
    -0.24359
    -0.37884
    -0.18211
    -0.24359
    -0.55713
    -0.40958
    -0.43417
    -0.18826
    -0.02842
    -0.30507
    -0.29277
    -0.47721
    -0.18826
     0.15601
     0.14987
    -0.00998
     0.08839
     0.05765
     0.08839
     0.50644
     0.34660
     0.11913
    -0.07145
    -0.20671
    -0.14523
     0.22979
     0.42037
     0.74620
     0.43881
     0.30356
     0.22979
    -0.04686
    -0.01612
     0.46340
     0.69702
     1.40402
     1.36098
     0.88146
     0.43881
     0.11913
    -0.02842
     0.14372
     0.93679
     0.81383
     0.85072
     0.70932
     0.81998
     0.21134
    -0.29892
    -0.07145
     0.09454
     0.26053
     0.51873
     0.24208
     0.19905
     0.13142
    -0.09605
    -0.01612
    -0.06531
     0.08224
     0.24208
     0.61710
     0.56177
     0.50029
     0.34045
     0.88760
     1.49009
     1.42246
     1.07818
    -0.13293
    -1.49774
    -2.44451
    -2.82567
    -3.26216
    -3.95686
    -4.18433
     4.12135
     8.78753
     1.40402
    -2.70886
    -4.15359
    -1.82358
     0.83227
    -0.53869
    -0.48950
     0.93679
     2.81186
     3.19303
     3.12540
     2.55366
     1.31795
     0.28512
    -0.43417
    -0.24359
    -0.71697
    -0.96289
    -0.64935
    -0.67394
    -0.79075
    -0.82763
