# Supplementary material for: Software algorithm and hardware design for real-time implementation of new spectral estimator
Source: Biomed Eng Online. 2014 May 9;13:61. doi: 10.1186/1475-925X-13-61 (PMC4057578; doi:10.1186/1475-925X-13-61)
Supplement: Additional file 2 — txtfiles.zip. [file 1475-925X-13-61-S2.zip › FILE180.TXT]

     0.87314
     0.85077
    -0.25689
    -1.06245
    -1.63306
    -1.59950
    -2.10298
    -2.71834
    -2.44982
    -2.17011
    -2.06941
    -1.94634
    -2.37150
    -2.93092
    -3.12113
    -2.96449
    -1.91278
    -0.93938
    -1.00651
    -1.30860
    -1.70019
    -2.00228
    -1.77851
    -1.73376
    -1.94634
    -1.82327
    -1.57712
    -1.05127
    -0.65967
    -0.20095
    -0.23451
    -0.07787
     0.01164
     0.78364
     0.59343
     0.48155
     0.98503
     0.77245
     0.88433
     0.83958
     0.79483
     0.86196
     1.04097
     1.33187
     1.13048
     1.08572
     0.99622
     0.78364
     0.47036
     0.96265
     1.14167
     0.69413
     0.78364
     0.80601
     0.90671
     0.60462
     0.23540
     0.13471
     0.29135
     0.42561
     0.41442
     0.11233
    -0.40234
    -0.26808
    -0.65967
     0.13471
    -0.06668
    -0.06668
    -0.06668
    -0.37996
    -0.29045
    -0.03312
    -0.15619
    -0.14500
    -0.11144
     0.07877
     0.16827
     0.50393
     0.69413
     0.68294
     0.35848
     0.50393
     0.81720
     0.69413
     0.68294
     1.29830
     0.86196
     1.01859
     0.87314
     0.97384
     0.95146
     0.86196
     1.07454
     1.16404
     1.07454
     1.10810
     1.23117
     0.72769
     1.18642
     1.10810
     1.02978
     1.14167
     0.79483
     0.96265
     0.44798
     0.48155
     0.36966
     0.23540
    -0.01074
     0.11233
     0.04520
    -0.24570
    -0.40234
    -0.82750
    -0.60373
    -0.68205
    -0.97295
    -0.51422
    -0.61492
    -1.16315
    -0.91700
    -0.69324
    -0.32402
    -0.03312
    -0.25689
     0.03401
     0.01164
    -0.26808
    -0.24570
    -0.21213
     0.05639
     0.44798
     0.39204
     0.42561
    -0.02193
    -0.17857
     0.41442
     1.32068
     2.08149
     1.86891
     0.75007
    -1.49880
    -2.68478
    -2.01347
    -0.60373
    -0.89463
    -0.10025
     0.47036
    -0.58135
    -1.81208
    -2.81904
    -2.83023
    -3.37846
    -3.19944
    -2.59527
    -1.65544
    -0.89463
    -0.67086
    -1.00651
    -1.04008
    -0.37996
    -1.52118
    -1.68901
    -0.50303
     0.61581
     0.77245
     1.14167
     0.69413
     0.41442
     0.61581
     0.34729
     0.21303
     0.96265
     0.90671
     0.69413
     0.70532
     0.78364
     0.97384
     0.45917
     0.72769
     0.49274
     0.06758
     0.40323
     0.30253
     0.02282
    -0.13381
    -0.46947
     0.13471
    -0.01074
     0.25778
     0.11233
    -0.37996
    -0.55897
    -0.07787
    -0.12263
     0.10114
     0.32491
     0.40323
     0.28016
     0.48155
     0.50393
     0.45917
     0.25778
     0.55987
     0.87314
     0.98503
     0.81720
     0.53749
     0.66056
     0.71651
     0.70532
     0.70532
     0.61581
     0.45917
     0.35848
     0.34729
     0.29135
     0.38085
     0.08995
     0.25778
     0.30253
     0.32491
     0.39204
     0.11233
     0.12352
     0.50393
     0.28016
     0.01164
     0.77245
     0.76126
     0.59343
     0.97384
     1.05216
     1.15286
     0.82839
     0.50393
     0.47036
     0.36966
     0.53749
     0.13471
     0.28016
     0.13471
     0.25778
     0.12352
     0.07877
    -0.10025
    -0.43590
    -0.31283
    -0.07787
    -0.16738
    -0.02193
    -0.57016
     0.04520
     0.36966
     0.40323
     0.51511
    -0.18976
    -0.14500
     0.19065
     0.20184
     0.14590
     0.23540
    -0.18976
    -0.29045
     0.08995
     0.52630
    -0.05550
    -0.41353
    -0.51422
    -0.37996
    -0.26808
    -0.27926
     0.31372
     0.13471
     0.00045
    -0.34639
    -0.42471
     0.07877
     0.17946
    -0.37996
    -0.11144
     0.49274
     0.98503
     0.50393
     0.49274
     0.60462
     1.00741
     1.24236
     1.13048
     1.17523
     1.17523
     1.16404
     0.97384
     1.45494
     2.10387
     3.01013
     3.46886
     2.86469
     1.86891
     0.58225
    -0.33521
     0.24659
     0.47036
     0.17946
     0.73888
    -0.31283
    -0.44709
    -0.81631
    -1.37573
    -1.57712
    -1.65544
    -2.20367
    -2.41625
    -2.29318
    -1.77851
    -2.20367
    -1.96872
    -1.21909
    -0.76037
    -0.13381
     0.14590
     0.03401
    -0.22332
     0.45917
     1.09691
     1.19761
     0.98503
     0.55987
     0.94027
     1.84654
     2.14863
     2.40596
     1.73465
     1.44375
     1.72346
     1.90248
     2.31645
     2.00318
     1.80178
     1.35425
     1.44375
     0.86196
     1.23117
     0.76126
     0.57106
     0.68294
     0.41442
     0.30253
    -0.08906
    -0.36877
    -0.07787
    -0.16738
    -0.02193
     0.04520
     0.02282
    -0.48066
    -0.14500
    -0.20095
     0.17946
     0.63819
     0.35848
     0.47036
     0.69413
     0.82839
     1.14167
     1.02978
     0.81720
     0.98503
     1.09691
     0.82839
     0.68294
     0.59343
     0.49274
     0.58225
     0.45917
     0.87314
     0.53749
     0.07877
     0.34729
     0.17946
     0.43680
     0.26897
     0.05639
     0.15708
     0.43680
     0.59343
     0.52630
     0.10114
     0.16827
     0.05639
     0.21303
     0.49274
     0.15708
    -0.22332
     0.25778
     0.05639
    -0.17857
    -0.02193
    -0.22332
    -0.29045
    -0.23451
    -0.14500
    -0.01074
     0.04520
    -0.27926
    -0.13381
    -0.37996
     0.50393
     0.55987
     0.58225
     0.67175
     0.52630
     0.02282
    -0.41353
    -0.97295
    -0.67086
    -0.32402
    -0.59254
    -0.89463
    -0.91700
    -1.11840
    -1.65544
    -1.93515
    -1.74495
    -2.06941
    -2.36031
    -2.39388
    -2.29318
    -1.84564
    -1.26385
    -1.62188
    -1.52118
    -1.39811
    -0.95057
    -0.06668
     0.01164
     0.24659
     0.39204
     0.28016
     0.63819
     0.81720
     0.86196
     0.68294
     0.77245
     0.78364
     0.98503
     0.83958
     0.15708
     0.28016
     0.11233
    -0.45828
    -0.89463
    -1.19672
    -1.16315
    -1.05127
    -1.05127
    -0.87225
    -0.89463
    -1.11840
    -1.00651
    -1.44286
    -1.08483
    -1.58831
    -0.88344
    -0.29045
    -0.04431
    -0.16738
    -0.59254
    -0.32402
    -0.06668
     0.13471
     0.26897
     0.53749
     0.81720
     0.14590
     0.13471
     0.00045
     0.69413
     1.02978
     1.23117
     1.09691
     0.39204
     0.51511
     0.69413
     0.76126
     1.37662
     0.83958
    -0.14500
     0.53749
     1.24236
     1.04097
     0.60462
     1.05216
     0.85077
     0.34729
    -0.10025
    -0.06668
     0.40323
    -0.32402
     0.19065
    -0.10025
    -0.51422
    -0.72680
    -0.92819
    -0.48066
     0.30253
    -0.22332
    -0.59254
    -0.57016
    -0.65967
    -0.79393
    -0.52541
    -0.32402
     0.04520
     0.33610
     0.70532
     0.44798
     0.72769
     0.61581
     0.54868
     0.26897
     0.67175
     0.94027
     0.63819
     0.66056
     0.30253
     0.06758
     0.44798
     0.40323
     0.35848
     0.79483
     0.61581
     0.38085
     0.07877
    -0.24570
    -0.27926
    -0.53660
    -0.06668
     0.29135
     0.21303
     0.14590
     0.39204
     0.23540
     0.40323
     0.25778
     0.45917
     0.61581
     0.90671
     0.95146
     0.96265
     0.95146
     0.72769
     0.22422
     0.55987
     1.09691
     1.09691
     0.69413
     0.71651
     0.45917
     0.42561
     0.31372
     0.13471
     0.48155
     0.42561
     0.68294
     0.73888
     0.72769
     0.26897
     0.48155
     0.32491
     1.14167
     0.83958
     0.49274
     0.80601
     0.86196
     0.60462
     0.35848
     0.38085
     0.43680
     0.24659
     0.13471
    -0.34639
    -0.10025
    -0.16738
    -0.57016
    -0.80512
    -0.21213
    -0.24570
    -0.61492
    -0.49184
    -0.23451
    -0.77156
    -0.21213
    -0.11144
     0.07877
    -0.10025
     0.06758
    -0.17857
     0.00045
     0.12352
    -0.21213
    -0.49184
    -0.07787
     0.19065
    -0.01074
    -0.23451
    -0.07787
    -0.44709
     0.04520
    -0.44709
    -0.05550
     0.01164
    -0.25689
     0.15708
     0.21303
     0.24659
     0.43680
     0.05639
     0.19065
     0.69413
     1.00741
     0.60462
     0.92909
     0.85077
     0.94027
     0.70532
     0.72769
     0.82839
     0.29135
     0.66056
     0.39204
     0.43680
     0.43680
     0.47036
     0.07877
     0.39204
     0.15708
    -0.29045
     0.31372
     0.22422
     0.33610
    -0.21213
    -0.57016
    -0.23451
     0.19065
     0.40323
     0.67175
     0.96265
     0.45917
     0.32491
     0.16827
     0.70532
     1.11929
     0.54868
     0.41442
     0.71651
     0.43680
     0.52630
     0.71651
     0.76126
     0.60462
     0.45917
     0.03401
    -0.06668
    -0.31283
    -0.32402
    -0.30164
    -0.29045
    -0.01074
    -0.45828
    -0.72680
    -0.43590
    -0.89463
    -0.64848
    -0.60373
    -0.72680
    -0.87225
    -0.92819
    -1.27503
    -1.08483
    -1.17434
    -1.05127
    -0.99532
    -1.28622
    -1.09602
    -0.97295
    -0.91700
    -0.87225
    -0.95057
    -0.79393
    -0.88344
    -0.49184
    -0.29045
    -0.53660
    -0.29045
    -0.14500
     0.13471
     0.03401
     0.20184
    -0.08906
     0.36966
     0.23540
     0.26897
     0.32491
     0.55987
     0.45917
     0.47036
     0.31372
     0.45917
     0.70532
     0.66056
     0.58225
     0.61581
     0.38085
     0.49274
     0.47036
     0.61581
     0.45917
     0.20184
     0.10114
     0.51511
     0.43680
     0.01164
     0.06758
    -0.07787
     0.07877
     0.14590
     0.12352
    -0.18976
    -0.12263
    -0.11144
    -0.21213
    -0.01074
     0.19065
    -0.06668
    -0.02193
     0.47036
     0.41442
     0.29135
    -0.02193
     0.19065
     0.59343
     0.42561
     0.38085
     0.24659
     0.47036
     0.36966
     0.13471
     0.32491
     0.48155
     0.33610
    -0.23451
     0.16827
     0.07877
     0.00045
    -0.25689
    -0.43590
    -0.03312
    -0.10025
    -0.06668
    -0.04431
    -0.33521
    -0.18976
    -0.17857
    -0.67086
    -0.13381
     0.12352
    -0.44709
    -0.24570
    -0.16738
    -0.32402
    -0.33521
    -0.60373
    -0.13381
     0.10114
     0.13471
     0.08995
    -0.10025
    -0.11144
     0.26897
     0.32491
     0.39204
     0.48155
     0.08995
     0.20184
     0.64938
     0.80601
     0.58225
     0.16827
     0.36966
     0.34729
     0.62700
     0.52630
     0.20184
    -0.02193
     0.15708
    -0.01074
     0.21303
     0.41442
     0.00045
    -0.22332
    -0.13381
     0.12352
     0.06758
    -0.24570
    -0.21213
    -0.13381
     0.04520
     0.38085
    -0.16738
    -0.21213
    -0.06668
     0.13471
     0.06758
     0.41442
     0.39204
    -0.11144
    -0.12263
     0.36966
     0.50393
     0.16827
    -0.39115
     0.08995
     0.17946
     0.00045
    -0.22332
    -0.64848
    -0.82750
    -0.77156
    -0.88344
    -0.71561
    -0.22332
    -0.87225
    -0.87225
    -0.76037
    -0.76037
    -0.73799
    -1.35335
    -0.71561
    -0.80512
    -0.46947
    -0.04431
    -0.61492
    -0.72680
    -0.73799
    -0.91700
    -0.76037
    -0.65967
    -1.42048
    -1.57712
    -1.62188
    -1.49880
    -1.68901
    -1.45405
    -1.54356
    -1.40930
    -1.31979
    -1.16315
    -1.38692
    -1.54356
    -1.05127
    -0.81631
    -0.51422
    -0.01074
    -0.04431
    -0.12263
     0.43680
     0.45917
     0.73888
     0.35848
     0.10114
     0.21303
     0.69413
     0.64938
     0.42561
    -0.11144
     0.28016
    -0.06668
    -0.35758
     0.53749
     0.19065
    -0.48066
    -0.70442
    -0.31283
    -0.06668
    -0.06668
    -0.55897
    -0.43590
    -0.37996
    -0.03312
     0.19065
    -0.08906
    -0.02193
    -0.30164
    -0.24570
     0.38085
     0.59343
     0.16827
    -0.05550
     0.21303
     0.35848
     0.24659
     0.19065
    -0.06668
    -0.04431
     0.49274
     0.24659
     0.04520
    -0.29045
    -0.40234
    -0.57016
    -0.31283
     0.14590
    -0.30164
    -0.73799
    -0.80512
    -0.53660
    -0.51422
    -0.73799
    -0.72680
    -1.02889
    -1.12959
    -0.71561
    -0.63729
    -0.53660
    -0.79393
    -0.68205
    -0.78274
    -0.16738
    -0.27926
    -0.83869
    -0.48066
    -0.21213
    -0.17857
    -0.15619
    -0.36877
    -0.49184
    -0.35758
     0.05639
     0.23540
     0.17946
     0.04520
    -0.21213
    -0.18976
     0.29135
     0.38085
     0.36966
    -0.11144
     0.36966
     0.50393
     0.47036
     0.24659
     0.05639
     0.36966
     0.64938
     0.75007
     0.49274
    -0.01074
     0.26897
     0.06758
     0.12352
     0.39204
    -0.16738
    -0.55897
    -0.14500
     0.16827
     0.01164
    -0.16738
    -0.39115
    -0.46947
    -0.49184
    -0.21213
     0.11233
    -0.06668
    -0.21213
    -0.13381
    -0.10025
     0.39204
     0.33610
     0.01164
     0.11233
     0.19065
     0.63819
     0.55987
     0.38085
     0.40323
     0.57106
     0.66056
     0.24659
     0.42561
     0.30253
     0.31372
     0.23540
     0.63819
     0.61581
     0.21303
     0.16827
     0.35848
     0.32491
     0.11233
     0.14590
     0.50393
     0.73888
     0.80601
     0.22422
     0.00045
     0.13471
    -0.23451
    -0.03312
     0.28016
     0.15708
    -0.37996
    -0.25689
    -0.34639
    -0.27926
    -0.55897
    -0.39115
    -0.36877
     0.14590
    -0.40234
    -0.65967
    -0.68205
     0.14590
     0.43680
     0.45917
     0.70532
     1.05216
     0.80601
     0.79483
     1.05216
     1.00741
     1.36544
     1.16404
     0.43680
    -0.68205
    -1.10721
    -0.43590
    -1.12959
    -1.93515
    -2.64002
    -2.50576
    -2.97568
    -2.50576
    -2.29318
    -2.34912
    -2.74072
    -2.95330
    -2.75191
    -2.17011
    -1.81208
    -0.96176
    -0.79393
    -0.80512
    -0.25689
    -0.11144
     0.63819
     0.88433
     0.48155
     1.09691
     1.16404
     0.61581
     0.01164
    -0.36877
    -0.17857
    -0.21213
     0.06758
     0.22422
     0.20184
    -0.07787
    -0.29045
    -0.32402
    -0.35758
    -0.21213
    -0.55897
    -0.23451
    -0.04431
     0.03401
    -0.23451
    -0.20095
    -0.06668
     0.15708
    -0.17857
    -0.07787
    -0.06668
    -0.24570
    -0.18976
    -0.57016
    -0.54779
    -0.59254
    -0.69324
    -0.82750
    -0.43590
    -0.51422
    -0.65967
    -0.61492
    -0.72680
    -0.54779
    -0.32402
    -0.40234
     0.05639
     0.30253
    -0.20095
    -0.08906
    -0.04431
     0.05639
    -0.01074
    -0.26808
     0.24659
     0.26897
     0.17946
     0.13471
     0.13471
    -0.21213
     0.00045
    -0.14500
     0.02282
     0.00045
    -0.11144
     0.03401
    -0.08906
     0.22422
     0.34729
    -0.41353
     0.16827
     0.45917
     0.11233
     0.07877
     0.11233
     0.08995
    -0.07787
     0.07877
     0.13471
     0.21303
     0.11233
     0.07877
     0.06758
     0.32491
    -0.03312
     0.20184
     0.36966
     0.62700
     0.44798
     0.50393
     0.66056
     0.64938
     0.78364
     0.73888
     1.14167
     1.38781
     1.67871
     1.80178
     1.67871
     1.43257
     1.11929
     0.24659
    -0.54779
    -0.57016
    -0.87225
    -0.80512
    -0.57016
    -0.44709
    -0.80512
    -1.36454
    -2.09179
    -2.10298
    -1.94634
    -2.06941
    -1.76733
    -1.55475
    -1.35335
    -0.74918
    -0.73799
     0.03401
     0.07877
     0.31372
     0.81720
     1.09691
     0.85077
     0.51511
     0.24659
     0.91790
     1.35425
     1.41019
     1.51088
     1.37662
     1.58920
     1.62277
     1.57802
     1.27593
     0.47036
    -1.12959
    -2.77428
    -3.14350
    -2.88617
    -1.74495
    -1.05127
    -1.85683
    -3.14350
    -3.71411
    -4.13927
    -4.73226
    -4.63156
    -3.69174
    -2.94211
    -2.62883
    -1.53237
    -1.43167
    -1.90159
    -1.35335
    -0.71561
    -0.04431
    -0.95057
    -0.88344
    -0.30164
     0.32491
     0.30253
     0.12352
     0.22422
    -0.07787
    -0.31283
    -1.06245
    -0.55897
    -0.59254
    -0.46947
    -0.30164
     0.19065
     0.13471
    -0.29045
    -0.46947
    -0.15619
     0.06758
    -0.10025
    -0.42471
    -0.20095
    -0.18976
    -0.08906
    -0.41353
    -0.06668
    -0.06668
     0.10114
     0.04520
     0.25778
     0.14590
    -0.08906
    -0.45828
    -0.06668
     0.10114
     0.42561
     0.31372
    -0.06668
    -0.17857
     0.21303
     0.60462
     0.66056
     0.63819
     0.11233
    -0.03312
     0.29135
     0.72769
     0.68294
     0.32491
     0.41442
     0.54868
     0.69413
     0.57106
     0.52630
     0.44798
     0.57106
     0.34729
     0.40323
     0.86196
     0.29135
     0.25778
     0.28016
     0.55987
     0.62700
     0.38085
     0.12352
     0.33610
     0.33610
     0.78364
     0.60462
     0.34729
     0.06758
     0.32491
     0.21303
     0.45917
     0.50393
    -0.17857
    -0.10025
     0.44798
     0.34729
    -0.06668
    -0.31283
     0.03401
    -0.04431
     0.15708
     0.25778
     0.06758
    -0.12263
     0.01164
    -0.23451
     0.13471
     0.20184
    -0.03312
     0.03401
    -0.02193
     0.07877
     0.08995
    -0.06668
    -0.21213
     0.02282
     0.06758
     0.15708
     0.03401
    -0.22332
     0.03401
    -0.33521
     0.06758
     0.69413
     0.20184
     0.13471
     0.42561
     0.75007
     0.75007
     0.83958
     0.62700
     0.77245
     0.99622
     1.27593
     1.16404
     0.85077
     0.34729
     0.99622
     1.26474
     1.57802
     0.87314
     0.17946
    -0.03312
    -0.23451
    -0.39115
    -0.65967
    -0.72680
    -0.68205
    -0.65967
    -0.59254
    -0.98414
    -1.53237
    -1.71138
    -1.78970
    -1.29741
    -0.73799
    -1.08483
    -1.11840
    -1.01770
    -0.36877
    -0.15619
     0.17946
    -0.21213
     0.07877
     0.22422
     0.76126
     0.58225
     0.07877
     0.16827
     0.32491
     0.50393
     0.96265
     1.28712
     0.51511
     0.01164
     0.17946
     0.08995
    -0.63729
    -1.10721
    -1.63306
    -1.33098
    -1.62188
    -1.37573
    -1.68901
    -1.62188
    -1.80089
    -2.00228
    -1.89040
    -1.83446
    -2.55052
    -2.58408
    -1.95753
    -1.21909
    -0.89463
    -0.37996
    -0.63729
    -0.06668
    -0.01074
    -0.44709
    -0.31283
     0.12352
    -0.06668
    -0.01074
     0.13471
     0.50393
     0.35848
    -0.45828
    -0.22332
     0.31372
    -0.20095
     0.02282
    -0.01074
     0.08995
     0.30253
     0.92909
     0.87314
     0.42561
     0.22422
     0.36966
     0.81720
     1.54445
     2.04793
     1.51088
     1.26474
     1.16404
     1.02978
     1.25355
     0.95146
     1.06335
     0.80601
     1.08572
     1.37662
     1.13048
     0.68294
     0.17946
     0.40323
     0.63819
     0.75007
     0.58225
     0.01164
     0.16827
     0.54868
     0.49274
     0.33610
     0.51511
     0.55987
     0.62700
     0.83958
     0.26897
     0.35848
     0.19065
     0.12352
     0.28016
     0.66056
     0.45917
     0.20184
     0.60462
     0.24659
     0.28016
     0.28016
     0.30253
    -0.10025
     0.34729
     0.66056
     0.69413
     0.22422
     0.25778
     0.01164
     0.04520
     0.67175
     1.00741
     0.43680
     0.42561
     0.52630
     0.68294
     0.36966
    -0.05550
    -0.04431
     0.01164
     0.60462
     0.73888
     0.35848
     0.17946
    -0.40234
    -0.39115
     0.39204
     0.51511
     0.23540
    -0.05550
     0.25778
     0.28016
     0.43680
     0.50393
     0.64938
     0.87314
     0.58225
     0.69413
     0.62700
     0.89552
     0.80601
     0.58225
     0.49274
     0.96265
     0.80601
     0.25778
    -0.01074
    -0.07787
     0.10114
     0.07877
    -0.06668
    -0.39115
    -0.40234
    -0.24570
    -0.24570
    -0.48066
    -0.79393
    -0.61492
    -0.87225
    -0.41353
    -0.11144
    -0.65967
    -0.81631
    -0.36877
    -0.49184
    -0.76037
    -0.80512
    -0.83869
    -1.05127
    -0.95057
    -0.65967
    -0.51422
    -0.95057
    -0.86106
    -1.27503
    -0.91700
    -0.69324
    -0.90582
    -0.96176
    -0.97295
    -0.84987
    -0.76037
    -0.61492
    -0.57016
    -0.73799
    -0.78274
    -0.83869
    -0.64848
    -0.54779
    -0.58135
    -0.57016
    -0.43590
     0.04520
    -0.20095
    -0.36877
    -0.60373
    -0.57016
    -0.76037
    -0.70442
    -0.74918
    -0.83869
    -1.07364
    -0.96176
    -1.24147
    -1.08483
    -1.19672
    -1.40930
    -1.80089
    -1.26385
    -1.33098
    -1.61069
    -1.29741
    -1.20790
    -1.19672
    -1.16315
    -0.82750
    -0.58135
    -0.60373
    -0.41353
    -0.51422
    -0.32402
    -0.48066
    -0.71561
    -0.81631
    -0.26808
    -0.17857
    -0.50303
    -0.36877
    -0.39115
    -0.36877
    -0.54779
    -0.48066
    -0.40234
    -0.05550
    -0.02193
    -0.01074
     0.04520
     0.22422
     0.13471
    -0.06668
     0.28016
     0.34729
     0.39204
     0.47036
     0.42561
     0.47036
     0.11233
     0.38085
     0.54868
     0.81720
     0.47036
     0.59343
     0.23540
     0.42561
     0.25778
     0.03401
     0.14590
     0.36966
     0.29135
     0.22422
     0.40323
     0.32491
    -0.23451
    -0.05550
     0.08995
    -0.10025
    -0.04431
    -0.22332
    -0.18976
     0.10114
     0.05639
    -0.01074
    -0.18976
     0.03401
     0.17946
    -0.17857
    -0.18976
     0.01164
    -0.08906
     0.13471
    -0.04431
     0.19065
     0.24659
     0.03401
     0.21303
     0.01164
     0.17946
     0.19065
    -0.11144
     0.20184
     0.19065
     0.19065
     0.15708
     0.15708
     0.13471
     0.13471
     0.10114
     0.12352
     0.22422
     0.13471
     0.01164
     0.00045
     0.02282
     0.03401
    -0.04431
    -0.02193
     0.10114
    -0.14500
     0.14590
     0.11233
     0.05639
    -0.45828
    -0.13381
    -0.07787
     0.02282
     0.20184
     0.15708
    -0.07787
    -0.02193
     0.11233
    -0.05550
    -0.15619
    -0.02193
     0.05639
    -0.33521
    -0.08906
    -0.29045
    -0.50303
    -0.61492
    -0.95057
    -0.79393
    -0.73799
    -0.99532
    -1.34217
    -1.54356
    -1.15196
    -1.29741
    -1.52118
    -1.21909
    -1.46524
    -1.57712
    -1.25266
    -1.24147
    -1.19672
    -1.35335
    -1.30860
    -1.15196
    -0.78274
    -0.83869
    -0.63729
    -0.62611
    -0.37996
    -0.48066
    -0.57016
    -0.06668
     0.02282
    -0.11144
    -0.14500
     0.05639
     0.28016
    -0.04431
     0.06758
    -0.08906
     0.25778
     0.39204
     0.12352
    -0.18976
    -0.27926
    -0.18976
    -0.06668
    -0.20095
     0.02282
    -0.24570
    -0.36877
    -0.41353
    -0.31283
    -0.41353
    -0.76037
    -0.81631
    -0.73799
    -0.64848
    -0.87225
    -0.98414
    -0.89463
    -0.82750
    -0.95057
    -0.87225
    -0.53660
    -0.89463
    -1.17434
    -0.76037
    -0.35758
    -0.46947
    -0.54779
    -0.49184
    -0.31283
    -0.02193
     0.15708
    -0.08906
    -0.21213
    -0.07787
     0.26897
     0.07877
     0.23540
     0.05639
    -0.15619
    -0.13381
     0.20184
     0.49274
     0.04520
    -0.18976
     0.01164
     0.43680
     0.51511
     0.28016
     0.33610
     0.16827
     0.14590
     0.00045
     0.28016
     0.63819
     0.01164
     0.00045
     0.26897
     0.52630
     0.42561
     0.16827
     0.30253
     0.40323
     0.69413
     0.61581
     0.04520
     0.16827
     0.40323
     0.62700
     0.83958
     0.91790
     0.31372
     0.20184
     0.48155
     0.55987
     0.58225
     0.17946
     0.35848
     0.26897
     0.77245
     0.55987
     0.51511
     0.35848
     0.47036
     0.43680
     0.62700
     1.10810
     0.79483
     0.55987
     0.54868
     0.79483
     0.98503
     0.77245
     0.60462
     0.83958
     0.81720
     0.97384
     0.90671
     0.99622
     0.97384
     0.91790
     0.66056
     1.17523
     1.02978
     0.47036
     0.45917
     0.55987
     0.78364
     0.52630
     0.16827
    -0.07787
    -0.01074
     0.11233
    -0.24570
    -0.32402
    -0.34639
    -0.58135
    -0.70442
    -0.29045
    -0.21213
    -0.42471
    -0.53660
    -0.20095
    -0.01074
     0.11233
    -0.39115
    -0.12263
     0.06758
     0.07877
     0.07877
     0.08995
    -0.11144
    -0.27926
    -0.25689
    -0.04431
    -0.02193
    -0.12263
    -0.42471
    -0.33521
    -0.35758
    -0.18976
    -0.49184
    -0.64848
    -0.61492
    -0.74918
    -0.44709
    -0.46947
    -0.53660
    -0.88344
    -0.93938
    -1.00651
    -0.95057
    -1.01770
    -1.17434
    -1.20790
    -1.20790
    -1.20790
    -0.90582
    -0.90582
    -0.72680
    -0.83869
    -0.40234
    -0.36877
    -0.71561
    -0.69324
    -0.58135
    -0.44709
     0.28016
     0.24659
    -0.18976
     0.29135
    -0.16738
    -1.26385
    -2.20367
    -1.28622
    -0.59254
    -0.51422
    -0.81631
    -1.43167
    -1.61069
    -1.47643
    -1.21909
    -0.54779
    -0.86106
    -1.31979
    -2.78547
    -2.96449
    -2.47220
    -1.71138
    -0.73799
    -0.81631
    -1.55475
    -1.42048
    -1.70019
    -1.72257
    -1.77851
    -1.49880
    -1.77851
    -1.34217
    -1.14077
     3.14440
     4.29680
    -2.04704
    -1.53237
    -0.74918
     0.60462
     0.98503
     1.13048
     0.92909
     0.67175
     0.62700
     0.52630
    -0.03312
    -0.23451
    -0.34639
    -0.84987
    -0.24570
    -0.43590
    -0.48066
    -0.46947
    -0.46947
    -0.07787
    -0.11144
    -0.04431
    -0.03312
     0.11233
    -0.03312
     0.38085
     0.32491
     0.13471
     0.30253
     0.07877
     0.43680
     0.53749
     0.44798
     0.20184
     0.29135
     0.53749
     0.60462
     0.55987
     0.16827
     0.42561
     0.69413
     0.71651
     0.53749
     0.55987
     0.62700
     0.35848
     0.43680
     0.98503
     0.97384
     1.08572
     1.01859
     1.06335
     0.91790
     1.19761
     1.02978
     1.32068
     1.28712
     1.62277
     1.36544
     1.62277
     1.47732
     1.25355
     1.01859
     1.54445
     1.54445
     1.16404
     1.11929
     1.02978
     1.26474
     0.85077
     0.92909
     0.90671
     0.53749
     0.29135
     0.55987
     0.59343
     0.47036
     0.42561
     0.00045
     0.49274
     0.39204
     0.24659
     0.13471
     0.12352
     0.17946
     0.05639
     0.10114
     0.11233
     0.21303
     0.42561
     0.73888
     0.32491
     0.34729
     0.29135
     0.12352
     0.47036
     1.01859
     0.70532
     0.69413
     0.67175
     0.62700
     0.52630
     0.32491
     0.44798
     0.31372
     0.36966
     0.58225
    -0.08906
     0.08995
    -0.06668
     0.05639
    -0.22332
     0.17946
    -0.03312
    -0.41353
    -0.20095
    -0.06668
     0.14590
    -0.08906
    -0.32402
     0.04520
     0.13471
     0.21303
     0.59343
     0.50393
     0.28016
     0.53749
     0.26897
     0.96265
     1.26474
     1.34306
     1.47732
     1.51088
     1.61158
     1.57802
     1.47732
     1.47732
     1.73465
     1.63396
     1.05216
     0.88433
     0.44798
    -0.10025
    -2.29318
    -4.76582
    -6.23151
    -4.73226
    -4.74345
    -5.62733
    -5.39238
    -5.10148
    -5.88467
    -6.42171
    -6.72380
    -8.04403
    -7.02589
    -5.88467
    -4.76582
    -4.15046
    -2.87498
    -1.53237
    -0.24570
    -0.04431
    -0.12263
     0.14590
     0.63819
     0.76126
     1.11929
     1.32068
     1.54445
     1.77941
     1.54445
     1.46613
     1.60039
     1.33187
     1.10810
     0.99622
     1.38781
     1.21999
     0.72769
     0.87314
     0.72769
     0.67175
     0.42561
     0.29135
     0.50393
     0.51511
     0.48155
     0.31372
     0.59343
     0.25778
     0.58225
     0.15708
     0.41442
     0.33610
     0.11233
     0.26897
     0.45917
     0.52630
     0.39204
     0.40323
     0.47036
     0.51511
     1.05216
     0.71651
     0.79483
     0.78364
     0.83958
     0.52630
     0.98503
     1.24236
     1.24236
     1.28712
     1.46613
     1.29830
     1.33187
     1.07454
     1.51088
     1.53326
     1.37662
     1.21999
     0.90671
     1.05216
     0.85077
     0.63819
     0.58225
     0.47036
     0.25778
    -0.12263
    -0.05550
     0.01164
    -0.16738
    -0.62611
    -0.40234
    -0.07787
     0.04520
     0.11233
    -0.16738
     0.07877
     0.14590
     0.17946
     0.20184
     0.62700
     0.61581
     0.70532
     0.90671
     0.78364
     1.25355
     0.57106
     0.75007
     0.68294
     0.92909
     0.92909
     0.77245
     0.48155
     0.58225
     0.75007
     0.52630
     0.82839
     0.55987
     0.36966
     0.45917
     0.50393
     0.53749
     0.38085
     0.22422
     0.26897
     0.40323
     0.59343
     0.39204
     0.42561
     0.32491
     0.29135
     0.38085
     0.40323
     0.57106
     0.35848
     0.47036
     0.38085
     0.45917
     0.47036
     0.21303
     0.30253
     0.10114
     0.20184
     0.24659
    -0.14500
    -0.11144
    -0.26808
    -0.43590
    -0.41353
    -0.18976
    -0.04431
    -0.04431
    -0.25689
    -0.26808
     0.00045
    -0.36877
    -0.31283
    -0.18976
    -0.20095
    -0.39115
    -1.02889
    -0.81631
    -1.11840
    -1.49880
    -1.94634
    -2.01347
    -2.50576
    -3.14350
    -3.59104
    -2.91973
    -2.50576
    -3.54629
    -4.63156
    -4.56443
    -4.12808
    -3.34489
    -3.22182
    -3.02043
    -2.94211
    -2.52814
    -2.36031
    -1.76733
    -1.93515
    -1.64425
    -0.86106
    -0.78274
    -0.39115
    -0.81631
    -0.53660
    -0.49184
    -0.41353
    -0.11144
     0.10114
    -0.10025
    -0.13381
    -0.05550
    -0.22332
    -0.10025
     0.21303
     0.12352
    -0.41353
     0.23540
     0.48155
     0.48155
     0.19065
     0.41442
     0.34729
     0.44798
     0.79483
     0.80601
     0.76126
     0.40323
     0.55987
     0.71651
     1.13048
     0.88433
     0.53749
     0.72769
     0.85077
     1.08572
     0.82839
     0.76126
     0.75007
     1.09691
     1.04097
     0.77245
     0.73888
     0.63819
     0.58225
     0.21303
     0.70532
     0.82839
     0.53749
     0.61581
     0.70532
     1.13048
     0.55987
     0.24659
     0.19065
     0.33610
     0.62700
     0.66056
     0.30253
     0.52630
     0.31372
     0.13471
     0.42561
     0.51511
     0.01164
    -0.18976
    -0.20095
    -0.13381
    -0.07787
     0.01164
    -0.14500
    -0.18976
    -0.06668
     0.08995
    -0.36877
    -0.58135
    -0.46947
    -0.54779
    -0.35758
    -0.08906
    -0.44709
    -0.60373
    -0.44709
    -0.31283
    -0.07787
    -0.50303
    -0.57016
    -0.51422
    -0.24570
    -0.11144
    -0.16738
    -0.16738
    -0.23451
    -0.20095
    -0.31283
     0.15708
    -0.02193
    -0.17857
    -0.13381
     0.01164
     0.06758
     0.13471
    -0.26808
    -0.13381
    -0.15619
     0.10114
     0.29135
     0.19065
     0.08995
     0.12352
     0.38085
     0.49274
     0.82839
     0.35848
     0.40323
     0.30253
     0.60462
     0.71651
     0.76126
     0.79483
     0.68294
     0.52630
     0.39204
    -0.10025
    -0.11144
    -0.53660
    -0.81631
    -0.91700
    -0.97295
    -1.19672
    -1.39811
    -1.77851
    -2.02466
    -1.76733
    -2.29318
    -2.55052
    -2.48339
    -1.91278
    -2.03585
    -2.37150
    -2.32675
    -2.19249
    -2.05822
    -1.82327
    -1.36454
    -1.36454
    -1.42048
    -1.10721
    -0.98414
    -0.79393
    -0.79393
    -0.98414
    -0.63729
    -0.92819
    -0.44709
    -0.30164
     0.11233
    -0.35758
    -0.76037
    -0.39115
    -0.04431
    -0.08906
    -0.46947
    -0.55897
    -0.33521
    -0.27926
    -0.23451
    -0.54779
    -0.64848
    -0.27926
    -0.26808
     0.08995
     0.16827
     0.03401
    -0.40234
    -0.54779
    -0.23451
     0.36966
     0.15708
     0.20184
     0.14590
     0.45917
     0.66056
     0.25778
     0.44798
     0.55987
     0.64938
     0.61581
     0.76126
     0.86196
     0.64938
     0.44798
     0.71651
     1.24236
     0.99622
     0.54868
     0.71651
     0.52630
     0.86196
     0.47036
     0.67175
     0.59343
     0.62700
     0.89552
     0.78364
     0.59343
     0.36966
     0.41442
     0.14590
     0.71651
     0.55987
     0.23540
     0.16827
     0.26897
     0.24659
    -0.35758
    -0.53660
     0.48155
     0.04520
    -0.20095
    -0.53660
    -0.35758
    -0.76037
    -0.72680
    -0.95057
    -0.37996
    -0.55897
    -1.00651
    -0.90582
    -1.10721
    -1.11840
    -0.62611
    -1.04008
    -0.97295
    -0.86106
    -0.82750
    -0.68205
    -0.61492
    -0.64848
    -0.55897
    -0.86106
    -0.50303
    -0.17857
    -0.29045
    -0.45828
    -0.34639
    -0.43590
    -0.24570
    -0.33521
    -0.27926
    -0.15619
    -0.16738
     0.05639
    -0.29045
    -0.13381
    -0.25689
    -0.62611
    -0.16738
     0.21303
     0.38085
     0.12352
     0.17946
     0.07877
     0.34729
     0.52630
     0.30253
     0.58225
     0.51511
     0.75007
     0.49274
     0.72769
     0.50393
     0.50393
     0.48155
     0.66056
     0.78364
     0.66056
     0.49274
     0.21303
     0.26897
     0.06758
    -0.04431
    -0.02193
    -0.06668
    -0.26808
    -0.15619
    -0.49184
    -0.63729
    -1.00651
    -1.06245
    -1.15196
    -1.07364
    -1.27503
    -1.23028
    -1.23028
    -1.44286
    -1.06245
    -1.53237
    -1.20790
    -1.18553
    -1.16315
    -1.12959
    -0.99532
    -0.86106
    -0.52541
    -0.55897
    -0.70442
    -0.15619
    -0.08906
    -0.07787
    -0.23451
    -0.22332
    -0.04431
    -0.31283
     0.06758
     0.19065
     0.29135
     0.03401
     0.05639
    -0.05550
     0.14590
    -0.17857
    -0.30164
     0.20184
     0.21303
    -0.22332
    -0.11144
    -0.16738
     0.16827
    -0.16738
    -0.35758
    -0.05550
     0.14590
    -0.02193
     0.12352
     0.25778
     0.12352
    -0.17857
    -0.22332
     0.03401
     0.30253
     0.08995
     0.41442
     0.31372
     0.25778
     0.53749
     0.40323
     0.36966
     0.23540
     0.40323
     0.23540
     0.41442
     0.45917
     0.49274
     0.14590
     0.42561
     0.73888
     0.50393
     0.33610
     0.52630
     0.40323
     0.48155
    -0.04431
     0.30253
     0.33610
     0.42561
     0.26897
     0.25778
     0.21303
     0.10114
    -0.06668
    -0.29045
    -0.01074
    -0.16738
    -0.37996
    -0.31283
    -0.20095
    -0.37996
    -0.33521
    -0.53660
    -0.21213
    -0.16738
    -0.24570
    -0.67086
    -0.51422
    -0.34639
    -0.39115
    -0.43590
    -0.05550
    -0.04431
    -0.50303
    -0.21213
    -0.07787
    -0.16738
    -0.32402
    -0.43590
    -0.06668
     0.12352
     0.03401
    -0.11144
    -0.03312
     0.10114
     0.14590
    -0.12263
    -0.33521
     0.28016
     0.12352
     0.20184
     0.07877
     0.52630
     0.24659
     0.14590
     0.24659
     0.34729
     0.54868
     0.39204
     0.40323
     0.40323
     0.58225
     0.28016
     0.62700
     0.90671
     0.69413
     0.64938
     0.60462
     0.91790
     0.71651
     0.36966
     0.54868
     0.59343
     0.70532
     0.52630
     0.44798
     0.42561
     0.19065
     0.12352
    -0.20095
    -0.07787
    -0.31283
    -0.55897
    -0.49184
    -0.93938
    -0.92819
    -1.25266
    -1.42048
    -1.35335
    -1.38692
    -1.37573
    -1.53237
    -1.68901
    -1.71138
    -1.45405
    -1.80089
    -1.36454
    -1.21909
    -1.20790
    -0.93938
    -1.10721
    -0.79393
    -0.86106
    -1.05127
    -0.84987
    -0.45828
    -0.15619
    -0.16738
    -0.37996
    -0.63729
    -0.63729
    -0.53660
    -0.10025
     0.12352
    -0.32402
    -0.39115
    -0.29045
     0.01164
     0.13471
    -0.62611
    -0.58135
    -0.49184
    -0.15619
    -0.11144
    -0.18976
    -0.25689
    -0.44709
    -0.58135
    -0.62611
    -0.31283
    -0.21213
    -0.64848
    -0.34639
    -0.06668
    -0.02193
    -0.27926
    -0.33521
    -0.16738
     0.53749
     0.60462
     0.73888
     0.47036
     0.47036
     0.44798
     0.59343
     1.14167
     0.92909
     0.81720
     1.20880
     1.20880
     0.96265
     0.87314
     0.82839
     0.67175
     1.08572
     1.14167
     0.88433
     0.59343
     0.57106
     0.68294
     0.42561
     0.90671
     1.18642
     1.00741
     0.68294
     0.85077
     0.50393
     0.42561
     0.13471
     0.32491
     0.22422
     0.71651
     0.48155
     0.23540
    -0.12263
    -0.03312
    -0.43590
    -0.29045
    -0.27926
    -0.71561
    -0.73799
    -0.37996
    -0.16738
    -0.35758
    -0.50303
    -0.49184
    -0.68205
    -0.54779
    -0.24570
    -0.55897
    -0.42471
    -0.54779
    -0.39115
    -0.20095
     0.06758
    -0.18976
    -0.16738
    -0.26808
    -0.06668
     0.08995
     0.02282
    -0.27926
     0.16827
     0.28016
     0.63819
     0.50393
     0.20184
     0.32491
     0.60462
     0.51511
     0.91790
     1.05216
     0.78364
     0.63819
     0.72769
     1.07454
     1.38781
     1.01859
     1.27593
     1.29830
     1.47732
     1.42138
     1.06335
     1.01859
     1.32068
     1.18642
     1.18642
     1.36544
     0.54868
     0.13471
    -0.08906
    -0.24570
    -1.16315
    -1.78970
    -2.04704
    -2.58408
    -3.14350
    -3.18826
    -3.12113
    -4.18403
    -4.75464
    -3.69174
    -3.12113
    -2.86379
    -3.10994
    -2.83023
    -1.95753
    -2.32675
    -2.12536
    -2.05822
    -2.12536
    -1.84564
    -0.96176
     0.05639
     0.41442
     0.04520
    -0.24570
    -0.83869
    -0.57016
    -0.01074
    -0.33521
    -0.91700
    -0.40234
     0.05639
     0.67175
     1.04097
     0.60462
     0.41442
     0.60462
     0.73888
     0.88433
     0.80601
     0.63819
     0.31372
     0.11233
     0.55987
     0.22422
    -0.33521
     0.06758
    -0.05550
    -0.18976
    -0.29045
    -0.37996
    -0.50303
    -0.51422
    -0.10025
     0.29135
     0.41442
     0.28016
     0.26897
     0.12352
     0.51511
     0.94027
     0.75007
     0.57106
     0.82839
     0.88433
     1.02978
     0.67175
     0.58225
     0.86196
     1.05216
     1.16404
     0.94027
     0.81720
     0.76126
     0.58225
     0.78364
     1.16404
     1.19761
     0.69413
     0.95146
     0.96265
     1.33187
     1.07454
     1.00741
     1.19761
     1.13048
     1.15286
     1.07454
     1.07454
     0.82839
     1.02978
     0.85077
     1.53326
     1.38781
     1.02978
     1.01859
     0.86196
     0.91790
     0.89552
     0.69413
     0.77245
     0.71651
     0.97384
     0.63819
     0.83958
     0.60462
     0.39204
     0.40323
     0.26897
     0.81720
     0.39204
     0.41442
     0.51511
     0.50393
     0.70532
     0.17946
     0.52630
     0.44798
     0.69413
     0.77245
     1.08572
     0.81720
     0.51511
     0.49274
     0.85077
     1.32068
     1.10810
     1.00741
     1.20880
     0.92909
     1.18642
     1.23117
     1.19761
     1.13048
     1.07454
     1.10810
     1.02978
     0.92909
     0.70532
     0.41442
     0.26897
     0.63819
     0.41442
    -0.01074
    -0.22332
    -0.13381
     0.12352
    -0.15619
    -0.58135
    -0.33521
    -0.48066
    -0.31283
    -0.39115
    -0.27926
    -0.51422
    -0.40234
    -0.80512
     0.08995
    -0.15619
    -0.23451
    -0.33521
    -0.34639
    -0.20095
     0.01164
    -0.17857
     0.03401
     0.08995
    -0.06668
     0.10114
     0.23540
     0.45917
     0.57106
     0.05639
    -0.20095
    -1.40930
    -2.13654
    -2.50576
    -2.49457
    -2.55052
    -1.50999
    -2.79666
    -3.72530
    -3.75887
    -4.09452
    -4.00501
    -3.94907
    -3.72530
    -3.93788
    -4.21759
    -3.98263
    -2.93092
    -2.60646
    -2.21486
    -1.78970
    -2.02466
    -1.65544
    -1.76733
    -1.62188
    -1.47643
    -0.95057
    -1.00651
    -0.96176
    -0.86106
    -0.97295
    -1.21909
    -1.21909
    -0.70442
    -0.43590
    -0.83869
    -0.68205
    -0.24570
    -0.11144
     0.04520
    -0.16738
    -0.06668
     0.10114
     0.25778
     0.52630
     0.51511
     0.52630
     0.64938
     0.68294
     1.10810
     1.25355
     1.11929
     1.25355
     1.49970
     1.10810
     1.30949
     1.20880
     1.39900
     1.57802
     1.41019
     1.45494
     1.24236
     1.57802
     1.20880
     0.92909
     0.99622
     1.11929
     1.06335
     0.81720
     0.72769
     0.96265
     0.89552
     0.71651
     0.86196
     1.07454
     0.96265
     0.64938
     0.67175
     1.04097
     0.82839
     0.58225
     0.67175
     1.19761
     1.14167
     0.96265
     0.92909
     0.81720
     0.62700
     0.36966
     0.23540
     0.77245
     0.82839
     0.90671
     0.53749
     0.57106
     0.62700
     0.45917
     0.47036
     0.73888
     1.14167
     0.73888
     0.73888
     0.81720
     0.96265
     0.86196
     0.71651
     0.88433
     0.81720
     0.75007
     0.49274
     0.38085
     0.51511
     0.49274
     0.28016
     0.38085
     0.52630
     0.11233
     0.01164
     0.29135
     0.24659
     0.31372
    -0.07787
     0.28016
     0.45917
     0.42561
     0.24659
     0.05639
     0.11233
     0.30253
     0.14590
     0.33610
     0.41442
     0.29135
     0.21303
     0.51511
     0.26897
     0.13471
     0.10114
     0.04520
     0.50393
     0.51511
     0.41442
     0.44798
     0.32491
     0.19065
     0.32491
     0.28016
     0.44798
     0.48155
     0.21303
     0.26897
     0.33610
     0.36966
     0.23540
     0.00045
     0.20184
     0.50393
     0.32491
     0.24659
     0.11233
     0.06758
    -0.02193
    -0.34639
    -0.07787
     0.00045
    -0.26808
    -0.22332
    -0.21213
    -0.83869
    -0.55897
    -0.81631
    -0.88344
    -0.70442
    -0.78274
    -0.88344
    -0.87225
    -0.32402
    -0.31283
    -0.62611
    -0.99532
    -1.20790
    -1.01770
    -0.76037
    -0.95057
    -1.11840
    -1.34217
    -1.44286
    -1.86802
    -1.91278
    -1.96872
    -2.56170
    -2.69597
    -2.58408
    -2.96449
    -3.22182
    -3.12113
    -2.96449
    -3.47916
    -3.07637
    -2.81904
    -2.44982
    -2.43863
    -2.46101
    -2.49457
    -1.50999
    -1.43167
    -0.95057
    -0.71561
    -0.77156
    -0.57016
     0.13471
     0.48155
     0.87314
     0.90671
     0.53749
     0.98503
     1.34306
     1.27593
     1.30949
     1.34306
     1.43257
     1.49970
     1.57802
     1.20880
     1.14167
     0.91790
     1.19761
     0.87314
     1.00741
     0.73888
     0.63819
     0.57106
     0.86196
     0.95146
     0.79483
     0.35848
     0.70532
     0.69413
     0.70532
     0.91790
     0.76126
     0.61581
     0.94027
     0.59343
     0.86196
     1.09691
     0.87314
     0.68294
     0.99622
     0.83958
     0.81720
     0.81720
     0.77245
     1.15286
     1.05216
     0.63819
     0.30253
     0.43680
     0.40323
     0.25778
     0.15708
     0.66056
     0.63819
    -0.12263
    -0.27926
    -0.10025
    -0.49184
    -0.35758
    -0.62611
    -0.12263
    -0.08906
     0.07877
    -0.02193
    -0.08906
    -0.21213
     0.05639
    -0.30164
     0.16827
     0.10114
    -0.10025
     0.04520
     0.36966
     0.31372
     0.26897
    -0.05550
    -0.03312
    -0.05550
     0.48155
     0.12352
     0.19065
    -0.04431
     0.02282
    -0.20095
     0.36966
     0.38085
     0.00045
     0.12352
     0.19065
     0.42561
     0.39204
     0.20184
     0.06758
     0.28016
     0.51511
     0.78364
     0.50393
     0.26897
     0.15708
     0.19065
     0.36966
     0.60462
     0.32491
    -0.05550
     0.36966
     0.02282
     0.40323
     0.19065
    -0.18976
    -0.06668
     0.05639
     0.25778
    -0.11144
    -0.22332
    -0.34639
    -0.55897
    -0.41353
    -0.02193
    -0.46947
    -0.73799
    -0.55897
    -0.55897
    -0.45828
    -0.31283
    -0.68205
    -0.68205
    -0.61492
    -0.48066
    -0.22332
    -0.71561
    -0.46947
    -0.42471
    -0.86106
    -0.15619
    -0.06668
    -0.43590
    -0.40234
    -0.16738
    -0.40234
    -0.42471
    -0.69324
    -0.70442
    -0.72680
    -0.40234
    -0.61492
    -0.72680
    -0.86106
    -0.90582
    -0.89463
    -0.67086
    -0.31283
    -0.96176
    -0.97295
    -0.84987
    -0.46947
    -0.62611
    -0.71561
    -0.92819
    -0.61492
     0.02282
    -0.11144
    -0.11144
    -0.30164
    -0.44709
    -0.20095
    -0.15619
     0.44798
     0.23540
    -0.04431
     0.16827
     0.39204
     0.33610
     0.28016
     0.03401
     0.13471
     0.31372
     0.39204
     0.44798
     0.41442
     0.21303
    -0.03312
     0.08995
     0.33610
     0.49274
     0.08995
     0.05639
     0.40323
     0.17946
     0.39204
    -0.01074
     0.28016
     0.14590
     0.40323
     0.22422
     0.30253
     0.33610
    -0.21213
    -0.25689
     0.23540
     0.15708
    -0.13381
    -0.02193
     0.04520
     0.01164
     0.02282
    -0.23451
    -0.29045
    -0.17857
    -0.04431
    -0.02193
    -0.05550
    -0.17857
    -0.20095
    -0.25689
    -0.29045
     0.10114
    -0.15619
    -0.15619
    -0.22332
    -0.11144
    -0.27926
    -0.25689
    -0.31283
    -0.53660
    -0.27926
    -0.20095
    -0.23451
    -0.25689
    -0.35758
    -0.53660
    -0.58135
     0.03401
    -0.20095
    -0.32402
    -0.26808
    -0.14500
    -0.05550
    -0.30164
    -0.18976
     0.02282
    -0.07787
     0.07877
     0.23540
    -0.01074
     0.02282
    -0.01074
    -0.49184
     0.30253
     0.36966
     0.11233
    -0.06668
    -0.06668
     0.24659
     0.23540
     0.12352
     0.05639
     0.13471
     0.22422
     0.01164
     0.20184
     0.23540
     0.14590
    -0.13381
     0.23540
     0.22422
     0.08995
    -0.07787
    -0.25689
    -0.20095
    -0.24570
    -0.49184
    -0.39115
    -0.52541
    -0.27926
    -0.44709
    -0.54779
    -0.64848
    -0.80512
    -0.96176
    -1.00651
    -0.60373
    -0.87225
    -0.92819
    -0.89463
    -0.98414
    -0.88344
    -0.87225
    -0.90582
    -0.89463
    -0.60373
    -0.58135
    -0.61492
    -0.60373
    -0.90582
    -0.78274
    -0.84987
    -0.36877
    -0.43590
    -0.51422
    -0.41353
    -0.25689
    -0.58135
    -0.36877
    -0.45828
    -0.62611
    -0.57016
    -0.37996
    -0.54779
    -0.10025
    -0.59254
    -0.43590
    -0.46947
    -0.06668
    -0.02193
     0.02282
     0.07877
    -0.30164
    -0.15619
     0.04520
    -0.21213
    -0.16738
    -0.17857
    -0.10025
     0.23540
     0.00045
    -0.12263
    -0.08906
    -0.53660
    -0.50303
    -0.01074
    -0.06668
    -0.20095
    -0.07787
    -0.03312
     0.03401
    -0.07787
     0.08995
     0.21303
     0.41442
     0.62700
     0.44798
     0.82839
     0.76126
     0.77245
     0.62700
     1.19761
     1.08572
     0.99622
     1.06335
     1.32068
     1.13048
     1.02978
     1.11929
     1.36544
     1.38781
     0.92909
     0.94027
     0.96265
     0.96265
     1.02978
     0.49274
     0.92909
     0.85077
     0.23540
     0.33610
     0.19065
     0.14590
    -0.13381
     0.07877
     0.08995
     0.05639
    -0.05550
    -0.51422
    -0.54779
    -0.14500
    -0.07787
    -0.26808
    -0.31283
    -0.03312
    -0.02193
     0.02282
     0.36966
     0.52630
     0.23540
     0.26897
     0.44798
     0.70532
     0.72769
     0.77245
     0.98503
     1.01859
     0.96265
     1.04097
     1.08572
     1.19761
     1.32068
     0.94027
     0.81720
     0.90671
     1.00741
     0.88433
     0.87314
     1.15286
     0.85077
     0.81720
     0.71651
     0.71651
     0.52630
     0.36966
     0.32491
     0.41442
     0.50393
     0.01164
     0.19065
     0.10114
     0.11233
    -0.23451
    -0.11144
    -0.04431
     0.10114
     0.33610
    -0.21213
    -0.08906
     0.01164
     0.15708
     0.11233
     0.31372
     0.79483
     0.33610
     0.24659
     0.19065
    -0.02193
    -0.16738
    -0.97295
    -1.40930
    -1.43167
    -2.12536
    -2.18130
    -1.94634
    -2.34912
    -2.29318
    -2.42744
    -2.31556
    -1.38692
     0.03401
    -0.35758
    -0.91700
    -2.43863
    -4.06095
    -3.60223
    -2.70715
    -0.87225
    -0.49184
    -1.09602
    -1.72257
    -2.34912
    -2.49457
    -2.52814
    -2.31556
    -2.23724
    -2.68478
    -2.74072
    -1.93515
    -1.67782
    -0.92819
    -0.77156
    -0.23451
     0.07877
     0.51511
     0.51511
     0.29135
     0.60462
     0.69413
     0.97384
     0.58225
     1.28712
     0.91790
     0.30253
     0.52630
     0.72769
     0.90671
     0.41442
     0.39204
     0.59343
     0.68294
     0.63819
     0.57106
     0.53749
     0.64938
     0.72769
     0.44798
     0.51511
     0.59343
     0.40323
     0.86196
     1.04097
     0.83958
     0.79483
     0.78364
     1.20880
     1.24236
     1.52207
     1.23117
     1.23117
     1.19761
     1.38781
     1.17523
     1.47732
     1.45494
     1.16404
     1.10810
     1.73465
     1.45494
     1.28712
     1.23117
     0.90671
     1.09691
     1.11929
     1.23117
     1.10810
     0.78364
     0.82839
     1.15286
     0.91790
     1.10810
     1.02978
     0.51511
     0.54868
     0.79483
     1.05216
     0.95146
     0.60462
     0.73888
     1.13048
     1.48851
     1.30949
     0.94027
     0.68294
     0.63819
     0.12352
     0.80601
     0.38085
     0.38085
     0.35848
     0.20184
     0.67175
     0.69413
     0.06758
    -0.14500
     0.02282
     0.17946
     0.15708
     0.25778
     0.32491
     0.99622
     0.61581
     0.94027
     0.85077
     1.00741
     0.79483
     0.98503
     1.01859
     1.00741
     0.86196
     0.72769
     0.85077
     0.95146
     0.96265
     0.26897
     0.45917
     0.38085
     0.15708
     0.19065
     0.36966
     0.19065
     0.05639
     0.22422
     0.23540
     0.10114
    -0.27926
    -0.49184
    -0.20095
     0.08995
    -0.20095
    -0.26808
    -0.20095
    -0.59254
    -0.48066
    -0.45828
    -0.06668
    -0.61492
    -0.51422
    -0.25689
    -0.15619
    -0.03312
    -0.01074
    -0.50303
    -0.16738
    -0.15619
     0.20184
    -0.11144
    -0.08906
    -0.26808
    -0.31283
    -0.01074
     0.07877
    -0.34639
    -1.04008
    -2.10298
    -2.12536
    -1.40930
    -1.62188
    -1.57712
    -1.26385
    -2.29318
    -2.44982
    -2.48339
    -3.44559
    -4.40779
    -4.37423
    -3.61342
    -2.40507
    -2.22605
    -2.97568
    -2.76310
    -3.04281
    -3.19944
    -3.04281
    -2.48339
    -1.94634
    -1.66663
    -1.34217
    -0.70442
    -0.73799
    -0.62611
    -0.39115
    -0.30164
    -0.07787
     0.57106
     0.81720
    -0.23451
     0.07877
     0.97384
     1.13048
     0.95146
     0.67175
     0.53749
     0.45917
     0.86196
     0.63819
     0.50393
     0.44798
     0.58225
     0.50393
     0.95146
     0.71651
     0.40323
     0.42561
     0.73888
     0.86196
     0.69413
     0.54868
     0.48155
     0.58225
     1.02978
     1.00741
     1.10810
     0.89552
     1.16404
     0.90671
     1.36544
     1.63396
     1.44375
     1.01859
     1.39900
     1.64515
     1.75703
     1.48851
     1.27593
     1.35425
     1.52207
     1.75703
     1.34306
     1.35425
     1.18642
     0.80601
     1.18642
     1.53326
     1.29830
     0.82839
     0.87314
     1.05216
     1.06335
     0.78364
     0.83958
     0.79483
     0.82839
     0.90671
     1.13048
     1.10810
     0.75007
     0.31372
    -0.08906
     0.68294
     0.89552
     0.40323
     0.58225
     0.33610
     0.61581
     0.63819
     0.60462
     0.60462
     0.39204
     0.57106
     0.32491
     0.68294
     0.68294
     0.68294
     0.57106
     0.92909
     1.11929
     0.68294
     0.83958
     0.66056
     0.50393
     0.44798
     0.43680
     0.45917
     0.41442
     0.39204
     0.54868
     0.39204
     0.23540
     0.03401
    -0.11144
     0.33610
    -0.02193
    -0.15619
    -0.03312
    -0.14500
    -0.05550
    -0.01074
    -0.26808
    -0.23451
    -0.08906
    -0.14500
    -0.04431
     0.00045
    -0.23451
    -0.18976
    -0.42471
    -0.45828
     0.05639
    -0.25689
    -0.63729
    -0.72680
    -1.06245
    -0.81631
    -0.68205
    -0.81631
    -1.04008
    -1.16315
    -1.31979
    -1.30860
    -1.26385
    -0.98414
    -1.37573
    -1.25266
    -0.71561
    -0.73799
    -0.84987
    -0.92819
    -0.92819
    -0.86106
    -0.68205
    -0.74918
    -0.68205
    -0.83869
    -0.70442
    -0.68205
    -0.35758
    -0.61492
    -0.83869
    -1.10721
    -0.78274
    -0.63729
    -1.19672
    -1.56593
    -1.62188
    -1.39811
    -1.29741
    -1.43167
    -1.46524
    -1.47643
    -1.34217
    -1.56593
    -1.44286
    -1.50999
    -1.65544
    -1.42048
    -1.23028
    -0.48066
    -0.76037
    -0.31283
    -0.44709
    -0.35758
    -0.22332
    -0.04431
     0.17946
     0.35848
     0.16827
     0.44798
     0.24659
     0.29135
     0.07877
     0.23540
     0.26897
     0.80601
     0.38085
     0.06758
     0.41442
     0.48155
     0.62700
     0.51511
     0.32491
     0.85077
     1.01859
     1.26474
     0.73888
     1.10810
     0.89552
     0.94027
     0.80601
     1.29830
     1.30949
     1.13048
     1.06335
     1.07454
     1.27593
     1.16404
     0.88433
     0.47036
     0.30253
     0.36966
     0.29135
     0.35848
     0.20184
    -0.11144
    -0.58135
    -0.29045
     0.25778
    -0.21213
    -0.15619
    -0.18976
    -0.23451
    -0.21213
    -0.17857
     0.01164
     0.51511
     0.50393
     0.16827
     0.33610
     0.68294
     0.85077
     0.64938
     0.63819
     0.91790
     0.76126
     0.63819
     0.90671
     0.75007
     0.53749
     0.59343
     0.51511
     0.86196
     0.87314
     0.42561
     0.40323
     0.66056
     0.51511
     0.69413
     0.42561
     0.79483
     0.63819
     0.42561
     0.53749
     0.63819
     0.48155
     0.42561
     0.47036
     0.53749
     0.47036
     0.49274
     0.25778
     0.19065
     0.28016
     0.15708
     0.30253
     0.42561
     0.29135
     0.01164
     0.06758
     0.14590
     0.38085
    -0.03312
     0.04520
    -0.02193
     0.26897
     0.28016
     0.33610
     0.10114
     0.14590
    -0.03312
    -0.03312
    -0.05550
     0.14590
     0.05639
    -0.12263
    -0.24570
    -0.20095
    -0.02193
    -0.11144
    -0.25689
    -0.34639
    -0.13381
    -0.14500
    -0.58135
    -0.27926
    -0.22332
    -0.31283
    -0.23451
     0.07877
    -0.08906
    -0.27926
    -0.05550
    -0.13381
     0.05639
    -0.20095
    -0.22332
    -0.03312
     0.04520
    -0.01074
    -0.27926
    -0.08906
     0.04520
     0.11233
    -0.33521
     0.01164
    -0.04431
    -0.68205
     0.02282
    -0.26808
    -0.08906
    -0.26808
    -0.30164
    -0.45828
    -0.24570
    -0.21213
    -0.43590
    -0.71561
    -0.83869
    -0.69324
    -0.87225
    -0.55897
    -0.54779
    -0.76037
    -0.73799
    -0.23451
    -0.20095
    -0.49184
    -0.82750
    -0.69324
    -0.40234
    -0.24570
    -0.05550
    -0.17857
    -0.42471
    -0.05550
    -0.08906
     0.28016
     0.23540
    -0.12263
    -0.29045
     0.23540
     0.83958
     0.08995
    -0.03312
    -0.04431
     0.17946
     0.76126
     0.62700
     0.32491
     0.31372
     0.30253
     0.44798
     0.44798
     0.72769
     0.42561
     0.49274
     0.52630
     0.58225
     0.68294
     0.72769
     0.85077
     0.79483
     0.81720
     0.88433
     0.99622
     0.95146
     1.02978
     0.87314
     0.77245
     0.95146
     0.97384
     0.79483
     0.98503
     0.78364
     0.59343
     0.40323
     0.39204
     0.34729
     0.49274
     0.63819
     0.25778
     0.19065
     0.32491
     0.36966
     0.07877
     0.54868
     0.42561
    -0.06668
     0.16827
     0.28016
     0.69413
     0.70532
     0.14590
     0.19065
     0.35848
     0.86196
     0.75007
     0.44798
     0.22422
     0.45917
     0.39204
     0.59343
     0.78364
     0.55987
     0.08995
     0.61581
     0.75007
     0.98503
     0.07877
     0.34729
     0.07877
     0.61581
     0.52630
     0.43680
     0.34729
    -0.10025
     0.20184
     0.30253
     0.89552
     0.48155
    -0.05550
     0.22422
     0.54868
     0.53749
     0.40323
     0.47036
     0.04520
     0.33610
     0.38085
     0.58225
     0.61581
     0.12352
     0.30253
    -0.03312
     0.28016
     0.41442
     0.14590
     0.01164
     0.23540
     0.16827
     0.23540
     0.29135
     0.17946
     0.16827
     0.26897
     0.13471
     0.16827
     0.01164
    -0.18976
    -0.23451
     0.00045
     0.22422
    -0.03312
    -0.29045
    -0.32402
    -0.07787
    -0.26808
    -0.52541
    -0.20095
    -0.16738
    -0.25689
    -0.32402
    -0.52541
    -0.39115
    -0.51422
    -0.40234
    -0.44709
    -0.55897
    -1.04008
    -1.50999
    -1.15196
    -1.06245
    -0.82750
    -1.61069
    -1.59950
    -1.89040
    -1.70019
    -1.39811
    -1.64425
    -1.68901
    -1.65544
    -1.75614
    -2.00228
    -1.25266
    -1.34217
    -1.68901
    -1.49880
    -1.19672
    -0.96176
    -1.05127
    -1.26385
    -0.95057
    -0.78274
    -0.60373
    -0.82750
    -0.76037
    -0.80512
    -0.63729
    -0.61492
     0.15708
     0.54868
     0.15708
     0.05639
     0.19065
     0.33610
     0.29135
     0.42561
     0.45917
     0.45917
     0.64938
     0.62700
     0.92909
     0.70532
     0.59343
     0.17946
     0.62700
     1.11929
     0.73888
     0.42561
     0.42561
     0.41442
     0.63819
     0.68294
     0.88433
     0.79483
     0.67175
     0.55987
     0.52630
     0.54868
     0.55987
     0.44798
     0.42561
     0.57106
     0.72769
     0.44798
     0.53749
     0.59343
     0.62700
     0.42561
     0.48155
     0.47036
     0.69413
     0.94027
     0.77245
     1.09691
     1.02978
     1.48851
     1.19761
     1.44375
     0.79483
     0.78364
     1.00741
     1.20880
     1.62277
     1.55564
     1.27593
     1.18642
     1.47732
     1.90248
     2.10387
     1.83535
     1.63396
     1.56683
     1.46613
     2.13744
     2.67448
     2.36121
     2.03674
     2.07031
     2.27170
     2.33883
     1.90248
     1.80178
     1.83535
     1.53326
     1.43257
     1.18642
     1.00741
     0.67175
     0.30253
     0.35848
     0.90671
     0.33610
    -0.13381
    -0.34639
    -0.69324
    -0.40234
    -0.37996
    -0.32402
    -0.08906
    -0.39115
    -0.32402
    -0.05550
    -0.03312
    -0.05550
     0.03401
    -0.24570
     0.33610
     0.36966
     0.33610
     0.42561
     0.41442
     0.25778
     0.42561
     0.47036
     0.19065
     0.14590
     0.26897
     0.11233
    -0.04431
    -0.20095
    -0.43590
    -0.29045
     0.08995
     0.02282
    -0.36877
    -0.44709
    -0.22332
    -0.29045
    -0.11144
     0.00045
    -0.24570
     0.16827
     0.42561
     0.79483
     0.75007
     0.99622
     0.86196
     0.72769
     1.20880
     1.90248
     1.53326
     1.52207
     2.37239
     0.90671
    -0.49184
    -2.11417
    -1.67782
    -1.25266
    -0.90582
    -1.30860
    -2.00228
    -3.03162
    -3.42321
    -4.02739
    -5.56020
    -5.75041
    -5.71684
    -4.74345
    -4.20640
    -3.89313
    -3.71411
    -3.68055
    -3.47916
    -3.07637
    -2.56170
    -2.10298
    -1.62188
    -0.86106
    -0.70442
    -0.52541
    -0.31283
     0.32491
     0.33610
     0.42561
     0.99622
     1.16404
     1.04097
     1.08572
     1.13048
     1.67871
     1.65633
     1.15286
     0.79483
     1.24236
     1.84654
     1.47732
     1.20880
     1.19761
     1.47732
     1.16404
     1.27593
     1.34306
     0.98503
     0.78364
     0.85077
     0.72769
     0.80601
     0.96265
     0.67175
     0.77245
     0.85077
     0.97384
     0.70532
     0.91790
     1.02978
     1.06335
     1.21999
     1.42138
     1.45494
     1.18642
     1.09691
     1.21999
     1.47732
     1.46613
     1.29830
     1.37662
     1.38781
     1.34306
     1.13048
     1.20880
     1.55564
     1.33187
     0.91790
     1.27593
     1.18642
     1.02978
     0.99622
     1.07454
     1.29830
     1.13048
     1.29830
     0.98503
     1.11929
     1.05216
     1.19761
     0.73888
     1.14167
     1.19761
     1.01859
     1.10810
     1.05216
     1.05216
     1.14167
     1.32068
     1.27593
     1.43257
     1.21999
     1.27593
     1.20880
     1.56683
     1.47732
     1.44375
     1.51088
     1.99199
     1.68990
     1.83535
     1.93605
     1.75703
     1.82416
     1.86891
     2.00318
     2.21576
     2.60735
     2.32764
     2.15981
     1.88010
     2.02555
     2.19338
     1.83535
     1.85773
     1.71228
     1.04097
     1.00741
     0.83958
     0.10114
    -0.43590
    -0.46947
    -0.30164
    -0.37996
    -0.93938
    -1.37573
    -2.08060
    -1.95753
    -1.89040
    -2.38269
    -2.44982
    -2.55052
    -2.65121
    -2.01347
    -1.28622
    -1.23028
    -1.96872
    -1.95753
    -2.15892
    -1.80089
    -1.07364
    -1.00651
    -1.17434
    -0.95057
    -0.96176
    -0.64848
     0.05639
     0.00045
    -0.64848
    -0.72680
    -0.67086
    -0.48066
    -0.91700
    -0.68205
    -0.26808
    -0.78274
    -1.39811
    -1.42048
    -2.31556
    -2.34912
    -2.11417
    -2.27080
    -2.53933
    -2.30437
    -2.80785
    -3.46797
    -2.67359
    -2.24843
    -2.23724
    -2.10298
    -1.97991
    -1.45405
    -1.27503
    -0.91700
    -0.73799
    -0.25689
     0.17946
     0.25778
     0.16827
     0.76126
     1.01859
     1.25355
     1.55564
     1.09691
     1.28712
     1.01859
     0.77245
     1.23117
     1.35425
     1.24236
     0.97384
     0.89552
     1.39900
     1.61158
     1.06335
     1.48851
     1.26474
     1.01859
     1.32068
     1.20880
     1.23117
     0.83958
     0.66056
     1.01859
     1.70109
     1.84654
     1.39900
     1.35425
     1.06335
     1.07454
     1.28712
     1.46613
     1.37662
     1.09691
     0.95146
     1.39900
     1.71228
     1.42138
     1.10810
     0.94027
     0.99622
     1.10810
     1.06335
     0.55987
     0.69413
     0.57106
     0.90671
     0.70532
     1.02978
     0.82839
     0.60462
     0.68294
     0.81720
     1.21999
     0.83958
     0.73888
     0.99622
     0.95146
     1.42138
     1.26474
     1.32068
     1.05216
     0.95146
     0.82839
     1.32068
     0.95146
     0.81720
     0.75007
     1.05216
     0.91790
     0.55987
     0.51511
     0.68294
     0.63819
     0.86196
     0.43680
     0.43680
     0.41442
     0.40323
     0.29135
     0.62700
     0.80601
     0.22422
     0.72769
     0.71651
     0.76126
     0.50393
     0.38085
     0.52630
     0.63819
     0.91790
     0.66056
     0.54868
     0.40323
     0.78364
     0.61581
     0.78364
     0.72769
     0.22422
     0.10114
     0.42561
     0.35848
     0.42561
     0.11233
    -0.17857
     0.13471
     0.22422
     0.14590
    -0.33521
    -0.21213
    -0.59254
    -0.62611
    -0.69324
    -0.34639
    -0.69324
    -0.93938
    -1.02889
    -0.74918
    -0.76037
    -0.90582
    -1.24147
    -1.06245
    -0.87225
    -0.41353
    -0.78274
    -0.84987
    -0.68205
    -0.72680
    -0.44709
    -0.01074
     0.32491
    -0.24570
    -0.41353
     0.04520
     0.26897
     0.06758
    -0.22332
    -0.35758
    -0.30164
     0.08995
     0.03401
     0.03401
    -0.43590
    -0.15619
    -0.96176
    -0.32402
    -0.27926
    -0.53660
    -1.10721
    -0.86106
    -0.78274
    -0.95057
    -1.09602
    -1.08483
    -1.48761
    -1.70019
    -1.34217
    -1.39811
    -1.29741
    -1.25266
    -1.40930
    -1.11840
    -1.02889
    -1.30860
    -1.18553
    -0.70442
    -0.26808
    -0.26808
    -0.22332
    -0.02193
     0.23540
     0.43680
     0.68294
     0.41442
     0.40323
     0.55987
     0.48155
     0.69413
     1.08572
     0.79483
     0.50393
     0.66056
     0.66056
     0.98503
     0.83958
     0.28016
     0.45917
     0.68294
     1.07454
     1.08572
     0.62700
     0.42561
     0.48155
     0.43680
     0.78364
     0.85077
     0.40323
    -0.01074
     0.03401
     0.63819
     0.44798
     0.22422
     0.07877
    -0.02193
    -0.27926
     0.03401
    -0.21213
    -0.30164
    -0.64848
    -0.53660
     0.05639
     0.40323
     0.01164
    -0.22332
    -0.22332
    -0.24570
     0.03401
    -0.04431
    -0.12263
     0.24659
     0.22422
     0.40323
     0.31372
     0.40323
     0.31372
     0.12352
     0.04520
     0.68294
     0.21303
     0.28016
     0.26897
     0.33610
     0.33610
     0.41442
     0.28016
     0.62700
     0.44798
     0.47036
     0.26897
     0.43680
     0.33610
     0.20184
     0.14590
     0.70532
     0.68294
     0.35848
     0.45917
     0.33610
     0.59343
     0.38085
     0.50393
     0.15708
     0.38085
     0.50393
     0.45917
     0.49274
     0.20184
     0.26897
     0.17946
     0.73888
     0.53749
     0.13471
     0.03401
     0.21303
     0.31372
     0.42561
     0.21303
     0.00045
    -0.05550
     0.23540
     0.75007
     0.96265
     0.14590
    -0.17857
    -0.23451
     0.22422
     0.63819
     0.36966
     0.16827
     0.12352
     0.35848
     0.40323
     0.21303
     0.04520
     0.05639
    -0.23451
     0.01164
     0.05639
     0.12352
    -0.05550
    -0.48066
    -0.41353
     0.04520
     0.22422
    -0.07787
    -0.21213
    -0.32402
    -0.37996
    -0.59254
    -0.29045
    -0.29045
    -0.43590
    -0.18976
    -0.51422
    -0.34639
    -0.24570
    -0.39115
    -0.74918
    -0.08906
    -0.17857
    -0.30164
    -0.36877
    -0.51422
    -0.51422
    -0.46947
    -0.36877
     0.03401
    -0.03312
    -0.07787
    -0.60373
    -0.08906
    -0.65967
    -0.60373
    -0.81631
    -0.43590
    -0.27926
    -0.46947
    -0.87225
    -0.89463
    -0.77156
    -0.83869
    -1.00651
    -1.12959
    -1.18553
    -1.01770
    -0.82750
    -0.65967
    -0.84987
    -0.82750
    -0.86106
    -0.68205
    -0.15619
    -0.15619
    -0.36877
    -0.04431
     0.11233
     0.47036
     0.49274
     0.57106
     0.73888
     0.60462
     0.66056
     0.75007
     0.97384
     0.78364
     0.67175
     0.49274
     0.79483
     0.58225
     0.43680
     0.07877
     0.10114
    -0.02193
     0.03401
     0.15708
     0.08995
    -0.15619
    -0.10025
    -0.35758
    -0.18976
    -0.20095
    -0.20095
    -0.77156
    -0.07787
     0.06758
     0.04520
     0.13471
     0.05639
    -0.29045
    -0.52541
    -0.16738
     0.12352
    -0.06668
    -0.01074
    -0.18976
    -0.26808
    -0.07787
     0.23540
    -0.15619
    -0.17857
     0.04520
    -0.12263
     0.06758
     0.20184
     0.05639
    -0.06668
    -0.11144
     0.38085
     0.42561
     0.32491
     0.43680
     0.25778
     0.28016
     0.30253
     0.36966
     0.19065
     0.64938
     0.36966
     0.47036
     0.59343
     0.80601
     0.80601
     0.41442
     0.19065
     0.29135
     0.66056
     0.68294
     0.29135
     0.44798
     0.51511
     0.49274
     0.49274
     0.80601
     0.45917
     0.43680
     0.53749
     0.42561
     0.51511
     0.31372
     0.26897
     0.67175
     0.42561
     0.79483
     0.50393
     0.59343
     0.80601
     0.76126
     0.32491
     0.41442
     0.72769
     0.78364
     0.76126
     0.81720
     0.77245
     0.67175
     0.87314
     0.87314
     0.98503
     0.83958
     0.61581
     0.22422
     0.36966
     0.45917
     0.21303
    -0.33521
    -0.44709
    -0.52541
    -0.10025
    -0.23451
    -0.65967
    -1.15196
    -1.47643
    -1.17434
    -0.58135
    -0.48066
    -0.68205
    -0.93938
    -0.78274
    -0.61492
    -0.12263
    -0.01074
     0.17946
     0.24659
    -0.04431
     0.63819
     0.82839
     0.42561
    -0.14500
    -0.05550
     0.21303
     0.31372
     0.31372
     0.11233
    -0.10025
    -0.41353
    -0.84987
    -1.11840
    -1.56593
    -1.05127
    -1.73376
    -1.64425
    -1.64425
    -1.82327
    -1.90159
    -2.52814
    -2.79666
    -3.47916
    -3.36727
    -2.55052
    -1.91278
    -1.97991
    -1.87921
    -1.82327
    -1.45405
    -0.52541
    -0.62611
    -1.07364
    -1.35335
    -1.00651
    -0.51422
    -0.34639
     0.82839
     1.34306
     0.94027
     0.52630
     0.20184
     0.55987
     0.95146
     0.50393
     0.48155
     1.43257
     1.08572
     1.07454
     1.45494
     1.43257
     1.54445
     1.60039
     2.05912
     2.22694
     1.86891
     0.80601
     0.91790
     1.26474
     0.95146
     0.73888
     0.54868
     0.31372
     0.05639
    -0.11144
     0.13471
    -0.07787
    -0.53660
    -0.81631
    -1.09602
    -1.31979
    -0.84987
    -0.27926
    -0.80512
    -0.83869
    -0.60373
    -0.42471
    -0.12263
     0.14590
     0.01164
    -0.45828
    -0.02193
     0.23540
     0.61581
     0.41442
     0.31372
     0.48155
     0.83958
     1.29830
     1.26474
     0.99622
     0.82839
     0.85077
     1.11929
     1.19761
     1.51088
     1.20880
     1.09691
     1.33187
     1.79060
     1.47732
     1.15286
     0.78364
     1.07454
     1.33187
     1.28712
     0.90671
     0.87314
     0.62700
     0.77245
     0.66056
     1.13048
     0.83958
     0.40323
     0.33610
     0.57106
     0.55987
     0.45917
     0.24659
     0.51511
     0.55987
     0.97384
     0.62700
     0.50393
     0.68294
     0.67175
     0.45917
     0.80601
     0.48155
     0.39204
     0.32491
     0.19065
    -0.08906
     0.07877
    -0.04431
    -0.41353
    -0.35758
    -0.07787
    -0.60373
    -0.89463
    -0.99532
    -1.00651
    -0.96176
    -0.70442
    -0.73799
    -1.15196
    -0.73799
    -0.43590
    -0.26808
    -0.31283
    -0.68205
    -0.57016
    -0.03312
     0.07877
     0.04520
     0.21303
     0.15708
     0.21303
     0.39204
     0.55987
     1.23117
     1.20880
     1.01859
     1.04097
     1.09691
     1.18642
     1.21999
     1.30949
     1.67871
     1.57802
     1.98080
     1.99199
     1.37662
    -0.52541
    -1.40930
    -1.90159
    -1.58831
    -1.27503
    -1.90159
    -1.96872
    -2.01347
    -2.72953
    -4.09452
    -4.50849
    -4.66513
    -4.56443
    -4.53087
    -3.90432
    -3.32252
    -3.12113
    -2.78547
    -2.43863
    -1.38692
    -1.48761
    -2.03585
    -1.94634
    -1.39811
    -0.51422
     0.07877
     0.31372
     0.86196
     1.16404
     1.29830
     1.38781
     1.77941
     2.40596
     2.57379
     2.33883
     3.01013
     2.96538
     2.69686
     2.80874
     3.11083
     2.81993
     3.33460
     3.06608
     2.31645
     2.07031
     1.42138
     1.28712
     0.76126
     0.55987
     0.33610
    -0.13381
    -0.16738
     0.36966
    -0.07787
    -0.57016
    -0.44709
    -0.61492
    -0.71561
    -0.55897
    -0.54779
    -0.49184
     0.25778
     0.60462
     0.59343
     0.43680
     0.19065
     0.23540
     0.34729
     1.21999
     1.34306
     0.73888
     0.81720
     0.97384
     0.99622
     1.02978
     0.60462
     0.48155
     0.67175
     0.64938
     0.59343
     0.63819
     0.39204
    -0.12263
    -0.23451
     0.29135
     0.42561
     0.08995
    -0.27926
    -0.15619
    -0.06668
     0.00045
    -0.17857
    -0.32402
    -0.21213
    -0.25689
    -0.20095
    -0.15619
    -0.05550
    -0.32402
    -0.48066
    -0.32402
     0.20184
     0.21303
     0.28016
    -0.02193
     0.00045
     0.16827
     0.30253
     0.23540
     0.35848
     0.36966
     0.42561
     0.61581
     0.82839
     0.70532
     0.82839
     0.55987
     0.77245
     0.80601
     0.30253
     0.71651
     0.57106
     0.70532
     0.66056
     0.71651
     0.58225
     0.47036
     0.57106
     0.57106
     0.58225
     0.39204
    -0.14500
    -0.21213
     0.06758
    -0.01074
    -1.02889
    -1.23028
    -0.90582
    -0.86106
    -0.78274
    -1.29741
    -1.73376
    -1.82327
    -1.90159
    -1.54356
    -1.12959
    -1.30860
    -1.35335
    -1.81208
    -1.05127
    -0.30164
    -0.32402
    -0.80512
    -0.39115
    -0.05550
     0.34729
     0.58225
     0.78364
     0.97384
     0.57106
     0.81720
     0.78364
     0.86196
     0.83958
     0.90671
     1.07454
     1.14167
     0.87314
     0.78364
     0.55987
     0.63819
     0.71651
     1.01859
     0.83958
     1.14167
     1.09691
     0.94027
     0.35848
     0.52630
     0.16827
     0.10114
     0.03401
     0.41442
     0.58225
     0.43680
     0.13471
    -0.05550
    -0.64848
    -0.76037
    -1.01770
    -0.50303
    -0.53660
    -0.41353
    -0.33521
    -0.41353
    -0.73799
    -0.74918
    -0.41353
     0.03401
     0.48155
     0.32491
     0.50393
     0.32491
     0.53749
     0.19065
    -0.17857
     0.15708
     0.60462
     0.81720
     1.19761
     0.42561
     0.20184
    -0.05550
    -0.41353
    -0.36877
    -0.14500
    -0.63729
    -0.73799
    -0.48066
    -0.40234
    -1.00651
    -0.93938
    -0.88344
    -0.72680
    -0.74918
    -0.81631
    -0.81631
    -0.59254
    -0.60373
    -0.07787
    -0.05550
     0.33610
     0.24659
     0.11233
     0.16827
    -0.04431
     0.26897
     0.25778
     0.55987
     0.54868
     0.59343
     0.20184
     0.43680
     0.34729
     0.22422
     0.12352
    -0.08906
     0.16827
     0.45917
     0.20184
    -0.02193
     0.08995
     0.02282
     0.00045
    -0.12263
     0.34729
     0.35848
     0.13471
    -0.14500
     0.13471
     0.11233
     0.11233
    -0.14500
     0.13471
     0.20184
     0.04520
     0.11233
     0.30253
     0.08995
    -0.16738
    -0.10025
     0.03401
     0.08995
     0.00045
     0.07877
    -0.06668
    -0.08906
    -0.04431
     0.23540
     0.10114
     0.07877
     0.15708
     0.04520
     0.28016
     0.33610
     0.36966
     0.23540
     0.13471
     0.57106
     0.43680
     0.66056
     0.48155
     0.13471
     0.50393
     0.53749
     0.35848
     0.48155
     0.42561
     0.33610
     0.26897
     0.38085
     0.30253
    -0.01074
    -0.24570
    -0.06668
    -0.11144
     0.06758
    -0.26808
    -0.23451
    -0.14500
    -0.26808
    -0.72680
     0.14590
     0.10114
    -0.49184
    -0.11144
    -0.23451
     0.06758
     0.03401
    -0.15619
     0.20184
     0.31372
     0.41442
     0.39204
     0.04520
     0.49274
     0.36966
     0.24659
     0.02282
     0.08995
    -0.11144
    -0.17857
    -0.12263
    -0.27926
    -0.21213
    -0.50303
    -0.54779
     0.11233
    -0.35758
    -0.62611
    -0.93938
    -1.05127
    -0.33521
    -0.01074
    -0.14500
     0.04520
    -0.21213
    -0.25689
     0.13471
     0.16827
    -0.01074
    -0.02193
    -0.05550
     0.35848
     0.71651
     0.50393
    -0.21213
    -0.42471
    -0.52541
    -0.39115
    -0.40234
    -0.10025
    -0.45828
    -0.65967
    -0.73799
    -0.49184
    -0.45828
    -0.49184
    -0.49184
    -0.44709
    -0.29045
     0.07877
    -0.01074
    -0.41353
    -0.41353
    -0.21213
    -0.01074
    -0.05550
    -0.15619
    -0.04431
     0.22422
     0.19065
     0.22422
     0.01164
    -0.17857
    -0.11144
    -0.05550
     0.17946
     0.21303
    -0.08906
     0.04520
     0.16827
     0.16827
     0.42561
     0.59343
     0.16827
    -0.10025
     0.04520
    -0.04431
     0.19065
    -0.36877
    -0.43590
    -0.11144
     0.10114
     0.06758
    -0.11144
    -0.17857
    -0.06668
    -0.02193
    -0.16738
     0.11233
    -0.18976
    -0.23451
    -0.14500
     0.36966
     0.36966
    -0.24570
    -0.18976
     0.29135
     0.36966
     0.29135
     0.03401
     0.05639
     0.08995
     0.24659
     0.11233
     0.58225
     0.44798
     0.20184
     0.26897
     0.59343
     0.73888
     0.36966
     0.19065
     0.42561
     0.61581
     0.79483
     0.70532
     0.45917
     0.54868
     0.50393
     0.63819
     0.81720
     0.79483
     0.53749
     0.61581
     0.63819
     0.78364
     0.76126
     0.40323
     0.24659
     0.33610
     0.72769
     0.80601
     0.30253
    -0.08906
    -0.04431
    -0.30164
     0.03401
     0.00045
    -0.12263
    -0.69324
    -0.73799
    -0.65967
    -0.78274
    -0.51422
    -0.60373
    -0.78274
    -0.62611
    -0.61492
    -0.68205
    -0.93938
    -0.68205
    -0.77156
    -0.57016
    -0.07787
    -0.29045
    -0.61492
    -0.33521
    -0.33521
    -0.01074
    -0.04431
    -0.34639
    -0.51422
    -0.12263
     0.06758
     0.03401
    -0.29045
    -0.34639
    -0.40234
    -0.45828
     0.02282
    -0.01074
    -0.49184
    -0.62611
    -0.48066
    -0.40234
    -0.50303
    -0.80512
    -1.11840
    -0.69324
    -0.45828
    -0.42471
    -1.16315
    -0.98414
    -0.64848
    -0.72680
    -0.49184
    -0.15619
    -0.59254
    -0.89463
    -0.27926
     0.19065
     0.35848
    -0.72680
    -0.88344
    -0.37996
    -0.37996
    -0.08906
    -0.54779
    -1.21909
    -0.93938
    -1.28622
    -1.28622
    -0.40234
    -0.60373
    -1.16315
    -0.87225
    -0.49184
    -0.10025
    -0.44709
    -0.27926
     0.21303
     0.45917
     0.94027
     1.13048
     1.53326
     1.58920
     1.20880
     1.04097
     1.48851
     1.58920
     1.44375
     1.42138
     1.23117
     1.56683
     1.28712
     1.07454
     1.11929
     1.26474
     1.27593
     1.38781
     1.51088
     1.20880
     1.48851
     1.23117
     1.62277
     1.84654
     2.05912
     1.82416
     1.99199
     2.01436
     1.85773
     2.04793
     1.98080
     1.91367
     2.29408
     2.85350
     2.60735
     2.54022
     2.48428
     2.27170
     2.35002
     2.70805
     2.33883
     2.11506
     2.21576
     2.17100
     2.47309
     2.18219
     1.91367
     1.85773
     1.75703
     1.67871
     1.33187
     0.97384
     0.68294
     0.59343
     0.57106
     0.87314
     0.54868
     0.11233
    -0.13381
    -0.03312
    -0.03312
    -0.59254
    -0.98414
    -0.98414
    -0.72680
    -0.74918
    -0.83869
    -0.88344
    -0.90582
    -0.95057
    -0.73799
     0.28016
     0.57106
     0.43680
    -0.08906
    -0.16738
    -0.14500
    -0.78274
    -1.66663
    -0.27926
     0.10114
    -0.30164
    -0.70442
    -1.24147
    -1.40930
    -1.78970
    -2.14773
    -2.49457
    -2.27080
    -2.28199
    -2.51695
    -2.66240
    -2.58408
    -2.53933
    -2.33794
    -1.91278
    -1.80089
    -2.03585
    -1.81208
    -2.40507
    -2.23724
    -1.87921
    -1.90159
    -1.76733
    -0.91700
    -0.91700
    -1.15196
    -1.37573
    -1.09602
    -0.95057
    -0.57016
    -0.62611
    -0.55897
    -0.76037
    -0.41353
    -0.29045
     0.58225
     0.31372
     0.16827
    -0.12263
    -0.36877
    -0.67086
    -1.17434
    -0.93938
    -1.00651
    -1.01770
    -1.25266
    -1.30860
    -1.39811
    -1.35335
    -1.73376
    -2.33794
    -2.13654
    -2.05822
    -1.83446
    -1.83446
    -1.64425
    -1.62188
    -1.31979
    -1.47643
    -1.37573
    -1.14077
    -0.95057
    -1.12959
    -0.64848
    -0.39115
    -0.25689
    -0.23451
     0.08995
     0.25778
     0.26897
     0.11233
     0.39204
     0.87314
     1.02978
     0.98503
     1.26474
     1.05216
     1.39900
     1.33187
     1.33187
     1.38781
     1.21999
     1.09691
     1.20880
     1.39900
     1.26474
     0.87314
     0.61581
     0.95146
     0.69413
     0.63819
     0.29135
    -0.42471
    -0.16738
    -0.14500
    -0.23451
    -0.15619
    -0.51422
    -0.60373
    -0.79393
    -0.89463
    -0.71561
    -0.45828
    -0.83869
    -0.11144
     0.15708
    -0.16738
     0.47036
     1.02978
     1.56683
     1.60039
     1.64515
     2.26051
     2.59616
     2.96538
     3.08845
     3.28985
     3.44648
     3.86046
     3.49124
     3.69263
     3.74857
     3.43530
     3.34579
     3.22271
     3.07727
     2.68567
     2.37239
     2.33883
     2.32764
     1.75703
     1.74584
     1.47732
     1.39900
     1.00741
     0.60462
     0.20184
     0.59343
     0.63819
     0.31372
     0.22422
     0.06758
    -0.10025
    -0.17857
    -0.27926
     0.12352
     0.00045
    -0.13381
    -0.21213
    -0.29045
    -0.04431
     0.04520
    -0.58135
     0.31372
     0.42561
     0.64938
     1.10810
     1.66752
     2.19338
     2.29408
     2.68567
     2.26051
     2.10387
     1.37662
     0.05639
    -0.73799
    -0.60373
    -0.33521
    -2.58408
    -2.18130
    -1.62188
    -1.77851
    -2.03585
    -3.80362
    -6.61192
    -8.97268
    -8.76010
    -7.59650
    -6.06368
    -5.42594
    -5.35881
    -5.72803
    -5.69447
    -5.68328
    -5.96299
    -5.22455
    -4.43017
    -4.11690
    -3.33371
    -2.36031
    -2.01347
    -1.77851
    -1.62188
    -1.40930
    -0.46947
    -0.24570
    -0.16738
    -0.55897
    -0.03312
     0.11233
     0.04520
    -0.02193
     0.42561
     0.13471
    -0.10025
    -0.02193
     0.11233
     0.17946
    -0.11144
    -0.03312
    -0.05550
     0.38085
     0.45917
     0.38085
     0.36966
     0.33610
     0.47036
     0.42561
     0.62700
     0.33610
     0.08995
     0.28016
     0.39204
     0.20184
     0.20184
     0.07877
     0.14590
     0.30253
     0.02282
    -0.51422
    -0.48066
    -0.45828
    -0.26808
    -0.42471
     0.02282
     0.10114
    -0.42471
    -0.35758
    -0.22332
     0.10114
    -0.15619
    -0.15619
    -0.11144
     0.06758
     0.30253
     0.36966
     0.30253
     0.06758
     0.20184
     0.44798
     0.30253
     0.24659
    -0.14500
    -0.18976
     0.33610
     0.51511
     0.31372
    -0.11144
     0.23540
     0.45917
     0.80601
     0.69413
     0.50393
     0.43680
     0.83958
     1.24236
     1.20880
     1.47732
     1.38781
     1.44375
     1.82416
     2.07031
     2.22694
     1.77941
     1.52207
     1.65633
     2.19338
     2.23813
     1.92486
     1.83535
     1.93605
     2.13744
     2.08149
     2.58497
     2.37239
     2.05912
     2.81993
     2.95419
     3.05489
     3.45767
     3.22271
     3.15558
     3.59193
     3.28985
     3.06608
     2.58497
     1.95842
     1.76822
     1.14167
     1.14167
     1.18642
     0.66056
    -0.17857
    -0.10025
    -0.17857
    -0.88344
    -1.58831
    -1.93515
    -1.73376
    -1.43167
    -1.23028
    -1.39811
    -1.54356
    -1.37573
    -1.26385
    -0.78274
    -0.37996
    -0.49184
    -0.60373
    -0.39115
    -0.70442
    -1.73376
    -3.75887
    -4.02739
    -2.71834
    -2.84141
    -3.17707
    -3.77005
    -3.63579
    -4.46374
    -4.84414
    -4.88890
    -4.44136
    -4.22878
    -4.54206
    -4.20640
    -3.78124
    -3.79243
    -3.40084
    -2.96449
    -1.93515
    -1.34217
    -1.43167
    -1.50999
    -1.67782
    -1.43167
    -1.09602
    -1.53237
    -0.46947
    -0.30164
    -0.93938
    -1.10721
    -0.82750
    -0.43590
    -0.92819
    -0.76037
    -0.43590
    -0.10025
    -0.01074
     0.31372
    -0.04431
     0.33610
     0.22422
    -0.02193
     0.36966
     0.98503
     0.52630
     0.32491
     0.62700
     0.77245
     0.92909
     0.60462
     0.58225
     0.62700
     0.99622
     1.09691
     1.01859
     0.61581
     0.54868
     0.38085
     0.54868
     0.92909
     0.58225
     0.21303
     0.35848
     0.30253
     0.59343
     0.33610
     0.03401
     0.06758
     0.11233
     0.24659
     0.31372
     0.17946
    -0.11144
    -0.23451
    -0.18976
     0.52630
     0.40323
     0.00045
    -0.04431
     0.02282
     0.51511
     0.16827
     0.24659
     0.13471
     0.51511
     0.88433
     0.87314
     0.87314
     1.06335
     0.90671
     0.91790
     1.35425
     1.55564
     1.53326
     1.18642
     1.36544
     1.38781
     1.42138
     1.02978
     1.05216
     1.06335
     1.25355
     0.80601
     0.71651
     0.51511
     0.40323
     0.04520
     0.13471
     0.35848
    -0.10025
    -0.31283
     0.08995
     0.40323
     0.25778
     0.42561
     0.45917
     0.25778
     0.17946
     0.90671
     0.72769
     0.85077
     0.99622
     1.45494
     0.87314
     1.52207
     0.96265
     0.40323
     0.22422
     0.61581
     0.91790
     1.05216
     0.79483
     0.32491
     0.21303
     0.51511
     1.09691
     0.98503
     0.78364
     0.43680
     0.11233
     1.15286
     1.28712
     1.32068
     1.13048
     0.32491
     0.24659
     0.20184
     0.04520
    -0.59254
    -1.10721
    -1.11840
    -0.62611
     0.13471
     0.28016
    -1.12959
    -1.52118
    -2.03585
    -2.55052
    -1.87921
    -1.44286
    -0.71561
    -0.08906
    -0.30164
    -0.58135
    -0.68205
    -0.33521
    -0.55897
    -0.60373
    -0.49184
    -0.40234
    -0.30164
     0.13471
     0.33610
     0.90671
     0.53749
    -0.16738
    -0.45828
    -0.32402
    -0.61492
    -1.30860
    -0.91700
    -0.63729
    -0.62611
    -0.88344
    -0.82750
    -1.82327
    -2.10298
    -2.38269
    -2.27080
    -1.84564
    -1.81208
    -2.10298
    -1.78970
    -1.58831
    -1.28622
    -1.54356
    -1.30860
    -0.99532
    -0.96176
    -0.55897
    -0.69324
    -0.46947
    -0.33521
    -0.55897
    -0.68205
    -0.08906
     0.49274
     0.07877
    -0.04431
     0.16827
     0.08995
     0.44798
     0.26897
     0.41442
     0.62700
     1.00741
     0.53749
     0.92909
     0.96265
     0.75007
     0.63819
     0.81720
     1.27593
     1.04097
     0.85077
     1.04097
     1.00741
     0.81720
     0.70532
     0.87314
     0.99622
     1.01859
     1.16404
     0.80601
     0.86196
     0.88433
     0.89552
     1.00741
     1.25355
     1.08572
     0.82839
     0.92909
     0.98503
     0.90671
     0.89552
     0.77245
     0.63819
     0.70532
     0.78364
     0.36966
     0.52630
     0.92909
     0.71651
     0.29135
     0.43680
     0.62700
    -0.15619
     0.35848
     0.14590
     0.31372
    -0.05550
    -0.42471
     0.02282
     0.17946
     0.08995
    -0.01074
    -0.18976
     0.03401
     0.03401
    -0.30164
     0.29135
     0.54868
     0.42561
     0.41442
     0.47036
     0.75007
     0.79483
     0.78364
     0.85077
     0.92909
     0.92909
     0.68294
     0.75007
     0.63819
     0.60462
     0.39204
     0.16827
     0.50393
     0.30253
    -0.13381
    -0.11144
    -0.11144
    -0.23451
    -0.35758
    -0.32402
    -0.20095
    -0.29045
    -0.24570
    -0.41353
    -0.18976
    -0.29045
    -0.14500
    -0.45828
    -0.05550
    -0.27926
     0.04520
     0.11233
     0.04520
     0.16827
     0.19065
     0.32491
     0.47036
     0.67175
     0.47036
     0.17946
     0.11233
     0.19065
     0.31372
     0.33610
     0.57106
     0.59343
     0.47036
     0.63819
     0.69413
     0.89552
     0.96265
     1.11929
     1.53326
     2.27170
     2.86469
     2.76399
     2.55141
     1.95842
     1.75703
     0.47036
    -0.59254
    -0.51422
    -1.25266
    -1.12959
    -1.61069
    -2.70715
    -3.18826
    -4.11690
    -4.59800
    -5.07910
    -5.31406
    -5.54902
    -5.45951
    -5.29168
    -5.13504
    -4.81058
    -4.34066
    -3.09875
    -2.38269
    -2.29318
    -1.76733
    -1.17434
    -1.17434
    -1.07364
    -1.26385
    -0.86106
    -0.53660
    -0.29045
     0.05639
     0.26897
     0.26897
     0.41442
    -0.24570
     0.41442
     0.26897
     0.02282
     0.12352
     0.21303
     0.43680
     0.86196
     0.31372
     0.57106
     0.75007
     0.73888
     0.35848
     0.64938
     0.98503
     1.33187
     1.26474
     1.21999
     1.24236
     1.33187
     1.19761
     1.21999
     0.85077
     0.49274
     0.06758
     0.24659
     0.91790
     0.76126
     0.39204
     0.02282
     0.19065
     0.10114
    -0.30164
    -0.13381
    -0.08906
     0.07877
     0.12352
     0.03401
    -0.10025
     0.11233
     0.08995
     0.03401
     0.19065
     0.07877
     0.28016
    -0.11144
    -0.72680
    -0.24570
    -0.22332
     0.03401
     0.32491
    -0.40234
    -1.48761
    -1.35335
    -0.81631
    -0.54779
    -0.48066
    -0.80512
    -0.92819
    -0.69324
    -0.64848
    -0.82750
    -0.88344
    -0.87225
    -0.65967
    -0.91700
    -0.12263
    -0.04431
    -0.32402
    -0.13381
     0.41442
     0.34729
     0.36966
     0.30253
     0.38085
     0.53749
     0.92909
     0.77245
     0.57106
     0.71651
     0.72769
     0.68294
     0.90671
     0.91790
     0.40323
     0.69413
     0.73888
     0.87314
     0.52630
     0.35848
     0.11233
     0.33610
     0.64938
     0.49274
     0.34729
     0.28016
     0.23540
     0.39204
     0.24659
     0.59343
     0.06758
    -0.03312
     0.13471
     0.40323
     0.14590
     0.07877
    -0.20095
     0.17946
     0.32491
     0.32491
    -0.17857
    -0.34639
    -0.35758
    -0.16738
    -0.01074
     0.15708
    -0.20095
    -0.33521
    -0.20095
     0.06758
     0.34729
     0.14590
    -0.16738
     0.20184
     0.19065
     0.55987
     0.17946
     0.22422
    -0.01074
     0.50393
    -0.10025
     0.33610
     0.50393
     0.04520
    -0.33521
    -0.22332
     0.31372
     0.06758
    -0.43590
    -0.13381
    -0.17857
     0.07877
     0.10114
    -0.21213
     0.10114
    -0.07787
     0.06758
     0.40323
     0.60462
     0.22422
     0.05639
     0.47036
     0.49274
     0.57106
     0.30253
     0.34729
     0.72769
     0.77245
     0.95146
     0.54868
     0.78364
     0.83958
     0.89552
     0.72769
     1.17523
     0.79483
     0.48155
     0.61581
     0.92909
     0.99622
     0.80601
     0.44798
     0.50393
     0.30253
     0.45917
     0.48155
     0.25778
     0.14590
     0.22422
     0.22422
     0.45917
     0.22422
    -0.40234
     0.03401
     0.38085
     0.41442
     0.29135
    -0.21213
     0.12352
     0.01164
     0.20184
     0.22422
    -0.02193
    -0.39115
    -0.14500
    -0.33521
     0.33610
     0.50393
    -0.04431
    -0.16738
    -0.18976
    -0.10025
     0.01164
    -0.40234
    -0.52541
    -1.05127
    -0.55897
    -0.42471
    -0.62611
    -0.80512
    -1.07364
    -1.06245
    -1.21909
    -0.87225
    -1.21909
    -1.39811
    -1.27503
    -1.27503
    -0.79393
    -0.80512
    -0.91700
    -0.77156
    -0.76037
    -0.11144
    -0.13381
    -0.32402
    -0.37996
    -0.42471
    -0.34639
     0.28016
     0.28016
    -0.20095
    -0.12263
    -0.11144
     0.11233
     0.14590
    -0.12263
    -0.03312
    -0.22332
     0.22422
     0.14590
     0.10114
     0.08995
     0.01164
    -0.22332
     0.31372
     0.43680
     0.07877
    -0.06668
     0.24659
     0.16827
     0.02282
     0.01164
    -0.05550
    -0.21213
    -0.05550
     0.06758
     0.02282
    -0.18976
    -0.43590
    -0.45828
    -0.10025
     0.05639
    -0.23451
    -0.77156
    -0.61492
    -0.25689
    -0.17857
    -0.45828
    -0.70442
    -0.54779
    -0.55897
    -0.25689
    -0.46947
    -0.59254
    -0.59254
    -0.64848
    -0.42471
    -0.11144
    -0.30164
    -0.63729
    -0.39115
    -0.52541
    -0.05550
    -0.13381
    -0.18976
    -0.61492
    -0.41353
    -0.10025
     0.04520
    -0.24570
    -0.22332
    -0.42471
    -0.60373
    -0.06668
    -0.06668
    -0.39115
    -0.37996
    -0.36877
    -0.08906
    -0.05550
    -0.26808
    -0.07787
    -0.17857
    -0.12263
    -0.10025
     0.45917
     0.08995
    -0.21213
    -0.42471
    -0.04431
     0.35848
     0.20184
     0.42561
     0.26897
     0.44798
     0.58225
     0.58225
     0.61581
     0.78364
     0.55987
     0.76126
     0.75007
     0.72769
     0.81720
     0.63819
     0.79483
     1.24236
     1.41019
     1.28712
     1.11929
     1.23117
     1.14167
     1.23117
     1.26474
     0.95146
     0.94027
     1.17523
     0.98503
     1.07454
     0.91790
     0.60462
     0.20184
     0.29135
     0.06758
    -0.25689
    -0.60373
    -0.70442
    -0.72680
    -0.98414
    -0.89463
    -1.17434
    -1.00651
    -1.06245
    -1.33098
    -0.84987
    -0.98414
    -1.38692
    -1.56593
    -0.80512
    -0.58135
    -0.98414
    -0.63729
    -0.67086
    -0.48066
    -0.44709
    -0.64848
    -0.73799
    -0.21213
    -0.40234
    -0.18976
    -0.18976
    -0.29045
    -0.15619
    -0.41353
    -0.06668
     0.10114
     0.16827
     0.12352
     0.13471
     0.14590
     0.12352
     0.08995
     0.36966
     0.30253
     0.31372
     0.28016
     0.50393
     0.39204
     0.49274
     0.31372
    -0.11144
     0.43680
     0.15708
    -0.24570
    -0.54779
     0.10114
    -0.16738
    -0.04431
    -0.43590
    -0.06668
    -0.32402
    -0.34639
    -0.49184
    -0.17857
    -0.08906
    -0.08906
    -0.34639
     0.11233
     0.57106
     0.24659
     0.53749
     0.23540
     0.31372
     0.25778
     0.12352
     0.57106
     0.29135
     0.05639
     0.20184
     0.14590
     0.03401
    -0.10025
    -0.68205
    -0.07787
    -0.36877
    -0.65967
    -0.67086
    -1.10721
    -0.99532
    -0.98414
    -1.04008
    -0.68205
    -0.91700
    -0.46947
    -0.82750
    -0.87225
    -0.91700
    -0.84987
    -1.18553
    -0.74918
    -0.15619
    -0.17857
    -0.53660
    -0.48066
    -0.71561
    -0.37996
    -0.29045
    -0.22332
    -0.33521
    -0.64848
    -0.62611
    -0.49184
    -0.23451
    -0.11144
    -0.12263
    -0.14500
    -0.24570
    -0.67086
    -0.55897
    -0.39115
     0.50393
     0.52630
     0.19065
    -0.45828
     0.23540
     0.20184
     0.28016
    -0.17857
    -0.73799
    -0.83869
    -0.37996
    -0.49184
    -0.16738
    -0.26808
    -0.96176
    -0.31283
    -0.40234
    -0.84987
    -1.04008
    -1.47643
    -1.20790
    -0.83869
    -0.79393
    -1.31979
    -1.02889
    -0.91700
    -0.48066
    -0.67086
    -0.44709
    -0.48066
    -0.57016
    -0.40234
    -0.44709
    -0.55897
    -0.61492
    -0.73799
    -0.60373
    -0.40234
    -0.17857
    -0.30164
    -0.88344
    -1.06245
    -0.97295
    -0.88344
    -1.25266
    -1.07364
    -1.42048
    -1.26385
    -0.76037
    -0.96176
    -1.15196
    -0.90582
    -0.62611
    -0.51422
    -0.18976
     0.02282
    -0.01074
    -0.16738
    -0.24570
     0.00045
     0.29135
     0.71651
     0.86196
     0.41442
     0.70532
     0.47036
     0.77245
     0.38085
     0.38085
     0.47036
     0.52630
     1.07454
     0.81720
     0.59343
     0.67175
     0.80601
     0.51511
     0.62700
     0.83958
     0.41442
     0.82839
     0.69413
     0.75007
     0.68294
     0.69413
     0.54868
     0.89552
     1.13048
     0.86196
     0.81720
     0.89552
     1.20880
     0.94027
     0.86196
     0.95146
     0.96265
     1.25355
     1.33187
     1.32068
     1.09691
     1.02978
     1.08572
     0.91790
     1.06335
     1.33187
     0.96265
     0.72769
     0.98503
     0.95146
     1.11929
     1.13048
     0.82839
     0.36966
     0.83958
     0.94027
     1.17523
     0.79483
     0.64938
     0.59343
     0.79483
     0.61581
     0.23540
     0.33610
     0.36966
     0.32491
     0.11233
     0.16827
     0.05639
    -0.41353
    -0.54779
    -0.32402
    -0.51422
    -1.04008
    -0.92819
    -0.30164
    -0.20095
     0.41442
    -0.13381
    -0.35758
    -0.08906
    -0.02193
    -0.04431
     0.89552
     1.13048
     0.61581
     0.72769
     0.81720
     1.23117
     1.19761
     0.88433
     0.78364
     1.00741
     1.06335
     0.96265
     0.15708
     0.31372
     0.12352
    -0.02193
     0.05639
     0.44798
     0.02282
    -0.76037
    -1.73376
    -2.27080
    -3.03162
    -3.25539
    -3.06518
    -2.60646
    -2.39388
    -2.24843
    -2.86379
    -2.76310
    -3.03162
    -3.09875
    -3.19944
    -2.69597
    -2.00228
    -1.65544
    -2.13654
    -2.09179
    -1.33098
    -1.38692
    -1.70019
    -1.91278
    -1.56593
    -1.17434
    -1.73376
    -1.92396
    -2.12536
    -2.20367
    -2.23724
    -1.58831
    -1.31979
    -1.77851
    -1.38692
    -0.76037
    -0.35758
    -0.07787
    -0.24570
    -0.14500
    -0.14500
     0.43680
     0.52630
     0.49274
     0.33610
     0.66056
     0.59343
     0.69413
     0.76126
     0.50393
     0.34729
     0.70532
     0.82839
     1.13048
     1.19761
     1.23117
     1.25355
     1.44375
     1.85773
     2.02555
     1.95842
     1.82416
     1.51088
     1.54445
     1.76822
     1.48851
     1.05216
     1.02978
     0.81720
     0.54868
     0.44798
     0.00045
     0.16827
     0.10114
     0.15708
    -0.43590
    -0.36877
    -0.76037
    -0.43590
    -0.43590
     0.36966
     0.39204
     0.11233
     0.32491
     0.59343
     0.91790
     0.62700
     0.55987
     0.75007
     0.71651
     0.85077
     0.89552
     0.81720
     0.77245
     0.77245
     0.45917
     1.18642
     1.10810
     0.64938
     0.41442
     0.58225
     0.57106
     0.85077
     0.47036
     0.49274
     0.63819
     0.85077
     0.77245
     0.77245
     0.60462
     0.59343
     0.43680
     0.58225
     1.00741
     0.44798
     0.53749
     0.83958
     0.67175
     0.81720
     0.73888
     0.53749
     0.40323
     0.38085
     0.47036
     0.28016
     0.08995
     0.06758
    -0.04431
    -0.49184
    -0.30164
    -1.35335
    -2.59527
    -2.21486
    -1.55475
    -2.33794
    -3.04281
    -3.24420
    -3.10994
    -2.43863
    -2.59527
    -2.79666
    -2.83023
    -3.38965
    -3.35608
    -2.61765
    -1.80089
    -1.81208
    -1.87921
    -1.29741
    -0.96176
    -0.02193
    -0.30164
    -0.73799
    -0.60373
    -0.20095
     0.31372
     0.07877
     0.16827
     0.19065
     0.26897
     0.13471
     0.15708
    -0.02193
    -0.29045
     0.41442
     0.47036
     0.24659
     0.00045
    -0.06668
    -0.05550
    -0.32402
    -0.10025
    -0.34639
     0.06758
     0.25778
    -0.22332
    -0.64848
     0.16827
     0.39204
    -0.21213
     0.64938
     0.52630
     0.49274
     0.44798
     0.77245
     0.55987
     0.80601
     0.48155
     0.48155
     0.95146
     1.33187
     1.24236
     1.29830
     0.79483
     1.63396
     1.32068
     0.75007
     0.89552
     0.58225
     0.51511
     0.78364
     0.83958
     0.62700
     0.63819
     0.71651
     0.66056
     0.99622
     0.73888
     0.00045
    -0.14500
     0.44798
     0.67175
     0.54868
     0.24659
     0.14590
     0.42561
     0.59343
     0.03401
    -0.12263
     0.19065
     0.06758
     0.04520
     0.04520
     0.01164
    -0.12263
    -0.11144
    -0.02193
    -0.41353
    -0.68205
    -0.50303
    -0.50303
    -0.64848
    -0.35758
    -0.54779
    -0.64848
    -0.51422
    -0.63729
    -0.76037
    -0.50303
    -0.46947
    -0.50303
    -0.65967
    -0.77156
    -0.20095
    -0.02193
    -0.26808
    -0.30164
    -0.12263
    -0.24570
    -0.15619
    -0.23451
    -0.20095
    -0.31283
    -0.12263
    -0.34639
    -0.22332
    -0.15619
    -0.17857
    -0.45828
    -0.02193
    -0.06668
    -0.05550
    -0.26808
     0.07877
     0.03401
     0.08995
    -0.03312
     0.28016
     0.20184
     0.20184
     0.20184
     0.44798
     0.47036
     0.40323
     0.06758
     0.30253
     0.49274
     0.15708
     0.53749
     0.39204
     0.36966
     0.01164
    -0.14500
     0.23540
     0.04520
    -0.20095
    -0.32402
    -0.48066
    -0.84987
    -0.97295
    -1.01770
    -0.80512
    -0.83869
    -1.17434
    -1.55475
    -1.29741
    -1.81208
    -1.71138
    -1.61069
    -1.34217
    -0.86106
    -1.01770
    -1.17434
    -1.05127
    -0.88344
    -0.69324
    -0.48066
    -0.61492
    -0.18976
     0.03401
    -0.29045
    -0.06668
    -0.03312
     0.07877
    -0.15619
    -0.02193
     0.07877
    -0.11144
    -0.03312
    -0.49184
    -0.32402
    -0.52541
    -0.33521
    -0.43590
    -0.21213
    -0.27926
    -0.67086
    -0.33521
    -0.11144
    -0.25689
    -0.36877
    -0.27926
    -0.60373
    -0.25689
     0.28016
    -0.04431
     0.14590
     0.00045
     0.21303
    -0.33521
     0.22422
     0.21303
     0.31372
     0.06758
     0.26897
     0.23540
     0.19065
     0.02282
     0.25778
     0.62700
     0.59343
     0.55987
     0.30253
     0.44798
     0.36966
     0.28016
     0.29135
     0.44798
     0.49274
     0.23540
     0.07877
     0.14590
     0.00045
    -0.30164
    -0.46947
     0.01164
    -0.11144
     0.01164
    -0.37996
    -0.48066
    -0.12263
    -0.12263
    -0.70442
     0.13471
    -0.04431
    -0.03312
    -0.02193
     0.03401
     0.16827
    -0.12263
    -0.36877
    -0.16738
    -0.18976
    -0.26808
    -0.33521
    -0.53660
    -0.61492
    -0.35758
    -0.84987
    -0.44709
    -0.83869
    -1.02889
    -1.01770
    -0.74918
    -0.77156
    -1.09602
    -0.97295
    -0.88344
    -0.70442
    -0.35758
    -0.63729
    -0.60373
    -0.54779
    -0.34639
    -0.57016
    -0.07787
    -0.25689
    -0.29045
    -0.41353
     0.05639
     0.10114
     0.00045
    -0.30164
    -0.05550
    -0.17857
     0.23540
     0.14590
    -0.04431
    -0.08906
    -0.13381
     0.26897
     0.07877
     0.59343
     0.12352
    -0.05550
     0.26897
     0.22422
     0.42561
     0.08995
     0.08995
     0.13471
     0.35848
     0.26897
    -0.04431
    -0.20095
    -0.29045
    -0.13381
    -0.27926
     0.17946
    -0.24570
    -0.54779
    -0.49184
    -0.58135
    -0.63729
    -0.96176
    -1.14077
    -1.10721
    -0.80512
    -0.99532
    -0.92819
    -1.35335
    -1.42048
    -1.58831
    -1.47643
    -1.10721
    -0.90582
    -1.07364
    -0.98414
    -0.71561
    -0.74918
    -0.86106
    -0.88344
    -0.59254
    -0.04431
     0.12352
     0.28016
    -0.18976
    -0.31283
    -0.16738
    -0.10025
     0.07877
     0.48155
     0.06758
    -0.16738
    -0.04431
     0.12352
    -0.32402
    -0.34639
    -0.40234
    -0.18976
    -0.44709
    -0.02193
    -0.37996
    -0.35758
    -0.63729
    -0.68205
    -0.51422
     0.06758
    -0.37996
    -0.73799
     0.61581
     2.96538
    -0.63729
    -1.10721
    -0.98414
    -0.33521
     0.43680
     0.69413
     0.34729
     0.16827
    -0.16738
    -0.15619
    -0.65967
    -0.40234
    -0.32402
    -0.90582
    -0.70442
    -0.33521
    -0.06668
    -0.52541
    -0.52541
    -0.43590
    -0.25689
     0.06758
     0.40323
     0.35848
    -0.04431
    -0.34639
    -0.42471
     0.16827
     0.35848
    -0.13381
    -0.08906
    -0.05550
     0.16827
     0.08995
    -0.18976
    -0.44709
    -0.26808
     0.10114
     0.36966
     0.16827
     0.02282
    -0.11144
    -0.01074
     0.04520
     0.79483
     0.45917
     0.26897
     0.25778
     0.10114
     0.14590
     0.04520
    -0.27926
    -0.22332
     0.28016
     0.16827
     0.26897
    -0.04431
    -0.42471
    -0.16738
    -0.39115
     0.15708
    -0.02193
    -0.27926
     0.25778
     0.23540
     0.20184
     0.25778
    -0.24570
    -0.17857
     0.01164
     0.10114
     0.26897
    -0.02193
    -0.11144
    -0.22332
    -0.44709
     0.11233
     0.23540
    -0.21213
    -0.22332
    -0.18976
     0.10114
     0.19065
     0.04520
    -0.20095
     0.14590
     0.19065
     0.51511
     0.57106
     0.32491
     0.21303
     0.28016
     0.51511
     0.38085
     0.60462
     0.23540
    -0.06668
    -0.22332
     0.33610
     0.15708
    -0.26808
     0.05639
    -0.25689
     0.25778
    -0.48066
    -0.22332
    -0.31283
    -0.33521
    -1.16315
    -0.69324
    -0.86106
    -1.91278
    -2.32675
    -1.37573
    -0.50303
    -1.46524
    -1.91278
    -1.73376
    -2.13654
    -2.05822
    -1.89040
    -1.59950
    -1.34217
    -1.77851
    -2.03585
    -1.11840
    -1.36454
    -1.42048
    -1.45405
    -1.12959
    -0.99532
    -1.23028
    -1.29741
    -1.58831
    -1.86802
    -1.67782
    -1.61069
    -1.56593
    -1.35335
    -1.61069
    -1.97991
    -1.54356
    -1.00651
    -0.83869
    -0.84987
    -0.77156
    -0.90582
    -0.79393
    -0.52541
    -0.14500
     0.04520
     0.40323
     0.33610
     0.31372
     0.47036
     0.66056
     0.12352
     0.35848
     0.72769
     0.47036
     0.53749
     1.09691
     1.07454
     1.15286
     1.01859
     0.73888
     1.01859
     0.96265
     1.18642
     1.48851
     1.49970
     1.30949
     1.39900
     1.28712
     1.77941
     1.57802
     1.32068
     1.51088
     1.23117
     1.32068
     1.32068
     1.09691
     0.92909
     1.06335
     0.79483
     0.79483
     0.58225
     0.34729
     0.14590
    -0.07787
     0.47036
     0.59343
     0.39204
     0.25778
     0.39204
     0.40323
     0.28016
     0.08995
     0.10114
    -0.27926
    -0.23451
     0.07877
     0.02282
    -0.05550
    -0.24570
    -0.12263
    -0.26808
     0.16827
    -0.01074
    -0.32402
    -0.58135
    -1.20790
    -0.62611
     0.57106
     0.28016
     0.78364
     0.41442
     0.55987
     0.77245
     0.70532
     0.90671
     0.69413
     1.11929
     1.47732
     2.00318
     1.79060
     2.05912
     1.23117
     0.07877
    -0.49184
    -0.59254
     0.15708
    -0.13381
    -0.22332
    -1.19672
    -1.72257
    -2.23724
    -2.29318
    -2.57289
    -1.34217
    -1.39811
    -1.83446
    -2.13654
    -2.59527
    -1.87921
    -1.39811
    -1.42048
    -0.69324
    -0.36877
    -0.08906
    -0.26808
    -0.16738
     0.20184
     0.36966
    -0.44709
    -0.07787
    -0.07787
    -0.32402
    -0.32402
    -0.33521
    -0.29045
    -0.42471
    -1.08483
    -1.14077
    -0.69324
    -0.90582
    -0.83869
    -1.28622
    -1.25266
    -1.20790
    -0.81631
    -0.78274
    -0.11144
    -0.10025
     0.11233
     0.67175
     0.48155
     0.49274
     0.55987
     0.48155
     0.83958
     0.77245
     0.48155
     0.47036
     0.69413
     0.40323
     0.12352
    -0.43590
    -0.21213
    -0.57016
    -0.91700
    -0.67086
    -0.78274
    -0.86106
    -1.09602
    -1.05127
    -0.57016
    -0.60373
    -0.80512
    -0.88344
    -0.95057
    -0.52541
    -0.70442
    -1.17434
    -0.80512
    -0.67086
    -1.29741
    -1.00651
    -0.97295
    -1.19672
    -1.63306
    -1.43167
    -0.92819
    -0.82750
    -1.25266
    -1.40930
    -1.61069
    -0.90582
    -0.60373
    -0.69324
    -1.05127
    -0.86106
    -1.02889
    -0.98414
    -0.30164
     0.36966
     0.24659
    -0.07787
    -0.43590
     0.23540
     0.75007
     1.02978
     0.75007
     0.85077
     1.38781
     0.68294
     0.87314
     1.38781
     1.43257
     1.75703
     1.85773
     1.84654
     1.57802
     1.75703
     1.71228
     1.48851
     1.77941
     1.90248
     1.51088
     1.52207
     1.42138
     1.24236
     1.02978
     1.47732
     1.34306
     1.06335
     1.11929
     1.11929
     1.11929
     0.96265
     0.87314
     0.73888
     0.95146
     0.91790
     1.04097
     0.86196
     1.07454
     1.16404
     0.72769
     1.05216
     0.92909
     0.49274
     0.13471
    -0.18976
    -0.82750
    -1.37573
    -2.04704
    -2.17011
    -1.92396
    -1.62188
    -1.82327
    -2.06941
    -2.02466
    -2.30437
    -2.74072
    -2.46101
    -2.20367
    -2.00228
    -1.76733
    -0.92819
    -0.48066
    -0.33521
    -0.18976
    -0.37996
     0.08995
     0.35848
     0.40323
     0.23540
     0.01164
     0.17946
     0.35848
     0.24659
     0.34729
     0.06758
    -0.11144
     0.17946
     0.28016
     0.13471
     0.03401
    -0.34639
    -0.20095
    -0.07787
     0.40323
     0.02282
    -0.08906
    -0.25689
    -0.21213
    -0.32402
     0.12352
     0.06758
    -0.15619
     0.04520
     0.15708
     0.20184
     0.29135
    -0.15619
     0.10114
     0.02282
     0.07877
     0.12352
    -0.48066
    -0.84987
    -1.49880
    -1.21909
    -0.74918
    -0.74918
    -0.93938
    -1.57712
    -1.47643
    -1.61069
    -1.96872
    -2.08060
    -1.54356
    -1.42048
    -1.00651
    -1.20790
    -1.24147
    -1.08483
    -0.55897
    -0.27926
    -0.06668
     0.35848
    -0.10025
    -0.61492
    -0.50303
    -0.11144
    -0.10025
     0.20184
     0.25778
     0.08995
    -0.15619
    -0.22332
    -0.54779
    -0.53660
    -0.55897
    -0.41353
    -0.39115
    -0.32402
    -0.13381
    -0.32402
    -0.41353
    -0.35758
    -0.32402
    -0.50303
    -0.80512
    -0.34639
    -0.11144
     0.32491
     0.19065
     0.00045
     0.07877
     0.22422
     0.06758
     0.53749
     0.07877
    -0.62611
    -0.33521
     0.25778
     0.92909
     1.17523
     0.54868
     0.34729
     0.39204
     0.31372
     0.54868
     0.33610
     0.62700
     0.78364
     0.78364
     1.10810
     1.32068
     0.97384
     0.75007
     0.86196
     0.95146
     1.36544
     1.07454
     1.04097
     1.02978
     1.20880
     1.26474
     1.42138
     1.34306
     1.07454
     1.00741
     1.05216
     1.54445
     1.29830
     0.90671
     0.87314
     0.99622
     1.06335
     0.99622
     0.41442
     0.21303
     0.02282
    -0.06668
    -0.11144
    -0.48066
    -0.08906
    -0.50303
    -0.32402
    -0.05550
    -0.26808
    -0.92819
    -1.26385
    -0.80512
    -0.59254
    -0.43590
    -0.70442
    -0.37996
    -0.44709
    -0.24570
    -0.06668
    -0.35758
    -0.05550
    -0.23451
    -0.53660
    -0.10025
     0.14590
    -0.29045
    -0.48066
    -0.21213
    -0.18976
     0.07877
    -0.39115
    -0.44709
    -0.42471
    -0.13381
    -0.12263
    -0.04431
    -0.55897
    -0.57016
    -0.65967
    -0.24570
    -0.17857
    -0.31283
    -0.42471
    -0.51422
    -0.40234
    -0.05550
    -0.22332
    -0.43590
    -0.49184
    -0.23451
    -0.05550
    -0.11144
    -0.08906
    -0.08906
    -0.29045
    -0.15619
     0.25778
     0.38085
    -0.12263
    -0.20095
    -0.13381
     0.15708
     0.08995
    -0.24570
    -0.22332
    -0.08906
    -0.12263
    -0.08906
    -0.25689
    -0.24570
    -0.45828
    -0.51422
    -0.11144
     0.10114
    -0.40234
    -0.25689
    -0.27926
     0.06758
     0.11233
    -0.13381
    -0.01074
     0.21303
     0.23540
     0.49274
     0.22422
     0.28016
     0.06758
    -0.07787
     0.25778
     0.63819
     0.39204
    -0.05550
     0.11233
     0.34729
     0.25778
    -0.05550
    -0.25689
    -0.22332
    -0.11144
     0.02282
     0.00045
    -0.07787
    -0.62611
    -0.73799
    -0.35758
    -0.20095
    -0.57016
    -0.63729
    -0.61492
    -0.64848
    -0.18976
    -0.30164
    -0.17857
    -0.33521
    -0.34639
    -0.10025
    -0.07787
    -0.04431
    -0.33521
    -0.30164
    -0.41353
     0.40323
     0.45917
    -0.02193
    -0.07787
    -0.17857
    -0.37996
    -0.15619
    -0.12263
    -0.48066
    -0.36877
    -0.29045
    -0.31283
    -0.27926
    -0.22332
    -0.42471
    -0.60373
    -0.12263
    -0.06668
    -0.15619
    -0.22332
    -0.27926
     0.04520
     0.01164
    -0.06668
     0.20184
     0.49274
     0.30253
     0.24659
     0.38085
     0.24659
     0.24659
     0.19065
     0.26897
     0.38085
     0.38085
     0.22422
     0.24659
    -0.05550
     0.04520
    -0.24570
    -0.20095
    -0.33521
    -0.43590
    -0.35758
    -0.53660
    -0.43590
    -0.61492
    -0.84987
    -0.97295
    -0.58135
    -0.53660
    -0.68205
    -0.73799
    -0.49184
    -0.57016
    -0.77156
    -0.63729
    -0.40234
    -0.37996
    -0.51422
    -0.58135
    -0.14500
    -0.22332
    -0.24570
    -0.54779
     0.04520
     0.00045
    -0.27926
    -0.22332
    -0.10025
    -0.13381
     0.07877
    -0.06668
    -0.04431
    -0.10025
    -0.05550
     0.00045
     0.19065
     0.15708
    -0.13381
    -0.57016
     0.03401
     0.16827
     0.11233
    -0.06668
     0.07877
     0.02282
    -0.01074
    -0.15619
     0.02282
     0.25778
     0.00045
     0.07877
     0.23540
     0.32491
     0.47036
     0.17946
     0.33610
     0.62700
     0.33610
     0.26897
     0.53749
     0.47036
     0.32491
    -0.03312
     0.31372
     0.52630
     0.39204
     0.11233
    -0.01074
    -0.18976
    -0.35758
    -0.49184
    -0.74918
    -0.49184
    -0.59254
    -0.84987
    -0.78274
    -0.86106
    -0.89463
    -0.74918
    -0.78274
    -0.80512
    -0.93938
    -0.65967
    -0.30164
    -0.57016
    -0.41353
    -0.22332
    -0.57016
    -0.18976
     0.07877
    -0.21213
     0.08995
     0.32491
     0.03401
    -0.11144
    -0.37996
    -0.62611
    -0.21213
    -0.08906
    -0.41353
    -0.15619
    -0.08906
     0.01164
    -0.23451
    -0.32402
    -0.20095
    -0.34639
    -0.34639
     0.01164
     0.02282
    -0.13381
     0.22422
     0.24659
     0.66056
     0.39204
     0.35848
     0.31372
     0.20184
     0.63819
     0.62700
     0.58225
     1.08572
     0.73888
     0.82839
     1.01859
     0.80601
     1.01859
     0.68294
     0.80601
     0.97384
     1.10810
     1.10810
     0.97384
     1.08572
     1.35425
     1.29830
     1.19761
     1.27593
     1.10810
     0.96265
     1.07454
     1.28712
     1.13048
     1.00741
     0.99622
     1.54445
     1.01859
     0.92909
     0.76126
     0.40323
     0.72769
     0.69413
     0.28016
     0.78364
     0.80601
     0.63819
     0.72769
     0.83958
     0.60462
     0.59343
     0.69413
     0.59343
     1.13048
     1.27593
     1.32068
     1.14167
     1.89129
     2.15981
     2.64092
     2.64092
     2.61854
     1.42138
     0.02282
    -0.67086
    -0.22332
    -0.27926
     0.01164
    -1.05127
    -2.28199
    -3.51272
    -3.55747
    -4.51968
    -4.12808
    -2.97568
    -3.46797
    -3.66936
    -3.60223
    -3.45678
    -2.27080
    -2.02466
    -1.35335
    -0.24570
     0.02282
     0.07877
     0.86196
     1.42138
     1.55564
     1.29830
     1.56683
     1.72346
     1.44375
     0.91790
     0.86196
     1.01859
     1.00741
     0.92909
     0.43680
     0.58225
    -0.07787
    -0.03312
     0.49274
     0.69413
     0.68294
     0.50393
     0.02282
    -0.16738
     0.40323
     0.41442
     0.89552
     0.99622
     0.83958
     1.23117
     1.42138
     1.28712
     1.16404
     1.05216
     1.13048
     1.15286
     1.53326
     1.20880
     0.98503
     1.02978
     1.05216
     0.90671
     0.92909
     0.64938
     0.30253
     0.02282
     0.30253
     0.24659
    -0.04431
    -0.24570
    -0.40234
    -0.41353
    -0.42471
     0.01164
    -0.46947
    -1.15196
    -1.38692
    -1.20790
    -0.93938
    -0.72680
    -0.78274
    -1.10721
    -1.24147
    -1.26385
    -0.98414
    -1.42048
    -1.48761
    -0.79393
    -0.49184
    -0.44709
    -0.53660
    -0.95057
    -1.08483
    -0.69324
    -1.15196
    -0.90582
    -0.57016
    -0.87225
    -0.84987
    -0.68205
    -0.84987
    -0.57016
    -0.86106
    -0.80512
    -0.23451
    -0.36877
    -0.48066
    -0.67086
    -1.00651
    -0.80512
    -0.52541
    -0.12263
     0.31372
     0.29135
    -0.10025
    -0.01074
     0.03401
     0.20184
    -0.32402
     0.04520
     0.55987
     0.80601
     0.60462
     0.82839
     0.58225
     0.43680
     0.60462
     0.66056
     0.66056
     0.63819
     0.07877
     0.33610
     0.34729
     0.36966
     0.28016
    -0.15619
     0.15708
     0.25778
     0.16827
     0.28016
     0.31372
     0.24659
     0.24659
     0.01164
     0.42561
     0.64938
     0.29135
     0.06758
     0.42561
     0.83958
     0.66056
     0.23540
     0.34729
     0.29135
     0.26897
     0.63819
     0.61581
     0.44798
     0.45917
     0.31372
     0.79483
     1.01859
     0.75007
     0.55987
     0.72769
     1.00741
     1.25355
     1.29830
     1.25355
     1.80178
     2.46190
     3.36816
     3.97234
     4.15135
     3.77095
     2.04793
    -0.13381
    -0.84987
    -0.08906
     0.45917
     1.13048
     0.29135
    -1.11840
    -3.54629
    -5.33644
    -4.68751
    -4.20640
    -3.98263
    -3.05400
    -3.65817
    -3.94907
    -3.64698
    -3.36727
    -1.62188
    -0.90582
    -0.96176
    -0.35758
     0.76126
     1.30949
     1.74584
     1.74584
     1.98080
     1.79060
     2.40596
     2.24932
     1.58920
     1.38781
     1.16404
     0.92909
     1.13048
     1.26474
     0.68294
     0.33610
     0.33610
     0.39204
     0.00045
    -0.17857
    -0.31283
    -0.48066
    -0.45828
    -0.59254
    -0.77156
    -0.84987
    -0.83869
    -0.95057
    -0.32402
     0.13471
    -0.22332
     0.01164
     0.15708
     0.05639
     0.76126
     0.95146
     0.76126
     1.01859
     1.13048
     1.49970
     1.70109
     1.37662
     0.62700
     0.42561
     1.04097
     1.39900
     1.35425
     0.52630
     0.75007
     0.48155
     0.20184
    -0.08906
    -0.08906
    -0.31283
    -0.20095
     0.23540
     0.23540
     0.10114
    -0.24570
    -0.35758
    -0.39115
     0.05639
    -0.04431
    -0.36877
    -0.37996
    -0.25689
    -0.26808
    -0.05550
    -0.14500
    -0.32402
    -0.17857
    -0.10025
    -0.21213
    -0.15619
    -0.57016
    -0.63729
    -0.44709
    -0.14500
     0.01164
    -0.16738
    -0.32402
    -0.34639
     0.14590
    -0.04431
    -0.22332
    -0.45828
    -0.62611
     0.08995
     0.41442
     0.50393
     0.06758
     0.19065
    -0.46947
     0.25778
     0.80601
     0.80601
     0.00045
     0.52630
     0.57106
     0.69413
     0.77245
     0.51511
     0.53749
     0.58225
     0.64938
     0.81720
     0.60462
     0.42561
     0.28016
     0.23540
     0.96265
     0.98503
     0.73888
     0.64938
     0.70532
     0.97384
     1.14167
     0.87314
     1.04097
     1.17523
     1.30949
     1.10810
     1.60039
     1.16404
     0.97384
     0.72769
     1.32068
     1.13048
     0.80601
     0.82839
     0.85077
     0.63819
     0.45917
     0.42561
     0.40323
     0.41442
     0.40323
     0.43680
     0.40323
     0.47036
     0.43680
     0.03401
     0.43680
     0.69413
     0.47036
     0.66056
     0.59343
     0.83958
     1.53326
     1.90248
     2.32764
     3.06608
     3.26747
     3.52480
     2.45071
     1.14167
     0.94027
     0.90671
    -0.43590
    -2.61765
    -4.08333
    -3.97145
    -2.75191
    -2.36031
    -3.74768
    -4.54206
    -5.42594
    -6.23151
    -6.62310
    -5.92942
    -5.20217
    -4.85533
    -3.43440
    -3.13231
    -1.92396
    -0.41353
     0.04520
     0.83958
     1.04097
     1.05216
     0.97384
     0.79483
     0.62700
     0.75007
     0.72769
     0.57106
     0.42561
     0.58225
     0.05639
    -0.45828
    -0.99532
    -0.96176
    -0.65967
    -1.43167
    -1.68901
    -1.70019
    -1.82327
    -2.22605
    -2.04704
    -1.77851
    -1.62188
    -1.52118
    -1.58831
    -1.39811
    -1.04008
    -1.27503
    -1.46524
    -0.92819
    -0.41353
    -0.59254
    -0.50303
    -0.11144
    -0.24570
     0.20184
     0.08995
     0.10114
     0.20184
     0.12352
    -0.22332
    -0.25689
     0.01164
     0.40323
     0.10114
    -0.24570
     0.17946
     0.16827
     0.08995
     0.03401
     0.10114
     0.06758
    -0.04431
     0.05639
     0.44798
     0.53749
     0.45917
     0.57106
     0.48155
     0.50393
     0.60462
     0.48155
     0.54868
     0.30253
     0.05639
     0.88433
     0.87314
     0.54868
     0.15708
     0.19065
     0.19065
     0.33610
     0.57106
     0.03401
     0.14590
     0.19065
     0.54868
     0.19065
     0.17946
     0.42561
     0.40323
     0.44798
     0.60462
     0.60462
     0.71651
     0.22422
     0.95146
     1.07454
     1.06335
     0.71651
     0.83958
     0.89552
     0.97384
     0.94027
     1.06335
     1.10810
     1.00741
     0.68294
     0.73888
     0.54868
     0.62700
     0.33610
     0.30253
     0.59343
     0.52630
     0.40323
     0.17946
     0.00045
     0.12352
     0.30253
    -0.07787
     0.06758
     0.25778
     0.29135
     0.32491
     0.40323
     0.29135
     0.19065
     0.00045
     0.40323
     0.63819
     0.72769
     0.16827
     0.28016
     0.43680
     0.39204
     0.47036
     0.55987
     0.61581
     0.49274
     0.83958
     0.91790
     0.89552
     0.82839
     0.78364
     0.60462
     1.18642
     1.00741
     0.82839
     0.39204
     0.28016
    -0.04431
    -0.55897
    -0.50303
    -0.64848
    -1.33098
    -1.66663
    -1.87921
    -2.58408
    -2.55052
    -3.06518
    -2.87498
    -2.77428
    -3.03162
    -3.06518
    -3.07637
    -3.28895
    -3.42321
    -2.60646
    -2.56170
    -1.61069
    -1.52118
    -1.76733
    -1.04008
    -1.01770
    -0.68205
    -0.65967
    -0.60373
    -0.21213
    -0.11144
    -0.02193
     0.03401
     0.31372
     0.21303
     0.75007
     0.15708
     0.92909
     0.48155
     0.07877
     0.31372
     0.15708
     0.39204
    -0.10025
    -0.22332
     0.31372
     0.32491
     0.51511
     0.26897
    -0.08906
    -0.14500
    -0.16738
    -0.20095
    -0.04431
     0.01164
    -0.52541
    -0.13381
     0.34729
     0.43680
     0.21303
    -0.20095
    -0.02193
     0.28016
     0.49274
     0.33610
     0.11233
     0.20184
     0.15708
     0.31372
     0.47036
     0.52630
     0.44798
     0.36966
     0.66056
     0.76126
     0.86196
     0.34729
     0.32491
     0.70532
     0.95146
     1.10810
     0.96265
     0.80601
     0.75007
     1.06335
     0.96265
     1.45494
     1.02978
     0.82839
     1.13048
     0.87314
     0.99622
     0.94027
     0.66056
     0.82839
     1.13048
     1.18642
     1.06335
     0.45917
     0.16827
     0.94027
     0.67175
     0.97384
     1.25355
     0.35848
     0.42561
     0.52630
     0.82839
     0.44798
    -0.10025
    -0.34639
    -0.36877
    -0.15619
    -0.35758
    -0.41353
    -0.46947
    -0.48066
    -0.63729
    -0.39115
    -0.73799
    -0.97295
    -0.78274
    -0.40234
    -0.37996
    -0.26808
    -0.36877
    -0.24570
     0.15708
     0.36966
     0.41442
     0.35848
     0.28016
     0.44798
     0.49274
     0.44798
     0.91790
     0.67175
     0.35848
     0.59343
     0.66056
     0.69413
     0.39204
     0.21303
     0.14590
     0.34729
     0.19065
     0.14590
    -0.23451
    -0.29045
    -0.59254
    -0.61492
    -0.13381
    -0.36877
    -0.96176
    -0.74918
    -0.99532
    -0.83869
    -0.71561
    -0.89463
    -0.79393
    -0.70442
    -0.55897
    -0.65967
    -0.65967
    -0.95057
    -0.77156
    -0.84987
    -0.12263
    -0.22332
    -0.76037
    -0.67086
    -0.64848
    -0.46947
    -0.59254
    -0.61492
    -0.57016
    -0.07787
    -0.21213
    -0.02193
    -0.13381
    -0.14500
    -0.01074
    -0.25689
     0.29135
     0.45917
     0.26897
     0.19065
     0.12352
     0.38085
     0.72769
     0.59343
     0.23540
     0.28016
     0.43680
     0.54868
     0.62700
     0.28016
     0.16827
    -0.03312
    -0.06668
     0.59343
     0.40323
     0.02282
     0.13471
     0.24659
     0.50393
     0.03401
    -0.15619
    -0.26808
    -0.01074
     0.23540
     0.45917
     0.22422
    -0.14500
     0.07877
    -0.23451
     0.42561
     0.26897
    -0.37996
    -0.29045
    -0.06668
     0.28016
     0.13471
    -0.18976
    -0.11144
    -0.26808
     0.11233
     0.08995
    -0.01074
    -0.07787
    -0.33521
    -0.33521
     0.03401
     0.54868
     0.05639
    -0.11144
     0.15708
     0.20184
     0.48155
     0.14590
     0.42561
     0.43680
     0.47036
     0.61581
     0.54868
     0.72769
     0.45917
     0.34729
     0.68294
     0.78364
     0.50393
     0.54868
     0.38085
     0.34729
     0.48155
     0.38085
     0.44798
     0.10114
     0.20184
     0.19065
     0.02282
     0.12352
    -0.42471
    -0.45828
    -0.73799
     0.06758
    -0.40234
    -0.61492
    -0.29045
    -0.24570
    -0.23451
    -0.48066
    -0.36877
    -0.40234
    -0.53660
    -0.15619
    -0.32402
     0.00045
     0.04520
    -0.16738
    -0.29045
     0.40323
     0.32491
     0.40323
     0.23540
     0.38085
     0.58225
     0.40323
     0.12352
     0.40323
     0.19065
     0.21303
     0.31372
     0.52630
     0.29135
     0.07877
    -0.45828
     0.13471
     0.35848
    -0.07787
    -0.36877
    -0.51422
    -0.53660
    -0.34639
    -0.49184
    -0.40234
    -0.58135
    -0.55897
    -0.17857
    -0.30164
    -0.35758
    -0.32402
    -0.30164
    -0.32402
     0.00045
     0.03401
    -0.20095
    -0.01074
    -0.18976
    -0.04431
     0.00045
    -0.05550
    -0.27926
    -0.15619
    -0.42471
    -0.07787
    -0.14500
    -0.12263
    -0.31283
    -0.68205
    -0.07787
    -0.08906
     0.01164
     0.05639
    -0.11144
    -0.03312
    -0.20095
    -0.20095
     0.22422
     0.01164
     0.22422
     0.03401
     0.19065
     0.23540
     0.21303
    -0.24570
     0.04520
     0.01164
    -0.22332
    -0.41353
    -0.44709
     0.02282
    -0.20095
    -0.46947
    -0.35758
    -0.64848
    -0.31283
    -0.23451
    -0.20095
    -0.39115
    -0.59254
    -0.55897
    -0.37996
    -0.12263
    -0.04431
    -0.20095
     0.00045
     0.17946
     0.25778
     0.01164
     0.40323
     0.34729
     0.21303
     0.63819
     0.50393
     0.35848
     0.44798
     0.34729
     0.14590
     0.69413
     0.66056
     0.40323
     0.39204
     0.41442
     0.17946
     0.03401
     0.00045
     0.24659
     0.08995
    -0.10025
     0.03401
     0.26897
     0.07877
     0.13471
    -0.34639
    -0.05550
     0.16827
    -0.02193
     0.22422
     0.22422
     0.00045
     0.02282
    -0.10025
     0.14590
     0.36966
     0.28016
    -0.15619
    -0.05550
    -0.01074
     0.38085
     0.25778
     0.35848
     0.70532
     0.66056
     1.14167
     1.02978
     1.29830
     1.23117
     1.47732
     1.51088
     1.80178
     2.05912
     2.51784
     2.17100
     2.29408
     2.31645
     2.20457
     2.18219
     2.86469
     2.99895
     2.54022
     2.38358
     2.27170
     2.37239
     1.91367
     1.73465
     1.84654
     1.71228
     2.07031
     1.70109
     1.52207
     1.14167
     0.73888
    -0.27926
    -0.40234
    -0.78274
    -0.79393
    -0.89463
    -0.89463
    -0.15619
    -1.33098
    -2.42744
    -1.65544
    -1.68901
    -1.63306
    -1.53237
    -1.19672
    -1.19672
    -0.80512
    -1.14077
    -1.00651
    -0.58135
     0.02282
     0.36966
     0.33610
     0.49274
     0.29135
     0.34729
     0.62700
     1.45494
     1.18642
     1.07454
     1.14167
     1.29830
     1.36544
     0.83958
     1.43257
     1.23117
     0.82839
     0.41442
     0.80601
     0.68294
     0.21303
    -0.01074
     0.17946
     0.41442
     0.00045
    -0.27926
    -0.49184
    -0.45828
    -0.33521
    -0.37996
    -0.74918
    -0.21213
    -0.80512
    -1.01770
    -0.14500
     0.13471
    -0.10025
    -0.32402
    -0.87225
    -0.82750
    -0.77156
    -0.67086
    -0.55897
    -0.52541
    -1.39811
    -1.18553
    -1.31979
    -0.65967
    -0.63729
    -0.92819
    -0.90582
    -0.84987
    -0.97295
    -1.54356
    -0.93938
    -0.82750
    -0.25689
    -0.24570
    -0.46947
    -0.51422
    -0.57016
     0.05639
     0.00045
     0.01164
     0.04520
     0.05639
    -0.04431
    -0.07787
     0.11233
     0.14590
     0.16827
     0.17946
     0.24659
     0.21303
     0.23540
    -0.21213
    -0.41353
    -0.80512
    -0.31283
    -0.05550
    -0.10025
    -0.04431
    -0.21213
    -0.24570
    -0.21213
    -0.36877
    -0.32402
    -0.13381
     0.12352
     0.29135
     0.55987
    -0.02193
    -0.01074
     0.02282
     0.35848
     0.39204
     0.42561
    -0.27926
    -0.10025
     0.23540
     0.51511
     0.20184
    -0.18976
    -0.51422
    -0.21213
     0.11233
     0.20184
    -0.02193
    -0.27926
    -0.33521
    -0.16738
     0.07877
     0.66056
     0.79483
     0.31372
     0.98503
     1.71228
     1.85773
     1.57802
     1.04097
     0.04520
    -0.50303
    -0.44709
    -0.23451
     0.39204
     0.16827
     0.40323
    -0.08906
    -1.15196
    -3.36727
    -5.00078
    -4.54206
    -2.81904
    -2.43863
    -2.64002
    -2.60646
    -2.76310
    -2.83023
    -3.12113
    -2.65121
    -2.30437
    -2.18130
    -2.25962
    -1.48761
    -1.02889
    -0.32402
    -0.30164
    -0.43590
    -0.51422
     0.03401
    -0.05550
    -0.08906
     0.30253
     0.42561
     0.64938
     0.89552
     0.72769
     0.96265
     1.08572
     1.51088
     1.53326
     1.71228
     1.61158
     1.30949
     1.74584
     1.66752
     2.12625
     1.70109
     1.33187
     1.32068
     1.43257
     1.95842
     1.38781
     1.11929
     1.14167
     1.10810
     1.07454
     1.20880
     1.11929
     0.73888
     0.73888
     1.21999
     1.24236
     1.02978
     0.44798
     0.34729
     0.83958
     1.38781
     0.78364
     0.49274
    -0.02193
    -0.13381
    -0.12263
     0.16827
     0.51511
     0.07877
    -0.58135
    -0.51422
    -0.18976
    -0.35758
    -0.68205
    -0.81631
    -0.98414
    -0.63729
    -0.58135
    -0.55897
    -0.78274
    -0.77156
    -0.93938
    -0.62611
    -0.05550
    -0.50303
    -0.78274
    -0.60373
    -0.53660
    -0.70442
    -0.76037
    -0.81631
    -0.97295
    -0.74918
    -0.80512
    -0.43590
    -0.51422
    -0.54779
    -1.26385
    -1.23028
    -0.70442
    -0.61492
    -1.05127
    -0.79393
    -0.41353
     0.04520
     0.23540
    -0.04431
     0.04520
     0.26897
     0.55987
     0.38085
     0.71651
     0.54868
     0.76126
     1.05216
     1.23117
     1.38781
     1.32068
     1.24236
     1.37662
     1.49970
     1.35425
     0.98503
     1.07454
     1.05216
     1.55564
     1.70109
     1.43257
     1.45494
     1.23117
     1.38781
     1.67871
     1.68990
     1.45494
     1.10810
     1.44375
     1.77941
     2.22694
     2.09268
     1.37662
     0.90671
     0.72769
     0.48155
    -0.05550
    -0.53660
    -0.49184
    -0.02193
     0.20184
     0.76126
     0.34729
    -0.57016
    -0.91700
    -0.41353
     0.19065
     0.81720
     0.11233
     0.41442
     1.05216
     1.64515
     1.76822
     1.56683
     1.48851
     1.67871
     1.77941
     2.45071
     1.91367
     1.07454
     1.01859
     1.39900
     1.24236
     1.14167
     1.15286
     1.71228
     1.67871
     0.99622
     1.02978
     0.96265
     1.38781
     1.65633
     1.24236
     1.29830
     1.51088
     1.34306
     1.36544
     1.29830
     1.57802
     1.28712
     1.08572
     1.16404
     1.25355
     1.29830
     1.17523
     0.99622
     1.14167
     0.96265
     0.98503
     1.48851
     1.41019
     1.66752
     1.35425
     1.25355
     1.15286
     0.92909
     0.57106
     0.45917
     0.70532
     0.47036
     0.31372
     0.10114
    -0.03312
    -0.67086
    -0.93938
    -1.10721
    -1.02889
    -1.12959
    -1.72257
    -1.55475
    -1.82327
    -1.54356
    -1.58831
    -1.53237
    -1.43167
    -1.45405
    -1.14077
    -1.07364
    -1.08483
    -1.18553
    -1.20790
    -1.20790
    -0.81631
    -0.67086
    -1.14077
    -0.90582
    -1.01770
    -0.84987
    -0.82750
    -0.84987
    -0.80512
    -0.92819
    -0.93938
    -0.87225
    -1.00651
    -0.62611
    -0.82750
    -1.08483
    -1.02889
    -0.25689
    -0.32402
    -0.44709
    -0.74918
    -0.60373
    -0.50303
    -0.31283
    -0.30164
    -0.12263
     0.15708
    -0.13381
    -0.31283
     0.04520
    -0.03312
    -0.24570
    -0.78274
    -0.18976
    -0.33521
    -0.26808
    -0.22332
    -0.69324
    -0.83869
    -0.84987
    -0.98414
    -0.54779
    -0.44709
    -0.86106
    -1.40930
    -0.92819
    -0.86106
    -0.81631
    -1.62188
    -0.78274
    -0.53660
    -0.22332
    -0.10025
    -0.51422
    -0.59254
    -0.88344
    -0.91700
    -0.61492
    -0.41353
    -0.05550
    -0.58135
    -0.48066
     0.02282
    -0.05550
     0.24659
     0.64938
     0.86196
     0.20184
    -0.27926
     0.28016
     0.71651
     0.12352
    -0.40234
    -0.90582
    -0.39115
    -0.34639
    -0.64848
    -0.73799
    -1.09602
    -1.39811
    -1.87921
    -2.20367
    -1.62188
    -1.89040
    -1.92396
    -1.64425
    -1.36454
    -1.02889
    -0.64848
    -0.73799
    -0.31283
    -0.25689
    -0.08906
     0.10114
     0.11233
     0.41442
     0.39204
     0.28016
     0.73888
     1.02978
     0.76126
     0.53749
    -0.20095
     0.15708
     0.42561
     0.36966
     0.70532
     0.70532
     0.52630
     0.02282
     0.25778
     0.63819
     0.86196
     0.41442
     0.92909
     0.97384
     0.49274
     0.64938
     0.82839
     0.33610
     0.75007
     0.78364
     0.89552
     1.51088
     1.29830
     0.77245
     0.41442
     0.67175
     0.60462
     0.48155
     0.88433
     0.91790
     0.60462
     0.28016
     0.64938
     0.82839
     0.45917
     0.04520
    -0.14500
     0.26897
     0.04520
    -0.02193
    -0.37996
    -0.13381
    -0.61492
    -0.71561
    -0.54779
    -0.23451
    -0.88344
    -0.93938
    -0.70442
    -1.11840
    -1.06245
    -1.20790
    -0.72680
    -0.98414
    -0.93938
    -0.68205
    -0.91700
    -0.88344
    -0.93938
    -0.79393
    -0.88344
    -0.52541
    -0.52541
    -0.77156
    -0.43590
    -0.44709
    -0.54779
    -0.39115
    -0.40234
    -0.41353
    -0.59254
    -0.32402
    -0.59254
    -0.57016
    -0.65967
    -0.84987
    -0.87225
    -0.64848
    -0.32402
    -0.97295
    -0.36877
    -0.57016
    -0.62611
    -0.86106
    -1.20790
    -0.63729
    -0.43590
    -0.12263
    -0.07787
    -0.49184
    -0.06668
     0.12352
    -0.01074
     0.03401
     0.49274
     0.58225
     0.60462
     1.00741
     0.87314
     0.82839
     0.52630
     0.64938
     1.29830
     1.57802
     1.35425
     1.19761
     0.94027
     1.08572
     1.14167
     0.97384
     1.30949
     0.95146
     0.61581
     0.90671
     1.05216
     1.26474
     0.94027
     0.52630
     0.75007
     0.88433
     1.18642
     0.88433
     0.80601
     0.76126
     0.90671
     0.58225
     1.17523
     1.05216
     0.49274
     0.21303
     0.21303
     0.48155
     0.30253
    -0.07787
    -0.79393
    -0.81631
    -0.11144
    -0.59254
    -1.10721
    -1.35335
    -1.63306
    -1.77851
    -1.25266
    -1.28622
    -1.89040
    -1.54356
    -1.33098
    -1.04008
    -1.29741
    -1.46524
    -1.36454
    -0.88344
    -0.74918
    -0.53660
    -0.76037
    -0.71561
    -0.57016
    -0.79393
    -0.80512
    -0.67086
    -0.89463
    -0.58135
    -0.46947
    -0.60373
    -0.55897
    -0.90582
    -0.84987
    -0.93938
    -0.87225
    -0.61492
    -0.73799
    -1.01770
    -0.65967
    -0.29045
    -0.34639
    -0.06668
    -0.50303
    -0.55897
    -0.61492
    -0.42471
    -0.03312
    -0.33521
    -0.71561
    -0.35758
    -0.06668
     0.12352
    -0.07787
    -0.32402
    -0.29045
    -0.30164
    -0.33521
    -0.01074
    -0.10025
    -0.31283
    -0.30164
     0.19065
     0.10114
     0.29135
    -0.27926
    -0.39115
    -0.23451
    -0.22332
     0.17946
     0.01164
    -0.13381
    -0.52541
    -0.45828
    -0.18976
     0.00045
    -0.21213
    -0.58135
    -0.61492
    -0.54779
    -0.43590
    -0.72680
    -0.80512
    -0.79393
    -0.73799
    -0.55897
    -0.71561
    -0.59254
    -0.88344
    -0.80512
    -0.96176
    -0.25689
    -0.51422
    -1.11840
    -0.70442
    -0.58135
    -0.27926
    -0.32402
    -0.53660
    -0.57016
    -0.37996
    -0.24570
    -0.40234
    -0.29045
    -0.27926
    -0.46947
    -0.37996
     0.22422
     0.04520
    -0.35758
    -0.02193
     0.20184
    -0.06668
    -0.01074
    -0.15619
    -0.45828
     0.10114
     0.20184
     0.39204
     0.23540
    -0.06668
    -0.10025
    -0.01074
     0.61581
     0.35848
    -0.04431
    -0.16738
     0.13471
     0.28016
     0.31372
    -0.05550
     0.16827
    -0.06668
     0.43680
     0.43680
     0.39204
     0.40323
     0.04520
     0.24659
     0.15708
     0.80601
     0.51511
     0.26897
     0.32491
     0.64938
     0.81720
     0.83958
     0.38085
     0.25778
     0.32491
     0.48155
     0.13471
     0.29135
    -0.06668
    -0.50303
    -0.30164
     0.14590
    -0.07787
    -0.49184
    -0.50303
    -0.80512
    -0.55897
    -0.50303
    -0.74918
    -0.67086
    -0.76037
    -0.54779
    -0.50303
    -0.43590
    -0.26808
    -0.59254
    -0.98414
    -0.44709
    -0.04431
    -0.53660
    -0.52541
    -0.25689
    -0.26808
    -0.55897
    -0.24570
    -0.02193
    -0.18976
    -0.16738
    -0.41353
    -0.34639
    -0.52541
    -0.44709
    -0.63729
    -0.32402
    -0.34639
    -0.61492
    -0.78274
    -0.63729
    -0.80512
    -0.83869
    -1.07364
    -1.06245
    -0.91700
    -0.89463
    -0.76037
    -0.80512
    -0.92819
    -1.02889
    -0.95057
    -0.65967
    -0.44709
    -0.64848
    -0.78274
    -0.62611
    -0.73799
    -0.31283
    -0.42471
    -0.57016
    -0.37996
    -0.64848
    -0.14500
    -0.17857
    -0.13381
    -0.39115
    -0.39115
    -0.50303
     0.03401
     0.00045
    -0.22332
    -0.08906
    -0.12263
     0.00045
    -0.12263
     0.02282
     0.08995
    -0.33521
     0.03401
    -0.23451
     0.08995
     0.05639
    -0.25689
    -0.40234
    -0.16738
     0.16827
     0.04520
     0.14590
    -0.29045
    -0.24570
    -0.30164
    -0.13381
    -0.03312
    -0.08906
    -0.03312
     0.06758
    -0.40234
     0.01164
     0.00045
    -0.42471
    -0.39115
    -0.15619
    -0.10025
    -0.13381
    -0.42471
    -0.27926
    -0.01074
    -0.43590
    -0.21213
     0.04520
    -0.07787
     0.12352
    -0.33521
    -0.15619
    -0.16738
    -0.01074
    -0.22332
     0.31372
     0.31372
    -0.15619
     0.14590
     0.28016
     0.23540
     0.03401
    -0.20095
     0.13471
     0.12352
     0.29135
     0.24659
     0.38085
     0.31372
     0.08995
    -0.04431
     0.79483
     0.52630
     0.33610
     0.06758
     0.16827
     0.13471
     0.66056
     0.61581
     0.57106
     0.54868
     0.62700
     0.73888
     0.85077
     0.58225
     0.51511
     0.49274
     0.97384
     1.11929
     0.88433
     0.92909
     0.92909
     0.75007
     0.48155
     0.26897
     0.52630
     0.48155
     0.41442
     0.23540
     0.07877
    -0.07787
    -0.30164
    -0.72680
    -0.34639
     0.12352
     0.21303
     0.16827
     0.08995
     0.13471
     0.40323
     0.06758
     0.41442
     0.55987
     0.82839
     0.61581
     0.47036
     0.64938
     0.94027
     0.54868
     0.33610
     0.28016
     0.08995
    -0.42471
    -0.26808
    -0.25689
    -0.20095
    -0.95057
    -0.68205
    -0.22332
     0.06758
    -0.39115
    -0.50303
    -0.72680
    -0.12263
     0.16827
     0.36966
     0.29135
     0.13471
    -0.21213
     0.29135
     0.34729
     0.64938
     0.30253
     0.01164
     0.19065
     0.34729
     0.42561
     0.48155
     0.25778
     0.61581
     0.73888
     0.25778
     0.21303
     0.29135
     0.43680
     0.12352
     0.05639
    -0.13381
    -0.07787
     0.04520
     0.10114
    -0.06668
    -0.11144
    -0.23451
    -0.18976
    -0.15619
    -0.22332
    -0.32402
    -0.04431
     0.26897
     0.42561
     0.31372
     0.60462
     0.87314
     1.00741
     0.85077
     0.77245
     1.13048
     1.10810
     0.89552
     0.42561
     0.24659
     0.26897
     0.24659
    -0.22332
    -0.20095
    -0.51422
    -0.82750
    -0.34639
    -0.42471
    -0.82750
    -1.30860
    -1.63306
    -1.25266
    -1.17434
    -1.07364
    -1.12959
    -1.01770
    -0.69324
    -0.73799
    -0.69324
    -0.40234
    -0.36877
    -0.37996
     0.07877
     0.41442
     0.01164
     0.05639
    -0.12263
    -0.14500
     0.30253
     0.58225
     0.71651
     0.44798
    -0.07787
    -0.23451
    -0.24570
    -0.33521
    -0.08906
    -0.49184
    -0.49184
     0.05639
     0.34729
     0.39204
    -0.15619
    -0.46947
    -0.80512
    -0.13381
     0.24659
     0.03401
    -0.04431
     0.17946
     0.06758
     0.20184
     0.77245
     0.28016
     0.03401
     0.38085
     0.89552
     0.81720
     0.89552
     0.75007
     1.19761
     1.09691
     1.00741
     0.82839
     1.04097
     1.46613
     1.43257
     1.47732
     1.74584
     1.41019
     1.08572
     1.55564
     2.32764
     2.92063
     3.83808
     3.80451
     4.03947
     4.22967
     3.97234
     3.13321
     1.61158
     1.82416
     1.25355
    -0.30164
    -0.55897
    -0.46947
    -1.25266
    -1.61069
    -2.20367
    -3.15469
    -3.84837
    -4.96722
    -5.29168
    -4.17284
    -3.31133
    -3.18826
    -2.96449
    -2.17011
    -1.63306
    -0.84987
     0.15708
     0.68294
     0.80601
     1.44375
     1.70109
     1.56683
     1.02978
     1.32068
     1.49970
     1.15286
     1.63396
     1.64515
     0.99622
     0.87314
     0.43680
     0.50393
     0.47036
     0.88433
     1.18642
     1.06335
     0.64938
     0.64938
     0.48155
     0.17946
    -0.29045
    -0.01074
    -0.10025
     0.15708
     0.51511
     0.38085
     0.29135
    -0.16738
    -0.03312
     0.61581
     0.67175
     0.42561
     0.30253
     0.36966
     0.53749
     0.86196
     0.68294
     1.17523
     1.28712
     1.36544
     1.41019
     1.34306
     1.46613
     1.47732
     1.24236
     1.49970
     1.14167
     0.78364
     0.28016
     0.23540
    -0.25689
    -0.30164
    -0.82750
    -1.17434
    -1.27503
    -1.20790
    -1.31979
    -1.77851
    -2.36031
    -2.51695
    -2.37150
    -2.32675
    -2.03585
    -1.96872
    -2.18130
    -1.72257
    -1.48761
    -1.28622
    -1.19672
    -1.37573
    -1.07364
    -0.70442
    -0.76037
    -0.79393
    -0.58135
    -0.97295
    -0.54779
    -0.43590
     0.03401
    -0.36877
    -0.92819
    -0.82750
    -0.70442
    -0.25689
    -0.17857
    -0.63729
    -0.79393
    -0.29045
    -0.07787
     0.36966
    -0.15619
    -0.30164
    -0.48066
    -0.68205
     0.12352
     0.47036
     0.50393
    -0.27926
    -0.49184
     0.29135
     0.85077
     0.59343
     0.49274
     0.20184
     0.39204
     0.29135
     0.48155
     0.59343
     0.77245
     0.49274
     0.49274
     1.32068
     0.99622
     0.72769
     0.61581
     0.75007
     1.00741
     0.86196
     0.82839
     0.80601
     0.87314
     1.14167
     0.99622
     1.06335
     1.27593
     0.89552
     0.91790
     1.38781
     1.60039
     1.18642
     1.17523
     1.36544
     1.44375
     1.91367
     1.84654
     1.71228
     2.15981
     2.49547
     2.17100
     2.42834
     2.36121
     2.48428
     2.51784
     3.03251
     2.80874
     1.80178
     1.20880
     0.72769
     0.86196
     1.33187
     0.44798
    -0.23451
    -0.80512
    -0.84987
    -0.71561
    -1.15196
    -1.53237
    -1.65544
    -1.70019
    -0.50303
    -0.29045
     0.10114
     0.19065
     0.85077
     1.34306
     1.52207
     1.81297
     1.43257
     1.42138
     1.89129
     1.94723
     1.38781
     1.21999
     1.75703
     1.43257
     0.67175
     0.34729
    -0.13381
    -0.88344
    -0.45828
    -0.82750
    -0.67086
    -0.58135
    -0.30164
    -0.20095
    -0.18976
     0.12352
     0.14590
     0.15708
    -0.03312
    -0.01074
    -0.21213
     0.73888
     0.34729
     0.50393
     0.57106
     0.62700
    -0.02193
     0.03401
    -0.05550
    -0.29045
    -0.21213
    -0.04431
    -0.03312
    -0.21213
     0.02282
    -0.08906
    -0.36877
    -0.20095
     0.19065
     0.10114
     0.28016
     0.02282
    -0.02193
    -0.36877
    -0.26808
    -0.03312
    -0.29045
    -0.10025
    -0.32402
    -0.59254
    -0.77156
    -1.01770
    -1.29741
    -1.33098
    -1.25266
    -1.40930
    -1.76733
    -1.58831
    -1.45405
    -1.31979
    -1.39811
    -1.95753
    -1.71138
    -1.75614
    -1.11840
    -1.04008
    -0.72680
    -1.18553
    -1.78970
    -2.29318
    -1.18553
    -1.02889
    -1.07364
    -1.45405
    -1.09602
    -0.84987
    -0.91700
    -1.17434
    -1.09602
    -0.79393
    -0.34639
    -0.40234
    -0.13381
    -0.03312
     0.11233
     0.15708
     0.69413
     0.76126
     0.70532
     0.95146
     0.73888
     1.10810
     1.32068
     0.99622
     0.70532
     1.04097
     1.17523
     1.10810
     1.04097
     1.08572
     1.11929
     0.80601
     1.07454
     1.34306
     1.10810
     1.01859
     1.17523
     0.86196
     1.01859
     1.01859
     1.37662
     1.35425
     1.33187
     1.23117
     1.35425
     1.39900
     1.70109
     1.45494
     1.51088
     1.80178
     1.43257
     1.37662
     1.44375
     1.19761
     1.45494
     1.10810
     0.77245
     1.00741
     1.16404
     0.78364
     0.40323
     0.13471
    -0.15619
    -0.23451
    -0.23451
    -0.22332
    -0.42471
    -0.76037
    -1.09602
    -0.76037
    -0.67086
    -0.88344
    -1.05127
    -1.16315
    -1.07364
    -1.16315
    -0.84987
    -0.90582
    -0.92819
    -0.97295
    -1.33098
    -0.54779
    -0.51422
    -0.65967
    -0.86106
    -1.14077
    -0.80512
    -0.72680
    -1.00651
    -0.87225
    -0.62611
    -0.41353
    -0.78274
    -0.57016
    -0.55897
    -0.51422
    -0.72680
    -0.69324
    -0.26808
    -0.53660
    -0.30164
    -0.12263
    -0.27926
    -0.13381
     0.02282
     0.04520
     0.32491
     0.15708
     0.00045
     0.08995
     0.08995
     0.34729
     0.14590
     0.20184
     0.31372
     0.24659
     0.25778
     0.25778
     0.13471
     0.30253
    -0.02193
    -0.20095
    -0.01074
    -0.03312
    -0.03312
    -0.33521
    -0.22332
    -0.11144
    -0.13381
    -0.35758
    -0.11144
    -0.30164
    -0.45828
    -0.29045
    -0.48066
    -0.32402
    -0.54779
    -0.78274
    -0.70442
    -0.64848
    -0.37996
    -0.37996
    -0.87225
    -0.91700
    -0.76037
    -1.39811
    -0.90582
    -0.65967
    -0.78274
    -0.99532
    -0.87225
    -0.45828
    -0.32402
    -0.53660
    -0.48066
     0.01164
    -0.11144
     0.43680
    -0.01074
     0.15708
     0.54868
     0.49274
     0.44798
     0.95146
     0.75007
     0.25778
     0.61581
     0.55987
     0.67175
     0.29135
     0.24659
     0.12352
     0.49274
     0.17946
     0.08995
     0.28016
     0.08995
     0.17946
     0.05639
     0.44798
     0.36966
     0.35848
     0.62700
     0.14590
     0.58225
     0.28016
     0.43680
     0.63819
     0.73888
     0.81720
     0.43680
     0.51511
     0.23540
     0.36966
     0.03401
     0.22422
     0.08995
    -0.17857
    -0.17857
    -0.16738
    -0.20095
    -0.48066
    -0.86106
    -0.70442
    -0.61492
    -0.53660
    -0.42471
    -0.43590
    -0.72680
    -0.59254
    -0.72680
    -0.32402
    -0.29045
    -0.68205
    -0.62611
    -0.22332
     0.00045
    -0.06668
    -0.63729
    -0.74918
    -0.17857
     0.16827
    -0.15619
    -0.20095
    -0.55897
    -0.65967
    -0.44709
    -0.32402
    -0.02193
    -0.35758
    -0.55897
    -0.49184
    -0.15619
     0.02282
    -0.33521
    -0.16738
    -0.21213
     0.13471
     0.15708
    -0.12263
    -0.49184
    -0.12263
    -0.15619
    -0.14500
     0.40323
     0.29135
     0.10114
    -0.10025
    -0.03312
     0.22422
     0.10114
    -0.48066
     0.10114
     0.07877
     0.17946
    -0.03312
     0.05639
     0.21303
     0.15708
     0.06758
     0.23540
     0.23540
    -0.04431
     0.15708
     0.19065
     0.35848
     0.20184
    -0.01074
     0.23540
     0.53749
     0.43680
     0.41442
     0.21303
    -0.04431
     0.20184
     0.01164
     0.21303
     0.24659
     0.14590
    -0.15619
     0.45917
     0.16827
     0.10114
    -0.26808
    -0.45828
    -0.11144
     0.22422
     0.26897
    -0.16738
    -0.29045
    -0.07787
    -0.18976
    -0.12263
     0.32491
    -0.06668
    -0.43590
    -0.37996
    -0.13381
     0.16827
    -0.05550
    -0.13381
    -0.21213
    -0.04431
     0.16827
     0.13471
     0.01164
    -0.18976
    -0.20095
    -0.27926
     0.38085
     0.29135
    -0.15619
    -0.04431
     0.06758
     0.22422
     0.42561
     0.29135
     0.10114
     0.21303
     0.40323
     0.35848
     0.40323
     0.29135
     0.19065
     0.16827
     0.41442
     0.71651
     0.55987
     0.12352
     0.52630
     0.45917
     0.44798
     0.38085
     0.17946
     0.32491
     0.45917
     0.73888
     0.47036
     0.36966
     0.33610
     0.22422
     0.60462
     0.55987
     0.43680
     0.10114
     0.32491
     0.31372
     0.41442
    -0.05550
     0.00045
     0.08995
     0.19065
     0.43680
    -0.08906
    -0.06668
    -0.14500
    -0.17857
     0.05639
     0.40323
     0.17946
     0.03401
     0.02282
     0.42561
     0.54868
     0.25778
     0.02282
    -0.04431
     0.24659
     0.58225
     0.29135
     0.11233
     0.05639
    -0.18976
    -0.14500
     0.36966
     0.40323
    -0.11144
    -0.18976
    -0.13381
    -0.22332
    -0.11144
    -0.30164
    -0.31283
    -0.12263
     0.12352
     0.10114
     0.08995
    -0.37996
    -0.22332
    -0.48066
    -0.12263
     0.04520
     0.00045
    -0.22332
    -0.23451
     0.08995
    -0.15619
    -0.01074
     0.06758
    -0.07787
     0.07877
     0.20184
     0.13471
     0.12352
     0.15708
    -0.14500
    -0.06668
     0.57106
     0.36966
     0.19065
     0.00045
     0.22422
     0.41442
     0.50393
    -0.01074
     0.30253
     0.40323
     0.30253
     0.48155
     0.38085
     0.51511
     0.52630
    -0.04431
     0.68294
     0.43680
     0.16827
     0.14590
     0.28016
     0.32491
     0.34729
     0.06758
     0.38085
     0.38085
     0.49274
     0.32491
     0.40323
     0.28016
     0.20184
     0.05639
     0.51511
     0.77245
     0.21303
     0.36966
     0.16827
     0.41442
     0.48155
     0.17946
     0.01164
    -0.15619
     0.07877
     0.03401
    -0.03312
    -0.34639
    -0.44709
    -0.90582
    -0.31283
    -0.18976
    -0.35758
    -0.77156
    -0.46947
    -0.41353
    -0.16738
    -0.44709
    -0.37996
    -0.37996
    -0.16738
     0.04520
     0.52630
     0.53749
     0.00045
    -0.41353
    -0.15619
     0.54868
     0.64938
     0.08995
    -0.04431
    -0.33521
    -0.03312
     0.36966
    -0.21213
    -0.60373
    -0.35758
    -0.36877
    -0.67086
    -0.65967
    -0.40234
    -0.58135
    -0.80512
    -0.16738
     0.45917
     0.21303
     0.43680
     0.44798
     0.54868
     0.16827
    -0.03312
     0.96265
     1.24236
     1.46613
     1.62277
     1.56683
     1.36544
     1.28712
     1.23117
     1.32068
     1.81297
     1.39900
     1.57802
     1.54445
     1.53326
     1.47732
     1.26474
     1.42138
     1.51088
     1.67871
     1.71228
     1.58920
     1.41019
     1.44375
     1.16404
     1.33187
     1.74584
     1.28712
     1.35425
     1.74584
     1.89129
     2.15981
     2.47309
     2.62973
     2.89825
     2.57379
     2.78637
     2.50666
     1.76822
     0.16827
    -0.78274
    -1.18553
     0.04520
     0.41442
     0.60462
    -0.17857
    -1.78970
    -2.86379
    -3.24420
    -4.22878
    -4.22878
    -3.87075
    -2.80785
    -1.97991
    -2.06941
    -1.80089
    -2.03585
    -1.91278
    -1.00651
    -0.31283
    -0.34639
    -0.18976
    -0.26808
     0.20184
     0.33610
     0.64938
     0.85077
     0.82839
     0.81720
     1.27593
     1.14167
     1.20880
     1.01859
     0.50393
     0.69413
     0.90671
     0.63819
     0.44798
     0.59343
     0.52630
     1.16404
     0.94027
     0.76126
     0.70532
     0.57106
     0.52630
     0.59343
     0.68294
     0.77245
     1.02978
     0.78364
     1.19761
     1.13048
     0.92909
     1.14167
     0.76126
     0.96265
     0.82839
     0.72769
     0.91790
     0.89552
     0.77245
     0.73888
     0.52630
     0.42561
     0.20184
    -0.31283
    -0.15619
    -0.08906
    -0.44709
    -0.26808
    -0.34639
    -0.53660
    -0.55897
    -0.60373
    -0.80512
    -0.49184
    -0.61492
    -0.78274
    -0.63729
    -0.51422
    -0.41353
    -0.74918
    -0.24570
    -0.08906
    -0.23451
    -0.23451
    -0.32402
    -0.51422
    -0.33521
    -0.51422
    -0.23451
    -0.16738
    -0.05550
    -0.11144
    -0.53660
    -0.41353
    -0.14500
    -0.23451
    -0.49184
     0.01164
     0.10114
     0.24659
     0.06758
    -0.15619
    -0.36877
    -0.26808
    -0.32402
     0.15708
     0.50393
     0.62700
     0.01164
    -0.14500
     0.05639
     0.34729
     0.06758
     0.28016
     0.23540
     0.32491
     0.22422
     0.45917
     0.69413
     0.48155
     0.39204
     0.45917
     0.71651
     0.60462
     0.48155
     0.32491
     0.28016
     0.48155
     0.38085
     0.49274
     0.36966
     0.00045
     0.29135
     0.23540
     0.21303
     0.00045
     0.02282
     0.13471
     0.44798
     0.85077
     0.53749
     0.29135
     0.33610
     0.83958
     0.32491
     0.99622
     1.17523
     0.88433
     0.72769
     1.21999
     1.44375
     1.65633
     1.77941
     1.76822
     2.17100
     2.50666
     2.90944
     2.59616
     3.04370
     2.90944
     2.23813
     1.28712
     1.37662
     1.44375
     1.58920
     1.58920
     0.86196
     0.70532
     0.48155
     0.88433
     0.47036
    -0.50303
    -1.65544
    -2.31556
    -2.14773
    -2.19249
    -0.89463
    -0.26808
    -0.52541
    -1.05127
    -1.87921
    -1.53237
    -1.67782
    -1.35335
    -1.01770
    -1.14077
    -0.91700
    -0.97295
    -0.36877
    -0.64848
    -0.48066
    -0.17857
    -0.20095
    -0.50303
     0.36966
     0.32491
    -0.15619
    -0.16738
     0.26897
     0.10114
     0.31372
     0.01164
     0.22422
     0.38085
     0.22422
     0.02282
    -0.02193
    -0.29045
    -0.12263
    -0.26808
     0.22422
     0.25778
    -0.04431
    -0.26808
     0.22422
     0.19065
    -0.05550
    -0.17857
    -0.31283
    -0.01074
     0.29135
     0.42561
     0.31372
     0.15708
    -0.03312
     0.16827
     0.06758
     0.53749
     0.24659
     0.04520
     0.07877
     0.16827
     0.60462
    -0.04431
    -0.39115
    -0.24570
     0.13471
    -0.08906
    -0.34639
    -0.51422
    -0.70442
    -0.55897
    -0.84987
    -0.26808
    -0.43590
    -1.04008
    -0.99532
    -0.83869
    -1.10721
    -1.15196
    -1.28622
    -1.10721
    -1.10721
    -1.26385
    -1.36454
    -1.43167
    -1.35335
    -1.07364
    -1.10721
    -0.29045
    -0.82750
    -1.25266
    -0.83869
    -0.60373
    -0.46947
     0.02282
    -0.06668
    -0.33521
    -0.01074
     0.11233
     0.33610
     0.45917
     0.32491
     0.42561
     0.68294
     0.66056
     0.95146
     0.42561
     0.40323
     0.57106
     0.82839
     0.88433
     0.54868
     0.31372
     0.49274
     0.95146
     1.06335
     0.92909
     0.54868
     0.48155
     0.60462
     0.34729
     0.99622
     0.78364
     0.30253
     0.48155
     0.63819
     1.06335
     0.85077
     0.64938
     0.49274
     0.76126
     1.17523
     1.13048
     0.89552
     0.99622
     0.71651
     0.70532
     1.36544
     1.67871
     1.16404
     0.85077
     0.95146
     1.53326
     1.92486
     1.89129
     2.12625
     2.55141
     2.94300
     3.72619
     3.87164
     3.67025
     3.82689
     3.72619
     3.61431
     3.70382
     2.71924
     2.07031
     2.02555
     1.27593
    -0.07787
    -0.98414
    -1.31979
    -1.84564
    -2.58408
    -2.28199
    -2.31556
    -2.67359
    -3.32252
    -3.22182
    -3.05400
    -2.22605
    -1.68901
    -0.92819
     0.08995
     0.51511
     1.28712
     1.79060
     2.03674
     2.02555
     2.69686
     2.69686
     2.81993
     2.93182
     2.59616
     2.74161
     2.32764
     2.64092
     2.11506
     1.49970
     1.08572
     0.72769
     0.92909
     1.11929
     0.68294
     0.34729
     0.04520
    -0.25689
    -0.02193
    -0.31283
    -0.74918
    -1.21909
    -1.29741
    -0.99532
    -0.89463
    -1.01770
    -1.16315
    -0.82750
    -0.87225
    -0.49184
    -0.84987
    -0.80512
    -0.99532
    -0.72680
    -0.44709
    -0.50303
    -0.27926
    -0.29045
    -0.29045
    -0.14500
     0.33610
     0.12352
    -0.02193
     0.11233
     0.32491
     0.35848
     0.22422
    -0.02193
    -0.21213
    -0.11144
    -0.25689
    -0.26808
    -0.55897
    -0.86106
    -1.06245
    -1.23028
    -0.58135
    -0.91700
    -1.37573
    -1.17434
    -1.20790
    -1.23028
    -1.49880
    -1.37573
    -1.63306
    -1.26385
    -0.71561
    -0.74918
    -0.83869
    -0.95057
    -0.95057
    -1.11840
    -0.53660
    -0.29045
    -0.43590
    -0.52541
    -0.50303
    -0.13381
     0.12352
    -0.10025
    -0.15619
    -0.37996
    -0.50303
    -0.03312
    -0.11144
    -0.18976
    -0.15619
    -0.39115
    -0.16738
     0.17946
    -0.40234
    -0.34639
    -0.40234
     0.05639
     0.25778
     0.14590
    -0.14500
     0.12352
     0.57106
     0.90671
     0.96265
     0.76126
     0.83958
     0.59343
     1.00741
     1.54445
     1.43257
     1.19761
     1.28712
     1.20880
     1.41019
     1.37662
     1.30949
     1.23117
     1.15286
     0.60462
     0.40323
     0.95146
     0.72769
     0.76126
     0.31372
     1.06335
     0.94027
     0.41442
     0.57106
     0.52630
     0.71651
     1.09691
     1.25355
     1.14167
     1.62277
     1.57802
     1.73465
     1.68990
     1.74584
     1.39900
     1.21999
     1.38781
     1.71228
     1.21999
     0.99622
     0.60462
     0.14590
    -0.37996
    -0.71561
    -0.71561
    -0.89463
    -0.92819
    -0.82750
    -0.93938
    -1.09602
    -0.91700
    -0.84987
    -0.82750
    -0.40234
    -0.18976
     0.13471
     0.79483
     0.44798
     0.38085
     0.44798
     1.00741
     0.97384
     0.97384
     1.24236
     1.13048
     1.16404
     0.62700
     0.25778
    -0.26808
     0.06758
    -0.04431
    -0.23451
    -0.06668
    -0.16738
    -0.39115
    -0.49184
    -0.92819
    -0.49184
    -0.57016
    -0.60373
    -0.39115
    -0.65967
    -0.49184
    -0.62611
    -0.80512
    -0.50303
    -0.17857
    -0.55897
    -0.05550
    -0.08906
    -0.08906
    -0.31283
    -0.37996
    -0.16738
    -0.13381
    -0.25689
    -0.02193
    -0.23451
     0.00045
    -0.03312
    -0.55897
    -0.59254
    -0.36877
    -0.60373
    -0.40234
    -0.64848
    -0.84987
    -0.87225
    -0.88344
    -0.89463
    -0.65967
    -0.51422
    -0.71561
    -0.95057
    -0.54779
    -0.71561
    -0.71561
    -0.68205
    -0.14500
    -0.08906
    -0.13381
     0.01164
    -0.14500
    -0.26808
    -0.36877
    -0.17857
     0.16827
     0.17946
     0.30253
    -0.04431
     0.14590
     0.32491
     0.11233
     0.02282
     0.34729
     0.50393
     0.20184
     0.33610
     0.51511
     0.54868
     0.40323
     0.20184
     0.89552
     1.01859
     1.08572
     0.66056
     0.97384
     1.05216
     1.00741
     0.91790
     1.10810
     1.38781
     0.92909
     1.28712
     1.20880
     1.26474
     0.87314
     1.00741
     1.01859
     1.16404
     1.00741
     0.86196
     0.64938
     0.78364
     1.06335
     0.57106
     0.63819
     0.77245
     0.82839
     0.73888
     0.78364
     0.70532
     0.50393
     0.30253
     0.38085
     0.80601
     0.62700
     0.57106
     0.24659
     0.02282
     0.38085
     0.67175
     0.22422
     0.13471
     0.05639
     0.04520
     0.25778
     0.10114
     0.14590
    -0.12263
    -0.24570
    -0.32402
     0.08995
    -0.20095
    -0.53660
    -0.78274
    -0.95057
    -0.50303
    -0.79393
    -0.74918
    -0.51422
    -1.08483
    -0.79393
    -0.59254
    -0.44709
    -0.84987
    -0.72680
    -0.44709
    -0.16738
    -0.11144
     0.10114
    -0.01074
     0.28016
     0.16827
     0.52630
     0.44798
     0.57106
     0.61581
     0.55987
     0.70532
     0.82839
     0.40323
     0.31372
     0.31372
     0.44798
     0.78364
     0.45917
     0.53749
     0.29135
     0.07877
     0.23540
    -0.02193
     0.35848
     0.15708
     0.07877
     0.20184
     0.31372
     0.32491
     0.01164
    -0.13381
     0.30253
     0.15708
     0.34729
     0.05639
     0.08995
    -0.01074
     0.24659
     0.05639
     0.67175
     0.16827
    -0.22332
     0.31372
     0.38085
     0.48155
     0.03401
    -0.26808
    -0.12263
     0.17946
     0.12352
     0.02282
    -0.30164
    -0.43590
    -0.23451
    -0.45828
    -0.14500
    -0.37996
    -0.74918
    -0.61492
    -0.72680
    -0.65967
    -0.80512
    -1.14077
    -0.61492
    -0.51422
    -0.18976
    -0.63729
    -0.80512
    -0.58135
    -0.49184
    -0.50303
    -0.20095
    -0.13381
    -0.40234
    -0.31283
    -0.33521
     0.02282
    -0.04431
    -0.37996
    -0.45828
    -0.42471
     0.11233
    -0.04431
    -0.51422
    -0.16738
    -0.42471
    -0.23451
    -0.10025
     0.15708
    -0.08906
    -0.27926
    -0.02193
     0.06758
     0.70532
     0.34729
     0.02282
    -0.11144
     0.24659
     1.02978
     0.78364
     0.51511
     0.48155
     0.62700
     0.75007
     0.98503
     0.71651
     0.45917
     0.57106
     0.73888
     1.17523
     0.88433
     0.82839
     0.75007
     0.89552
     1.07454
     0.86196
     0.77245
     0.80601
     0.82839
     0.95146
     1.18642
     1.09691
     0.73888
     0.69413
     0.67175
     0.87314
     0.72769
     0.00045
     0.26897
     0.38085
     0.40323
     0.12352
    -0.27926
    -0.63729
    -0.82750
    -0.88344
    -0.79393
    -0.63729
    -1.43167
    -1.29741
    -1.46524
    -1.35335
    -1.18553
    -1.64425
    -1.42048
    -1.53237
    -1.09602
    -0.93938
    -1.09602
    -0.83869
    -1.08483
    -0.76037
    -0.59254
     0.21303
    -0.15619
    -0.32402
     0.10114
     0.36966
     0.59343
     0.52630
     0.51511
     0.42561
     0.69413
     0.86196
     1.09691
     1.13048
     0.67175
     0.78364
     0.82839
     1.26474
     1.01859
     0.69413
     0.69413
     0.77245
     0.89552
     1.11929
     0.67175
     0.50393
     0.55987
     0.73888
     0.61581
     0.20184
     0.38085
     0.38085
    -0.08906
     0.45917
     0.42561
     0.32491
    -0.16738
    -0.04431
    -0.02193
     0.28016
    -0.10025
    -0.05550
    -0.10025
    -0.05550
     0.31372
     0.08995
    -0.08906
    -0.11144
    -0.17857
     0.20184
     0.45917
     0.07877
    -0.25689
    -0.16738
    -0.33521
    -0.23451
    -0.48066
    -0.63729
    -0.61492
    -0.82750
    -0.53660
    -0.61492
    -0.73799
    -1.30860
    -1.83446
    -1.83446
    -1.30860
    -1.15196
    -1.57712
    -1.16315
    -1.33098
    -1.11840
    -1.27503
    -1.73376
    -1.18553
    -1.37573
    -0.80512
    -0.46947
    -0.35758
    -0.77156
    -0.78274
    -0.79393
    -0.42471
    -0.14500
    -0.36877
    -0.45828
    -0.25689
    -0.15619
    -0.10025
     0.17946
     0.01164
    -0.37996
    -0.44709
    -0.43590
     0.47036
     0.70532
     0.40323
     0.11233
     0.29135
     0.71651
     0.52630
     0.43680
     0.47036
     0.71651
     0.66056
     0.87314
     0.69413
     0.80601
     0.88433
     1.11929
     0.80601
     0.81720
     0.61581
     0.53749
     0.43680
     0.94027
     1.11929
     0.52630
     0.66056
     0.31372
     0.63819
     0.63819
     0.71651
     0.89552
     1.07454
     1.33187
     1.60039
     1.85773
     2.23813
     2.10387
     1.16404
     0.50393
     0.53749
     0.41442
     1.36544
     0.32491
    -1.02889
    -2.38269
    -2.59527
    -2.36031
    -2.99805
    -2.01347
    -3.04281
    -4.21759
    -4.47493
    -4.31829
    -4.08333
    -3.08756
    -1.95753
    -2.36031
    -1.89040
    -1.85683
    -0.89463
     0.41442
     0.67175
     1.14167
     1.62277
     2.11506
     1.95842
     2.39477
     2.61854
     2.40596
     2.58497
     2.58497
     2.84231
     2.64092
     2.46190
     2.59616
     2.50666
     2.49547
     2.38358
     2.33883
     2.13744
     1.80178
     2.04793
     1.90248
     1.77941
     1.76822
     1.58920
     1.33187
     2.19338
     2.42834
     2.07031
     2.09268
     2.10387
     2.01436
     1.83535
     1.27593
     0.99622
     0.62700
     0.44798
     0.61581
     0.57106
     0.22422
    -0.45828
    -1.19672
    -1.25266
    -1.29741
    -1.65544
    -1.89040
    -1.97991
    -2.01347
    -2.20367
    -2.25962
    -1.85683
    -1.56593
    -1.48761
    -1.31979
    -1.29741
    -1.16315
    -0.97295
    -1.28622
    -0.89463
    -0.40234
    -0.39115
    -0.43590
    -0.10025
    -0.04431
     0.00045
    -0.35758
    -0.06668
     0.00045
     0.29135
     0.02282
     0.13471
     0.45917
     0.29135
    -0.02193
    -0.02193
     0.33610
     0.06758
    -0.23451
     0.11233
    -0.27926
    -0.07787
    -0.25689
    -0.55897
    -0.18976
    -0.52541
    -0.50303
    -0.80512
    -0.68205
    -0.26808
    -0.59254
    -0.74918
    -0.32402
    -0.27926
    -0.73799
    -0.44709
    -0.30164
    -0.48066
    -0.43590
    -0.30164
     0.01164
     0.21303
     0.08995
    -0.06668
     0.13471
     0.12352
     0.03401
    -0.17857
     0.07877
     0.39204
    -0.04431
     0.35848
     0.28016
     0.16827
    -0.12263
    -0.04431
    -0.03312
    -0.30164
    -0.25689
    -0.20095
     0.19065
     0.08995
     0.25778
     0.50393
     0.58225
     0.50393
     0.49274
     0.03401
    -0.73799
    -1.52118
    -1.81208
    -1.46524
    -1.20790
    -0.62611
    -1.42048
    -2.08060
    -2.50576
    -2.85260
    -2.78547
    -3.00924
    -3.50153
    -2.64002
    -2.06941
    -1.99109
    -1.63306
    -1.11840
    -1.11840
    -0.91700
    -1.42048
    -0.64848
    -0.76037
    -0.49184
     0.28016
     0.58225
     0.40323
     0.29135
    -0.04431
    -0.04431
     0.02282
    -0.30164
    -0.10025
     0.17946
     0.21303
    -0.20095
    -0.01074
    -0.14500
     0.60462
     1.11929
     0.83958
     0.54868
     0.62700
     0.68294
     0.85077
     0.89552
     1.45494
     1.04097
     1.48851
     1.82416
     1.72346
     1.93605
     1.45494
     2.00318
     1.54445
     1.74584
     1.65633
     1.33187
     1.17523
     1.20880
     1.14167
     1.43257
     1.29830
     1.02978
     1.04097
     1.16404
     1.16404
     0.92909
     1.01859
     1.05216
     1.44375
     1.73465
     1.88010
     1.84654
     1.89129
     1.42138
     1.23117
     1.10810
     1.15286
     1.05216
     0.48155
     0.42561
     0.10114
    -0.37996
    -0.83869
    -1.09602
    -1.16315
    -1.26385
    -1.36454
    -1.76733
    -1.78970
    -2.22605
    -1.99109
    -2.04704
    -1.64425
    -1.73376
    -1.68901
    -1.45405
    -0.99532
    -1.01770
    -0.86106
    -1.18553
    -0.90582
    -0.76037
    -0.36877
    -0.77156
    -0.88344
    -0.78274
    -0.63729
    -0.76037
    -0.52541
    -0.35758
    -1.00651
    -0.84987
    -0.65967
    -0.59254
    -0.60373
    -1.21909
    -1.06245
    -0.93938
    -0.39115
    -0.87225
    -0.92819
    -0.74918
    -0.73799
    -0.82750
    -0.78274
    -0.45828
    -0.39115
    -0.87225
    -0.90582
    -0.74918
    -0.80512
    -0.84987
    -0.68205
    -0.79393
    -0.45828
    -0.59254
    -0.92819
    -0.78274
    -0.99532
    -1.04008
    -0.73799
    -0.30164
    -0.34639
    -0.35758
    -0.11144
     0.22422
     0.55987
     0.32491
     0.41442
     0.54868
     0.83958
     1.37662
     1.39900
     1.41019
     1.42138
     1.75703
     1.98080
     2.62973
     2.84231
     2.38358
     2.18219
     1.66752
     1.57802
     1.20880
     0.62700
     1.00741
     1.43257
     1.26474
     0.25778
    -1.19672
    -2.08060
    -2.33794
    -1.94634
    -1.99109
    -1.62188
    -1.92396
    -2.08060
    -1.64425
    -1.36454
    -1.37573
    -1.29741
    -0.95057
    -0.30164
     0.17946
     0.69413
     1.11929
     0.60462
     1.04097
     0.96265
     1.27593
     1.98080
     1.52207
     1.02978
     1.10810
     1.01859
     0.72769
     0.11233
    -0.52541
    -0.25689
     0.50393
     0.63819
     0.52630
     0.44798
     0.17946
     0.02282
     0.10114
     0.45917
     0.54868
     0.00045
     0.39204
     0.48155
     0.73888
     0.66056
     0.32491
     0.59343
     0.99622
     1.09691
     0.69413
     0.71651
     0.59343
     0.31372
     0.41442
     0.30253
     0.48155
     0.13471
     0.32491
     0.54868
     0.64938
     0.34729
     0.14590
     0.08995
    -0.11144
    -0.18976
     0.08995
    -0.18976
    -0.16738
    -0.20095
    -0.51422
    -0.36877
     0.21303
    -0.07787
    -0.41353
    -0.43590
    -0.36877
    -0.26808
    -0.60373
    -0.82750
    -1.24147
    -1.06245
    -1.12959
    -1.34217
    -1.34217
    -1.74495
    -2.57289
    -2.38269
    -2.18130
    -1.97991
    -2.27080
    -2.17011
    -1.85683
    -1.58831
    -1.74495
    -1.78970
    -1.45405
    -1.38692
    -1.12959
    -0.68205
    -0.45828
    -0.17857
    -0.16738
     0.01164
     0.49274
     0.41442
     0.04520
    -0.03312
    -0.20095
     0.12352
     0.48155
     0.26897
     0.15708
    -0.12263
     0.07877
     0.15708
     0.03401
     0.08995
    -0.34639
    -0.16738
     0.00045
     0.21303
     0.20184
    -0.18976
    -0.42471
    -0.35758
    -0.22332
    -0.24570
    -0.62611
    -0.27926
    -0.27926
     0.02282
     0.39204
     0.28016
    -0.02193
    -0.39115
     0.01164
     0.52630
     0.63819
     0.24659
     0.79483
     0.99622
     1.54445
     1.28712
     1.16404
     1.37662
     1.62277
     1.88010
     1.89129
     2.15981
     1.84654
     1.33187
     0.91790
     1.23117
     1.27593
     0.68294
     0.80601
     0.22422
    -0.24570
    -0.42471
    -0.64848
    -0.69324
    -0.77156
    -0.57016
    -1.01770
    -0.82750
    -0.86106
    -1.07364
    -1.14077
    -0.51422
    -0.01074
    -0.21213
    -0.33521
    -0.41353
     0.15708
     0.43680
     0.34729
     0.36966
     0.38085
     0.45917
     0.64938
     0.63819
     0.92909
     0.82839
     0.51511
     0.53749
     0.94027
     0.99622
     1.13048
     0.89552
     0.87314
     0.92909
     0.78364
     0.51511
     0.81720
     0.73888
     0.66056
     0.89552
     0.81720
     0.55987
     0.39204
     0.15708
     0.54868
     0.58225
     0.26897
     0.28016
     0.10114
     0.13471
     0.22422
     0.19065
     0.14590
    -0.10025
     0.01164
     0.02282
    -0.11144
    -0.13381
    -0.27926
    -0.45828
    -0.08906
     0.05639
    -0.31283
     0.00045
    -0.13381
    -0.13381
    -0.29045
    -0.44709
    -0.14500
    -0.46947
    -0.27926
    -0.36877
    -0.24570
    -0.30164
    -0.50303
    -0.67086
    -0.49184
    -0.53660
    -0.44709
    -0.50303
    -0.55897
    -0.58135
    -0.65967
    -0.82750
    -0.77156
    -0.43590
    -0.62611
    -0.31283
     0.12352
    -0.31283
    -0.58135
    -0.54779
    -0.69324
    -0.11144
    -0.14500
    -0.23451
    -0.20095
    -0.34639
    -0.34639
    -0.52541
    -0.29045
    -0.23451
    -0.04431
    -0.35758
    -0.20095
    -0.52541
    -0.51422
    -0.26808
    -0.53660
    -0.16738
     0.13471
    -0.13381
     0.03401
    -0.07787
    -0.26808
    -0.06668
     0.06758
     0.24659
     0.23540
     0.05639
    -0.03312
    -0.18976
     0.01164
    -0.11144
    -0.07787
     0.23540
     0.42561
    -0.12263
     0.12352
     0.06758
     0.06758
     0.00045
    -0.14500
     0.15708
     0.45917
     0.24659
     0.07877
     0.05639
     0.22422
     0.32491
     0.15708
     0.20184
     0.48155
     0.45917
     0.68294
     0.57106
     0.16827
     0.20184
    -0.07787
     0.14590
     0.36966
     0.25778
     0.24659
    -0.03312
    -0.10025
    -0.04431
    -0.15619
    -0.30164
    -0.14500
    -0.20095
    -0.40234
    -0.05550
    -0.12263
    -0.10025
    -0.23451
    -0.45828
    -0.14500
     0.07877
     0.16827
    -0.14500
     0.20184
     0.02282
     0.30253
    -0.08906
     0.19065
     0.53749
     0.14590
     0.38085
     0.39204
     0.39204
     0.33610
     0.42561
     0.47036
     0.61581
     0.52630
     0.53749
     0.34729
     0.49274
     0.67175
     0.36966
     1.00741
     0.89552
     0.88433
     0.63819
     0.94027
     0.86196
     0.60462
     0.41442
     0.67175
     1.25355
     1.20880
     0.88433
     0.80601
     0.59343
     0.70532
     0.77245
     0.50393
     0.55987
     0.35848
     0.31372
     0.67175
     0.50393
     0.22422
    -0.01074
     0.01164
    -0.06668
    -0.02193
    -0.13381
    -0.34639
    -0.37996
    -0.39115
    -0.50303
    -0.68205
    -0.54779
    -0.74918
    -0.74918
    -0.68205
    -0.62611
    -0.74918
    -1.07364
    -1.31979
    -1.05127
    -0.64848
    -0.49184
    -0.93938
    -0.80512
    -0.74918
    -0.73799
    -0.62611
    -0.48066
    -0.29045
    -0.33521
    -0.27926
    -0.26808
     0.01164
    -0.25689
    -0.43590
    -0.14500
     0.10114
     0.25778
     0.16827
    -0.16738
    -0.08906
    -0.13381
    -0.18976
     0.04520
     0.01164
    -0.27926
    -0.20095
    -0.10025
    -0.03312
    -0.17857
    -0.42471
    -0.43590
    -0.21213
     0.14590
     0.00045
    -0.26808
    -0.43590
    -0.58135
    -0.32402
    -0.06668
     0.01164
    -0.30164
    -0.32402
    -0.05550
    -0.17857
    -0.46947
    -0.59254
    -0.83869
    -0.32402
     0.00045
     0.10114
    -0.35758
    -0.76037
    -0.79393
    -0.64848
    -0.54779
     0.02282
    -0.04431
    -0.52541
    -0.36877
     0.22422
     0.26897
     0.15708
     0.21303
     0.42561
     0.68294
     0.97384
     0.67175
     0.07877
     0.16827
    -0.52541
    -0.64848
    -0.59254
    -0.65967
    -1.09602
    -1.36454
    -1.35335
    -1.33098
    -1.95753
    -2.20367
    -2.39388
    -2.58408
    -2.03585
    -2.02466
    -1.58831
    -1.72257
    -1.76733
    -2.05822
    -1.15196
    -0.30164
    -0.42471
    -0.12263
    -0.03312
     0.29135
     0.81720
     0.80601
     0.82839
     1.09691
     1.26474
     1.58920
     1.61158
     1.64515
     1.46613
     1.34306
     1.65633
     2.00318
     1.24236
     0.96265
     1.05216
     1.34306
     1.16404
     0.61581
     0.28016
    -0.04431
     0.04520
     0.33610
     0.28016
     0.15708
     0.49274
     0.25778
     0.34729
     0.58225
     0.55987
     0.13471
     0.20184
     0.14590
     0.91790
     0.52630
     0.52630
     0.67175
     0.91790
     1.24236
     1.16404
     0.87314
     0.96265
     1.15286
     1.04097
     1.46613
     1.64515
     1.16404
     1.07454
     1.19761
     0.97384
     1.15286
     0.80601
     1.09691
     0.96265
     0.98503
     0.97384
     0.50393
     0.35848
    -0.32402
    -0.16738
     0.22422
     0.49274
     0.19065
     0.06758
     0.11233
     0.19065
     0.40323
     0.35848
     0.20184
     0.53749
     0.82839
     0.88433
     0.69413
     0.62700
     0.30253
     0.53749
     0.76126
     1.04097
     0.90671
     0.35848
     0.29135
     0.39204
     0.14590
     0.08995
    -0.14500
    -0.08906
     0.00045
     0.13471
     0.13471
     0.11233
    -0.27926
    -0.24570
    -0.26808
    -0.01074
     0.33610
     0.36966
     0.04520
     0.11233
     0.39204
     0.26897
     0.10114
     0.48155
     0.55987
     0.71651
     0.67175
     0.67175
     0.99622
     1.27593
     1.60039
     1.74584
     0.95146
    -0.45828
    -2.13654
    -1.46524
    -1.37573
    -0.40234
    -0.77156
    -1.27503
    -2.39388
    -2.84141
    -3.47916
    -3.34489
    -2.85260
    -3.28895
    -3.33371
    -3.47916
    -2.60646
    -2.47220
    -2.30437
    -2.02466
    -1.83446
    -1.56593
    -1.40930
    -1.24147
    -0.87225
    -0.78274
    -0.71561
    -0.44709
    -0.51422
    -0.67086
    -0.90582
    -0.70442
     0.07877
     0.14590
    -0.12263
    -0.02193
     0.00045
     0.17946
     0.16827
     0.35848
     0.01164
     0.39204
     0.53749
     0.40323
     0.55987
     0.54868
     0.49274
    -0.05550
     0.66056
     1.00741
     0.89552
     0.42561
     0.34729
     0.24659
     0.54868
     0.66056
     0.53749
     0.40323
     0.10114
     0.14590
     0.04520
    -0.12263
    -0.49184
    -0.41353
    -0.42471
    -0.41353
    -0.59254
    -0.17857
    -0.03312
    -0.20095
    -0.06668
    -0.18976
    -0.40234
     0.05639
     0.08995
     0.35848
     0.59343
     0.94027
     0.86196
     0.90671
     1.00741
     1.66752
     1.35425
     1.23117
     1.13048
     1.00741
     1.41019
     1.42138
     1.39900
     1.75703
     1.91367
     2.13744
     2.18219
     2.24932
     1.13048
    -0.29045
    -1.89040
    -1.43167
    -1.36454
    -1.58831
    -1.97991
    -2.30437
    -2.66240
    -3.06518
    -3.32252
    -3.44559
    -3.62460
    -3.66936
    -3.50153
    -3.12113
    -2.67359
    -2.01347
    -1.58831
    -0.82750
    -0.06668
     0.39204
     0.36966
     0.69413
     0.64938
     0.96265
     0.86196
     1.29830
     1.23117
     1.29830
     1.02978
     0.69413
     0.98503
     1.05216
     0.59343
     0.53749
     0.77245
     0.54868
     0.54868
     0.60462
     0.26897
     0.21303
    -0.03312
    -0.26808
    -0.35758
    -0.77156
    -0.70442
    -0.31283
     0.24659
     0.48155
     0.03401
    -0.46947
     0.02282
    -0.48066
    -0.88344
    -0.87225
    -0.84987
    -0.90582
    -0.64848
    -1.02889
    -0.68205
    -0.53660
    -0.78274
    -1.29741
    -1.19672
    -1.21909
    -1.05127
    -1.24147
    -1.11840
    -1.07364
    -1.40930
    -0.68205
    -0.36877
     0.00045
     0.00045
     0.17946
     0.22422
     0.17946
     0.11233
    -0.10025
    -0.35758
    -0.24570
    -0.06668
    -0.05550
     0.28016
    -0.03312
    -0.29045
    -0.73799
    -0.81631
    -0.41353
    -0.52541
    -0.55897
    -0.89463
    -0.44709
    -0.36877
    -0.24570
    -0.18976
     0.08995
     0.38085
     0.36966
     0.23540
     0.48155
     0.53749
     0.63819
     0.86196
     1.09691
     1.13048
     1.01859
     0.59343
     1.05216
     1.05216
     1.07454
     0.51511
     0.62700
     0.75007
     0.57106
     0.31372
     0.83958
     0.80601
     0.36966
     0.42561
     0.61581
     0.25778
     0.08995
     0.25778
     0.57106
     0.62700
     0.35848
     0.42561
     0.25778
     0.48155
     0.54868
     0.08995
     0.33610
     0.32491
     0.03401
     0.26897
     0.30253
     0.38085
     0.58225
     0.00045
     0.14590
     0.06758
    -0.27926
    -0.40234
    -0.24570
    -0.22332
     0.17946
     0.26897
    -0.08906
     0.03401
    -0.02193
    -0.22332
    -0.20095
     0.43680
     0.24659
     0.15708
     0.00045
     0.48155
     0.49274
     0.60462
     0.48155
     0.78364
     0.90671
     1.24236
     0.62700
     0.86196
     0.83958
     0.14590
     0.39204
     0.70532
     0.24659
    -0.14500
    -0.01074
     0.66056
     0.85077
     0.78364
    -0.14500
    -0.01074
     0.05639
     0.13471
     0.13471
     0.63819
     0.47036
     0.10114
     0.23540
     0.15708
     0.24659
    -0.17857
    -0.41353
    -0.54779
    -0.64848
    -1.05127
    -0.93938
    -1.16315
    -1.20790
    -1.61069
    -1.94634
    -2.52814
    -1.91278
    -1.72257
     1.35425
     2.79755
    -3.14350
    -2.79666
    -2.13654
    -1.08483
    -0.37996
     0.04520
     0.14590
    -0.25689
    -0.29045
    -0.84987
    -1.07364
    -1.05127
    -0.63729
    -0.67086
    -0.97295
    -0.80512
    -0.64848
    -0.46947
    -0.71561
    -0.98414
    -0.74918
    -0.61492
    -0.41353
    -0.67086
    -0.70442
    -0.79393
    -0.92819
    -1.19672
    -0.67086
    -0.72680
    -1.33098
    -1.30860
    -0.92819
    -0.77156
    -0.99532
    -1.01770
    -0.87225
    -0.44709
    -0.30164
    -0.73799
    -0.69324
    -0.23451
    -0.11144
    -0.18976
     0.30253
     0.26897
    -0.32402
    -0.10025
     0.29135
     0.22422
     0.17946
    -0.18976
     0.02282
     0.01164
     0.01164
    -0.52541
    -0.67086
    -0.33521
    -0.41353
    -0.34639
    -0.16738
    -0.04431
    -0.22332
    -0.60373
    -0.07787
     0.05639
     0.10114
    -0.07787
     0.08995
     0.22422
     0.67175
     0.98503
     0.73888
     0.67175
     0.21303
     0.50393
     0.70532
     1.29830
     1.01859
     0.70532
     0.59343
     0.66056
     1.29830
     0.68294
     0.59343
     0.48155
     0.66056
     0.85077
     0.59343
     0.49274
     0.24659
     0.20184
     0.03401
     0.33610
     0.05639
    -0.10025
    -0.07787
     0.14590
     0.26897
     0.25778
    -0.11144
     0.02282
     0.07877
     0.36966
     0.42561
     0.11233
     0.19065
     0.14590
     0.23540
     0.67175
     0.71651
     0.36966
     0.08995
    -0.01074
     0.15708
     0.20184
    -0.51422
    -0.50303
    -0.29045
    -0.35758
    -0.16738
    -0.34639
    -0.64848
    -0.80512
    -0.96176
    -0.95057
    -0.31283
    -0.64848
    -1.12959
    -0.73799
    -0.34639
    -0.16738
    -0.43590
    -0.70442
    -0.52541
    -0.21213
    -0.04431
    -0.60373
    -0.54779
    -1.01770
    -0.72680
    -0.64848
     0.10114
    -0.51422
    -1.06245
    -1.01770
    -0.90582
    -0.62611
    -0.99532
    -1.06245
    -1.30860
    -1.34217
    -1.07364
    -0.76037
    -0.90582
    -0.88344
    -0.95057
    -1.18553
    -0.72680
    -0.53660
    -0.82750
    -0.86106
    -0.65967
    -0.84987
    -0.69324
    -0.81631
    -1.18553
    -0.72680
    -0.33521
    -0.18976
    -0.40234
    -0.70442
    -0.98414
    -1.00651
    -0.67086
    -0.30164
    -0.60373
    -0.63729
    -0.27926
    -0.49184
    -0.33521
    -0.42471
    -0.58135
    -0.49184
    -0.27926
    -0.02193
     0.05639
    -0.40234
    -0.55897
    -0.41353
    -0.35758
     0.31372
     0.21303
    -0.42471
    -0.15619
     0.21303
     0.30253
     0.16827
    -0.05550
    -0.04431
    -0.29045
     0.08995
     0.10114
     0.01164
    -0.39115
    -0.51422
    -0.77156
    -0.32402
    -0.10025
    -0.79393
    -0.81631
    -0.88344
    -0.61492
    -0.46947
    -0.96176
    -0.90582
    -0.76037
    -0.57016
    -0.23451
    -0.33521
    -0.29045
    -0.55897
    -0.79393
    -0.14500
     0.12352
    -0.14500
    -0.20095
     0.04520
     0.14590
    -0.01074
     0.17946
    -0.11144
     0.06758
    -0.03312
     0.28016
     0.35848
     0.22422
     0.05639
    -0.08906
     0.29135
     0.51511
     0.60462
     0.45917
     0.32491
     0.53749
     0.62700
     0.64938
     0.50393
     0.68294
     0.63819
     0.82839
     0.94027
     1.05216
     0.83958
     0.78364
     0.26897
     0.80601
     0.86196
     0.75007
     0.72769
     0.79483
     0.77245
     0.59343
     0.51511
     0.76126
     0.80601
     0.69413
     0.58225
     0.55987
     0.73888
     0.82839
     0.31372
     0.88433
     1.01859
     0.81720
     0.52630
     0.57106
     0.49274
     0.50393
     0.40323
     0.40323
     0.47036
     0.59343
     0.62700
     0.49274
     0.43680
     0.21303
    -0.17857
     0.02282
     0.54868
     0.41442
     0.17946
     0.04520
     0.10114
     0.26897
     0.16827
     0.06758
    -0.13381
    -0.21213
    -0.17857
    -0.24570
    -0.34639
    -0.80512
    -1.11840
    -1.37573
    -1.34217
    -1.68901
    -1.66663
    -1.67782
    -1.77851
    -1.77851
    -1.52118
    -1.73376
    -1.68901
    -1.62188
    -1.76733
    -1.92396
    -1.80089
    -1.58831
    -1.38692
    -1.27503
    -0.64848
    -0.76037
    -0.55897
    -0.74918
    -0.81631
    -0.73799
    -0.91700
    -0.87225
    -0.86106
    -1.09602
    -0.96176
    -0.82750
    -0.89463
    -0.88344
    -1.06245
    -1.44286
    -1.04008
    -0.87225
    -1.48761
    -1.34217
    -1.26385
    -0.79393
    -0.89463
    -0.76037
    -0.76037
    -0.70442
    -0.53660
    -0.74918
    -0.57016
    -0.48066
    -0.21213
    -0.40234
    -0.40234
     0.02282
     0.11233
    -0.07787
     0.33610
    -0.02193
    -0.05550
    -0.46947
    -0.11144
    -0.08906
    -0.04431
     0.03401
     0.07877
     0.07877
     0.10114
    -0.18976
    -0.26808
     0.17946
     0.04520
     0.02282
     0.22422
     0.11233
     0.35848
     0.11233
     0.25778
     0.52630
     0.41442
     0.24659
     0.24659
     0.44798
     0.63819
     0.54868
     0.00045
     0.45917
     0.44798
     0.32491
     0.42561
     0.34729
     0.28016
     0.34729
     0.00045
     0.12352
     0.39204
     0.06758
    -0.25689
     0.25778
     0.28016
     0.20184
     0.12352
     0.24659
     0.49274
     0.22422
     0.06758
     0.35848
     0.19065
     0.03401
     0.06758
     0.25778
     0.28016
     0.49274
     0.34729
     0.30253
     0.33610
     0.35848
     0.44798
     0.29135
     0.62700
     0.59343
     0.32491
     0.76126
     1.07454
     0.91790
     0.58225
     0.64938
     0.85077
     0.88433
     0.62700
     0.51511
     0.26897
     0.44798
     0.53749
     0.29135
     0.62700
     0.70532
     0.25778
     0.44798
     0.52630
     0.36966
     0.22422
     0.34729
     0.49274
     0.82839
     0.89552
     0.97384
     0.90671
     1.06335
     1.15286
     0.34729
     0.87314
     0.86196
     0.71651
     0.81720
     0.77245
     0.79483
     0.86196
     0.70532
     1.08572
     1.17523
     1.29830
     1.28712
     1.30949
     1.54445
     1.74584
     2.09268
     2.18219
     2.58497
     2.09268
     1.88010
     1.65633
     1.17523
     0.08995
    -1.09602
    -3.47916
    -5.90705
    -6.01893
    -2.60646
    -1.75614
    -2.22605
    -3.21063
    -4.25116
    -5.34762
    -5.66090
    -5.78397
    -5.30287
    -3.47916
    -2.47220
    -1.82327
    -1.95753
    -1.97991
    -1.56593
    -0.70442
    -0.53660
    -0.77156
    -1.04008
    -1.39811
    -2.03585
    -2.12536
    -1.59950
    -1.99109
    -1.93515
    -1.84564
    -1.25266
    -1.11840
    -0.91700
    -1.02889
    -0.81631
    -0.35758
     0.06758
    -0.29045
    -0.34639
    -0.18976
     0.10114
     0.17946
     0.32491
     0.26897
    -0.31283
    -0.15619
     0.10114
     0.35848
     0.05639
    -0.14500
    -0.50303
    -0.24570
    -0.13381
     0.02282
    -0.06668
    -0.10025
    -0.14500
    -0.02193
    -0.01074
     0.28016
    -0.01074
    -0.03312
     0.25778
     0.48155
     0.38085
     0.10114
     0.25778
     0.33610
     0.54868
     0.77245
     0.26897
     0.32491
     0.19065
     0.38085
     0.15708
     0.77245
     0.49274
     0.02282
     0.45917
     0.48155
     0.42561
     0.14590
    -0.16738
     0.02282
     0.17946
     0.20184
     0.11233
    -0.06668
    -0.30164
    -0.12263
    -0.16738
     0.39204
     0.15708
    -0.24570
    -0.01074
     0.13471
     0.41442
     0.26897
    -0.24570
    -0.03312
     0.07877
     0.61581
     0.40323
     0.26897
     0.48155
     0.08995
     0.14590
     0.33610
     0.83958
     0.33610
     0.51511
     0.50393
     0.87314
     0.89552
     0.71651
     0.85077
     1.05216
     0.97384
     1.24236
     1.17523
     1.10810
     0.85077
     1.02978
     1.08572
     1.48851
     1.20880
     0.75007
     0.99622
     1.05216
     1.33187
     1.30949
     0.60462
     0.95146
     1.24236
     1.23117
     1.00741
     0.78364
     0.99622
     0.94027
     0.97384
     1.46613
     1.34306
     1.00741
     1.08572
     1.01859
     1.01859
     0.99622
     1.25355
     1.23117
     1.62277
     1.49970
     1.47732
     1.30949
     1.02978
     1.21999
     1.09691
     1.81297
     1.58920
     1.14167
     0.92909
     0.92909
     0.69413
     0.31372
     0.00045
    -0.21213
     0.10114
    -0.37996
    -0.52541
    -0.79393
    -1.37573
    -1.44286
    -1.68901
    -2.03585
    -2.06941
    -2.42744
    -2.62883
    -2.34912
    -2.43863
    -2.31556
    -2.58408
    -2.93092
    -2.93092
    -2.98686
    -2.80785
    -2.94211
    -2.88617
    -2.90855
    -2.64002
    -2.56170
    -2.30437
    -2.95330
    -3.06518
    -3.09875
    -2.78547
    -2.72953
    -2.32675
    -2.52814
    -2.56170
    -2.55052
    -2.11417
    -1.77851
    -1.86802
    -1.93515
    -1.67782
    -1.46524
    -1.12959
    -0.72680
    -1.02889
    -1.07364
    -0.49184
    -0.21213
     0.03401
     0.00045
    -0.08906
    -0.08906
     0.24659
     0.07877
     0.23540
     0.07877
    -0.11144
    -0.37996
    -0.05550
     0.25778
    -0.04431
    -0.30164
    -0.29045
    -0.27926
    -0.25689
    -0.11144
    -0.10025
    -0.50303
    -0.05550
    -0.05550
    -0.24570
    -0.24570
     0.08995
     0.33610
    -0.06668
     0.60462
     0.34729
    -0.12263
     0.25778
     0.53749
     0.83958
     0.82839
     0.75007
     0.85077
     0.80601
     1.14167
     1.25355
     0.85077
     0.77245
     0.51511
     0.55987
     1.43257
     1.33187
     0.87314
     0.90671
     0.67175
     0.85077
     0.69413
     0.68294
     0.59343
     0.51511
     0.49274
     0.81720
     0.70532
     0.72769
     0.72769
     0.47036
     0.85077
     1.19761
     0.64938
     0.58225
     0.50393
     0.66056
     0.78364
     0.71651
     0.92909
     0.70532
     0.96265
     0.87314
     1.06335
     1.06335
     0.83958
     0.63819
     0.75007
     0.82839
     1.08572
     0.69413
     0.90671
     0.83958
     0.91790
     0.81720
     0.88433
     0.87314
     0.63819
     0.54868
     0.55987
     0.72769
     0.60462
     0.40323
     0.40323
     0.94027
     1.06335
     0.52630
     0.54868
     0.52630
     0.63819
     0.47036
     0.05639
     0.24659
     0.02282
     0.31372
     0.40323
     0.16827
    -0.34639
    -0.53660
    -0.96176
    -0.46947
    -0.50303
    -0.90582
    -1.15196
    -0.93938
    -0.97295
    -1.10721
    -1.37573
    -1.21909
    -1.24147
    -1.10721
    -1.08483
    -1.09602
    -0.95057
    -1.08483
    -0.98414
    -1.01770
    -0.54779
    -0.50303
    -0.48066
    -0.73799
    -0.35758
    -0.43590
    -0.64848
    -0.45828
    -0.49184
    -0.53660
    -0.52541
    -0.67086
    -0.49184
    -0.44709
    -0.65967
    -0.80512
    -0.44709
    -0.92819
    -1.30860
    -1.17434
    -1.34217
    -1.25266
    -1.19672
    -1.15196
    -1.23028
    -1.37573
    -1.54356
    -1.35335
    -1.28622
    -1.19672
    -1.18553
    -1.47643
    -1.05127
    -0.82750
    -0.84987
    -0.89463
    -0.69324
    -0.40234
    -0.72680
    -0.51422
    -0.48066
    -0.18976
    -0.17857
    -0.39115
    -0.43590
    -0.27926
    -0.14500
    -0.55897
    -0.42471
    -0.17857
    -0.52541
    -0.12263
    -0.17857
    -0.26808
    -0.50303
    -0.55897
     0.01164
     0.23540
     0.07877
    -0.01074
    -0.18976
     0.07877
     0.24659
     0.17946
     0.23540
     0.62700
     0.20184
     0.24659
     0.50393
     0.57106
     0.39204
     0.15708
     0.11233
     0.31372
     0.17946
     0.20184
    -0.01074
     0.12352
    -0.14500
     0.07877
    -0.14500
     0.12352
    -0.03312
    -0.11144
    -0.10025
    -0.14500
    -0.05550
    -0.05550
    -0.11144
     0.08995
     0.22422
     0.10114
     0.15708
     0.15708
     0.26897
     0.38085
     0.21303
     0.32491
     0.03401
    -0.04431
     0.48155
    -0.05550
     0.32491
    -0.15619
    -0.04431
     0.02282
    -0.04431
     0.15708
    -0.16738
    -0.24570
    -0.10025
    -0.22332
    -0.35758
    -0.22332
    -0.01074
    -0.18976
    -0.17857
    -0.27926
    -0.04431
    -0.27926
    -0.27926
    -0.27926
    -0.05550
    -0.12263
    -0.14500
    -0.59254
    -0.20095
    -0.35758
    -0.27926
    -0.14500
    -0.20095
    -0.29045
    -0.25689
     0.02282
    -0.05550
     0.04520
    -0.29045
    -0.24570
     0.12352
     0.06758
     0.11233
     0.02282
    -0.16738
     0.04520
     0.03401
    -0.02193
     0.08995
    -0.02193
    -0.01074
     0.07877
    -0.13381
    -0.01074
    -0.29045
    -0.34639
     0.03401
     0.00045
     0.03401
    -0.08906
    -0.41353
    -0.35758
    -0.25689
    -0.45828
    -0.22332
    -0.18976
    -0.41353
    -0.37996
    -0.26808
    -0.33521
    -0.23451
    -0.60373
    -0.51422
    -0.67086
    -0.52541
    -0.33521
    -0.45828
    -0.57016
    -0.54779
    -0.61492
    -0.48066
    -0.44709
    -0.59254
    -0.55897
    -0.48066
    -0.76037
    -0.52541
    -1.08483
    -0.82750
    -0.84987
    -0.50303
    -0.58135
    -0.98414
    -0.73799
    -1.15196
    -0.97295
    -0.98414
    -0.57016
    -0.98414
    -1.39811
    -0.82750
    -0.90582
    -0.54779
    -0.93938
    -1.17434
    -0.68205
    -0.48066
    -0.41353
    -0.78274
    -0.90582
    -0.84987
    -0.41353
    -0.44709
    -0.32402
    -0.05550
    -0.45828
     0.05639
    -0.11144
     0.06758
    -0.27926
    -0.40234
    -0.08906
     0.07877
     0.35848
     0.26897
     0.08995
    -0.22332
    -0.15619
    -0.29045
    -0.12263
    -0.13381
    -0.77156
    -0.84987
    -0.60373
    -0.31283
    -0.26808
    -0.73799
    -1.08483
    -0.69324
    -0.50303
    -0.43590
    -0.53660
    -0.78274
    -0.65967
    -0.59254
    -0.41353
     0.08995
    -0.16738
    -0.08906
     0.08995
     0.25778
     0.20184
    -0.20095
    -0.32402
    -0.17857
     0.12352
     0.24659
     0.11233
     0.01164
    -0.27926
     0.05639
    -0.07787
     0.15708
     0.14590
    -0.12263
    -0.23451
     0.20184
     0.33610
     0.02282
     0.02282
     0.29135
     0.54868
     0.77245
     0.78364
     0.69413
     0.91790
     0.85077
     0.95146
     0.98503
     1.13048
     0.86196
     0.83958
     0.89552
     1.01859
     1.04097
     0.80601
     0.41442
     0.66056
     0.79483
     0.78364
     0.82839
     0.41442
     0.36966
     0.33610
     0.67175
     0.81720
     0.44798
     0.32491
     0.63819
     0.92909
     0.88433
     0.71651
     0.70532
     0.72769
     1.00741
     1.04097
     0.72769
     0.73888
     0.60462
     0.26897
     0.66056
     0.80601
     0.49274
     0.13471
     0.19065
     0.12352
    -0.07787
    -0.20095
    -0.44709
    -0.52541
    -0.46947
    -0.42471
    -0.54779
    -0.65967
    -0.98414
    -0.64848
    -1.10721
    -0.95057
    -0.54779
    -0.92819
    -0.55897
    -0.58135
    -0.51422
    -0.58135
    -0.69324
    -0.67086
    -0.51422
    -0.40234
    -0.35758
    -0.43590
    -0.76037
    -0.63729
    -0.60373
    -0.44709
    -0.23451
    -0.63729
    -0.68205
    -0.58135
    -0.57016
    -0.48066
    -0.57016
    -0.67086
    -0.69324
    -0.49184
    -0.39115
    -0.51422
    -0.36877
    -0.84987
    -1.00651
    -0.87225
    -0.72680
    -0.90582
    -0.96176
    -0.62611
    -0.82750
    -0.61492
    -0.89463
    -1.02889
    -0.81631
    -0.61492
    -0.60373
    -0.37996
    -0.40234
    -0.15619
     0.31372
     0.40323
     1.00741
     0.94027
     0.67175
     0.98503
     1.19761
     1.75703
     1.57802
     0.78364
     1.11929
     2.17100
     3.81570
     3.44648
     2.03674
    -0.97295
    -1.94634
    -1.95753
    -1.00651
    -1.26385
    -1.15196
    -1.83446
    -2.04704
    -2.61765
    -3.13231
    -4.40779
    -5.15742
    -5.20217
    -4.86652
    -4.40779
    -3.92669
    -3.16588
    -2.22605
    -2.65121
    -1.91278
    -1.39811
    -1.48761
    -1.21909
    -1.06245
    -0.40234
     0.31372
     0.33610
     0.50393
     0.79483
     0.82839
     0.68294
     0.68294
     0.78364
     0.66056
     0.58225
     1.05216
     1.43257
     0.80601
     0.42561
     0.60462
     0.67175
     0.88433
     0.69413
     0.30253
     0.75007
     0.71651
     0.81720
     0.73888
     0.63819
     0.90671
     0.99622
     1.00741
     0.96265
     0.87314
     0.92909
     1.06335
     1.18642
     1.37662
     1.38781
     1.28712
     1.53326
     1.46613
     2.00318
     1.83535
     1.99199
     2.10387
     1.77941
     1.85773
     2.19338
     2.47309
     2.02555
     2.35002
     2.45071
     2.57379
     2.04793
     1.96961
     2.01436
     2.03674
     2.13744
     2.05912
     2.04793
     1.89129
     1.62277
     1.53326
     1.85773
     2.08149
     1.85773
     1.42138
     1.20880
     0.76126
     0.73888
     0.73888
     0.66056
     0.49274
     0.26897
    -0.03312
    -0.05550
    -0.17857
    -0.63729
    -0.92819
    -1.04008
    -1.00651
    -0.96176
    -1.27503
    -1.08483
    -0.72680
    -0.82750
    -0.59254
    -0.64848
    -0.80512
    -1.10721
    -1.21909
    -1.08483
    -0.91700
    -0.73799
    -0.99532
    -1.54356
    -1.10721
    -1.18553
    -1.38692
    -1.26385
    -1.20790
    -1.62188
    -1.53237
    -1.34217
    -1.29741
    -1.17434
    -0.89463
    -0.87225
    -0.84987
    -0.74918
    -0.69324
    -0.76037
    -0.13381
     0.04520
    -0.36877
    -0.30164
    -0.37996
    -0.10025
     0.14590
     0.03401
     0.47036
     0.79483
     0.75007
     0.89552
     1.05216
     0.69413
     0.64938
    -0.06668
     0.76126
     1.66752
     1.17523
     0.78364
     0.60462
     0.41442
     0.49274
     0.33610
     0.31372
     0.26897
     0.02282
    -0.06668
    -0.32402
    -0.43590
    -0.33521
    -0.35758
    -0.42471
    -0.01074
     0.00045
    -0.53660
    -0.57016
    -0.42471
    -0.23451
    -0.34639
    -0.27926
    -0.15619
    -0.30164
    -0.11144
    -0.10025
    -0.22332
    -0.32402
    -0.43590
    -0.67086
    -0.37996
    -0.27926
    -0.43590
    -0.34639
    -0.20095
    -0.62611
    -0.57016
    -0.77156
    -0.62611
    -0.25689
    -0.45828
    -0.77156
    -0.25689
    -0.42471
    -0.59254
    -0.60373
    -0.26808
     0.13471
     0.21303
    -0.12263
     0.12352
    -0.10025
    -0.13381
     0.42561
     0.54868
     0.96265
     1.01859
     1.09691
     0.89552
     0.91790
     1.01859
     0.92909
     1.11929
     1.29830
     1.49970
     1.28712
     1.41019
     1.25355
     1.04097
     1.01859
     1.04097
     1.05216
     1.04097
     0.96265
     0.68294
     0.52630
     0.51511
     0.48155
     0.40323
     0.62700
     0.64938
     0.53749
     0.88433
     0.41442
     0.41442
     0.43680
     0.21303
     0.53749
     0.55987
     0.78364
     0.45917
     0.57106
     0.45917
     0.45917
     0.22422
     0.38085
     0.15708
     0.00045
    -0.06668
    -0.35758
    -0.62611
    -0.79393
    -0.99532
    -0.93938
    -0.73799
    -0.90582
    -0.96176
    -1.35335
    -1.19672
    -0.88344
    -1.37573
    -1.17434
    -1.19672
    -1.42048
    -1.50999
    -1.09602
    -1.19672
    -1.11840
    -1.06245
    -1.08483
    -0.98414
    -0.88344
    -0.74918
    -1.08483
    -1.09602
    -0.87225
    -0.49184
    -0.30164
     0.13471
    -0.20095
    -0.20095
     0.22422
     0.30253
     0.77245
     0.36966
     0.28016
     0.72769
     0.81720
     0.95146
     0.57106
     0.79483
     0.70532
     0.78364
     0.44798
     1.14167
     0.87314
     0.30253
     0.82839
     0.76126
     0.88433
     0.48155
     0.44798
     0.13471
     0.49274
     0.91790
     0.57106
     0.15708
     0.23540
     0.24659
     0.03401
     0.20184
     0.31372
    -0.15619
    -0.15619
     0.13471
     0.22422
     0.20184
    -0.34639
    -0.15619
     0.14590
     0.28016
     0.36966
    -0.04431
    -0.08906
     0.15708
     0.06758
     0.17946
     0.30253
     0.19065
     0.08995
     0.36966
     0.16827
     0.12352
    -0.34639
    -0.20095
     0.17946
     0.24659
     0.30253
     0.30253
    -0.07787
    -0.26808
     0.24659
     0.00045
     0.17946
     0.23540
     0.07877
     0.32491
     0.96265
     1.04097
     0.47036
     0.40323
     0.42561
     1.04097
     1.05216
     1.24236
     0.90671
     1.01859
     1.02978
     0.75007
     1.13048
     0.75007
     0.62700
     0.64938
     0.50393
     0.97384
     0.45917
    -0.23451
    -0.14500
     0.04520
     0.33610
     0.19065
    -0.07787
    -0.03312
    -0.27926
    -0.49184
    -0.14500
     0.01164
    -0.05550
    -0.30164
    -0.06668
     0.12352
     0.07877
    -0.02193
    -0.11144
     0.15708
     0.30253
     0.31372
     0.11233
     0.03401
     0.13471
     0.01164
     0.29135
     0.40323
     0.31372
    -0.01074
     0.06758
     0.25778
     0.30253
    -0.22332
    -0.03312
     0.05639
     0.24659
     0.38085
    -0.10025
    -0.32402
    -0.26808
    -0.37996
    -0.39115
     0.31372
     0.02282
    -0.40234
    -0.36877
    -0.10025
    -0.15619
    -0.13381
    -0.37996
    -0.57016
    -0.18976
    -0.16738
    -0.07787
    -0.23451
    -0.52541
    -0.36877
    -0.67086
     0.05639
    -0.20095
    -0.67086
    -0.62611
    -0.42471
    -0.42471
    -0.26808
    -0.68205
    -0.88344
    -0.87225
    -0.37996
    -0.57016
    -0.36877
    -0.68205
    -0.58135
    -0.93938
    -0.44709
    -0.25689
    -0.42471
    -0.46947
    -0.34639
     0.01164
    -0.08906
    -0.24570
    -0.39115
    -0.04431
     0.22422
     0.39204
     0.20184
     0.39204
     0.12352
     0.12352
     0.15708
     0.67175
     0.61581
     0.11233
     0.10114
     0.21303
     0.14590
     0.16827
    -0.15619
     0.01164
     0.16827
     0.20184
    -0.02193
    -0.02193
     0.02282
    -0.14500
    -0.42471
     0.31372
     0.26897
    -0.08906
     0.05639
     0.15708
     0.54868
     0.42561
     0.24659
     0.12352
     0.28016
     0.61581
     0.55987
     0.55987
     0.34729
     0.23540
     0.40323
     0.68294
     1.10810
     0.33610
     0.06758
     0.40323
     0.72769
     0.83958
     0.49274
     0.55987
     0.53749
     0.55987
     0.85077
     0.76126
     0.58225
     0.43680
     0.01164
     0.73888
     0.89552
     0.50393
     0.26897
     0.45917
     0.47036
     0.58225
     0.31372
     0.23540
     0.00045
    -0.05550
     0.12352
     0.39204
     0.15708
     0.00045
    -0.07787
    -0.02193
     0.33610
     0.15708
    -0.51422
    -0.48066
     0.12352
     0.29135
     0.20184
     0.07877
    -0.05550
    -0.05550
     0.45917
     0.04520
     0.14590
     0.10114
    -0.24570
    -0.30164
     0.02282
     0.23540
     0.07877
    -0.06668
     0.05639
    -0.15619
     0.02282
    -0.27926
    -0.11144
    -0.12263
    -0.14500
     0.03401
    -0.07787
    -0.02193
     0.05639
    -0.12263
     0.15708
     0.20184
    -0.06668
    -0.26808
    -0.10025
    -0.04431
    -0.03312
    -0.14500
    -0.15619
    -0.18976
    -0.30164
     0.01164
    -0.15619
    -0.29045
    -0.79393
    -0.70442
    -0.78274
    -0.24570
    -0.22332
    -0.64848
    -0.67086
    -0.45828
    -0.35758
    -0.45828
    -0.41353
    -0.78274
    -1.16315
    -0.59254
     0.34729
     0.30253
    -0.50303
    -0.60373
    -0.27926
     0.31372
    -0.11144
    -0.26808
     0.25778
     0.50393
    -0.08906
    -0.24570
     0.31372
     0.49274
     0.25778
     0.05639
     0.30253
     0.61581
     0.33610
     0.21303
    -0.02193
     0.50393
     0.29135
     0.49274
     0.45917
     0.39204
     0.20184
     0.32491
     0.24659
     0.34729
     0.41442
     0.30253
     0.03401
     0.23540
     0.01164
     0.38085
     0.14590
     0.06758
     0.35848
     0.59343
     0.41442
     0.30253
     0.38085
     0.28016
     0.08995
     0.10114
     0.41442
     0.55987
     0.69413
     0.60462
     0.42561
     0.43680
     0.21303
     0.06758
     0.24659
     0.62700
     0.33610
     0.51511
     0.38085
     0.31372
     0.19065
    -0.01074
     0.55987
     0.53749
     0.30253
    -0.33521
    -0.62611
    -0.14500
    -0.15619
    -0.51422
    -0.17857
     0.02282
     0.07877
    -0.07787
    -0.48066
    -0.33521
    -0.10025
    -0.07787
     0.32491
     0.04520
     0.12352
     0.06758
     0.28016
     0.36966
     0.53749
     0.26897
     0.05639
    -0.11144
     0.28016
     0.57106
     0.68294
    -0.04431
    -0.49184
    -0.62611
    -0.50303
    -0.11144
     0.14590
     0.32491
    -0.15619
     0.21303
     0.02282
    -0.31283
    -0.97295
    -0.07787
     0.47036
     0.38085
     0.61581
     0.62700
     0.55987
     0.21303
     0.28016
     0.89552
     0.66056
     1.07454
     1.30949
     1.74584
     1.56683
     1.68990
     1.70109
     1.88010
     1.98080
     1.62277
     1.79060
     2.35002
     1.52207
     1.36544
     1.28712
     1.61158
     1.32068
     1.10810
     0.53749
     0.88433
     0.38085
     0.39204
    -0.05550
     0.55987
     0.15708
    -0.18976
    -0.41353
    -0.23451
    -0.42471
    -0.23451
    -0.36877
    -0.02193
    -0.45828
    -0.58135
    -0.29045
    -0.15619
    -0.14500
    -0.61492
    -0.43590
    -0.22332
    -0.22332
    -0.52541
    -0.46947
    -0.23451
    -0.23451
    -0.24570
    -0.13381
    -0.27926
    -0.51422
    -0.29045
    -0.32402
    -0.65967
    -0.43590
    -0.29045
    -0.29045
    -0.53660
    -0.23451
    -0.06668
    -0.13381
     0.11233
     0.22422
    -0.15619
    -0.43590
    -0.29045
     0.06758
     0.36966
     0.24659
     0.19065
    -0.03312
     0.05639
     0.05639
    -0.40234
    -0.03312
     0.14590
    -0.01074
     0.20184
    -0.07787
     0.15708
    -0.07787
    -0.33521
    -0.05550
     0.30253
     0.69413
     0.39204
     0.23540
     0.21303
     0.42561
     0.50393
     0.82839
     0.58225
     0.52630
     0.49274
     0.50393
     1.00741
     0.88433
     0.16827
     0.15708
     0.76126
     0.60462
     0.41442
     0.51511
    -0.07787
     0.24659
     0.20184
     0.34729
     0.25778
    -0.22332
    -0.71561
    -0.16738
    -0.16738
    -0.16738
    -0.54779
    -0.34639
    -0.43590
    -0.14500
     0.03401
    -0.15619
    -0.58135
    -0.57016
    -0.79393
    -0.33521
     0.23540
    -0.16738
    -0.29045
     0.13471
     0.12352
     0.04520
    -0.13381
    -0.45828
    -0.27926
    -0.26808
     0.13471
    -0.04431
    -0.01074
    -0.21213
    -0.34639
    -0.05550
     0.21303
    -0.16738
    -0.44709
     0.10114
    -0.06668
     0.04520
     0.05639
    -0.25689
    -0.23451
    -0.12263
     0.29135
     0.35848
     0.05639
    -0.18976
     0.30253
     0.32491
     0.72769
     0.32491
    -0.32402
    -0.16738
     0.42561
     0.66056
     0.86196
     0.24659
     0.30253
     0.40323
     0.66056
     0.91790
     1.10810
     0.69413
     0.86196
     1.07454
     1.30949
     1.74584
     1.63396
     1.26474
     1.79060
     2.08149
     2.50666
     1.94723
     1.57802
     1.62277
     1.72346
     1.80178
     1.52207
     1.02978
     1.01859
     0.77245
     0.68294
     0.86196
     0.58225
    -0.04431
    -0.41353
     0.10114
     0.40323
    -0.03312
    -0.32402
    -0.41353
    -0.08906
     0.01164
    -0.01074
     0.12352
     0.15708
     0.14590
    -0.34639
     0.45917
     0.20184
    -0.29045
    -0.07787
    -0.20095
     0.13471
    -0.15619
    -0.16738
    -0.10025
     0.02282
     0.12352
     0.01164
    -0.26808
    -0.37996
    -0.25689
    -0.24570
    -0.21213
     0.25778
    -0.11144
    -0.11144
     0.06758
     0.00045
    -0.04431
    -0.34639
    -0.27926
    -0.06668
     0.08995
     0.25778
    -0.18976
    -0.25689
    -0.41353
    -0.32402
    -0.13381
     0.06758
    -0.54779
    -0.58135
    -0.45828
    -0.02193
     0.04520
    -0.01074
    -0.55897
    -0.45828
    -0.10025
     0.33610
     0.29135
    -0.08906
    -0.25689
    -0.08906
    -0.23451
     0.68294
     0.40323
     0.03401
    -0.05550
    -0.27926
     0.36966
     0.38085
    -0.11144
    -0.35758
    -0.37996
    -0.05550
    -0.01074
    -0.18976
    -0.22332
    -0.41353
    -0.39115
     0.02282
     0.30253
    -0.07787
    -0.37996
    -0.39115
    -0.17857
     0.31372
     0.13471
    -0.06668
     0.13471
    -0.04431
     0.11233
     0.29135
     0.13471
     0.10114
    -0.02193
     0.04520
     0.59343
     0.38085
    -0.24570
    -0.18976
    -0.18976
    -0.04431
    -0.12263
    -0.20095
    -0.10025
    -0.69324
    -0.64848
    -0.08906
    -0.15619
    -0.34639
    -0.68205
    -0.62611
    -0.13381
    -0.30164
    -0.49184
    -0.16738
    -0.21213
     0.01164
     0.12352
     0.08995
     0.12352
     0.15708
     0.32491
     0.47036
     0.31372
    -0.03312
     0.24659
    -0.04431
     0.60462
     0.39204
     0.02282
    -0.01074
     0.10114
     0.43680
     0.28016
     0.15708
     0.01164
     0.22422
     0.34729
     0.58225
     0.47036
     0.32491
     0.22422
     0.16827
     0.26897
     0.60462
     0.53749
     0.25778
     0.10114
     0.14590
     0.36966
     0.45917
     0.33610
    -0.27926
    -0.17857
     0.06758
     0.11233
    -0.04431
    -0.10025
    -0.61492
    -0.55897
     0.06758
     0.21303
    -0.18976
    -0.44709
    -0.51422
    -0.30164
    -0.14500
    -0.37996
    -0.46947
    -0.18976
     0.07877
    -0.04431
     0.10114
     0.16827
     0.02282
    -0.48066
    -0.08906
     0.12352
     0.00045
    -0.04431
    -0.10025
     0.04520
    -0.29045
    -0.32402
    -0.01074
     0.11233
    -0.02193
    -0.07787
    -0.13381
    -0.18976
    -0.30164
    -0.58135
    -0.04431
     0.13471
    -0.17857
    -0.21213
     0.17946
     0.05639
    -0.26808
    -0.41353
     0.02282
    -0.14500
    -0.03312
     0.07877
     0.07877
    -0.07787
    -0.13381
    -0.24570
     0.04520
     0.10114
     0.10114
    -0.04431
    -0.15619
    -0.10025
     0.06758
    -0.29045
    -0.07787
    -0.18976
    -0.18976
     0.05639
    -0.04431
     0.20184
    -0.11144
    -0.50303
    -0.42471
     0.17946
     0.07877
    -0.10025
     0.08995
    -0.10025
    -0.33521
    -0.06668
    -0.11144
     0.01164
     0.05639
     0.02282
    -0.02193
     0.01164
    -0.02193
    -0.06668
    -0.40234
    -0.08906
     0.13471
     0.01164
     0.15708
     0.19065
    -0.32402
     0.02282
    -0.23451
    -0.07787
     0.19065
     0.22422
     0.10114
     0.06758
     0.17946
     0.19065
    -0.08906
     0.10114
     0.33610
     0.20184
     0.11233
     0.38085
     0.11233
     0.16827
    -0.08906
     0.13471
     0.45917
     0.33610
     0.19065
     0.07877
     0.30253
     0.32491
     0.04520
     0.05639
     0.31372
     0.13471
     0.17946
     0.71651
     0.64938
     0.33610
    -0.03312
     0.13471
     0.28016
     0.14590
     0.15708
     0.16827
     0.11233
     0.03401
    -0.30164
    -0.37996
     0.13471
    -0.32402
    -0.32402
    -0.22332
    -0.46947
    -0.44709
    -0.60373
    -0.60373
    -0.55897
    -0.80512
    -0.64848
    -0.36877
    -0.50303
    -0.31283
    -0.65967
    -0.92819
    -0.52541
    -0.35758
    -0.61492
    -0.30164
    -0.33521
    -0.36877
    -0.40234
    -0.25689
     0.19065
     0.20184
     0.06758
    -0.01074
    -0.12263
    -0.03312
     0.17946
     0.16827
     0.08995
     0.22422
     0.33610
     0.36966
     0.44798
     0.31372
    -0.04431
    -0.16738
     0.22422
     0.49274
     0.44798
     0.52630
     0.11233
     0.40323
     0.60462
     0.82839
     0.40323
     0.55987
     0.38085
     0.36966
     0.50393
     0.59343
     0.48155
     0.13471
     0.15708
     0.44798
     0.80601
     0.58225
     0.17946
     0.03401
     0.08995
     0.11233
     0.07877
     0.43680
     0.39204
     0.00045
     0.19065
     0.40323
     0.22422
    -0.06668
     0.11233
     0.08995
     0.01164
    -0.30164
    -0.04431
    -0.16738
    -0.31283
    -0.27926
    -0.46947
    -0.12263
    -0.17857
    -0.23451
    -0.20095
    -0.03312
    -0.12263
    -0.04431
    -0.18976
     0.26897
     0.40323
     0.59343
     0.70532
     0.59343
     0.16827
    -0.13381
     0.07877
     0.35848
     0.49274
     0.40323
     0.34729
     0.28016
    -0.07787
    -0.06668
    -0.46947
    -0.49184
    -0.41353
    -0.14500
    -0.04431
    -0.21213
    -0.32402
    -0.06668
     0.30253
    -0.16738
    -0.40234
    -0.77156
    -0.57016
    -0.22332
     0.23540
     0.33610
     0.35848
    -0.10025
    -0.14500
    -0.63729
     0.23540
     0.43680
     0.75007
     0.79483
     0.41442
     0.82839
     0.90671
     0.28016
     0.26897
     0.81720
     0.47036
     1.19761
     0.49274
     0.43680
    -0.16738
    -0.13381
    -0.36877
     0.05639
    -0.74918
    -0.50303
    -0.07787
    -0.33521
    -0.13381
    -0.13381
    -0.54779
    -0.24570
     0.16827
     0.66056
     0.45917
    -0.07787
    -0.23451
    -0.17857
     0.22422
     0.14590
     0.01164
    -0.26808
    -0.52541
    -0.97295
    -0.50303
    -0.21213
    -0.29045
    -0.74918
    -1.21909
    -1.35335
    -1.07364
    -0.99532
    -0.65967
    -0.31283
    -0.17857
     0.23540
    -0.17857
    -0.34639
    -0.13381
     0.00045
    -0.12263
     0.70532
     0.40323
     0.28016
     0.22422
     0.33610
     0.69413
     0.04520
    -0.26808
     0.13471
     0.30253
     0.32491
     0.50393
     0.24659
     0.20184
     0.16827
    -0.01074
     0.42561
     0.59343
     0.39204
     0.51511
     0.79483
     0.75007
     0.92909
     0.61581
     0.64938
     0.73888
     0.82839
     1.15286
     0.97384
     0.72769
     0.72769
     0.75007
     0.99622
     0.86196
     0.41442
     0.36966
     0.70532
     0.62700
     0.79483
     0.34729
    -0.03312
    -0.23451
     0.22422
     0.53749
     0.60462
     0.00045
    -0.73799
    -0.76037
    -0.72680
    -0.30164
    -0.33521
    -0.77156
    -0.89463
    -0.97295
    -0.53660
    -0.60373
    -0.69324
    -0.57016
    -0.31283
     0.16827
     0.04520
     0.22422
     0.19065
     0.08995
     0.16827
     1.15286
     1.13048
     0.98503
     0.90671
     0.90671
     1.35425
     1.26474
     0.73888
     0.77245
     1.56683
     1.94723
     2.11506
     1.11929
     0.23540
     0.15708
    -0.46947
    -0.13381
     0.49274
     0.33610
     0.24659
     0.31372
    -0.15619
    -0.82750
    -0.99532
    -0.51422
    -0.39115
    -0.76037
    -0.86106
    -0.64848
    -0.48066
    -1.08483
    -1.37573
     0.44798
     1.35425
     0.23540
    -0.50303
    -0.02193
     0.45917
     0.52630
    -0.01074
    -0.04431
     0.33610
     0.76126
     0.60462
     0.51511
     0.21303
    -0.18976
    -0.08906
     0.26897
     0.85077
     0.49274
     0.11233
    -0.23451
     0.04520
     0.28016
    -0.26808
    -0.48066
    -0.67086
    -0.12263
     0.89552
     1.18642
     1.18642
     0.11233
    -0.32402
     0.01164
     0.98503
     0.85077
    -0.16738
     0.36966
     0.53749
     0.83958
     0.58225
    -0.11144
    -0.50303
    -0.70442
    -0.50303
    -0.20095
    -0.34639
    -1.14077
    -1.23028
    -1.65544
    -1.48761
    -0.91700
    -1.02889
    -0.86106
    -0.95057
    -1.20790
    -0.69324
    -0.50303
    -0.20095
     0.02282
     0.26897
     0.16827
     0.32491
     0.99622
     1.20880
     0.96265
     1.06335
     1.74584
     1.52207
     1.33187
     1.23117
     1.17523
     1.55564
     1.34306
     1.26474
     1.44375
     1.37662
     1.28712
     0.88433
     0.89552
     1.00741
     0.63819
     0.69413
     1.16404
     0.76126
     0.54868
     0.77245
     0.79483
     0.94027
     0.70532
     0.63819
     0.36966
     0.24659
     0.40323
     0.31372
     0.43680
    -0.04431
    -0.08906
    -0.01074
     0.23540
     0.21303
     0.10114
    -0.13381
    -0.39115
    -0.22332
    -0.15619
    -0.44709
    -0.58135
    -0.54779
    -0.69324
    -0.52541
    -0.15619
    -0.24570
    -1.00651
    -1.26385
    -1.01770
    -0.48066
    -0.50303
    -0.50303
    -0.57016
    -0.61492
    -0.16738
     0.30253
     0.22422
    -0.26808
