# Supplementary material for: Software algorithm and hardware design for real-time implementation of new spectral estimator
Source: Biomed Eng Online. 2014 May 9;13:61. doi: 10.1186/1475-925X-13-61 (PMC4057578; doi:10.1186/1475-925X-13-61)
Supplement: Additional file 2 — txtfiles.zip. [file 1475-925X-13-61-S2.zip › FILE181.TXT]

     6.11586
     5.94918
     1.66552
    -1.64306
    -2.08476
    -0.68466
     0.00706
     0.16541
    -0.75133
    -0.26796
     0.78212
     0.79046
    -1.25137
    -1.94309
    -2.06810
    -2.39312
    -2.35145
    -2.03476
    -1.88475
    -1.24303
    -0.69299
    -0.06794
     0.41543
     0.72378
     1.00714
     1.14048
     1.06548
     0.92380
     0.72378
     0.55710
     0.37376
     0.17374
     0.38209
     0.18208
     0.00706
     0.00706
     0.04040
     0.04040
     0.13207
     0.11540
     0.13207
     0.25708
     0.36542
     0.37376
     0.41543
     0.42376
     0.41543
     0.35709
     0.70712
     0.62378
     0.60711
     0.57377
     0.68211
     0.74045
     0.74045
     0.72378
     0.74879
     0.69045
     0.89880
     0.89880
     0.82379
     0.80712
     0.84879
     0.70712
     0.85713
     1.01547
     0.81546
     0.69878
     0.80712
     0.76545
     0.90713
     0.68211
     0.67378
     0.63211
     0.72378
     0.68211
     0.59044
     0.60711
     0.53210
     0.39876
     0.42376
     0.65711
     0.47377
     0.26542
     0.36542
     0.40709
     0.34042
     0.30709
     0.23208
     0.24041
     0.25708
     0.35709
     0.18208
     0.21541
     0.18208
     0.13207
    -0.03461
     0.33209
     0.35709
     0.10707
     0.16541
     0.19041
     0.19041
     0.26542
     0.16541
     0.34042
     0.32375
     0.38209
     0.39043
     0.49877
     0.44043
     0.34042
     0.24041
     0.66545
     0.68211
     0.49043
     0.48210
     0.48210
     0.50710
     0.50710
     0.41543
     0.29042
     0.28208
     0.29042
     0.28208
     0.17374
     0.19041
     0.14874
    -0.05127
    -0.00127
     0.14874
     0.03206
    -0.14295
    -0.05127
    -0.10961
    -0.01794
    -0.09294
    -0.16795
    -0.15128
    -0.10961
    -0.09294
    -0.11795
    -0.08461
    -0.25962
    -0.27629
    -0.35130
    -0.05961
    -0.24296
    -0.35963
    -0.30129
    -0.35130
    -0.50131
    -0.50964
    -0.55131
    -0.59298
    -0.55965
    -0.28463
    -0.29296
    -0.48464
    -0.46797
    -0.44297
    -0.49298
    -0.35963
    -0.33463
    -0.56798
    -0.40964
    -0.38463
    -0.20962
     0.08207
     0.30709
     0.35709
     0.41543
     0.53210
     0.64878
     0.64878
     0.57377
     0.69878
     0.91547
     1.24882
     0.46543
    -1.54306
    -2.04309
    -0.89301
     0.67378
     0.24041
    -1.42638
    -2.20144
    -1.95975
    -1.66806
    -1.66806
    -2.40979
    -2.25144
    -1.71807
    -1.59306
    -1.01802
    -0.57632
    -0.79300
    -0.54298
    -0.20129
    -0.17628
    -0.05127
    -0.01794
     0.03206
     0.03206
     0.03206
     0.03206
    -0.15128
    -0.18462
    -0.38463
    -0.48464
    -0.72633
    -0.50131
    -0.58465
    -0.65965
    -0.77633
    -0.65965
    -0.62632
    -0.51798
    -0.64299
    -0.53465
    -0.43464
    -0.26796
    -0.34296
    -0.15128
    -0.12628
    -0.10961
    -0.21795
     0.14041
     0.25708
     0.11540
     0.10707
     0.11540
     0.23208
     0.20708
     0.20708
     0.27375
     0.34876
     0.26542
     0.28208
     0.29042
     0.26542
     0.22375
     0.11540
     0.21541
     0.38209
     0.22375
     0.08207
     0.22375
     0.25708
     0.19874
     0.17374
     0.15707
     0.20708
     0.23208
     0.28208
     0.18208
     0.23208
     0.24875
     0.11540
     0.16541
     0.34042
     0.33209
     0.12374
     0.26542
     0.31542
     0.26542
     0.23208
     0.25708
     0.36542
     0.39876
     0.44876
     0.44876
     0.52377
     0.57377
     0.57377
     0.45710
     0.84046
     0.91547
     0.79879
     0.96547
     0.99047
     1.02381
     0.99881
     1.05714
     1.07381
     1.15715
     1.24049
     1.12381
     1.15715
     1.19882
     1.14048
     1.03214
     1.28216
     1.29883
     1.14048
     1.09881
     1.15715
     1.04048
     1.09881
     1.11548
     1.03214
     1.11548
     1.04048
     1.04881
     0.84046
     0.79046
     0.79046
     0.54877
     0.43210
     0.53210
     0.32375
     0.13207
     0.07373
    -0.12628
    -0.30129
    -0.40130
    -0.51798
    -0.60132
    -0.54298
    -0.57632
    -0.75133
    -0.68466
    -0.61798
    -0.57632
    -0.70132
    -0.34296
    -0.39297
    -0.50131
    -0.44297
    -0.34296
    -0.39297
    -0.32630
    -0.34296
    -0.32630
    -0.28463
    -0.33463
    -0.47631
    -0.49298
    -0.45964
    -0.55131
    -0.73466
    -0.45964
    -0.46797
    -0.69299
    -0.54298
    -0.45131
    -0.43464
    -0.26796
    -0.38463
    -0.35130
    -0.23462
    -0.09294
    -0.18462
    -0.13461
    -0.12628
    -0.26796
    -0.39297
    -0.22629
    -0.25129
    -0.40130
    -0.34296
     0.00706
    -0.25129
    -0.13461
    -0.04294
     0.00706
     0.02373
     0.02373
     0.15707
     0.27375
     0.38209
     0.20708
     0.22375
     0.50710
     0.99881
     1.25716
     1.24049
     1.39884
     1.34050
     1.39050
     1.79053
     1.97388
     0.63211
    -2.09310
    -2.90149
    -0.75966
     0.15707
    -0.90967
    -2.19310
    -1.59306
    -0.96801
    -2.35145
    -2.95150
    -2.63481
    -2.31811
    -2.00142
    -2.10977
    -1.50139
    -0.87634
    -0.60965
    -0.11795
     0.09874
     0.32375
     0.48210
     0.57377
     0.28208
     0.51543
     0.46543
    -0.00127
     0.03206
    -0.02627
    -0.21795
    -0.25962
    -0.37630
    -0.45131
    -0.43464
    -0.36797
    -0.35963
    -0.36797
    -0.47631
    -0.26796
    -0.41797
    -0.30129
    -0.13461
    -0.19295
    -0.26796
    -0.07628
    -0.08461
    -0.04294
    -0.08461
    -0.08461
    -0.04294
     0.14874
     0.12374
    -0.03461
     0.02373
     0.09040
     0.08207
     0.08207
     0.34876
     0.26542
     0.09040
     0.20708
     0.19874
     0.29875
     0.32375
     0.24041
     0.28208
     0.39876
     0.47377
     0.41543
     0.41543
     0.37376
     0.39043
     0.33209
     0.56544
     0.49043
     0.33209
     0.33209
     0.44043
     0.38209
     0.39876
     0.34876
     0.21541
     0.34042
     0.46543
     0.39043
     0.26542
     0.27375
     0.24875
     0.12374
     0.24875
     0.32375
     0.23208
     0.10707
     0.24041
     0.20708
     0.14874
     0.07373
     0.08207
     0.22375
     0.20708
     0.29042
     0.25708
     0.25708
     0.23208
     0.19041
     0.25708
     0.47377
     0.34042
     0.36542
     0.47377
     0.49877
     0.44876
     0.43210
     0.46543
     0.52377
     0.59877
     0.67378
     0.55710
     0.63211
     0.56544
     0.55710
     0.49877
     0.75712
     0.71545
     0.48210
     0.57377
     0.55710
     0.60711
     0.55710
     0.42376
     0.43210
     0.45710
     0.49877
     0.42376
     0.33209
     0.25708
     0.19874
     0.06540
     0.24875
     0.28208
     0.07373
     0.02373
     0.11540
     0.07373
     0.05707
    -0.05127
    -0.09294
     0.04873
     0.06540
     0.08207
    -0.02627
     0.07373
    -0.05127
    -0.20129
    -0.13461
     0.11540
    -0.03461
    -0.13461
    -0.14295
    -0.20962
    -0.15128
    -0.11795
    -0.22629
    -0.16795
    -0.05961
    -0.06794
    -0.15962
    -0.10961
    -0.25129
    -0.20129
    -0.18462
     0.10707
     0.03206
    -0.04294
    -0.04294
    -0.09294
     0.01540
     0.07373
    -0.20962
    -0.27629
    -0.23462
    -0.07628
     0.60711
     0.69878
     0.33209
     0.45710
     0.32375
     0.38209
     0.34042
     0.59044
     0.80712
     0.95714
     1.03214
     1.05714
     1.02381
     0.62378
     0.55710
     0.59877
     0.44043
     0.14874
    -0.26796
    -0.80133
    -1.38471
    -1.12636
    -0.64299
    -0.43464
    -0.80967
    -0.94301
    -1.13469
    -1.34304
    -1.45972
    -1.22636
    -0.82633
    -0.62632
    -0.60132
    -0.65132
    -0.22629
     0.18208
     0.08207
    -0.02627
     0.24041
     0.15707
     0.10707
     0.14041
     0.04873
     0.15707
     0.04873
    -0.03461
    -0.00127
    -0.00127
     0.09874
     0.05707
     0.01540
    -0.10961
    -0.14295
    -0.33463
     0.13207
    -0.05127
    -0.15962
    -0.10961
    -0.23462
    -0.11795
    -0.18462
    -0.20962
    -0.25962
    -0.22629
    -0.20962
    -0.20962
    -0.20962
    -0.23462
    -0.35963
    -0.49298
    -0.23462
    -0.21795
    -0.40130
    -0.47631
    -0.42630
    -0.35963
    -0.45964
    -0.53465
    -0.55965
    -0.49298
    -0.44297
    -0.49298
    -0.53465
    -0.57632
    -0.56798
    -0.76800
    -0.64299
    -0.45964
    -0.66799
    -0.73466
    -0.63465
    -0.66799
    -0.65132
    -0.66799
    -0.69299
    -0.67632
    -0.59298
    -0.53465
    -0.68466
    -0.60965
    -0.61798
    -0.65132
    -0.65132
    -0.31796
    -0.42630
    -0.45964
    -0.45131
    -0.48464
    -0.42630
    -0.40130
    -0.40964
    -0.25962
    -0.25962
    -0.33463
    -0.35130
    -0.30963
    -0.30963
    -0.35130
    -0.50131
    -0.13461
    -0.25129
    -0.36797
    -0.30129
    -0.38463
    -0.30129
    -0.28463
    -0.41797
    -0.44297
    -0.40130
    -0.36797
    -0.41797
    -0.40130
    -0.32630
    -0.50131
    -0.67632
    -0.43464
    -0.28463
    -0.42630
    -0.50964
    -0.35963
    -0.37630
    -0.30129
    -0.30129
    -0.23462
    -0.11795
     0.02373
     0.13207
     0.19041
     0.37376
     0.36542
     0.34042
     0.56544
     0.90713
     0.84879
     0.82379
     0.94880
     0.98214
     0.99047
     1.01547
     1.03214
     1.09881
     1.09881
     1.14882
     0.99881
     1.04881
     0.94880
     0.88213
     0.81546
     1.02381
     0.86546
     0.75712
     0.76545
     0.68211
     0.61544
     0.51543
     0.37376
     0.29042
     0.25708
     0.20708
    -0.01794
    -0.05961
    -0.13461
    -0.28463
    -0.60965
    -0.30963
    -0.42630
    -0.73466
    -0.71799
    -0.80967
    -0.92634
    -1.02635
    -1.09302
    -1.15969
    -1.27637
    -1.28470
    -0.93468
    -0.97635
    -1.13469
    -1.18469
    -1.35971
    -0.94301
    -0.79300
    -1.09302
    -0.83467
    -0.60965
    -0.60132
    -0.64299
    -0.59298
    -0.41797
     0.09040
     0.79879
     0.84046
     0.84046
     1.01547
     1.18215
     1.01547
     1.61552
     1.96555
     0.62378
    -1.91808
    -2.36812
    -0.14295
     0.61544
    -0.99301
    -1.79307
    -0.74299
    -1.23470
    -2.06810
    -2.51813
    -2.37645
    -2.07643
    -1.93475
    -1.93475
    -1.14302
    -0.66799
    -0.62632
    -0.36797
    -0.05127
     0.15707
     0.31542
     0.24875
     0.32375
     0.24041
     0.24041
    -0.00961
    -0.20962
    -0.22629
    -0.26796
    -0.51798
    -0.37630
    -0.40130
    -0.50131
    -0.45964
    -0.50131
    -0.48464
    -0.42630
    -0.45964
    -0.30963
    -0.29296
    -0.15128
    -0.18462
    -0.23462
    -0.17628
    -0.09294
    -0.15962
    -0.06794
     0.14874
    -0.05961
    -0.07628
     0.02373
     0.01540
     0.00706
    -0.05127
    -0.01794
    -0.00961
     0.06540
     0.04873
    -0.09294
    -0.00961
    -0.13461
    -0.12628
    -0.24296
     0.04040
    -0.06794
    -0.10128
    -0.01794
     0.00706
     0.02373
    -0.10128
    -0.02627
     0.00706
     0.14041
     0.14041
     0.11540
     0.11540
     0.14041
     0.19041
    -0.00127
     0.29042
     0.22375
     0.17374
     0.16541
     0.19874
     0.19874
     0.10707
     0.03206
     0.03206
     0.09874
     0.15707
     0.09874
    -0.00127
     0.01540
     0.01540
    -0.11795
     0.10707
     0.16541
     0.03206
     0.05707
     0.07373
     0.07373
     0.04040
     0.04040
     0.12374
     0.12374
     0.22375
     0.27375
     0.11540
     0.22375
     0.17374
     0.12374
     0.17374
     0.41543
     0.19041
     0.22375
     0.22375
     0.25708
     0.27375
     0.17374
     0.13207
     0.22375
     0.32375
     0.25708
     0.12374
     0.21541
     0.09874
     0.08207
     0.02373
     0.25708
     0.14041
    -0.01794
     0.10707
     0.07373
     0.02373
     0.01540
    -0.13461
     0.03206
     0.10707
     0.19041
     0.07373
     0.02373
     0.09874
     0.04040
    -0.03461
     0.22375
     0.27375
     0.09874
     0.18208
     0.21541
     0.27375
     0.29042
     0.14041
     0.24041
     0.39876
     0.45710
     0.34042
     0.33209
     0.34042
     0.35709
     0.21541
     0.38209
     0.46543
     0.31542
     0.18208
     0.31542
     0.34042
     0.26542
     0.18208
     0.14041
     0.19041
     0.18208
     0.14041
    -0.00127
     0.09040
     0.02373
     0.07373
    -0.13461
     0.04040
    -0.20962
    -0.25129
     0.10707
     0.20708
    -0.03461
     0.10707
     0.12374
     0.14874
     0.19874
     0.16541
     0.23208
     0.29042
     0.44043
     0.42376
     0.64044
     1.29049
     1.13215
     0.97380
     1.24049
     1.41550
     1.29883
     1.07381
     1.24882
     1.30716
     0.04873
    -1.65973
    -1.62640
     0.41543
     1.19882
     0.60711
    -1.13469
    -1.67640
    -0.98468
    -1.22636
    -1.52639
    -1.55972
    -0.90134
    -0.49298
    -0.36797
    -0.58465
    -0.23462
     0.20708
     0.38209
     0.35709
     0.36542
     0.32375
     0.27375
     0.34042
     0.54877
     0.21541
     0.09040
     0.09040
     0.03206
    -0.07628
    -0.15128
    -0.28463
    -0.27629
    -0.22629
    -0.16795
    -0.35130
    -0.24296
    -0.45964
    -0.40964
    -0.48464
    -0.17628
    -0.25962
    -0.39297
    -0.30129
    -0.28463
    -0.24296
    -0.28463
    -0.40964
    -0.33463
    -0.25962
    -0.21795
    -0.28463
    -0.30129
    -0.24296
    -0.30129
    -0.42630
    -0.15962
    -0.08461
    -0.25962
    -0.25129
    -0.21795
    -0.20962
    -0.18462
    -0.28463
    -0.21795
    -0.18462
    -0.05961
    -0.22629
    -0.21795
    -0.20962
    -0.25962
    -0.37630
    -0.20962
    -0.05127
    -0.22629
    -0.34296
    -0.21795
    -0.22629
    -0.21795
    -0.31796
    -0.30129
    -0.22629
    -0.20129
    -0.05961
    -0.16795
    -0.21795
    -0.15128
    -0.21795
    -0.21795
     0.09040
    -0.05961
    -0.16795
    -0.05961
    -0.00961
    -0.00961
    -0.02627
    -0.15128
    -0.06794
    -0.05127
     0.12374
    -0.02627
     0.02373
    -0.11795
    -0.09294
    -0.17628
     0.14874
     0.07373
    -0.12628
    -0.00961
    -0.09294
    -0.01794
     0.01540
    -0.11795
    -0.03461
     0.04040
     0.07373
     0.02373
    -0.05961
    -0.02627
     0.05707
    -0.20129
     0.08207
     0.09874
    -0.05961
    -0.06794
    -0.04294
    -0.00127
     0.00706
    -0.07628
    -0.10961
    -0.13461
    -0.01794
    -0.07628
    -0.22629
    -0.10128
    -0.20129
    -0.45131
    -0.35130
    -0.08461
    -0.21795
    -0.33463
    -0.27629
    -0.33463
    -0.26796
    -0.33463
    -0.34296
    -0.32630
    -0.27629
    -0.20962
    -0.25129
    -0.25129
    -0.27629
    -0.32630
    -0.40964
    -0.09294
    -0.20129
    -0.39297
    -0.34296
    -0.23462
    -0.35130
    -0.38463
    -0.41797
    -0.45964
    -0.48464
    -0.40130
    -0.46797
    -0.55131
    -0.54298
    -0.67632
    -0.75133
    -0.47631
    -0.52631
    -0.70966
    -0.62632
    -0.67632
    -0.59298
    -0.50964
    -0.61798
    -0.52631
    -0.50131
    -0.34296
    -0.35130
    -0.29296
    -0.18462
    -0.22629
    -0.35130
    -0.07628
     0.13207
     0.05707
     0.04040
     0.19041
     0.10707
     0.21541
     0.21541
     0.27375
     0.37376
     0.42376
     0.46543
     0.39043
     0.52377
     0.54044
     0.48210
     0.43210
     0.72378
     0.50710
     0.46543
     0.53210
     0.26542
     0.34876
     0.46543
     0.50710
     0.20708
    -0.08461
    -0.02627
     0.10707
     0.29875
    -0.03461
    -0.07628
    -0.05127
     0.14874
     0.24875
     0.13207
     0.56544
     0.99047
     1.03214
     0.86546
     0.47377
     0.77379
     1.63219
     2.52392
     4.42407
     4.93244
     2.70727
    -0.67632
    -1.95142
    -2.29311
    -2.69314
    -3.06817
    -1.02635
     0.32375
    -0.85967
    -2.10977
    -4.19326
    -4.24326
    -4.17659
    -4.29326
    -3.79323
    -2.91816
    -2.48479
    -1.93475
    -1.47638
    -0.66799
     0.10707
     0.27375
     0.39043
     0.43210
     0.38209
     0.28208
     0.09040
     0.04040
    -0.00961
    -0.02627
    -0.15128
    -0.15128
    -0.09294
    -0.13461
    -0.26796
    -0.26796
     0.10707
     0.02373
    -0.00961
     0.09874
     0.09874
     0.14041
     0.12374
     0.24041
     0.24875
     0.29875
     0.35709
     0.34042
     0.43210
     0.46543
     0.38209
     0.26542
     0.69878
     0.52377
     0.46543
     0.54044
     0.54044
     0.55710
     0.59044
     0.42376
     0.49043
     0.63211
     0.56544
     0.52377
     0.42376
     0.49043
     0.39876
     0.15707
     0.35709
     0.42376
     0.23208
     0.27375
     0.31542
     0.31542
     0.23208
     0.13207
     0.07373
     0.13207
     0.20708
     0.04873
     0.05707
     0.04873
     0.02373
    -0.13461
    -0.15128
     0.13207
    -0.17628
    -0.15962
    -0.05127
    -0.20129
    -0.15962
    -0.20962
    -0.19295
    -0.14295
    -0.10128
    -0.03461
    -0.12628
    -0.07628
    -0.04294
    -0.20962
    -0.19295
     0.12374
     0.04873
    -0.00961
     0.07373
     0.11540
     0.12374
     0.11540
     0.12374
     0.18208
     0.34876
     0.28208
     0.32375
     0.38209
     0.44043
     0.38209
     0.23208
     0.59877
     0.58211
     0.43210
     0.41543
     0.50710
     0.49877
     0.47377
     0.47377
     0.45710
     0.54044
     0.59044
     0.61544
     0.49043
     0.56544
     0.55710
     0.49043
     0.61544
     0.72378
     0.49877
     0.48210
     0.66545
     0.64044
     0.46543
     0.47377
     0.44043
     0.59044
     0.54877
     0.49877
     0.37376
     0.44876
     0.49877
     0.44876
     0.38209
     0.64044
     0.50710
     0.43210
     0.64044
     0.50710
     0.51543
     0.47377
     0.46543
     0.55710
     0.64044
     0.54044
     0.45710
     0.48210
     0.50710
     0.47377
     0.32375
     0.59877
     0.49043
     0.30709
     0.33209
     0.37376
     0.34876
     0.29875
     0.24041
     0.22375
     0.29875
     0.29875
     0.22375
     0.19041
     0.24041
     0.20708
    -0.00961
     0.19041
     0.23208
     0.03206
     0.08207
     0.11540
     0.13207
     0.00706
    -0.01794
    -0.00961
     0.05707
     0.02373
     0.04040
    -0.07628
    -0.09294
    -0.08461
    -0.32630
    -0.12628
    -0.00127
    -0.30129
    -0.45964
    -0.25962
    -0.15128
    -0.07628
    -0.25129
    -0.27629
    -0.14295
     0.00706
     0.14874
     0.30709
     0.51543
     0.52377
     0.31542
     0.12374
     0.42376
     0.66545
     0.74879
     0.60711
     0.22375
     0.43210
     0.59877
     0.48210
     0.39876
     0.32375
     0.12374
     0.05707
     0.01540
    -0.18462
     0.02373
     0.34876
     0.83213
     0.81546
     0.34876
     0.19874
     0.37376
     0.14874
     0.17374
     0.43210
     0.39043
     0.35709
    -0.32630
    -2.32645
    -2.79315
    -1.32637
    -0.18462
    -0.02627
    -0.54298
    -1.04302
    -1.20970
    -1.35137
    -1.18469
    -0.85134
    -0.42630
    -0.12628
     0.33209
     0.78212
     1.11548
     1.21549
     1.18215
     1.14882
     1.17382
     1.00714
     0.99047
     1.09048
     0.73212
     0.59877
     0.66545
     0.52377
     0.30709
     0.33209
     0.15707
     0.12374
     0.12374
     0.04040
    -0.05961
    -0.11795
    -0.20129
    -0.16795
    -0.27629
     0.00706
    -0.10128
    -0.33463
    -0.10128
    -0.19295
    -0.16795
    -0.18462
    -0.28463
    -0.17628
    -0.07628
     0.05707
    -0.03461
    -0.02627
    -0.02627
    -0.05961
    -0.09294
     0.14874
     0.21541
    -0.00127
     0.09040
     0.12374
     0.05707
     0.07373
    -0.02627
     0.03206
     0.00706
     0.02373
     0.12374
    -0.09294
    -0.04294
    -0.10128
    -0.20962
    -0.08461
     0.03206
    -0.07628
    -0.27629
    -0.18462
    -0.14295
    -0.11795
    -0.12628
    -0.25129
    -0.14295
    -0.08461
    -0.10961
    -0.12628
    -0.18462
    -0.14295
    -0.17628
    -0.19295
     0.04873
    -0.02627
    -0.24296
    -0.10961
    -0.09294
    -0.01794
    -0.00127
    -0.04294
     0.05707
     0.09040
     0.14874
     0.08207
     0.02373
     0.03206
     0.01540
    -0.08461
     0.19874
     0.10707
    -0.05127
    -0.01794
    -0.12628
    -0.03461
    -0.07628
    -0.19295
    -0.16795
    -0.15962
    -0.08461
    -0.08461
    -0.10961
    -0.22629
    -0.25962
    -0.38463
    -0.08461
     0.00706
    -0.10128
    -0.15128
    -0.04294
    -0.04294
     0.06540
     0.02373
     0.11540
     0.19041
     0.28208
     0.29875
     0.31542
     0.34876
     0.33209
     0.32375
     0.44876
     0.76545
     0.59877
     0.48210
     0.65711
     0.60711
     0.72378
     0.65711
     0.61544
     0.60711
     0.66545
     0.73212
     0.59877
     0.65711
     0.66545
     0.54044
     0.46543
     0.74879
     0.59044
     0.38209
     0.35709
     0.34042
     0.28208
     0.24875
     0.16541
    -0.00127
    -0.04294
    -0.15962
    -0.26796
    -0.26796
    -0.50131
    -0.61798
    -0.80967
    -0.70132
    -0.80967
    -1.10136
    -1.18469
    -1.32637
    -1.39304
    -1.43471
    -1.48472
    -1.46805
    -1.55972
    -1.68473
    -1.75140
    -1.73474
    -1.71807
    -1.76807
    -1.73474
    -1.30137
    -0.65132
    -0.70132
    -0.83467
    -0.71799
    -0.71799
    -0.34296
     0.05707
     0.72378
     1.12381
     1.03214
     0.87380
     0.79046
     1.04048
     0.79879
     0.40709
     0.38209
     0.94047
     0.68211
     0.53210
     0.28208
    -0.15128
    -0.15962
    -0.50964
    -0.67632
    -0.37630
     0.03206
     0.02373
    -0.03461
    -0.11795
    -0.22629
    -0.10961
    -0.29296
     0.09040
     0.21541
     0.08207
     0.12374
     0.19041
    -0.15128
    -0.48464
    -1.85975
    -3.70989
    -2.69314
    -0.02627
     0.08207
    -0.67632
    -1.14302
    -1.64306
    -2.07643
    -1.51805
    -1.29304
    -1.00135
    -0.54298
    -0.06794
     0.06540
     0.27375
     0.39043
     0.33209
     0.38209
     0.36542
     0.28208
     0.24041
     0.19041
     0.09040
     0.05707
     0.11540
     0.07373
    -0.07628
    -0.09294
    -0.06794
    -0.15128
    -0.09294
    -0.05961
    -0.10128
    -0.10128
    -0.07628
    -0.08461
    -0.15962
    -0.10961
    -0.16795
    -0.18462
    -0.27629
     0.04040
     0.00706
    -0.16795
    -0.05127
    -0.07628
     0.00706
    -0.11795
    -0.09294
    -0.04294
    -0.01794
     0.04873
     0.02373
     0.06540
     0.02373
    -0.08461
    -0.16795
     0.05707
     0.10707
    -0.05127
     0.01540
    -0.00127
    -0.03461
     0.02373
    -0.05961
    -0.06794
     0.00706
    -0.01794
    -0.00961
    -0.02627
     0.01540
    -0.01794
    -0.21795
    -0.00127
     0.13207
    -0.20129
    -0.15128
    -0.10961
    -0.16795
    -0.11795
    -0.15962
    -0.23462
    -0.16795
    -0.13461
    -0.12628
    -0.15962
    -0.10128
    -0.16795
    -0.20129
    -0.24296
    -0.00127
    -0.07628
    -0.17628
    -0.09294
    -0.24296
    -0.10961
    -0.11795
    -0.16795
    -0.07628
    -0.07628
    -0.07628
    -0.11795
    -0.16795
    -0.03461
    -0.10961
    -0.19295
     0.06540
     0.00706
    -0.08461
     0.09874
     0.04873
     0.07373
     0.08207
    -0.01794
     0.04873
     0.09874
     0.14874
     0.03206
     0.01540
     0.04873
     0.17374
    -0.19295
     0.11540
     0.13207
    -0.03461
    -0.03461
     0.09874
     0.10707
    -0.03461
     0.02373
     0.08207
     0.04873
     0.11540
     0.04040
     0.05707
     0.11540
     0.11540
    -0.00961
     0.02373
     0.21541
     0.02373
     0.04040
     0.16541
     0.04873
     0.09874
     0.09874
     0.03206
     0.18208
     0.20708
     0.19874
     0.19874
     0.23208
     0.20708
     0.10707
     0.05707
     0.41543
     0.29042
     0.19041
     0.21541
     0.19874
     0.38209
     0.16541
     0.22375
     0.23208
     0.39043
     0.44876
     0.39043
     0.41543
     0.44043
     0.41543
     0.28208
     0.60711
     0.46543
     0.52377
     0.44876
     0.49043
     0.50710
     0.44043
     0.29875
     0.36542
     0.39043
     0.40709
     0.27375
     0.14874
     0.19874
     0.24041
     0.03206
     0.13207
     0.14874
    -0.02627
    -0.03461
     0.11540
     0.12374
     0.04873
    -0.00127
     0.09874
     0.25708
     0.26542
     0.19041
     0.07373
     0.38209
     0.39876
     0.15707
    -0.09294
    -0.05127
    -0.31796
    -0.47631
    -0.42630
    -0.70966
    -0.18462
     0.64878
     0.71545
     0.24875
    -0.13461
    -0.33463
    -0.31796
     0.15707
     0.58211
     1.05714
     1.07381
     1.46551
     1.40717
     1.24049
     0.95714
     0.64878
     0.44876
     0.34042
     0.25708
     0.17374
     0.04873
    -0.24296
    -0.60965
    -0.84300
    -0.74299
    -0.60132
    -0.97635
    -0.83467
    -0.90967
    -0.80133
    -0.65132
    -0.44297
    -0.34296
    -0.34296
    -0.05127
     0.26542
     0.38209
     0.41543
     0.45710
     0.44043
     0.48210
     0.54044
     0.40709
     0.56544
     0.60711
     0.39043
     0.39876
     0.50710
     0.44876
     0.35709
     0.28208
     0.26542
     0.34876
     0.30709
     0.30709
     0.14874
     0.09040
     0.11540
    -0.05961
    -0.00127
     0.19041
     0.04040
    -0.18462
    -0.03461
    -0.07628
    -0.06794
    -0.15962
    -0.26796
    -0.26796
    -0.18462
    -0.19295
    -0.25962
    -0.19295
    -0.26796
    -0.37630
    -0.50964
    -0.25962
    -0.25129
    -0.46797
    -0.43464
    -0.37630
    -0.38463
    -0.49298
    -0.55131
    -0.61798
    -0.57632
    -0.44297
    -0.48464
    -0.50131
    -0.50964
    -0.55965
    -0.65132
    -0.43464
    -0.36797
    -0.53465
    -0.50131
    -0.41797
    -0.41797
    -0.34296
    -0.44297
    -0.40130
    -0.34296
    -0.16795
    -0.18462
    -0.28463
    -0.30963
    -0.25962
    -0.40964
    -0.33463
    -0.09294
    -0.25129
    -0.28463
    -0.17628
    -0.29296
    -0.15128
    -0.28463
    -0.38463
    -0.27629
    -0.24296
    -0.15128
    -0.33463
    -0.33463
    -0.30963
    -0.35963
    -0.45131
    -0.15128
    -0.28463
    -0.51798
    -0.36797
    -0.37630
    -0.41797
    -0.46797
    -0.49298
    -0.41797
    -0.37630
    -0.30963
    -0.45131
    -0.41797
    -0.45964
    -0.45964
    -0.52631
    -0.19295
    -0.20962
    -0.44297
    -0.37630
    -0.26796
    -0.24296
    -0.23462
    -0.29296
    -0.33463
    -0.22629
    -0.08461
    -0.15962
    -0.12628
    -0.20962
    -0.15962
    -0.28463
    -0.03461
     0.08207
    -0.20129
    -0.16795
    -0.07628
    -0.06794
    -0.01794
    -0.15962
    -0.15128
    -0.01794
     0.00706
    -0.02627
    -0.05961
    -0.08461
    -0.10961
    -0.20962
    -0.14295
     0.04040
    -0.07628
    -0.30129
    -0.15128
    -0.15962
    -0.18462
    -0.21795
    -0.39297
    -0.21795
    -0.30963
    -0.14295
    -0.27629
    -0.30129
    -0.26796
    -0.28463
    -0.44297
    -0.03461
    -0.17628
    -0.28463
    -0.15128
    -0.12628
    -0.17628
    -0.13461
    -0.21795
    -0.19295
    -0.16795
    -0.14295
    -0.15962
    -0.23462
    -0.28463
    -0.33463
    -0.59298
    -0.31796
    -0.30963
    -0.48464
    -0.50131
    -0.55965
    -0.55131
    -0.50131
    -0.20129
    -0.06794
    -0.30963
    -0.19295
     0.01540
     0.55710
     0.65711
     0.99047
     1.29049
     1.53218
     1.67386
     1.34050
     1.17382
     1.43217
     1.19882
     1.08214
     1.02381
     0.94047
     1.19049
     1.41550
     1.46551
     1.63219
     1.41550
     1.24049
     1.46551
     1.75720
     1.42384
    -1.05135
    -2.48479
    -0.63465
     0.84046
     0.09040
    -0.71799
     0.27375
     0.59877
    -0.54298
    -1.00135
    -1.20136
    -0.84300
    -0.75966
    -0.67632
    -0.15962
     0.64878
     1.06548
     1.01547
     1.24882
     1.40717
     1.46551
     1.52385
     1.40717
     1.34883
     1.14048
     1.02381
     0.82379
     0.51543
     0.37376
     0.10707
    -0.22629
    -0.09294
    -0.05961
    -0.46797
    -0.50964
    -0.55965
    -0.60965
    -0.63465
    -0.85134
    -0.93468
    -0.79300
    -0.78466
    -0.69299
    -0.78466
    -0.73466
    -0.80967
    -0.84300
    -0.75133
    -0.59298
    -0.69299
    -0.76800
    -0.55131
    -0.62632
    -0.45131
    -0.53465
    -0.51798
    -0.50131
    -0.40964
    -0.42630
    -0.42630
    -0.44297
    -0.35130
    -0.47631
    -0.63465
    -0.30129
    -0.45131
    -0.44297
    -0.50131
    -0.60965
    -0.49298
    -0.46797
    -0.59298
    -0.55965
    -0.54298
    -0.56798
    -0.52631
    -0.55131
    -0.41797
    -0.50131
    -0.55965
    -0.36797
    -0.22629
    -0.31796
    -0.25129
    -0.20962
    -0.15962
    -0.15962
    -0.12628
    -0.06794
     0.05707
     0.04040
     0.04873
     0.09040
     0.12374
     0.12374
    -0.11795
     0.16541
     0.17374
     0.08207
     0.04873
     0.12374
     0.14874
     0.12374
    -0.00961
     0.00706
     0.04040
     0.12374
     0.09874
     0.10707
     0.13207
     0.09874
     0.04873
    -0.02627
     0.27375
     0.16541
     0.10707
     0.17374
     0.14041
     0.23208
     0.21541
     0.12374
     0.15707
     0.19874
     0.15707
     0.08207
     0.24041
     0.15707
     0.08207
    -0.05961
     0.25708
     0.17374
     0.07373
     0.11540
     0.08207
     0.02373
     0.04873
     0.04040
     0.04040
     0.10707
     0.06540
     0.11540
     0.01540
     0.10707
     0.05707
    -0.21795
     0.09040
     0.20708
     0.06540
    -0.00127
     0.04873
     0.01540
     0.05707
    -0.00127
    -0.01794
     0.03206
     0.10707
     0.07373
    -0.00961
     0.09040
     0.04040
    -0.07628
    -0.05127
     0.13207
     0.01540
    -0.00961
     0.03206
    -0.01794
     0.00706
    -0.02627
    -0.07628
     0.04873
     0.10707
     0.04873
     0.01540
     0.02373
     0.11540
     0.02373
     0.02373
     0.24875
     0.14041
     0.08207
     0.13207
     0.09874
     0.07373
     0.06540
    -0.05127
     0.06540
     0.04040
     0.01540
    -0.13461
    -0.12628
    -0.12628
    -0.20129
    -0.50131
    -0.29296
    -0.23462
    -0.35130
    -0.22629
    -0.39297
    -0.30129
    -0.30129
    -0.24296
     0.02373
     0.29042
     0.52377
     0.29875
     0.21541
     0.39043
     0.54877
     0.66545
     0.61544
     0.50710
     0.38209
     0.53210
     0.59044
     0.17374
     0.23208
     0.00706
     0.00706
    -0.05127
    -0.40130
    -0.51798
    -0.18462
     0.01540
     0.12374
    -0.07628
     0.19041
     0.51543
     0.02373
    -0.15128
     0.22375
     0.31542
     0.55710
     0.36542
     0.31542
     0.04873
    -0.96801
    -1.99309
    -2.54313
    -1.68473
     0.56544
     0.56544
    -0.55131
    -0.95134
    -1.34304
    -1.40971
    -1.14302
    -0.60132
    -0.23462
     0.20708
     0.34876
     0.68211
     0.95714
     1.00714
     0.94880
     0.90713
     0.84879
     0.86546
     0.61544
     0.71545
     0.70712
     0.49043
     0.46543
     0.43210
     0.42376
     0.39876
     0.29042
     0.26542
     0.36542
     0.40709
     0.39043
     0.14874
     0.23208
     0.18208
    -0.01794
     0.09040
     0.19041
     0.01540
    -0.22629
    -0.18462
    -0.11795
    -0.25129
    -0.45131
    -0.59298
    -0.65132
    -0.63465
    -0.76800
    -0.88467
    -0.97635
    -1.05969
    -1.23470
    -1.31804
    -1.13469
    -1.35971
    -1.54306
    -1.49305
    -1.48472
    -1.45138
    -1.55972
    -1.55972
    -1.58473
    -1.48472
    -1.47638
    -1.61806
    -1.45972
    -1.51805
    -1.50972
    -1.60139
    -1.30137
    -1.33471
    -1.47638
    -1.38471
    -1.33471
    -1.31804
    -1.40971
    -1.40138
    -1.31804
    -1.28470
    -1.21803
    -1.18469
    -1.28470
    -1.20136
    -1.25137
    -1.40138
    -1.12636
    -1.09302
    -1.19303
    -1.15136
    -1.14302
    -1.08469
    -1.02635
    -1.14302
    -1.18469
    -1.00968
    -0.95134
    -0.95134
    -0.96801
    -0.93468
    -0.91801
    -0.96801
    -0.95968
    -0.65965
    -0.79300
    -0.88467
    -0.72633
    -0.66799
    -0.66799
    -0.70132
    -0.74299
    -0.63465
    -0.64299
    -0.49298
    -0.60132
    -0.55965
    -0.67632
    -0.66799
    -0.70966
    -0.45131
    -0.55131
    -0.71799
    -0.61798
    -0.62632
    -0.61798
    -0.66799
    -0.74299
    -0.65965
    -0.59298
    -0.51798
    -0.60965
    -0.61798
    -0.60965
    -0.57632
    -0.66799
    -0.39297
    -0.37630
    -0.55131
    -0.47631
    -0.44297
    -0.40130
    -0.45131
    -0.50964
    -0.43464
    -0.42630
    -0.37630
    -0.40130
    -0.43464
    -0.45964
    -0.45964
    -0.61798
    -0.50131
    -0.31796
    -0.50964
    -0.64299
    -0.44297
    -0.54298
    -0.45131
    -0.50131
    -0.51798
    -0.43464
    -0.32630
    -0.32630
    -0.31796
    -0.31796
    -0.23462
    -0.25129
    -0.21795
     0.13207
     0.04873
    -0.04294
     0.11540
     0.18208
     0.21541
     0.40709
     0.30709
     0.25708
     0.27375
     0.37376
     0.26542
     0.16541
     0.03206
    -0.00127
    -0.04294
     0.79046
     0.80712
     0.48210
     0.18208
     0.13207
     0.44043
     0.54877
     0.46543
     0.56544
     0.48210
     0.49043
     0.37376
     0.41543
     0.64878
     1.06548
     0.88213
     0.71545
     0.32375
    -0.12628
     0.15707
    -0.01794
    -0.15962
    -0.13461
    -0.33463
    -0.39297
    -0.30963
    -0.64299
    -1.07635
    -1.70973
    -3.06817
    -3.78489
    -2.05143
    -0.41797
    -0.98468
    -1.35137
    -1.73474
    -2.02643
    -2.13477
    -1.78474
    -1.47638
    -1.08469
    -0.75133
    -0.46797
    -0.28463
    -0.20129
    -0.11795
    -0.07628
    -0.26796
    -0.39297
    -0.09294
    -0.35130
    -0.59298
    -0.57632
    -0.63465
    -0.60132
    -0.65132
    -0.73466
    -0.70966
    -0.65132
    -0.65132
    -0.60965
    -0.52631
    -0.65132
    -0.64299
    -0.71799
    -0.31796
    -0.35130
    -0.50964
    -0.45964
    -0.35963
    -0.32630
    -0.29296
    -0.36797
    -0.35130
    -0.24296
    -0.16795
    -0.14295
    -0.15962
    -0.15962
    -0.18462
    -0.25129
    -0.06794
     0.11540
    -0.13461
    -0.13461
    -0.12628
    -0.15128
    -0.07628
    -0.10961
    -0.10128
    -0.15128
    -0.13461
    -0.06794
    -0.24296
    -0.15128
    -0.22629
    -0.36797
    -0.36797
    -0.05127
    -0.14295
    -0.20962
    -0.15128
    -0.35963
    -0.29296
    -0.24296
    -0.35963
    -0.29296
    -0.18462
    -0.13461
    -0.18462
    -0.06794
    -0.22629
    -0.20962
    -0.30963
    -0.00961
     0.02373
    -0.15962
    -0.00961
    -0.14295
     0.02373
     0.04873
    -0.02627
     0.05707
     0.02373
     0.04040
    -0.00127
     0.03206
     0.04873
     0.02373
    -0.25129
     0.04873
     0.10707
    -0.01794
    -0.06794
     0.01540
    -0.15128
    -0.04294
    -0.18462
    -0.14295
     0.00706
     0.00706
    -0.08461
    -0.10961
    -0.17628
    -0.18462
    -0.27629
    -0.24296
     0.00706
    -0.05961
    -0.20962
    -0.17628
    -0.19295
    -0.24296
    -0.15962
    -0.19295
    -0.10128
    -0.13461
    -0.06794
    -0.14295
    -0.01794
    -0.05127
    -0.20962
    -0.17628
     0.18208
     0.14874
    -0.00961
     0.04040
    -0.10961
    -0.04294
     0.00706
    -0.06794
    -0.05961
    -0.09294
     0.04873
    -0.08461
     0.01540
    -0.09294
    -0.16795
    -0.26796
     0.02373
     0.04040
    -0.09294
    -0.00127
    -0.14295
    -0.00127
    -0.02627
     0.04873
     0.04040
     0.07373
     0.09040
     0.06540
     0.05707
     0.14874
     0.20708
    -0.01794
     0.15707
     0.24041
     0.21541
     0.21541
     0.25708
     0.19874
     0.19041
     0.09874
     0.05707
     0.08207
     0.19874
     0.19041
     0.06540
    -0.02627
    -0.01794
    -0.24296
    -0.20129
    -0.04294
    -0.10961
    -0.30963
    -0.26796
    -0.28463
    -0.22629
    -0.16795
    -0.22629
    -0.15962
    -0.14295
    -0.08461
    -0.04294
    -0.06794
    -0.14295
    -0.36797
    -0.57632
    -0.35130
    -0.52631
    -0.77633
    -0.59298
    -0.14295
    -0.11795
    -0.05127
    -0.17628
     0.01540
    -0.09294
    -0.18462
    -0.15128
     0.02373
     0.29875
     0.57377
     0.54044
     1.02381
     1.06548
     0.51543
     0.51543
     0.33209
     0.33209
     0.21541
    -0.08461
    -0.00127
     0.27375
     0.10707
     0.01540
    -0.25962
    -0.46797
    -0.61798
    -0.96801
    -1.00135
    -0.96801
    -0.82633
    -0.17628
    -0.08461
    -0.35130
    -0.44297
    -0.50964
    -0.48464
    -0.43464
    -0.15962
    -0.12628
    -0.09294
     0.18208
     0.29042
     0.21541
     0.22375
     0.48210
     0.27375
     0.29875
     0.31542
     0.30709
     0.24875
     0.14041
     0.13207
     0.15707
     0.14041
     0.18208
     0.03206
     0.06540
     0.07373
     0.04873
    -0.10128
     0.09874
     0.09874
    -0.03461
    -0.12628
     0.05707
    -0.07628
    -0.07628
    -0.09294
    -0.10128
    -0.11795
     0.01540
    -0.06794
    -0.22629
    -0.05127
    -0.11795
    -0.29296
    -0.10961
    -0.03461
    -0.20129
    -0.12628
    -0.14295
    -0.15128
    -0.11795
    -0.23462
    -0.18462
    -0.07628
    -0.03461
    -0.11795
    -0.24296
    -0.13461
    -0.07628
    -0.28463
    -0.24296
    -0.05127
    -0.20129
    -0.30963
    -0.05127
    -0.16795
    -0.25129
    -0.25962
    -0.30963
    -0.15128
    -0.14295
    -0.18462
    -0.23462
    -0.21795
    -0.17628
    -0.20962
    -0.25129
     0.04873
    -0.05961
    -0.21795
     0.02373
    -0.03461
     0.03206
    -0.05127
    -0.06794
     0.07373
     0.19874
     0.18208
     0.04873
     0.11540
     0.09874
     0.12374
     0.03206
     0.19874
     0.19874
     0.04040
     0.07373
     0.14874
     0.14041
     0.15707
    -0.07628
    -0.01794
     0.01540
     0.13207
     0.11540
    -0.05127
    -0.10128
    -0.00961
    -0.09294
     0.09040
     0.12374
    -0.01794
    -0.11795
    -0.05961
    -0.12628
    -0.07628
    -0.18462
    -0.24296
    -0.21795
    -0.13461
    -0.12628
    -0.33463
    -0.35130
    -0.37630
    -0.47631
    -0.43464
    -0.20129
    -0.41797
    -0.44297
    -0.39297
    -0.44297
    -0.31796
    -0.24296
    -0.43464
    -0.35130
    -0.30129
    -0.12628
    -0.27629
    -0.30129
    -0.22629
    -0.25129
    -0.33463
    -0.02627
    -0.05961
    -0.10128
     0.05707
     0.14041
     0.27375
     0.39043
     0.32375
     0.33209
     0.51543
     0.62378
     0.54877
     0.59044
     0.79879
     0.80712
     0.54044
     0.78212
     0.86546
     0.69045
     0.52377
     0.62378
     0.69878
     0.62378
     0.43210
     0.30709
     0.51543
     0.60711
     0.57377
     0.33209
     0.40709
     0.40709
     0.29042
     0.41543
     0.57377
     0.35709
     0.14041
     0.22375
     0.28208
     0.11540
     0.01540
    -0.25962
    -0.26796
    -0.27629
    -0.50964
    -0.62632
    -0.59298
    -0.74299
    -0.93468
    -1.06802
    -0.80133
    -0.99301
    -0.95968
    -0.55131
    -0.20962
    -0.22629
    -0.49298
    -0.60965
    -0.40964
    -0.22629
    -0.13461
    -0.27629
    -0.29296
    -0.09294
    -0.15962
    -0.23462
    -0.31796
    -0.51798
    -0.98468
    -1.07635
    -1.09302
    -0.70966
    -0.44297
    -0.40130
    -0.50964
    -0.43464
     0.05707
    -0.16795
    -0.34296
    -0.17628
     0.18208
     0.10707
     0.49043
     0.59877
     0.41543
     0.07373
    -0.90134
    -3.38486
    -3.27652
    -0.92634
     0.99881
     0.45710
    -0.44297
    -1.27637
    -1.90975
    -1.85141
    -1.45972
    -0.92634
    -0.43464
     0.14041
     0.23208
     0.30709
     0.51543
     0.58211
     0.49043
     0.38209
     0.07373
     0.04040
     0.08207
    -0.02627
    -0.29296
    -0.36797
    -0.44297
    -0.55965
    -0.75966
    -0.43464
    -0.55131
    -0.73466
    -0.60132
    -0.53465
    -0.45964
    -0.44297
    -0.59298
    -0.53465
    -0.40964
    -0.24296
    -0.29296
    -0.27629
    -0.20962
    -0.27629
    -0.34296
    -0.00961
     0.08207
    -0.09294
    -0.10961
     0.02373
     0.08207
     0.10707
     0.00706
     0.05707
     0.16541
     0.12374
     0.09874
     0.20708
     0.21541
     0.20708
    -0.00961
     0.08207
     0.40709
     0.18208
     0.19874
     0.19041
     0.17374
     0.09874
     0.14041
     0.11540
     0.14874
     0.19041
     0.15707
     0.20708
     0.11540
     0.14041
     0.07373
     0.04873
     0.26542
     0.19041
     0.09874
     0.29042
     0.27375
     0.20708
     0.20708
     0.14041
     0.18208
     0.18208
     0.33209
     0.19874
     0.24875
     0.19041
     0.12374
     0.01540
     0.35709
     0.20708
    -0.05127
     0.11540
     0.09874
     0.19874
     0.18208
    -0.10961
     0.06540
     0.00706
     0.09874
     0.17374
     0.08207
     0.09040
     0.06540
    -0.10961
     0.13207
     0.21541
     0.14041
    -0.00961
     0.09874
     0.05707
     0.20708
     0.19041
     0.09874
     0.12374
     0.19041
     0.21541
     0.18208
     0.26542
     0.29042
     0.04873
     0.14041
     0.40709
     0.31542
     0.24041
     0.29042
     0.18208
     0.27375
     0.31542
     0.27375
     0.24041
     0.27375
     0.38209
     0.25708
     0.33209
     0.26542
     0.14041
     0.11540
     0.42376
     0.33209
     0.14041
     0.14874
     0.19874
     0.13207
     0.19041
     0.12374
     0.17374
     0.13207
     0.11540
     0.05707
     0.09874
     0.09040
     0.14041
    -0.00961
     0.34876
     0.30709
     0.19041
     0.41543
     0.50710
     0.43210
     0.59044
     0.54877
     0.64044
     0.66545
     0.67378
     0.61544
     0.68211
     0.54044
     0.44043
     0.25708
     0.36542
     0.44876
     0.20708
     0.08207
     0.07373
    -0.12628
    -0.18462
    -0.27629
    -0.33463
    -0.30129
    -0.28463
    -0.23462
    -0.17628
    -0.10128
    -0.13461
    -0.29296
    -0.16795
     0.11540
    -0.01794
    -0.22629
    -0.15128
    -0.40130
     0.06540
     0.16541
     0.14874
     0.07373
     0.11540
     0.00706
     0.07373
     0.06540
     0.02373
    -0.00961
    -0.13461
     0.16541
    -0.05127
     0.14874
     0.51543
     0.70712
     0.70712
     0.49877
    -0.10961
    -0.00961
     0.19874
    -0.00127
     0.21541
     0.20708
     0.29042
     0.11540
    -0.12628
    -0.45964
    -0.77633
    -2.06810
    -2.22644
    -0.59298
     0.44876
    -0.16795
    -0.65132
    -0.87634
    -0.87634
    -0.76800
    -0.68466
    -0.43464
    -0.02627
     0.35709
     0.37376
     0.59044
     0.81546
     0.73212
     0.62378
     0.75712
     0.64878
     0.63211
     0.54044
     0.43210
     0.64878
     0.44043
     0.41543
     0.37376
     0.43210
     0.30709
     0.30709
     0.14874
     0.49877
     0.29042
     0.19874
     0.24041
     0.19874
     0.22375
     0.20708
     0.16541
     0.13207
     0.14041
     0.24041
     0.14874
     0.22375
     0.10707
     0.10707
    -0.08461
     0.19041
     0.19041
     0.03206
     0.07373
     0.08207
    -0.00961
     0.00706
    -0.05961
     0.07373
     0.01540
     0.05707
     0.04873
    -0.03461
     0.01540
     0.10707
    -0.09294
     0.09040
     0.17374
     0.16541
     0.17374
     0.23208
     0.16541
     0.16541
     0.22375
     0.15707
     0.28208
     0.43210
     0.24875
     0.23208
     0.30709
     0.26542
     0.16541
     0.20708
     0.35709
     0.22375
     0.19874
     0.23208
     0.14874
     0.24041
     0.09040
     0.06540
     0.16541
     0.32375
     0.26542
     0.19874
     0.14874
     0.16541
     0.14874
     0.00706
     0.42376
     0.30709
     0.10707
     0.17374
     0.27375
     0.30709
     0.22375
     0.09040
     0.20708
     0.23208
     0.25708
     0.15707
     0.10707
     0.11540
     0.09874
    -0.04294
     0.20708
     0.14041
    -0.00127
    -0.09294
    -0.05127
    -0.00127
    -0.06794
    -0.09294
    -0.12628
    -0.06794
     0.08207
     0.01540
    -0.00127
     0.09874
     0.04873
    -0.07628
     0.12374
     0.34042
     0.19041
     0.23208
     0.39043
     0.41543
     0.44043
     0.49043
     0.47377
     0.62378
     0.67378
     0.69878
     0.65711
     0.66545
     0.79046
     0.70712
     0.61544
     0.91547
     0.76545
     0.72378
     0.88213
     0.64044
     0.68211
     0.49877
     0.51543
     0.45710
     0.44876
     0.49043
     0.26542
     0.13207
     0.07373
    -0.03461
    -0.23462
    -0.04294
    -0.22629
    -0.47631
    -0.42630
    -0.52631
    -0.56798
    -0.80967
    -0.95134
    -1.03468
    -0.90134
    -0.90134
    -1.00135
    -1.15969
    -1.19303
    -1.23470
    -1.38471
    -1.25137
    -1.11802
    -1.35971
    -1.23470
    -1.05135
    -0.98468
    -0.70966
    -0.71799
    -0.55131
    -0.02627
     0.33209
     0.31542
     0.39876
     0.68211
     0.79879
     0.49043
     0.62378
     1.11548
     0.99881
     0.81546
     0.84046
     0.91547
     0.64878
     0.46543
     0.26542
     0.09874
    -0.17628
    -0.27629
    -0.17628
     0.09874
     0.23208
    -0.18462
    -0.24296
     0.29042
     0.26542
     0.18208
     1.07381
     1.40717
     1.14882
     1.61552
    -0.77633
    -4.75997
    -5.21834
    -0.67632
     2.40725
     1.09048
     0.21541
    -1.15136
    -2.20144
    -2.11810
    -1.72640
    -1.58473
    -1.24303
    -0.64299
    -0.19295
     0.25708
     0.47377
     0.54877
     0.79879
     0.82379
     0.69878
     0.46543
     0.44043
     0.38209
     0.19041
     0.35709
     0.39876
     0.22375
     0.21541
     0.32375
     0.37376
     0.44876
     0.38209
     0.34042
     0.54044
     0.57377
     0.65711
     0.57377
     0.47377
     0.57377
     0.46543
     0.43210
     0.77379
     0.54044
     0.36542
     0.45710
     0.50710
     0.45710
     0.43210
     0.27375
     0.40709
     0.39876
     0.53210
     0.43210
     0.44043
     0.52377
     0.38209
     0.29042
     0.74879
     0.64878
     0.49877
     0.59044
     0.54877
     0.63211
     0.58211
     0.52377
     0.54877
     0.56544
     0.67378
     0.49043
     0.51543
     0.55710
     0.42376
     0.21541
     0.45710
     0.59044
     0.45710
     0.39043
     0.40709
     0.43210
     0.36542
     0.34042
     0.37376
     0.44876
     0.53210
     0.47377
     0.38209
     0.45710
     0.43210
     0.27375
     0.37376
     0.65711
     0.46543
     0.31542
     0.44876
     0.49877
     0.37376
     0.34876
     0.32375
     0.37376
     0.32375
     0.40709
     0.37376
     0.24875
     0.24041
     0.19874
     0.19041
     0.41543
     0.26542
     0.12374
     0.14874
     0.15707
     0.13207
     0.23208
     0.09874
     0.16541
     0.21541
     0.27375
     0.15707
     0.18208
     0.12374
     0.17374
    -0.08461
     0.33209
     0.28208
     0.14041
     0.15707
     0.13207
     0.15707
     0.23208
     0.09040
     0.04873
     0.13207
     0.22375
     0.07373
     0.16541
     0.10707
     0.05707
    -0.11795
     0.12374
     0.29042
     0.09040
     0.03206
    -0.05127
     0.03206
     0.02373
    -0.00961
    -0.08461
     0.08207
     0.03206
     0.02373
     0.01540
     0.02373
     0.04040
    -0.09294
    -0.01794
     0.13207
     0.09040
    -0.00127
     0.05707
    -0.03461
     0.04873
     0.02373
     0.09040
     0.09040
     0.11540
     0.08207
     0.04040
     0.12374
     0.13207
    -0.08461
    -0.10128
     0.27375
     0.19041
     0.04873
     0.04873
     0.13207
     0.13207
     0.08207
     0.09874
    -0.00127
     0.11540
     0.14041
     0.14041
     0.05707
     0.09040
     0.07373
    -0.11795
     0.20708
     0.15707
     0.03206
     0.06540
    -0.04294
    -0.00961
     0.13207
     0.23208
    -0.15962
    -0.02627
     0.13207
     0.22375
     0.24875
     0.19041
     0.24875
     0.04040
     0.23208
     0.47377
     0.20708
     0.23208
     0.40709
     0.35709
     0.32375
     0.37376
     0.42376
     0.33209
     0.50710
     0.46543
     0.43210
     0.55710
     0.53210
     0.31542
     0.24875
     0.54044
     0.34876
     0.27375
     0.33209
     0.26542
     0.51543
     0.40709
     0.18208
     0.21541
     0.04040
     0.12374
     0.09874
     0.20708
     0.13207
    -0.15962
    -0.39297
    -0.25129
    -0.11795
     0.23208
     0.82379
     0.50710
     0.27375
     0.27375
     0.38209
     0.46543
     0.27375
     0.38209
     0.40709
     0.46543
     0.76545
     0.61544
     0.29042
     0.39043
    -0.60965
    -3.18485
    -5.42669
    -1.80974
     1.22382
     0.81546
    -0.56798
    -1.38471
    -1.77641
    -1.81808
    -1.39304
    -1.00968
    -0.27629
     0.22375
     0.49877
     0.92380
     1.39884
     1.29049
     1.11548
     1.22382
     1.07381
     1.03214
     0.78212
     0.63211
     0.52377
     0.42376
     0.33209
     0.24041
     0.22375
     0.00706
    -0.12628
    -0.18462
     0.11540
    -0.00961
    -0.20129
    -0.04294
    -0.05127
    -0.09294
    -0.07628
    -0.05961
    -0.00961
     0.04040
     0.01540
    -0.00961
     0.04873
     0.14041
     0.19041
    -0.05127
     0.20708
     0.23208
     0.22375
     0.18208
     0.20708
     0.18208
     0.19874
     0.11540
     0.13207
     0.15707
     0.22375
     0.09040
     0.05707
     0.07373
     0.08207
    -0.08461
     0.02373
     0.16541
     0.04040
    -0.05127
    -0.06794
    -0.03461
    -0.06794
    -0.10961
    -0.15128
     0.04040
     0.04040
    -0.02627
    -0.20962
    -0.17628
    -0.10961
    -0.21795
    -0.33463
    -0.04294
    -0.20129
    -0.30963
    -0.15128
    -0.23462
    -0.18462
    -0.25129
    -0.32630
    -0.35130
    -0.15128
    -0.16795
    -0.28463
    -0.23462
    -0.22629
    -0.25962
    -0.36797
    -0.06794
    -0.10961
    -0.30963
    -0.16795
    -0.22629
    -0.18462
    -0.15962
    -0.18462
    -0.15962
    -0.09294
    -0.11795
    -0.17628
    -0.10128
    -0.09294
    -0.15962
    -0.28463
    -0.02627
    -0.03461
    -0.13461
    -0.13461
    -0.07628
    -0.27629
    -0.16795
    -0.19295
    -0.20962
    -0.10961
    -0.17628
    -0.27629
    -0.33463
    -0.18462
    -0.25129
    -0.36797
    -0.30129
    -0.02627
    -0.24296
    -0.23462
    -0.10961
    -0.15962
    -0.11795
    -0.10961
    -0.07628
     0.06540
     0.18208
     0.19874
     0.09874
     0.40709
     0.55710
     0.40709
     0.47377
     0.67378
     0.66545
     0.59044
     0.83213
     0.85713
     0.89046
     0.84046
     0.84879
     0.86546
     1.06548
     1.14882
     0.84879
     0.88213
     0.93213
     0.99047
     0.85713
     1.04881
     1.04881
     0.87380
     0.94047
     0.91547
     0.91547
     0.69045
     0.60711
     0.60711
     0.64044
     0.50710
     0.40709
     0.25708
     0.29875
     0.20708
    -0.10961
    -0.00127
     0.04040
    -0.05127
    -0.24296
    -0.20129
    -0.25129
    -0.42630
    -0.40964
    -0.49298
    -0.40130
    -0.27629
    -0.20129
    -0.31796
    -0.25129
    -0.40130
    -0.39297
    -0.37630
    -0.09294
    -0.22629
    -0.36797
    -0.23462
    -0.27629
    -0.10128
    -0.08461
    -0.28463
    -0.03461
     0.21541
     0.13207
     0.34042
     0.79879
     1.08214
     1.01547
     1.17382
     1.60718
     1.44884
     1.36550
     1.46551
     1.54885
     1.60718
     1.55718
     1.34883
     1.16548
     0.90713
     0.26542
     0.07373
     3.00729
     7.67431
     6.16587
     0.98214
    -0.35130
    -1.26803
    -0.63465
    -1.24303
    -2.03476
    -1.44305
     0.81546
     1.75720
     0.04040
    -1.60139
    -1.95975
    -2.85982
    -3.37653
    -3.09317
    -2.61814
    -2.36812
    -1.40971
    -0.43464
    -0.03461
     0.32375
     0.69045
     0.84046
     0.91547
     0.84046
     0.64878
     0.49043
     0.39876
     0.28208
     0.04040
    -0.03461
    -0.25129
    -0.34296
    -0.41797
    -0.16795
    -0.34296
    -0.50964
    -0.41797
    -0.35963
    -0.31796
    -0.31796
    -0.33463
    -0.19295
    -0.15128
    -0.15128
    -0.13461
    -0.13461
     0.03206
    -0.16795
    -0.21795
     0.14874
     0.17374
    -0.05127
    -0.03461
     0.24041
     0.19041
     0.19874
     0.15707
     0.31542
     0.25708
     0.31542
     0.31542
     0.33209
     0.41543
     0.29875
     0.26542
     0.45710
     0.66545
     0.29875
     0.42376
     0.49877
     0.48210
     0.45710
     0.41543
     0.36542
     0.42376
     0.57377
     0.57377
     0.48210
     0.50710
     0.48210
     0.35709
     0.54044
     0.65711
     0.49877
     0.35709
     0.50710
     0.45710
     0.54877
     0.52377
     0.36542
     0.44876
     0.51543
     0.54877
     0.54044
     0.44876
     0.40709
     0.31542
     0.25708
     0.69045
     0.54044
     0.26542
     0.32375
     0.39043
     0.42376
     0.33209
     0.29875
     0.22375
     0.32375
     0.28208
     0.25708
     0.20708
     0.24041
     0.10707
    -0.07628
     0.30709
     0.37376
     0.13207
     0.00706
     0.09874
     0.11540
     0.15707
     0.04040
     0.03206
     0.10707
     0.09874
     0.06540
     0.09874
     0.13207
     0.04040
    -0.05127
    -0.01794
     0.30709
    -0.02627
    -0.00961
     0.00706
    -0.00961
     0.11540
    -0.06794
    -0.00127
     0.01540
     0.01540
     0.03206
    -0.03461
    -0.03461
     0.01540
    -0.12628
    -0.16795
     0.13207
     0.02373
    -0.11795
    -0.03461
    -0.01794
    -0.06794
    -0.06794
    -0.20129
    -0.05127
    -0.01794
     0.04873
    -0.02627
    -0.08461
    -0.15128
    -0.11795
    -0.26796
     0.09874
     0.03206
    -0.20962
    -0.19295
    -0.17628
    -0.05127
    -0.20129
    -0.17628
    -0.30963
    -0.21795
    -0.18462
    -0.17628
    -0.28463
    -0.34296
    -0.40130
    -0.53465
    -0.26796
    -0.21795
    -0.44297
    -0.29296
    -0.02627
    -0.15962
    -0.19295
    -0.19295
    -0.06794
    -0.08461
    -0.13461
    -0.04294
    -0.10128
     0.10707
    -0.10128
    -0.25129
     0.06540
     0.41543
     0.35709
     0.79046
     1.23216
     1.45717
     2.14056
     2.91562
     2.04055
    -0.33463
    -2.57647
    -2.52646
    -0.57632
    -0.68466
    -0.48464
     0.59877
    -0.03461
    -0.50131
    -1.52639
    -2.27644
    -2.03476
    -2.27644
    -1.89308
    -1.01802
    -0.49298
    -0.00961
     0.39043
     0.73212
     0.96547
     0.93213
     0.93213
     0.78212
     0.41543
     0.64878
     0.44043
     0.09874
     0.02373
    -0.05127
    -0.16795
    -0.32630
    -0.44297
    -0.55965
    -0.42630
    -0.35963
    -0.37630
    -0.30963
    -0.28463
    -0.23462
    -0.42630
    -0.11795
     0.03206
    -0.05961
    -0.16795
     0.02373
     0.04873
     0.13207
     0.16541
     0.16541
     0.16541
     0.29042
     0.35709
     0.39876
     0.42376
     0.37376
     0.29042
     0.29042
     0.54044
     0.54877
     0.45710
     0.49043
     0.45710
     0.53210
     0.59044
     0.57377
     0.49043
     0.57377
     0.59044
     0.51543
     0.54877
     0.62378
     0.41543
     0.26542
     0.64044
     0.57377
     0.51543
     0.49877
     0.46543
     0.46543
     0.50710
     0.44876
     0.49043
     0.57377
     0.53210
     0.47377
     0.42376
     0.57377
     0.48210
     0.35709
     0.55710
     0.62378
     0.39876
     0.42376
     0.49043
     0.41543
     0.35709
     0.26542
     0.32375
     0.37376
     0.38209
     0.33209
     0.25708
     0.31542
     0.19041
     0.11540
     0.22375
     0.44043
     0.20708
     0.19874
     0.26542
     0.29875
     0.24041
     0.36542
     0.38209
     0.50710
     0.59877
     0.69045
     0.66545
     0.75712
     0.84879
     0.84046
     0.85713
     1.24049
     1.19882
     1.04048
     1.11548
     1.09881
     1.28216
     1.19882
     1.17382
     1.19882
     1.27383
     1.23216
     1.14048
     1.19882
     1.14882
     1.06548
     0.78212
     1.16548
     1.00714
     0.79046
     0.84046
     0.69045
     0.61544
     0.50710
     0.39043
     0.28208
     0.24041
     0.13207
    -0.06794
    -0.20962
    -0.24296
    -0.41797
    -0.61798
    -0.57632
    -0.53465
    -0.71799
    -0.77633
    -0.71799
    -0.90967
    -0.96801
    -0.96801
    -1.00968
    -0.88467
    -0.89301
    -1.05135
    -1.16803
    -1.03468
    -0.96801
    -1.20970
    -1.15136
    -0.81800
    -0.55131
    -0.87634
    -0.56798
    -0.70132
    -0.60132
    -0.69299
    -0.75966
    -0.47631
    -0.26796
    -0.19295
    -0.15962
    -0.20962
    -0.00961
     0.45710
     0.64878
     1.06548
     1.28216
     1.07381
     1.49051
     2.11556
     2.29890
     1.84887
    -0.14295
    -1.57639
    -1.35137
    -0.00127
    -0.14295
    -1.25970
    -1.29304
    -1.10969
    -1.18469
    -2.30978
    -2.60147
    -2.69314
    -2.46813
    -1.92642
    -1.65140
    -1.13469
    -0.66799
    -0.32630
    -0.01794
     0.34042
     0.54877
     0.76545
     0.85713
     0.85713
     0.59044
     0.55710
     0.54044
     0.13207
     0.01540
    -0.06794
    -0.19295
    -0.34296
    -0.43464
    -0.50131
    -0.44297
    -0.41797
    -0.37630
    -0.45131
    -0.52631
    -0.32630
    -0.30963
    -0.35963
    -0.04294
    -0.07628
    -0.19295
     0.08207
     0.10707
     0.17374
     0.19041
     0.14041
     0.24875
     0.35709
     0.49043
     0.29875
     0.33209
     0.29042
     0.31542
     0.14874
     0.49877
     0.25708
     0.10707
     0.12374
     0.13207
     0.09040
    -0.03461
    -0.08461
     0.02373
     0.10707
     0.12374
     0.09874
     0.13207
     0.09874
     0.09874
     0.04873
     0.24875
     0.38209
     0.15707
     0.23208
     0.30709
     0.28208
     0.33209
     0.33209
     0.33209
     0.31542
     0.40709
     0.37376
     0.37376
     0.36542
     0.35709
     0.32375
     0.43210
     0.55710
     0.37376
     0.29042
     0.37376
     0.41543
     0.41543
     0.34042
     0.19874
     0.32375
     0.38209
     0.34042
     0.27375
     0.29875
     0.26542
     0.19041
    -0.04294
     0.40709
     0.31542
     0.15707
     0.24041
     0.29875
     0.24875
     0.14874
     0.18208
     0.21541
     0.27375
     0.36542
     0.26542
     0.18208
     0.24041
     0.24875
    -0.03461
     0.26542
     0.17374
     0.11540
     0.09874
     0.22375
     0.18208
     0.03206
     0.04873
     0.05707
     0.15707
     0.19041
     0.12374
     0.04873
     0.07373
     0.10707
    -0.04294
     0.21541
     0.29042
    -0.02627
    -0.03461
     0.07373
     0.03206
     0.08207
    -0.03461
    -0.10961
    -0.09294
     0.04873
    -0.00961
    -0.05127
    -0.10961
    -0.03461
    -0.19295
    -0.08461
     0.09040
    -0.04294
    -0.35130
    -0.18462
    -0.00127
     0.02373
    -0.00127
    -0.12628
    -0.07628
     0.02373
    -0.08461
    -0.21795
    -0.27629
    -0.23462
    -0.32630
    -0.56798
    -0.29296
    -0.15128
     0.55710
     0.33209
     0.29875
     0.22375
     0.24875
    -0.08461
     0.03206
     0.44043
     0.92380
     1.18215
     1.17382
     1.35717
     1.44051
     1.16548
     1.33216
     1.20715
     0.92380
     0.51543
     0.59044
     0.45710
     0.15707
    -0.19295
    -1.20136
    -1.26803
    -0.59298
    -0.30963
    -0.74299
    -1.11802
    -1.78474
    -1.96809
    -1.50139
    -1.09302
    -1.15969
    -1.09302
    -0.76800
    -0.37630
    -0.05961
    -0.16795
    -0.00127
     0.10707
     0.28208
     0.32375
     0.25708
     0.40709
     0.24875
     0.14041
     0.11540
     0.39043
     0.14041
    -0.07628
    -0.11795
    -0.11795
    -0.05127
    -0.15962
    -0.26796
    -0.32630
    -0.21795
    -0.15128
    -0.25962
    -0.26796
    -0.30129
    -0.32630
    -0.54298
    -0.16795
    -0.16795
    -0.35130
    -0.38463
    -0.33463
    -0.32630
    -0.30129
    -0.35130
    -0.30963
    -0.32630
    -0.30963
    -0.30963
    -0.28463
    -0.30963
    -0.29296
    -0.47631
    -0.33463
    -0.13461
    -0.22629
    -0.30963
    -0.18462
    -0.26796
    -0.15128
    -0.25129
    -0.20129
    -0.19295
    -0.13461
    -0.15128
    -0.08461
    -0.08461
    -0.10128
    -0.19295
    -0.09294
     0.04873
    -0.02627
    -0.18462
    -0.05961
    -0.12628
    -0.04294
    -0.11795
    -0.15962
    -0.18462
    -0.04294
    -0.01794
    -0.13461
    -0.05127
    -0.18462
    -0.19295
    -0.30129
     0.05707
    -0.03461
    -0.21795
    -0.05961
     0.02373
    -0.00961
    -0.05961
    -0.12628
    -0.10961
     0.00706
     0.14874
     0.00706
     0.09874
     0.13207
     0.19041
    -0.00961
     0.27375
     0.44876
     0.29875
     0.21541
     0.42376
     0.41543
     0.43210
     0.43210
     0.52377
     0.60711
     0.64878
     0.59044
     0.59877
     0.63211
     0.61544
     0.39043
     0.52377
     0.71545
     0.60711
     0.54877
     0.63211
     0.60711
     0.49877
     0.61544
     0.54877
     0.56544
     0.59877
     0.64878
     0.52377
     0.53210
     0.46543
     0.26542
     0.27375
     0.49877
     0.32375
     0.11540
     0.06540
    -0.02627
    -0.09294
    -0.20129
    -0.36797
    -0.41797
    -0.44297
    -0.44297
    -0.74299
    -0.70132
    -0.77633
    -0.81800
    -1.14302
    -0.81800
    -0.91801
    -1.01802
    -0.90967
    -0.91801
    -0.85134
    -0.98468
    -1.00968
    -0.86800
    -0.85967
    -0.78466
    -0.81800
    -0.70132
    -0.60965
    -0.62632
    -0.70966
    -0.38463
    -0.30129
    -0.32630
    -0.29296
     0.02373
    -0.25962
    -0.27629
    -0.11795
     0.04873
     0.09874
     0.25708
     0.93213
     1.04881
     0.91547
     1.12381
     1.20715
     1.29883
     1.26549
     1.09048
     1.39884
     1.69052
     0.54044
    -0.70132
    -0.78466
     0.06540
     0.99047
     0.99881
     0.06540
    -1.13469
    -1.45138
    -1.08469
    -0.81800
    -0.80967
    -0.84300
    -0.75133
    -0.48464
     0.07373
     0.20708
     0.20708
     0.19041
     0.53210
     0.62378
     0.74045
     0.74045
     0.57377
     0.74879
     0.69878
     0.57377
     0.34042
     0.54044
     0.49877
     0.24041
     0.25708
     0.21541
     0.10707
     0.03206
    -0.05127
    -0.02627
    -0.03461
     0.09874
    -0.04294
    -0.19295
     0.01540
    -0.05961
    -0.21795
     0.02373
    -0.02627
    -0.06794
    -0.09294
    -0.07628
    -0.12628
    -0.10128
    -0.22629
    -0.23462
    -0.19295
    -0.21795
    -0.16795
    -0.26796
    -0.31796
    -0.33463
    -0.51798
    -0.51798
    -0.27629
    -0.38463
    -0.49298
    -0.40964
    -0.35963
    -0.42630
    -0.45964
    -0.45964
    -0.45964
    -0.36797
    -0.31796
    -0.38463
    -0.34296
    -0.28463
    -0.38463
    -0.40130
    -0.08461
    -0.10128
    -0.25129
    -0.18462
    -0.19295
    -0.20962
    -0.20129
    -0.21795
    -0.06794
     0.05707
     0.03206
    -0.01794
    -0.06794
    -0.00127
    -0.00961
    -0.10128
     0.07373
     0.23208
     0.00706
     0.06540
     0.09874
     0.09874
     0.06540
     0.01540
     0.04040
     0.22375
     0.11540
     0.03206
     0.05707
     0.08207
     0.07373
    -0.06794
     0.07373
     0.19874
    -0.03461
    -0.00961
     0.14874
     0.06540
     0.02373
     0.00706
    -0.00961
     0.10707
     0.07373
     0.14874
    -0.05961
     0.01540
     0.01540
    -0.02627
    -0.04294
     0.19041
    -0.02627
    -0.05961
     0.05707
     0.04040
     0.01540
     0.05707
    -0.05961
    -0.02627
     0.03206
     0.12374
     0.04040
    -0.05127
    -0.01794
     0.07373
    -0.13461
     0.11540
     0.06540
    -0.03461
    -0.05127
     0.07373
     0.01540
     0.00706
    -0.12628
    -0.06794
    -0.05961
     0.03206
     0.00706
    -0.00961
    -0.10128
    -0.07628
    -0.20962
    -0.05961
     0.12374
    -0.05961
    -0.05961
     0.04040
    -0.12628
    -0.08461
    -0.15962
    -0.29296
    -0.16795
     0.03206
     0.27375
     0.24041
     0.03206
     0.28208
     0.35709
     0.31542
     0.54877
     0.20708
     0.29042
     0.82379
     0.78212
     0.92380
     1.26549
     1.34883
     1.29883
     1.59052
     1.44884
     1.04881
     1.09048
     0.92380
     1.09881
     0.89880
     0.16541
    -1.10136
    -1.10136
     0.05707
     0.49877
     0.30709
    -0.52631
    -1.35971
    -1.44305
    -1.18469
    -0.97635
    -1.05969
    -0.75966
    -0.38463
    -0.08461
    -0.25129
     0.21541
     0.38209
     0.25708
     0.29042
     0.43210
     0.59044
     0.48210
     0.44876
     0.34876
     0.39043
     0.38209
     0.34042
     0.10707
     0.13207
     0.08207
    -0.13461
     0.09874
     0.24041
    -0.05961
    -0.05961
     0.09040
    -0.00961
     0.07373
    -0.01794
    -0.01794
     0.02373
     0.13207
     0.14041
     0.08207
     0.08207
     0.04873
     0.05707
    -0.00961
     0.29875
     0.16541
     0.07373
     0.13207
     0.15707
     0.10707
     0.14874
     0.12374
     0.14041
     0.14874
     0.16541
     0.14874
     0.14874
     0.12374
     0.12374
    -0.05961
     0.19874
     0.21541
     0.00706
     0.05707
     0.04873
     0.10707
    -0.01794
    -0.07628
    -0.08461
     0.04040
     0.07373
    -0.05127
    -0.00961
    -0.14295
    -0.16795
    -0.24296
    -0.03461
    -0.03461
    -0.15962
    -0.27629
    -0.20129
    -0.15128
    -0.10961
    -0.29296
    -0.29296
    -0.27629
    -0.16795
    -0.20129
    -0.30963
    -0.40964
    -0.35130
    -0.40964
    -0.35130
    -0.05961
    -0.35130
    -0.37630
    -0.31796
    -0.18462
    -0.30129
    -0.30963
    -0.31796
    -0.31796
    -0.11795
    -0.12628
    -0.25962
    -0.18462
    -0.26796
    -0.28463
    -0.34296
     0.00706
    -0.11795
    -0.34296
    -0.12628
    -0.27629
    -0.11795
    -0.20962
    -0.30963
    -0.32630
    -0.22629
    -0.22629
    -0.32630
    -0.26796
    -0.34296
    -0.41797
    -0.59298
    -0.31796
    -0.33463
    -0.49298
    -0.60965
    -0.48464
    -0.52631
    -0.50964
    -0.65132
    -0.69299
    -0.52631
    -0.39297
    -0.48464
    -0.57632
    -0.59298
    -0.57632
    -0.68466
    -0.44297
    -0.35130
    -0.48464
    -0.52631
    -0.45964
    -0.45964
    -0.35963
    -0.44297
    -0.54298
    -0.45964
    -0.30963
    -0.30963
    -0.35130
    -0.30963
    -0.42630
    -0.42630
    -0.43464
    -0.12628
    -0.24296
    -0.29296
    -0.10961
    -0.05127
     0.00706
     0.03206
     0.03206
     0.01540
     0.25708
     0.30709
     0.30709
     0.47377
     0.43210
     0.49877
     0.41543
     0.79879
     0.83213
     0.70712
     0.73212
     0.62378
     0.77379
     0.79879
     0.68211
     0.59044
     0.53210
     0.56544
     0.59877
     0.48210
     0.61544
     0.41543
     0.29875
     0.64044
     0.62378
     0.50710
     0.51543
     0.49877
     0.49877
     0.50710
     0.64878
     0.70712
     0.55710
     0.40709
     0.32375
     0.64878
     0.87380
     1.00714
     1.08214
     1.93221
     2.90728
     1.56552
    -0.70132
    -2.50146
    -3.19318
    -3.03484
    -3.02650
    -1.90142
    -0.48464
    -0.94301
    -1.65140
    -3.42653
    -4.15159
    -3.90157
    -4.05991
    -3.53487
    -2.24311
    -1.53472
    -1.15969
    -0.52631
     0.14041
     0.54044
     0.79046
     1.09048
     1.19049
     1.29049
     1.27383
     1.31550
     1.35717
     1.25716
     1.14048
     0.91547
     1.12381
     0.99881
     0.74045
     0.76545
     0.53210
     0.59877
     0.57377
     0.47377
     0.51543
     0.44876
     0.48210
     0.48210
     0.47377
     0.47377
     0.42376
     0.22375
     0.44876
     0.59877
     0.44876
     0.29042
     0.38209
     0.34042
     0.32375
     0.38209
     0.29042
     0.41543
     0.38209
     0.39043
     0.27375
     0.35709
     0.34042
     0.17374
     0.27375
     0.45710
     0.34876
     0.27375
     0.34042
     0.29042
     0.31542
     0.25708
     0.28208
     0.34876
     0.32375
     0.33209
     0.28208
     0.29042
     0.27375
     0.26542
     0.09040
     0.40709
     0.37376
     0.17374
     0.30709
     0.24041
     0.26542
     0.18208
     0.16541
     0.18208
     0.29042
     0.32375
     0.13207
     0.23208
     0.29875
     0.09874
    -0.04294
     0.23208
     0.24875
     0.02373
     0.09874
     0.14874
    -0.00961
     0.05707
    -0.02627
    -0.00961
     0.09874
     0.03206
     0.07373
     0.09874
     0.01540
    -0.00127
    -0.14295
    -0.01794
     0.25708
     0.15707
     0.00706
     0.08207
     0.03206
     0.11540
     0.07373
     0.08207
     0.11540
     0.12374
     0.22375
     0.07373
     0.16541
     0.11540
     0.00706
     0.09874
     0.30709
     0.22375
     0.06540
     0.17374
     0.07373
     0.07373
     0.00706
     0.03206
     0.15707
     0.11540
     0.14041
     0.04040
     0.10707
     0.08207
     0.09040
    -0.01794
     0.20708
     0.17374
     0.04873
     0.13207
     0.14874
     0.07373
     0.21541
     0.10707
     0.10707
     0.24041
     0.26542
     0.07373
     0.01540
     0.21541
     0.13207
    -0.03461
     0.09874
     0.20708
     0.07373
     0.10707
     0.07373
     0.08207
     0.03206
    -0.02627
    -0.05127
    -0.01794
    -0.00127
    -0.04294
    -0.19295
    -0.11795
    -0.03461
    -0.21795
    -0.00961
     0.31542
    -0.00127
     0.11540
     0.19874
     0.24041
     0.09874
     0.08207
     0.22375
     0.44043
     0.44043
     0.48210
     0.74045
     1.13215
     1.03214
     1.22382
     1.37383
     1.64052
     1.47384
     1.23216
     1.69052
     1.63219
    -0.40964
    -1.80974
    -0.44297
     1.20715
     1.61552
     0.64878
    -0.94301
    -1.16803
    -0.90967
    -0.69299
    -1.25970
    -1.02635
    -0.69299
    -0.48464
    -0.25129
    -0.09294
     0.11540
     0.30709
     0.34876
     0.44043
     0.51543
     0.70712
     0.66545
     0.55710
     0.48210
     0.50710
     0.21541
     0.24875
     0.31542
     0.15707
     0.01540
     0.12374
     0.07373
    -0.02627
    -0.12628
    -0.01794
     0.06540
     0.15707
     0.10707
     0.05707
     0.12374
     0.18208
     0.09040
     0.08207
     0.38209
     0.20708
     0.12374
     0.32375
     0.16541
     0.22375
     0.22375
     0.18208
     0.08207
     0.12374
     0.19874
     0.09040
     0.06540
     0.03206
     0.09874
    -0.09294
     0.25708
     0.20708
    -0.01794
     0.19874
     0.19874
     0.29875
     0.25708
     0.17374
     0.29875
     0.37376
     0.45710
     0.42376
     0.41543
     0.36542
     0.47377
     0.32375
     0.46543
     0.48210
     0.32375
     0.29042
     0.29875
     0.24041
     0.24041
     0.09874
     0.04040
     0.09040
     0.13207
    -0.04294
    -0.17628
    -0.18462
    -0.26796
    -0.36797
    -0.36797
    -0.18462
    -0.40964
    -0.56798
    -0.45131
    -0.53465
    -0.49298
    -0.55965
    -0.66799
    -0.61798
    -0.55131
    -0.47631
    -0.62632
    -0.47631
    -0.54298
    -0.62632
    -0.66799
    -0.32630
    -0.48464
    -0.57632
    -0.42630
    -0.54298
    -0.52631
    -0.45131
    -0.71799
    -0.58465
    -0.52631
    -0.41797
    -0.50964
    -0.54298
    -0.59298
    -0.61798
    -0.67632
    -0.48464
    -0.45964
    -0.61798
    -0.56798
    -0.53465
    -0.42630
    -0.40964
    -0.50964
    -0.51798
    -0.30963
    -0.35130
    -0.28463
    -0.43464
    -0.39297
    -0.31796
    -0.45131
    -0.22629
    -0.13461
    -0.35130
    -0.35130
    -0.27629
    -0.26796
    -0.25962
    -0.32630
    -0.39297
    -0.23462
    -0.18462
    -0.18462
    -0.21795
    -0.25962
    -0.25129
    -0.31796
    -0.29296
    -0.04294
    -0.11795
    -0.29296
    -0.15962
    -0.12628
    -0.10961
    -0.18462
    -0.20962
    -0.13461
    -0.05961
    -0.05127
    -0.05127
    -0.10961
    -0.12628
    -0.25962
    -0.29296
    -0.02627
    -0.11795
    -0.40964
    -0.25962
    -0.40964
    -0.46797
    -0.41797
    -0.57632
    -0.78466
    -0.81800
    -0.90967
    -0.49298
    -0.41797
    -0.85134
    -0.66799
    -0.70966
    -0.34296
    -0.27629
    -0.55965
    -0.30963
     0.01540
     0.06540
     0.24041
     0.21541
     0.52377
     0.96547
     1.09048
     1.42384
     1.52385
     1.37383
     1.27383
     1.49051
     1.74886
     0.64044
    -1.91808
    -1.90975
    -0.21795
     0.64044
    -0.35963
    -1.92642
    -1.30137
    -1.27637
    -1.91808
    -2.00142
    -2.17644
    -1.90142
    -1.60973
    -1.84308
    -1.40971
    -0.39297
    -0.14295
    -0.13461
     0.20708
     0.34876
     0.57377
     0.57377
     0.49043
     0.49877
     0.49877
     0.64878
     0.52377
     0.54044
     0.43210
     0.40709
     0.24041
     0.61544
     0.62378
     0.41543
     0.53210
     0.58211
     0.71545
     0.77379
     0.76545
     0.75712
     0.89046
     1.02381
     1.07381
     1.09881
     1.15715
     1.09048
     0.90713
     1.34050
     1.44884
     1.20715
     1.14882
     1.13215
     1.14882
     1.19049
     1.04881
     0.96547
     0.98214
     0.97380
     0.81546
     0.69878
     0.59877
     0.41543
     0.24875
     0.20708
     0.35709
     0.08207
    -0.15962
    -0.09294
    -0.37630
    -0.32630
    -0.40964
    -0.59298
    -0.56798
    -0.41797
    -0.47631
    -0.50964
    -0.50964
    -0.44297
    -0.55965
    -0.60132
    -0.25129
    -0.20129
    -0.25129
    -0.15128
    -0.01794
    -0.01794
     0.03206
     0.01540
     0.10707
     0.17374
     0.29042
     0.21541
     0.37376
     0.32375
     0.34876
     0.26542
     0.50710
     0.64044
     0.45710
     0.49877
     0.54877
     0.45710
     0.59044
     0.54877
     0.53210
     0.56544
     0.54044
     0.53210
     0.52377
     0.53210
     0.55710
     0.32375
     0.54877
     0.73212
     0.50710
     0.43210
     0.52377
     0.47377
     0.49877
     0.42376
     0.39876
     0.44876
     0.49043
     0.44876
     0.34876
     0.34876
     0.40709
     0.19041
     0.16541
     0.44043
     0.29042
     0.20708
     0.34876
     0.24041
     0.12374
     0.15707
     0.14041
     0.17374
     0.14874
     0.14874
     0.09040
     0.14041
     0.09040
     0.05707
    -0.18462
     0.10707
     0.09874
    -0.16795
    -0.08461
    -0.10128
    -0.11795
    -0.11795
    -0.13461
    -0.22629
    -0.15128
    -0.18462
    -0.31796
    -0.32630
    -0.22629
    -0.24296
    -0.46797
    -0.19295
    -0.14295
    -0.22629
    -0.25129
    -0.12628
    -0.16795
    -0.15962
    -0.17628
    -0.18462
    -0.01794
     0.00706
     0.04040
    -0.00127
     0.04873
     0.02373
    -0.03461
     0.07373
     0.27375
    -0.00127
     0.04040
     0.19041
     0.12374
     0.15707
     0.09874
    -0.01794
     0.09040
     0.07373
     0.10707
    -0.07628
    -0.07628
     0.03206
     0.09874
    -0.22629
     0.10707
     0.03206
    -0.05961
     0.09040
    -0.04294
     0.09040
     0.22375
     0.18208
     0.30709
     0.26542
     0.32375
     0.31542
     0.61544
     0.66545
     1.04048
     1.29883
     1.58218
     1.58218
     1.82387
     3.03229
     3.14897
     1.47384
    -0.99301
    -2.41812
    -1.25137
    -0.10128
    -0.65965
     0.18208
     0.44043
    -0.38463
    -1.06802
    -1.98476
    -2.09310
    -1.92642
    -2.10977
    -1.42638
    -0.61798
    -0.15128
     0.31542
     0.56544
     0.84046
     1.04048
     1.16548
     1.13215
     0.94047
     0.91547
     0.87380
     0.62378
     0.47377
     0.66545
     0.33209
     0.28208
     0.30709
     0.15707
     0.19041
     0.14874
     0.13207
     0.12374
     0.12374
     0.21541
     0.08207
     0.09040
     0.09040
     0.10707
    -0.09294
     0.14041
     0.15707
     0.11540
     0.15707
     0.23208
     0.24041
     0.29875
     0.26542
     0.35709
     0.46543
     0.57377
     0.54877
     0.58211
     0.68211
     0.59044
     0.54877
     0.66545
     0.78212
     0.61544
     0.54877
     0.55710
     0.49043
     0.36542
     0.30709
     0.27375
     0.28208
     0.24875
     0.23208
     0.04040
     0.01540
     0.09040
    -0.11795
    -0.05127
     0.13207
    -0.07628
    -0.05961
    -0.02627
     0.00706
    -0.01794
    -0.04294
    -0.19295
     0.06540
     0.03206
     0.01540
    -0.07628
    -0.03461
    -0.03461
    -0.09294
    -0.15128
     0.14874
    -0.00127
    -0.07628
     0.05707
     0.00706
     0.02373
    -0.07628
    -0.17628
    -0.06794
     0.00706
    -0.00127
    -0.13461
    -0.15128
     0.00706
    -0.08461
    -0.31796
    -0.05961
    -0.00127
    -0.24296
    -0.12628
    -0.09294
    -0.17628
    -0.15962
    -0.20129
    -0.19295
    -0.00127
    -0.07628
    -0.19295
    -0.17628
    -0.00127
    -0.05961
    -0.20962
    -0.04294
     0.06540
    -0.10128
    -0.07628
    -0.00127
    -0.02627
     0.00706
    -0.02627
    -0.01794
     0.09874
     0.04040
     0.08207
     0.02373
     0.08207
     0.04040
     0.03206
     0.01540
     0.32375
     0.10707
     0.00706
     0.16541
     0.18208
     0.18208
     0.18208
     0.10707
     0.24875
     0.29042
     0.40709
     0.24875
     0.24041
     0.30709
     0.27375
     0.20708
     0.46543
     0.33209
     0.20708
     0.40709
     0.28208
     0.23208
     0.13207
     0.07373
     0.05707
     0.05707
     0.11540
    -0.14295
    -0.07628
    -0.16795
    -0.06794
    -0.28463
    -0.05961
    -0.10961
    -0.26796
    -0.24296
    -0.10961
    -0.15128
    -0.15128
    -0.13461
    -0.07628
    -0.02627
     0.08207
    -0.00961
    -0.07628
    -0.13461
    -0.23462
    -0.52631
     0.13207
     0.70712
     0.24875
     0.40709
     0.59044
     0.39043
     0.39043
     0.52377
     0.46543
     1.09881
     1.46551
     1.39050
     1.47384
     1.47384
     1.57385
     1.38217
     1.26549
     1.31550
     1.00714
     0.83213
     0.67378
     0.45710
    -0.89301
    -1.90142
    -1.76807
    -0.44297
    -0.17628
    -0.70132
    -1.65973
    -2.50980
    -1.93475
    -1.91808
    -1.89308
    -1.45138
    -1.18469
    -1.10969
    -0.68466
    -0.60965
    -0.36797
    -0.15962
     0.04873
    -0.07628
     0.03206
     0.18208
     0.07373
     0.04873
     0.01540
    -0.02627
    -0.17628
    -0.08461
    -0.01794
    -0.35130
    -0.36797
    -0.36797
    -0.39297
    -0.46797
    -0.55965
    -0.55131
    -0.60132
    -0.50131
    -0.51798
    -0.58465
    -0.59298
    -0.70132
    -0.80967
    -0.65132
    -0.50964
    -0.67632
    -0.77633
    -0.69299
    -0.62632
    -0.62632
    -0.54298
    -0.66799
    -0.57632
    -0.44297
    -0.37630
    -0.38463
    -0.32630
    -0.25129
    -0.33463
    -0.27629
     0.08207
    -0.00961
    -0.10128
     0.09040
     0.21541
     0.21541
     0.26542
     0.16541
     0.28208
     0.44876
     0.64878
     0.85713
     0.60711
     0.63211
     0.56544
     0.57377
     0.97380
     0.96547
     0.87380
     0.86546
     0.99881
     0.97380
     0.92380
     0.96547
     0.84879
     0.87380
     0.96547
     0.88213
     0.82379
     0.92380
     0.76545
     0.55710
     0.69045
     0.78212
     0.42376
     0.43210
     0.40709
     0.20708
     0.23208
     0.03206
    -0.15128
    -0.10961
    -0.20962
    -0.30963
    -0.45131
    -0.54298
    -0.72633
    -0.87634
    -0.91801
    -0.64299
    -0.94301
    -1.08469
    -1.11802
    -1.10136
    -0.97635
    -1.01802
    -1.15136
    -1.10969
    -1.05969
    -0.95968
    -0.97635
    -0.95968
    -0.90134
    -0.95134
    -0.98468
    -0.55131
    -0.49298
    -0.75133
    -0.59298
    -0.49298
    -0.42630
    -0.35130
    -0.39297
    -0.33463
    -0.27629
    -0.12628
    -0.13461
    -0.08461
    -0.10128
    -0.14295
    -0.25129
     0.04873
     0.09040
    -0.03461
    -0.06794
    -0.10128
    -0.09294
    -0.16795
    -0.20962
    -0.30129
    -0.18462
    -0.23462
    -0.25129
    -0.30129
    -0.34296
    -0.38463
    -0.49298
    -0.39297
    -0.25962
    -0.36797
    -0.39297
    -0.30963
    -0.46797
    -0.24296
    -0.30129
    -0.35963
    -0.39297
    -0.32630
    -0.30963
    -0.41797
    -0.36797
    -0.53465
    -0.60965
    -0.40130
    -0.02627
    -0.38463
    -0.52631
    -0.50131
    -0.47631
    -0.38463
    -0.46797
    -0.59298
    -0.47631
    -0.22629
    -0.35963
    -0.27629
    -0.21795
     0.08207
     0.34042
     0.44876
     1.07381
     1.14048
     0.84879
     1.18215
     1.78220
     2.29057
     2.34057
     1.39050
    -0.10128
    -1.30137
    -0.80133
     0.05707
    -0.72633
    -1.22636
    -0.50131
    -0.63465
    -1.05135
    -1.67640
    -2.01809
    -2.13477
    -1.64306
    -1.49305
    -0.87634
    -0.19295
     0.27375
     0.47377
     0.85713
     1.29049
     1.58218
     1.75720
     1.71553
     1.48218
     1.40717
     1.56552
     1.29049
     1.04881
     1.09881
     0.89046
     0.76545
     0.68211
     0.55710
     0.54044
     0.54877
     0.51543
     0.42376
     0.45710
     0.38209
     0.29875
     0.24875
     0.54044
     0.51543
     0.46543
     0.48210
     0.44043
     0.53210
     0.53210
     0.54044
     0.61544
     0.70712
     0.74045
     0.72378
     0.69045
     0.74879
     0.70712
     0.43210
     0.69045
     0.70712
     0.59044
     0.58211
     0.54877
     0.48210
     0.56544
     0.47377
     0.48210
     0.49043
     0.49877
     0.44876
     0.42376
     0.45710
     0.49043
     0.32375
     0.41543
     0.66545
     0.47377
     0.37376
     0.48210
     0.48210
     0.44043
     0.43210
     0.44876
     0.47377
     0.47377
     0.44043
     0.40709
     0.44043
     0.39876
     0.26542
     0.21541
     0.51543
     0.37376
     0.25708
     0.35709
     0.18208
     0.24875
     0.17374
     0.15707
     0.21541
     0.22375
     0.20708
     0.10707
     0.07373
     0.10707
     0.09874
    -0.09294
     0.15707
     0.09040
    -0.03461
     0.04873
     0.04040
    -0.06794
    -0.05127
    -0.07628
    -0.00127
     0.02373
     0.05707
     0.00706
    -0.15128
     0.01540
    -0.06794
    -0.22629
     0.08207
     0.09040
    -0.08461
    -0.05961
     0.07373
     0.02373
    -0.05961
    -0.05127
    -0.04294
     0.01540
     0.03206
    -0.01794
    -0.11795
    -0.04294
    -0.04294
    -0.15962
    -0.17628
    -0.01794
    -0.11795
    -0.20129
    -0.11795
    -0.24296
    -0.17628
    -0.26796
    -0.28463
    -0.23462
    -0.19295
    -0.15128
    -0.32630
    -0.34296
    -0.26796
    -0.23462
    -0.37630
    -0.16795
    -0.24296
    -0.31796
    -0.21795
    -0.26796
    -0.18462
    -0.23462
    -0.22629
    -0.19295
    -0.07628
    -0.05961
    -0.20962
    -0.08461
    -0.03461
    -0.05127
    -0.23462
    -0.01794
    -0.00961
    -0.11795
    -0.08461
    -0.02627
    -0.14295
    -0.14295
    -0.23462
    -0.21795
    -0.29296
    -0.29296
     0.06540
     0.44043
     0.13207
     0.47377
     0.29875
     0.46543
     0.35709
     0.28208
     0.52377
     0.79046
     1.09881
     1.27383
     1.37383
     1.46551
     1.45717
     1.30716
     1.11548
     1.04881
     0.93213
     1.11548
     0.73212
     0.19874
    -0.10961
    -1.27637
    -1.64306
    -0.60132
     0.13207
    -0.31796
    -0.90134
    -1.89308
    -1.80974
    -1.44305
    -1.25970
    -1.24303
    -1.00135
    -0.63465
    -0.30963
    -0.26796
     0.14874
     0.29042
     0.40709
     0.52377
     0.65711
     0.60711
     0.64878
     0.59877
     0.49877
     0.72378
     0.76545
     0.69045
     0.65711
     0.58211
     0.54877
     0.40709
     0.57377
     0.54877
     0.52377
     0.56544
     0.60711
     0.65711
     0.68211
     0.64044
     0.56544
     0.68211
     0.79046
     0.71545
     0.67378
     0.59044
     0.78212
     0.59044
     0.67378
     0.90713
     0.68211
     0.61544
     0.73212
     0.68211
     0.59044
     0.49043
     0.38209
     0.37376
     0.34042
     0.39876
     0.14874
     0.11540
    -0.05961
    -0.12628
    -0.16795
     0.02373
    -0.23462
    -0.46797
    -0.21795
    -0.32630
    -0.30963
    -0.30963
    -0.46797
    -0.35130
    -0.30129
    -0.25962
    -0.40964
    -0.31796
    -0.29296
    -0.39297
    -0.50964
    -0.24296
    -0.27629
    -0.51798
    -0.39297
    -0.26796
    -0.39297
    -0.35963
    -0.45964
    -0.51798
    -0.39297
    -0.28463
    -0.33463
    -0.30129
    -0.31796
    -0.38463
    -0.40964
    -0.23462
    -0.00127
    -0.18462
    -0.14295
    -0.08461
    -0.08461
    -0.01794
    -0.13461
    -0.11795
    -0.01794
     0.12374
     0.10707
     0.04040
     0.00706
     0.00706
    -0.03461
     0.03206
     0.31542
     0.07373
     0.03206
     0.09874
     0.17374
     0.13207
     0.07373
     0.05707
     0.09874
     0.22375
     0.24041
     0.19041
     0.17374
     0.19041
     0.12374
     0.01540
     0.34876
     0.28208
     0.05707
     0.17374
     0.09874
     0.14874
     0.11540
     0.12374
     0.03206
     0.08207
     0.09874
     0.04040
    -0.07628
    -0.08461
    -0.14295
    -0.29296
    -0.10128
    -0.03461
    -0.28463
    -0.36797
    -0.27629
    -0.39297
    -0.35130
    -0.47631
    -0.53465
    -0.39297
    -0.37630
    -0.38463
    -0.44297
    -0.48464
    -0.43464
    -0.59298
    -0.41797
    -0.20129
    -0.44297
    -0.39297
    -0.33463
    -0.19295
    -0.22629
    -0.19295
    -0.17628
    -0.08461
    -0.00127
     0.04873
     0.06540
     0.04040
     0.09040
    -0.00127
     0.07373
     0.36542
     0.24041
     0.09040
     0.06540
     0.08207
     0.18208
    -0.02627
    -0.20962
    -0.21795
     0.19041
     1.14048
     0.76545
     0.84046
     0.59044
     0.56544
     0.32375
     0.84046
     1.19882
     1.37383
     1.49051
     1.43217
     1.73219
     1.55718
     1.24882
     1.14882
     0.88213
     0.65711
     0.31542
     0.06540
    -0.11795
    -0.31796
    -0.77633
    -1.15969
    -1.35137
    -1.45972
    -1.20136
    -1.37638
    -1.36804
    -1.64306
    -1.60139
    -1.33471
    -1.11802
    -0.90134
    -0.90967
    -0.69299
    -0.25962
     0.11540
     0.05707
     0.19874
     0.54044
     0.55710
     0.51543
     0.57377
     0.44043
     0.56544
     0.55710
     0.49043
     0.54044
     0.59877
     0.55710
     0.48210
     0.66545
     0.49877
     0.44876
     0.37376
     0.63211
     0.55710
     0.48210
     0.46543
     0.54877
     0.56544
     0.49877
     0.44043
     0.41543
     0.42376
     0.49043
     0.39876
     0.34876
     0.32375
     0.12374
     0.09874
     0.31542
     0.34876
     0.09040
    -0.00961
    -0.07628
    -0.09294
    -0.06794
    -0.06794
    -0.10961
    -0.05127
    -0.05127
    -0.12628
    -0.13461
    -0.20962
    -0.30963
    -0.38463
    -0.19295
    -0.07628
    -0.07628
    -0.11795
    -0.22629
    -0.15962
    -0.08461
     0.00706
    -0.11795
    -0.06794
    -0.09294
    -0.00127
    -0.00961
    -0.02627
    -0.04294
    -0.11795
    -0.12628
     0.12374
    -0.00127
    -0.05127
    -0.05127
    -0.12628
    -0.11795
    -0.15128
    -0.19295
    -0.16795
    -0.09294
    -0.10128
    -0.15962
    -0.06794
    -0.06794
    -0.08461
    -0.09294
    -0.08461
    -0.05961
    -0.04294
    -0.00127
     0.05707
     0.04040
     0.05707
     0.01540
     0.10707
     0.08207
     0.14041
     0.08207
     0.13207
     0.14874
     0.04040
    -0.04294
     0.18208
     0.28208
     0.13207
     0.13207
     0.17374
     0.14041
     0.17374
     0.07373
     0.18208
     0.18208
     0.16541
     0.14874
     0.17374
     0.19874
     0.15707
     0.02373
     0.03206
     0.22375
     0.14041
     0.06540
     0.09040
     0.09874
     0.05707
    -0.00127
    -0.05961
    -0.00961
     0.05707
     0.01540
    -0.06794
    -0.07628
    -0.07628
    -0.19295
    -0.25962
     0.06540
    -0.05127
    -0.22629
    -0.14295
    -0.13461
    -0.20129
    -0.27629
    -0.25129
    -0.26796
    -0.21795
    -0.20129
    -0.35130
    -0.23462
    -0.30963
    -0.32630
    -0.48464
    -0.26796
    -0.32630
    -0.41797
    -0.48464
    -0.42630
    -0.51798
    -0.57632
    -0.60132
    -0.53465
    -0.52631
    -0.51798
    -0.74299
    -0.67632
    -0.57632
    -0.68466
    -0.90134
    -0.80133
    -0.73466
    -0.78466
    -0.86800
    -0.81800
    -0.91801
    -0.89301
    -1.02635
    -1.10969
    -1.13469
    -1.12636
    -1.14302
    -1.47638
    -1.45972
    -1.00135
    -0.49298
    -0.94301
    -0.60965
    -0.66799
    -0.58465
    -0.59298
    -0.76800
    -0.56798
    -0.06794
     0.26542
     0.51543
     0.81546
     1.15715
     1.05714
     0.93213
     0.84046
     1.11548
     0.81546
     0.95714
     0.88213
     0.31542
    -0.71799
    -2.07643
    -2.36812
    -0.23462
     0.34042
    -0.16795
    -1.62640
    -2.64314
    -2.25978
    -1.85975
    -1.98476
    -1.80141
    -1.59306
    -0.70966
    -0.55131
    -0.53465
     0.04040
     0.37376
     0.49043
     0.62378
     0.56544
     0.57377
     0.74879
     0.62378
     0.71545
     0.61544
     0.57377
     0.39876
     0.18208
     0.16541
     0.20708
     0.05707
    -0.11795
    -0.06794
    -0.18462
    -0.18462
    -0.20129
    -0.23462
    -0.13461
    -0.05127
    -0.04294
    -0.10961
    -0.00127
    -0.01794
    -0.00127
     0.07373
     0.43210
     0.26542
     0.28208
     0.44876
     0.43210
     0.56544
     0.59044
     0.58211
     0.69045
     0.81546
     0.95714
     0.84879
     0.85713
     1.03214
     1.03214
     0.99881
     1.29049
     1.23216
     1.13215
     1.29049
     1.28216
     1.34883
     1.30716
     1.31550
     1.34883
     1.45717
     1.53218
     1.53218
     1.50718
     1.54051
     1.54885
     1.32383
     1.63219
     1.69052
     1.45717
     1.54885
     1.54885
     1.39050
     1.41550
     1.34883
     1.28216
     1.19882
     1.25716
     0.99881
     0.85713
     0.80712
     0.49877
     0.29875
     0.22375
     0.34042
     0.09874
    -0.14295
    -0.18462
    -0.48464
    -0.67632
    -0.76800
    -0.95968
    -1.02635
    -1.05969
    -1.04302
    -1.17636
    -1.06802
    -0.94301
    -0.90134
    -0.68466
    -0.13461
    -0.20129
    -0.28463
    -0.21795
    -0.36797
    -0.11795
    -0.16795
    -0.02627
     0.23208
     0.43210
     0.37376
     0.25708
     0.04873
    -0.05961
    -0.15128
    -0.38463
    -0.19295
    -0.21795
    -0.47631
    -0.41797
    -0.29296
    -0.26796
    -0.22629
    -0.41797
    -0.18462
    -0.11795
     0.02373
    -0.08461
    -0.16795
    -0.07628
    -0.07628
    -0.22629
    -0.00961
     0.12374
    -0.20129
    -0.18462
    -0.14295
    -0.17628
    -0.23462
    -0.27629
    -0.44297
    -0.36797
    -0.32630
    -0.35130
    -0.47631
    -0.47631
    -0.48464
    -0.66799
    -0.55131
    -0.31796
    -0.44297
    -0.66799
    -0.50964
    -0.44297
    -0.49298
    -0.50131
    -0.53465
    -0.50131
    -0.44297
    -0.39297
    -0.40964
    -0.37630
    -0.48464
    -0.48464
    -0.50964
    -0.23462
    -0.28463
    -0.50964
    -0.32630
    -0.32630
    -0.32630
    -0.33463
    -0.42630
    -0.44297
    -0.31796
    -0.18462
    -0.19295
    -0.26796
    -0.24296
    -0.23462
    -0.35963
    -0.14295
    -0.10961
    -0.25962
    -0.24296
    -0.12628
    -0.06794
    -0.18462
    -0.20129
    -0.25962
    -0.10128
    -0.06794
    -0.03461
    -0.08461
    -0.05961
    -0.16795
    -0.29296
    -0.17628
     0.04040
    -0.22629
    -0.40130
    -0.38463
    -0.20129
    -0.11795
    -0.22629
    -0.29296
    -0.22629
    -0.13461
     0.07373
    -0.01794
    -0.01794
    -0.05961
    -0.15128
    -0.19295
     0.24875
     0.03206
     0.02373
     0.46543
     0.44043
     0.59877
     0.80712
     0.94047
     1.09048
     1.63219
     2.54059
     2.34891
     0.56544
    -2.21811
    -3.50154
    -2.47646
    -1.46805
    -1.05135
     0.04040
    -0.45131
    -0.85134
    -2.16810
    -2.83482
    -2.89316
    -3.03484
    -2.36812
    -1.43471
    -0.77633
    -0.42630
     0.04873
     0.43210
     0.53210
     1.01547
     1.18215
     0.99881
     0.84879
     0.87380
     0.64878
     0.53210
     0.36542
     0.33209
     0.28208
     0.29042
     0.30709
     0.20708
     0.22375
     0.20708
     0.14041
     0.23208
     0.51543
     0.35709
     0.30709
     0.46543
     0.46543
     0.43210
     0.43210
     0.46543
     0.48210
     0.54044
     0.60711
     0.49877
     0.50710
     0.47377
     0.34042
     0.34876
     0.54877
     0.57377
     0.34042
     0.43210
     0.37376
     0.42376
     0.39043
     0.42376
     0.40709
     0.42376
     0.38209
     0.36542
     0.39043
     0.30709
     0.29042
     0.15707
     0.43210
     0.48210
     0.24041
     0.21541
     0.27375
     0.25708
     0.30709
     0.21541
     0.13207
     0.18208
     0.19041
     0.20708
     0.15707
     0.17374
     0.14041
    -0.02627
     0.16541
     0.30709
     0.17374
     0.04040
     0.07373
     0.13207
     0.17374
     0.05707
     0.02373
     0.10707
     0.10707
     0.19041
     0.00706
    -0.00127
    -0.01794
    -0.10128
    -0.20129
     0.10707
    -0.00961
    -0.10961
    -0.11795
    -0.17628
    -0.16795
    -0.25129
    -0.28463
    -0.35963
    -0.16795
    -0.23462
    -0.38463
    -0.26796
    -0.30129
    -0.35963
    -0.54298
    -0.28463
    -0.24296
    -0.41797
    -0.30129
    -0.34296
    -0.32630
    -0.20129
    -0.41797
    -0.25129
    -0.26796
    -0.22629
    -0.22629
    -0.19295
    -0.29296
    -0.17628
    -0.40964
    -0.17628
    -0.09294
    -0.17628
    -0.30129
    -0.21795
    -0.19295
    -0.24296
    -0.22629
    -0.19295
    -0.20129
    -0.08461
    -0.12628
    -0.17628
    -0.15128
    -0.05961
    -0.26796
    -0.15962
     0.04040
    -0.03461
    -0.19295
    -0.11795
    -0.10128
    -0.15962
    -0.19295
    -0.15962
    -0.09294
    -0.06794
     0.08207
    -0.09294
    -0.02627
    -0.01794
    -0.04294
    -0.14295
     0.05707
     0.07373
     0.00706
     0.07373
    -0.00961
    -0.04294
    -0.04294
    -0.17628
    -0.08461
    -0.03461
    -0.07628
    -0.10128
    -0.09294
    -0.16795
    -0.19295
    -0.43464
    -0.14295
    -0.08461
    -0.25129
    -0.14295
    -0.27629
    -0.36797
    -0.45964
    -0.55131
    -0.43464
    -0.50964
     0.01540
     0.50710
     0.71545
     0.65711
     0.44043
    -0.00127
     0.29042
     0.72378
     0.87380
     1.34883
     1.70719
     1.59052
     1.57385
     1.49051
     1.36550
     1.04048
     0.84046
     0.44043
     0.14041
    -0.23462
    -0.46797
    -1.17636
    -1.72640
    -1.15136
    -0.79300
    -1.20970
    -1.55139
    -1.92642
    -2.29311
    -2.25978
    -1.83474
    -1.48472
    -1.35971
    -1.28470
    -0.92634
    -0.50964
    -0.34296
    -0.39297
    -0.30963
     0.08207
     0.08207
    -0.02627
     0.00706
     0.13207
     0.11540
     0.12374
     0.08207
    -0.02627
     0.11540
     0.09040
     0.03206
    -0.03461
     0.02373
     0.03206
    -0.20129
    -0.02627
     0.11540
    -0.08461
     0.04873
     0.01540
     0.00706
     0.09040
    -0.01794
     0.02373
     0.13207
     0.14041
     0.09874
     0.09040
     0.13207
     0.09040
     0.01540
     0.03206
     0.23208
    -0.07628
    -0.01794
     0.11540
     0.02373
     0.04040
    -0.05961
    -0.05961
    -0.03461
     0.02373
    -0.00961
    -0.06794
    -0.04294
     0.04040
    -0.11795
    -0.09294
     0.20708
     0.06540
    -0.08461
     0.09040
     0.07373
     0.02373
    -0.05961
    -0.10961
    -0.03461
     0.05707
     0.04873
    -0.13461
    -0.12628
    -0.03461
    -0.16795
    -0.25962
    -0.00961
    -0.15128
    -0.25129
    -0.12628
    -0.18462
    -0.17628
    -0.24296
    -0.25129
    -0.24296
    -0.10961
    -0.06794
    -0.24296
    -0.27629
    -0.17628
    -0.06794
    -0.33463
    -0.09294
     0.07373
    -0.10961
    -0.11795
     0.07373
     0.09040
     0.12374
     0.10707
     0.15707
     0.24041
     0.36542
     0.34876
     0.31542
     0.47377
     0.43210
     0.41543
     0.64878
     0.89046
     0.88213
     0.79046
     0.98214
     0.97380
     1.09048
     1.10715
     1.13215
     1.19882
     1.25716
     1.18215
     1.06548
     1.08214
     0.99047
     0.80712
     0.63211
     0.93213
     0.59877
     0.22375
     0.19874
     0.03206
    -0.07628
    -0.29296
    -0.47631
    -0.47631
    -0.55131
    -0.66799
    -0.80967
    -0.83467
    -1.10136
    -1.01802
    -1.30137
    -1.01802
    -0.99301
    -1.18469
    -1.17636
    -1.05969
    -1.05135
    -1.02635
    -1.03468
    -1.01802
    -0.92634
    -0.65132
    -0.81800
    -0.70966
    -0.62632
    -0.50964
    -0.66799
    -0.43464
    -0.20129
    -0.27629
    -0.23462
    -0.07628
    -0.04294
    -0.00961
    -0.09294
     0.03206
     0.09040
     0.21541
     0.16541
     0.16541
     0.25708
     0.17374
     0.02373
     0.05707
     0.24875
    -0.13461
    -0.30963
     0.08207
     0.23208
     0.00706
    -0.16795
    -0.10961
    -0.05127
     0.06540
     0.03206
     0.03206
     0.19041
     0.24875
     0.30709
    -0.03461
     0.24041
     0.28208
     0.49043
     1.09048
     1.27383
     1.36550
     1.28216
     0.92380
     1.24049
     2.23223
     2.67393
     1.44884
    -1.20136
    -2.40145
    -0.89301
     0.39043
    -0.82633
    -0.71799
    -0.15962
    -0.85967
    -1.18469
    -1.73474
    -1.96809
    -1.77641
    -1.78474
    -1.25137
    -0.54298
    -0.00961
     0.13207
     0.33209
     0.68211
     0.80712
     0.97380
     1.22382
     0.92380
     0.75712
     0.70712
     0.73212
     0.50710
     0.39043
     0.19041
     0.18208
     0.13207
     0.22375
    -0.00961
     0.15707
     0.12374
     0.12374
     0.02373
     0.38209
     0.26542
     0.20708
     0.30709
     0.33209
     0.45710
     0.43210
     0.29875
     0.46543
     0.49043
     0.49043
     0.54877
     0.44876
     0.49043
     0.49043
     0.27375
     0.59044
     0.54044
     0.39876
     0.39043
     0.44876
     0.43210
     0.46543
     0.29875
     0.31542
     0.26542
     0.33209
     0.30709
     0.27375
     0.27375
     0.23208
     0.09874
     0.30709
     0.34876
     0.21541
     0.26542
     0.25708
     0.26542
     0.29875
     0.19874
     0.21541
     0.23208
     0.33209
     0.35709
     0.25708
     0.34876
     0.26542
     0.14874
     0.10707
     0.43210
     0.32375
     0.13207
     0.14041
     0.14041
     0.11540
     0.13207
    -0.00127
     0.00706
     0.04040
     0.06540
    -0.00961
    -0.02627
    -0.05127
    -0.16795
    -0.22629
     0.08207
     0.02373
    -0.05961
    -0.07628
    -0.17628
    -0.00961
    -0.04294
    -0.15962
    -0.17628
    -0.12628
     0.01540
    -0.05127
    -0.15962
    -0.12628
    -0.14295
    -0.44297
    -0.17628
    -0.05961
    -0.25962
    -0.29296
    -0.25962
    -0.27629
    -0.23462
    -0.20129
    -0.15128
    -0.06794
    -0.06794
    -0.06794
     0.03206
    -0.00961
     0.02373
    -0.15962
     0.11540
     0.26542
     0.21541
     0.19041
     0.23208
     0.11540
     0.10707
     0.07373
     0.14041
     0.11540
     0.12374
     0.11540
     0.03206
     0.03206
    -0.08461
    -0.01794
    -0.15128
     0.16541
     0.03206
    -0.06794
     0.03206
    -0.01794
     0.03206
     0.00706
     0.04873
     0.00706
     0.04873
     0.14874
     0.09874
     0.09874
     0.09874
    -0.02627
    -0.21795
     0.14874
     0.01540
     0.01540
     0.01540
     0.18208
     0.24041
     0.12374
     0.04873
     0.19041
     0.31542
     0.11540
     0.04873
     0.23208
     0.09874
     0.15707
     0.73212
     1.38217
     1.33216
     0.97380
     0.97380
     1.27383
     1.08214
     0.94880
     1.09881
     1.48218
     1.29049
    -0.08461
    -1.34304
    -1.11802
     0.43210
     1.01547
     0.19041
    -0.90967
    -1.25137
    -1.16803
    -1.33471
    -1.14302
    -1.20136
    -0.99301
    -0.55965
    -0.27629
    -0.17628
     0.02373
     0.24041
     0.34876
     0.50710
     0.50710
     0.55710
     0.29875
     0.59044
     0.51543
     0.36542
     0.29042
     0.32375
     0.18208
     0.14874
    -0.00127
    -0.00127
    -0.07628
     0.01540
    -0.10961
    -0.08461
    -0.04294
    -0.11795
    -0.31796
    -0.00127
     0.10707
    -0.05127
    -0.01794
    -0.07628
     0.04040
     0.00706
    -0.05961
    -0.00961
     0.06540
     0.13207
    -0.02627
     0.10707
     0.07373
     0.04873
    -0.12628
     0.03206
     0.18208
     0.09040
    -0.00127
     0.18208
     0.07373
     0.06540
     0.00706
     0.07373
     0.19041
     0.27375
     0.18208
     0.15707
     0.23208
     0.22375
     0.10707
     0.04040
     0.31542
     0.26542
     0.18208
     0.24041
     0.18208
     0.14041
     0.11540
     0.09874
     0.16541
     0.16541
     0.11540
     0.08207
     0.08207
    -0.00127
     0.06540
    -0.16795
     0.12374
     0.13207
    -0.09294
     0.00706
     0.00706
    -0.03461
    -0.03461
    -0.05961
     0.04040
     0.02373
     0.02373
    -0.05127
     0.00706
     0.08207
     0.09874
    -0.17628
     0.04873
     0.19041
    -0.00961
    -0.03461
     0.12374
     0.10707
     0.01540
     0.02373
     0.01540
     0.08207
     0.11540
     0.14041
     0.00706
     0.09874
     0.11540
     0.01540
    -0.04294
     0.25708
     0.05707
    -0.01794
     0.08207
     0.07373
    -0.00127
    -0.10128
    -0.00961
     0.00706
    -0.00127
    -0.05961
    -0.20962
    -0.13461
    -0.19295
    -0.22629
    -0.47631
    -0.20129
    -0.35130
    -0.50131
    -0.35963
    -0.40130
    -0.44297
    -0.48464
    -0.53465
    -0.46797
    -0.34296
    -0.21795
    -0.20962
    -0.07628
    -0.05127
     0.03206
    -0.13461
     0.20708
     0.19041
     0.11540
     0.26542
     0.32375
     0.24875
     0.30709
     0.14874
     0.17374
     0.26542
     0.19874
     0.09040
    -0.00961
    -0.00127
    -0.09294
    -0.26796
    -0.15962
    -0.03461
    -0.14295
    -0.20129
    -0.13461
    -0.16795
    -0.16795
    -0.19295
    -0.25962
    -0.09294
    -0.10961
    -0.12628
    -0.20962
    -0.16795
    -0.25129
    -0.26796
    -0.20129
    -0.09294
    -0.29296
    -0.14295
    -0.09294
    -0.10961
    -0.05127
    -0.08461
     0.03206
     0.33209
     0.45710
     0.49877
     0.36542
     0.47377
     0.81546
     0.79879
     0.54044
     0.80712
     0.68211
     0.84879
     1.19049
     1.56552
     1.59052
     1.04881
     1.09048
     1.25716
     1.42384
     1.47384
     1.53218
     2.66560
     3.52400
     2.13223
    -0.35130
    -3.30986
    -3.71822
    -0.76800
     1.51551
     1.57385
     0.30709
    -0.90967
    -1.89308
    -2.65147
    -2.44312
    -1.94309
    -1.88475
    -1.84308
    -1.35137
    -1.07635
    -0.77633
    -0.54298
    -0.35963
    -0.54298
    -0.72633
    -0.66799
    -0.74299
    -0.85967
    -1.02635
    -1.12636
    -1.09302
    -0.97635
    -0.98468
    -1.13469
    -1.06802
    -1.03468
    -0.89301
    -0.86800
    -0.50131
    -0.52631
    -0.55131
    -0.35130
    -0.18462
    -0.04294
    -0.05127
    -0.00961
     0.14041
     0.30709
     0.46543
     0.42376
     0.41543
     0.54044
     0.47377
     0.41543
     0.68211
     0.64044
     0.48210
     0.59044
     0.49043
     0.52377
     0.45710
     0.38209
     0.38209
     0.44876
     0.49043
     0.34876
     0.22375
     0.36542
     0.24875
     0.08207
     0.27375
     0.32375
     0.11540
     0.05707
     0.27375
     0.17374
     0.19874
     0.09040
     0.09040
     0.12374
     0.18208
     0.29875
     0.13207
     0.21541
     0.20708
     0.05707
     0.15707
     0.47377
     0.22375
     0.16541
     0.29042
     0.26542
     0.29875
     0.20708
     0.21541
     0.22375
     0.24041
     0.29875
     0.25708
     0.12374
     0.15707
     0.14041
    -0.00127
     0.34042
     0.19874
     0.04040
     0.14041
     0.04040
     0.13207
     0.06540
     0.04040
    -0.02627
     0.07373
     0.17374
     0.10707
     0.14041
     0.12374
     0.12374
    -0.00961
     0.28208
     0.28208
     0.13207
     0.23208
     0.18208
     0.24041
     0.22375
     0.25708
     0.19041
     0.19041
     0.28208
     0.27375
     0.19041
     0.13207
     0.09874
    -0.10961
     0.08207
     0.15707
     0.03206
    -0.17628
    -0.02627
    -0.04294
    -0.01794
    -0.11795
    -0.20129
    -0.07628
    -0.00961
     0.05707
    -0.05961
     0.04873
    -0.01794
     0.05707
     0.06540
     0.27375
     0.24875
     0.17374
     0.17374
     0.27375
     0.32375
     0.29042
     0.25708
     0.30709
     0.27375
     0.37376
     0.32375
     0.25708
     0.20708
     0.12374
    -0.01794
     0.32375
     0.19041
     0.03206
    -0.00961
     0.08207
     0.01540
     0.08207
    -0.06794
     0.01540
    -0.00961
     0.03206
    -0.03461
     0.06540
     0.01540
    -0.03461
    -0.13461
     0.06540
     0.20708
     0.07373
    -0.04294
    -0.00127
    -0.00127
     0.04873
    -0.12628
    -0.06794
     0.07373
     0.15707
     0.20708
     0.04040
     0.04040
    -0.07628
    -0.21795
    -0.07628
     0.26542
     0.25708
     0.29042
     0.52377
     0.56544
     0.34876
     0.32375
     0.36542
     0.66545
     0.88213
     0.83213
     0.79046
     1.04881
     1.12381
     0.89880
     1.04881
    -0.78466
    -3.28485
    -4.62662
    -1.16803
     1.59885
     1.07381
    -0.14295
    -1.19303
    -1.95142
    -1.95975
    -1.53472
    -1.09302
    -0.65132
    -0.21795
     0.16541
     0.31542
     0.85713
     0.97380
     0.94880
     0.94880
     0.84046
     0.77379
     0.55710
     0.43210
     0.24041
     0.14041
     0.13207
     0.06540
     0.08207
    -0.01794
    -0.04294
    -0.22629
    -0.02627
     0.15707
    -0.08461
    -0.05127
     0.04040
     0.03206
     0.16541
     0.04873
     0.08207
     0.15707
     0.21541
     0.19874
     0.23208
     0.21541
     0.20708
     0.07373
     0.13207
     0.44043
     0.20708
     0.14041
     0.19041
     0.18208
     0.13207
     0.18208
     0.09040
     0.07373
     0.16541
     0.18208
     0.08207
     0.08207
     0.20708
    -0.01794
    -0.07628
     0.20708
     0.13207
    -0.05127
     0.07373
     0.04040
    -0.05961
     0.08207
    -0.10961
    -0.00961
    -0.01794
     0.04040
    -0.03461
    -0.10128
    -0.03461
    -0.10961
    -0.21795
    -0.01794
     0.04873
    -0.02627
    -0.08461
    -0.01794
    -0.08461
    -0.05127
    -0.10128
    -0.05127
    -0.00127
     0.03206
    -0.04294
     0.04040
     0.07373
    -0.00127
    -0.15128
     0.04873
     0.21541
     0.10707
     0.02373
     0.09040
     0.03206
     0.11540
    -0.01794
     0.01540
     0.17374
     0.08207
     0.17374
     0.00706
     0.09040
    -0.03461
    -0.05127
    -0.15962
     0.15707
    -0.02627
    -0.15962
    -0.09294
    -0.11795
    -0.09294
    -0.21795
    -0.20962
    -0.28463
    -0.18462
    -0.22629
    -0.30963
    -0.24296
    -0.21795
    -0.39297
    -0.47631
    -0.17628
    -0.20962
    -0.30129
    -0.29296
    -0.34296
    -0.25962
    -0.22629
    -0.25962
    -0.16795
     0.01540
     0.17374
    -0.10961
    -0.05127
     0.09040
    -0.05961
    -0.22629
    -0.03461
     0.18208
    -0.02627
    -0.16795
    -0.15128
    -0.30963
    -0.44297
    -0.45131
    -0.47631
    -0.39297
    -0.40130
    -0.48464
    -0.53465
    -0.42630
    -0.40964
    -0.48464
    -0.45964
    -0.15962
    -0.25962
    -0.30963
    -0.18462
    -0.10128
    -0.00961
    -0.02627
    -0.14295
     0.09040
     0.27375
     0.24041
     0.07373
     0.18208
     0.05707
    -0.01794
     0.16541
     0.43210
     0.29875
     0.02373
    -0.03461
    -0.13461
    -0.41797
    -0.20962
     0.30709
     0.25708
     0.03206
    -0.25962
    -0.18462
     0.34042
     0.31542
     0.02373
    -0.15962
     0.20708
     0.19874
     0.13207
     0.32375
     0.37376
     0.52377
     0.24041
    -1.24303
    -4.05991
    -3.90990
    -0.85967
     1.41550
     0.29042
    -0.65132
    -1.40971
    -1.95975
    -1.86808
    -1.30970
    -0.86800
    -0.44297
    -0.15962
     0.10707
     0.35709
     0.59877
     0.59044
     0.67378
     0.54877
     0.48210
     0.22375
     0.09040
    -0.00961
    -0.25962
    -0.42630
    -0.22629
    -0.37630
    -0.50964
    -0.49298
    -0.56798
    -0.50131
    -0.55131
    -0.55965
    -0.45131
    -0.42630
    -0.36797
    -0.47631
    -0.29296
    -0.27629
    -0.29296
    -0.36797
    -0.01794
    -0.07628
    -0.18462
     0.02373
     0.00706
     0.07373
     0.04040
    -0.05127
     0.04040
     0.11540
     0.22375
     0.09874
     0.05707
     0.06540
     0.11540
    -0.02627
     0.22375
     0.13207
     0.04040
    -0.07628
     0.04040
     0.01540
    -0.05127
    -0.03461
    -0.11795
     0.04040
     0.06540
    -0.05127
    -0.14295
    -0.14295
    -0.21795
    -0.25129
    -0.20962
    -0.05127
    -0.21795
    -0.27629
    -0.21795
    -0.25962
    -0.25962
    -0.25962
    -0.28463
    -0.18462
    -0.23462
    -0.10128
    -0.17628
    -0.19295
    -0.09294
    -0.18462
    -0.20129
     0.15707
     0.04040
    -0.07628
     0.01540
     0.03206
     0.11540
     0.04873
     0.04873
     0.14874
     0.25708
     0.30709
     0.20708
     0.28208
     0.31542
     0.42376
     0.37376
     0.72378
     0.68211
     0.58211
     0.64878
     0.86546
     0.86546
     0.94047
     0.86546
     1.03214
     1.19882
     1.24882
     1.23216
     1.18215
     1.28216
     1.31550
     1.14882
     1.34050
     1.48218
     1.21549
     1.25716
     1.36550
     1.29883
     1.16548
     1.07381
     0.97380
     1.04881
     0.93213
     0.87380
     0.66545
     0.60711
     0.50710
     0.43210
     0.32375
     0.47377
     0.10707
    -0.05961
    -0.00961
    -0.19295
    -0.18462
    -0.30129
    -0.50131
    -0.48464
    -0.41797
    -0.50964
    -0.58465
    -0.69299
    -0.64299
    -0.59298
    -0.81800
    -0.45964
    -0.52631
    -0.62632
    -0.57632
    -0.52631
    -0.45964
    -0.35963
    -0.37630
    -0.28463
    -0.05127
     0.07373
     0.09040
     0.25708
     0.35709
     0.44043
     0.27375
     0.69045
     0.75712
     0.61544
     0.63211
     0.82379
     0.79879
     0.59877
     0.52377
     0.45710
     0.58211
     0.52377
     0.40709
     0.19041
     0.14041
     0.19874
    -0.00127
     0.28208
     0.78212
     0.60711
     0.33209
     0.41543
     0.52377
     0.51543
     0.32375
     0.49043
     0.64878
     0.56544
     0.48210
     0.17374
     0.52377
     0.59877
     0.57377
     0.31542
     0.01540
    -0.05961
     0.01540
     0.27375
     0.55710
     1.18215
     1.64052
     1.87387
     2.21556
    -1.34304
    -5.57670
    -5.39335
     0.11540
     2.15723
     0.92380
     0.29875
    -1.06802
    -2.14310
    -2.22644
    -2.01809
    -1.97642
    -1.56806
    -0.98468
    -0.53465
    -0.09294
     0.19041
     0.44043
     0.47377
     0.37376
     0.27375
     0.15707
    -0.01794
     0.09040
     0.15707
    -0.23462
    -0.34296
    -0.28463
    -0.25129
    -0.21795
    -0.29296
    -0.34296
    -0.15128
    -0.03461
     0.02373
    -0.08461
     0.08207
     0.07373
     0.02373
     0.14041
     0.39876
     0.33209
     0.25708
     0.34876
     0.29875
     0.35709
     0.35709
     0.39043
     0.34876
     0.37376
     0.47377
     0.29875
     0.33209
     0.40709
     0.27375
     0.15707
     0.49043
     0.41543
     0.20708
     0.30709
     0.29875
     0.22375
     0.25708
     0.20708
     0.24875
     0.27375
     0.43210
     0.39876
     0.35709
     0.34042
     0.15707
     0.11540
     0.40709
     0.51543
     0.32375
     0.22375
     0.35709
     0.35709
     0.41543
     0.33209
     0.21541
     0.35709
     0.30709
     0.30709
     0.30709
     0.23208
     0.15707
     0.13207
     0.25708
     0.41543
     0.17374
     0.12374
     0.19041
     0.10707
     0.22375
     0.16541
     0.09874
     0.14041
     0.17374
     0.17374
     0.15707
     0.19874
     0.15707
     0.06540
     0.04873
     0.29042
     0.17374
     0.12374
     0.14041
     0.12374
     0.14041
     0.13207
     0.09874
     0.04873
     0.04040
     0.08207
     0.00706
    -0.05961
     0.01540
    -0.12628
    -0.25962
     0.01540
     0.00706
    -0.12628
    -0.13461
    -0.12628
    -0.17628
    -0.17628
    -0.15962
    -0.24296
    -0.20962
    -0.15128
    -0.09294
    -0.20129
    -0.13461
    -0.09294
    -0.32630
    -0.11795
    -0.05961
    -0.14295
    -0.25129
    -0.13461
    -0.09294
    -0.05961
    -0.14295
    -0.15128
    -0.03461
    -0.03461
     0.04040
    -0.00127
     0.04040
    -0.03461
    -0.09294
    -0.04294
     0.28208
     0.08207
    -0.01794
     0.04873
     0.12374
     0.06540
     0.03206
     0.00706
     0.04873
     0.04040
     0.05707
    -0.15128
    -0.02627
    -0.17628
    -0.23462
    -0.40964
     0.03206
    -0.03461
    -0.17628
    -0.22629
    -0.31796
    -0.38463
    -0.31796
    -0.35963
    -0.24296
     0.01540
     0.05707
    -0.02627
     0.02373
     0.26542
     0.21541
    -0.05127
     0.18208
     0.24875
     0.04873
     0.06540
     0.33209
     0.76545
     0.91547
     1.04881
     0.71545
     0.89046
     1.00714
     0.60711
     0.59044
     0.89880
     1.14048
     0.57377
    -1.28470
    -2.38479
    -0.95134
     0.41543
     0.29875
    -1.07635
    -1.40138
    -1.25970
    -1.56806
    -1.53472
    -1.39304
    -1.05969
    -0.95968
    -0.85134
    -0.39297
    -0.15128
     0.21541
     0.58211
     0.51543
     0.50710
     0.66545
     0.54877
     0.66545
     0.52377
     0.44043
     0.37376
     0.33209
     0.28208
     0.06540
     0.06540
    -0.00127
    -0.08461
    -0.29296
     0.00706
    -0.06794
    -0.25962
    -0.19295
    -0.28463
    -0.17628
    -0.25962
    -0.20962
    -0.20962
    -0.16795
    -0.15962
    -0.18462
    -0.14295
    -0.06794
    -0.10961
    -0.28463
     0.09040
     0.24875
     0.05707
    -0.00961
     0.12374
     0.05707
     0.12374
     0.06540
     0.16541
     0.18208
     0.13207
     0.22375
     0.09874
     0.14041
     0.05707
    -0.07628
    -0.04294
     0.14041
    -0.12628
    -0.13461
    -0.13461
    -0.12628
    -0.20129
    -0.22629
    -0.22629
    -0.06794
    -0.13461
    -0.01794
    -0.15962
    -0.02627
    -0.01794
     0.00706
    -0.06794
     0.26542
     0.11540
     0.11540
     0.26542
     0.29875
     0.21541
     0.26542
     0.10707
     0.14874
     0.33209
     0.33209
     0.19874
     0.17374
     0.17374
     0.07373
     0.03206
     0.34876
     0.26542
     0.02373
     0.14874
     0.19041
     0.20708
     0.10707
     0.14041
     0.09040
     0.18208
     0.28208
     0.28208
     0.30709
     0.28208
     0.22375
     0.14874
     0.34876
     0.46543
     0.43210
     0.41543
     0.47377
     0.49877
     0.48210
     0.53210
     0.52377
     0.63211
     0.66545
     0.69045
     0.51543
     0.73212
     0.73212
     0.66545
     0.58211
     0.77379
     0.75712
     0.73212
     0.74879
     0.69878
     0.69045
     0.69878
     0.64878
     0.73212
     0.72378
     0.73212
     0.62378
     0.52377
     0.45710
     0.51543
     0.30709
     0.44876
     0.31542
     0.06540
     0.16541
     0.04040
    -0.05127
    -0.17628
    -0.34296
    -0.34296
    -0.19295
    -0.30129
    -0.55131
    -0.62632
    -0.64299
    -0.70132
    -1.15969
    -0.75966
    -0.75133
    -0.94301
    -0.92634
    -0.88467
    -0.92634
    -1.07635
    -1.17636
    -1.10969
    -1.07635
    -0.92634
    -0.90967
    -0.93468
    -0.84300
    -0.85134
    -0.93468
    -0.75133
    -0.44297
    -0.50131
    -0.54298
    -0.28463
    -0.38463
    -0.15962
    -0.08461
     0.11540
     0.52377
     0.58211
     0.89880
     1.31550
     1.53218
     1.24049
     1.12381
     1.31550
     1.50718
     1.29883
     1.13215
     1.26549
     1.34883
     1.36550
     1.46551
     1.59885
     1.46551
     1.46551
     1.75720
     2.55726
     2.77394
     1.34883
    -0.76800
    -2.65147
    -2.65147
    -1.70140
    -1.60139
    -0.29296
     0.16541
    -0.30963
    -1.19303
    -2.52646
    -2.85149
    -2.65981
    -2.56813
    -2.08476
    -1.23470
    -0.60965
    -0.14295
     0.09874
     0.59877
     0.90713
     0.89046
     0.93213
     0.87380
     0.86546
     0.79046
     0.59877
     0.38209
     0.36542
     0.36542
     0.31542
     0.15707
     0.11540
     0.09040
    -0.01794
     0.14041
     0.29875
     0.23208
     0.11540
     0.23208
     0.30709
     0.42376
     0.31542
     0.25708
     0.30709
     0.44043
     0.44043
     0.40709
     0.38209
     0.43210
     0.32375
     0.24041
     0.65711
     0.49877
     0.23208
     0.32375
     0.27375
     0.28208
     0.24041
     0.10707
     0.14041
     0.15707
     0.14874
     0.03206
     0.03206
     0.02373
    -0.15128
    -0.21795
     0.12374
     0.02373
    -0.20129
    -0.15128
    -0.02627
    -0.15962
    -0.03461
    -0.07628
    -0.00127
     0.07373
    -0.00127
     0.04040
     0.00706
    -0.00127
    -0.10128
    -0.06794
     0.02373
     0.18208
    -0.01794
    -0.00961
     0.12374
     0.02373
    -0.00961
    -0.00127
    -0.05961
    -0.00127
     0.09040
     0.09040
     0.04040
    -0.01794
    -0.02627
     0.03206
     0.05707
     0.25708
     0.07373
    -0.00127
     0.09040
     0.08207
     0.04040
     0.11540
     0.00706
    -0.00127
     0.10707
     0.20708
     0.11540
     0.04040
     0.09874
     0.04873
     0.01540
     0.34042
     0.33209
     0.19874
     0.25708
     0.28208
     0.36542
     0.46543
     0.27375
     0.24041
     0.34876
     0.37376
     0.42376
     0.26542
     0.29042
     0.05707
    -0.06794
     0.19874
     0.29042
    -0.00127
    -0.10961
    -0.08461
    -0.12628
    -0.08461
    -0.23462
    -0.25962
    -0.13461
    -0.17628
    -0.10961
    -0.04294
    -0.08461
    -0.17628
    -0.21795
    -0.22629
     0.04873
    -0.05127
    -0.17628
    -0.12628
    -0.17628
    -0.19295
    -0.21795
    -0.17628
    -0.17628
    -0.15128
    -0.21795
    -0.23462
    -0.16795
    -0.17628
    -0.31796
    -0.30129
    -0.03461
    -0.11795
    -0.25962
    -0.15128
    -0.14295
    -0.09294
    -0.21795
    -0.22629
    -0.22629
    -0.08461
    -0.15128
    -0.25129
    -0.27629
    -0.35130
    -0.07628
    -0.55131
    -0.08461
    -0.10961
    -0.13461
    -0.10961
    -0.17628
    -0.13461
    -0.10961
     0.07373
    -0.00961
     0.10707
     0.19041
     0.39043
     0.49043
     0.34042
     0.26542
     0.07373
     0.16541
     0.34876
     0.39876
     0.29875
     0.21541
     0.07373
    -0.05961
    -0.30963
    -0.14295
     0.16541
     0.29875
     0.21541
     0.06540
     0.10707
     0.24041
     0.13207
    -0.15962
     0.26542
     0.24041
     0.27375
     0.39043
     0.26542
     0.23208
     0.23208
    -0.20129
    -1.97642
    -4.21826
    -2.32645
     0.02373
     0.69045
    -0.31796
    -1.05135
    -1.64306
    -1.60139
    -1.34304
    -1.15136
    -0.60132
    -0.20962
     0.06540
     0.31542
     0.53210
     0.73212
     0.85713
     0.87380
     0.76545
     0.61544
     0.56544
     0.44043
     0.09040
     0.34876
     0.27375
     0.04873
     0.14041
     0.15707
     0.04873
     0.04873
    -0.08461
    -0.00127
     0.05707
     0.03206
    -0.00127
    -0.00127
     0.02373
    -0.00127
    -0.08461
    -0.09294
     0.13207
    -0.06794
    -0.16795
    -0.08461
    -0.16795
    -0.21795
    -0.14295
    -0.20962
    -0.25129
    -0.20129
    -0.14295
    -0.25129
    -0.17628
    -0.31796
    -0.37630
    -0.41797
    -0.08461
    -0.15962
    -0.26796
    -0.13461
    -0.15962
    -0.13461
    -0.10961
    -0.12628
    -0.17628
    -0.12628
    -0.02627
    -0.05961
     0.10707
     0.04873
     0.00706
    -0.19295
     0.14041
     0.19874
     0.04873
     0.04873
     0.08207
    -0.05961
     0.00706
     0.04873
     0.00706
    -0.01794
     0.02373
    -0.09294
    -0.05127
    -0.01794
     0.02373
    -0.28463
    -0.09294
    -0.00127
    -0.14295
    -0.17628
    -0.08461
    -0.05127
     0.02373
    -0.09294
    -0.00127
     0.04873
     0.14874
     0.04873
    -0.01794
     0.16541
     0.19874
     0.04873
     0.10707
     0.32375
     0.16541
     0.06540
     0.18208
     0.29042
     0.33209
     0.14874
     0.28208
     0.42376
     0.44043
     0.46543
     0.50710
     0.49877
     0.51543
     0.49877
     0.48210
     0.89046
     0.77379
     0.61544
     0.72378
     0.70712
     0.70712
     0.66545
     0.52377
     0.49043
     0.40709
     0.48210
     0.32375
     0.25708
     0.16541
     0.07373
    -0.24296
    -0.01794
    -0.11795
    -0.39297
    -0.40964
    -0.56798
    -0.73466
    -0.73466
    -0.76800
    -0.77633
    -1.04302
    -0.88467
    -0.82633
    -1.07635
    -0.94301
    -0.90967
    -1.10136
    -0.96801
    -0.83467
    -0.97635
    -0.81800
    -0.73466
    -0.74299
    -0.68466
    -0.69299
    -0.60132
    -0.41797
    -0.40130
    -0.33463
    -0.44297
    -0.33463
    -0.17628
    -0.20129
    -0.25962
     0.03206
    -0.08461
    -0.05127
    -0.00961
    -0.05127
    -0.00961
    -0.20962
    -0.16795
    -0.03461
     0.23208
     0.22375
    -0.08461
    -0.03461
    -0.01794
     0.19041
     0.28208
     0.80712
     0.97380
     0.74045
     0.64044
     0.59877
     0.65711
     0.94047
     0.69878
     0.74045
     0.90713
     1.00714
     0.69045
     0.45710
     0.19041
     0.05707
    -0.35963
    -0.00127
    -0.14295
    -0.30129
    -0.10128
     0.04873
     0.21541
     0.34876
     0.04873
     0.06540
     0.37376
     0.96547
     1.29883
     1.36550
    -0.27629
    -2.60147
    -2.44312
    -0.86800
    -0.26796
    -0.64299
    -0.20962
    -0.93468
    -1.18469
    -1.65140
    -2.02643
    -1.97642
    -1.72640
    -1.10136
    -0.50964
    -0.30963
    -0.02627
     0.26542
     0.42376
     0.54044
     0.81546
     0.71545
     0.72378
     0.66545
     0.55710
     0.40709
     0.19041
     0.15707
     0.08207
     0.13207
     0.00706
    -0.15962
    -0.15962
    -0.19295
    -0.10128
    -0.33463
    -0.05961
    -0.20962
    -0.25962
    -0.20129
    -0.22629
    -0.11795
    -0.14295
    -0.26796
    -0.19295
    -0.05961
    -0.01794
    -0.05961
    -0.10961
    -0.12628
    -0.05127
    -0.23462
     0.02373
     0.06540
    -0.05127
    -0.05127
     0.01540
     0.02373
     0.07373
    -0.07628
    -0.04294
     0.01540
     0.17374
     0.08207
     0.11540
     0.08207
    -0.01794
     0.01540
     0.11540
     0.34876
     0.15707
     0.07373
     0.19041
     0.22375
     0.18208
     0.11540
     0.09874
     0.16541
     0.19041
     0.18208
     0.16541
     0.08207
     0.10707
     0.02373
     0.01540
     0.20708
     0.14041
    -0.02627
     0.08207
     0.04040
     0.05707
     0.04040
    -0.00127
     0.04040
     0.17374
     0.10707
     0.07373
    -0.00127
     0.04873
     0.03206
    -0.14295
     0.08207
     0.12374
    -0.08461
    -0.01794
     0.04040
     0.06540
     0.12374
    -0.03461
    -0.00961
     0.04873
     0.10707
     0.15707
     0.03206
     0.19041
     0.08207
    -0.06794
     0.21541
     0.29875
     0.07373
     0.01540
     0.12374
     0.14874
     0.15707
    -0.00127
    -0.09294
    -0.04294
     0.13207
     0.19874
     0.06540
    -0.01794
    -0.00127
    -0.05127
    -0.05961
     0.25708
     0.04873
    -0.24296
    -0.15128
    -0.05127
    -0.09294
    -0.10961
    -0.32630
    -0.32630
    -0.31796
    -0.30963
    -0.44297
    -0.46797
    -0.53465
    -0.63465
    -0.82633
    -0.40130
    -0.44297
    -0.65965
    -0.64299
    -0.62632
    -0.65132
    -0.56798
    -0.66799
    -0.65965
    -0.55965
    -0.48464
    -0.48464
    -0.46797
    -0.36797
    -0.52631
    -0.63465
    -0.35130
    -0.24296
    -0.28463
    -0.30963
    -0.31796
    -0.16795
    -0.11795
    -0.19295
    -0.10128
    -0.17628
    -0.10128
    -0.05961
    -0.15128
    -0.04294
    -0.06794
    -0.36797
    -0.45964
    -0.20129
    -0.35963
    -0.60965
    -0.35130
     0.19041
     0.36542
    -0.00127
     0.06540
     0.15707
     0.24041
     0.24875
     0.29042
     0.50710
     0.75712
     0.84879
     0.95714
     1.34050
     1.13215
     0.73212
     0.95714
     0.94047
     0.87380
     0.64878
     0.41543
     0.08207
    -0.94301
    -1.31804
    -0.95968
    -0.13461
    -0.19295
    -0.68466
    -1.14302
    -1.48472
    -1.35971
    -1.27637
    -1.25970
    -1.30137
    -1.05135
    -0.60132
    -0.35130
    -0.35130
    -0.16795
     0.14874
     0.16541
     0.22375
     0.31542
     0.24875
     0.21541
     0.30709
     0.56544
     0.47377
     0.36542
     0.36542
     0.33209
     0.31542
     0.26542
     0.26542
     0.20708
     0.27375
     0.22375
     0.18208
     0.24875
     0.21541
     0.01540
    -0.04294
     0.28208
     0.19874
    -0.02627
     0.06540
     0.14041
     0.10707
     0.04040
     0.04040
     0.15707
     0.14874
     0.21541
     0.18208
     0.18208
     0.15707
     0.09874
     0.04040
     0.41543
     0.20708
    -0.00127
     0.08207
     0.00706
    -0.19295
    -0.20129
    -0.38463
    -0.41797
    -0.43464
    -0.45964
    -0.60132
    -0.69299
    -0.70966
    -0.83467
    -0.96801
    -0.68466
    -0.62632
    -0.82633
    -0.80967
    -0.72633
    -0.68466
    -0.62632
    -0.57632
    -0.49298
    -0.51798
    -0.33463
    -0.28463
    -0.32630
    -0.33463
    -0.29296
    -0.36797
    -0.32630
    -0.04294
    -0.12628
    -0.19295
    -0.18462
    -0.16795
    -0.13461
    -0.06794
    -0.08461
    -0.12628
    -0.15128
    -0.01794
    -0.14295
    -0.07628
    -0.10128
    -0.28463
    -0.39297
    -0.11795
    -0.21795
    -0.32630
    -0.29296
    -0.35963
    -0.43464
    -0.45131
    -0.56798
    -0.57632
    -0.55131
    -0.62632
    -0.55965
    -0.66799
    -0.66799
    -0.63465
    -0.90967
    -0.55965
    -0.61798
    -0.76800
    -0.65132
    -0.69299
    -0.59298
    -0.55965
    -0.60965
    -0.36797
    -0.36797
    -0.16795
    -0.15128
    -0.20962
    -0.00961
     0.11540
    -0.01794
     0.27375
     0.48210
     0.37376
     0.39876
     0.58211
     0.52377
     0.57377
     0.57377
     0.58211
     0.62378
     0.61544
     0.64878
     0.56544
     0.56544
     0.45710
     0.28208
     0.36542
     0.64878
     0.41543
     0.25708
     0.30709
     0.14041
     0.14874
     0.04040
     0.04040
     0.03206
     0.04040
    -0.00961
    -0.08461
    -0.10128
    -0.10961
    -0.25962
    -0.40130
     0.04040
    -0.02627
    -0.18462
    -0.02627
    -0.08461
    -0.03461
     0.03206
     0.02373
     0.15707
     0.20708
     0.29875
     0.24875
     0.27375
     0.34042
     0.29042
     0.15707
     0.37376
     0.37376
     0.19874
     0.14041
     0.44876
     0.34042
     0.31542
     0.46543
     0.61544
     0.81546
     0.89880
     1.04048
     1.17382
     1.73219
     1.84887
     1.42384
     1.29883
     1.59052
     1.64885
     1.99055
     2.26557
     2.28224
     2.41558
     2.27390
     2.58226
     3.19897
     3.89903
     4.10738
     2.55726
    -0.30963
    -1.64306
    -2.15144
    -1.67640
    -0.82633
     0.14041
     1.04048
     0.03206
    -2.00142
    -2.65147
    -3.17651
    -3.33486
    -2.78482
    -2.41812
    -2.07643
    -1.71807
    -1.13469
    -0.75966
    -0.40964
    -0.30963
     0.18208
     0.19041
    -0.12628
    -0.10961
    -0.24296
    -0.36797
    -0.43464
    -0.56798
    -0.50964
    -0.47631
    -0.52631
    -0.60132
    -0.48464
    -0.45131
    -0.40964
    -0.60965
    -0.35130
    -0.18462
    -0.29296
    -0.17628
     0.08207
    -0.11795
    -0.02627
     0.09040
     0.12374
     0.32375
     0.31542
     0.41543
     0.42376
     0.49877
     0.47377
     0.39043
     0.44043
     0.69878
     0.59044
     0.52377
     0.72378
     0.56544
     0.50710
     0.53210
     0.54044
     0.50710
     0.61544
     0.67378
     0.49877
     0.43210
     0.45710
     0.44876
     0.34042
     0.49877
     0.37376
     0.24041
     0.28208
     0.31542
     0.24875
     0.22375
     0.19874
     0.19874
     0.24041
     0.35709
     0.27375
     0.09874
     0.08207
     0.19041
    -0.01794
     0.28208
     0.20708
     0.14041
     0.13207
     0.16541
     0.08207
     0.07373
    -0.03461
    -0.00127
     0.07373
     0.16541
     0.11540
     0.01540
     0.04040
    -0.08461
    -0.11795
    -0.04294
     0.18208
     0.09040
    -0.07628
    -0.02627
     0.04040
     0.05707
    -0.03461
    -0.09294
     0.09874
     0.08207
     0.09874
    -0.00961
     0.14041
     0.16541
     0.07373
    -0.00961
     0.27375
     0.23208
     0.16541
     0.24875
     0.23208
     0.22375
     0.21541
     0.14874
     0.25708
     0.27375
     0.33209
     0.14874
     0.18208
     0.12374
     0.09874
    -0.01794
     0.31542
     0.20708
    -0.00127
     0.12374
     0.08207
     0.12374
     0.02373
    -0.03461
    -0.00127
     0.07373
     0.19874
     0.12374
     0.02373
    -0.01794
     0.01540
    -0.07628
     0.19874
     0.19041
     0.03206
     0.03206
     0.06540
     0.02373
     0.07373
     0.01540
    -0.16795
     0.02373
     0.03206
     0.02373
    -0.00961
    -0.07628
    -0.06794
    -0.21795
    -0.10128
     0.10707
    -0.04294
    -0.15962
    -0.01794
     0.01540
    -0.04294
     0.00706
    -0.10128
    -0.09294
     0.07373
    -0.05127
    -0.10128
     0.00706
    -0.11795
    -0.33463
    -0.29296
    -0.13461
    -0.11795
    -0.43464
    -0.54298
    -0.50131
    -0.28463
    -0.09294
    -0.11795
    -0.05127
     0.03206
     0.53210
     0.53210
     0.49043
     0.44876
     0.34042
     0.34876
     0.60711
     0.58211
     0.39043
     0.45710
     0.69045
     0.92380
     1.12381
     1.13215
     0.86546
     0.95714
     1.23216
     1.25716
     1.14048
    -0.76800
    -2.90149
    -1.94309
     0.29875
     0.79879
    -1.32637
    -1.50139
    -0.69299
    -1.19303
    -1.67640
    -1.89308
    -1.90975
    -1.55972
    -1.56806
    -1.03468
    -0.65965
    -0.30963
    -0.10128
     0.14041
     0.32375
     0.79879
     0.69045
     0.56544
     0.61544
     0.64878
     0.54877
     0.40709
     0.27375
     0.14874
     0.26542
     0.29042
     0.10707
     0.04040
    -0.00961
    -0.09294
    -0.17628
     0.13207
     0.12374
    -0.10961
    -0.02627
    -0.01794
    -0.00127
     0.02373
    -0.07628
    -0.01794
    -0.01794
     0.07373
    -0.01794
    -0.00961
    -0.00961
    -0.07628
    -0.21795
     0.07373
     0.09040
    -0.00127
    -0.01794
    -0.10128
    -0.08461
    -0.07628
    -0.07628
    -0.08461
    -0.09294
    -0.00961
     0.00706
    -0.07628
    -0.00127
    -0.10961
    -0.21795
    -0.13461
     0.10707
    -0.18462
    -0.07628
     0.07373
    -0.04294
    -0.03461
    -0.10128
    -0.15962
     0.09874
     0.02373
     0.03206
    -0.09294
    -0.00127
    -0.03461
    -0.09294
    -0.11795
     0.25708
     0.01540
    -0.08461
    -0.07628
    -0.01794
    -0.06794
    -0.10961
    -0.20962
    -0.10128
    -0.14295
    -0.09294
    -0.14295
    -0.17628
    -0.22629
    -0.28463
    -0.47631
    -0.05961
    -0.15962
    -0.34296
    -0.27629
    -0.28463
    -0.20129
    -0.09294
    -0.18462
    -0.21795
    -0.20962
    -0.08461
     0.04040
     0.02373
    -0.00127
    -0.00961
    -0.15962
     0.11540
     0.23208
     0.12374
    -0.04294
    -0.03461
    -0.05961
    -0.02627
    -0.12628
    -0.08461
    -0.09294
    -0.18462
    -0.10961
    -0.16795
    -0.26796
    -0.36797
    -0.40964
    -0.37630
    -0.10128
    -0.32630
    -0.36797
    -0.16795
    -0.27629
    -0.24296
    -0.30129
    -0.23462
    -0.18462
    -0.11795
    -0.11795
    -0.18462
    -0.08461
    -0.05961
    -0.09294
    -0.22629
     0.04873
    -0.04294
    -0.11795
    -0.04294
     0.01540
    -0.02627
    -0.01794
    -0.05127
    -0.05127
    -0.00127
     0.07373
    -0.04294
     0.04040
    -0.00961
     0.00706
    -0.23462
     0.11540
     0.17374
    -0.08461
     0.04873
     0.02373
    -0.06794
    -0.13461
    -0.25129
    -0.29296
    -0.25129
    -0.28463
    -0.29296
     0.19874
     0.10707
     0.05707
     0.00706
     0.23208
     0.38209
     0.19041
     0.01540
     0.25708
     0.68211
     0.86546
     0.97380
     1.24882
     1.19049
     1.49884
     1.42384
     1.20715
     1.06548
     0.70712
     0.98214
     1.44884
     1.01547
    -0.41797
    -1.30970
    -1.00968
     0.47377
     0.18208
    -0.20962
    -1.43471
    -2.28478
    -1.81808
    -1.42638
    -1.49305
    -1.75974
    -1.43471
    -1.15969
    -1.08469
    -0.76800
    -0.63465
    -0.49298
    -0.26796
    -0.17628
    -0.10128
    -0.05961
     0.01540
     0.14874
     0.09040
     0.29042
     0.09040
     0.09874
     0.08207
     0.03206
    -0.21795
    -0.05127
     0.00706
    -0.23462
    -0.17628
    -0.10961
    -0.10128
    -0.10961
    -0.15128
    -0.11795
    -0.07628
     0.04040
    -0.04294
    -0.04294
     0.01540
    -0.01794
    -0.15128
    -0.04294
     0.18208
    -0.01794
    -0.07628
     0.09040
     0.02373
     0.09040
     0.01540
    -0.02627
     0.04040
     0.13207
     0.18208
     0.08207
     0.19041
     0.14041
     0.14041
     0.11540
     0.41543
     0.36542
     0.19041
     0.29042
     0.35709
     0.24875
     0.34876
     0.35709
     0.42376
     0.39876
     0.48210
     0.37376
     0.38209
     0.52377
     0.44043
     0.18208
     0.59044
     0.50710
     0.36542
     0.44043
     0.49043
     0.45710
     0.40709
     0.48210
     0.56544
     0.53210
     0.61544
     0.50710
     0.44043
     0.62378
     0.60711
     0.43210
     0.58211
     0.67378
     0.50710
     0.50710
     0.51543
     0.44876
     0.34042
     0.27375
     0.15707
     0.24875
     0.23208
     0.15707
    -0.03461
    -0.00127
    -0.14295
    -0.17628
    -0.16795
    -0.01794
    -0.23462
    -0.26796
    -0.17628
    -0.19295
    -0.19295
    -0.25129
    -0.24296
    -0.15128
     0.00706
     0.09874
     0.02373
     0.00706
    -0.00127
    -0.12628
    -0.31796
     0.12374
     0.04040
    -0.15128
    -0.05127
    -0.07628
    -0.02627
    -0.09294
    -0.12628
    -0.13461
    -0.05961
    -0.06794
    -0.08461
    -0.21795
    -0.01794
     0.00706
    -0.18462
     0.24041
     0.24041
     0.18208
     0.13207
     0.34876
     0.27375
     0.35709
     0.33209
     0.44876
     0.47377
     0.55710
     0.42376
     0.33209
     0.49043
     0.39876
     0.39043
     0.44876
     0.51543
     0.37376
     0.24875
     0.47377
     0.32375
     0.45710
     0.30709
     0.34876
     0.42376
     0.50710
     0.36542
     0.29875
     0.67378
     0.67378
     0.71545
     0.60711
     0.85713
     0.88213
     0.88213
     1.14882
     1.05714
     1.14048
     1.28216
     1.09881
     1.21549
     1.17382
     1.44051
     1.60718
     1.85720
     1.97388
     2.10722
     1.81553
     1.96555
     2.54059
     3.17397
     3.28231
     1.75720
    -0.25962
    -0.69299
     0.02373
     0.00706
    -1.45138
    -0.98468
     0.08207
    -0.30963
    -1.31804
    -1.95975
    -2.65981
    -2.40979
    -2.39312
    -2.45146
    -1.94309
    -1.25970
    -1.08469
    -0.75133
    -0.55965
    -0.12628
    -0.11795
    -0.09294
    -0.16795
    -0.20962
    -0.26796
    -0.39297
    -0.59298
    -0.64299
    -0.48464
    -0.67632
    -0.84300
    -0.73466
    -0.75966
    -0.67632
    -0.70966
    -0.68466
    -0.65132
    -0.53465
    -0.39297
    -0.51798
    -0.44297
    -0.34296
    -0.28463
    -0.45131
     0.02373
    -0.05127
    -0.22629
     0.02373
     0.04873
     0.04873
    -0.00127
    -0.02627
     0.07373
     0.17374
     0.24041
     0.09040
     0.17374
     0.10707
     0.14041
     0.06540
     0.27375
     0.23208
     0.14041
     0.14041
     0.27375
     0.29042
     0.21541
     0.11540
     0.15707
     0.24875
     0.34042
     0.30709
     0.22375
     0.29042
     0.27375
     0.15707
     0.29875
     0.44876
     0.20708
     0.12374
     0.29042
     0.32375
     0.22375
     0.21541
     0.13207
     0.17374
     0.18208
     0.30709
     0.11540
     0.19874
     0.00706
    -0.04294
     0.00706
     0.25708
     0.09874
    -0.09294
    -0.05961
    -0.03461
    -0.03461
    -0.05961
    -0.15128
    -0.13461
    -0.10128
    -0.03461
    -0.11795
    -0.10128
    -0.11795
    -0.20129
    -0.31796
     0.05707
     0.00706
    -0.20962
    -0.10961
    -0.08461
    -0.10961
    -0.05127
    -0.14295
    -0.08461
    -0.04294
     0.04040
    -0.09294
    -0.00961
    -0.03461
    -0.07628
    -0.25129
    -0.00127
     0.06540
    -0.10961
    -0.04294
    -0.09294
    -0.01794
    -0.07628
    -0.16795
    -0.22629
    -0.12628
     0.01540
    -0.20962
    -0.17628
    -0.19295
    -0.27629
    -0.40964
    -0.28463
    -0.15962
    -0.25962
    -0.31796
    -0.33463
    -0.31796
    -0.35130
    -0.30129
    -0.42630
    -0.38463
    -0.34296
    -0.14295
    -0.22629
    -0.21795
    -0.25129
    -0.30129
    -0.29296
     0.02373
    -0.24296
    -0.49298
    -0.44297
    -0.44297
    -0.33463
    -0.36797
    -0.44297
    -0.53465
    -0.47631
    -0.49298
    -0.50131
    -0.57632
    -0.55131
    -0.56798
    -0.61798
    -0.25129
    -0.21795
    -0.24296
    -0.10961
    -0.05961
     0.12374
     0.18208
     0.09040
     0.04873
     0.15707
     0.29875
     0.38209
     0.49043
     0.47377
     0.31542
     0.09040
     0.23208
     0.45710
     0.03206
     0.16541
     0.23208
    -0.05127
    -0.07628
    -0.14295
    -0.08461
     0.14041
     0.53210
     0.58211
     0.76545
     1.05714
     0.92380
     1.32383
     1.88221
     2.14889
     0.41543
    -2.02643
    -2.00976
    -0.07628
     0.78212
    -0.57632
    -0.74299
    -0.03461
    -0.67632
    -1.30970
    -1.74307
    -1.84308
    -1.58473
    -1.50972
    -1.43471
    -0.46797
    -0.05961
     0.11540
     0.34042
     0.55710
     0.74045
     0.90713
     0.81546
     0.82379
     0.74045
     0.80712
     0.69045
     0.56544
     0.51543
     0.29875
     0.21541
     0.44043
     0.40709
     0.20708
     0.13207
     0.23208
     0.21541
     0.19041
     0.18208
     0.12374
     0.17374
     0.19874
     0.23208
     0.12374
     0.29042
     0.19874
     0.00706
     0.10707
     0.31542
     0.14874
     0.11540
     0.23208
     0.04040
     0.13207
     0.13207
     0.05707
     0.17374
     0.17374
     0.05707
     0.08207
     0.13207
     0.06540
    -0.03461
    -0.09294
     0.18208
     0.08207
    -0.01794
     0.00706
     0.02373
    -0.05127
    -0.03461
    -0.05961
    -0.08461
     0.00706
     0.01540
    -0.03461
     0.01540
    -0.05127
     0.04873
    -0.18462
     0.04873
     0.09040
    -0.07628
    -0.02627
     0.01540
     0.04040
     0.03206
    -0.03461
    -0.00127
    -0.00961
     0.01540
     0.04873
     0.04040
     0.03206
    -0.04294
    -0.20962
     0.05707
     0.16541
    -0.01794
    -0.05127
     0.00706
    -0.00127
     0.03206
    -0.03461
     0.03206
     0.03206
     0.04873
     0.14041
     0.04040
     0.09874
     0.09874
     0.04873
     0.01540
     0.31542
     0.14874
     0.07373
     0.18208
     0.10707
     0.16541
     0.10707
     0.09040
     0.12374
     0.21541
     0.19041
     0.09040
     0.16541
     0.18208
     0.12374
    -0.07628
     0.28208
     0.19874
     0.08207
     0.14041
     0.04040
     0.02373
     0.04873
    -0.03461
     0.00706
     0.01540
     0.00706
    -0.07628
    -0.06794
    -0.10128
    -0.13461
    -0.27629
    -0.08461
    -0.15128
    -0.21795
    -0.17628
    -0.21795
    -0.23462
    -0.25129
    -0.31796
    -0.30963
    -0.16795
    -0.23462
    -0.23462
    -0.43464
    -0.30963
    -0.22629
    -0.51798
    -0.36797
    -0.19295
    -0.34296
    -0.35963
    -0.24296
    -0.30129
    -0.37630
    -0.36797
    -0.37630
    -0.25129
    -0.19295
    -0.18462
    -0.30963
    -0.34296
    -0.34296
    -0.44297
    -0.45964
    -0.22629
    -0.37630
    -0.27629
    -0.26796
    -0.49298
    -0.54298
    -0.85967
    -1.02635
    -1.04302
    -0.95134
    -1.08469
    -1.33471
    -1.11802
    -0.10128
    -0.41797
    -0.77633
    -0.42630
    -0.46797
    -0.67632
    -0.58465
    -0.22629
     0.33209
     0.83213
     0.97380
     1.13215
     1.19049
     0.97380
     1.10715
     1.42384
     1.24049
     0.96547
     0.67378
     1.08214
     0.52377
    -0.95134
    -1.92642
    -1.50972
    -0.25962
    -0.36797
    -0.86800
    -1.96809
    -2.67648
    -2.08476
    -2.01809
    -2.13477
    -1.95975
    -1.69307
    -1.43471
    -1.30970
    -1.04302
    -0.79300
    -0.45964
    -0.24296
    -0.20962
    -0.10961
    -0.20129
    -0.10128
    -0.05127
    -0.02627
     0.02373
    -0.18462
    -0.22629
    -0.24296
    -0.35963
    -0.53465
    -0.28463
    -0.47631
    -0.70132
    -0.55131
    -0.60132
    -0.56798
    -0.66799
    -0.78466
    -0.68466
    -0.60965
    -0.57632
    -0.66799
    -0.68466
    -0.67632
    -0.69299
    -0.84300
    -0.52631
    -0.43464
    -0.65965
    -0.57632
    -0.40964
    -0.45964
    -0.36797
    -0.40130
    -0.38463
    -0.32630
    -0.20129
    -0.24296
    -0.21795
    -0.12628
    -0.25962
    -0.38463
    -0.08461
    -0.02627
    -0.25129
    -0.24296
    -0.04294
    -0.10128
    -0.10128
    -0.21795
    -0.19295
    -0.06794
    -0.12628
     0.00706
    -0.11795
    -0.06794
    -0.01794
    -0.06794
    -0.02627
     0.24875
     0.11540
     0.05707
     0.29875
     0.33209
     0.35709
     0.32375
     0.35709
     0.50710
     0.69045
     0.79046
     0.66545
     0.79879
     0.75712
     0.85713
     0.82379
     1.14048
     1.14048
     0.98214
     1.07381
     1.15715
     1.19882
     1.14048
     1.11548
     1.17382
     1.32383
     1.34883
     1.13215
     1.18215
     1.19049
     1.04048
     0.94880
     1.10715
     1.03214
     0.75712
     0.66545
     0.61544
     0.60711
     0.43210
     0.22375
     0.17374
     0.08207
     0.03206
    -0.12628
    -0.28463
    -0.46797
    -0.52631
    -0.68466
    -0.65965
    -0.47631
    -0.92634
    -0.99301
    -0.90134
    -0.93468
    -0.90967
    -0.85134
    -0.90134
    -0.90967
    -0.81800
    -0.80133
    -0.85134
    -0.76800
    -0.78466
    -0.75133
    -0.72633
    -0.37630
    -0.37630
    -0.52631
    -0.40964
    -0.33463
    -0.28463
    -0.21795
    -0.25962
    -0.12628
    -0.10128
     0.06540
    -0.04294
    -0.02627
     0.04873
     0.01540
    -0.04294
     0.24041
     0.19874
     0.11540
     0.03206
     0.07373
     0.10707
     0.04873
    -0.01794
     0.00706
    -0.01794
     0.04040
    -0.03461
    -0.12628
    -0.01794
    -0.18462
    -0.20962
     0.00706
     0.08207
    -0.22629
    -0.25129
     0.09874
     0.33209
     0.36542
     0.09874
     0.06540
     0.24875
     0.49877
     0.50710
     0.33209
     0.36542
     0.68211
     0.44876
     0.40709
     0.60711
     0.59877
     0.69878
     1.11548
     1.29883
     1.39050
     1.22382
     1.06548
     1.59052
     2.27390
     2.80728
     2.03222
     0.33209
    -1.23470
    -0.48464
     0.72378
     0.35709
    -0.83467
    -0.49298
    -0.01794
    -0.43464
    -1.20136
    -1.35137
    -1.55139
    -1.39304
    -1.25970
    -0.97635
    -0.41797
     0.09040
     0.44876
     0.47377
     0.53210
     0.94047
     1.10715
     0.98214
     0.94880
     0.82379
     0.77379
     0.58211
     0.27375
     0.18208
     0.06540
     0.06540
    -0.10128
    -0.21795
    -0.45131
    -0.42630
    -0.56798
    -0.29296
    -0.21795
    -0.44297
    -0.44297
    -0.34296
    -0.29296
    -0.20129
    -0.36797
    -0.26796
    -0.17628
     0.12374
     0.15707
     0.22375
     0.24875
     0.24041
     0.22375
     0.28208
     0.49877
     0.43210
     0.31542
     0.46543
     0.48210
     0.58211
     0.54877
     0.49877
     0.42376
     0.49043
     0.54877
     0.50710
     0.44876
     0.35709
     0.32375
     0.27375
     0.57377
     0.43210
     0.30709
     0.37376
     0.24875
     0.44876
     0.43210
     0.31542
     0.27375
     0.30709
     0.35709
     0.37376
     0.35709
     0.29042
     0.26542
     0.00706
     0.35709
     0.36542
     0.22375
     0.20708
     0.24041
     0.15707
     0.24041
     0.24041
     0.20708
     0.24875
     0.30709
     0.33209
     0.20708
     0.39876
     0.34042
     0.27375
     0.32375
     0.54044
     0.42376
     0.46543
     0.46543
     0.44043
     0.51543
     0.46543
     0.47377
     0.45710
     0.54877
     0.59044
     0.50710
     0.61544
     0.58211
     0.59044
     0.44043
     0.74879
     0.62378
     0.59877
     0.65711
     0.55710
     0.59044
     0.57377
     0.59877
     0.58211
     0.64878
     0.74045
     0.67378
     0.50710
     0.61544
     0.58211
     0.39043
     0.72378
     0.71545
     0.59044
     0.60711
     0.59877
     0.55710
     0.59877
     0.50710
     0.60711
     0.58211
     0.55710
     0.50710
     0.53210
     0.44876
     0.51543
     0.34876
     0.42376
     0.54044
     0.41543
     0.33209
     0.34042
     0.28208
     0.25708
     0.27375
     0.26542
     0.26542
     0.22375
     0.27375
     0.19874
     0.25708
     0.21541
    -0.00961
    -0.01794
     0.25708
     0.13207
     0.04873
     0.10707
    -0.10961
    -0.01794
    -0.10128
    -0.31796
    -0.39297
    -0.36797
     0.41543
     0.24875
     0.30709
     0.38209
     0.25708
    -0.13461
     0.19874
     0.60711
     0.62378
     0.80712
     1.14048
     1.36550
     1.68219
     1.42384
     1.32383
     1.22382
     1.31550
     0.91547
     0.98214
     0.97380
     0.62378
     0.19874
    -0.19295
    -0.94301
    -1.17636
    -0.58465
    -0.32630
    -0.80133
    -0.99301
    -1.65140
    -1.72640
    -1.44305
    -1.24303
    -1.28470
    -1.50139
    -0.89301
    -0.48464
    -0.54298
    -0.40964
    -0.13461
    -0.05127
    -0.06794
    -0.10961
    -0.18462
    -0.15962
    -0.23462
    -0.23462
    -0.16795
    -0.20962
    -0.23462
    -0.35130
    -0.38463
    -0.39297
    -0.51798
    -0.56798
    -0.44297
    -0.51798
    -0.57632
    -0.48464
    -0.50131
    -0.53465
    -0.47631
    -0.54298
    -0.38463
    -0.42630
    -0.39297
    -0.51798
    -0.47631
    -0.48464
    -0.48464
    -0.62632
    -0.36797
    -0.48464
    -0.70132
    -0.57632
    -0.59298
    -0.67632
    -0.75966
    -0.75133
    -0.69299
    -0.66799
    -0.54298
    -0.65132
    -0.63465
    -0.56798
    -0.54298
    -0.63465
    -0.50964
    -0.40964
    -0.36797
    -0.34296
    -0.20962
    -0.18462
    -0.18462
    -0.19295
    -0.05961
    -0.04294
     0.01540
     0.09874
     0.01540
     0.09040
     0.17374
     0.01540
     0.13207
     0.28208
     0.24041
     0.15707
     0.26542
     0.21541
     0.23208
     0.15707
     0.09040
     0.19041
     0.21541
     0.24041
     0.06540
     0.13207
     0.08207
     0.04040
    -0.09294
     0.17374
     0.09874
    -0.14295
     0.04873
     0.02373
    -0.00127
    -0.11795
    -0.10128
    -0.06794
     0.09874
    -0.04294
    -0.05127
     0.01540
    -0.05127
     0.03206
    -0.10128
     0.06540
     0.09040
    -0.00127
     0.08207
     0.04040
     0.06540
     0.04873
    -0.03461
     0.03206
     0.10707
     0.20708
     0.08207
     0.04873
     0.08207
     0.17374
     0.00706
     0.14874
     0.24041
     0.15707
     0.14041
     0.18208
     0.27375
     0.17374
     0.18208
     0.27375
     0.49877
     0.32375
     0.35709
     0.20708
     0.24041
     0.28208
     0.30709
     0.26542
     0.45710
     0.33209
     0.25708
     0.28208
     0.25708
     0.28208
     0.21541
     0.19874
     0.24041
     0.43210
     0.29042
     0.16541
     0.21541
     0.23208
     0.16541
     0.05707
     0.41543
     0.31542
     0.15707
     0.14874
     0.14874
     0.15707
     0.14041
    -0.07628
    -0.05961
     0.00706
     0.04873
    -0.05127
    -0.19295
    -0.15128
    -0.14295
    -0.31796
    -0.13461
    -0.06794
    -0.50964
    -0.58465
    -0.50131
    -0.55965
    -0.80133
    -1.02635
    -0.83467
    -0.36797
    -0.40130
    -0.20962
    -0.10128
     0.01540
     0.04873
    -0.19295
     0.01540
     0.38209
     0.29042
     0.32375
     0.49043
     0.86546
     1.69886
     1.63219
     1.34050
     1.45717
     1.35717
     1.29049
     1.21549
     1.55718
     1.99888
     2.00722
     0.53210
    -1.29304
    -1.18469
     0.29042
     0.77379
    -1.10136
    -1.87641
    -0.74299
    -0.61798
    -0.90134
    -0.98468
    -1.10969
    -1.00135
    -0.75133
    -0.54298
    -0.10961
     0.43210
     0.99881
     1.27383
     1.45717
     1.71553
     1.99055
     1.98221
     2.02388
     1.86554
     1.78220
     1.77386
     1.66552
     1.51551
     1.22382
     1.10715
     0.97380
     0.63211
     0.79046
     0.80712
     0.47377
     0.34042
     0.30709
     0.14874
    -0.03461
    -0.19295
    -0.35963
    -0.27629
    -0.30963
    -0.40130
    -0.53465
    -0.73466
    -0.75966
    -1.03468
    -1.07635
    -0.80133
    -0.90967
    -1.10136
    -1.00135
    -1.12636
    -1.03468
    -1.01802
    -1.04302
    -0.91801
    -0.85967
    -0.79300
    -0.77633
    -0.65965
    -0.71799
    -0.59298
    -0.56798
    -0.20129
    -0.30129
    -0.35963
    -0.25129
    -0.13461
    -0.08461
    -0.06794
    -0.08461
    -0.04294
     0.03206
     0.21541
     0.15707
     0.14041
     0.16541
     0.19041
     0.05707
     0.34042
     0.34876
     0.19041
     0.18208
     0.31542
     0.27375
     0.24875
     0.23208
     0.15707
     0.24041
     0.29875
     0.28208
     0.18208
     0.19041
     0.14041
     0.04040
     0.11540
     0.31542
     0.05707
    -0.03461
     0.12374
     0.04873
     0.08207
    -0.04294
    -0.12628
    -0.00961
     0.02373
    -0.00127
    -0.07628
     0.05707
    -0.05127
    -0.07628
    -0.10961
     0.24041
     0.06540
    -0.05127
     0.10707
     0.09040
     0.17374
     0.12374
     0.10707
     0.13207
     0.08207
     0.21541
     0.09874
     0.19874
     0.14874
     0.09040
    -0.07628
     0.14874
     0.19041
    -0.05961
     0.01540
    -0.00961
     0.04873
    -0.02627
    -0.09294
    -0.11795
    -0.16795
    -0.07628
    -0.08461
    -0.15128
    -0.13461
    -0.16795
    -0.36797
    -0.10961
     0.01540
    -0.22629
    -0.20962
    -0.20129
    -0.15962
    -0.17628
    -0.19295
    -0.18462
    -0.20129
    -0.07628
    -0.15962
    -0.15128
    -0.20962
    -0.15128
    -0.29296
    -0.24296
    -0.02627
    -0.19295
    -0.27629
    -0.06794
    -0.25962
    -0.09294
    -0.10961
    -0.13461
    -0.10128
    -0.04294
     0.08207
    -0.09294
    -0.00127
    -0.10961
    -0.07628
    -0.25129
     0.02373
    -0.10961
    -0.38463
     0.04040
     0.25708
     0.02373
     0.04873
     0.03206
     0.17374
     0.05707
     0.07373
     0.07373
     0.09874
     0.40709
     0.38209
     0.24875
     1.15715
     1.40717
     0.87380
     1.04048
     1.24049
     1.24882
     1.03214
     0.96547
     1.15715
     1.44884
     1.25716
    -0.35963
    -2.25978
    -1.94309
    -0.02627
     0.30709
    -0.82633
    -2.16810
    -1.65140
    -1.79307
    -1.98476
    -2.14310
    -1.97642
    -1.63473
    -1.44305
    -1.24303
    -0.74299
    -0.31796
    -0.00127
     0.16541
     0.10707
     0.18208
     0.18208
     0.44043
     0.39876
     0.19874
     0.24875
     0.14041
     0.08207
    -0.15962
    -0.22629
    -0.35130
    -0.33463
    -0.25962
    -0.35963
    -0.34296
    -0.25962
    -0.29296
    -0.35963
     0.06540
    -0.01794
    -0.24296
    -0.01794
    -0.11795
    -0.10961
    -0.00127
    -0.08461
     0.00706
    -0.03461
    -0.02627
    -0.11795
    -0.16795
    -0.16795
    -0.30963
    -0.46797
    -0.25962
    -0.24296
    -0.40130
    -0.31796
    -0.28463
    -0.25962
    -0.19295
    -0.25962
    -0.15128
    -0.00127
    -0.02627
    -0.04294
     0.03206
    -0.02627
     0.09040
    -0.05961
    -0.00127
     0.19874
     0.09040
     0.01540
    -0.02627
     0.02373
    -0.07628
    -0.08461
    -0.08461
    -0.09294
    -0.00127
    -0.06794
    -0.05127
    -0.11795
    -0.05961
    -0.06794
    -0.11795
     0.17374
     0.14874
     0.02373
     0.20708
     0.14041
     0.29042
     0.27375
     0.20708
     0.35709
     0.47377
     0.40709
     0.40709
     0.48210
     0.45710
     0.48210
     0.26542
     0.45710
     0.52377
     0.40709
     0.50710
     0.47377
     0.42376
     0.41543
     0.36542
     0.42376
     0.43210
     0.48210
     0.39876
     0.37376
     0.39876
     0.44043
     0.19874
     0.32375
     0.41543
     0.30709
     0.20708
     0.19041
     0.20708
     0.18208
     0.14874
     0.10707
     0.11540
     0.17374
     0.10707
     0.04040
    -0.00961
     0.03206
    -0.09294
    -0.15962
     0.12374
     0.00706
    -0.10128
    -0.04294
    -0.04294
    -0.07628
    -0.10961
    -0.12628
    -0.08461
    -0.06794
    -0.03461
    -0.19295
    -0.10961
    -0.14295
    -0.09294
    -0.32630
     0.02373
    -0.03461
    -0.17628
    -0.08461
    -0.18462
    -0.09294
    -0.02627
    -0.13461
    -0.16795
    -0.02627
     0.01540
    -0.10128
    -0.01794
    -0.05127
    -0.11795
    -0.17628
     0.05707
     0.20708
     0.41543
     1.16548
     1.24882
     1.08214
     0.49877
     0.22375
     0.74879
     1.42384
     1.70719
     1.22382
     1.35717
     1.45717
     0.99047
     0.83213
     0.83213
     0.61544
     0.17374
    -0.19295
    -0.48464
    -0.40130
    -0.58465
    -0.70966
    -1.08469
    -1.43471
    -1.48472
    -1.36804
    -1.35971
    -1.24303
    -1.31804
    -1.28470
    -1.28470
    -0.83467
    -0.97635
    -0.68466
    -0.38463
    -0.35963
    -0.18462
     0.04040
     0.03206
     0.16541
     0.34876
     0.41543
     0.32375
     0.26542
     0.38209
     0.35709
     0.27375
     0.46543
     0.42376
     0.28208
     0.36542
     0.28208
     0.36542
     0.18208
     0.15707
     0.20708
     0.30709
     0.27375
     0.14041
     0.17374
     0.22375
     0.16541
     0.04040
     0.21541
     0.28208
     0.11540
     0.12374
     0.19041
     0.15707
     0.17374
     0.05707
     0.03206
     0.06540
     0.12374
     0.01540
    -0.05127
    -0.07628
    -0.11795
    -0.26796
    -0.21795
    -0.06794
    -0.15128
    -0.25962
    -0.10128
    -0.23462
    -0.21795
    -0.35963
    -0.29296
    -0.35130
    -0.15962
    -0.19295
    -0.38463
    -0.34296
    -0.33463
    -0.39297
    -0.47631
    -0.17628
    -0.30963
    -0.46797
    -0.42630
    -0.44297
    -0.27629
    -0.40964
    -0.49298
    -0.33463
    -0.25129
    -0.19295
    -0.22629
    -0.31796
    -0.20129
    -0.13461
    -0.36797
    -0.00127
    -0.10961
    -0.17628
    -0.05961
    -0.13461
    -0.13461
    -0.11795
    -0.11795
    -0.23462
    -0.11795
     0.00706
    -0.01794
    -0.13461
    -0.02627
    -0.00127
    -0.14295
     0.06540
     0.24875
     0.09040
     0.05707
     0.20708
     0.21541
     0.28208
     0.21541
     0.24041
     0.34042
     0.34876
     0.43210
     0.29042
     0.38209
     0.29042
     0.26542
     0.28208
     0.50710
     0.26542
     0.22375
     0.29875
     0.28208
     0.24875
     0.20708
     0.08207
     0.15707
     0.18208
     0.22375
     0.16541
     0.07373
     0.01540
     0.07373
    -0.10128
     0.21541
     0.11540
     0.00706
     0.01540
     0.05707
     0.07373
     0.13207
     0.01540
    -0.06794
     0.13207
     0.24041
     0.06540
     0.07373
     0.15707
     0.13207
     0.04873
     0.24041
     0.29875
     0.09874
     0.09040
     0.20708
     0.18208
     0.24875
     0.14041
     0.17374
     0.09874
     0.17374
     0.13207
     0.05707
     0.04873
     0.00706
    -0.23462
    -0.20129
     0.02373
    -0.14295
    -0.37630
    -0.29296
    -0.37630
    -0.29296
    -0.39297
    -0.60965
    -0.60965
    -0.52631
    -0.07628
    -0.10961
    -0.32630
    -0.19295
    -0.10961
    -0.09294
     0.29042
     0.26542
     0.31542
     0.50710
     0.54044
     0.35709
     0.54877
     1.11548
     1.41550
     1.45717
     1.79053
     1.89887
     1.57385
     1.25716
     1.56552
     1.88221
     2.19056
     0.89880
    -1.49305
    -1.63473
     0.06540
     0.93213
    -0.70132
    -1.95142
    -1.01802
    -1.15969
    -1.54306
    -1.86808
    -1.98476
    -1.78474
    -1.73474
    -1.83474
    -1.05135
    -0.31796
    -0.32630
    -0.23462
     0.02373
     0.19041
     0.16541
     0.19041
     0.22375
     0.16541
     0.09040
     0.09040
    -0.10961
    -0.18462
    -0.24296
    -0.45131
    -0.40130
    -0.23462
    -0.30963
    -0.36797
    -0.36797
    -0.34296
    -0.30129
    -0.25962
    -0.35963
    -0.28463
    -0.23462
    -0.20129
    -0.12628
    -0.08461
    -0.17628
    -0.09294
    -0.20129
     0.33209
     0.17374
     0.00706
     0.23208
     0.13207
     0.26542
     0.34876
     0.27375
     0.29042
     0.36542
     0.42376
     0.31542
     0.30709
     0.26542
     0.21541
    -0.03461
     0.24875
     0.26542
     0.14874
     0.04040
    -0.00127
     0.04873
     0.02373
     0.10707
     0.04040
     0.17374
     0.25708
     0.26542
     0.26542
     0.27375
     0.31542
     0.24041
     0.39876
     0.64878
     0.49877
     0.50710
     0.62378
     0.57377
     0.71545
     0.61544
     0.48210
     0.69045
     0.71545
     0.74045
     0.71545
     0.89880
     0.73212
     0.58211
     0.59877
     0.81546
     0.67378
     0.56544
     0.48210
     0.37376
     0.39043
     0.30709
     0.12374
     0.10707
    -0.00127
    -0.02627
    -0.09294
    -0.19295
    -0.36797
    -0.50131
    -0.73466
    -0.36797
    -0.50131
    -0.66799
    -0.68466
    -0.71799
    -0.65965
    -0.77633
    -0.80967
    -0.80133
    -0.66799
    -0.52631
    -0.68466
    -0.63465
    -0.55131
    -0.63465
    -0.65132
    -0.47631
    -0.28463
    -0.39297
    -0.47631
    -0.35130
    -0.36797
    -0.25129
    -0.25129
    -0.23462
    -0.18462
    -0.14295
    -0.08461
    -0.12628
    -0.00127
    -0.00961
    -0.21795
    -0.03461
     0.19041
     0.05707
     0.00706
     0.14041
     0.05707
     0.07373
     0.04873
     0.01540
     0.10707
     0.11540
     0.01540
     0.04040
     0.10707
     0.02373
    -0.04294
    -0.13461
     0.19041
     0.08207
    -0.05127
    -0.10128
    -0.15962
    -0.85134
    -1.30137
    -0.47631
    -0.15962
    -0.23462
    -0.42630
    -0.75133
    -0.77633
    -0.71799
    -0.67632
    -0.80133
    -0.46797
    -0.45131
    -0.51798
    -0.35963
    -0.34296
    -0.23462
    -0.11795
    -0.08461
    -0.06794
    -0.00961
     0.14874
     0.01540
     0.08207
     0.12374
     0.18208
    -0.07628
     0.13207
     0.36542
     0.22375
     0.12374
     0.32375
     0.16541
     0.27375
     0.22375
     0.09040
     0.17374
     0.06540
    -0.00127
    -0.10961
    -0.10128
    -0.20962
    -0.19295
    -0.09294
    -0.15128
    -0.36797
    -0.44297
    -0.24296
    -0.40130
    -0.50964
    -0.50131
    -0.49298
    -0.25962
    -0.22629
    -0.20962
    -0.20129
     0.09040
     0.22375
     0.44876
     0.62378
     0.99047
     1.49884
     1.94888
     2.14056
     0.87380
    -2.24311
    -2.67648
    -1.00135
     0.07373
    -0.46797
    -0.04294
    -0.01794
    -0.76800
    -1.51805
    -2.28478
    -2.29311
    -1.87641
    -1.79307
    -1.34304
    -0.65965
    -0.37630
    -0.25962
     0.03206
     0.29042
     0.30709
     0.45710
     0.62378
     0.51543
     0.34876
     0.34042
     0.19041
    -0.00127
     0.01540
     0.14041
    -0.05127
    -0.06794
    -0.03461
    -0.10961
     0.01540
    -0.14295
    -0.00127
     0.10707
     0.26542
     0.26542
     0.18208
     0.15707
     0.19041
     0.15707
     0.10707
     0.47377
     0.31542
     0.29875
     0.30709
     0.24875
     0.23208
     0.18208
     0.00706
     0.04873
     0.17374
     0.18208
     0.04873
    -0.00961
    -0.05127
     0.02373
    -0.15128
     0.20708
     0.19874
    -0.03461
     0.09040
     0.11540
     0.04873
     0.14874
     0.19041
     0.21541
     0.24875
     0.46543
     0.33209
     0.35709
     0.44876
     0.33209
     0.23208
     0.46543
     0.48210
     0.30709
     0.34042
     0.36542
     0.31542
     0.29875
     0.16541
     0.24041
     0.21541
     0.24041
     0.26542
     0.09874
     0.11540
     0.09040
    -0.03461
     0.12374
     0.35709
     0.15707
     0.01540
     0.21541
     0.09874
     0.20708
     0.02373
     0.06540
     0.24041
     0.33209
     0.27375
     0.17374
     0.16541
     0.22375
     0.15707
     0.04040
     0.31542
     0.27375
     0.09040
     0.19874
     0.14874
     0.27375
     0.23208
     0.10707
     0.19874
     0.27375
     0.34876
     0.19041
     0.20708
     0.15707
     0.13207
    -0.00127
     0.29042
     0.30709
     0.09040
     0.09040
     0.17374
     0.12374
     0.19041
    -0.03461
     0.03206
     0.12374
     0.18208
     0.14041
     0.03206
     0.08207
     0.07373
    -0.01794
     0.19041
     0.19874
     0.14041
     0.05707
     0.14041
     0.16541
     0.17374
     0.11540
    -0.02627
     0.14874
     0.17374
     0.24875
     0.11540
     0.12374
     0.03206
     0.04873
    -0.03461
     0.28208
     0.05707
    -0.14295
     0.07373
    -0.01794
     0.04040
    -0.02627
    -0.14295
    -0.22629
    -0.03461
    -0.04294
    -0.25129
    -0.20962
    -0.20962
    -0.25129
    -0.43464
    -0.15962
    -0.24296
    -0.48464
    -0.44297
    -0.33463
    -0.43464
    -0.43464
    -0.64299
    -0.51798
    -0.57632
    -0.23462
     0.69045
     1.49051
     1.54051
     1.51551
     0.41543
     0.29875
     0.77379
     1.16548
     1.78220
     1.57385
     1.27383
     1.44051
     0.98214
     0.70712
     0.45710
    -0.00961
    -0.30129
    -0.76800
    -0.95968
    -1.24303
    -1.22636
    -1.26803
    -1.28470
    -1.60973
    -1.71807
    -1.51805
    -1.38471
    -1.41805
    -1.35137
    -1.18469
    -0.98468
    -0.80967
    -0.69299
    -0.60965
    -0.57632
    -0.35963
    -0.14295
    -0.26796
     0.07373
     0.11540
     0.09874
     0.18208
     0.17374
     0.24041
     0.20708
     0.19041
     0.24875
     0.39043
     0.44043
     0.28208
     0.37376
     0.27375
     0.20708
     0.10707
     0.25708
     0.24875
     0.09040
     0.07373
    -0.00127
    -0.02627
    -0.08461
    -0.25962
    -0.27629
    -0.19295
    -0.22629
    -0.30129
    -0.34296
    -0.33463
    -0.44297
    -0.50964
    -0.40964
    -0.15128
    -0.35963
    -0.42630
    -0.25962
    -0.23462
    -0.15128
    -0.18462
    -0.15962
    -0.09294
    -0.06794
     0.11540
    -0.06794
     0.02373
     0.04873
    -0.08461
    -0.01794
     0.25708
     0.14874
    -0.10961
    -0.02627
     0.00706
     0.05707
    -0.02627
    -0.14295
    -0.09294
    -0.04294
     0.00706
    -0.05961
     0.00706
    -0.12628
    -0.17628
    -0.35130
     0.14874
    -0.01794
    -0.15962
    -0.04294
     0.02373
     0.05707
     0.18208
     0.05707
     0.02373
     0.19874
     0.26542
     0.30709
     0.32375
     0.52377
     0.38209
     0.30709
     0.57377
     0.77379
     0.69878
     0.73212
     0.73212
     0.81546
     0.86546
     0.79046
     0.86546
     0.81546
     0.87380
     0.89046
     0.92380
     0.84046
     0.83213
     0.64044
     0.75712
     0.90713
     0.66545
     0.58211
     0.54044
     0.54877
     0.55710
     0.58211
     0.21541
     0.17374
     0.16541
     0.17374
    -0.03461
    -0.10961
    -0.20129
    -0.36797
    -0.59298
    -0.35130
    -0.52631
    -0.76800
    -0.77633
    -0.90134
    -0.84300
    -1.00135
    -1.08469
    -1.10136
    -1.07635
    -0.94301
    -1.06802
    -1.02635
    -1.05969
    -1.05969
    -1.22636
    -0.80967
    -0.78466
    -1.03468
    -0.90967
    -0.85967
    -0.75133
    -0.72633
    -0.65965
    -0.68466
    -0.60132
    -0.48464
    -0.54298
    -0.45964
    -0.37630
    -0.39297
    -0.58465
    -0.40130
    -0.13461
    -0.42630
    -0.46797
    -0.35130
    -0.36797
    -0.33463
    -0.37630
    -0.45131
    -0.37630
    -0.48464
    -0.40964
    -0.47631
    -0.34296
    -0.30963
    -0.52631
    -0.50964
    -0.21795
    -0.37630
    -0.39297
    -0.43464
    -0.45964
    -0.40130
    -0.42630
    -0.47631
    -0.40964
    -0.36797
    -0.37630
    -0.41797
    -0.37630
    -0.35130
    -0.34296
    -0.53465
    -0.18462
    -0.13461
    -0.34296
    -0.28463
    -0.10961
    -0.11795
    -0.07628
    -0.16795
    -0.08461
    -0.07628
    -0.07628
    -0.19295
    -0.00961
     0.34042
     0.01540
    -0.20129
     0.12374
     0.55710
    -0.11795
    -0.40130
     0.49043
     1.94054
     2.69060
     1.81553
     0.82379
     0.23208
     0.80712
     1.30716
     1.49884
     1.61552
     1.59885
     1.14882
     0.56544
     0.68211
     0.34876
     0.04873
    -0.51798
    -0.87634
    -1.03468
    -0.97635
    -1.07635
    -1.02635
    -1.14302
    -1.15136
    -1.40971
    -1.29304
    -1.16803
    -1.07635
    -1.00968
    -0.64299
    -0.55965
    -0.58465
    -0.45131
    -0.35963
    -0.28463
    -0.29296
    -0.29296
    -0.21795
    -0.23462
    -0.06794
    -0.14295
    -0.13461
    -0.03461
    -0.13461
    -0.34296
     0.03206
     0.07373
    -0.03461
    -0.00961
    -0.05127
    -0.00127
    -0.01794
    -0.00127
     0.05707
     0.08207
     0.20708
     0.10707
     0.08207
     0.14041
     0.15707
    -0.01794
     0.22375
     0.29042
     0.12374
     0.17374
     0.22375
     0.26542
     0.31542
     0.21541
     0.23208
     0.29042
     0.39043
     0.34876
     0.22375
     0.27375
     0.39043
     0.28208
     0.29042
     0.47377
     0.31542
     0.29875
     0.33209
     0.30709
     0.36542
     0.26542
     0.24875
     0.29042
     0.41543
     0.46543
     0.35709
     0.44043
     0.43210
     0.31542
     0.31542
     0.59877
     0.48210
     0.24875
     0.31542
     0.25708
     0.22375
     0.14874
     0.16541
     0.14041
     0.14874
     0.05707
    -0.07628
    -0.10961
    -0.12628
    -0.23462
    -0.43464
    -0.27629
    -0.17628
    -0.38463
    -0.14295
    -0.15962
    -0.17628
    -0.15128
    -0.34296
    -0.20962
     0.04873
     0.11540
     0.14874
     0.14041
     0.39043
     0.44043
     0.23208
     0.10707
    -0.40964
    -0.92634
    -1.39304
    -1.84308
    -2.13477
    -2.55147
    -3.19318
    -3.83490
    -4.53495
    -5.49336
    -5.91006
    -6.54344
    -7.21015
    -7.41850
    -7.75186
    -8.33524
    -8.55192
    -9.26031
    -9.77702
    -9.46033
    -9.56867
    -9.43532
    -9.30198
    -9.32698
    -9.21864
    -9.01029
    -8.54359
    -8.03522
    -8.14356
    -7.93521
    -7.76853
    -7.58518
    -6.81846
    -6.48510
    -6.23508
    -5.64337
    -5.22667
    -4.98498
    -4.79330
    -4.66829
    -4.44328
    -4.53495
    -4.40994
    -4.62662
    -4.45994
    -4.50161
    -4.53495
    -4.58495
    -4.24326
    -4.14325
    -4.28493
    -4.33493
    -4.27660
    -4.17659
    -4.08492
    -4.05991
    -3.90157
    -3.60988
    -3.33486
    -3.21818
    -3.10151
    -2.87649
    -2.69314
    -2.75981
    -2.52646
    -2.11810
    -2.09310
    -2.09310
    -1.91808
    -1.84308
    -1.71807
    -1.77641
    -1.80141
    -1.60139
    -1.55139
    -1.37638
    -1.45138
    -1.35971
    -1.27637
    -1.30137
    -1.25970
    -0.93468
    -1.02635
    -1.09302
    -0.99301
    -0.90134
    -0.75966
    -0.78466
    -0.77633
    -0.65965
    -0.57632
    -0.40130
    -0.47631
    -0.36797
    -0.41797
    -0.32630
    -0.42630
    -0.06794
    -0.01794
    -0.08461
    -0.04294
     0.18208
     0.41543
     0.55710
     0.61544
     0.84046
     0.93213
     0.70712
     0.68211
     0.54044
     0.70712
     0.84879
     0.61544
     0.68211
     0.55710
     0.55710
     0.29875
     0.23208
    -0.00127
     0.00706
    -0.38463
    -0.52631
    -0.45964
    -0.58465
    -0.70132
    -0.75133
    -0.70966
    -0.80133
    -1.05969
    -0.96801
    -0.75966
    -0.89301
    -1.01802
    -1.05135
    -1.10969
    -1.10136
    -1.17636
    -1.22636
    -1.11802
    -1.06802
    -1.00968
    -1.05969
    -1.09302
    -1.08469
    -1.13469
    -1.22636
    -0.92634
    -0.90134
    -1.05969
    -0.99301
    -0.93468
    -0.81800
    -0.95134
    -0.80967
    -0.94301
    -0.80967
    -0.65965
    -0.77633
    -0.72633
    -0.69299
    -0.64299
    -0.71799
    -0.40130
    -0.41797
    -0.63465
    -0.59298
    -0.52631
    -0.54298
    -0.42630
    -0.53465
    -0.54298
    -0.50964
    -0.45131
    -0.49298
    -0.59298
    -0.56798
    -0.58465
    -0.74299
    -0.59298
    -0.46797
    -0.60965
    -0.66799
    -0.60965
    -0.63465
    -0.58465
    -0.68466
    -0.66799
    -0.54298
    -0.54298
    -0.50964
    -0.57632
    -0.61798
    -0.83467
    -0.76800
    -0.86800
    -0.72633
    -1.17636
    -1.40138
    -1.59306
    -1.74307
    -1.72640
    -2.00142
    -2.02643
    -1.84308
    -1.95142
    -2.04309
    -2.09310
    -2.22644
    -2.50146
    -2.86816
    -3.53487
    -4.78497
    -6.66011
    -6.77679
     1.02381
     2.62393
    -3.74322
    -3.27652
    -1.06802
     0.84046
     2.93229
     3.69068
     3.04063
     4.32406
     1.42384
     0.84879
     1.98221
     4.79076
     5.06578
     4.34073
     2.59893
     5.50748
     4.34073
     0.97380
    -1.47638
    -3.28485
    -3.71822
    -3.56821
    -1.69307
     0.38209
     0.37376
    -0.21795
    -1.15136
    -1.40971
    -1.17636
    -0.58465
    -1.13469
    -0.96801
    -0.13461
     0.10707
     0.20708
     0.06540
     0.09040
    -0.02627
    -0.18462
    -0.53465
    -0.74299
    -0.85134
    -1.11802
    -1.08469
    -0.69299
    -0.60965
    -0.55131
    -0.35130
     0.02373
     0.27375
     0.26542
     0.48210
     0.64044
     0.83213
     0.94047
     0.79879
     0.95714
     0.98214
     0.89046
     0.68211
     0.82379
     0.79046
     0.50710
     0.35709
     0.31542
     0.35709
     0.08207
    -0.15128
    -0.22629
    -0.41797
    -0.55131
    -0.48464
    -0.63465
    -0.71799
    -0.92634
    -1.11802
    -1.05969
    -1.00968
    -1.32637
    -1.45972
    -1.46805
    -1.39304
    -1.25970
    -1.19303
    -1.13469
    -1.00135
    -0.86800
    -0.62632
    -0.63465
    -0.51798
    -0.56798
    -0.55131
    -0.65132
    -0.40130
    -0.70132
    -0.66799
    -0.55131
    -0.53465
    -0.63465
    -0.74299
    -0.98468
    -1.11802
    -1.44305
    -1.57639
    -1.45138
    -1.49305
    -1.36804
    -1.31804
    -1.11802
    -0.34296
    -0.00127
    -0.05127
     0.39043
     1.00714
     1.32383
     2.12389
     2.98229
     3.55733
     3.19897
    -0.00127
    -3.97657
    -3.68489
    -0.91801
     0.97380
     1.10715
     0.24041
    -0.49298
    -1.35971
    -1.82641
    -1.80974
    -1.73474
    -1.35137
    -0.94301
    -0.26796
     0.45710
     1.02381
     1.56552
     1.99888
     2.14056
     2.04889
     1.32383
     1.50718
     1.74886
     1.14048
     0.35709
    -0.35963
    -1.20970
    -1.27637
    -0.99301
    -0.70132
    -0.60965
    -0.64299
    -0.60132
    -0.77633
    -0.56798
    -0.51798
    -0.22629
    -0.25129
     0.09040
     0.30709
     0.44043
     0.59044
     0.54044
     0.62378
     0.69045
     0.65711
     0.68211
     0.67378
     0.69878
     0.49043
     0.56544
     0.55710
     0.50710
     0.25708
     0.56544
     0.59877
     0.33209
     0.39043
     0.40709
     0.36542
     0.26542
     0.13207
     0.09874
     0.24875
     0.12374
     0.10707
     0.08207
     0.00706
    -0.07628
    -0.26796
     0.07373
     0.26542
     0.18208
     0.21541
     0.28208
     0.38209
     0.31542
     0.48210
     0.49043
     0.66545
     0.74045
     0.88213
     0.64044
     0.90713
     1.03214
     0.81546
     0.92380
     1.14882
     0.83213
     0.70712
     0.84879
     0.81546
     0.84046
     0.79046
     0.70712
     0.72378
     0.79046
     0.86546
     0.79879
     0.82379
     0.73212
     0.56544
     0.30709
     0.58211
     0.49043
     0.26542
     0.42376
     0.34042
     0.31542
     0.23208
     0.07373
     0.14041
     0.07373
     0.06540
    -0.01794
    -0.11795
     0.02373
    -0.06794
    -0.25129
     0.00706
     0.04873
    -0.11795
    -0.12628
    -0.04294
    -0.15962
    -0.13461
    -0.26796
    -0.26796
    -0.24296
    -0.22629
    -0.28463
    -0.35963
    -0.31796
    -0.40964
    -0.54298
    -0.58465
    -0.44297
    -0.65965
    -0.83467
    -0.86800
    -0.85134
    -1.00968
    -1.04302
    -1.30137
    -1.25137
    -1.27637
    -1.24303
    -1.35971
    -1.33471
    -1.34304
    -1.47638
    -1.52639
    -1.20136
    -1.25137
    -1.30137
    -1.17636
    -1.14302
    -1.04302
    -1.02635
    -1.07635
    -0.97635
    -0.88467
    -0.78466
    -0.89301
    -0.82633
    -0.83467
    -0.76800
    -0.88467
    -0.64299
    -0.55965
    -0.80133
    -0.55131
    -0.58465
    -0.57632
    -0.62632
    -0.55131
    -0.50964
    -0.44297
    -0.38463
    -0.34296
    -0.52631
    -0.30963
    -0.35963
    -0.54298
    -0.36797
    -0.22629
    -0.33463
    -0.35963
    -0.29296
    -0.20962
    -0.28463
    -0.31796
    -0.36797
    -0.25962
    -0.22629
    -0.23462
    -0.33463
    -0.30963
    -0.36797
    -0.40964
    -0.46797
    -0.19295
    -0.35963
    -0.68466
    -0.76800
    -0.93468
    -1.21803
    -1.70140
    -2.09310
    -1.57639
     0.36542
     3.05730
     4.75742
     3.70735
     1.30716
     0.63211
     1.29049
     2.93229
     3.29898
     4.09904
     4.91577
     5.04078
     4.28239
     2.78227
     2.14056
     1.88221
     1.74886
     1.05714
     0.25708
    -0.76800
    -1.73474
    -1.78474
    -2.00976
    -2.08476
    -2.08476
    -2.27644
    -2.10143
    -2.15977
    -1.98476
    -1.85141
    -1.97642
    -1.83474
    -2.01809
    -2.40145
    -2.67648
    -2.90983
    -3.04317
    -3.57654
    -4.80997
    -5.43502
    -4.67663
    -4.55995
    -4.67663
    -4.64329
    -4.72663
    -5.07666
    -4.96832
    -4.30993
    -3.68489
    -3.31819
    -2.75148
    -2.14310
    -1.40138
    -0.75966
    -0.45131
     0.05707
     0.52377
     0.38209
     0.09040
     0.14041
     0.11540
    -0.13461
    -0.15128
    -0.04294
    -0.11795
    -0.10961
     0.08207
    -0.04294
     0.10707
     0.07373
     0.28208
     0.43210
     0.90713
     0.93213
     1.09048
     1.39050
     1.66552
     1.79887
     1.71553
     1.59052
     1.89054
     2.07389
     1.70719
     1.69886
     1.54051
     1.53218
     1.42384
     1.15715
     1.25716
     1.20715
     0.83213
     0.72378
     0.57377
     0.56544
     0.35709
     0.14874
     0.10707
     0.19874
     0.24041
    -0.00961
    -0.00961
     0.05707
     0.04873
    -0.01794
     0.08207
     0.34876
     0.24041
     0.08207
     0.18208
     0.34042
     0.30709
     0.09874
     0.08207
     0.15707
     0.04873
     0.10707
    -0.04294
    -0.07628
    -0.07628
    -0.20129
    -0.24296
     0.06540
     0.04040
    -0.10128
     0.08207
     0.20708
     0.35709
     0.41543
     0.49043
     0.70712
     0.93213
     1.27383
     1.35717
     1.07381
     0.88213
     0.91547
     0.94880
     1.40717
     1.51551
     1.34883
     1.34050
     1.24882
     1.19882
     1.18215
     0.90713
     0.79879
     0.88213
     0.93213
     0.93213
     0.84879
     0.93213
     0.78212
     0.64878
     0.78212
     0.80712
     0.59044
     0.57377
     0.51543
     0.51543
     0.54877
     0.34042
     0.26542
     0.28208
     0.27375
     0.29875
     0.12374
     0.20708
     0.18208
     0.04873
     0.12374
     0.40709
     0.34042
     0.15707
     0.29875
     0.25708
     0.39876
     0.30709
     0.35709
     0.46543
     0.54877
     0.70712
     0.59877
     0.55710
     0.60711
     0.40709
     0.27375
     0.67378
     0.52377
     0.38209
     0.38209
     0.33209
     0.28208
     0.21541
     0.01540
     0.04040
     0.05707
     0.10707
     0.04873
    -0.03461
     0.06540
    -0.19295
    -0.30129
     0.06540
    -0.02627
    -0.18462
    -0.22629
    -0.17628
    -0.26796
    -0.37630
    -0.50131
    -0.57632
    -0.68466
    -0.88467
    -1.03468
    -1.20136
    -1.35137
    -1.44305
    -1.19303
    -0.05127
     0.78212
    -0.11795
    -1.41805
    -1.71807
     0.15707
     3.39899
     5.38247
     4.67409
     3.72401
     3.11563
     3.24064
     3.55733
     4.28239
     4.73242
     4.79076
     4.41573
     4.37406
     3.70735
     2.79061
     2.12389
     1.24049
     0.54877
     0.08207
    -0.70966
    -1.09302
    -1.21803
    -1.36804
    -1.67640
    -1.70973
    -1.84308
    -2.06810
    -2.43479
    -2.05143
    -2.08476
    -2.26811
    -2.25978
    -2.23477
    -2.20977
    -2.15144
    -2.28478
    -2.20977
    -1.72640
    -1.45972
    -1.36804
    -1.47638
    -1.04302
    -0.76800
    -0.74299
    -0.21795
     0.20708
     0.01540
    -0.22629
    -0.00127
    -0.17628
     0.75712
     1.04881
     0.92380
     1.41550
     1.31550
     0.91547
     0.68211
     0.66545
     0.79879
     0.62378
     0.22375
     0.87380
     0.80712
     0.49043
     0.43210
     0.54877
     0.45710
     0.19041
     0.19041
     0.08207
    -0.28463
    -0.39297
    -0.71799
    -0.67632
    -0.65965
    -0.51798
    -0.50964
     0.19041
    -0.01794
    -0.36797
    -0.93468
    -1.17636
    -0.70966
    -0.05127
     0.11540
    -0.10128
    -0.10961
     0.12374
    -0.10961
    -0.30963
    -0.44297
    -0.55965
    -1.28470
    -1.39304
    -1.56806
    -2.00142
    -2.46813
    -2.50146
    -2.34312
    -2.46813
    -3.12651
    -3.68489
    -3.97657
    -3.70155
    -3.60155
    -3.37653
    -2.92649
    -2.62647
    -2.42646
    -1.93475
    -1.27637
    -0.93468
    -1.01802
    -0.95134
    -0.84300
     0.24875
     0.67378
     0.99881
     1.18215
     1.40717
     1.40717
     1.44884
     1.59052
     1.71553
     1.74053
     1.74886
     2.20723
     2.09889
     1.99055
     2.11556
     2.20723
     2.14056
     2.01555
     1.87387
     2.24057
     2.20723
     2.12389
     1.69052
     1.88221
     2.00722
     1.99055
     1.75720
     2.04889
     1.99888
     1.91554
     1.99888
     1.82387
     1.86554
     1.91554
     1.85720
     1.79053
     1.78220
     1.72386
     1.68219
     1.60718
     1.54885
     1.56552
     1.36550
     1.50718
     1.52385
     1.37383
     1.33216
     1.28216
     1.14882
     1.17382
     1.07381
     1.02381
     0.96547
     1.09881
     0.94880
     0.88213
     0.88213
     0.81546
     0.61544
     0.61544
     0.82379
     0.64878
     0.49043
     0.62378
     0.57377
     0.47377
     0.42376
     0.40709
     0.48210
     0.42376
     0.35709
     0.19874
     0.27375
     0.35709
     0.29042
     0.12374
     0.35709
     0.13207
     0.09040
     0.15707
     0.05707
    -0.03461
    -0.11795
    -0.15128
    -0.04294
    -0.07628
    -0.12628
    -0.25129
    -0.30963
    -0.30963
    -0.40130
    -0.61798
    -0.35130
    -0.46797
    -0.79300
    -0.69299
    -0.91801
    -1.08469
    -1.02635
    -0.80133
    -0.08461
     1.36550
     2.36558
     2.27390
     1.80720
     1.45717
     1.09881
     1.19049
     1.73219
     2.47392
     2.25723
     1.66552
     1.36550
     1.24882
     1.08214
     0.54877
     0.14041
    -0.35963
    -0.68466
    -1.29304
    -1.74307
    -1.96809
    -1.78474
    -1.62640
    -1.43471
    -1.05135
    -1.28470
    -1.44305
    -1.50139
    -1.46805
    -1.21803
    -1.07635
    -1.08469
    -0.78466
    -0.75133
    -0.56798
    -0.64299
    -0.73466
    -0.72633
    -0.65132
    -0.59298
    -0.34296
    -0.35963
    -0.44297
    -0.15962
     0.02373
     0.11540
     0.14874
    -0.00961
    -0.05961
    -0.10961
    -0.02627
     0.04040
    -0.01794
     0.15707
     0.17374
     0.00706
     0.28208
     0.33209
     0.23208
     0.32375
     0.54044
     0.59877
     0.73212
     0.72378
     0.80712
     0.81546
     1.08214
     1.02381
     1.14048
     1.26549
     1.38217
     1.14048
     1.09048
     0.91547
     0.39876
     0.36542
     0.67378
     0.49043
     0.27375
     0.45710
     0.50710
     0.64878
     0.31542
    -0.22629
    -0.66799
    -0.95968
    -0.28463
     0.22375
     0.10707
     0.97380
     1.65719
     1.96555
     2.21556
     2.38224
     2.50725
     3.16564
     3.08230
     4.61575
     8.48271
     9.90782
     7.68265
     3.67401
     4.79076
     5.25746
     3.59067
     3.82402
     2.36558
     1.78220
     2.76561
     2.56559
     0.89880
    -0.68466
    -2.00976
    -2.81815
    -3.33486
    -3.39320
    -3.25152
    -2.82649
    -2.40145
    -2.04309
    -1.69307
    -1.02635
    -0.65965
    -0.56798
    -0.43464
    -0.16795
    -0.09294
    -0.09294
    -0.10128
    -0.12628
    -0.11795
    -0.09294
    -0.10961
    -0.20962
    -0.15128
    -0.30963
    -0.30129
    -0.29296
    -0.03461
    -0.27629
    -0.31796
    -0.17628
    -0.20129
    -0.21795
    -0.37630
    -0.40130
    -0.25962
    -0.19295
    -0.24296
    -0.39297
    -0.40964
    -0.19295
    -0.33463
    -0.42630
    -0.24296
    -0.27629
    -0.50964
    -0.30129
    -0.20962
    -0.28463
    -0.28463
    -0.33463
    -0.38463
    -0.36797
    -0.37630
    -0.48464
    -0.66799
    -0.82633
    -0.97635
    -1.10969
    -0.73466
    -0.86800
    -1.05135
    -0.96801
    -0.90134
    -1.00135
    -0.84300
    -0.78466
    -0.88467
    -0.86800
    -0.75966
    -0.68466
    -0.53465
    -0.34296
    -0.36797
    -0.52631
    -0.40130
    -0.18462
    -0.33463
    -0.43464
    -0.44297
    -0.52631
    -0.45131
    -0.50131
    -0.56798
    -0.61798
    -0.48464
    -0.47631
    -0.42630
    -0.45964
    -0.42630
    -0.59298
    -0.45964
    -0.16795
    -0.35130
    -0.44297
    -0.30129
    -0.25129
    -0.22629
    -0.38463
    -0.29296
    -0.31796
    -0.19295
    -0.14295
    -0.25962
    -0.27629
    -0.36797
    -0.28463
    -0.36797
    -0.13461
    -0.15128
    -0.35130
    -0.32630
    -0.15128
    -0.00127
    -0.09294
    -0.02627
    -0.01794
     0.15707
     0.47377
     0.82379
     1.07381
     1.42384
     1.39884
     0.40709
    -1.50972
    -4.06825
    -3.52654
    -0.00127
     0.17374
    -1.34304
    -1.50139
    -2.76815
    -3.33486
    -3.64322
    -3.22652
    -2.16810
    -2.14310
    -1.80974
    -1.65973
    -1.57639
    -1.01802
    -0.24296
     0.19041
     0.53210
     0.87380
     0.91547
     1.24882
     1.29883
     1.25716
     1.26549
     1.16548
     1.07381
     1.16548
     1.15715
     0.92380
     0.94880
     0.80712
     1.19049
     1.19882
     0.98214
     0.98214
     0.90713
     0.99881
     0.90713
     0.84046
     0.77379
     0.77379
     0.67378
     0.57377
     0.43210
     0.42376
     0.31542
    -0.00127
     0.31542
     0.18208
    -0.05127
    -0.00961
     0.04040
     0.07373
     0.07373
     0.14041
     0.16541
     0.10707
    -0.12628
    -0.18462
    -0.31796
    -0.09294
     0.08207
     0.01540
     0.34042
     0.52377
     0.54044
     0.55710
     0.68211
     0.70712
     1.11548
     1.61552
     1.77386
     1.79887
     1.98221
     2.72394
     3.32398
     3.54900
     3.39899
     2.34057
     2.34891
     2.45725
     2.64893
     2.63226
     2.49892
     2.61560
     2.07389
     1.55718
     0.81546
     0.33209
     0.24875
     0.53210
     0.20708
     0.05707
     0.14041
    -0.03461
    -0.38463
     0.09874
     0.27375
     0.20708
     0.49877
     0.40709
     0.62378
     0.71545
     0.41543
     0.39043
     0.55710
     0.54044
     0.64044
     0.84046
     0.91547
     0.82379
     0.65711
     0.97380
     1.09048
     0.66545
     0.11540
     0.42376
     0.02373
    -1.32637
    -1.65140
    -0.40964
    -0.15128
     0.24041
    -0.17628
    -0.60965
    -0.69299
    -0.93468
    -1.42638
    -1.28470
    -0.87634
    -0.79300
    -0.60965
    -0.45131
    -0.35963
    -0.30129
    -0.29296
    -0.10961
     0.04873
    -0.10128
    -0.24296
    -0.45964
    -0.41797
    -0.47631
    -0.33463
    -0.39297
    -0.33463
    -0.38463
    -0.45964
    -0.45964
    -0.43464
    -0.35130
    -0.33463
    -0.35130
    -0.15962
    -0.15962
     0.00706
    -0.05127
     0.07373
     0.04873
     0.01540
    -0.07628
     0.33209
     0.26542
     0.19041
     0.12374
     0.06540
     0.18208
     0.29875
     0.23208
     0.12374
     0.23208
     0.20708
     0.14041
     0.31542
     0.26542
     0.27375
     0.05707
     0.34876
     0.44876
     0.28208
     0.26542
     0.42376
     0.37376
     0.38209
     0.41543
     0.54877
     0.50710
     0.59877
     0.55710
     0.44043
     0.58211
     0.64878
     0.55710
     0.58211
     0.77379
     0.66545
     0.68211
     0.69045
     0.60711
     0.54877
     0.61544
     0.54877
     0.63211
     0.64878
     0.70712
     0.48210
     0.49877
     0.49877
     0.42376
     0.17374
     0.34042
     0.01540
    -0.17628
    -0.13461
    -0.05127
    -0.02627
     0.17374
     0.19874
     0.42376
     0.98214
     1.49884
     1.84054
     2.15723
     1.75720
     1.12381
    -0.59298
    -1.70973
    -2.02643
    -1.64306
    -0.50964
    -0.16795
    -1.16803
    -2.55980
    -3.79323
    -4.46828
    -4.12659
    -4.02658
    -4.26826
    -4.30993
    -4.09325
    -3.75156
    -3.39320
    -2.86816
    -2.23477
    -1.95142
    -1.71807
    -1.39304
    -1.10136
    -1.02635
    -0.90967
    -0.75966
    -0.63465
    -0.56798
    -0.58465
    -0.57632
    -0.62632
    -0.60965
    -0.65132
    -0.65965
    -0.35963
    -0.33463
    -0.20962
    -0.03461
     0.18208
     0.47377
     0.52377
     0.51543
     0.61544
     0.77379
     0.76545
     0.89046
     1.04881
     1.39050
     1.50718
     1.40717
     1.77386
     1.78220
     1.64885
     1.47384
     1.36550
     1.44051
     1.39050
     1.22382
     1.29883
     1.66552
     1.83220
     1.32383
     1.24049
     1.77386
     2.22390
     1.91554
     1.53218
     1.14048
     1.24049
     1.26549
     1.54885
     1.44884
     0.89880
     0.98214
     1.28216
     1.92388
     1.38217
     1.27383
     1.66552
     1.49884
     1.04881
     0.93213
     0.55710
     0.96547
     0.76545
     1.19049
     1.66552
     1.18215
     0.84879
     0.82379
     0.54877
     0.71545
     0.27375
     0.15707
    -0.16795
     0.07373
    -0.08461
    -0.08461
    -0.01794
     0.39043
     0.09874
     0.16541
     0.25708
     0.47377
     0.44876
     0.14874
     0.31542
     0.30709
     0.05707
    -0.06794
    -0.04294
     0.14874
     0.29875
     0.32375
    -0.20962
     0.29042
     0.07373
    -0.21795
    -0.27629
    -0.08461
    -0.25962
    -0.36797
    -0.39297
    -0.52631
    -0.49298
    -0.33463
    -0.15962
    -0.30963
    -0.36797
    -0.55965
    -0.80133
    -0.60965
    -0.60965
    -0.64299
    -0.50131
    -0.30129
    -0.08461
    -0.07628
    -0.05127
     0.00706
     0.03206
     0.30709
     0.40709
     0.49043
     0.54877
     0.58211
     0.57377
     0.69878
     0.94047
     0.70712
     0.60711
     0.71545
     0.64878
     0.70712
     0.64044
     0.61544
     0.64878
     0.67378
     0.72378
     0.67378
     0.69878
     0.77379
     0.69045
     0.60711
     0.94047
     0.96547
     0.72378
     0.84046
     0.93213
     1.17382
     1.16548
     1.05714
     1.03214
     1.26549
     1.36550
     1.18215
     1.01547
     0.82379
     0.56544
     0.43210
     0.64878
     0.76545
     0.64044
     0.41543
     0.24875
    -0.08461
    -0.18462
    -0.14295
     0.20708
     0.22375
     0.38209
     0.79879
     0.74879
     0.77379
     1.15715
     1.18215
     1.62385
     1.98221
     2.07389
     2.22390
     2.30724
     2.47392
     2.67393
     2.60726
     2.34057
     2.45725
     2.37391
     2.21556
     2.09889
     1.90721
     1.66552
     1.57385
     1.32383
     1.35717
     1.04881
     0.84879
     1.06548
     0.96547
     1.18215
     1.04881
     0.70712
     0.41543
     0.63211
     0.95714
     0.79046
    -0.30129
    -0.50964
     0.10707
     0.41543
     0.83213
     0.69045
     0.28208
     0.16541
     0.04040
    -0.00961
     0.14874
     0.09040
     0.15707
     0.30709
     0.56544
     0.58211
     0.31542
     0.18208
     0.04873
    -0.32630
    -0.19295
    -0.32630
    -0.30963
    -0.14295
     0.18208
     0.20708
     0.04873
    -0.18462
    -0.57632
    -0.55131
    -0.10128
     0.29875
     0.58211
     0.60711
    -0.05127
     0.08207
     1.64052
     2.66560
     1.14048
     0.05707
     0.44043
    -0.58465
    -0.31796
     2.16556
     3.21564
     2.17389
     0.36542
    -0.13461
     0.14041
     0.61544
     0.92380
     0.17374
    -0.20129
    -0.07628
    -0.10128
    -0.27629
    -0.35963
    -0.61798
    -1.10136
    -1.37638
    -1.52639
    -1.60139
    -1.45972
    -1.31804
    -1.57639
    -1.74307
    -1.72640
    -2.07643
    -2.99317
    -2.73481
    -2.93483
    -2.81815
    -2.44312
    -2.11810
    -2.17644
    -2.33478
    -2.71815
    -2.94316
    -3.02650
    -2.70981
    -2.20144
    -1.87641
    -1.44305
    -1.05135
    -0.91801
    -0.62632
    -0.46797
    -0.37630
    -0.44297
    -0.24296
     0.06540
     0.19874
     0.04040
     0.32375
     0.57377
     0.73212
     0.85713
     1.16548
     1.59052
     2.18223
     2.81561
     2.88228
     2.18223
     1.34883
     1.35717
     1.36550
     1.75720
     2.01555
     2.05722
     1.99888
     1.74053
     1.40717
     0.96547
     0.51543
     0.27375
     0.04873
     0.09874
    -0.00961
     0.30709
     0.34042
     0.42376
     0.64878
     0.68211
     0.82379
     0.97380
     0.84046
     1.00714
     1.06548
     1.09881
     1.08214
     0.92380
     1.04048
     1.16548
     0.85713
     1.09048
     1.08214
     1.06548
     0.97380
     0.87380
     0.82379
     0.86546
     0.72378
     0.77379
     0.91547
     0.79046
     0.80712
     0.67378
     0.72378
     0.65711
     0.45710
     0.49043
     0.75712
     0.61544
     0.52377
     0.60711
     0.43210
     0.53210
     0.54877
     0.34042
     0.42376
     0.49877
     0.49877
     0.40709
     0.45710
     0.45710
     0.27375
     0.15707
     0.59044
     0.53210
     0.29875
     0.25708
     0.31542
     0.39043
     0.34042
     0.13207
     0.23208
     0.27375
     0.19041
     0.09040
     0.12374
     0.14874
     0.04873
    -0.30963
    -0.03461
     0.01540
    -0.18462
    -0.15962
    -0.22629
    -0.17628
    -0.30129
    -0.29296
    -0.29296
    -0.22629
    -0.14295
    -0.21795
    -0.10961
    -0.05961
    -0.08461
    -0.25962
    -0.02627
     0.12374
    -0.02627
     0.09874
     0.21541
     0.06540
     0.10707
     0.12374
     0.12374
     0.17374
     0.04040
    -0.04294
    -0.05961
    -0.32630
    -0.74299
    -1.05969
    -1.75140
    -1.85975
    -2.30978
    -2.30145
    -1.76807
    -2.30978
    -2.53480
    -2.71815
    -2.26811
    -2.70148
    -2.44312
    -2.67648
    -2.95150
    -2.70981
    -1.70140
    -0.36797
     0.48210
     0.65711
    -0.68466
    -0.93468
     3.27398
     7.86600
     7.81599
     4.77409
     5.28246
     3.87402
     3.16564
     4.06571
     4.55741
     5.05745
     5.14912
     4.89077
     3.54900
     2.69060
     1.71553
     0.44043
    -0.42630
    -1.17636
    -1.52639
    -1.73474
    -1.76807
    -1.67640
    -1.45972
    -1.16803
    -1.02635
    -0.90134
    -0.56798
    -0.35963
    -0.40964
    -0.25129
     0.10707
     0.20708
     0.28208
     0.33209
     0.35709
     0.41543
     0.37376
     0.34876
     0.56544
     0.57377
     0.51543
     0.36542
     0.47377
     0.45710
     0.39043
     0.37376
     0.53210
     0.33209
     0.21541
     0.21541
     0.39876
     0.08207
    -0.15128
    -0.43464
    -0.35963
    -0.44297
    -0.40130
    -0.78466
    -1.03468
    -0.95968
    -0.96801
    -1.11802
    -0.98468
    -1.08469
    -1.25137
    -1.35137
    -1.35137
    -1.16803
    -0.78466
    -0.84300
    -0.96801
    -0.95134
    -0.80967
    -0.80133
    -0.84300
    -0.65132
    -0.75966
    -0.70966
    -0.61798
    -0.51798
    -0.79300
    -0.77633
    -0.84300
    -0.86800
    -0.82633
    -0.76800
    -0.80967
    -0.76800
    -0.72633
    -0.71799
    -0.71799
    -0.63465
    -0.65965
    -0.66799
    -0.65132
    -0.34296
    -0.50964
    -0.47631
    -0.27629
    -0.37630
    -0.25129
    -0.31796
    -0.24296
    -0.18462
    -0.21795
    -0.23462
    -0.34296
    -0.15128
    -0.36797
    -0.44297
    -0.40964
     0.04040
    -0.13461
    -0.45964
    -0.30129
     0.00706
     0.18208
     0.15707
     0.44876
     1.39884
     2.03222
     2.08222
     1.24049
     1.02381
     0.74045
     0.44043
    -0.03461
     0.97380
     1.11548
     0.54044
    -0.10961
    -0.60132
    -0.65132
    -0.81800
    -1.00968
    -1.05969
    -1.09302
    -0.79300
    -0.57632
    -0.55965
    -0.43464
    -0.34296
    -0.05961
     0.44876
     0.95714
     0.88213
     0.84879
     1.03214
     1.01547
     0.80712
     0.64044
     0.48210
     0.31542
     0.14041
     0.05707
    -0.19295
    -0.21795
    -0.43464
    -0.61798
    -0.70966
    -0.54298
    -0.58465
    -0.77633
    -0.70966
    -0.85967
    -0.74299
    -0.80133
    -0.83467
    -0.81800
    -0.75966
    -0.78466
    -1.05969
    -1.15969
    -1.40138
    -0.95134
    -0.47631
     0.16541
     0.44043
    -0.03461
    -0.26796
    -0.20129
     0.24041
     0.89046
     0.21541
     0.05707
     0.36542
     0.82379
     0.86546
     0.32375
     0.29875
     0.58211
     0.90713
     0.95714
     0.80712
    -0.10961
    -0.49298
    -0.35963
    -0.06794
     0.78212
     1.29049
     0.94880
     0.29042
     0.36542
     1.04881
     1.73219
     1.82387
     2.20723
     1.98221
     1.41550
     1.89054
     0.88213
     1.08214
     1.65719
     2.39058
     2.67393
     2.88228
     2.04889
     1.94888
     1.29049
     0.31542
     0.14874
     0.57377
     0.49877
     0.73212
     1.54885
     1.49884
     0.70712
     0.25708
     0.45710
     0.57377
     0.77379
     0.96547
     0.94880
     1.22382
     1.75720
     2.29057
     2.60726
     2.89895
     3.09897
     3.29898
     3.40732
     3.61567
     2.88228
     1.66552
     0.85713
     0.92380
     0.99047
     1.41550
     1.64885
     1.39050
     0.76545
     0.24041
    -0.31796
    -0.70132
    -1.03468
    -0.93468
    -0.95968
    -0.36797
    -0.09294
    -0.05127
     0.21541
     0.39876
     0.35709
     0.24041
    -0.01794
    -0.10961
    -0.13461
    -0.16795
    -0.23462
    -0.44297
    -0.48464
    -0.60132
    -0.73466
    -0.82633
    -0.65132
    -0.75133
    -0.91801
    -0.84300
    -0.84300
    -0.75133
    -0.80133
    -0.83467
    -0.71799
    -0.63465
    -0.49298
    -0.49298
    -0.61798
    -0.55965
    -0.64299
    -0.66799
    -0.22629
    -0.38463
    -0.45131
    -0.57632
    -0.36797
    -0.33463
    -0.33463
    -0.38463
    -0.46797
    -0.20962
    -0.15128
    -0.25962
    -0.09294
    -0.16795
    -0.14295
    -0.26796
     0.09040
     0.15707
    -0.00961
     0.08207
     0.12374
     0.15707
     0.24875
     0.20708
     0.24875
     0.24041
     0.37376
     0.34876
     0.44876
     0.53210
     0.49877
     0.39043
     0.51543
     0.75712
     0.72378
     0.75712
     0.89046
     0.95714
     0.99881
     1.06548
     1.25716
     1.40717
     1.44884
     1.39884
     1.48218
     1.64052
     1.75720
     2.04889
     2.11556
     2.61560
     2.53226
     2.55726
     2.50725
     2.12389
     1.90721
     1.39050
     1.04048
     1.18215
     0.34876
     0.09040
     1.14048
     1.59052
     0.54877
    -0.56798
    -1.59306
    -2.44312
    -3.56821
    -4.37660
    -4.43494
    -3.40986
    -1.92642
    -1.75140
    -2.46813
    -3.05984
    -3.22652
    -2.83482
    -2.18477
    -1.90142
    -1.74307
    -1.50972
    -1.06802
    -0.22629
     0.22375
     0.34876
     0.34042
     0.45710
     0.54877
     0.84879
     0.41543
     0.17374
    -0.05127
    -0.14295
    -0.10961
    -0.17628
    -0.12628
    -0.10128
    -0.24296
    -0.20962
     0.15707
     0.04040
    -0.07628
     0.19041
     0.11540
     0.27375
     0.29042
     0.20708
     0.11540
    -0.11795
    -0.08461
    -0.20129
    -0.25962
    -0.27629
    -0.36797
    -0.59298
    -0.47631
    -0.67632
    -0.93468
    -0.92634
    -0.99301
    -0.93468
    -0.80967
    -0.65965
    -0.62632
    -0.40964
    -0.42630
    -0.32630
    -0.20962
    -0.08461
    -0.32630
    -0.40964
    -0.10961
    -0.00961
    -0.32630
    -0.40130
    -0.55131
    -0.60132
    -0.66799
    -0.80133
    -0.84300
    -0.79300
    -0.75133
    -0.85134
    -0.88467
    -0.85134
    -0.83467
    -0.94301
    -0.62632
    -0.38463
    -0.36797
    -0.30129
    -0.18462
    -0.05961
     0.05707
     0.07373
     0.19041
     0.27375
     0.32375
     0.38209
     0.35709
     0.48210
     0.40709
     0.39043
     0.41543
     0.76545
     0.64044
     0.50710
     0.59044
     0.61544
     0.63211
     0.69045
     0.58211
     0.67378
     0.64044
     0.74045
     0.63211
     0.74045
     0.74879
     0.67378
     0.50710
     0.76545
     0.79046
     0.79879
     0.84879
     0.78212
     0.76545
     0.77379
     0.70712
     0.78212
     0.67378
     0.94047
     0.80712
     0.87380
     0.79879
     0.87380
     0.59877
     0.80712
     0.90713
     0.82379
     0.79879
     0.90713
     0.88213
     0.95714
     0.90713
     0.93213
     1.00714
     1.09048
     0.96547
     0.90713
     1.08214
     1.01547
     0.84879
     0.89046
     1.08214
     0.90713
     0.84879
     0.91547
     0.80712
     0.74045
     0.62378
     0.57377
     0.59877
     0.74045
     0.62378
     0.44876
     0.58211
     0.42376
     0.37376
     0.24875
     0.53210
     0.47377
     0.24041
     0.31542
     0.23208
     0.29875
     0.24041
     0.12374
     0.27375
     0.20708
     0.31542
     0.19874
     0.27375
     0.25708
     0.25708
     0.04873
     0.37376
     0.35709
     0.29042
     0.34876
     0.35709
     0.34876
     0.39876
     0.39876
     0.44043
     0.48210
     0.52377
     0.42376
     0.50710
     0.58211
     0.57377
     0.64044
     0.98214
     1.43217
     1.24882
     0.72378
    -0.21795
    -1.10136
    -0.68466
    -0.41797
    -0.38463
    -0.37630
     0.83213
     1.44051
     1.42384
     0.92380
    -1.00135
    -3.77656
    -8.11022
   -12.21887
   -15.25243
   -12.85225
     0.30709
    15.34157
     8.32436
    -3.92657
    -8.07689
    -5.92672
    -3.88490
    -3.23485
    -2.84315
    -1.34304
     0.20708
     1.36550
     2.02388
     2.98229
     2.52392
     1.06548
    -0.18462
    -1.42638
    -2.09310
    -2.19310
    -2.11810
    -1.54306
    -0.77633
     0.04040
     0.77379
     1.20715
     1.98221
     2.39058
     2.74894
     2.70727
     2.34057
     1.73219
     1.34050
     1.10715
     0.90713
     0.64878
     0.38209
     0.14041
    -0.05961
    -0.17628
    -0.40130
    -0.70132
    -0.76800
    -0.93468
    -1.02635
    -0.85134
    -0.23462
    -0.30129
    -0.31796
     0.03206
     0.17374
     0.36542
     0.47377
     0.74045
     1.01547
     1.25716
     1.47384
     1.51551
     1.78220
     1.84887
     1.81553
     1.86554
     2.06555
     1.89054
     1.78220
     1.80720
     1.77386
     1.60718
     1.48218
     1.39884
     1.24882
     1.17382
     1.19882
     0.87380
     0.84879
     0.65711
     0.58211
     0.44043
     0.49877
     0.54044
     0.20708
     0.32375
     0.19874
     0.23208
     0.19041
    -0.03461
     0.20708
     0.42376
     0.46543
     0.35709
     0.29042
     0.32375
     0.38209
     0.34876
     0.68211
     0.75712
     0.66545
     0.63211
     0.85713
     0.84046
     0.94880
     0.85713
     0.79046
     0.92380
     0.99881
     1.12381
     0.94880
     0.90713
     0.96547
     0.89046
     0.83213
     1.11548
     0.89046
     0.87380
     0.88213
     0.90713
     0.79879
     0.77379
     0.70712
     0.74045
     0.62378
     0.52377
     0.63211
     0.57377
     0.56544
     0.51543
     0.26542
     0.64878
     0.45710
     0.33209
     0.34876
     0.43210
     0.38209
     0.37376
     0.33209
     0.34876
     0.39043
     0.52377
     0.32375
     0.40709
     0.36542
     0.34876
     0.16541
     0.42376
     0.38209
     0.20708
     0.28208
     0.34042
     0.23208
     0.23208
     0.10707
     0.18208
     0.22375
     0.19874
     0.20708
     0.14041
     0.08207
     0.09040
     0.09040
     0.03206
     0.29042
     0.04873
    -0.03461
     0.09040
     0.19041
     0.05707
    -0.01794
    -0.04294
    -0.00961
     0.16541
     0.14041
    -0.02627
     0.04040
    -0.04294
    -0.05961
    -0.05961
     0.21541
     0.04873
    -0.03461
     0.04040
    -0.01794
     0.09040
     0.04040
     0.02373
     0.01540
     0.07373
     0.14874
     0.05707
     0.07373
     0.09874
     0.03206
    -0.03461
     0.35709
     0.28208
     0.12374
     0.18208
     0.04873
     0.19874
     0.21541
     0.11540
     0.05707
     0.05707
     0.20708
     0.08207
    -0.07628
    -0.09294
    -0.13461
    -0.05961
    -0.25129
    -0.85134
    -0.97635
    -1.10969
    -2.22644
    -3.00150
    -5.81838
    -9.69368
   -11.46881
   -10.12704
    -8.23523
    -7.45184
    -8.38524
    -5.49336
     3.06563
     5.70750
    -3.00983
    -7.50184
    -6.96013
    -2.89316
     0.66545
     3.51566
     5.12412
     6.18253
     6.48256
     5.46581
     4.09071
     2.97396
     1.78220
     0.94047
     0.19041
    -0.55131
    -0.97635
    -0.80967
    -1.04302
    -1.17636
    -0.78466
    -0.60132
    -0.22629
     0.04873
     0.22375
     0.51543
     0.53210
     0.63211
     0.43210
     0.20708
    -0.17628
    -0.35963
    -0.46797
    -0.01794
     0.02373
    -0.59298
    -1.24303
    -1.29304
    -1.22636
    -1.08469
    -1.36804
    -0.92634
    -0.72633
    -0.63465
    -0.70132
    -0.66799
    -0.59298
    -0.40964
    -0.30963
     0.17374
     0.60711
     0.74879
     0.92380
     1.04881
     1.12381
     1.25716
     1.18215
     1.22382
     1.09048
     1.12381
     1.00714
     0.92380
     0.89880
     0.77379
     0.63211
     0.50710
     0.74879
     0.49043
     0.30709
     0.35709
     0.29042
     0.33209
     0.28208
     0.23208
     0.33209
     0.39876
     0.36542
     0.37376
     0.44043
     0.43210
     0.54044
     0.53210
     0.85713
     0.78212
     0.75712
     0.84879
     0.89046
     0.90713
     0.96547
     0.81546
     0.92380
     1.02381
     1.03214
     1.03214
     0.84879
     0.88213
     0.80712
     0.61544
     0.87380
     0.95714
     0.62378
     0.68211
     0.69878
     0.67378
     0.65711
     0.68211
     0.59877
     0.71545
     0.74045
     0.78212
     0.72378
     0.80712
     0.74879
     0.61544
     0.79046
     1.02381
     0.93213
     0.82379
     0.93213
     0.89880
     1.06548
     0.98214
     0.93213
     1.07381
     1.05714
     1.15715
     1.01547
     1.16548
     1.08214
     1.02381
     1.02381
     1.25716
     1.24049
     1.15715
     1.12381
     1.17382
     1.14048
     1.11548
     1.15715
     1.23216
     1.29049
     1.31550
     1.24049
     1.32383
     1.32383
     1.23216
     1.14048
     1.40717
     1.33216
     1.30716
     1.38217
     1.35717
     1.36550
     1.28216
     1.33216
     1.26549
     1.29883
     1.34050
     1.23216
     1.20715
     1.22382
     1.18215
     0.99047
     1.24882
     1.32383
     0.95714
     0.88213
     0.95714
     0.89880
     0.84046
     0.70712
     0.59044
     0.67378
     0.65711
     0.58211
     0.48210
     0.49877
     0.33209
     0.18208
     0.10707
     0.34042
     0.12374
     0.02373
    -0.05961
    -0.36797
    -0.49298
    -0.80133
    -1.07635
    -1.27637
    -1.62640
    -1.87641
    -2.14310
    -2.48479
    -2.69314
    -2.90983
    -3.06817
    -2.86816
    -3.05150
    -3.21818
    -3.01817
    -3.16818
    -3.00983
    -2.83482
    -2.46813
    -2.17644
    -2.00976
    -1.73474
    -1.50972
    -1.25970
    -1.16803
    -1.00135
    -1.10969
    -0.80967
    -0.68466
    -0.85967
    -0.70132
    -0.72633
    -0.70132
    -0.75966
    -0.91801
    -0.82633
    -0.82633
    -0.81800
    -0.88467
    -0.99301
    -0.89301
    -0.81800
    -1.05135
    -0.94301
    -0.76800
    -0.95968
    -0.96801
    -0.78466
    -0.87634
    -0.95134
    -1.05969
    -0.95134
    -0.91801
    -0.94301
    -0.90967
    -0.98468
    -0.95134
    -0.94301
    -0.96801
    -0.96801
    -0.61798
    -0.87634
    -0.80967
    -0.74299
    -0.73466
    -0.65132
    -0.60132
    -0.61798
    -0.47631
    -0.45964
    -0.30129
    -0.43464
    -0.34296
    -0.26796
    -0.25962
    -0.31796
    -0.05127
    -0.10128
    -0.28463
    -0.10128
    -0.11795
    -0.11795
    -0.09294
    -0.13461
    -0.10961
    -0.02627
    -0.05127
    -0.21795
    -0.49298
    -1.10969
    -1.92642
    -2.90149
    -3.47654
    -3.18485
    -1.72640
     1.08214
     2.54059
     3.94070
     2.78227
     0.49877
     0.10707
     0.14041
     1.76553
     3.17397
     4.54074
     5.61582
     5.71583
     4.20738
     2.70727
     1.24882
    -0.57632
    -0.76800
    -0.58465
    -0.48464
    -1.21803
    -2.23477
    -3.30986
    -4.10158
    -3.19318
    -2.93483
    -3.51821
    -3.22652
    -2.79315
    -2.39312
    -2.10977
    -1.63473
    -1.41805
    -1.32637
    -1.00968
    -0.99301
    -0.85134
    -0.90134
    -0.79300
    -0.70132
    -0.70966
    -0.70132
    -0.80133
    -0.83467
    -0.77633
    -0.69299
    -0.61798
    -0.29296
    -0.10961
    -0.32630
    -0.05961
    -0.04294
     0.13207
     0.09040
     0.02373
     0.05707
     0.07373
     0.15707
     0.06540
     0.02373
     0.04873
    -0.00127
    -0.12628
    -0.05961
     0.12374
    -0.01794
    -0.06794
    -0.15962
    -0.28463
    -0.13461
    -0.16795
    -0.20129
    -0.19295
    -0.24296
    -0.40964
    -0.36797
    -0.28463
    -0.30129
    -0.46797
    -0.44297
    -0.15128
    -0.35130
    -0.42630
    -0.30129
    -0.23462
    -0.25962
    -0.31796
    -0.35963
    -0.18462
    -0.09294
    -0.06794
    -0.19295
    -0.20129
    -0.12628
    -0.21795
    -0.29296
    -0.01794
    -0.15962
    -0.22629
    -0.16795
    -0.16795
    -0.18462
    -0.13461
    -0.27629
    -0.18462
    -0.12628
    -0.00961
    -0.16795
    -0.17628
    -0.16795
    -0.16795
    -0.26796
     0.05707
     0.02373
    -0.20962
    -0.11795
    -0.08461
    -0.10128
    -0.03461
    -0.09294
    -0.10128
    -0.02627
     0.15707
     0.08207
     0.04873
     0.04040
    -0.06794
    -0.05961
     0.13207
     0.27375
     0.14041
     0.04873
     0.23208
     0.14874
     0.29042
     0.12374
     0.10707
     0.14041
     0.26542
     0.30709
     0.19874
     0.19041
     0.17374
     0.13207
     0.12374
     0.34876
     0.28208
     0.10707
     0.26542
     0.11540
     0.24041
     0.21541
     0.11540
     0.15707
     0.24041
     0.27375
     0.22375
     0.15707
     0.21541
     0.15707
     0.00706
     0.31542
     0.32375
     0.14041
     0.14874
     0.19874
     0.22375
     0.20708
     0.17374
     0.12374
     0.24041
     0.27375
     0.29042
     0.20708
     0.19874
     0.22375
     0.04873
     0.27375
     0.38209
     0.19041
     0.17374
     0.21541
     0.26542
     0.20708
     0.14874
     0.11540
     0.19041
     0.32375
     0.26542
     0.12374
     0.14874
     0.11540
     0.07373
     0.09040
     0.33209
     0.19041
     0.06540
     0.13207
     0.11540
     0.29875
     0.19874
     0.14041
     0.24041
     0.28208
     0.34042
     0.32375
     0.40709
     0.38209
     0.44043
     0.40709
     0.76545
     0.76545
     0.71545
     0.89046
     0.94047
     1.14048
     1.35717
     1.40717
     1.61552
     1.78220
     1.99888
     1.95721
     2.07389
     2.09889
     2.14889
     2.49059
     3.34898
     3.92403
     4.52407
     5.24080
     5.26580
     3.44066
     0.54877
     0.24875
     0.60711
     1.47384
     2.48225
     3.62401
     3.18230
     0.99881
    -2.11810
    -4.37660
    -5.91006
    -5.54336
    -3.34319
    -2.01809
    -2.29311
    -1.72640
    -1.35137
    -3.42653
    -4.00158
    -3.77656
    -3.77656
    -2.80148
    -1.70140
    -0.70966
    -0.37630
    -0.93468
    -1.25137
    -0.86800
    -0.96801
    -1.19303
    -1.15136
    -1.38471
    -1.42638
    -1.65140
    -1.70973
    -1.61806
    -1.53472
    -1.43471
    -1.43471
    -1.31804
    -1.15969
    -1.05969
    -1.12636
    -0.67632
    -0.63465
    -0.75133
    -0.60132
    -0.47631
    -0.33463
    -0.20129
    -0.20962
    -0.13461
    -0.05127
     0.12374
     0.14041
     0.19041
     0.24875
     0.14874
     0.09040
     0.34876
     0.52377
     0.31542
     0.41543
     0.37376
     0.40709
     0.46543
     0.49043
     0.51543
     0.45710
     0.52377
     0.53210
     0.60711
     0.61544
     0.63211
     0.47377
     0.55710
     0.77379
     0.67378
     0.68211
     0.70712
     0.67378
     0.69045
     0.74045
     0.69045
     0.75712
     0.81546
     0.94047
     0.86546
     0.94880
     0.89880
     0.88213
     0.83213
     1.12381
     1.11548
     0.95714
     1.07381
     1.06548
     1.11548
     1.13215
     1.09048
     1.19049
     1.27383
     1.35717
     1.28216
     1.27383
     1.29883
     1.35717
     1.19882
     1.53218
     1.54051
     1.37383
     1.45717
     1.47384
     1.35717
     1.48218
     1.27383
     1.26549
     1.29883
     1.28216
     1.22382
     1.09048
     1.01547
     0.85713
     0.69878
     0.83213
     0.84046
     0.61544
     0.47377
     0.32375
     0.19874
     0.13207
     0.00706
    -0.16795
    -0.30963
    -0.35963
    -0.52631
    -0.75133
    -0.77633
    -0.97635
    -1.21803
    -1.25137
    -1.12636
    -1.22636
    -1.36804
    -1.20136
    -1.32637
    -1.30137
    -1.17636
    -1.00968
    -0.78466
    -0.74299
    -0.55965
    -0.28463
    -0.08461
     0.19041
     0.33209
     0.38209
     0.74879
     0.74045
     0.75712
     0.93213
     1.04048
     1.14048
     1.21549
     1.00714
     1.17382
     1.19882
     1.18215
     1.02381
     1.07381
     1.03214
     0.83213
     0.64044
     0.81546
     0.87380
     0.56544
     0.51543
     0.45710
     0.26542
     0.08207
    -0.20962
    -0.28463
    -0.53465
    -0.78466
    -1.23470
    -1.83474
    -2.41812
    -3.19318
    -4.14325
    -4.01824
    -1.87641
     0.75712
     2.59893
     3.84902
     5.64916
     8.88274
     8.04934
     4.24072
     1.36550
     2.24890
     5.10745
     7.30762
     7.80766
     7.52430
     6.63257
     4.64908
     2.79894
     1.07381
    -0.31796
    -1.31804
    -3.20152
    -4.44328
    -4.06825
    -3.28485
    -2.87649
    -2.65981
    -3.15151
    -3.04317
    -2.38479
    -1.91808
    -1.89308
    -2.20977
    -1.55139
    -1.40138
    -1.36804
    -1.01802
    -1.21803
    -1.71807
    -1.82641
    -0.85967
     0.07373
     0.14041
     0.04040
    -0.30963
    -0.55131
     0.10707
     0.87380
     0.84879
     1.24882
     1.28216
     1.24882
     1.41550
     1.43217
     1.09048
     1.09048
     0.97380
     0.69045
     0.70712
     0.21541
    -0.10961
    -0.50131
    -0.70132
    -0.74299
    -0.67632
    -0.70966
    -0.54298
    -0.65132
    -0.95134
    -0.92634
    -0.73466
    -0.49298
    -0.52631
    -0.24296
     0.11540
     0.37376
     0.68211
     0.75712
     0.86546
     0.96547
     0.97380
     0.86546
     1.19049
     0.98214
     0.86546
     0.92380
     0.89880
     0.91547
     0.79879
     0.65711
     0.60711
     0.59044
     0.69878
     0.64878
     0.49877
     0.50710
     0.46543
     0.29042
     0.44043
     0.48210
     0.23208
     0.23208
     0.29042
     0.22375
     0.24041
     0.20708
     0.10707
     0.26542
     0.29042
     0.21541
     0.18208
     0.18208
     0.18208
     0.11540
     0.21541
     0.32375
     0.09874
     0.14874
     0.24875
     0.14874
     0.16541
     0.10707
     0.04040
     0.12374
     0.23208
     0.20708
     0.04873
     0.04040
     0.13207
    -0.01794
    -0.00127
     0.19874
     0.10707
    -0.01794
     0.08207
     0.12374
     0.05707
    -0.02627
    -0.04294
     0.05707
     0.06540
     0.13207
     0.07373
     0.01540
     0.02373
     0.07373
    -0.13461
     0.24041
     0.16541
    -0.03461
     0.02373
     0.13207
     0.14041
     0.00706
    -0.08461
    -0.11795
