# Supplementary material for: Software algorithm and hardware design for real-time implementation of new spectral estimator
Source: Biomed Eng Online. 2014 May 9;13:61. doi: 10.1186/1475-925X-13-61 (PMC4057578; doi:10.1186/1475-925X-13-61)
Supplement: Additional file 2 — txtfiles.zip. [file 1475-925X-13-61-S2.zip › FILE183.TXT]

     0.04753
     0.04753
    -0.00667
    -0.08798
    -0.06991
    -0.17833
    -0.24157
    -0.42225
    -0.04281
    -0.07895
    -0.24157
    -0.32287
    -0.34998
    -0.25963
    -0.25060
    -0.45839
    -0.34094
    -0.35901
    -0.26867
    -0.43129
    -0.41322
    -0.38611
    -0.54873
    -0.63908
    -0.33191
    -0.30481
    -0.53970
    -0.54873
    -0.50356
    -0.45839
    -0.50356
    -0.53970
    -0.47646
    -0.50356
    -0.44032
    -0.57584
    -0.40418
    -0.36805
    -0.39515
    -0.62101
    -0.33191
    -0.13315
    -0.28674
    -0.34998
    -0.27770
    -0.18736
    -0.11509
    -0.13315
    -0.16026
    -0.16929
    -0.01571
     0.03850
     0.02043
     0.08367
    -0.04281
    -0.07895
    -0.16929
     0.23725
     0.17401
     0.02946
     0.05657
     0.05657
     0.12884
     0.10174
     0.07464
     0.21918
     0.19208
     0.31856
     0.26436
     0.37277
     0.41794
     0.39084
     0.30049
     0.64380
     0.70704
     0.59863
     0.61669
     0.52635
     0.55345
     0.49925
     0.49925
     0.44504
     0.55345
     0.50828
     0.42697
     0.26436
     0.39084
     0.22822
     0.07464
     0.12884
     0.29146
     0.07464
     0.13788
     0.01139
     0.00236
     0.14691
     0.06560
     0.05657
     0.08367
     0.09270
     0.10174
     0.09270
     0.30049
     0.10174
     0.02043
     0.13788
     0.38180
     0.25532
     0.16498
     0.35470
     0.29146
     0.32760
     0.28242
     0.25532
     0.30049
     0.30049
     0.40890
     0.27339
     0.37277
     0.32760
     0.13788
     0.21918
     0.58056
     0.32760
     0.15594
     0.21918
     0.26436
     0.26436
     0.23725
     0.22822
     0.20112
     0.30953
     0.30953
     0.25532
     0.26436
     0.23725
     0.18305
    -0.01571
     0.28242
     0.30953
     0.20112
     0.19208
     0.16498
     0.20112
     0.05657
     0.16498
     0.14691
     0.24629
     0.23725
     0.29146
     0.41794
     0.89676
     0.89676
     1.03227
     1.52916
     2.05315
     1.82729
     1.27620
     1.43882
     1.03227
    -2.71697
    -6.65593
    -4.24377
     0.32760
     0.75221
     0.04753
    -1.30761
    -1.84967
    -2.61759
    -3.00607
    -3.01510
    -2.26525
    -1.49734
    -0.65714
     0.22822
     0.94193
     1.48399
     1.72791
     1.89053
     1.95377
     1.86343
     1.78212
     1.40268
     1.10455
     1.01420
     0.91483
     0.57152
     0.73414
     0.53539
     0.31856
     0.32760
     0.34566
     0.31856
     0.26436
     0.22822
     0.24629
     0.31856
     0.33663
     0.33663
     0.23725
     0.35470
     0.29146
     0.04753
     0.26436
     0.41794
     0.30953
     0.31856
     0.30953
     0.20112
     0.11981
     0.18305
     0.10174
     0.32760
     0.20112
     0.23725
     0.04753
     0.17401
     0.17401
    -0.02474
    -0.01571
     0.17401
     0.05657
    -0.00667
     0.07464
    -0.00667
    -0.06991
    -0.08798
    -0.11509
    -0.07895
     0.03850
    -0.06088
    -0.10605
    -0.06991
    -0.10605
    -0.14219
    -0.29577
     0.09270
    -0.06088
    -0.16026
    -0.02474
    -0.10605
    -0.16026
    -0.17833
    -0.15122
    -0.08798
     0.00236
     0.00236
    -0.19639
    -0.24157
    -0.06991
    -0.14219
    -0.24157
     0.09270
    -0.03378
    -0.23253
    -0.20543
    -0.00667
     0.01139
    -0.20543
    -0.23253
    -0.09702
    -0.12412
    -0.16026
    -0.11509
    -0.17833
    -0.16026
    -0.12412
    -0.42225
    -0.44032
    -0.08798
    -0.23253
    -0.16929
    -0.07895
    -0.16026
    -0.25060
    -0.22350
    -0.20543
    -0.18736
    -0.08798
    -0.09702
    -0.08798
    -0.04281
     0.02946
    -0.06991
    -0.14219
     0.14691
     0.02946
    -0.08798
     0.02946
     0.06560
    -0.02474
    -0.03378
    -0.15122
    -0.06991
     0.03850
     0.04753
    -0.15122
    -0.02474
    -0.09702
    -0.09702
    -0.22350
     0.01139
     0.00236
    -0.25060
    -0.07895
    -0.05185
    -0.14219
    -0.13315
    -0.31384
    -0.15122
    -0.16026
    -0.03378
    -0.17833
    -0.19639
    -0.19639
    -0.16929
    -0.28674
    -0.12412
    -0.08798
    -0.20543
    -0.20543
    -0.06991
    -0.16026
    -0.17833
    -0.27770
    -0.21446
    -0.14219
    -0.07895
    -0.06088
    -0.18736
    -0.18736
    -0.09702
    -0.25963
    -0.23253
     0.10174
    -0.17833
    -0.25963
    -0.09702
    -0.13315
    -0.16026
    -0.22350
    -0.35901
    -0.20543
    -0.12412
    -0.11509
    -0.26867
    -0.23253
    -0.25963
    -0.20543
    -0.39515
    -0.05185
    -0.16026
    -0.24157
    -0.28674
    -0.17833
    -0.10605
    -0.16929
    -0.24157
    -0.24157
    -0.06991
     0.09270
    -0.06088
    -0.16026
    -0.16929
    -0.04281
    -0.28674
     0.12884
     0.05657
    -0.14219
    -0.01571
    -0.00667
     0.03850
     0.30049
     0.43601
     0.70704
     0.87869
     0.80641
     0.75221
     1.50206
     1.96281
    -0.37708
    -2.87055
    -0.27770
     2.19770
     0.87869
     0.58056
     1.44785
     0.83352
    -0.15122
    -1.11789
    -1.34375
    -0.85590
     0.04753
     0.14691
    -0.06088
     0.02043
    -0.15122
    -0.23253
    -0.34998
     0.00236
    -0.28674
    -0.37708
    -0.34998
    -0.44936
    -0.37708
    -0.30481
    -0.45839
    -0.37708
    -0.28674
    -0.19639
    -0.35901
    -0.35901
    -0.32287
    -0.38611
    -0.52163
    -0.11509
    -0.09702
    -0.41322
    -0.20543
    -0.20543
    -0.14219
    -0.19639
    -0.26867
    -0.23253
    -0.17833
    -0.10605
    -0.08798
    -0.09702
    -0.09702
    -0.11509
    -0.27770
     0.15594
     0.18305
    -0.12412
     0.01139
     0.24629
     0.30049
     0.45408
     0.29146
     0.25532
     0.39084
     0.55345
     0.52635
     0.53539
     0.60766
     0.58959
     0.49925
     0.59863
     0.86062
     0.64380
     0.53539
     0.62573
     0.58056
     0.50828
     0.48118
     0.37277
     0.42697
     0.50828
     0.52635
     0.34566
     0.37277
     0.32760
     0.28242
     0.17401
     0.52635
     0.37277
     0.17401
     0.26436
     0.26436
     0.29146
     0.24629
     0.20112
     0.02043
     0.14691
     0.11981
     0.12884
     0.11981
     0.00236
    -0.13315
    -0.31384
    -0.01571
     0.02043
    -0.24157
    -0.22350
    -0.22350
    -0.23253
    -0.20543
    -0.34998
    -0.35901
    -0.33191
    -0.24157
    -0.30481
    -0.34094
    -0.35901
    -0.31384
    -0.44032
    -0.28674
    -0.16929
    -0.28674
    -0.43129
    -0.24157
    -0.36805
    -0.25963
    -0.32287
    -0.43129
    -0.35901
    -0.24157
    -0.33191
    -0.41322
    -0.37708
    -0.49453
    -0.50356
    -0.59390
    -0.23253
    -0.47646
    -0.57584
    -0.53066
    -0.38611
    -0.41322
    -0.35901
    -0.47646
    -0.41322
    -0.25963
    -0.26867
    -0.20543
    -0.17833
    -0.22350
    -0.23253
    -0.26867
     0.11981
     0.18305
    -0.06991
    -0.03378
    -0.01571
     0.08367
     0.12884
     0.02043
    -0.02474
     0.16498
     0.11077
     0.06560
     0.00236
     0.09270
     0.01139
    -0.25060
     0.06560
     0.10174
    -0.08798
    -0.01571
    -0.06991
    -0.02474
    -0.09702
    -0.04281
    -0.05185
    -0.11509
     0.03850
    -0.01571
    -0.01571
     0.00236
     0.02043
    -0.08798
    -0.01571
     0.21918
     0.13788
     0.02043
     0.11981
     0.05657
     0.15594
     0.17401
     0.05657
     0.11981
     0.21015
     0.21918
     0.22822
     0.21015
     0.18305
     0.09270
     0.04753
     0.45408
     0.27339
     0.18305
     0.25532
     0.11077
     0.25532
     0.20112
     0.21015
     0.24629
     0.22822
     0.23725
     0.13788
     0.17401
     0.30953
     0.16498
     0.01139
     0.28242
     0.31856
     0.22822
     0.20112
     0.14691
     0.29146
     0.31856
     0.34566
     0.39084
     0.59863
     0.79738
     1.05034
     1.33944
     2.00798
     2.37839
     2.35128
     1.35751
    -1.60575
    -2.75311
    -1.39796
    -0.70232
    -1.36182
    -0.94624
     0.58959
    -0.28674
    -1.53347
    -2.28332
    -2.50014
    -2.61759
    -2.03036
    -1.37086
    -0.88300
    -0.45839
     0.43601
     0.72511
     0.95096
     1.41171
     1.55626
     1.44785
     1.48399
     1.32137
     1.27620
     1.27620
     1.18586
     0.99614
     0.97807
     0.94193
     0.78835
     0.51732
     0.85159
     0.63476
     0.52635
     0.56249
     0.42697
     0.43601
     0.38180
     0.33663
     0.40890
     0.34566
     0.45408
     0.33663
     0.25532
     0.30953
     0.22822
     0.03850
     0.23725
     0.28242
     0.22822
    -0.00667
     0.13788
     0.08367
     0.00236
    -0.01571
    -0.01571
     0.01139
    -0.00667
     0.00236
    -0.12412
     0.01139
    -0.08798
    -0.25060
    -0.16026
     0.02043
    -0.10605
    -0.19639
    -0.14219
    -0.16929
    -0.19639
    -0.24157
    -0.25963
    -0.24157
    -0.28674
    -0.26867
    -0.30481
    -0.26867
    -0.26867
    -0.40418
    -0.47646
    -0.16929
    -0.28674
    -0.51260
    -0.32287
    -0.34094
    -0.41322
    -0.37708
    -0.42225
    -0.34094
    -0.32287
    -0.31384
    -0.33191
    -0.38611
    -0.30481
    -0.33191
    -0.55777
    -0.16026
    -0.26867
    -0.37708
    -0.25963
    -0.25060
    -0.41322
    -0.29577
    -0.33191
    -0.34998
    -0.26867
    -0.29577
    -0.36805
    -0.33191
    -0.26867
    -0.23253
    -0.50356
    -0.30481
    -0.16929
    -0.29577
    -0.30481
    -0.17833
    -0.29577
    -0.28674
    -0.28674
    -0.25963
    -0.20543
    -0.17833
    -0.16929
    -0.23253
    -0.24157
    -0.20543
    -0.25963
    -0.35901
    -0.11509
    -0.24157
    -0.26867
    -0.20543
    -0.19639
    -0.23253
    -0.31384
    -0.30481
    -0.26867
    -0.20543
    -0.24157
    -0.31384
    -0.25060
    -0.29577
    -0.31384
    -0.42225
    -0.06991
    -0.17833
    -0.36805
    -0.23253
    -0.27770
    -0.31384
    -0.25963
    -0.34998
    -0.29577
    -0.28674
    -0.18736
    -0.31384
    -0.39515
    -0.31384
    -0.27770
    -0.53066
    -0.30481
    -0.27770
    -0.43129
    -0.42225
    -0.37708
    -0.41322
    -0.40418
    -0.55777
    -0.48549
    -0.37708
    -0.45839
    -0.47646
    -0.55777
    -0.49453
    -0.51260
    -0.62101
    -0.56680
    -0.41322
    -0.62101
    -0.58487
    -0.52163
    -0.53066
    -0.53970
    -0.53970
    -0.53970
    -0.38611
    -0.31384
    -0.30481
    -0.41322
    -0.25060
    -0.11509
     0.22822
     0.38180
     1.00517
     1.14068
     0.72511
    -0.72942
    -2.64469
    -3.38551
    -1.94905
     0.05657
     0.40890
    -0.54873
    -0.99141
    -1.15403
    -1.40699
    -1.47023
    -1.67802
    -1.53347
    -0.42225
     0.20112
     0.49925
     0.99614
     1.17682
     1.46592
     1.42978
     1.58337
     1.65564
     1.70985
     1.70081
     1.55626
     1.30330
     1.14972
     0.86965
     0.51732
     0.57152
     0.56249
     0.28242
     0.13788
     0.20112
     0.10174
     0.13788
    -0.14219
    -0.12412
     0.02043
     0.09270
     0.05657
     0.09270
     0.20112
     0.16498
     0.15594
     0.21015
     0.49021
     0.37277
     0.24629
     0.47214
     0.50828
     0.49021
     0.49925
     0.49021
     0.48118
     0.57152
     0.61669
     0.39987
     0.38180
     0.43601
     0.35470
     0.20112
     0.48118
     0.29146
     0.03850
     0.19208
     0.16498
     0.19208
    -0.01571
    -0.06088
    -0.11509
     0.02043
     0.08367
    -0.04281
    -0.07895
    -0.14219
    -0.10605
    -0.29577
    -0.00667
     0.00236
    -0.14219
    -0.12412
    -0.10605
    -0.02474
    -0.10605
    -0.23253
    -0.25060
    -0.07895
    -0.10605
    -0.06088
    -0.16929
    -0.16929
    -0.12412
    -0.31384
    -0.07895
     0.04753
    -0.21446
    -0.26867
    -0.09702
    -0.16929
    -0.20543
    -0.22350
    -0.24157
    -0.16026
    -0.12412
    -0.08798
    -0.16026
    -0.09702
    -0.24157
    -0.26867
    -0.30481
     0.07464
    -0.17833
    -0.34094
    -0.10605
    -0.12412
    -0.14219
    -0.13315
    -0.25060
    -0.20543
    -0.08798
    -0.08798
    -0.10605
    -0.10605
    -0.15122
    -0.17833
    -0.22350
     0.08367
    -0.00667
    -0.19639
    -0.12412
    -0.04281
    -0.04281
    -0.05185
    -0.15122
    -0.21446
    -0.07895
    -0.02474
    -0.00667
    -0.15122
    -0.11509
    -0.12412
    -0.28674
    -0.02474
     0.05657
    -0.14219
    -0.16026
    -0.17833
    -0.01571
    -0.07895
    -0.16026
    -0.11509
    -0.06991
     0.01139
     0.08367
    -0.06991
    -0.12412
    -0.11509
    -0.19639
    -0.08798
     0.11077
    -0.06991
    -0.13315
    -0.09702
    -0.01571
     0.03850
    -0.08798
    -0.19639
    -0.07895
     0.02946
     0.02043
    -0.10605
     0.00236
    -0.14219
    -0.16026
    -0.16026
     0.17401
     0.02946
    -0.16026
    -0.04281
    -0.09702
    -0.03378
    -0.06088
    -0.14219
    -0.15122
    -0.08798
     0.00236
    -0.04281
    -0.06991
    -0.07895
    -0.11509
    -0.25060
     0.07464
     0.12884
    -0.01571
    -0.18736
    -0.06088
    -0.00667
     0.03850
    -0.10605
    -0.05185
    -0.03378
     0.00236
     0.02946
    -0.00667
    -0.01571
     0.01139
    -0.28674
    -0.05185
     0.17401
    -0.01571
    -0.16929
    -0.12412
    -0.10605
    -0.09702
    -0.13315
    -0.21446
    -0.16026
    -0.12412
    -0.10605
    -0.21446
    -0.15122
    -0.19639
    -0.35901
    -0.33191
    -0.00667
    -0.16026
    -0.28674
    -0.34094
    -0.16929
    -0.20543
    -0.22350
    -0.31384
    -0.18736
    -0.11509
     0.04753
     0.21015
     0.63476
     0.92386
     0.89676
     1.58337
     2.98368
     2.16156
    -1.26244
    -4.43349
    -3.04220
    -0.05185
     1.62854
     1.79115
     1.37558
     0.68897
    -0.47646
    -1.68706
    -1.92195
    -1.53347
    -1.05465
    -0.44936
     0.37277
     0.78835
     0.68897
     0.66187
     0.71607
     0.69800
     0.76124
     0.55345
     0.30049
     0.19208
     0.17401
     0.14691
     0.13788
     0.18305
     0.01139
    -0.15122
    -0.09702
     0.11077
    -0.09702
    -0.15122
     0.00236
    -0.06088
     0.04753
     0.02043
    -0.01571
    -0.07895
     0.10174
     0.07464
     0.04753
     0.03850
     0.11981
    -0.04281
    -0.01571
     0.22822
     0.15594
     0.02946
     0.09270
     0.04753
     0.17401
     0.12884
     0.16498
     0.21918
     0.18305
     0.23725
     0.22822
     0.17401
     0.23725
     0.07464
    -0.09702
     0.30049
     0.30953
     0.13788
     0.21918
     0.11077
     0.05657
     0.17401
     0.11981
     0.14691
     0.21015
     0.20112
     0.21918
     0.29146
     0.39084
     0.30049
     0.12884
     0.33663
     0.54442
     0.38180
     0.39987
     0.52635
     0.42697
     0.45408
     0.41794
     0.39987
     0.46311
     0.44504
     0.50828
     0.38180
     0.40890
     0.34566
     0.27339
     0.13788
     0.35470
     0.31856
     0.13788
     0.21918
     0.13788
     0.10174
    -0.00667
     0.03850
     0.00236
     0.01139
     0.02043
    -0.03378
     0.06560
    -0.00667
    -0.10605
    -0.23253
     0.18305
     0.09270
    -0.06991
     0.06560
    -0.01571
     0.00236
     0.02946
    -0.04281
     0.02043
     0.06560
     0.09270
     0.02043
     0.02043
     0.13788
     0.02946
    -0.21446
    -0.00667
     0.15594
     0.01139
     0.01139
     0.08367
    -0.02474
    -0.03378
    -0.05185
     0.02946
     0.00236
     0.10174
    -0.02474
    -0.04281
     0.03850
     0.04753
    -0.15122
    -0.04281
     0.16498
    -0.07895
    -0.05185
     0.02043
    -0.10605
    -0.13315
    -0.10605
    -0.06088
    -0.06088
    -0.02474
    -0.10605
    -0.19639
    -0.08798
    -0.10605
    -0.21446
    -0.30481
    -0.07895
    -0.06991
    -0.18736
    -0.14219
    -0.20543
    -0.20543
    -0.25963
    -0.22350
    -0.20543
    -0.16026
    -0.16929
    -0.27770
    -0.14219
    -0.12412
    -0.16026
    -0.34094
     0.00236
    -0.09702
    -0.10605
    -0.09702
    -0.02474
    -0.11509
    -0.12412
    -0.08798
     0.00236
     0.11981
     0.10174
     0.09270
     0.05657
     0.14691
     0.25532
     0.10174
     0.21015
     0.44504
     0.35470
     0.24629
     0.38180
     0.44504
     0.34566
     0.39987
     0.37277
     0.50828
     0.51732
     0.44504
     0.29146
     0.30953
     0.32760
     0.21015
     0.09270
     0.32760
     0.11981
     0.02043
     0.11981
     0.02946
     0.06560
    -0.12412
    -0.15122
    -0.19639
    -0.35901
    -0.07895
    -0.17833
    -0.13315
    -0.11509
    -0.18736
    -0.41322
    -0.07895
    -0.18736
    -0.18736
    -0.16026
    -0.06991
    -0.20543
    -0.18736
    -0.20543
    -0.14219
    -0.09702
    -0.01571
    -0.16929
    -0.13315
     0.05657
     0.08367
    -0.01571
     0.64380
     1.29427
     1.79115
     2.60424
     3.81484
     4.89896
     5.04351
     3.13727
    -1.92195
    -6.99020
    -5.11106
     0.14691
     2.18866
     2.58617
     1.54723
    -0.55777
    -2.90669
    -4.16246
    -4.54190
    -4.18053
    -3.30420
    -2.29236
    -1.42506
    -0.59390
     0.08367
     0.64380
     0.92386
     1.10455
     1.12262
     1.06841
     1.04131
     0.95096
     0.78835
     0.99614
     0.63476
     0.47214
     0.47214
     0.48118
     0.34566
     0.26436
     0.17401
     0.11981
     0.18305
     0.22822
     0.09270
    -0.02474
     0.08367
     0.03850
    -0.10605
     0.11981
     0.04753
    -0.09702
    -0.05185
    -0.04281
     0.02043
    -0.10605
    -0.20543
    -0.20543
    -0.00667
    -0.06991
    -0.21446
    -0.17833
    -0.26867
    -0.29577
    -0.34998
    -0.13315
    -0.14219
    -0.34094
    -0.32287
    -0.22350
    -0.29577
    -0.30481
    -0.36805
    -0.41322
    -0.27770
    -0.25963
    -0.23253
    -0.33191
    -0.39515
    -0.28674
    -0.38611
    -0.34094
    -0.14219
    -0.31384
    -0.37708
    -0.25963
    -0.22350
    -0.14219
    -0.29577
    -0.31384
    -0.16026
    -0.14219
    -0.01571
    -0.16026
    -0.21446
    -0.16929
    -0.10605
    -0.16929
     0.08367
     0.07464
    -0.14219
    -0.06088
     0.05657
     0.10174
    -0.05185
    -0.02474
     0.05657
     0.14691
     0.23725
     0.14691
     0.08367
     0.11077
     0.14691
     0.02946
     0.33663
     0.31856
     0.05657
     0.13788
     0.19208
     0.15594
     0.22822
     0.09270
     0.06560
     0.18305
     0.29146
     0.19208
     0.12884
     0.09270
     0.03850
     0.08367
     0.14691
     0.33663
     0.10174
     0.02043
     0.07464
     0.14691
     0.19208
     0.06560
     0.00236
     0.07464
     0.14691
     0.21918
     0.11981
     0.05657
    -0.03378
    -0.01571
     0.02043
     0.31856
     0.11981
    -0.01571
     0.04753
     0.07464
     0.09270
     0.02043
     0.04753
     0.00236
     0.10174
     0.15594
     0.12884
     0.06560
    -0.02474
     0.08367
    -0.06088
     0.26436
     0.22822
    -0.01571
     0.07464
     0.17401
     0.20112
     0.17401
     0.10174
     0.15594
     0.16498
     0.31856
     0.30953
     0.18305
     0.21918
     0.15594
     0.03850
     0.34566
     0.36373
     0.30953
     0.05657
     0.30953
     0.21918
     0.20112
     0.20112
     0.08367
     0.18305
     0.23725
     0.25532
     0.12884
     0.18305
     0.13788
     0.05657
     0.01139
     0.24629
     0.18305
    -0.02474
     0.06560
     0.10174
     0.11077
     0.02946
    -0.11509
    -0.06088
     0.06560
     0.08367
    -0.03378
     0.07464
    -0.06088
    -0.09702
    -0.16929
     0.16498
     0.11981
    -0.06991
    -0.02474
    -0.04281
     0.08367
     0.01139
    -0.07895
     0.03850
     0.02946
     0.08367
     0.03850
     0.05657
     0.06560
    -0.03378
    -0.12412
     0.15594
     0.11077
     0.02043
    -0.05185
     0.08367
     0.27339
     0.30049
     0.10174
    -0.40418
    -0.11509
     0.59863
     0.64380
    -1.13596
    -2.74407
    -3.11448
    -2.73504
    -1.20824
    -0.32287
    -1.74126
    -2.48208
    -2.75311
    -2.71697
    -2.40980
    -1.75030
    -1.77740
    -1.37989
    -1.02755
    -0.45839
    -0.05185
     0.24629
     0.67993
     0.96000
     1.12262
     1.60143
     1.46592
     1.22199
     1.26716
     1.16779
     1.11358
     1.03227
     0.77028
     0.67993
     0.47214
     0.44504
     0.29146
     0.15594
     0.04753
    -0.03378
    -0.25060
     0.17401
     0.06560
    -0.05185
    -0.08798
    -0.11509
     0.02043
     0.03850
    -0.05185
    -0.12412
    -0.05185
     0.06560
     0.01139
     0.00236
    -0.01571
    -0.08798
    -0.19639
    -0.00667
     0.17401
    -0.04281
    -0.00667
    -0.06088
    -0.15122
     0.01139
    -0.02474
    -0.15122
    -0.10605
    -0.03378
    -0.11509
    -0.05185
    -0.10605
    -0.16929
    -0.33191
    -0.29577
    -0.04281
    -0.18736
    -0.29577
    -0.25060
    -0.36805
    -0.35901
    -0.33191
    -0.34998
    -0.34094
    -0.38611
    -0.39515
    -0.44032
    -0.34094
    -0.44032
    -0.63004
    -0.73845
    -0.37708
    -0.44936
    -0.55777
    -0.63908
    -0.63908
    -0.67521
    -0.62101
    -0.71135
    -0.78362
    -0.78362
    -0.73845
    -0.72942
    -0.79266
    -0.85590
    -0.94624
    -1.07272
    -0.81073
    -0.73845
    -0.94624
    -0.93721
    -0.93721
    -0.91914
    -0.89204
    -1.05465
    -0.94624
    -0.95528
    -0.86493
    -0.93721
    -0.91011
    -0.84686
    -0.91011
    -1.07272
    -0.87397
    -0.75652
    -0.80169
    -0.87397
    -0.82880
    -0.82880
    -0.75652
    -0.91011
    -0.85590
    -0.80169
    -0.68425
    -0.72038
    -0.76556
    -0.66618
    -0.71135
    -0.86493
    -0.86493
    -0.52163
    -0.64811
    -0.76556
    -0.63004
    -0.66618
    -0.68425
    -0.75652
    -0.72038
    -0.59390
    -0.61197
    -0.61197
    -0.76556
    -0.51260
    -0.65714
    -0.62101
    -0.91011
    -0.52163
    -0.47646
    -0.59390
    -0.54873
    -0.54873
    -0.59390
    -0.53066
    -0.53970
    -0.48549
    -0.44032
    -0.34094
    -0.40418
    -0.34998
    -0.28674
    -0.31384
    -0.48549
    -0.28674
    -0.09702
    -0.29577
    -0.18736
    -0.21446
    -0.18736
    -0.21446
    -0.21446
    -0.16026
    -0.08798
    -0.08798
    -0.03378
    -0.07895
    -0.01571
    -0.01571
    -0.15122
    -0.01571
     0.15594
     0.03850
    -0.01571
     0.13788
     0.09270
     0.05657
    -0.01571
     0.01139
     0.11981
    -0.00667
     0.02043
    -0.07895
    -0.09702
    -0.09702
    -0.20543
    -0.33191
    -0.05185
    -0.25963
    -0.34094
    -0.34094
    -0.45839
    -0.46742
    -0.56680
    -0.62101
    -0.51260
    -0.56680
    -0.52163
    -0.52163
    -0.31384
     0.01139
     0.27339
     0.41794
     0.37277
     1.00517
     1.63757
     0.81545
    -1.99422
    -7.62260
    -7.07151
    -2.55435
     0.40890
     0.63476
    -0.07895
    -1.79547
    -3.01510
    -3.35840
    -3.43068
    -3.00607
    -2.03036
    -1.01852
    -0.25963
     0.55345
     1.27620
     1.64661
     1.81826
     1.80019
     1.66467
     1.56530
     1.37558
     1.22199
     0.92386
     0.78835
     0.65283
     0.43601
     0.30049
     0.44504
     0.32760
     0.05657
     0.29146
     0.16498
     0.10174
     0.02043
     0.10174
     0.19208
     0.22822
     0.19208
     0.07464
     0.15594
     0.19208
     0.22822
     0.04753
     0.31856
     0.25532
     0.18305
     0.28242
     0.26436
     0.24629
     0.16498
     0.13788
     0.22822
     0.29146
     0.33663
     0.20112
     0.13788
     0.20112
     0.21015
     0.02946
     0.21015
     0.25532
     0.08367
     0.05657
     0.11077
     0.10174
     0.16498
    -0.11509
    -0.02474
     0.01139
     0.11981
     0.02946
    -0.06088
    -0.01571
    -0.05185
    -0.25963
    -0.01571
     0.07464
    -0.08798
    -0.25963
     0.02043
    -0.05185
    -0.15122
    -0.15122
    -0.28674
    -0.12412
    -0.04281
    -0.06991
    -0.10605
    -0.18736
    -0.22350
    -0.30481
    -0.35901
    -0.09702
    -0.17833
    -0.35901
    -0.17833
    -0.22350
    -0.13315
    -0.33191
    -0.32287
    -0.25963
    -0.16026
    -0.13315
    -0.17833
    -0.23253
    -0.21446
    -0.14219
    -0.30481
    -0.02474
    -0.08798
    -0.19639
    -0.20543
     0.00236
    -0.07895
    -0.14219
    -0.20543
    -0.13315
    -0.06088
     0.00236
     0.02043
    -0.18736
    -0.08798
    -0.06088
    -0.24157
    -0.00667
     0.02946
    -0.07895
    -0.18736
    -0.03378
    -0.08798
     0.02043
    -0.14219
    -0.15122
    -0.08798
    -0.00667
     0.06560
    -0.12412
    -0.11509
    -0.06088
    -0.16026
    -0.15122
     0.12884
    -0.12412
    -0.16026
    -0.05185
    -0.08798
    -0.06991
    -0.06991
    -0.19639
    -0.09702
    -0.02474
     0.00236
    -0.12412
    -0.10605
    -0.18736
    -0.14219
    -0.16929
     0.00236
     0.04753
    -0.19639
    -0.12412
    -0.05185
    -0.08798
    -0.11509
    -0.22350
    -0.15122
    -0.02474
    -0.00667
    -0.09702
    -0.13315
    -0.08798
    -0.12412
    -0.25963
    -0.00667
     0.07464
    -0.16026
    -0.14219
    -0.06991
    -0.15122
    -0.04281
    -0.19639
    -0.15122
    -0.10605
    -0.01571
    -0.01571
    -0.13315
    -0.10605
    -0.09702
    -0.20543
    -0.04281
     0.08367
    -0.05185
    -0.14219
    -0.08798
    -0.02474
     0.00236
    -0.07895
    -0.15122
    -0.02474
     0.01139
     0.03850
    -0.01571
    -0.03378
    -0.09702
    -0.17833
    -0.08798
     0.20112
     0.02043
    -0.23253
    -0.01571
    -0.01571
     0.02043
    -0.04281
     0.00236
     0.10174
     0.30953
     0.23725
     0.01139
    -0.09702
     0.23725
     0.88772
    -0.78362
    -3.68364
    -4.97555
    -4.20763
    -2.31946
    -0.78362
    -1.59671
    -2.46401
    -3.51199
    -3.06027
    -2.81635
    -2.25622
    -1.71416
    -1.50637
    -0.95528
    -0.24157
     0.25532
     1.11358
     1.78212
     2.05315
     2.05315
     2.28804
     2.31515
     2.20673
     1.85439
     1.56530
     1.48399
     1.39364
     1.16779
     0.96903
     0.88772
     0.59863
     0.46311
     0.52635
     0.68897
     0.50828
     0.25532
     0.32760
     0.30049
     0.28242
     0.27339
     0.20112
     0.17401
     0.24629
     0.31856
     0.15594
     0.14691
     0.09270
     0.03850
    -0.06991
     0.29146
     0.20112
    -0.06088
    -0.04281
     0.08367
    -0.02474
     0.04753
    -0.12412
    -0.05185
    -0.02474
    -0.02474
    -0.06991
    -0.10605
    -0.11509
    -0.18736
    -0.38611
     0.12884
     0.06560
    -0.13315
    -0.09702
    -0.07895
    -0.12412
    -0.06088
    -0.08798
    -0.13315
    -0.02474
    -0.06088
     0.03850
    -0.07895
     0.02043
    -0.01571
    -0.26867
    -0.09702
     0.10174
    -0.04281
    -0.17833
    -0.00667
    -0.10605
    -0.03378
    -0.06088
    -0.13315
    -0.03378
    -0.09702
    -0.04281
    -0.11509
    -0.10605
    -0.09702
    -0.24157
    -0.20543
     0.09270
    -0.04281
    -0.16026
    -0.12412
    -0.16026
    -0.09702
    -0.01571
    -0.06991
    -0.00667
    -0.04281
     0.09270
    -0.02474
     0.02946
     0.00236
    -0.06991
    -0.20543
     0.21918
     0.13788
    -0.04281
     0.02043
     0.06560
     0.03850
     0.15594
    -0.00667
     0.07464
     0.10174
     0.14691
     0.08367
     0.09270
     0.15594
     0.10174
    -0.03378
     0.14691
     0.34566
     0.14691
     0.11077
     0.21918
     0.05657
     0.20112
     0.09270
     0.16498
     0.21015
     0.17401
     0.18305
     0.12884
     0.18305
     0.15594
    -0.03378
     0.13788
     0.32760
     0.28242
     0.11981
     0.18305
     0.11077
     0.22822
     0.26436
     0.21918
     0.21918
     0.30049
     0.34566
     0.29146
     0.33663
     0.37277
     0.26436
     0.27339
     0.58959
     0.52635
     0.35470
     0.44504
     0.45408
     0.39987
     0.45408
     0.37277
     0.36373
     0.37277
     0.35470
     0.36373
     0.28242
     0.30049
     0.17401
    -0.03378
     0.21918
     0.23725
     0.07464
     0.07464
    -0.03378
    -0.02474
    -0.02474
    -0.06991
    -0.02474
    -0.04281
    -0.02474
    -0.05185
    -0.20543
    -0.12412
    -0.05185
    -0.29577
    -0.18736
    -0.00667
    -0.07895
    -0.20543
    -0.14219
    -0.23253
    -0.24157
    -0.19639
    -0.22350
    -0.16026
    -0.21446
    -0.11509
    -0.17833
    -0.14219
    -0.08798
    -0.18736
    -0.10605
     0.40890
     0.51732
     0.42697
     0.48118
     0.56249
     1.00517
     1.61047
     1.24910
    -1.17210
    -4.83100
    -6.07773
    -3.37647
    -0.39515
    -0.42225
    -0.74749
    -1.87678
    -3.07834
    -3.67461
    -4.02694
    -3.49392
    -2.13877
    -1.65995
    -0.66618
    -0.05185
     0.52635
     1.02324
     1.46592
     1.96281
     2.10736
     2.25190
     2.23384
     1.95377
     2.17060
     2.08025
     1.75502
     1.67371
     1.62854
     1.36654
     1.11358
     0.98710
     0.94193
     0.86965
     0.76124
     0.65283
     0.50828
     0.41794
     0.40890
     0.15594
     0.19208
     0.40890
     0.23725
     0.13788
     0.29146
     0.29146
     0.17401
     0.17401
     0.09270
     0.24629
     0.20112
     0.20112
     0.12884
     0.09270
     0.10174
     0.00236
    -0.05185
     0.21015
     0.02946
    -0.08798
     0.01139
    -0.00667
    -0.01571
    -0.15122
    -0.06991
    -0.05185
     0.05657
    -0.05185
    -0.06991
    -0.16929
    -0.05185
    -0.05185
    -0.25060
     0.03850
    -0.02474
    -0.17833
    -0.09702
    -0.01571
    -0.15122
    -0.06088
    -0.16929
    -0.09702
    -0.05185
    -0.07895
    -0.04281
    -0.14219
    -0.12412
    -0.01571
    -0.27770
    -0.09702
    -0.06991
    -0.16026
    -0.14219
    -0.07895
    -0.11509
    -0.17833
    -0.14219
    -0.16929
    -0.08798
    -0.12412
    -0.14219
    -0.19639
    -0.17833
    -0.17833
    -0.25963
    -0.24157
    -0.00667
    -0.23253
    -0.25060
    -0.12412
    -0.16929
    -0.22350
    -0.22350
    -0.25060
    -0.14219
    -0.13315
    -0.12412
    -0.18736
    -0.17833
    -0.16929
    -0.09702
    -0.33191
     0.10174
    -0.02474
    -0.16929
    -0.12412
    -0.08798
    -0.08798
    -0.15122
    -0.17833
    -0.00667
     0.09270
     0.00236
    -0.07895
    -0.09702
    -0.07895
     0.03850
    -0.17833
     0.10174
     0.14691
     0.00236
     0.00236
     0.17401
     0.11077
     0.02946
    -0.03378
     0.02946
     0.10174
     0.11981
     0.08367
     0.01139
     0.11077
     0.10174
    -0.03378
     0.10174
     0.16498
     0.10174
    -0.02474
     0.18305
     0.11077
     0.07464
    -0.03378
    -0.03378
     0.12884
     0.12884
     0.10174
    -0.01571
     0.02946
    -0.04281
    -0.03378
    -0.07895
     0.14691
    -0.01571
    -0.15122
     0.02946
     0.00236
    -0.04281
    -0.10605
    -0.17833
    -0.09702
     0.06560
    -0.01571
    -0.11509
    -0.13315
    -0.05185
    -0.02474
    -0.28674
     0.03850
    -0.00667
    -0.22350
    -0.12412
    -0.02474
    -0.00667
    -0.11509
    -0.21446
    -0.13315
     0.01139
    -0.05185
    -0.10605
    -0.16929
    -0.12412
    -0.09702
    -0.30481
    -0.07895
    -0.03378
    -0.16026
    -0.17833
    -0.13315
    -0.15122
    -0.03378
    -0.23253
    -0.17833
    -0.04281
     0.04753
     0.08367
    -0.16026
    -0.40418
    -0.33191
    -0.19639
    -0.02474
    -0.28674
    -2.18394
    -3.59330
    -3.51199
    -2.79828
    -1.74126
    -2.02133
    -3.00607
    -3.58426
    -3.63847
    -3.19579
    -2.91572
    -2.16587
    -1.60575
    -1.56058
    -1.28955
    -0.48549
    -0.04281
     0.40890
     1.07744
     1.71888
     1.90860
     2.14349
     2.11639
     2.21577
     2.23384
     2.10736
     1.89957
     1.68274
     1.54723
     1.35751
     1.05034
     1.26716
     1.20392
     0.83352
     0.71607
     0.78835
     0.74317
     0.62573
     0.53539
     0.38180
     0.54442
     0.48118
     0.50828
     0.41794
     0.30049
     0.28242
     0.19208
     0.31856
     0.42697
     0.20112
     0.10174
     0.14691
     0.19208
     0.23725
     0.00236
    -0.09702
    -0.01571
     0.11077
     0.04753
    -0.05185
    -0.07895
    -0.10605
    -0.15122
    -0.23253
     0.16498
     0.02043
    -0.16929
    -0.06088
    -0.06991
     0.05657
     0.07464
     0.18305
     0.27339
     0.30049
     0.38180
     0.30953
     0.16498
     0.13788
     0.14691
     0.06560
     0.36373
     0.31856
     0.06560
     0.08367
     0.06560
     0.06560
    -0.05185
    -0.14219
    -0.33191
    -0.29577
    -0.27770
    -0.23253
    -0.34094
    -0.41322
    -0.34998
    -0.54873
    -0.37708
    -0.31384
    -0.54873
    -0.72038
    -0.74749
    -0.78362
    -0.78362
    -0.92817
    -1.04562
    -1.03659
    -1.04562
    -1.05465
    -1.26244
    -1.37989
    -1.46120
    -1.59671
    -1.64188
    -1.25341
    -1.54251
    -1.74126
    -1.67802
    -1.68706
    -1.61478
    -1.75030
    -1.72319
    -1.81354
    -1.70512
    -1.61478
    -1.70512
    -1.68706
    -1.75933
    -1.78643
    -1.87678
    -1.53347
    -1.58768
    -1.73223
    -1.67802
    -1.67802
    -1.63285
    -1.54251
    -1.56961
    -1.65995
    -1.59671
    -1.51540
    -1.51540
    -1.47023
    -1.56961
    -1.54251
    -1.77740
    -1.48830
    -1.38892
    -1.63285
    -1.69609
    -1.67802
    -1.75030
    -1.70512
    -1.80450
    -1.83161
    -1.87678
    -1.87678
    -1.87678
    -1.92195
    -1.99422
    -2.05746
    -2.13877
    -2.10263
    -1.84064
    -1.96712
    -2.17491
    -2.01229
    -2.04843
    -2.05746
    -1.97615
    -2.00326
    -2.02133
    -1.96712
    -1.87678
    -1.91291
    -1.89485
    -1.91291
    -2.03036
    -2.03939
    -1.67802
    -1.66899
    -1.90388
    -1.78643
    -1.80450
    -1.70512
    -1.71416
    -1.74126
    -1.65092
    -1.69609
    -1.49734
    -1.56058
    -1.43410
    -1.44313
    -1.50637
    -1.58768
    -1.24437
    -1.20824
    -1.34375
    -1.20824
    -1.04562
    -1.13596
    -1.09983
    -1.05465
    -0.99141
    -0.85590
    -0.69328
    -0.75652
    -0.63908
    -0.53970
    -0.45839
    -0.52163
    -0.30481
    -0.06991
    -0.12412
    -0.14219
    -0.12412
     0.09270
     0.21918
    -0.06088
    -0.23253
    -0.45839
    -0.45839
    -0.27770
    -0.80169
    -1.83161
    -3.77398
    -4.60514
    -3.21386
    -0.39515
     0.56249
     0.12884
    -0.93721
    -1.77740
    -1.69609
    -1.48830
    -0.73845
     0.12884
     0.85159
     1.24006
     1.66467
     1.97184
     2.23384
     2.08025
     1.80922
     1.85439
     1.33944
     0.91483
     0.86062
     0.52635
     0.34566
     0.24629
     0.07464
     0.07464
     0.00236
    -0.00667
    -0.07895
    -0.19639
    -0.25060
    -0.34998
    -0.43129
    -0.27770
    -0.14219
    -0.26867
    -0.25060
    -0.12412
    -0.22350
    -0.20543
    -0.32287
    -0.14219
    -0.08798
    -0.16929
    -0.10605
    -0.19639
    -0.02474
    -0.03378
    -0.30481
    -0.10605
    -0.04281
    -0.13315
    -0.14219
    -0.11509
    -0.16026
    -0.15122
    -0.17833
    -0.22350
    -0.11509
    -0.13315
    -0.18736
    -0.25963
    -0.09702
    -0.17833
    -0.32287
    -0.25963
    -0.07895
    -0.18736
    -0.25963
    -0.24157
    -0.15122
    -0.19639
    -0.16929
    -0.25963
    -0.25060
    -0.12412
    -0.06991
    -0.07895
    -0.15122
    -0.17833
    -0.16929
    -0.29577
    -0.05185
     0.00236
    -0.25060
    -0.07895
    -0.12412
    -0.12412
    -0.13315
    -0.31384
    -0.16026
    -0.07895
    -0.11509
    -0.25060
    -0.19639
    -0.12412
    -0.10605
    -0.33191
    -0.13315
    -0.03378
    -0.10605
    -0.20543
    -0.00667
    -0.12412
    -0.06991
    -0.05185
    -0.08798
     0.03850
     0.10174
     0.01139
    -0.12412
     0.06560
     0.08367
    -0.07895
    -0.04281
     0.17401
     0.05657
    -0.04281
     0.12884
     0.11981
     0.06560
    -0.02474
    -0.01571
     0.12884
     0.15594
     0.18305
     0.06560
     0.06560
     0.17401
     0.12884
    -0.02474
     0.23725
     0.22822
     0.02946
     0.19208
     0.18305
     0.15594
     0.12884
     0.11981
     0.14691
     0.18305
     0.24629
     0.18305
     0.17401
     0.18305
     0.11077
     0.02043
     0.25532
     0.27339
     0.07464
     0.18305
     0.19208
     0.23725
     0.17401
     0.10174
     0.11077
     0.25532
     0.30049
     0.19208
     0.16498
     0.19208
     0.18305
     0.08367
     0.28242
     0.62573
     0.23725
     0.19208
     0.23725
     0.19208
     0.21918
     0.21918
     0.14691
     0.26436
     0.22822
     0.27339
     0.12884
     0.13788
     0.14691
     0.10174
    -0.08798
     0.20112
     0.11077
     0.01139
     0.07464
     0.07464
     0.01139
     0.04753
    -0.01571
     0.08367
     0.12884
     0.12884
     0.03850
     0.06560
     0.10174
     0.04753
    -0.03378
     0.16498
     0.16498
     0.07464
     0.05657
     0.06560
     0.13788
     0.05657
    -0.04281
     0.08367
     0.14691
     0.21015
     0.08367
     0.02043
     0.01139
    -0.00667
    -0.21446
     0.22822
     0.00236
    -0.34998
    -0.44936
    -0.46742
    -0.91914
    -2.02133
    -3.02413
    -4.37025
    -5.18334
    -4.09922
    -0.83783
     1.98088
     2.45066
     0.57152
    -1.45216
    -1.95809
    -1.27148
    -0.15122
     1.06841
     2.44163
     2.96562
     3.57091
     3.80581
     3.33602
     2.92948
     2.47776
     2.08025
     1.43882
     0.99614
     0.71607
     0.32760
     0.10174
     0.24629
    -0.04281
    -0.19639
    -0.16929
    -0.13315
    -0.17833
    -0.21446
    -0.40418
    -0.23253
    -0.01571
     0.03850
    -0.03378
    -0.04281
    -0.11509
     0.02043
    -0.10605
     0.15594
     0.02946
    -0.07895
    -0.06088
     0.07464
     0.04753
    -0.03378
    -0.08798
    -0.11509
    -0.00667
    -0.01571
    -0.01571
    -0.17833
    -0.16026
    -0.16026
    -0.28674
    -0.11509
     0.02043
    -0.26867
    -0.26867
    -0.16929
    -0.20543
    -0.18736
    -0.33191
    -0.33191
    -0.29577
    -0.22350
    -0.18736
    -0.32287
    -0.34094
    -0.34094
    -0.38611
    -0.27770
    -0.17833
    -0.25963
    -0.39515
    -0.29577
    -0.27770
    -0.25060
    -0.39515
    -0.45839
    -0.35901
    -0.33191
    -0.26867
    -0.32287
    -0.44032
    -0.28674
    -0.48549
    -0.51260
    -0.21446
    -0.22350
    -0.45839
    -0.44032
    -0.39515
    -0.34998
    -0.29577
    -0.35901
    -0.47646
    -0.30481
    -0.32287
    -0.36805
    -0.38611
    -0.43129
    -0.39515
    -0.55777
    -0.27770
    -0.22350
    -0.39515
    -0.47646
    -0.35901
    -0.34998
    -0.30481
    -0.40418
    -0.44936
    -0.35901
    -0.28674
    -0.29577
    -0.24157
    -0.27770
    -0.23253
    -0.45839
    -0.24157
    -0.00667
    -0.17833
    -0.34998
    -0.13315
    -0.08798
    -0.10605
    -0.13315
    -0.15122
     0.01139
     0.01139
     0.09270
     0.00236
     0.02946
     0.03850
    -0.04281
    -0.07895
     0.30049
     0.15594
     0.01139
     0.08367
     0.09270
     0.02946
    -0.00667
    -0.09702
    -0.15122
    -0.13315
    -0.06088
    -0.17833
    -0.29577
    -0.36805
    -0.34998
    -0.56680
    -0.28674
    -0.29577
    -0.49453
    -0.47646
    -0.56680
    -0.46742
    -0.44936
    -0.52163
    -0.53066
    -0.50356
    -0.46742
    -0.33191
    -0.40418
    -0.43129
    -0.38611
    -0.56680
    -0.19639
     0.01139
    -0.22350
    -0.25060
     0.12884
     0.23725
     0.50828
     0.59863
     0.74317
     1.04131
     1.30330
     1.23103
     1.25813
     1.41171
     1.46592
     1.37558
     1.49302
     1.67371
     1.59240
     1.34847
     1.17682
     1.14972
     0.96000
     0.59863
     0.54442
     0.39084
     0.33663
     0.21918
     0.04753
    -0.12412
    -0.21446
    -0.28674
    -0.42225
    -0.11509
    -0.32287
    -0.44032
    -0.47646
    -0.46742
    -0.38611
    -0.42225
    -0.64811
    -0.59390
    -0.63908
    -0.50356
    -0.65714
    -0.53970
    -0.69328
    -1.06369
    -1.45216
    -1.26244
    -1.17210
    -1.64188
    -1.84064
    -2.77117
    -3.83722
    -3.65654
    -2.66276
    -1.68706
     0.27339
     2.21577
     0.75221
    -1.07272
    -1.57864
    -1.21727
    -0.66618
     0.27339
     1.15875
     1.55626
     1.72791
     1.84536
     1.30330
     0.85159
     0.24629
    -0.31384
    -0.66618
    -0.96431
    -1.25341
    -1.37086
    -1.47023
    -1.44313
    -1.53347
    -1.47927
    -1.17210
    -1.20824
    -1.26244
    -1.13596
    -1.08176
    -1.00045
    -0.91011
    -0.85590
    -0.73845
    -0.74749
    -0.66618
    -0.71135
    -0.65714
    -0.63004
    -0.72038
    -0.90107
    -0.49453
    -0.61197
    -0.72038
    -0.82880
    -0.81073
    -0.83783
    -0.80169
    -0.93721
    -0.87397
    -0.92817
    -0.91011
    -0.97335
    -1.00045
    -0.95528
    -1.00045
    -1.22631
    -0.94624
    -0.98238
    -0.99141
    -1.19920
    -1.12693
    -1.24437
    -1.15403
    -1.17210
    -1.20824
    -1.19017
    -1.20824
    -1.19017
    -1.25341
    -1.23534
    -1.20824
    -1.40699
    -1.41603
    -1.11789
    -1.17210
    -1.36182
    -1.18113
    -1.20824
    -1.18113
    -1.17210
    -1.21727
    -1.22631
    -1.20824
    -1.11789
    -1.14500
    -1.10886
    -1.08176
    -1.15403
    -1.21727
    -0.88300
    -0.95528
    -1.03659
    -1.00948
    -0.95528
    -0.93721
    -0.94624
    -0.93721
    -0.92817
    -0.82880
    -0.80169
    -0.92817
    -0.84686
    -0.75652
    -0.77459
    -0.91011
    -0.72038
    -0.65714
    -0.71135
    -0.67521
    -0.63908
    -0.67521
    -0.66618
    -0.62101
    -0.58487
    -0.56680
    -0.50356
    -0.60294
    -0.55777
    -0.51260
    -0.54873
    -0.71135
    -0.53066
    -0.39515
    -0.48549
    -0.50356
    -0.51260
    -0.53066
    -0.50356
    -0.46742
    -0.51260
    -0.49453
    -0.44032
    -0.34998
    -0.51260
    -0.44936
    -0.42225
    -0.44936
    -0.52163
    -0.16929
    -0.38611
    -0.44032
    -0.27770
    -0.30481
    -0.35901
    -0.35901
    -0.40418
    -0.27770
    -0.26867
    -0.17833
    -0.28674
    -0.28674
    -0.25963
    -0.29577
    -0.47646
    -0.13315
    -0.12412
    -0.29577
    -0.22350
    -0.25963
    -0.28674
    -0.22350
    -0.30481
    -0.31384
    -0.24157
    -0.18736
    -0.35901
    -0.28674
    -0.24157
    -0.24157
    -0.45839
    -0.23253
    -0.19639
    -0.29577
    -0.29577
    -0.25060
    -0.27770
    -0.30481
    -0.31384
    -0.39515
    -0.22350
    -0.17833
    -0.30481
    -0.34998
    -0.20543
    -0.25963
    -0.42225
    -0.27770
    -0.19639
    -0.23253
    -0.38611
    -0.17833
    -0.31384
    -0.25060
    -0.35901
    -0.27770
    -0.26867
    -0.13315
    -0.21446
    -0.38611
    -0.34998
    -0.25963
    -0.31384
    -0.49453
    -0.15122
    -0.22350
    -0.29577
    -0.33191
    -0.25060
    -0.35901
    -0.34094
    -0.44032
    -0.27770
    -0.28674
    -0.19639
    -0.41322
    -0.45839
    -0.46742
    -0.42225
    -0.73845
    -0.72942
    -1.06369
    -1.25341
    -1.64188
    -2.48208
    -3.36744
    -4.80389
    -5.07492
    -3.71978
    -1.62382
     2.66748
     5.51329
     2.20673
    -1.45216
    -2.28332
    -1.84967
     0.07464
     2.38742
     3.14630
     3.32699
     3.69739
     3.82388
     3.01982
     2.17060
     1.42978
     0.85159
     0.22822
    -0.21446
    -0.80169
    -0.84686
    -0.99141
    -1.04562
    -1.02755
    -0.78362
    -0.95528
    -1.05465
    -0.75652
    -0.72942
    -0.77459
    -0.76556
    -0.79266
    -0.66618
    -0.55777
    -0.63004
    -0.67521
    -0.68425
    -0.51260
    -0.60294
    -0.64811
    -0.34998
    -0.53066
    -0.68425
    -0.49453
    -0.46742
    -0.54873
    -0.48549
    -0.55777
    -0.47646
    -0.38611
    -0.44936
    -0.42225
    -0.53970
    -0.52163
    -0.50356
    -0.61197
    -0.38611
    -0.36805
    -0.53066
    -0.50356
    -0.44936
    -0.40418
    -0.47646
    -0.51260
    -0.61197
    -0.48549
    -0.44936
    -0.37708
    -0.52163
    -0.51260
    -0.54873
    -0.61197
    -0.46742
    -0.38611
    -0.44032
    -0.60294
    -0.51260
    -0.49453
    -0.51260
    -0.53066
    -0.67521
    -0.48549
    -0.49453
    -0.43129
    -0.58487
    -0.63908
    -0.49453
    -0.63004
    -0.67521
    -0.39515
    -0.55777
    -0.70232
    -0.63908
    -0.54873
    -0.60294
    -0.59390
    -0.62101
    -0.61197
    -0.53066
    -0.47646
    -0.52163
    -0.59390
    -0.54873
    -0.53970
    -0.53066
    -0.28674
    -0.35901
    -0.43129
    -0.44032
    -0.30481
    -0.25963
    -0.33191
    -0.37708
    -0.35901
    -0.19639
    -0.28674
    -0.16026
    -0.18736
    -0.20543
    -0.17833
    -0.39515
    -0.13315
    -0.03378
    -0.16026
    -0.25963
    -0.16929
    -0.11509
    -0.39515
    -0.38611
    -0.26867
    -0.14219
    -0.13315
    -0.20543
    -0.35901
    -0.28674
    -0.39515
    -0.34998
    -0.42225
    -0.11509
    -0.31384
    -0.44936
    -0.34094
    -0.27770
    -0.26867
    -0.25963
    -0.28674
    -0.27770
    -0.28674
    -0.18736
    -0.23253
    -0.27770
    -0.23253
    -0.35901
    -0.34998
     0.02043
    -0.20543
    -0.34094
    -0.28674
    -0.18736
    -0.25060
    -0.20543
    -0.36805
    -0.43129
    -0.34998
    -0.20543
    -0.25963
    -0.33191
    -0.38611
    -0.47646
    -0.60294
    -0.34094
    -0.34094
    -0.46742
    -0.57584
    -0.48549
    -0.48549
    -0.40418
    -0.46742
    -0.43129
    -0.25963
    -0.12412
    -0.09702
    -0.13315
     0.01139
    -0.02474
    -0.13315
     0.20112
     0.49021
     0.40890
     0.34566
     0.54442
     0.56249
     0.58056
     0.51732
     0.48118
     0.58959
     0.56249
     0.58056
     0.48118
     0.44504
     0.42697
     0.36373
     0.30953
     0.52635
     0.30049
     0.13788
     0.26436
     0.12884
     0.21015
     0.12884
     0.03850
     0.02946
     0.00236
    -0.16929
    -0.63908
    -1.15403
    -1.70512
    -2.31946
    -3.15061
    -3.45778
    -2.62662
     0.93289
     3.08306
     2.73072
    -0.16929
    -1.60575
    -1.50637
    -0.24157
     0.96000
     1.96281
     2.62231
     2.81203
     2.73976
     2.36032
     1.89957
     1.86343
     1.40268
     0.86062
     0.30953
     0.00236
    -0.34998
    -0.49453
    -0.67521
    -0.81976
    -0.86493
    -0.87397
    -0.80169
    -0.89204
    -0.88300
    -0.94624
    -1.07272
    -0.91914
    -0.63004
    -0.69328
    -0.89204
    -0.70232
    -0.77459
    -0.73845
    -0.71135
    -0.75652
    -0.66618
    -0.63004
    -0.64811
    -0.59390
    -0.63908
    -0.60294
    -0.78362
    -0.72942
    -0.44936
    -0.49453
    -0.65714
    -0.52163
    -0.56680
    -0.59390
    -0.49453
    -0.63908
    -0.56680
    -0.54873
    -0.45839
    -0.44936
    -0.53066
    -0.46742
    -0.53066
    -0.72038
    -0.42225
    -0.31384
    -0.47646
    -0.60294
    -0.51260
    -0.51260
    -0.51260
    -0.44936
    -0.58487
    -0.56680
    -0.45839
    -0.45839
    -0.52163
    -0.48549
    -0.53066
    -0.69328
    -0.59390
    -0.40418
    -0.52163
    -0.64811
    -0.54873
    -0.56680
    -0.51260
    -0.57584
    -0.54873
    -0.58487
    -0.55777
    -0.55777
    -0.55777
    -0.53066
    -0.63004
    -0.63908
    -0.74749
    -0.41322
    -0.45839
    -0.57584
    -0.66618
    -0.60294
    -0.56680
    -0.61197
    -0.59390
    -0.47646
    -0.49453
    -0.51260
    -0.58487
    -0.36805
    -0.36805
    -0.58487
    -0.67521
    -0.33191
    -0.31384
    -0.41322
    -0.43129
    -0.34998
    -0.42225
    -0.38611
    -0.35901
    -0.27770
    -0.25963
    -0.21446
    -0.28674
    -0.21446
    -0.14219
    -0.31384
    -0.38611
    -0.11509
    -0.00667
    -0.20543
    -0.15122
    -0.09702
    -0.08798
    -0.15122
    -0.09702
    -0.29577
    -0.06088
    -0.09702
    -0.05185
    -0.02474
    -0.18736
    -0.17833
    -0.15122
    -0.14219
    -0.03378
    -0.04281
    -0.11509
    -0.13315
    -0.16929
    -0.16026
    -0.12412
    -0.09702
    -0.17833
    -0.15122
     0.02043
    -0.11509
    -0.07895
    -0.22350
    -0.21446
    -0.19639
     0.05657
    -0.06088
    -0.08798
    -0.06991
    -0.07895
    -0.07895
    -0.02474
    -0.06088
    -0.07895
    -0.05185
    -0.04281
    -0.06991
     0.08367
     0.04753
     0.00236
    -0.30481
     0.01139
     0.04753
    -0.00667
     0.02946
    -0.03378
    -0.07895
    -0.05185
    -0.04281
    -0.14219
     0.01139
    -0.04281
    -0.05185
    -0.15122
     0.01139
    -0.04281
    -0.20543
    -0.18736
     0.02043
    -0.18736
    -0.11509
    -0.07895
    -0.07895
    -0.10605
    -0.25963
    -0.21446
    -0.04281
     0.00236
    -0.06991
    -0.27770
    -0.30481
    -0.13315
    -0.37708
    -0.81073
    -0.73845
    -1.46120
    -2.40077
    -3.18675
    -3.74688
    -4.42445
    -4.15342
    -2.30139
     2.39645
     3.18244
     1.64661
    -0.97335
    -1.97615
    -1.37086
     0.04753
     1.45688
     3.00175
     3.59802
     3.48057
     3.57091
     3.20954
     2.66748
     2.08025
     1.51109
     1.03227
     0.43601
    -0.01571
    -0.38611
    -0.53970
    -0.71135
    -0.85590
    -1.16307
    -0.80169
    -0.78362
    -0.91914
    -0.93721
    -0.77459
    -0.91011
    -0.72038
    -0.74749
    -0.63004
    -0.64811
    -0.58487
    -0.63004
    -0.57584
    -0.45839
    -0.52163
    -0.54873
    -0.53970
    -0.23253
    -0.32287
    -0.24157
    -0.18736
    -0.26867
    -0.24157
    -0.27770
    -0.21446
    -0.07895
    -0.08798
    -0.04281
    -0.13315
    -0.11509
    -0.05185
    -0.10605
    -0.24157
     0.02946
    -0.04281
    -0.16026
    -0.12412
    -0.10605
    -0.06991
    -0.15122
    -0.26867
    -0.16929
    -0.08798
    -0.04281
    -0.16929
    -0.25060
    -0.16026
    -0.13315
    -0.33191
     0.00236
    -0.05185
    -0.23253
    -0.16929
    -0.08798
     0.04753
    -0.04281
    -0.12412
    -0.18736
    -0.03378
     0.05657
    -0.06088
    -0.06088
    -0.04281
    -0.08798
    -0.27770
    -0.06991
     0.14691
    -0.11509
    -0.20543
    -0.10605
    -0.09702
    -0.09702
    -0.19639
    -0.20543
    -0.12412
    -0.06991
    -0.08798
    -0.23253
    -0.09702
    -0.16026
    -0.20543
    -0.32287
     0.02043
    -0.16026
    -0.23253
    -0.04281
    -0.05185
    -0.14219
    -0.13315
    -0.11509
    -0.01571
    -0.04281
     0.03850
    -0.06088
    -0.07895
    -0.04281
     0.11077
    -0.16929
     0.18305
     0.15594
    -0.04281
     0.11077
     0.14691
     0.08367
     0.04753
     0.05657
     0.04753
     0.23725
     0.28242
     0.16498
     0.11981
     0.18305
     0.26436
     0.13788
     0.31856
     0.41794
     0.21015
     0.26436
     0.34566
     0.31856
     0.30953
     0.25532
     0.24629
     0.29146
     0.38180
     0.37277
     0.15594
     0.09270
     0.12884
     0.11077
     0.08367
     0.22822
     0.02946
    -0.20543
    -0.05185
     0.01139
    -0.11509
    -0.15122
    -0.13315
    -0.11509
    -0.12412
    -0.11509
    -0.16929
    -0.24157
    -0.28674
    -0.24157
    -0.35901
     0.00236
    -0.03378
    -0.37708
    -0.33191
    -0.25060
    -0.15122
    -0.28674
    -0.36805
    -0.29577
    -0.21446
    -0.25060
    -0.16929
    -0.23253
    -0.27770
    -0.23253
    -0.35901
    -0.10605
    -0.07895
    -0.21446
    -0.15122
    -0.06991
     0.03850
    -0.00667
     0.01139
     0.01139
     0.11077
     0.26436
     0.30953
     0.28242
     0.44504
     0.45408
     0.42697
     0.59863
     0.85159
     0.76124
     0.78835
     0.81545
     1.02324
     0.96000
     0.85159
     0.95096
     1.11358
     1.13165
     1.13165
     1.14068
     0.98710
     0.90579
     0.95096
     0.86062
     0.93289
     0.43601
     0.10174
     0.11077
    -0.17833
    -0.50356
    -0.82880
    -0.31384
     1.03227
     1.47495
     2.32418
     1.89053
     0.80641
     0.65283
     0.93289
     1.14068
     1.76405
     2.14349
     1.94474
     2.24287
     2.36032
     2.12542
     1.76405
     1.24006
     0.77028
     0.47214
     0.15594
     0.06560
    -0.08798
    -0.24157
    -0.31384
    -0.51260
    -0.20543
    -0.12412
    -0.32287
    -0.39515
    -0.30481
    -0.27770
    -0.14219
    -0.25060
    -0.25963
    -0.09702
    -0.08798
    -0.10605
    -0.07895
    -0.05185
     0.01139
    -0.17833
    -0.06991
     0.18305
     0.09270
     0.02043
     0.06560
     0.10174
     0.18305
     0.14691
     0.15594
     0.21015
     0.21015
     0.26436
     0.18305
     0.24629
     0.14691
     0.14691
     0.09270
     0.44504
     0.30953
     0.11981
     0.25532
     0.30049
     0.25532
     0.19208
     0.11981
     0.09270
     0.27339
     0.35470
     0.22822
     0.23725
     0.10174
     0.17401
     0.09270
     0.37277
     0.32760
     0.11981
     0.11981
     0.23725
     0.21918
     0.19208
     0.10174
     0.16498
     0.20112
     0.24629
     0.27339
     0.20112
     0.15594
     0.02043
    -0.01571
     0.21015
     0.34566
     0.14691
     0.01139
     0.04753
     0.11981
     0.17401
     0.12884
     0.00236
     0.01139
     0.02946
     0.12884
     0.15594
     0.04753
     0.01139
    -0.11509
    -0.07895
     0.30049
     0.11981
     0.04753
    -0.06991
     0.00236
     0.09270
     0.10174
    -0.03378
     0.02946
     0.07464
     0.21015
     0.09270
     0.15594
     0.13788
     0.07464
    -0.06088
     0.25532
     0.30953
     0.08367
     0.12884
     0.12884
     0.39084
     0.28242
     0.06560
     0.15594
     0.25532
     0.21918
     0.30953
     0.24629
     0.28242
     0.21918
     0.01139
     0.43601
     0.38180
     0.30049
     0.21918
     0.27339
     0.30049
     0.32760
     0.29146
     0.20112
     0.33663
     0.31856
     0.30953
     0.39084
     0.36373
     0.21918
     0.19208
     0.34566
     0.52635
     0.31856
     0.23725
     0.31856
     0.30953
     0.32760
     0.34566
     0.30049
     0.29146
     0.25532
     0.44504
     0.38180
     0.35470
     0.31856
     0.22822
     0.15594
     0.42697
     0.47214
     0.25532
     0.26436
     0.18305
     0.30049
     0.38180
     0.28242
     0.26436
     0.24629
     0.29146
     0.23725
     0.30049
     0.30049
     0.20112
     0.04753
     0.35470
     0.31856
     0.16498
     0.30049
     0.18305
     0.16498
     0.21015
     0.24629
     0.21015
     0.20112
     0.26436
     0.21015
     0.21918
     0.27339
     0.17401
     0.04753
     0.21918
     0.30049
     0.24629
     0.17401
     0.18305
     0.16498
     0.23725
     0.12884
     0.10174
     0.23725
     0.13788
     0.26436
     0.15594
     0.24629
     0.18305
     0.08367
     0.05657
     0.25532
     0.20112
     0.05657
    -0.10605
    -0.34998
    -0.58487
    -0.65714
    -0.93721
    -1.68706
    -2.04843
    -2.66276
    -2.40077
    -1.21727
     0.55345
     2.51390
     3.33602
     2.65845
    -0.06991
    -0.28674
     0.57152
     1.74598
     2.83914
     3.33602
     3.39023
     3.24568
     3.24568
     2.83010
     2.10736
     1.61047
     0.95096
     0.20112
    -0.43129
    -0.49453
    -0.54873
    -0.81976
    -0.88300
    -0.79266
    -0.86493
    -0.72038
    -0.66618
    -0.61197
    -0.50356
    -0.51260
    -0.37708
    -0.50356
    -0.26867
    -0.20543
    -0.32287
    -0.24157
    -0.05185
    -0.12412
    -0.07895
     0.01139
    -0.01571
    -0.03378
    -0.02474
    -0.02474
     0.13788
     0.04753
     0.15594
     0.09270
     0.11981
     0.19208
     0.07464
    -0.00667
     0.25532
     0.11077
     0.21015
     0.24629
     0.21918
     0.10174
     0.11981
     0.13788
     0.17401
     0.30953
     0.30049
     0.23725
     0.20112
     0.21918
     0.23725
     0.02946
     0.24629
     0.29146
     0.20112
     0.25532
     0.21918
     0.23725
     0.21015
     0.08367
     0.20112
     0.25532
     0.17401
     0.13788
     0.09270
     0.14691
     0.15594
     0.02043
     0.19208
     0.17401
     0.12884
     0.11077
     0.10174
     0.02946
     0.06560
    -0.06088
    -0.00667
     0.07464
     0.05657
     0.04753
     0.04753
     0.04753
     0.03850
    -0.06991
    -0.12412
     0.13788
     0.02043
    -0.01571
     0.12884
     0.08367
     0.08367
     0.01139
     0.07464
     0.13788
     0.15594
     0.11981
     0.10174
     0.12884
     0.17401
     0.21918
     0.10174
     0.29146
     0.19208
     0.20112
     0.32760
     0.33663
     0.30049
     0.27339
     0.23725
     0.30953
     0.39084
     0.50828
     0.34566
     0.29146
     0.38180
     0.43601
     0.23725
     0.41794
     0.30953
     0.21015
     0.15594
     0.30953
     0.23725
     0.16498
    -0.00667
    -0.01571
     0.07464
     0.09270
     0.07464
    -0.02474
    -0.04281
    -0.02474
    -0.19639
     0.10174
     0.11077
     0.08367
    -0.12412
     0.02043
     0.09270
     0.11981
    -0.03378
    -0.01571
     0.11077
     0.19208
     0.09270
     0.02946
     0.02043
     0.13788
     0.07464
    -0.10605
     0.24629
     0.20112
     0.11077
     0.12884
     0.12884
     0.25532
     0.11981
     0.12884
     0.18305
     0.35470
     0.33663
     0.29146
     0.32760
     0.36373
     0.30953
     0.17401
     0.52635
     0.48118
     0.35470
     0.43601
     0.54442
     0.49021
     0.44504
     0.37277
     0.48118
     0.63476
     0.62573
     0.49925
     0.46311
     0.60766
     0.61669
     0.44504
     0.68897
     0.71607
     0.56249
     0.55345
     0.76124
     0.60766
     0.65283
     0.58056
     0.58959
     0.61669
     0.68897
     0.74317
     0.60766
     0.62573
     0.55345
     0.52635
     0.63476
     0.71607
     0.39084
     0.02043
     0.09270
     0.20112
    -0.13315
    -0.41322
    -0.91914
    -0.72038
     0.08367
     0.59863
     0.83352
     1.45688
     1.53819
     0.94193
     0.82448
     1.24006
     1.35751
     1.60143
     1.92667
     2.07122
     2.26094
     2.47776
     2.36935
     2.05315
     1.70081
     1.41171
     1.00517
     0.62573
     0.56249
     0.33663
     0.04753
     0.30953
     0.30953
     0.00236
     0.04753
     0.03850
     0.01139
     0.07464
     0.00236
    -0.02474
     0.17401
     0.20112
     0.20112
     0.17401
     0.25532
     0.21918
     0.11077
     0.30049
     0.47214
     0.32760
     0.27339
     0.37277
     0.39987
     0.36373
     0.34566
     0.27339
     0.42697
     0.43601
     0.48118
     0.36373
     0.37277
     0.39084
     0.33663
     0.42697
     0.56249
     0.42697
     0.25532
     0.48118
     0.41794
     0.51732
     0.42697
     0.28242
     0.33663
     0.49021
     0.50828
     0.50828
     0.44504
     0.42697
     0.41794
     0.29146
     0.64380
     0.52635
     0.30953
     0.39084
     0.51732
     0.60766
     0.45408
     0.40890
     0.31856
     0.49021
     0.61669
     0.57152
     0.43601
     0.39084
     0.39084
     0.37277
     0.53539
     0.63476
     0.37277
     0.39084
     0.48118
     0.46311
     0.49021
     0.40890
     0.39084
     0.43601
     0.53539
     0.54442
     0.42697
     0.50828
     0.43601
     0.34566
     0.43601
     0.75221
     0.57152
     0.39084
     0.48118
     0.51732
     0.54442
     0.55345
     0.47214
     0.50828
     0.53539
     0.59863
     0.56249
     0.57152
     0.56249
     0.45408
     0.40890
     0.67993
     0.62573
     0.51732
     0.52635
     0.53539
     0.60766
     0.52635
     0.39987
     0.49021
     0.58959
     0.72511
     0.56249
     0.49021
     0.54442
     0.49021
     0.28242
     0.66187
     0.61669
     0.40890
     0.46311
     0.48118
     0.58056
     0.51732
     0.34566
     0.39084
     0.45408
     0.52635
     0.46311
     0.40890
     0.45408
     0.34566
     0.22822
     0.43601
     0.56249
     0.36373
     0.28242
     0.38180
     0.36373
     0.38180
     0.36373
     0.22822
     0.29146
     0.30953
     0.46311
     0.33663
     0.30953
     0.23725
     0.21918
     0.20112
     0.49021
     0.36373
     0.17401
     0.31856
     0.24629
     0.27339
     0.36373
     0.21918
     0.26436
     0.29146
     0.37277
     0.26436
     0.37277
     0.32760
     0.29146
     0.09270
     0.44504
     0.38180
     0.37277
     0.22822
     0.30953
     0.40890
     0.35470
     0.30049
     0.26436
     0.30953
     0.42697
     0.35470
     0.35470
     0.35470
     0.35470
     0.16498
     0.31856
     0.49925
     0.32760
     0.21015
     0.30953
     0.30049
     0.30049
     0.30953
     0.30049
     0.29146
     0.36373
     0.33663
     0.31856
     0.41794
     0.36373
     0.31856
     0.26436
     0.32760
     0.11981
    -0.29577
    -0.71135
    -0.56680
     0.18305
     0.67993
     1.24006
     0.49925
     1.25813
     3.05596
     2.09832
     0.47214
     0.32760
     0.60766
     1.21296
     1.77309
     1.82729
     1.58337
     1.54723
     1.23103
     0.84255
     0.46311
    -0.00667
    -0.23253
    -0.42225
    -0.51260
    -0.64811
    -0.51260
    -0.63908
    -0.53970
    -0.62101
    -0.20543
    -0.12412
    -0.18736
    -0.15122
    -0.06088
    -0.01571
     0.00236
     0.02043
     0.11077
     0.06560
    -0.01571
     0.11981
     0.10174
     0.17401
     0.21015
    -0.07895
     0.11981
     0.30049
     0.12884
     0.18305
     0.24629
     0.17401
     0.14691
     0.16498
     0.12884
     0.21918
     0.24629
     0.19208
     0.11077
     0.22822
     0.26436
     0.13788
     0.03850
     0.30049
     0.29146
     0.16498
     0.31856
     0.21015
     0.21015
     0.14691
     0.18305
     0.27339
     0.24629
     0.30953
     0.15594
     0.26436
     0.22822
     0.14691
     0.04753
     0.30049
     0.29146
     0.13788
     0.21015
     0.21918
     0.24629
     0.12884
     0.10174
     0.17401
     0.19208
     0.18305
     0.17401
     0.17401
     0.15594
     0.05657
    -0.06088
     0.21015
     0.29146
     0.10174
     0.05657
     0.11077
     0.10174
     0.06560
     0.07464
     0.09270
     0.13788
     0.08367
     0.12884
     0.13788
     0.23725
     0.22822
     0.07464
     0.12884
     0.31856
     0.17401
     0.25532
     0.30049
     0.22822
     0.29146
     0.29146
     0.29146
     0.44504
     0.36373
     0.39084
     0.37277
     0.43601
     0.54442
     0.42697
     0.34566
     0.67090
     0.58959
     0.49021
     0.60766
     0.57152
     0.52635
     0.58959
     0.58056
     0.62573
     0.58959
     0.54442
     0.40890
     0.39987
     0.41794
     0.49021
     0.22822
     0.41794
     0.33663
     0.11077
     0.18305
     0.18305
     0.21015
     0.11981
     0.02043
     0.07464
     0.27339
     0.17401
     0.07464
     0.05657
     0.13788
     0.12884
    -0.01571
     0.12884
     0.19208
     0.14691
     0.02946
     0.15594
     0.10174
     0.13788
     0.09270
     0.05657
     0.06560
     0.19208
     0.08367
     0.03850
     0.07464
     0.14691
    -0.01571
     0.00236
     0.31856
     0.18305
     0.10174
     0.18305
     0.12884
     0.15594
     0.17401
     0.11077
     0.21015
     0.33663
     0.36373
     0.24629
     0.27339
     0.34566
     0.32760
     0.20112
     0.44504
     0.45408
     0.30049
     0.43601
     0.40890
     0.41794
     0.37277
     0.38180
     0.47214
     0.55345
     0.55345
     0.44504
     0.49925
     0.51732
     0.53539
     0.37277
     0.68897
     0.59863
     0.50828
     0.53539
     0.66187
     0.65283
     0.51732
     0.47214
     0.51732
     0.63476
     0.69800
     0.73414
     0.56249
     0.43601
     0.61669
     0.39084
     0.30049
     0.10174
    -0.18736
    -0.13315
    -0.13315
    -0.37708
    -0.56680
    -1.04562
    -0.45839
     0.50828
     1.35751
     2.36935
     2.07122
     0.77931
     0.65283
     0.64380
     1.24006
     1.92667
     1.96281
     1.96281
     2.16156
     2.10736
     1.81826
     1.37558
     0.79738
     0.37277
     0.15594
     0.00236
    -0.33191
    -0.44936
    -0.54873
    -0.51260
    -0.66618
    -0.34998
    -0.34998
    -0.46742
    -0.36805
    -0.22350
    -0.20543
    -0.17833
    -0.17833
    -0.09702
     0.09270
     0.07464
     0.08367
     0.03850
     0.12884
     0.06560
     0.00236
     0.26436
     0.31856
     0.12884
     0.15594
     0.31856
     0.30049
     0.28242
     0.16498
     0.23725
     0.38180
     0.39084
     0.46311
     0.27339
     0.25532
     0.31856
     0.27339
     0.36373
     0.49925
     0.24629
     0.18305
     0.39084
     0.37277
     0.38180
     0.23725
     0.18305
     0.33663
     0.38180
     0.41794
     0.23725
     0.21015
     0.29146
     0.21918
     0.25532
     0.50828
     0.26436
     0.13788
     0.30049
     0.25532
     0.30953
     0.27339
     0.15594
     0.11077
     0.26436
     0.33663
     0.29146
     0.18305
     0.36373
     0.38180
    -0.02474
     0.37277
     0.39084
     0.15594
     0.13788
     0.32760
     0.27339
     0.35470
     0.21015
     0.14691
     0.19208
     0.30953
     0.19208
     0.24629
     0.11077
     0.13788
     0.02043
     0.28242
     0.30049
     0.14691
     0.04753
     0.14691
     0.16498
     0.21015
     0.09270
     0.11981
     0.16498
     0.29146
     0.24629
     0.07464
     0.21015
     0.20112
     0.15594
     0.02946
     0.39084
     0.25532
     0.11981
     0.27339
     0.30953
     0.31856
     0.26436
     0.18305
     0.28242
     0.30049
     0.38180
     0.34566
     0.28242
     0.31856
     0.25532
     0.14691
     0.48118
     0.45408
     0.21015
     0.40890
     0.37277
     0.39987
     0.38180
     0.29146
     0.33663
     0.35470
     0.43601
     0.47214
     0.38180
     0.31856
     0.23725
     0.19208
     0.50828
     0.62573
     0.30953
     0.24629
     0.28242
     0.36373
     0.36373
     0.29146
     0.32760
     0.28242
     0.36373
     0.42697
     0.47214
     0.38180
     0.37277
     0.12884
     0.33663
     0.58959
     0.49021
     0.21015
     0.44504
     0.38180
     0.34566
     0.37277
     0.29146
     0.25532
     0.26436
     0.36373
     0.21918
     0.29146
     0.24629
     0.07464
     0.07464
     0.41794
     0.28242
     0.11981
     0.17401
     0.15594
     0.14691
     0.19208
     0.13788
     0.18305
     0.20112
     0.24629
     0.16498
     0.26436
     0.19208
     0.12884
     0.01139
     0.40890
     0.30049
     0.21918
     0.22822
     0.21918
     0.23725
     0.31856
     0.30953
     0.30953
     0.36373
     0.30953
     0.30953
     0.27339
     0.10174
    -0.15122
    -0.67521
    -0.52163
    -0.66618
    -1.75030
    -2.32849
    -2.74407
    -2.73504
    -1.25341
     0.50828
     3.07403
     5.31454
     4.21235
     0.05657
    -0.86493
     0.14691
     1.68274
     3.20954
     4.19428
     4.70924
     4.14911
     3.47154
     2.97465
     2.21577
     1.38461
     0.62573
     0.03850
    -0.55777
    -0.83783
    -1.07272
    -1.23534
    -1.27148
    -1.21727
    -1.22631
    -1.26244
    -0.86493
    -0.84686
    -0.91011
    -0.79266
    -0.77459
    -0.76556
    -0.65714
    -0.58487
    -0.52163
    -0.50356
    -0.40418
    -0.34998
    -0.27770
    -0.20543
    -0.23253
    -0.44032
    -0.08798
     0.05657
    -0.11509
    -0.03378
     0.01139
    -0.04281
    -0.06088
     0.02043
     0.17401
     0.11981
     0.15594
     0.19208
     0.15594
     0.18305
     0.21918
     0.10174
     0.20112
     0.37277
     0.20112
     0.12884
     0.25532
     0.21015
     0.20112
     0.22822
     0.20112
     0.19208
     0.23725
     0.25532
     0.23725
     0.17401
     0.16498
     0.12884
    -0.00667
     0.33663
     0.30049
     0.07464
     0.18305
     0.08367
     0.19208
     0.11077
     0.15594
     0.10174
     0.17401
     0.15594
     0.17401
     0.17401
     0.21918
     0.08367
    -0.13315
     0.21015
     0.26436
     0.04753
     0.13788
     0.17401
     0.02043
     0.10174
     0.06560
     0.14691
     0.18305
     0.19208
     0.12884
     0.16498
     0.21015
     0.26436
     0.01139
     0.14691
     0.37277
     0.25532
     0.26436
     0.30953
     0.29146
     0.34566
     0.30953
     0.42697
     0.49021
     0.55345
     0.48118
     0.45408
     0.60766
     0.70704
     0.55345
     0.51732
     0.81545
     0.78835
     0.68897
     0.90579
     0.71607
     0.71607
     0.67993
     0.63476
     0.71607
     0.71607
     0.64380
     0.50828
     0.52635
     0.41794
     0.30953
     0.22822
     0.36373
     0.30049
     0.11077
     0.14691
     0.22822
     0.04753
     0.00236
     0.01139
     0.00236
     0.14691
     0.11077
     0.08367
     0.04753
     0.11077
     0.05657
    -0.06991
     0.14691
     0.16498
     0.13788
     0.11077
     0.11981
     0.07464
     0.13788
     0.09270
     0.05657
     0.13788
     0.11077
     0.15594
     0.09270
     0.12884
     0.11981
    -0.02474
     0.08367
     0.28242
     0.16498
     0.03850
     0.23725
     0.10174
     0.11077
     0.13788
     0.12884
     0.24629
     0.28242
     0.28242
     0.17401
     0.32760
     0.23725
     0.24629
     0.08367
     0.46311
     0.34566
     0.28242
     0.43601
     0.31856
     0.37277
     0.25532
     0.29146
     0.32760
     0.36373
     0.35470
     0.14691
     0.21015
     0.25532
     0.21918
     0.08367
     0.35470
     0.21918
     0.11981
     0.27339
     0.20112
     0.10174
     0.10174
    -0.09702
    -0.16026
    -0.06088
    -0.33191
    -1.00948
    -1.62382
    -2.02133
    -2.96089
    -2.81635
    -1.30761
     0.11981
     1.19489
     3.76967
     3.28182
     0.20112
    -0.86493
    -0.37708
     0.93289
     2.30611
     3.11920
     3.48057
     3.24568
     3.28182
     2.98368
     2.25190
     1.45688
     1.02324
     0.30049
    -0.22350
    -0.45839
    -0.76556
    -0.80169
    -0.87397
    -1.00045
    -0.85590
    -0.81976
    -0.74749
    -0.87397
    -0.81073
    -0.72942
    -0.65714
    -0.73845
    -0.32287
    -0.41322
    -0.53970
    -0.36805
    -0.36805
    -0.23253
    -0.29577
    -0.29577
    -0.25963
    -0.06991
    -0.02474
    -0.08798
    -0.16929
    -0.05185
     0.00236
    -0.17833
     0.08367
     0.14691
    -0.03378
     0.11077
     0.13788
     0.09270
     0.09270
    -0.04281
     0.11077
     0.21918
     0.30953
     0.15594
     0.05657
     0.19208
     0.12884
     0.09270
     0.21015
     0.42697
     0.08367
     0.07464
     0.25532
     0.22822
     0.16498
     0.14691
     0.09270
     0.21015
     0.24629
     0.28242
     0.14691
     0.19208
     0.03850
     0.12884
     0.11077
     0.34566
     0.27339
     0.05657
     0.14691
     0.11077
     0.21918
     0.18305
     0.02043
     0.11077
     0.12884
     0.30953
     0.13788
     0.11981
     0.14691
     0.30049
     0.02043
     0.54442
     0.46311
     0.33663
     0.41794
     0.59863
     0.64380
     0.64380
     0.67090
     0.79738
     0.93289
     0.96000
     0.99614
     0.95096
     0.99614
     1.06841
     0.89676
     1.17682
     1.20392
     0.98710
     1.02324
     1.03227
     1.01420
     0.97807
     0.87869
     0.84255
     0.87869
     0.94193
     0.87869
     0.79738
     0.76124
     0.60766
     0.58056
     0.55345
     0.78835
     0.68897
     0.50828
     0.62573
     0.58959
     0.56249
     0.45408
     0.42697
     0.49925
     0.59863
     0.63476
     0.41794
     0.48118
     0.35470
     0.36373
     0.31856
     0.62573
     0.45408
     0.24629
     0.36373
     0.37277
     0.41794
     0.39084
     0.22822
     0.23725
     0.37277
     0.40890
     0.29146
     0.29146
     0.26436
     0.19208
     0.05657
     0.47214
     0.49925
     0.20112
     0.11981
     0.22822
     0.29146
     0.22822
     0.17401
     0.17401
     0.17401
     0.28242
     0.24629
     0.21918
     0.21015
     0.12884
     0.02946
     0.19208
     0.38180
     0.15594
     0.04753
     0.20112
     0.13788
     0.20112
     0.16498
     0.02946
     0.15594
     0.20112
     0.28242
     0.14691
     0.14691
     0.08367
     0.00236
     0.14691
     0.32760
     0.22822
     0.16498
     0.20112
     0.19208
     0.15594
     0.13788
     0.12884
     0.12884
     0.23725
     0.20112
     0.11981
     0.18305
     0.11981
     0.14691
     0.04753
     0.36373
     0.30953
     0.09270
     0.19208
     0.20112
     0.15594
     0.19208
     0.11981
    -0.17833
    -0.04281
    -0.18736
    -0.83783
    -2.31042
    -3.53006
    -4.45156
    -5.97835
    -3.24096
     1.49302
     3.91422
     3.63415
     0.22822
    -1.64188
    -1.70512
    -0.45839
     0.49021
     2.16156
     3.59802
     4.17621
     4.25752
     4.01360
     3.40830
     2.60424
     2.17963
     1.93570
     1.24006
     0.59863
     0.20112
    -0.09702
    -0.20543
    -0.34998
    -0.43129
    -0.35901
    -0.41322
    -0.34998
    -0.24157
    -0.19639
    -0.23253
    -0.25060
    -0.33191
     0.14691
     0.02946
    -0.06991
    -0.05185
    -0.09702
     0.01139
    -0.10605
    -0.02474
    -0.02474
    -0.00667
     0.07464
    -0.01571
     0.11077
     0.02946
     0.01139
    -0.21446
     0.26436
     0.24629
     0.05657
    -0.19639
     0.08367
     0.14691
     0.24629
     0.26436
     0.12884
     0.07464
     0.18305
     0.17401
     0.22822
     0.21918
     0.27339
     0.02043
     0.30049
     0.43601
     0.26436
     0.11981
     0.25532
     0.15594
     0.27339
     0.21918
     0.11981
     0.11981
     0.21918
     0.30049
     0.15594
     0.11981
     0.13788
     0.00236
     0.10174
     0.31856
     0.29146
     0.11077
     0.24629
     0.18305
     0.30953
     0.20112
     0.23725
     0.25532
     0.29146
     0.33663
     0.35470
     0.33663
     0.30049
     0.30953
     0.10174
     0.52635
     0.56249
     0.30953
     0.38180
     0.34566
     0.42697
     0.46311
     0.45408
     0.49925
     0.52635
     0.53539
     0.56249
     0.62573
     0.67993
     0.66187
     0.38180
     0.67993
     0.91483
     0.63476
     0.61669
     0.60766
     0.58056
     0.59863
     0.50828
     0.50828
     0.38180
     0.40890
     0.39987
     0.23725
     0.39084
     0.16498
    -0.06991
     0.00236
     0.23725
     0.19208
    -0.09702
     0.02946
    -0.01571
    -0.07895
    -0.01571
    -0.02474
     0.05657
     0.00236
     0.08367
    -0.04281
     0.09270
     0.08367
    -0.00667
    -0.05185
     0.16498
     0.10174
     0.02043
     0.08367
     0.08367
     0.14691
     0.06560
    -0.00667
     0.08367
     0.16498
     0.25532
     0.16498
     0.22822
     0.21015
     0.29146
     0.10174
     0.46311
     0.52635
     0.33663
     0.38180
     0.34566
     0.31856
     0.35470
     0.36373
     0.51732
     0.49925
     0.50828
     0.46311
     0.34566
     0.40890
     0.39987
     0.16498
     0.39084
     0.51732
     0.39084
     0.21918
     0.30049
     0.28242
     0.19208
     0.19208
     0.13788
     0.13788
     0.08367
     0.11981
     0.02946
     0.04753
     0.13788
    -0.11509
    -0.07895
     0.11077
     0.05657
    -0.14219
     0.00236
     0.02946
     0.02946
    -0.02474
    -0.06088
     0.11981
     0.22822
     0.26436
     0.19208
     0.19208
     0.29146
     0.21015
     0.02946
     0.25532
     0.10174
     0.13788
     0.27339
     0.01139
    -0.02474
    -0.11509
    -1.27148
    -2.92476
    -3.85529
    -6.14097
    -7.57743
    -6.61076
    -3.17772
    -0.18736
    -0.10605
    -0.63004
    -2.68986
    -3.40358
    -3.05124
    -1.77740
    -0.23253
     1.29427
     2.77589
     3.81484
     4.60083
     4.96220
     4.80862
     4.47435
     4.13104
     3.64319
     3.02886
     2.65845
     2.39645
     1.95377
     1.54723
     1.36654
     1.05034
     0.86965
     0.63476
     0.50828
     0.39987
     0.34566
     0.23725
     0.15594
     0.16498
     0.11077
     0.10174
    -0.04281
     0.21918
     0.06560
    -0.05185
     0.16498
     0.10174
     0.05657
    -0.04281
    -0.06088
     0.05657
     0.11981
     0.18305
     0.06560
     0.10174
     0.10174
     0.09270
     0.01139
     0.21015
     0.23725
     0.04753
     0.11077
     0.21015
     0.08367
     0.10174
     0.03850
     0.04753
     0.24629
     0.11981
     0.05657
     0.02946
     0.05657
     0.11077
    -0.17833
     0.04753
     0.15594
    -0.00667
    -0.06991
     0.02043
     0.02946
     0.11077
    -0.10605
    -0.08798
     0.08367
     0.04753
     0.10174
    -0.00667
     0.09270
     0.08367
    -0.08798
     0.07464
     0.23725
     0.03850
    -0.00667
     0.11981
     0.11077
     0.17401
     0.02043
     0.06560
     0.12884
     0.21015
     0.20112
     0.11981
     0.13788
     0.21015
     0.08367
     0.01139
     0.34566
     0.21015
     0.04753
     0.14691
     0.16498
     0.28242
     0.08367
     0.14691
     0.17401
     0.16498
     0.29146
     0.10174
     0.12884
     0.21015
     0.13788
     0.03850
     0.29146
     0.25532
     0.09270
     0.13788
     0.22822
     0.15594
     0.13788
     0.03850
     0.06560
     0.19208
     0.23725
     0.18305
     0.10174
     0.13788
     0.12884
     0.00236
     0.13788
     0.23725
     0.11981
     0.02946
     0.14691
     0.23725
     0.11077
     0.06560
    -0.00667
     0.14691
     0.20112
     0.24629
     0.02946
     0.11981
     0.10174
    -0.03378
     0.01139
     0.29146
     0.13788
     0.00236
     0.12884
     0.17401
     0.09270
     0.03850
    -0.06088
     0.04753
     0.12884
     0.16498
     0.15594
     0.05657
    -0.02474
     0.05657
    -0.12412
     0.28242
     0.21918
    -0.03378
     0.05657
     0.06560
     0.20112
     0.05657
     0.01139
     0.04753
     0.14691
     0.24629
     0.20112
     0.05657
     0.07464
     0.12884
    -0.01571
     0.24629
     0.22822
     0.01139
     0.02946
     0.19208
     0.10174
     0.03850
     0.01139
     0.02043
     0.10174
     0.19208
     0.14691
     0.09270
     0.06560
     0.19208
     0.02946
     0.25532
     0.43601
     0.39084
     0.29146
     0.41794
     0.30049
     0.21015
     0.09270
     0.16498
     0.28242
     0.30049
     0.22822
     0.41794
     0.82448
     0.53539
    -0.60294
    -2.88862
    -5.57181
    -8.01108
    -8.15562
    -7.75811
    -7.75811
    -5.54471
    -3.34034
    -3.22289
    -3.74688
    -4.63224
    -4.66838
    -4.55997
    -3.42164
    -1.56961
     0.53539
     2.39645
     4.32980
     5.35067
     5.87466
     6.15473
     6.19087
     5.89273
     5.43198
     4.64600
     4.10394
     3.65222
     3.19147
     2.73072
     2.19770
     1.84536
     1.60143
     1.07744
     1.14972
     1.12262
     0.82448
     0.59863
     0.58959
     0.46311
     0.39084
     0.36373
     0.29146
     0.28242
     0.27339
     0.29146
     0.13788
     0.17401
     0.22822
     0.04753
     0.04753
     0.40890
     0.23725
     0.09270
     0.21015
     0.22822
     0.29146
     0.30049
     0.21918
     0.22822
     0.36373
     0.37277
     0.36373
     0.30049
     0.29146
     0.28242
     0.12884
     0.48118
     0.40890
     0.19208
     0.24629
     0.30953
     0.30953
     0.23725
     0.12884
     0.15594
     0.22822
     0.29146
     0.26436
     0.24629
     0.19208
     0.12884
    -0.01571
     0.28242
     0.41794
     0.11981
     0.11981
     0.14691
     0.14691
     0.26436
     0.14691
     0.12884
     0.13788
     0.25532
     0.27339
     0.17401
     0.23725
     0.21015
     0.08367
     0.16498
     0.38180
     0.31856
     0.11981
     0.26436
     0.19208
     0.25532
     0.11981
     0.13788
     0.06560
     0.13788
     0.11077
     0.02043
     0.07464
    -0.06088
    -0.17833
    -0.25060
     0.02946
    -0.06991
    -0.31384
    -0.15122
    -0.27770
    -0.19639
    -0.15122
    -0.36805
    -0.23253
    -0.22350
    -0.19639
    -0.13315
    -0.23253
    -0.22350
    -0.20543
    -0.37708
    -0.05185
    -0.06088
    -0.22350
    -0.24157
    -0.10605
    -0.21446
    -0.17833
    -0.15122
    -0.14219
    -0.12412
    -0.06088
    -0.24157
    -0.11509
    -0.08798
    -0.16929
    -0.33191
    -0.03378
    -0.02474
    -0.08798
    -0.19639
    -0.06088
    -0.16026
    -0.09702
    -0.10605
    -0.06088
    -0.03378
    -0.03378
    -0.03378
     0.02043
     0.02043
     0.03850
    -0.07895
    -0.04281
     0.25532
     0.23725
     0.08367
     0.26436
     0.25532
     0.32760
     0.41794
     0.47214
     0.52635
     0.50828
     0.51732
     0.56249
     0.58056
     0.65283
     0.67090
     0.52635
     0.77028
     0.72511
     0.66187
     0.59863
     0.67090
     0.55345
     0.47214
     0.56249
     0.49021
     0.58056
     0.56249
     0.48118
     0.53539
     0.49021
     0.40890
     0.32760
     0.59863
     0.56249
     0.29146
     0.30953
     0.26436
     0.26436
     0.21918
     0.15594
     0.15594
     0.07464
     0.21918
     0.58959
     0.53539
     0.09270
    -1.16307
    -3.15965
    -5.45436
    -6.80951
    -7.14378
    -6.99020
    -6.68303
    -5.47243
    -4.09018
    -3.40358
    -3.59330
    -4.34314
    -4.70452
    -4.15342
    -3.11448
    -1.36182
     0.49021
     2.31515
     3.57091
     4.90799
     5.66688
     5.90177
     5.98308
     5.79336
     5.33261
     4.90799
     4.36593
     3.96842
     3.60705
     3.11920
     2.74879
     2.35128
     2.08025
     1.84536
     1.39364
     1.51109
     1.27620
     1.02324
     0.96903
     0.86965
     0.70704
     0.58959
     0.53539
     0.50828
     0.60766
     0.62573
     0.45408
     0.41794
     0.47214
     0.44504
     0.25532
     0.42697
     0.56249
     0.39987
     0.42697
     0.43601
     0.44504
     0.44504
     0.31856
     0.39084
     0.50828
     0.43601
     0.39084
     0.32760
     0.42697
     0.35470
     0.21918
     0.29146
     0.46311
     0.32760
     0.26436
     0.40890
     0.33663
     0.31856
     0.23725
     0.24629
     0.29146
     0.43601
     0.40890
     0.25532
     0.28242
     0.30049
     0.27339
     0.16498
     0.38180
     0.42697
     0.27339
     0.33663
     0.30953
     0.22822
     0.26436
     0.27339
     0.25532
     0.42697
     0.33663
     0.26436
     0.30049
     0.39987
     0.26436
     0.05657
     0.34566
     0.40890
     0.21015
     0.26436
     0.30049
     0.23725
     0.21015
     0.12884
     0.21015
     0.19208
     0.22822
     0.20112
     0.15594
     0.17401
     0.14691
     0.02946
     0.12884
     0.26436
     0.10174
     0.05657
     0.19208
     0.12884
     0.05657
     0.06560
     0.05657
     0.13788
     0.11981
     0.20112
     0.02946
     0.09270
     0.05657
     0.03850
    -0.08798
     0.22822
     0.11981
    -0.02474
     0.18305
     0.14691
     0.09270
     0.05657
    -0.01571
     0.11981
     0.12884
     0.16498
     0.07464
     0.08367
     0.06560
     0.13788
    -0.05185
     0.22822
     0.15594
     0.02043
     0.04753
     0.15594
     0.08367
     0.02946
    -0.06991
     0.02043
     0.11981
     0.19208
    -0.00667
     0.02043
     0.04753
     0.05657
    -0.06088
     0.12884
     0.18305
     0.03850
    -0.00667
     0.05657
     0.05657
     0.02946
    -0.04281
    -0.06088
     0.11077
     0.09270
     0.03850
    -0.07895
    -0.04281
     0.00236
    -0.09702
    -0.02474
     0.14691
    -0.06088
    -0.15122
     0.11981
     0.02043
     0.00236
    -0.11509
    -0.14219
     0.03850
     0.14691
     0.11981
     0.02043
     0.00236
    -0.04281
    -0.14219
    -0.14219
    -0.01571
    -0.14219
    -0.36805
    -0.21446
    -0.08798
     0.04753
     0.41794
     0.45408
     0.25532
    -0.34998
    -0.97335
    -2.66276
    -3.89143
    -5.05686
    -6.18614
    -6.83661
    -7.25219
    -6.57462
    -5.17430
    -4.28894
    -4.12632
    -4.95748
    -5.24658
    -4.93037
    -4.18956
    -3.15061
    -1.53347
     0.30049
     1.79115
     3.19147
     4.13104
     4.81765
     5.27840
     5.44102
     5.11578
     4.78151
     4.55565
     4.25752
     3.88712
     3.56188
     3.02886
     2.77589
     2.45969
     2.24287
     1.93570
     1.72791
     1.53819
     1.36654
     1.19489
     1.35751
     0.94193
     0.78835
     0.86062
     0.85159
     0.83352
     0.58056
     0.40890
     0.41794
     0.48118
     0.49021
     0.40890
     0.20112
     0.29146
     0.21918
     0.02946
     0.45408
     0.22822
     0.08367
     0.15594
     0.27339
     0.30049
     0.21918
     0.12884
     0.23725
     0.31856
     0.44504
     0.43601
     0.53539
     0.50828
     0.42697
     0.41794
     0.72511
     0.84255
     0.67993
     0.67993
     0.81545
     0.84255
     0.82448
     0.82448
     0.68897
     0.71607
     0.76124
     0.83352
     0.69800
     0.63476
     0.54442
     0.41794
     0.41794
     0.54442
     0.30953
     0.11981
     0.14691
     0.16498
     0.13788
     0.02946
    -0.08798
    -0.06088
    -0.06991
     0.00236
    -0.07895
    -0.16929
    -0.22350
    -0.25060
    -0.32287
     0.10174
    -0.12412
    -0.38611
    -0.25963
    -0.17833
    -0.17833
    -0.23253
    -0.28674
    -0.38611
    -0.23253
    -0.17833
    -0.24157
    -0.32287
    -0.32287
    -0.33191
    -0.45839
    -0.05185
    -0.16026
    -0.40418
    -0.34094
    -0.20543
    -0.31384
    -0.25060
    -0.25963
    -0.24157
    -0.18736
    -0.20543
    -0.16929
    -0.17833
    -0.18736
    -0.16929
    -0.36805
    -0.03378
    -0.00667
    -0.13315
    -0.08798
    -0.14219
    -0.02474
    -0.07895
    -0.09702
    -0.20543
    -0.04281
    -0.13315
     0.00236
    -0.02474
    -0.05185
    -0.21446
    -0.16929
    -0.06991
     0.17401
     0.00236
    -0.06088
    -0.04281
     0.02946
     0.11077
     0.11981
     0.05657
     0.09270
     0.07464
     0.22822
     0.23725
     0.19208
     0.11077
     0.06560
    -0.04281
     0.31856
     0.21918
     0.00236
     0.02946
     0.04753
     0.01139
     0.07464
    -0.02474
    -0.06088
     0.02946
     0.04753
     0.11981
     0.02043
     0.01139
    -0.02474
    -0.12412
     0.19208
     0.29146
     0.11981
     0.09270
     0.11077
     0.11077
     0.20112
     0.09270
    -0.00667
    -0.03378
    -0.06088
    -0.08798
    -0.27770
    -0.13315
     0.13788
     0.10174
     0.36373
     0.63476
     0.02946
    -0.87397
    -1.90388
    -3.38551
    -4.56900
    -5.01168
    -5.11106
    -5.35499
    -5.26464
    -5.11106
    -4.49673
    -4.55997
    -4.78583
    -5.33692
    -5.29175
    -4.20763
    -3.30420
    -2.29236
    -1.09983
    -0.18736
     0.97807
     2.06218
     2.73072
     3.17340
     3.48961
     3.67029
     3.57995
     3.48057
     3.22761
     2.97465
     2.55907
     2.67652
     2.57714
     2.37839
     2.10736
     1.98991
     1.91764
     1.86343
     1.68274
     1.57433
     1.51109
     1.52916
     1.52013
     1.45688
     1.40268
     1.36654
     1.19489
     1.44785
     1.43882
     1.05938
     0.92386
     0.93289
     0.85159
     0.82448
     0.71607
     0.71607
     0.69800
     0.58056
     0.53539
     0.31856
     0.33663
     0.25532
     0.10174
     0.01139
     0.32760
     0.17401
     0.07464
     0.10174
     0.12884
     0.04753
     0.09270
     0.14691
     0.14691
     0.15594
     0.30953
     0.13788
     0.22822
     0.25532
     0.18305
     0.00236
     0.44504
     0.40890
     0.26436
     0.29146
     0.23725
     0.35470
     0.25532
     0.30953
     0.32760
     0.35470
     0.38180
     0.28242
     0.38180
     0.30953
     0.30953
     0.11077
     0.34566
     0.40890
     0.31856
     0.30953
     0.33663
     0.21918
     0.21918
     0.11981
     0.21015
     0.19208
     0.19208
     0.14691
     0.10174
     0.11981
     0.01139
    -0.09702
    -0.09702
     0.18305
     0.02043
    -0.05185
    -0.07895
    -0.16929
    -0.12412
    -0.06991
    -0.12412
    -0.06991
    -0.16026
    -0.04281
    -0.22350
    -0.09702
    -0.16929
    -0.20543
    -0.34998
    -0.08798
    -0.08798
    -0.22350
    -0.19639
    -0.18736
    -0.24157
    -0.21446
    -0.20543
    -0.19639
    -0.21446
    -0.16929
    -0.26867
    -0.20543
    -0.20543
    -0.20543
    -0.45839
    -0.06088
    -0.01571
    -0.23253
    -0.21446
    -0.16026
    -0.17833
    -0.12412
    -0.26867
    -0.16929
    -0.11509
    -0.16026
    -0.16929
    -0.04281
    -0.15122
    -0.14219
    -0.30481
    -0.16026
    -0.01571
    -0.19639
    -0.24157
    -0.06991
    -0.15122
    -0.19639
    -0.16929
    -0.21446
    -0.08798
    -0.12412
    -0.09702
    -0.30481
    -0.11509
    -0.09702
    -0.25060
    -0.25963
    -0.00667
    -0.12412
    -0.10605
    -0.07895
    -0.05185
    -0.15122
    -0.11509
    -0.15122
    -0.06991
    -0.02474
    -0.13315
    -0.18736
    -0.16026
    -0.19639
    -0.38611
    -0.44936
    -0.04281
    -0.02474
    -0.08798
     0.15594
     0.31856
     0.49925
     0.37277
     0.44504
     0.36373
    -0.12412
    -0.69328
    -1.11789
    -2.38270
    -3.40358
    -4.65031
    -5.89705
    -6.00546
    -5.67119
    -5.02975
    -4.55997
    -5.08396
    -5.49050
    -5.71636
    -5.51760
    -4.81293
    -3.83722
    -2.60856
    -1.53347
    -0.44936
     0.73414
     1.89957
     2.46873
     3.14630
     3.66126
     3.55285
     3.48961
     3.50767
     3.26375
     2.99272
     2.75783
     2.49583
     2.30611
     2.10736
     1.89053
     1.61047
     1.53819
     1.33944
     1.08648
     0.91483
     1.03227
     0.95096
     0.78835
     0.77931
     0.69800
     0.73414
     0.60766
     0.54442
     0.58959
     0.50828
     0.55345
     0.46311
     0.47214
     0.57152
     0.56249
     0.52635
     0.78835
     0.83352
     0.79738
     0.93289
     0.96903
     1.01420
     0.94193
     0.94193
     1.02324
     1.24006
     1.31234
     1.17682
     1.05034
     1.14068
     1.10455
     0.91483
     1.11358
     1.05938
     0.83352
     0.72511
     0.77028
     0.67993
     0.61669
     0.57152
     0.52635
     0.61669
     0.58959
     0.55345
     0.33663
     0.43601
     0.44504
     0.28242
     0.35470
     0.49925
     0.34566
     0.26436
     0.29146
     0.34566
     0.15594
     0.22822
     0.15594
     0.24629
     0.33663
     0.21015
     0.07464
     0.04753
     0.16498
     0.05657
    -0.00667
     0.21918
     0.08367
    -0.03378
    -0.04281
     0.08367
     0.02946
    -0.05185
    -0.12412
    -0.06088
     0.07464
     0.02946
     0.02946
    -0.00667
    -0.04281
    -0.01571
    -0.15122
     0.12884
     0.14691
     0.00236
    -0.02474
     0.08367
     0.12884
     0.13788
     0.05657
     0.02946
     0.23725
     0.15594
     0.21918
     0.18305
     0.17401
     0.32760
     0.28242
     0.39987
     0.60766
     0.37277
     0.39987
     0.46311
     0.54442
     0.47214
     0.51732
     0.34566
     0.52635
     0.43601
     0.57152
     0.35470
     0.21015
     0.30049
     0.15594
     0.11077
     0.29146
     0.07464
    -0.00667
    -0.06088
     0.04753
     0.02043
    -0.04281
    -0.15122
    -0.05185
    -0.00667
    -0.01571
    -0.13315
    -0.07895
    -0.07895
    -0.12412
    -0.21446
     0.18305
     0.09270
    -0.10605
    -0.02474
     0.03850
     0.04753
     0.05657
    -0.05185
     0.02043
     0.08367
     0.19208
     0.05657
     0.07464
     0.02043
     0.02946
    -0.15122
     0.07464
     0.14691
    -0.12412
    -0.16929
    -0.07895
    -0.09702
    -0.15122
    -0.22350
    -0.34094
    -0.22350
    -0.18736
    -0.14219
    -0.23253
    -0.34094
    -0.29577
    -0.36805
    -0.26867
    -0.05185
    -0.18736
    -0.40418
    -0.27770
    -0.26867
    -0.25963
    -0.25060
    -0.35901
    -0.32287
    -0.31384
    -0.21446
    -0.33191
    -0.43129
    -0.48549
    -0.53066
    -0.59390
    -0.23253
    -0.37708
    -0.56680
    -0.48549
    -0.45839
    -0.39515
    -0.42225
    -0.25060
    -0.23253
    -0.04281
     0.23725
    -0.42225
    -1.64188
    -2.11167
    -2.83441
    -5.81574
    -8.20983
    -6.75531
    -4.84907
    -3.62040
    -4.74065
    -4.88520
    -4.11729
    -3.57523
    -3.87336
    -4.81293
    -4.15342
    -2.88862
    -1.34375
     0.30049
     1.74598
     2.39645
     3.10113
     3.62512
     3.49864
     3.30892
     3.07403
     2.86624
     2.63135
     2.19770
     1.93570
     1.70081
     1.61950
     1.45688
     1.26716
     1.14972
     1.03227
     0.86965
     0.86062
     1.05034
     0.99614
     0.68897
     0.75221
     0.72511
     0.73414
     0.67090
     0.54442
     0.55345
     0.62573
     0.62573
     0.45408
     0.46311
     0.42697
     0.35470
     0.26436
     0.58056
     0.45408
     0.27339
     0.34566
     0.32760
     0.35470
     0.39987
     0.21918
     0.32760
     0.39084
     0.41794
     0.27339
     0.43601
     0.39987
     0.30953
     0.09270
     0.48118
     0.49021
     0.33663
     0.23725
     0.26436
     0.28242
     0.32760
     0.30953
     0.21015
     0.25532
     0.21918
     0.19208
     0.19208
     0.25532
     0.06560
    -0.04281
     0.02043
     0.31856
     0.11981
     0.02946
     0.02946
     0.05657
     0.06560
     0.02946
     0.03850
     0.06560
    -0.02474
     0.31856
     0.07464
     0.10174
     0.04753
    -0.10605
    -0.14219
     0.18305
     0.15594
    -0.06991
     0.08367
     0.17401
     0.31856
     0.30049
     0.44504
     0.45408
     0.31856
     0.28242
     0.11981
     0.21015
     0.28242
     0.28242
     0.22822
     0.49925
     0.43601
     0.18305
     0.06560
     0.08367
     0.02043
    -0.06088
    -0.06088
    -0.13315
    -0.06088
    -0.08798
    -0.01571
    -0.02474
     0.01139
    -0.01571
    -0.19639
     0.00236
     0.16498
     0.10174
     0.00236
     0.02946
     0.04753
     0.00236
     0.10174
     0.03850
     0.05657
     0.13788
     0.15594
     0.10174
     0.12884
     0.05657
    -0.05185
    -0.06088
     0.28242
     0.13788
     0.07464
     0.06560
    -0.01571
     0.07464
     0.11981
     0.02946
     0.01139
     0.03850
     0.09270
     0.05657
     0.02946
     0.04753
     0.02946
    -0.11509
     0.21015
     0.16498
     0.08367
     0.12884
     0.06560
     0.06560
     0.06560
     0.02946
     0.04753
     0.09270
     0.02043
     0.02043
    -0.09702
    -0.03378
    -0.01571
    -0.34998
    -0.12412
    -0.09702
    -0.15122
    -0.28674
    -0.19639
    -0.32287
    -0.25963
    -0.31384
    -0.25963
    -0.18736
    -0.16929
    -0.20543
    -0.23253
    -0.09702
    -0.06088
    -0.31384
    -0.11509
     0.03850
    -0.03378
    -0.09702
     0.02043
    -0.01571
     0.00236
     0.04753
     0.00236
     0.15594
     0.11077
     0.11981
     0.15594
     0.14691
     0.15594
     0.02946
     0.06560
     0.25532
     0.19208
     0.12884
     0.19208
     0.19208
     0.19208
     0.15594
     0.17401
     0.15594
     0.29146
     0.23725
     0.19208
     0.28242
     0.16498
     0.21015
     0.21918
     0.61669
     0.58056
     0.40890
     0.37277
     0.42697
     0.60766
     0.80641
     1.33040
     1.24910
     1.10455
     1.57433
     1.31234
     0.27339
    -0.67521
    -0.68425
    -1.45216
    -2.55435
    -3.01510
    -4.80389
    -4.02694
    -1.86774
    -1.67802
    -2.71697
    -3.99081
    -4.49673
    -4.34314
    -4.04501
    -3.34937
    -2.68083
    -1.68706
    -0.82880
    -0.31384
     0.20112
     0.78835
     0.88772
     1.05034
     1.25813
     1.24910
     1.15875
     1.18586
     1.13165
     1.14972
     1.15875
     1.21296
     0.92386
     0.80641
     0.89676
     0.68897
     0.65283
     0.80641
     0.69800
     0.58959
     0.47214
     0.57152
     0.48118
     0.40890
     0.30953
     0.39987
     0.43601
     0.41794
     0.38180
     0.21015
     0.34566
     0.37277
     0.10174
     0.26436
     0.30953
     0.20112
     0.22822
     0.30953
     0.21015
     0.10174
     0.11077
     0.13788
     0.21918
     0.23725
     0.21015
     0.03850
     0.14691
     0.19208
    -0.00667
     0.12884
     0.24629
     0.03850
     0.01139
     0.16498
     0.12884
     0.14691
    -0.02474
     0.03850
     0.13788
     0.20112
     0.13788
     0.11981
     0.02946
     0.11077
     0.04753
     0.05657
     0.35470
     0.12884
    -0.01571
     0.23725
     0.19208
     0.19208
     0.14691
     0.02946
     0.24629
     0.15594
     0.28242
     0.13788
     0.21015
     0.15594
     0.17401
     0.02043
     0.31856
     0.33663
     0.08367
     0.12884
     0.21918
     0.18305
     0.09270
     0.07464
     0.08367
     0.21015
     0.27339
     0.10174
     0.11981
     0.11981
     0.06560
    -0.00667
     0.10174
     0.23725
    -0.03378
    -0.02474
     0.15594
     0.09270
     0.02946
    -0.10605
    -0.16929
     0.03850
     0.06560
    -0.03378
    -0.11509
    -0.19639
    -0.26867
    -0.34094
    -0.28674
    -0.09702
    -0.19639
    -0.18736
    -0.10605
    -0.04281
     0.11077
     0.12884
     0.19208
     0.23725
     0.30049
     0.44504
     0.47214
     0.49925
     0.54442
     0.64380
     0.60766
     0.97807
     0.70704
     0.64380
     0.63476
     0.61669
     0.55345
     0.44504
     0.24629
     0.22822
     0.23725
     0.24629
     0.17401
     0.07464
    -0.05185
    -0.02474
    -0.22350
    -0.04281
    -0.06991
    -0.28674
    -0.32287
    -0.26867
    -0.19639
    -0.28674
    -0.39515
    -0.41322
    -0.34094
    -0.24157
    -0.23253
    -0.47646
    -0.33191
    -0.38611
    -0.41322
    -0.26867
    -0.09702
    -0.24157
    -0.26867
    -0.10605
     0.01139
     0.02043
     0.08367
     0.22822
     0.46311
     0.67090
     0.97807
     0.97807
     0.77931
     0.16498
    -0.45839
    -1.04562
    -1.52444
    -2.04843
    -2.29236
    -2.37366
    -2.98800
    -3.53006
    -4.42445
    -5.46340
    -7.17088
    -7.46902
    -7.19799
    -6.94503
    -5.94222
    -5.30078
    -5.30078
    -5.07492
    -3.86433
    -3.07834
    -2.39173
    -1.57864
    -0.65714
     0.31856
     1.15875
     2.03508
     2.61328
     3.13727
     3.54381
     3.73353
     3.68836
     3.62512
     3.40830
     3.05596
     3.02886
     2.90238
     2.41452
     2.20673
     2.04412
     1.84536
     1.74598
     1.43882
     1.25813
     1.25813
     1.21296
     1.15875
     1.00517
     0.87869
     0.85159
     0.63476
     0.77028
     0.89676
     0.65283
     0.55345
     0.64380
     0.66187
     0.61669
     0.56249
     0.44504
     0.49925
     0.60766
     0.64380
     0.63476
     0.51732
     0.57152
     0.54442
     0.45408
     0.79738
     0.60766
     0.51732
     0.72511
     0.72511
     0.67993
     0.71607
     0.67993
     0.70704
     0.75221
     0.77028
     0.69800
     0.67993
     0.75221
     0.65283
     0.47214
     0.86062
     0.83352
     0.58959
     0.54442
     0.53539
     0.59863
     0.59863
     0.51732
     0.46311
     0.41794
     0.47214
     0.55345
     0.34566
     0.43601
     0.40890
     0.20112
     0.41794
     0.56249
     0.40890
     0.36373
     0.28242
     0.36373
     0.42697
     0.40890
     0.30049
     0.35470
     0.42697
     0.44504
     0.31856
     0.42697
     0.28242
     0.26436
     0.22822
     0.62573
     0.40890
     0.22822
     0.33663
     0.30953
     0.38180
     0.39987
     0.26436
     0.29146
     0.34566
     0.34566
     0.27339
     0.30049
     0.28242
     0.21918
     0.06560
     0.45408
     0.31856
     0.19208
     0.20112
     0.20112
     0.19208
     0.20112
     0.14691
     0.07464
     0.19208
     0.15594
     0.11981
     0.14691
     0.09270
     0.05657
    -0.09702
     0.31856
     0.47214
     0.05657
    -0.16026
    -0.05185
     0.17401
     0.24629
     0.25532
     0.12884
     0.13788
     0.41794
     0.44504
     0.38180
     0.77028
     0.62573
     0.39084
     0.33663
     0.43601
     0.34566
     0.27339
     0.44504
     0.45408
     0.45408
     0.40890
     0.11981
     0.23725
     0.11077
     0.20112
     0.05657
    -0.01571
     0.10174
    -0.03378
     0.02043
     0.36373
     0.25532
     0.24629
     0.20112
     0.14691
     0.27339
     0.14691
     0.01139
     0.00236
    -0.05185
    -0.06088
    -0.25963
    -0.35901
    -0.32287
    -0.32287
    -0.48549
    -0.15122
    -0.00667
    -0.01571
     0.37277
     0.16498
    -0.55777
    -1.00045
    -1.17210
    -1.14500
    -1.05465
    -1.82257
    -2.73504
    -3.74688
    -3.99984
    -3.91853
    -3.61136
    -3.60233
    -3.84626
    -4.84003
    -4.69548
    -4.34314
    -4.08115
    -3.71978
    -3.31323
    -2.80731
    -2.08457
    -1.12693
    -0.44936
     0.06560
     0.49021
     0.96000
     1.21296
     1.45688
     1.85439
     1.90860
     2.01701
     2.28804
     2.30611
     2.32418
     2.27901
     2.23384
     2.25190
     2.22480
     2.16156
     2.03508
     2.11639
     2.08929
     1.90860
     1.77309
     1.90860
     1.74598
     1.62854
     1.53819
     1.50206
     1.39364
     1.32137
     1.30330
     1.16779
     1.15875
     1.05938
     0.92386
     0.92386
     0.80641
     0.77028
     0.42697
     0.66187
     0.59863
     0.52635
     0.43601
     0.42697
     0.26436
     0.30049
     0.25532
     0.23725
     0.31856
     0.16498
     0.24629
     0.14691
     0.13788
     0.19208
    -0.11509
     0.05657
     0.21015
     0.07464
     0.00236
     0.00236
    -0.00667
     0.01139
     0.02946
    -0.08798
    -0.06088
     0.00236
    -0.08798
    -0.15122
    -0.02474
    -0.06088
    -0.16929
    -0.33191
    -0.15122
    -0.04281
    -0.23253
    -0.11509
    -0.11509
    -0.24157
    -0.24157
    -0.29577
    -0.19639
    -0.14219
    -0.06088
    -0.24157
    -0.20543
    -0.06088
    -0.08798
    -0.35901
     0.08367
    -0.04281
    -0.19639
    -0.11509
    -0.09702
    -0.08798
    -0.10605
    -0.15122
    -0.14219
    -0.06088
    -0.06088
    -0.15122
    -0.18736
    -0.11509
    -0.06991
    -0.35901
    -0.11509
     0.02946
    -0.18736
    -0.22350
    -0.12412
    -0.22350
    -0.22350
    -0.21446
    -0.16026
    -0.09702
    -0.16026
    -0.09702
    -0.23253
    -0.16929
    -0.16026
    -0.30481
    -0.25963
    -0.03378
    -0.12412
    -0.29577
    -0.06991
    -0.19639
    -0.20543
    -0.16026
    -0.31384
    -0.18736
    -0.08798
    -0.14219
    -0.22350
    -0.22350
    -0.14219
    -0.21446
    -0.37708
    -0.01571
    -0.16929
    -0.19639
    -0.17833
    -0.15122
    -0.22350
    -0.18736
    -0.29577
    -0.17833
    -0.03378
    -0.13315
    -0.20543
    -0.23253
    -0.10605
    -0.25963
    -0.42225
    -0.15122
    -0.13315
    -0.29577
    -0.20543
    -0.20543
    -0.22350
    -0.29577
    -0.34998
    -0.28674
    -0.20543
    -0.23253
    -0.19639
    -0.35901
    -0.29577
    -0.22350
    -0.36805
    -0.31384
    -0.21446
    -0.32287
    -0.49453
    -0.31384
    -0.36805
    -0.40418
    -0.43129
    -0.46742
    -0.28674
    -0.28674
    -0.18736
    -0.19639
    -0.21446
    -0.15122
    -0.13315
    -0.11509
     0.24629
     0.22822
     0.13788
     0.30953
     0.43601
     0.45408
     0.56249
     0.55345
     0.75221
     1.11358
     1.15875
     1.16779
     1.37558
     1.77309
     1.88150
     2.15253
     3.58898
     2.79396
    -1.86774
    -2.87055
    -2.52725
    -3.32227
    -2.81635
     0.02946
     1.22199
     0.20112
    -1.88581
    -3.38551
    -3.88239
    -3.53909
    -2.93379
    -2.25622
    -1.31665
    -0.63908
    -0.16929
     0.30953
     0.59863
     0.78835
     0.67993
     0.57152
     0.38180
     0.32760
     0.18305
     0.02043
    -0.19639
    -0.39515
    -0.32287
    -0.46742
    -0.47646
    -0.38611
    -0.51260
    -0.64811
    -0.58487
    -0.50356
    -0.46742
    -0.58487
    -0.57584
    -0.52163
    -0.32287
    -0.25060
    -0.38611
    -0.40418
    -0.31384
    -0.44936
    -0.40418
    -0.05185
    -0.11509
    -0.33191
    -0.14219
    -0.12412
    -0.05185
    -0.06088
    -0.08798
    -0.14219
     0.04753
     0.11077
     0.08367
     0.01139
     0.02043
     0.11981
    -0.05185
     0.26436
     0.29146
    -0.00667
     0.10174
     0.25532
     0.18305
     0.13788
     0.03850
     0.09270
     0.24629
     0.30049
     0.28242
     0.15594
     0.19208
     0.16498
     0.17401
     0.28242
     0.37277
     0.26436
     0.19208
     0.36373
     0.29146
     0.30953
     0.19208
     0.33663
     0.26436
     0.29146
     0.46311
     0.23725
     0.28242
     0.20112
     0.12884
     0.14691
     0.39987
     0.24629
     0.07464
     0.08367
     0.08367
     0.17401
     0.09270
    -0.07895
    -0.01571
     0.03850
     0.07464
    -0.02474
     0.02043
    -0.18736
    -0.10605
    -0.29577
     0.09270
     0.07464
    -0.19639
    -0.15122
    -0.16929
    -0.09702
    -0.08798
    -0.21446
    -0.21446
    -0.12412
    -0.09702
    -0.09702
    -0.16026
    -0.15122
    -0.24157
    -0.35901
    -0.07895
    -0.05185
    -0.25060
    -0.25963
    -0.16929
    -0.21446
    -0.12412
    -0.29577
    -0.25963
    -0.19639
    -0.16026
    -0.18736
    -0.25060
    -0.16929
    -0.18736
    -0.29577
    -0.28674
    -0.03378
    -0.14219
    -0.26867
    -0.19639
    -0.16026
    -0.20543
    -0.26867
    -0.27770
    -0.23253
    -0.17833
    -0.08798
    -0.17833
    -0.27770
    -0.23253
    -0.31384
    -0.34998
    -0.05185
    -0.07895
    -0.31384
    -0.21446
    -0.22350
    -0.17833
    -0.16026
    -0.26867
    -0.23253
    -0.16929
    -0.14219
    -0.17833
    -0.14219
    -0.18736
    -0.25060
    -0.34094
     0.08367
    -0.04281
    -0.17833
    -0.25060
    -0.10605
    -0.07895
    -0.10605
    -0.19639
    -0.24157
    -0.13315
     0.01139
    -0.12412
    -0.13315
    -0.24157
    -0.16929
    -0.32287
    -0.25060
    -0.01571
    -0.13315
    -0.23253
    -0.17833
    -0.14219
    -0.11509
    -0.17833
    -0.16929
    -0.14219
    -0.04281
    -0.06991
    -0.01571
    -0.03378
     0.01139
    -0.14219
    -0.10605
     0.23725
     0.05657
    -0.04281
     0.02946
    -0.01571
     0.09270
     0.02043
    -0.04281
     0.02946
     0.03850
     0.02043
     0.02043
     0.02043
     0.01139
    -0.05185
    -0.14219
     0.22822
     0.19208
    -0.01571
     0.11981
     0.16498
     0.21918
     0.21015
     0.38180
     0.44504
     0.65283
     0.80641
     0.92386
     0.93289
     1.10455
     1.18586
     1.01420
     1.49302
     3.02886
     5.13385
     7.17561
     5.26937
    -0.19639
    -3.79205
    -3.70171
    -2.77117
     0.86965
     3.11016
     2.84817
     0.19208
    -1.91291
    -3.42164
    -4.23473
    -4.25280
    -3.81012
    -3.42164
    -2.95186
    -2.20201
    -1.93098
    -1.42506
    -1.20824
    -1.00948
    -0.78362
    -0.70232
    -0.52163
    -0.54873
    -0.45839
    -0.50356
    -0.54873
    -0.50356
    -0.20543
    -0.26867
    -0.25963
    -0.21446
    -0.25060
    -0.17833
    -0.16026
    -0.08798
    -0.07895
    -0.05185
     0.02946
    -0.02474
    -0.00667
    -0.04281
    -0.01571
    -0.18736
     0.17401
     0.15594
     0.05657
     0.03850
     0.05657
     0.06560
     0.12884
     0.04753
     0.11077
     0.05657
     0.15594
     0.14691
     0.14691
     0.18305
     0.09270
    -0.09702
     0.09270
     0.30049
     0.21918
     0.10174
     0.12884
     0.12884
     0.16498
     0.07464
     0.06560
     0.17401
     0.21015
     0.15594
     0.13788
     0.20112
     0.14691
    -0.05185
     0.05657
     0.22822
     0.13788
     0.06560
     0.13788
     0.10174
     0.09270
     0.08367
     0.02043
     0.11077
     0.09270
     0.11981
     0.04753
     0.07464
     0.06560
     0.08367
    -0.17833
     0.11981
     0.12884
    -0.04281
     0.04753
    -0.03378
    -0.00667
    -0.00667
    -0.07895
    -0.06991
     0.08367
     0.01139
    -0.04281
    -0.01571
     0.01139
    -0.08798
    -0.16929
     0.00236
     0.14691
    -0.03378
    -0.03378
     0.01139
    -0.05185
     0.00236
    -0.05185
    -0.00667
     0.09270
     0.03850
     0.03850
    -0.04281
    -0.01571
     0.04753
    -0.17833
    -0.01571
     0.08367
    -0.03378
    -0.12412
    -0.06088
    -0.15122
    -0.09702
    -0.16929
    -0.25060
    -0.08798
    -0.13315
    -0.12412
    -0.22350
    -0.25060
    -0.18736
    -0.34094
    -0.37708
    -0.04281
    -0.23253
    -0.28674
    -0.19639
    -0.21446
    -0.26867
    -0.27770
    -0.41322
    -0.15122
    -0.20543
    -0.14219
    -0.30481
    -0.27770
    -0.23253
    -0.22350
    -0.42225
    -0.03378
    -0.10605
    -0.20543
    -0.15122
    -0.15122
    -0.12412
    -0.16929
    -0.14219
    -0.08798
    -0.01571
     0.07464
     0.02946
     0.01139
     0.05657
     0.06560
     0.00236
     0.05657
     0.23725
     0.13788
     0.07464
     0.12884
     0.14691
     0.14691
     0.06560
     0.03850
     0.18305
     0.22822
     0.10174
     0.08367
     0.11077
     0.13788
     0.03850
     0.01139
     0.28242
     0.08367
     0.03850
     0.12884
     0.14691
     0.03850
     0.01139
    -0.00667
     0.13788
     0.14691
     0.04753
    -0.04281
    -0.13315
    -0.12412
    -0.08798
    -0.21446
     0.17401
     0.23725
     0.30049
     0.55345
     1.02324
     1.57433
     1.85439
     1.96281
     2.14349
     1.92667
     1.78212
     1.10455
     0.35470
    -1.21727
     0.02946
    -0.20543
    -0.72942
    -1.02755
    -0.83783
     0.59863
     0.17401
    -1.51540
    -2.18394
    -3.33130
    -3.38551
    -1.82257
    -0.48549
     0.39084
     0.27339
     0.26436
     0.29146
     0.21015
     0.39084
     0.60766
     0.52635
     0.46311
     0.43601
     0.43601
     0.29146
     0.10174
     0.02043
    -0.01571
     0.03850
     0.00236
    -0.17833
    -0.09702
    -0.13315
    -0.11509
    -0.16929
     0.10174
    -0.01571
    -0.16026
    -0.05185
    -0.02474
    -0.04281
    -0.06088
    -0.21446
    -0.06088
     0.05657
     0.02043
    -0.12412
    -0.13315
    -0.16929
    -0.02474
    -0.22350
     0.03850
    -0.09702
    -0.19639
    -0.18736
    -0.11509
    -0.14219
    -0.17833
    -0.28674
    -0.29577
    -0.18736
    -0.06991
    -0.25963
    -0.34094
    -0.21446
    -0.25963
    -0.43129
    -0.32287
    -0.16026
    -0.33191
    -0.35901
    -0.25963
    -0.27770
    -0.31384
    -0.40418
    -0.33191
    -0.21446
    -0.12412
    -0.19639
    -0.28674
    -0.25060
    -0.29577
    -0.25060
    -0.22350
     0.05657
    -0.23253
    -0.23253
    -0.06088
    -0.10605
    -0.10605
    -0.17833
    -0.22350
    -0.13315
    -0.03378
     0.00236
    -0.15122
    -0.17833
    -0.16026
    -0.16929
    -0.23253
     0.08367
    -0.12412
    -0.27770
    -0.19639
    -0.04281
    -0.12412
    -0.17833
    -0.34998
    -0.22350
    -0.12412
    -0.07895
    -0.16026
    -0.20543
    -0.25060
    -0.30481
    -0.37708
    -0.03378
    -0.18736
    -0.25963
    -0.25963
    -0.20543
    -0.21446
    -0.16929
    -0.34094
    -0.25963
    -0.25060
    -0.15122
    -0.06991
    -0.18736
    -0.16929
    -0.16026
    -0.28674
    -0.11509
     0.03850
    -0.07895
    -0.14219
     0.00236
    -0.06088
    -0.01571
    -0.06991
    -0.16026
    -0.01571
     0.02043
     0.10174
    -0.00667
    -0.02474
    -0.00667
    -0.14219
    -0.09702
     0.18305
     0.01139
    -0.13315
    -0.00667
    -0.01571
     0.03850
    -0.07895
    -0.15122
    -0.10605
    -0.03378
    -0.03378
    -0.00667
    -0.14219
    -0.11509
    -0.06088
    -0.38611
     0.07464
     0.01139
    -0.25060
    -0.20543
    -0.16026
    -0.14219
    -0.14219
    -0.20543
    -0.25963
    -0.23253
    -0.13315
    -0.18736
    -0.22350
    -0.26867
    -0.24157
    -0.40418
    -0.23253
    -0.07895
    -0.30481
    -0.31384
    -0.22350
    -0.26867
    -0.21446
    -0.26867
    -0.45839
    -0.23253
    -0.17833
    -0.16026
    -0.26867
    -0.34998
    -0.32287
    -0.33191
    -0.31384
    -0.06991
    -0.17833
    -0.31384
    -0.22350
    -0.23253
    -0.18736
    -0.15122
    -0.19639
    -0.17833
    -0.15122
    -0.06088
    -0.17833
    -0.20543
    -0.16929
    -0.25963
    -0.32287
     0.05657
     0.28242
     0.29146
     0.55345
     1.14068
     1.67371
     2.36032
     2.54100
     2.77589
     2.72169
     2.55004
     2.64941
     0.58056
    -2.28332
    -1.44313
     0.39987
     0.77028
     0.30049
     0.30049
     0.00236
    -1.50637
    -3.13255
    -4.25280
    -4.64128
    -4.03598
    -3.00607
    -2.03036
    -1.56058
    -1.16307
    -0.95528
    -0.94624
    -0.88300
    -0.74749
    -0.54873
    -0.45839
    -0.38611
    -0.11509
     0.05657
     0.12884
     0.05657
    -0.02474
     0.02946
    -0.03378
     0.01139
    -0.12412
    -0.19639
    -0.19639
    -0.36805
    -0.29577
    -0.01571
    -0.11509
    -0.26867
    -0.16026
    -0.14219
    -0.15122
    -0.04281
    -0.11509
    -0.10605
    -0.05185
    -0.05185
    -0.04281
    -0.03378
    -0.08798
    -0.10605
    -0.21446
     0.16498
     0.12884
    -0.04281
    -0.03378
    -0.02474
     0.08367
     0.08367
     0.03850
     0.08367
     0.13788
     0.15594
     0.19208
     0.13788
     0.20112
     0.10174
    -0.09702
     0.23725
     0.30049
     0.12884
     0.07464
     0.09270
     0.12884
     0.14691
     0.05657
    -0.06088
     0.11981
     0.11981
     0.10174
     0.02946
     0.05657
     0.06560
    -0.02474
    -0.06088
     0.15594
     0.02946
    -0.00667
     0.06560
     0.03850
     0.01139
     0.08367
    -0.03378
     0.02946
     0.02946
     0.09270
     0.00236
     0.06560
     0.02946
    -0.02474
    -0.08798
     0.14691
     0.20112
    -0.06088
    -0.01571
     0.04753
     0.04753
     0.03850
    -0.05185
    -0.01571
     0.01139
     0.06560
    -0.03378
    -0.07895
    -0.06991
    -0.13315
    -0.25963
     0.08367
     0.05657
    -0.09702
    -0.15122
    -0.05185
    -0.15122
    -0.14219
    -0.14219
    -0.11509
    -0.03378
     0.07464
    -0.05185
    -0.10605
    -0.04281
    -0.05185
    -0.29577
    -0.14219
     0.08367
    -0.12412
    -0.19639
    -0.09702
    -0.21446
    -0.16026
    -0.24157
    -0.29577
    -0.22350
    -0.23253
    -0.32287
    -0.32287
    -0.32287
    -0.36805
    -0.48549
    -0.53066
    -0.30481
    -0.41322
    -0.50356
    -0.44936
    -0.58487
    -0.48549
    -0.62101
    -0.58487
    -0.57584
    -0.56680
    -0.51260
    -0.61197
    -0.62101
    -0.63908
    -0.63908
    -0.88300
    -0.49453
    -0.59390
    -0.70232
    -0.69328
    -0.73845
    -0.77459
    -0.77459
    -0.85590
    -0.74749
    -0.78362
    -0.86493
    -0.85590
    -0.87397
    -0.88300
    -0.91011
    -1.13596
    -0.99141
    -0.87397
    -1.03659
    -1.07272
    -0.99141
    -0.98238
    -0.98238
    -1.15403
    -1.15403
    -1.07272
    -1.09983
    -1.19017
    -1.38892
    -1.37086
    -1.56058
    -1.82257
    -2.06650
    -2.20201
    -2.19298
    -2.01229
    -1.10886
    -0.50356
    -0.05185
     1.01420
     1.25813
     2.21577
     2.40549
     1.92667
     1.50206
     1.31234
     1.09551
     1.13165
     0.86062
    -0.02474
    -0.57584
     1.60143
     1.79115
     0.13788
    -1.32568
    -2.83441
    -3.10544
    -3.01510
    -3.20482
    -3.33130
    -3.24096
    -2.65373
    -2.00326
    -1.63285
    -1.54251
    -1.01852
    -0.92817
    -1.00948
    -1.05465
    -1.09079
    -1.09983
    -1.06369
    -0.96431
    -0.80169
    -0.63908
    -0.47646
    -0.44936
    -0.42225
    -0.43129
    -0.41322
    -0.59390
    -0.44936
    -0.35901
    -0.42225
    -0.42225
    -0.37708
    -0.41322
    -0.45839
    -0.45839
    -0.35901
    -0.30481
    -0.23253
    -0.28674
    -0.25963
    -0.21446
    -0.10605
    -0.19639
    -0.19639
     0.02946
    -0.07895
    -0.16026
     0.01139
     0.02946
     0.01139
    -0.00667
    -0.05185
    -0.01571
     0.09270
     0.02043
    -0.04281
    -0.06991
    -0.01571
     0.00236
    -0.16026
     0.11077
     0.02946
    -0.08798
    -0.11509
    -0.02474
    -0.08798
    -0.08798
    -0.14219
    -0.09702
     0.02043
     0.08367
    -0.15122
    -0.05185
    -0.06991
    -0.10605
    -0.20543
    -0.03378
    -0.01571
    -0.07895
    -0.11509
    -0.06991
    -0.00667
    -0.05185
    -0.13315
    -0.16026
     0.03850
     0.02043
     0.02946
    -0.07895
    -0.03378
     0.00236
    -0.11509
     0.00236
     0.26436
     0.02946
    -0.00667
     0.16498
     0.08367
     0.11981
    -0.00667
     0.01139
     0.12884
     0.24629
     0.25532
     0.03850
     0.09270
     0.20112
     0.08367
     0.02043
     0.30049
     0.15594
    -0.05185
     0.16498
     0.18305
     0.17401
     0.09270
    -0.04281
     0.05657
     0.15594
     0.23725
     0.00236
     0.07464
    -0.01571
     0.03850
    -0.06991
     0.11077
     0.19208
    -0.08798
    -0.00667
     0.11981
     0.04753
     0.09270
    -0.07895
    -0.03378
     0.06560
     0.06560
     0.04753
    -0.01571
     0.06560
    -0.03378
    -0.17833
     0.18305
     0.16498
     0.04753
    -0.07895
     0.02946
    -0.06088
     0.02946
    -0.02474
    -0.13315
     0.00236
     0.09270
     0.11077
    -0.07895
    -0.06088
    -0.02474
    -0.11509
    -0.15122
     0.21015
    -0.03378
    -0.16929
    -0.01571
    -0.00667
     0.08367
    -0.00667
    -0.01571
    -0.01571
     0.07464
     0.21015
     0.03850
    -0.04281
     0.11981
     0.09270
    -0.04281
     0.39987
     0.21015
     0.09270
     0.21015
     0.21015
     0.24629
     0.19208
     0.11981
     0.13788
     0.27339
     0.34566
     0.16498
     0.04753
     0.13788
     0.02946
    -0.13315
     0.12884
     0.08367
    -0.25060
    -0.34094
    -0.39515
    -0.58487
    -0.76556
    -0.93721
    -0.84686
    -1.11789
    -1.08176
    -1.14500
    -0.52163
     1.10455
     0.93289
     1.32137
     3.17340
     4.20332
     3.03789
     3.09210
     3.94132
     3.86001
     3.71546
     0.49925
    -2.35560
     0.81545
     4.74538
     3.39023
     1.01420
    -0.54873
    -1.57864
    -2.60856
    -3.23192
    -3.34937
    -3.36744
    -3.31323
    -3.00607
    -2.40980
    -1.91291
    -1.64188
    -1.50637
    -1.24437
    -1.01852
    -0.75652
    -0.81073
    -0.59390
    -0.64811
    -0.63004
    -0.77459
    -0.44032
    -0.41322
    -0.63004
    -0.63908
    -0.49453
    -0.53066
    -0.46742
    -0.58487
    -0.55777
    -0.56680
    -0.41322
    -0.45839
    -0.51260
    -0.51260
    -0.44936
    -0.53970
    -0.41322
    -0.19639
    -0.41322
    -0.57584
    -0.44032
    -0.37708
    -0.44032
    -0.59390
    -0.56680
    -0.56680
    -0.56680
    -0.59390
    -0.77459
    -0.76556
    -0.85590
    -1.07272
    -1.02755
    -0.84686
    -1.09079
    -1.28051
    -1.30761
    -1.32568
    -1.24437
    -1.38892
    -1.44313
    -1.53347
    -1.45216
    -1.39796
    -1.53347
    -1.57864
    -1.59671
    -1.72319
    -1.81354
    -1.45216
    -1.63285
    -1.84064
    -1.80450
    -1.75030
    -1.74126
    -1.71416
    -1.82257
    -1.90388
    -1.85871
    -1.78643
    -1.79547
    -1.84967
    -1.80450
    -1.90388
    -2.05746
    -1.69609
    -1.65092
    -1.83161
    -1.92195
    -1.84967
    -1.90388
    -1.72319
    -1.85871
    -1.78643
    -1.82257
    -1.75030
    -1.64188
    -1.70512
    -1.71416
    -1.68706
    -1.84064
    -1.75030
    -1.37989
    -1.55154
    -1.62382
    -1.50637
    -1.45216
    -1.40699
    -1.37086
    -1.42506
    -1.31665
    -1.16307
    -1.16307
    -1.20824
    -1.09079
    -1.15403
    -1.23534
    -1.25341
    -0.85590
    -1.07272
    -1.14500
    -1.16307
    -1.05465
    -1.11789
    -1.16307
    -1.22631
    -1.24437
    -1.28051
    -1.12693
    -1.19017
    -1.26244
    -1.34375
    -1.37989
    -1.50637
    -1.09079
    -1.22631
    -1.36182
    -1.36182
    -1.32568
    -1.33472
    -1.21727
    -1.37989
    -1.36182
    -1.27148
    -1.17210
    -1.15403
    -1.25341
    -1.19920
    -1.18113
    -1.37989
    -1.09983
    -1.00045
    -1.15403
    -1.22631
    -1.09079
    -1.20824
    -1.17210
    -1.12693
    -1.17210
    -1.14500
    -1.15403
    -1.15403
    -1.20824
    -1.12693
    -1.16307
    -1.26244
    -1.19017
    -0.97335
    -1.05465
    -1.18113
    -1.09079
    -1.12693
    -1.08176
    -1.02755
    -1.01852
    -1.05465
    -1.06369
    -1.05465
    -0.95528
    -1.00948
    -0.95528
    -1.02755
    -1.22631
    -0.81073
    -0.88300
    -1.02755
    -0.97335
    -0.98238
    -1.03659
    -0.96431
    -0.91914
    -0.93721
    -0.92817
    -0.85590
    -0.84686
    -0.84686
    -0.83783
    -0.83783
    -1.03659
    -0.80169
    -0.70232
    -0.82880
    -0.78362
    -0.71135
    -0.81073
    -0.72942
    -0.79266
    -0.80169
    -0.75652
    -0.71135
    -0.80169
    -0.87397
    -0.90107
    -1.00948
    -1.40699
    -1.40699
    -1.35279
    -1.53347
    -1.81354
    -1.37086
    -1.14500
    -0.04281
     0.58959
     0.14691
     1.50206
     3.77870
     4.08587
     3.47154
     4.04973
     4.82668
     4.25752
     1.98991
     0.35470
     0.00236
     2.66748
     3.45347
     1.86343
     0.31856
    -0.83783
    -2.22912
    -3.52102
    -4.33411
    -4.59611
    -4.72259
    -4.60514
    -4.30701
    -4.03598
    -3.70171
    -2.96993
    -2.59049
    -2.29236
    -1.89485
    -1.62382
    -1.42506
    -1.24437
    -1.09079
    -0.85590
    -0.78362
    -0.71135
    -0.68425
    -0.55777
    -0.53066
    -0.40418
    -0.56680
    -0.38611
    -0.26867
    -0.43129
    -0.38611
    -0.25963
    -0.40418
    -0.34998
    -0.27770
     0.01139
    -0.18736
    -0.22350
    -0.25060
    -0.33191
    -0.17833
    -0.16026
    -0.27770
    -0.21446
    -0.02474
    -0.20543
    -0.20543
    -0.13315
    -0.17833
    -0.12412
    -0.25060
    -0.18736
    -0.13315
    -0.12412
    -0.09702
    -0.09702
    -0.11509
    -0.06088
    -0.10605
    -0.17833
     0.14691
     0.02946
    -0.07895
    -0.01571
     0.00236
    -0.01571
     0.00236
     0.02946
     0.02946
     0.05657
     0.13788
     0.09270
     0.02946
     0.11077
     0.02946
    -0.11509
     0.20112
     0.14691
     0.11981
     0.05657
     0.18305
     0.08367
     0.12884
     0.02043
     0.09270
     0.18305
     0.17401
     0.05657
     0.02043
     0.15594
     0.14691
    -0.02474
     0.05657
     0.21918
     0.05657
     0.08367
     0.12884
     0.06560
     0.10174
     0.02043
     0.02946
     0.14691
     0.14691
     0.18305
    -0.00667
     0.11981
     0.11981
     0.11077
     0.02946
     0.29146
     0.09270
    -0.00667
     0.15594
     0.16498
     0.02043
    -0.01571
    -0.01571
     0.13788
     0.08367
     0.15594
    -0.00667
     0.09270
     0.03850
     0.02946
    -0.07895
     0.24629
     0.10174
    -0.05185
     0.02946
     0.22822
     0.23725
     0.11981
     0.05657
     0.12884
     0.22822
     0.22822
     0.21918
     0.15594
     0.25532
     0.13788
     0.00236
     0.30049
     0.27339
     0.11981
     0.11981
     0.17401
     0.19208
     0.09270
     0.02043
     0.03850
     0.05657
     0.08367
     0.10174
    -0.01571
     0.08367
     0.01139
    -0.16026
    -0.02474
     0.11981
    -0.08798
    -0.12412
    -0.03378
    -0.09702
    -0.06991
    -0.16929
    -0.13315
    -0.04281
     0.00236
     0.04753
    -0.16929
    -0.10605
    -0.14219
    -0.06088
    -0.20543
     0.10174
     0.02946
    -0.09702
    -0.05185
     0.07464
     0.03850
    -0.04281
    -0.06991
    -0.04281
     0.13788
     0.17401
    -0.07895
    -0.02474
     0.06560
    -0.06088
    -0.14219
     0.11077
     0.04753
    -0.07895
    -0.06991
     0.03850
     0.01139
    -0.07895
    -0.21446
    -0.17833
     0.00236
     0.06560
    -0.04281
    -0.18736
    -0.21446
    -0.22350
    -0.44032
    -0.46742
    -0.36805
    -0.60294
    -0.63908
    -0.78362
    -0.88300
    -0.82880
    -0.63908
    -0.71135
     0.34566
     1.89957
     2.47776
     3.35409
     3.51671
     3.12823
     1.98991
     1.98991
     3.03789
     1.32137
    -0.26867
     2.68555
     3.84194
     2.53197
     0.87869
     0.01139
    -0.72942
    -1.56058
    -2.00326
    -2.50918
    -2.68986
    -2.75311
    -2.50918
    -2.50014
    -1.92195
    -1.87678
    -1.72319
    -1.39796
    -1.22631
    -0.99141
    -0.81976
    -0.79266
    -0.58487
    -0.37708
    -0.18736
    -0.17833
    -0.25060
    -0.20543
    -0.11509
    -0.01571
     0.09270
     0.17401
    -0.06088
     0.02946
     0.02946
     0.05657
     0.07464
    -0.09702
    -0.11509
    -0.03378
     0.00236
     0.00236
    -0.16929
    -0.20543
    -0.19639
    -0.29577
    -0.09702
     0.02043
    -0.13315
    -0.33191
    -0.14219
    -0.11509
     0.01139
    -0.14219
    -0.24157
    -0.17833
    -0.03378
     0.01139
    -0.05185
    -0.04281
    -0.08798
    -0.23253
    -0.19639
     0.12884
    -0.04281
    -0.13315
    -0.11509
    -0.08798
     0.00236
     0.00236
    -0.13315
    -0.06991
     0.02946
     0.15594
     0.04753
     0.00236
     0.06560
     0.00236
    -0.12412
     0.23725
     0.28242
     0.11981
     0.18305
     0.24629
     0.21918
     0.27339
     0.19208
     0.34566
     0.34566
     0.48118
     0.39987
     0.38180
     0.40890
     0.45408
     0.30049
     0.51732
     0.62573
     0.46311
     0.33663
     0.48118
     0.31856
     0.39987
     0.26436
     0.24629
     0.31856
     0.29146
     0.34566
     0.25532
     0.19208
     0.04753
     0.02043
     0.15594
     0.30953
     0.15594
     0.00236
     0.14691
     0.15594
     0.22822
     0.09270
     0.09270
     0.10174
     0.14691
     0.23725
     0.22822
     0.15594
     0.10174
     0.11981
     0.07464
     0.39084
     0.30953
     0.10174
     0.21015
     0.23725
     0.36373
     0.39987
     0.32760
     0.28242
     0.42697
     0.50828
     0.54442
     0.49021
     0.47214
     0.49925
     0.37277
     0.68897
     0.63476
     0.47214
     0.48118
     0.41794
     0.44504
     0.45408
     0.39987
     0.32760
     0.31856
     0.38180
     0.36373
     0.33663
     0.36373
     0.25532
     0.09270
     0.22822
     0.46311
     0.27339
     0.31856
     0.29146
     0.28242
     0.32760
     0.26436
     0.21918
     0.33663
     0.31856
     0.34566
     0.39084
     0.34566
     0.33663
     0.11077
     0.25532
     0.49925
     0.30953
     0.23725
     0.33663
     0.29146
     0.30953
     0.32760
     0.19208
     0.23725
     0.23725
     0.36373
     0.27339
     0.21918
     0.11981
    -0.03378
    -0.29577
     0.02043
    -0.21446
    -0.61197
    -0.63908
    -0.46742
    -0.45839
    -0.47646
    -0.39515
     0.21015
     0.55345
     2.73976
     4.21235
     4.38400
     4.23042
     3.12823
     2.10736
     1.92667
     1.94474
     1.68274
     0.62573
     1.01420
     3.72450
     3.68836
     1.50206
    -0.49453
    -1.91291
    -1.75030
    -1.52444
    -1.82257
    -2.41884
    -2.50014
    -2.43690
    -1.81354
    -0.99141
    -0.61197
    -0.54873
    -0.56680
    -0.59390
    -0.51260
    -0.53066
    -0.46742
    -0.52163
    -0.57584
    -0.44936
    -0.32287
    -0.25963
    -0.13315
    -0.18736
    -0.22350
     0.27339
     0.23725
     0.08367
     0.20112
     0.20112
     0.24629
     0.27339
     0.14691
     0.29146
     0.35470
     0.38180
     0.28242
     0.34566
     0.40890
     0.34566
     0.24629
     0.55345
     0.61669
     0.47214
     0.45408
     0.54442
     0.58056
     0.49925
     0.51732
     0.57152
     0.62573
     0.62573
     0.60766
     0.56249
     0.63476
     0.68897
     0.41794
     0.61669
     0.78835
     0.63476
     0.57152
     0.72511
     0.60766
     0.65283
     0.63476
     0.55345
     0.66187
     0.62573
     0.65283
     0.59863
     0.58959
     0.57152
     0.40890
     0.38180
     0.67993
     0.56249
     0.38180
     0.44504
     0.45408
     0.39987
     0.36373
     0.38180
     0.44504
     0.39084
     0.45408
     0.39987
     0.43601
     0.42697
     0.41794
     0.26436
     0.58056
     0.42697
     0.37277
     0.43601
     0.46311
     0.42697
     0.38180
     0.44504
     0.49925
     0.47214
     0.45408
     0.39987
     0.33663
     0.46311
     0.45408
     0.18305
     0.45408
     0.54442
     0.28242
     0.52635
     0.42697
     0.36373
     0.29146
     0.33663
     0.34566
     0.48118
     0.42697
     0.36373
     0.25532
     0.41794
     0.46311
     0.29146
     0.37277
     0.49925
     0.40890
     0.29146
     0.46311
     0.39084
     0.34566
     0.33663
     0.26436
     0.40890
     0.37277
     0.50828
     0.34566
     0.30049
     0.38180
     0.28242
     0.21015
     0.55345
     0.39084
     0.29146
     0.38180
     0.46311
     0.42697
     0.41794
     0.35470
     0.31856
     0.45408
     0.43601
     0.34566
     0.35470
     0.30049
     0.34566
     0.16498
     0.38180
     0.38180
     0.30049
     0.24629
     0.28242
     0.16498
     0.17401
     0.20112
     0.47214
     0.21015
     0.22822
     0.21015
     0.18305
     0.28242
     0.30953
     0.09270
     0.21918
     0.30953
     0.22822
     0.21918
     0.32760
     0.25532
     0.19208
     0.18305
     0.13788
     0.30953
     0.32760
     0.29146
     0.21015
     0.24629
     0.22822
     0.17401
     0.13788
     0.30049
     0.11077
    -0.06088
    -0.02474
    -0.18736
    -0.16026
    -0.20543
    -0.44936
    -0.58487
    -0.60294
    -0.38611
     0.91483
     1.33944
     1.76405
     2.75783
     3.75160
     4.05877
     3.29989
     3.58898
     3.38119
     3.71546
     2.57714
    -0.38611
    -1.77740
     2.18866
     4.81765
     2.74879
     0.46311
    -0.44936
    -0.90107
    -2.10263
    -3.08737
    -3.28613
    -2.96089
    -2.68083
    -2.10263
    -1.44313
    -1.11789
    -0.93721
    -1.09983
    -0.97335
    -0.76556
    -0.69328
    -0.87397
    -0.86493
    -1.00948
    -0.73845
    -0.63004
    -0.46742
    -0.18736
    -0.28674
    -0.35901
    -0.16026
    -0.09702
    -0.09702
    -0.04281
    -0.03378
     0.08367
     0.19208
     0.20112
     0.11981
     0.15594
     0.24629
     0.17401
     0.06560
     0.41794
     0.19208
     0.11077
     0.29146
     0.20112
     0.15594
     0.20112
     0.12884
     0.20112
     0.29146
     0.39084
     0.27339
     0.21015
     0.25532
     0.29146
     0.23725
     0.51732
     0.51732
     0.42697
     0.35470
     0.60766
     0.58056
     0.58056
     0.46311
     0.51732
     0.58056
     0.72511
     0.71607
     0.54442
     0.57152
     0.51732
     0.42697
     0.64380
     0.72511
     0.41794
     0.39987
     0.02946
     0.26436
     0.83352
     0.43601
     0.30049
     0.28242
     0.34566
     0.44504
     0.38180
     0.31856
     0.36373
     0.27339
     0.44504
     0.65283
     0.52635
     0.39084
     0.46311
     0.48118
     0.43601
     0.42697
     0.33663
     0.31856
     0.39084
     0.41794
     0.36373
     0.25532
     0.30049
     0.21015
     0.06560
     0.43601
     0.24629
     0.05657
     0.23725
     0.20112
     0.21015
     0.18305
     0.09270
     0.08367
     0.15594
     0.19208
     0.21918
     0.11077
     0.15594
     0.04753
    -0.00667
     0.17401
     0.32760
     0.02946
    -0.01571
     0.20112
     0.13788
     0.13788
     0.11981
    -0.01571
     0.12884
     0.29146
     0.19208
     0.12884
     0.07464
     0.11077
    -0.00667
     0.22822
     0.40890
     0.09270
     0.11981
     0.20112
     0.21015
     0.28242
     0.17401
     0.10174
     0.14691
     0.27339
     0.28242
     0.26436
     0.16498
     0.18305
     0.17401
     0.15594
     0.46311
     0.32760
     0.18305
     0.21918
     0.30049
     0.28242
     0.28242
     0.22822
     0.17401
     0.29146
     0.43601
     0.28242
     0.21015
     0.21015
     0.11981
     0.07464
     0.30953
     0.39084
     0.16498
     0.16498
     0.13788
     0.19208
     0.25532
     0.09270
     0.18305
     0.16498
     0.34566
     0.26436
     0.14691
     0.19208
     0.15594
     0.01139
     0.20112
     0.38180
     0.19208
     0.11077
     0.11077
     0.04753
     0.10174
     0.02043
    -0.08798
    -0.07895
    -0.21446
    -0.20543
    -0.24157
    -0.10605
    -0.25963
    -0.54873
    -0.46742
     0.14691
     0.97807
     1.40268
     1.84536
     2.33321
     3.13727
     3.28182
     2.40549
     2.76686
     3.04692
     2.36032
     2.08929
     0.30953
    -2.17491
    -1.59671
     2.47776
     3.54381
     0.66187
    -1.37989
    -2.03939
    -2.30139
    -2.82538
    -3.08737
    -2.68986
    -1.94905
    -1.28051
    -0.64811
    -0.42225
    -0.30481
    -0.34998
    -0.24157
    -0.32287
     0.25532
     0.28242
     0.06560
    -0.07895
     0.02946
     0.17401
     0.19208
     0.26436
     0.23725
     0.30953
     0.36373
     0.48118
     0.41794
     0.58056
     0.47214
     0.34566
     0.47214
     0.77931
     0.58959
     0.50828
     0.49021
     0.49925
     0.49925
     0.57152
     0.40890
     0.55345
     0.53539
     0.57152
     0.48118
     0.42697
     0.56249
     0.45408
     0.32760
     0.72511
     0.58056
     0.52635
     0.60766
     0.50828
     0.61669
     0.64380
     0.57152
     0.51732
     0.65283
     0.68897
     0.66187
     0.70704
     0.64380
     0.58959
     0.41794
     0.82448
     0.67993
     0.52635
     0.55345
     0.54442
     0.49925
     0.49925
     0.44504
     0.43601
     0.46311
     0.47214
     0.49021
     0.39987
     0.44504
     0.32760
     0.13788
     0.45408
     0.54442
     0.39084
     0.28242
     0.34566
     0.31856
     0.40890
     0.34566
     0.30049
     0.32760
     0.37277
     0.38180
     0.31856
     0.38180
     0.33663
     0.20112
     0.22822
     0.43601
     0.36373
     0.21918
     0.31856
     0.21015
     0.27339
     0.20112
     0.18305
     0.24629
     0.19208
     0.26436
     0.17401
     0.21015
     0.19208
     0.11077
     0.00236
     0.31856
     0.26436
     0.11981
     0.17401
     0.12884
     0.11981
     0.18305
     0.11077
     0.19208
     0.17401
     0.14691
     0.19208
     0.10174
     0.11981
     0.16498
     0.00236
     0.11981
     0.19208
     0.04753
     0.12884
     0.16498
     0.11077
     0.09270
     0.08367
     0.06560
     0.16498
     0.11077
     0.13788
     0.11077
     0.05657
     0.17401
    -0.03378
     0.16498
     0.31856
     0.11981
     0.14691
     0.15594
     0.13788
     0.11981
     0.14691
     0.11077
     0.16498
     0.23725
     0.24629
     0.19208
     0.16498
     0.19208
     0.03850
     0.05657
     0.33663
     0.23725
     0.10174
     0.27339
     0.20112
     0.22822
     0.19208
     0.21918
     0.24629
     0.25532
     0.31856
     0.28242
     0.32760
     0.35470
     0.33663
     0.13788
     0.56249
     0.49021
     0.44504
     0.49925
     0.41794
     0.45408
     0.44504
     0.43601
     0.54442
     0.58056
     0.50828
     0.46311
     0.39084
     0.46311
     0.41794
     0.12884
     0.34566
     0.43601
     0.16498
     0.15594
     0.09270
    -0.02474
     0.01139
    -0.08798
    -0.07895
    -0.00667
     0.00236
    -0.06991
    -0.21446
    -0.10605
     0.03850
     0.21918
     0.20112
     0.56249
     0.58959
     1.21296
     2.08929
     1.76405
     2.66748
     3.08306
     2.85720
     1.83633
     0.00236
    -2.97896
    -2.69890
     0.93289
     0.42697
    -0.60294
    -0.48549
    -1.09079
    -2.62662
    -3.81915
    -4.32508
    -4.38832
    -3.66557
    -3.11448
    -2.14781
    -1.47927
    -1.17210
    -0.84686
    -0.38611
     0.00236
     0.37277
     0.67993
     1.05034
     1.46592
     1.54723
     1.54723
     1.64661
     1.71888
     1.61047
     1.52916
     1.24006
     1.30330
     1.18586
     1.09551
     0.95096
     0.86062
     0.82448
     0.75221
     0.48118
     0.58959
     0.75221
     0.59863
     0.52635
     0.64380
     0.62573
     0.57152
     0.52635
     0.56249
     0.73414
     0.76124
     0.80641
     0.68897
     0.74317
     0.79738
     0.74317
     0.67993
     0.99614
     0.89676
     0.67090
     0.78835
     0.85159
     0.81545
     0.71607
     0.67090
     0.72511
     0.76124
     0.76124
     0.54442
     0.63476
     0.52635
     0.57152
     0.42697
     0.67993
     0.58056
     0.41794
     0.52635
     0.60766
     0.55345
     0.46311
     0.37277
     0.52635
     0.60766
     0.53539
     0.55345
     0.38180
     0.49925
     0.39987
     0.30953
     0.44504
     0.47214
     0.21918
     0.26436
     0.26436
     0.24629
     0.19208
     0.10174
     0.04753
     0.14691
     0.19208
     0.17401
     0.08367
     0.08367
     0.09270
    -0.02474
     0.01139
     0.25532
     0.11077
    -0.03378
     0.18305
     0.17401
     0.11077
     0.10174
     0.08367
     0.15594
     0.20112
     0.24629
     0.10174
     0.11077
     0.14691
     0.09270
     0.07464
     0.33663
     0.21015
     0.04753
     0.19208
     0.22822
     0.23725
     0.17401
     0.06560
     0.12884
     0.25532
     0.30953
     0.18305
     0.07464
     0.13788
     0.18305
     0.08367
     0.25532
     0.32760
     0.02946
     0.09270
     0.21015
     0.19208
     0.17401
     0.06560
    -0.00667
     0.21918
     0.27339
     0.19208
     0.06560
     0.07464
     0.10174
    -0.01571
     0.21015
     0.19208
     0.03850
     0.08367
     0.13788
     0.16498
     0.14691
     0.11077
     0.02946
     0.09270
     0.12884
     0.28242
     0.04753
     0.07464
     0.08367
     0.02043
     0.03850
     0.21918
     0.21918
    -0.01571
     0.06560
     0.12884
     0.19208
     0.09270
     0.01139
     0.09270
     0.08367
     0.26436
     0.15594
     0.10174
     0.14691
     0.03850
    -0.01571
     0.29146
     0.21918
     0.03850
     0.03850
     0.09270
     0.09270
     0.18305
     0.00236
    -0.05185
     0.08367
     0.10174
     0.13788
     0.02946
     0.06560
     0.04753
    -0.18736
     0.13788
     0.12884
    -0.07895
     0.06560
     0.07464
     0.08367
     0.34566
     0.44504
     0.52635
     1.09551
     1.27620
     1.92667
     2.39645
     2.18866
     1.32137
     0.89676
    -0.05185
    -0.50356
    -2.11167
    -3.11448
    -1.64188
     0.96000
     1.60143
    -0.96431
    -2.57242
    -2.93379
    -2.70793
    -2.51821
    -3.15965
    -3.10544
    -2.79828
    -2.50014
    -2.24718
    -0.81976
    -0.21446
    -0.39515
    -0.29577
    -0.19639
    -0.12412
    -0.06088
     0.00236
     0.04753
     0.49021
     1.14068
     1.48399
     1.88150
     2.00798
     2.16156
     2.11639
     2.45969
     2.63135
     2.44163
     2.37839
     2.37839
     2.17060
     2.15253
     1.80019
     1.69178
     1.57433
     1.53819
     1.46592
     1.32137
     1.12262
     0.97807
     0.70704
     0.89676
     0.87869
     0.79738
     0.62573
     0.58056
     0.58056
     0.49021
     0.52635
     0.41794
     0.44504
     0.49021
     0.49925
     0.39084
     0.25532
     0.30049
     0.21015
     0.19208
     0.49021
     0.30953
     0.17401
     0.23725
     0.21918
     0.26436
     0.20112
     0.13788
     0.19208
     0.21015
     0.28242
     0.16498
     0.25532
     0.13788
     0.15594
    -0.04281
     0.33663
     0.22822
     0.04753
     0.05657
     0.03850
     0.09270
     0.07464
     0.04753
    -0.07895
     0.02946
    -0.02474
     0.04753
     0.00236
     0.02043
    -0.10605
    -0.24157
     0.04753
     0.10174
    -0.12412
    -0.14219
    -0.19639
    -0.06991
    -0.03378
    -0.10605
    -0.16026
    -0.12412
    -0.10605
    -0.05185
    -0.07895
    -0.02474
    -0.18736
    -0.22350
    -0.15122
     0.06560
    -0.00667
    -0.06088
    -0.10605
    -0.12412
    -0.07895
    -0.00667
    -0.08798
    -0.06991
     0.00236
     0.06560
     0.04753
    -0.02474
     0.04753
    -0.01571
    -0.17833
     0.21015
     0.15594
     0.02043
     0.11077
     0.02043
     0.00236
     0.11981
     0.12884
     0.01139
     0.05657
     0.11981
     0.09270
     0.02946
     0.12884
     0.01139
    -0.14219
     0.20112
     0.10174
     0.05657
     0.02946
     0.08367
    -0.00667
     0.08367
     0.05657
     0.13788
     0.03850
     0.11077
     0.08367
     0.10174
     0.13788
     0.26436
    -0.05185
     0.06560
     0.26436
     0.11077
     0.11077
     0.14691
     0.05657
     0.21015
     0.11981
     0.12884
     0.09270
     0.11077
     0.24629
     0.07464
     0.13788
     0.12884
    -0.02474
     0.01139
     0.23725
     0.15594
     0.06560
     0.08367
     0.10174
     0.05657
     0.09270
     0.10174
     0.03850
     0.05657
     0.02946
     0.01139
     0.05657
     0.11077
     0.17401
     0.26436
     0.83352
     1.14972
     1.44785
     1.89053
     1.93570
     2.04412
     1.84536
     1.55626
     0.88772
    -0.28674
    -1.11789
    -1.10886
     0.06560
    -1.74126
    -2.20201
    -2.47304
    -2.60856
    -2.50014
    -3.24999
    -3.87336
    -4.23473
    -3.75591
    -3.90046
    -4.25280
    -4.21666
    -3.41261
    -2.49111
    -1.91291
    -1.56058
    -1.30761
    -0.96431
    -0.96431
    -0.86493
    -0.71135
    -0.72038
    -0.18736
     0.49021
     0.71607
     1.05938
     1.38461
     1.75502
     1.90860
     2.09832
     2.46873
     2.45969
     2.70362
     2.85720
     2.72169
     2.60424
     2.84817
     2.59521
     2.27901
     2.21577
     2.05315
     1.85439
     1.77309
     1.56530
     1.35751
     1.27620
     1.18586
     1.05938
     0.93289
     0.82448
     0.74317
     0.42697
     0.70704
     0.62573
     0.45408
     0.37277
     0.41794
     0.37277
     0.24629
     0.26436
     0.22822
     0.35470
     0.26436
     0.28242
     0.16498
     0.27339
     0.30049
     0.02946
     0.14691
     0.34566
     0.26436
     0.30953
     0.31856
     0.30953
     0.28242
     0.27339
     0.24629
     0.36373
     0.43601
     0.43601
     0.44504
     0.47214
     0.43601
     0.39987
     0.31856
     0.67090
     0.51732
     0.35470
     0.56249
     0.46311
     0.49925
     0.38180
     0.37277
     0.41794
     0.41794
     0.37277
     0.33663
     0.30049
     0.29146
     0.30049
     0.12884
     0.43601
     0.28242
     0.16498
     0.25532
     0.30049
     0.21918
     0.09270
     0.11981
     0.18305
     0.22822
     0.30953
     0.10174
     0.17401
     0.19208
     0.17401
     0.01139
     0.29146
     0.22822
     0.15594
     0.07464
     0.29146
     0.21015
     0.08367
     0.13788
     0.18305
     0.23725
     0.29146
     0.22822
     0.13788
     0.20112
     0.20112
     0.08367
     0.16498
     0.30953
     0.17401
     0.16498
     0.21918
     0.22822
     0.20112
     0.06560
     0.14691
     0.15594
     0.18305
     0.27339
     0.11077
     0.03850
     0.14691
     0.04753
    -0.01571
     0.36373
     0.09270
     0.04753
     0.15594
     0.13788
     0.12884
     0.04753
     0.03850
     0.08367
     0.22822
     0.15594
     0.07464
     0.09270
     0.07464
     0.12884
     0.03850
     0.28242
     0.20112
     0.06560
     0.14691
     0.28242
     0.21918
     0.21015
     0.23725
     0.23725
     0.33663
     0.36373
     0.27339
     0.35470
     0.34566
     0.50828
     0.25532
     0.50828
     0.43601
     0.30953
     0.33663
     0.32760
     0.43601
     0.40890
     0.24629
     0.16498
     0.34566
     0.30953
     0.23725
     0.12884
     0.31856
     0.45408
     0.56249
     0.80641
     1.34847
     1.66467
     1.99894
     1.94474
     1.78212
     1.21296
     0.04753
    -1.37989
    -2.07553
    -1.82257
    -0.09702
     0.38180
    -0.72038
    -1.32568
    -2.31946
    -3.16868
    -3.06931
    -2.89765
    -3.03317
    -3.43068
    -3.19579
    -2.76214
    -2.29236
    -1.95809
    -1.53347
    -1.20824
    -1.02755
    -1.12693
    -1.12693
    -1.08176
    -1.05465
    -1.19017
    -0.80169
    -0.55777
    -0.52163
    -0.33191
    -0.05185
     0.13788
     0.21918
     0.44504
     0.41794
     0.60766
     0.71607
     0.92386
     0.96903
     1.11358
     1.20392
     1.05938
     1.28523
     1.44785
     1.33944
     1.26716
     1.41171
     1.41171
     1.49302
     1.36654
     1.28523
     1.33040
     1.33944
     1.47495
     1.37558
     1.42978
     1.39364
     1.24006
     1.22199
     1.51109
     1.36654
     1.17682
     1.23103
     1.25813
     1.34847
     1.22199
     1.16779
     1.27620
     1.24006
     1.27620
     1.08648
     0.96000
     0.90579
     0.94193
     0.86062
     1.10455
     0.95096
     0.71607
     0.63476
     0.63476
     0.61669
     0.55345
     0.37277
     0.39987
     0.43601
     0.51732
     0.48118
     0.30953
     0.33663
     0.24629
     0.10174
     0.32760
     0.41794
     0.25532
     0.10174
     0.15594
     0.19208
     0.23725
     0.20112
     0.02946
     0.12884
     0.18305
     0.19208
     0.02043
     0.14691
     0.02946
    -0.04281
     0.05657
     0.26436
     0.11981
    -0.02474
     0.01139
     0.05657
     0.12884
     0.06560
    -0.00667
    -0.01571
     0.08367
     0.11077
     0.07464
     0.09270
    -0.07895
    -0.06088
    -0.06088
     0.21015
     0.05657
    -0.06088
    -0.06088
     0.02946
    -0.00667
     0.02946
    -0.15122
     0.00236
    -0.02474
     0.09270
     0.05657
    -0.04281
    -0.00667
    -0.04281
    -0.18736
     0.04753
     0.14691
    -0.08798
    -0.11509
    -0.05185
    -0.00667
    -0.02474
    -0.16026
    -0.12412
     0.02043
     0.03850
     0.02946
    -0.01571
    -0.02474
     0.01139
    -0.16026
    -0.00667
     0.22822
     0.02946
    -0.05185
     0.04753
     0.03850
     0.05657
     0.01139
     0.00236
    -0.06991
     0.06560
     0.12884
     0.08367
     0.08367
    -0.01571
    -0.15122
    -0.10605
     0.16498
     0.09270
    -0.03378
    -0.05185
     0.02946
     0.03850
    -0.00667
    -0.02474
    -0.05185
    -0.08798
     0.10174
     0.02043
     0.00236
     0.01139
    -0.08798
    -0.25963
     0.13788
     0.10174
    -0.01571
    -0.16026
     0.07464
     0.01139
    -0.03378
    -0.01571
    -0.09702
    -0.00667
     0.06560
     0.06560
     0.06560
     0.07464
    -0.01571
    -0.18736
     0.05657
     0.27339
     0.05657
     0.01139
     0.08367
     0.06560
     0.07464
     0.12884
     0.03850
     0.10174
     0.15594
     0.21918
     0.14691
     0.38180
     0.76124
     0.48118
     0.58959
     1.59240
     1.73695
     2.30611
     2.27901
     2.53197
     1.92667
    -0.02474
    -3.35840
    -3.70171
    -0.75652
     1.83633
     2.00798
    -0.80169
    -3.15061
    -2.96089
    -3.26806
    -4.31604
    -4.39735
    -3.80109
    -3.24096
    -2.61759
    -2.17491
    -1.58768
    -1.22631
    -1.09079
    -0.75652
    -0.29577
    -0.01571
     0.36373
     0.77931
     1.00517
     1.07744
     1.52013
     1.69178
     1.61950
     1.60143
     1.67371
     1.59240
     1.43882
     1.36654
     1.35751
     1.28523
     1.30330
     1.19489
     1.18586
     1.24006
     1.12262
     0.86965
     1.05938
     1.14068
     0.97807
     0.89676
     0.94193
     0.85159
     0.80641
     0.69800
     0.66187
     0.69800
     0.62573
     0.67090
     0.60766
     0.56249
     0.49925
     0.38180
     0.41794
     0.63476
     0.53539
     0.40890
     0.42697
     0.34566
     0.29146
     0.30049
     0.22822
     0.26436
     0.21918
     0.09270
     0.04753
     0.08367
    -0.02474
    -0.09702
    -0.29577
    -0.03378
    -0.08798
    -0.21446
    -0.30481
    -0.29577
    -0.26867
    -0.31384
    -0.35901
    -0.20543
    -0.24157
    -0.26867
    -0.25963
    -0.21446
    -0.16929
    -0.21446
    -0.44936
    -0.22350
    -0.04281
    -0.23253
    -0.21446
    -0.21446
    -0.23253
    -0.17833
    -0.23253
    -0.20543
    -0.16026
    -0.08798
    -0.17833
    -0.21446
    -0.08798
    -0.06991
    -0.24157
    -0.14219
    -0.01571
    -0.11509
    -0.12412
    -0.07895
    -0.06991
    -0.13315
    -0.08798
    -0.01571
    -0.06088
    -0.03378
    -0.06991
    -0.09702
    -0.04281
     0.02946
    -0.09702
    -0.19639
     0.09270
     0.06560
    -0.06991
     0.05657
     0.02946
     0.02946
    -0.00667
     0.04753
     0.14691
     0.18305
     0.16498
     0.18305
     0.15594
     0.22822
     0.26436
    -0.01571
     0.32760
     0.34566
     0.20112
     0.18305
     0.29146
     0.13788
     0.19208
     0.14691
     0.13788
     0.21918
     0.22822
     0.12884
     0.16498
     0.17401
     0.21015
     0.09270
     0.20112
     0.32760
     0.14691
     0.18305
     0.30953
     0.30049
     0.23725
     0.32760
     0.32760
     0.32760
     0.39987
     0.38180
     0.33663
     0.30953
     0.33663
     0.29146
     0.25532
     0.44504
     0.29146
     0.24629
     0.34566
     0.25532
     0.21015
     0.21015
     0.08367
     0.20112
     0.30953
     0.20112
     0.07464
     0.12884
     0.13788
     0.00236
    -0.03378
     0.21918
     0.15594
     0.05657
     0.12884
     0.16498
     0.16498
     0.10174
     0.05657
     0.18305
     0.21918
     0.25532
     0.24629
     0.21918
     0.20112
     0.28242
     0.05657
     0.30049
     0.31856
     0.11981
     0.15594
     0.29146
     0.14691
     0.13788
     0.15594
     0.14691
     0.24629
     0.57152
     0.62573
     0.84255
     1.27620
     1.53819
     1.98088
     1.81826
     1.62854
     1.02324
    -0.09702
    -1.23534
    -3.36744
    -2.59952
     1.37558
     2.23384
     0.48118
    -0.91914
    -1.86774
    -3.28613
    -3.61136
    -3.08737
    -3.63847
    -3.57523
    -2.06650
    -1.33472
    -1.25341
    -0.95528
    -0.65714
    -0.74749
    -0.93721
    -0.68425
    -0.39515
     0.02043
     0.36373
     0.82448
     1.07744
     1.32137
     1.47495
     1.45688
     1.74598
     1.80922
     1.51109
     1.60143
     1.85439
     1.61950
     1.37558
     1.18586
     1.12262
     1.21296
     1.16779
     1.11358
     1.00517
     1.04131
     1.02324
     0.77931
     0.91483
     0.98710
     0.77028
     0.63476
     0.77028
     0.80641
     0.77028
     0.58959
     0.65283
     0.54442
     0.71607
     0.57152
     0.58959
     0.56249
     0.40890
     0.35470
     0.36373
     0.61669
     0.35470
     0.19208
     0.42697
     0.35470
     0.36373
     0.29146
     0.15594
     0.20112
     0.23725
     0.32760
     0.21918
     0.10174
     0.12884
     0.07464
    -0.03378
     0.27339
     0.19208
     0.00236
     0.03850
     0.11981
     0.12884
     0.02043
    -0.04281
     0.00236
     0.02946
     0.10174
     0.02043
     0.03850
     0.02043
    -0.06088
    -0.11509
     0.10174
     0.09270
    -0.08798
    -0.03378
     0.02043
     0.03850
     0.02946
    -0.10605
    -0.06991
    -0.02474
     0.09270
     0.00236
     0.02043
    -0.06991
    -0.03378
    -0.18736
     0.00236
     0.11981
    -0.06088
    -0.16929
    -0.07895
    -0.04281
    -0.09702
    -0.09702
    -0.15122
    -0.12412
    -0.04281
     0.02043
    -0.10605
    -0.12412
    -0.14219
    -0.16929
    -0.18736
     0.07464
    -0.11509
    -0.16929
    -0.19639
    -0.06088
    -0.04281
    -0.12412
    -0.23253
    -0.13315
    -0.13315
     0.05657
    -0.16929
    -0.15122
    -0.22350
    -0.21446
    -0.28674
    -0.00667
     0.02043
    -0.25060
    -0.16929
    -0.14219
    -0.20543
    -0.13315
    -0.23253
    -0.22350
    -0.19639
    -0.06991
    -0.05185
    -0.21446
    -0.11509
    -0.13315
    -0.33191
    -0.03378
     0.12884
    -0.13315
    -0.09702
     0.02043
    -0.12412
     0.01139
    -0.00667
    -0.15122
    -0.02474
     0.04753
    -0.00667
     0.00236
     0.04753
     0.01139
    -0.19639
    -0.05185
     0.19208
     0.02043
    -0.12412
     0.01139
    -0.01571
     0.01139
     0.04753
    -0.07895
    -0.03378
     0.05657
     0.10174
     0.04753
    -0.04281
    -0.02474
    -0.03378
    -0.16026
     0.15594
     0.13788
    -0.07895
    -0.01571
     0.04753
    -0.00667
     0.02043
    -0.07895
    -0.16929
    -0.06991
     0.11981
     0.00236
     0.07464
     0.43601
     0.42697
     0.45408
     0.96000
     1.30330
     1.55626
     1.48399
     0.85159
     0.34566
    -0.90107
    -1.76836
    -2.21105
    -1.65995
    -2.04843
    -1.00045
    -0.17833
    -2.05746
    -3.27710
    -4.13535
    -2.77117
    -1.74126
    -1.84967
    -3.23192
    -3.89143
    -3.14158
    -2.59049
    -2.25622
    -0.94624
     0.09270
     0.73414
     1.12262
     0.69800
     0.16498
    -0.30481
    -0.14219
     0.43601
     1.19489
     1.41171
     1.61047
     1.85439
     1.85439
     1.89053
     1.77309
     1.61047
     1.38461
     1.24006
     1.19489
     0.90579
     0.77028
     0.55345
     0.36373
     0.09270
     0.39084
     0.39084
     0.07464
     0.07464
     0.09270
     0.07464
     0.12884
    -0.01571
    -0.00667
     0.09270
     0.06560
     0.02946
     0.05657
     0.05657
     0.09270
    -0.11509
     0.07464
     0.31856
     0.10174
     0.02043
     0.11981
     0.11981
     0.12884
     0.10174
     0.07464
     0.17401
     0.19208
     0.22822
     0.17401
     0.19208
     0.15594
     0.00236
     0.07464
     0.42697
     0.22822
     0.05657
     0.03850
     0.00236
     0.11077
     0.04753
     0.07464
     0.09270
     0.08367
     0.09270
     0.08367
     0.13788
    -0.05185
    -0.01571
     0.02043
     0.30953
     0.27339
     0.02043
     0.17401
     0.11077
     0.21015
     0.21918
     0.25532
     0.23725
     0.20112
     0.29146
     0.24629
     0.25532
     0.19208
     0.23725
    -0.05185
     0.25532
     0.28242
     0.13788
    -0.06088
     0.14691
     0.02043
     0.12884
     0.00236
    -0.02474
     0.07464
     0.10174
     0.09270
     0.04753
     0.07464
     0.05657
    -0.10605
     0.06560
     0.21918
     0.13788
     0.08367
     0.15594
     0.09270
     0.11981
     0.04753
     0.10174
     0.14691
     0.16498
     0.19208
     0.13788
     0.16498
     0.18305
     0.04753
    -0.04281
     0.30953
     0.24629
     0.01139
     0.17401
     0.10174
     0.02946
     0.12884
     0.00236
     0.09270
     0.01139
     0.09270
     0.06560
     0.13788
     0.03850
    -0.00667
    -0.18736
     0.19208
     0.28242
     0.01139
     0.08367
     0.05657
     0.04753
     0.08367
     0.07464
     0.12884
     0.17401
     0.21015
     0.20112
     0.15594
     0.22822
     0.15594
     0.09270
     0.14691
     0.39084
     0.15594
     0.19208
     0.31856
     0.19208
     0.20112
     0.21015
     0.24629
     0.36373
     0.25532
     0.39084
     0.20112
     0.23725
     0.30049
     0.18305
     0.21015
     0.47214
     0.28242
     0.17401
     0.31856
     0.21918
     0.17401
     0.31856
     0.26436
     0.26436
     0.21918
     0.23725
     0.19208
     0.19208
     0.45408
     0.75221
     0.64380
     0.93289
     1.00517
     1.11358
     1.58337
     1.09551
     0.12884
    -0.24157
    -1.33472
    -1.66899
    -2.00326
    -1.81354
    -2.12070
    -1.24437
    -0.71135
    -2.39173
    -3.46682
    -3.03317
    -2.67180
    -2.59049
    -2.18394
    -2.43690
    -2.91572
    -2.03939
    -1.49734
    -1.05465
    -0.46742
    -0.23253
    -0.49453
    -0.73845
    -0.21446
     0.29146
     0.48118
     0.86062
     1.14972
     0.86062
     1.02324
     1.51109
     1.98088
     2.22480
     2.36032
     2.62231
     2.86624
     2.89334
     2.82107
     2.73072
     2.62231
     2.36935
     1.99894
     1.72791
     1.74598
     1.50206
     1.19489
     1.11358
     0.86062
     0.70704
     0.57152
     0.51732
     0.44504
     0.40890
     0.37277
     0.13788
     0.04753
     0.11981
     0.05657
    -0.21446
     0.15594
     0.07464
    -0.10605
    -0.00667
    -0.06088
    -0.03378
    -0.16929
    -0.15122
    -0.08798
    -0.07895
     0.02946
    -0.06088
    -0.12412
    -0.06991
     0.01139
    -0.19639
     0.11981
     0.10174
    -0.03378
    -0.10605
     0.05657
    -0.02474
    -0.05185
    -0.07895
    -0.00667
     0.02043
     0.08367
     0.03850
    -0.06991
    -0.01571
     0.02946
    -0.17833
    -0.06088
     0.13788
    -0.06088
    -0.10605
    -0.01571
     0.02043
    -0.01571
    -0.12412
    -0.16929
     0.00236
    -0.10605
     0.04753
    -0.16026
    -0.13315
    -0.11509
    -0.12412
    -0.28674
     0.02946
    -0.06088
    -0.19639
    -0.16929
    -0.10605
    -0.10605
    -0.20543
    -0.20543
    -0.26867
    -0.03378
    -0.11509
    -0.18736
    -0.15122
    -0.20543
    -0.15122
    -0.34998
    -0.06991
    -0.07895
    -0.31384
    -0.16026
    -0.10605
    -0.13315
    -0.13315
    -0.16026
    -0.20543
    -0.16026
    -0.04281
    -0.05185
    -0.16929
    -0.09702
    -0.10605
    -0.25060
    -0.06088
     0.05657
    -0.12412
    -0.22350
    -0.07895
    -0.00667
    -0.06991
    -0.21446
    -0.14219
    -0.04281
    -0.00667
     0.08367
    -0.06088
    -0.06991
     0.00236
    -0.07895
    -0.09702
     0.21015
     0.05657
    -0.12412
     0.11077
     0.05657
     0.11981
     0.02043
    -0.01571
     0.03850
     0.04753
     0.17401
     0.05657
    -0.00667
     0.06560
     0.03850
    -0.03378
     0.24629
     0.15594
    -0.01571
     0.10174
     0.18305
     0.06560
     0.17401
     0.03850
     0.07464
     0.12884
     0.15594
     0.17401
     0.11077
     0.09270
     0.15594
    -0.06088
     0.30953
     0.28242
     0.11981
     0.05657
     0.25532
     0.21015
     0.26436
     0.16498
     0.14691
     0.30049
     0.28242
     0.28242
     0.21918
     0.19208
     0.12884
     0.48118
     0.96000
     0.95096
     0.88772
     1.18586
     1.76405
     2.35128
     1.96281
     1.42978
     0.47214
    -0.50356
    -1.51540
    -2.03939
    -2.07553
    -1.24437
     1.25813
     0.67090
    -1.71416
    -3.00607
    -2.94283
    -2.80731
    -2.62662
    -3.68364
    -4.09922
    -3.75591
    -3.72881
    -3.99081
    -2.51821
    -1.19920
    -1.30761
    -2.02133
    -2.02133
    -2.03036
    -1.87678
    -1.32568
    -1.14500
    -0.93721
    -0.20543
     0.47214
     0.94193
     1.37558
     1.67371
     1.83633
     1.89053
     1.93570
     2.09832
     1.98088
     1.89957
     1.76405
     1.47495
     1.52916
     1.63757
     1.24006
     1.10455
     1.06841
     1.00517
     0.96000
     0.85159
     0.69800
     0.73414
     0.77931
     0.70704
     0.65283
     0.60766
     0.51732
     0.31856
     0.39084
     0.72511
     0.40890
     0.28242
     0.31856
     0.28242
     0.31856
     0.32760
     0.22822
     0.22822
     0.28242
     0.31856
     0.27339
     0.25532
     0.24629
     0.22822
     0.08367
     0.46311
     0.37277
     0.30049
     0.29146
     0.38180
     0.31856
     0.35470
     0.27339
     0.33663
     0.25532
     0.39084
     0.37277
     0.38180
     0.30953
     0.19208
     0.11077
     0.41794
     0.49021
     0.23725
     0.18305
     0.20112
     0.28242
     0.28242
     0.22822
     0.12884
     0.22822
     0.22822
     0.26436
     0.20112
     0.17401
     0.20112
     0.00236
     0.14691
     0.35470
     0.29146
     0.12884
     0.26436
     0.15594
     0.27339
     0.30953
     0.21015
     0.23725
     0.28242
     0.36373
     0.22822
     0.25532
     0.17401
     0.07464
     0.02946
     0.29146
     0.26436
     0.08367
     0.11981
     0.06560
     0.02946
     0.02946
     0.00236
     0.04753
     0.04753
     0.19208
     0.04753
     0.09270
     0.06560
     0.07464
    -0.13315
     0.26436
     0.24629
     0.06560
     0.08367
     0.02946
     0.14691
     0.18305
     0.07464
     0.16498
     0.11981
     0.11981
     0.16498
     0.10174
     0.16498
     0.16498
    -0.03378
     0.13788
     0.26436
     0.10174
     0.15594
     0.12884
     0.10174
     0.22822
     0.19208
     0.11077
     0.14691
     0.22822
     0.21015
     0.23725
     0.21015
     0.20112
     0.04753
     0.04753
     0.46311
     0.25532
     0.24629
     0.23725
     0.17401
     0.20112
     0.22822
     0.13788
     0.21918
     0.14691
     0.22822
     0.22822
     0.24629
     0.21015
     0.11077
    -0.06991
     0.35470
     0.27339
     0.11077
     0.15594
     0.12884
     0.08367
     0.18305
     0.04753
     0.21918
     0.13788
     0.14691
     0.12884
     0.10174
     0.17401
     0.08367
    -0.18736
     0.18305
     0.36373
     0.30953
     0.41794
     0.66187
     0.52635
     0.82448
     0.81545
     0.95096
     1.06841
     0.68897
    -0.19639
    -0.63908
    -1.40699
    -1.54251
    -2.22912
    -1.90388
    -1.35279
    -0.68425
    -0.46742
    -1.06369
    -1.79547
    -1.95809
    -2.12070
    -1.90388
    -1.66899
    -1.28051
    -0.73845
    -0.51260
    -0.65714
    -0.70232
    -0.01571
     0.11981
     0.11077
     0.03850
     0.10174
     0.11981
    -0.17833
    -0.32287
    -0.00667
     0.32760
     0.67090
     0.89676
     1.28523
     1.41171
     1.62854
     1.66467
     1.52916
     1.49302
     1.75502
     1.70985
     1.47495
     1.35751
     1.26716
     1.00517
     0.85159
     0.71607
     0.62573
     0.67993
     0.49925
     0.41794
     0.34566
     0.30953
     0.21015
     0.11077
     0.11981
     0.24629
     0.19208
     0.11077
     0.17401
     0.11077
     0.07464
     0.08367
     0.04753
     0.04753
     0.12884
     0.04753
     0.05657
     0.01139
     0.08367
    -0.13315
    -0.15122
     0.08367
     0.02043
    -0.08798
    -0.07895
    -0.03378
    -0.06991
    -0.12412
    -0.19639
    -0.11509
    -0.05185
    -0.06991
    -0.13315
    -0.12412
    -0.09702
    -0.08798
    -0.28674
     0.00236
    -0.06991
    -0.20543
    -0.09702
    -0.10605
    -0.19639
    -0.15122
    -0.28674
    -0.16929
    -0.08798
    -0.06088
    -0.10605
    -0.16026
    -0.20543
    -0.13315
    -0.28674
    -0.06991
    -0.12412
    -0.21446
    -0.08798
    -0.08798
    -0.13315
    -0.13315
    -0.18736
    -0.22350
    -0.07895
    -0.15122
    -0.14219
    -0.18736
    -0.17833
    -0.16026
    -0.34094
    -0.21446
    -0.03378
    -0.17833
    -0.25060
    -0.19639
    -0.20543
    -0.19639
    -0.27770
    -0.29577
    -0.20543
    -0.09702
    -0.22350
    -0.31384
    -0.19639
    -0.19639
    -0.26867
    -0.33191
    -0.13315
    -0.24157
    -0.31384
    -0.20543
    -0.24157
    -0.21446
    -0.32287
    -0.28674
    -0.19639
    -0.20543
    -0.12412
    -0.16026
    -0.20543
    -0.11509
    -0.10605
    -0.20543
     0.05657
     0.13788
    -0.02474
     0.01139
     0.01139
     0.24629
     0.07464
     0.02946
     0.10174
     0.19208
     0.33663
     0.26436
     0.19208
     0.17401
     0.18305
     0.02946
     0.27339
     0.29146
     0.21015
     0.21918
     0.23725
     0.30049
     0.17401
     0.10174
     0.18305
     0.27339
     0.31856
     0.27339
     0.20112
     0.19208
     0.27339
     0.11981
     0.16498
     0.35470
     0.29146
     0.20112
     0.32760
     0.35470
     0.30953
     0.35470
     0.24629
     0.39084
     0.39987
     0.45408
     0.42697
     0.41794
     0.50828
     0.54442
     0.44504
     0.76124
     1.03227
     1.11358
     1.58337
     2.10736
     2.44163
     2.31515
     2.42356
     2.17060
     1.57433
     0.86965
    -0.08798
    -0.29577
    -0.73845
    -0.70232
    -1.06369
    -1.21727
    -1.65092
    -2.37366
    -3.51199
    -3.67461
    -3.59330
    -3.69267
    -4.36121
    -4.87617
    -5.16527
    -5.20140
    -4.75872
    -2.90669
    -2.21105
    -2.83441
    -3.07834
    -2.45497
    -1.75933
    -1.44313
    -0.90107
    -0.57584
    -0.11509
     0.41794
     0.99614
     1.28523
     1.87246
     2.44163
     2.75783
     2.99272
     3.16437
     3.08306
     2.98368
     2.75783
     2.91141
     2.63135
     2.18866
     2.12542
     1.87246
     1.72791
     1.33944
     1.14972
     1.05938
     0.94193
     0.88772
     0.58959
     0.49925
     0.36373
     0.20112
     0.07464
     0.24629
     0.16498
    -0.11509
    -0.11509
    -0.12412
    -0.16929
    -0.23253
    -0.31384
    -0.19639
    -0.12412
    -0.07895
     0.01139
    -0.09702
     0.02043
     0.07464
    -0.06088
     0.31856
     0.38180
     0.29146
     0.23725
     0.39987
     0.54442
     0.50828
     0.40890
     0.39987
     0.56249
     0.57152
     0.64380
     0.55345
     0.57152
     0.53539
     0.37277
     0.50828
     0.75221
     0.56249
     0.39987
     0.63476
     0.57152
     0.56249
     0.48118
     0.42697
     0.53539
     0.66187
     0.66187
     0.58959
     0.51732
     0.49925
     0.41794
     0.47214
     0.75221
     0.59863
     0.36373
     0.49021
     0.47214
     0.44504
     0.47214
     0.30953
     0.40890
     0.34566
     0.42697
     0.30953
     0.35470
     0.25532
     0.28242
    -0.06088
     0.40890
     0.22822
     0.05657
     0.01139
     0.06560
     0.07464
     0.02043
    -0.10605
    -0.18736
    -0.20543
    -0.13315
    -0.20543
    -0.26867
    -0.34998
    -0.34094
    -0.47646
    -0.36805
    -0.10605
    -0.36805
    -0.51260
    -0.35901
    -0.34094
    -0.26867
    -0.28674
    -0.42225
    -0.25963
    -0.25963
    -0.19639
    -0.17833
    -0.18736
    -0.19639
    -0.24157
    -0.25060
     0.06560
    -0.06088
    -0.18736
    -0.08798
     0.01139
     0.02946
    -0.03378
    -0.15122
     0.05657
     0.08367
     0.14691
     0.06560
     0.11981
     0.10174
     0.10174
    -0.01571
     0.27339
     0.28242
     0.06560
     0.11981
     0.15594
     0.14691
     0.21015
     0.12884
     0.06560
     0.11077
     0.13788
     0.13788
     0.10174
     0.09270
     0.07464
    -0.21446
     0.07464
     0.20112
     0.03850
    -0.09702
    -0.02474
    -0.00667
     0.08367
    -0.02474
    -0.04281
    -0.03378
     0.08367
     0.06560
     0.07464
     0.14691
    -0.03378
     0.01139
     0.06560
     0.31856
     0.19208
     0.13788
     0.15594
     0.21918
     0.28242
     0.28242
     0.12884
     0.19208
     0.24629
     0.27339
     0.24629
     0.15594
     0.20112
     0.08367
    -0.03378
     0.30953
     0.27339
     0.09270
     0.04753
     0.00236
     0.05657
     0.10174
     0.02043
    -0.04281
     0.00236
     0.12884
     0.06560
     0.04753
     0.14691
    -0.00667
    -0.20543
     0.07464
    -0.20543
    -0.51260
    -0.22350
    -0.16929
    -0.25060
    -0.38611
    -2.57242
    -5.58084
    -7.33350
    -6.20421
    -5.58084
    -2.03036
    -0.60294
    -1.93098
    -3.52102
    -4.37928
    -4.30701
    -3.96370
    -2.54532
    -1.11789
     0.20112
     1.48399
     2.33321
     2.87527
     3.39926
     3.64319
     3.70643
     3.72450
     3.76064
     3.62512
     3.21858
     2.99272
     3.01982
     2.57714
     2.20673
     2.07122
     1.79115
     1.59240
     1.30330
     1.08648
     0.92386
     0.77931
     0.71607
     0.39987
     0.39084
     0.26436
     0.21918
    -0.06088
     0.28242
     0.28242
     0.03850
     0.10174
    -0.02474
     0.02043
     0.05657
     0.01139
     0.05657
    -0.01571
     0.03850
    -0.00667
    -0.00667
     0.02946
    -0.06088
    -0.25963
    -0.08798
     0.07464
    -0.05185
    -0.08798
    -0.14219
    -0.08798
    -0.15122
    -0.16026
    -0.13315
    -0.11509
    -0.06088
    -0.12412
    -0.16929
    -0.06088
    -0.11509
    -0.31384
    -0.18736
    -0.05185
    -0.10605
    -0.27770
    -0.11509
    -0.15122
    -0.19639
    -0.19639
    -0.25060
    -0.22350
    -0.13315
    -0.16929
    -0.19639
    -0.22350
    -0.15122
    -0.30481
    -0.44936
    -0.03378
    -0.09702
    -0.25060
    -0.25060
    -0.25963
    -0.22350
    -0.28674
    -0.27770
    -0.22350
    -0.21446
    -0.20543
    -0.31384
    -0.32287
    -0.23253
    -0.22350
    -0.51260
    -0.27770
    -0.28674
    -0.29577
    -0.34094
    -0.34094
    -0.43129
    -0.40418
    -0.39515
    -0.40418
    -0.34094
    -0.25963
    -0.31384
    -0.46742
    -0.27770
    -0.39515
    -0.49453
    -0.31384
    -0.20543
    -0.31384
    -0.28674
    -0.20543
    -0.27770
    -0.25060
    -0.17833
    -0.11509
    -0.08798
    -0.09702
    -0.09702
    -0.12412
    -0.03378
    -0.02474
    -0.06088
    -0.17833
     0.12884
     0.03850
    -0.20543
     0.00236
    -0.10605
    -0.09702
    -0.10605
    -0.18736
    -0.19639
    -0.14219
    -0.11509
    -0.24157
    -0.19639
    -0.24157
    -0.25060
    -0.40418
    -0.10605
    -0.17833
    -0.34998
    -0.26867
    -0.25963
    -0.34094
    -0.35901
    -0.46742
    -0.23253
    -0.26867
    -0.25060
    -0.46742
    -0.43129
    -0.29577
    -0.48549
    -0.58487
    -0.35901
    -0.34094
    -0.44936
    -0.46742
    -0.38611
    -0.48549
    -0.44936
    -0.50356
    -0.47646
    -0.24157
    -0.30481
    -0.32287
    -0.35901
    -0.32287
    -0.25060
    -0.35901
    -0.28674
    -0.08798
    -0.19639
    -0.16026
    -0.06991
    -0.08798
    -0.15122
    -0.13315
    -0.09702
    -0.02474
     0.02946
     0.11077
    -0.03378
    -0.07895
     0.10174
     0.10174
    -0.11509
     0.30953
     0.13788
     0.05657
     0.20112
     0.18305
     0.17401
     0.16498
     0.07464
     0.26436
     0.21015
     0.40890
     0.27339
     0.22822
     0.27339
     0.26436
     0.13788
     0.39987
     0.35470
     0.20112
     0.31856
     0.34566
     0.32760
     0.29146
     0.30953
     0.39084
     0.53539
     0.77931
     0.86062
     1.01420
     1.40268
     1.20392
    -0.79266
    -2.62662
    -3.84626
    -3.76495
    -5.61698
    -8.00204
    -3.81012
    -0.26867
     0.28242
    -0.96431
    -2.77117
    -3.95467
    -3.72881
    -2.75311
    -1.05465
     0.58056
     1.82729
     2.92044
     4.20332
     4.74538
     4.85379
     4.82668
     4.68214
     4.36593
     3.83291
     3.41733
     3.07403
     2.80300
     2.38742
     1.98991
     1.71888
     1.56530
     1.29427
     1.07744
     1.14972
     0.98710
     0.53539
     0.62573
     0.53539
     0.54442
     0.43601
     0.26436
     0.37277
     0.30953
     0.35470
     0.23725
     0.23725
     0.21918
     0.20112
     0.08367
     0.27339
     0.23725
     0.10174
     0.13788
     0.26436
     0.21015
     0.24629
     0.07464
     0.15594
     0.24629
     0.21918
     0.27339
     0.18305
     0.17401
     0.20112
     0.16498
     0.22822
     0.39987
     0.19208
     0.19208
     0.27339
     0.37277
     0.34566
     0.25532
     0.22822
     0.40890
     0.40890
     0.51732
     0.39084
     0.44504
     0.37277
     0.48118
     0.41794
     0.64380
     0.53539
     0.26436
     0.46311
     0.44504
     0.35470
     0.33663
     0.21015
     0.16498
     0.18305
     0.26436
     0.11077
     0.10174
     0.04753
     0.00236
    -0.12412
     0.12884
     0.15594
    -0.10605
     0.05657
    -0.06991
     0.05657
     0.03850
     0.02043
    -0.01571
     0.09270
     0.16498
     0.06560
    -0.04281
     0.03850
    -0.02474
    -0.17833
     0.02946
     0.11981
    -0.12412
    -0.20543
    -0.12412
    -0.12412
    -0.08798
    -0.20543
    -0.32287
    -0.25963
    -0.22350
    -0.20543
    -0.35901
    -0.27770
    -0.47646
    -0.56680
    -0.59390
    -0.21446
    -0.52163
    -0.63004
    -0.48549
    -0.53066
    -0.53066
    -0.61197
    -0.67521
    -0.63004
    -0.53970
    -0.44032
    -0.49453
    -0.51260
    -0.66618
    -0.60294
    -0.69328
    -0.31384
    -0.43129
    -0.56680
    -0.46742
    -0.44032
    -0.46742
    -0.46742
    -0.53970
    -0.52163
    -0.38611
    -0.34998
    -0.35901
    -0.40418
    -0.42225
    -0.50356
    -0.61197
    -0.20543
    -0.20543
    -0.35901
    -0.39515
    -0.32287
    -0.27770
    -0.23253
    -0.29577
    -0.31384
    -0.25963
    -0.14219
    -0.11509
    -0.24157
    -0.17833
    -0.17833
    -0.34998
    -0.20543
     0.07464
    -0.15122
    -0.25060
    -0.15122
    -0.18736
    -0.10605
    -0.19639
    -0.30481
    -0.24157
    -0.18736
    -0.17833
    -0.24157
    -0.36805
    -0.32287
    -0.43129
    -0.52163
    -0.24157
    -0.40418
    -0.54873
    -0.54873
    -0.51260
    -0.59390
    -0.55777
    -0.64811
    -0.60294
    -0.55777
    -0.52163
    -0.55777
    -0.55777
    -0.51260
    -0.66618
    -0.72038
    -0.31384
    -0.27770
    -0.53066
    -0.46742
    -0.33191
    -0.34094
    -0.30481
    -0.30481
    -0.35901
    -0.16929
    -0.16929
    -0.08798
    -0.13315
    -0.11509
    -0.10605
    -0.17833
     0.05657
     0.24629
     0.10174
    -0.00667
     0.17401
     0.24629
     0.42697
     0.45408
     0.40890
     0.48118
     0.58056
    -0.13315
    -1.37989
    -1.36182
    -1.37989
    -2.95186
    -5.50857
    -5.11106
    -4.26184
    -0.45839
     1.05034
    -0.09702
    -1.64188
    -2.22912
    -1.78643
    -1.53347
    -0.41322
     0.93289
     2.06218
     3.02886
     3.49864
     3.87808
     3.84194
     4.14911
     3.78774
     3.20051
     2.81203
     2.36032
     2.05315
     1.69178
     1.38461
     1.12262
     0.99614
     0.91483
     0.58959
     0.38180
     0.38180
     0.21918
    -0.01571
     0.26436
     0.30049
     0.04753
    -0.00667
    -0.05185
    -0.05185
    -0.14219
    -0.09702
    -0.11509
    -0.12412
    -0.18736
    -0.11509
    -0.10605
    -0.08798
    -0.17833
    -0.35901
    -0.17833
     0.10174
    -0.08798
    -0.16026
    -0.10605
    -0.05185
    -0.05185
    -0.16026
    -0.15122
    -0.06088
     0.00236
     0.01139
    -0.08798
    -0.01571
    -0.05185
    -0.19639
    -0.28674
     0.11077
     0.01139
    -0.13315
    -0.11509
    -0.03378
    -0.08798
    -0.04281
    -0.16929
    -0.06991
    -0.06088
     0.02946
    -0.05185
     0.02946
    -0.07895
    -0.06991
    -0.16929
     0.11077
     0.05657
    -0.02474
     0.10174
    -0.03378
     0.01139
     0.03850
    -0.03378
     0.10174
     0.00236
     0.06560
     0.02043
     0.03850
     0.11077
     0.02946
    -0.16026
     0.07464
     0.16498
     0.07464
     0.05657
     0.02946
    -0.00667
     0.05657
     0.07464
    -0.04281
     0.08367
     0.14691
     0.08367
     0.02946
     0.06560
     0.08367
    -0.13315
    -0.00667
     0.21918
     0.00236
    -0.06991
     0.02043
    -0.08798
     0.03850
     0.00236
    -0.15122
     0.00236
    -0.01571
    -0.07895
    -0.06088
    -0.03378
    -0.04281
    -0.08798
    -0.18736
     0.10174
     0.03850
    -0.06991
    -0.03378
     0.02946
     0.02043
    -0.06991
    -0.05185
    -0.04281
     0.11981
     0.05657
     0.01139
     0.01139
     0.06560
    -0.01571
    -0.19639
     0.07464
     0.07464
    -0.05185
    -0.10605
     0.01139
    -0.05185
    -0.10605
    -0.09702
    -0.02474
    -0.00667
    -0.04281
    -0.01571
    -0.12412
     0.03850
    -0.01571
    -0.31384
    -0.21446
     0.16498
     0.07464
    -0.06088
     0.07464
    -0.00667
    -0.07895
    -0.08798
    -0.05185
    -0.07895
     0.05657
     0.03850
     0.00236
    -0.04281
     0.13788
     0.00236
     0.03850
     0.30049
     0.01139
    -0.06991
     0.11981
    -0.01571
     0.11981
     0.10174
     0.08367
     0.16498
     0.22822
     0.20112
     0.07464
     0.10174
     0.17401
     0.14691
    -0.04281
     0.21015
     0.19208
     0.10174
     0.25532
     0.27339
     0.23725
     0.16498
     0.12884
     0.27339
     0.38180
     0.23725
     0.26436
     0.28242
     0.32760
     0.35470
     0.16498
     0.37277
     0.45408
     0.28242
     0.39084
     0.45408
     0.45408
     0.21015
     0.00236
    -0.36805
    -0.91914
    -1.24437
    -0.82880
    -0.91914
    -2.68083
    -5.88801
    -5.80670
    -3.87336
    -0.99141
     0.20112
    -0.31384
    -0.12412
    -0.29577
    -3.02413
    -2.36463
    -0.75652
     0.59863
     1.77309
     2.81203
     3.20954
     3.35409
     3.30892
     3.11920
     2.70362
     2.64038
     2.06218
     1.59240
     1.42978
     1.18586
     0.87869
     0.53539
     0.37277
     0.29146
     0.30953
     0.22822
     0.02946
    -0.09702
    -0.06088
    -0.23253
    -0.41322
    -0.16026
    -0.29577
    -0.51260
    -0.44032
    -0.40418
    -0.53066
    -0.47646
    -0.55777
    -0.56680
    -0.43129
    -0.44936
    -0.43129
    -0.53066
    -0.55777
    -0.48549
    -0.68425
    -0.47646
    -0.37708
    -0.36805
    -0.54873
    -0.45839
    -0.34998
    -0.44936
    -0.36805
    -0.53066
    -0.32287
    -0.38611
    -0.24157
    -0.44936
    -0.42225
    -0.36805
    -0.40418
    -0.44936
    -0.16026
    -0.29577
    -0.41322
    -0.28674
    -0.25060
    -0.21446
    -0.34094
    -0.34094
    -0.20543
    -0.16026
    -0.11509
    -0.19639
    -0.21446
    -0.16929
    -0.16026
    -0.28674
     0.03850
    -0.04281
    -0.28674
    -0.11509
     0.10174
     0.19208
    -0.18736
    -0.21446
    -0.19639
     0.04753
     0.05657
    -0.01571
    -0.10605
     0.08367
    -0.08798
    -0.28674
    -0.02474
     0.04753
    -0.25963
    -0.18736
    -0.07895
    -0.18736
    -0.21446
    -0.30481
    -0.35901
    -0.22350
    -0.23253
    -0.30481
    -0.41322
    -0.40418
    -0.42225
    -0.56680
    -0.52163
    -0.34998
    -0.57584
    -0.73845
    -0.62101
    -0.72038
    -0.67521
    -0.82880
    -0.94624
    -0.84686
    -0.80169
    -0.73845
    -0.91914
    -0.79266
    -0.85590
    -0.75652
    -0.78362
    -0.51260
    -0.45839
    -0.44032
    -0.36805
    -0.24157
    -0.12412
    -0.04281
    -0.06991
     0.08367
     0.24629
     0.40890
     0.32760
     0.29146
     0.41794
     0.40890
     0.26436
     0.64380
     0.59863
     0.46311
     0.33663
     0.54442
     0.51732
     0.41794
     0.30953
     0.30953
     0.33663
     0.53539
     0.34566
     0.01139
    -0.06991
     0.06560
     0.08367
     0.30049
     0.40890
     0.13788
     0.00236
     0.01139
    -0.08798
     0.06560
    -0.03378
     0.05657
     0.12884
     0.21918
     0.29146
     0.19208
     0.17401
     0.11981
     0.18305
     0.12884
     0.39084
     0.30049
     0.20112
     0.21015
     0.19208
     0.30049
     0.27339
     0.15594
     0.15594
     0.23725
     0.29146
     0.33663
     0.22822
     0.15594
     0.19208
     0.07464
     0.48118
     0.45408
     0.14691
     0.13788
     0.21015
     0.21918
     0.34566
     0.24629
     0.13788
     0.29146
     0.33663
     0.28242
     0.32760
     0.30953
     0.22822
     0.23725
     0.58959
     0.67993
     0.70704
     0.23725
    -0.16026
    -0.16026
    -1.18113
    -3.51199
    -2.72600
     0.60766
     2.05315
     3.74257
     1.46592
    -0.98238
    -2.10263
    -1.40699
    -0.22350
     0.97807
     1.14068
     1.29427
     1.46592
     1.40268
     1.42978
     0.96903
     0.69800
     0.53539
     0.36373
     0.22822
     0.02043
    -0.09702
    -0.22350
    -0.33191
    -0.40418
    -0.16929
    -0.29577
    -0.50356
    -0.35901
    -0.46742
    -0.48549
    -0.45839
    -0.47646
    -0.36805
    -0.34998
    -0.23253
    -0.16929
    -0.34998
    -0.41322
    -0.50356
    -0.62101
    -0.18736
    -0.13315
    -0.27770
    -0.33191
    -0.33191
    -0.24157
    -0.28674
    -0.34094
    -0.40418
    -0.25060
    -0.25060
    -0.16929
    -0.25060
    -0.20543
     0.03850
    -0.22350
     0.06560
     0.19208
     0.02946
     0.11981
     0.32760
     0.39084
     0.48118
     0.16498
     0.21015
     0.50828
     0.53539
     0.74317
     0.49021
     0.52635
     0.38180
     0.33663
     0.32760
     0.58959
     0.35470
     0.14691
     0.21015
     0.05657
     0.08367
     0.08367
     0.02946
    -0.14219
    -0.06991
     0.24629
     0.19208
     0.21918
     0.16498
     0.01139
     0.00236
     0.81545
     0.95096
     0.52635
     0.70704
     0.39084
     0.29146
     0.39084
     0.40890
     0.67090
     0.69800
     0.73414
     0.65283
     0.33663
     0.13788
    -0.25060
    -0.73845
    -0.34998
    -0.44032
    -0.52163
    -0.63908
    -0.63908
    -0.72038
    -0.78362
    -1.16307
    -1.44313
    -1.35279
    -1.39796
    -1.40699
    -1.50637
    -1.47927
    -1.40699
    -1.59671
    -1.56058
    -1.19920
    -1.36182
    -1.32568
    -1.22631
    -1.31665
    -1.21727
    -1.20824
    -1.06369
    -1.00045
    -0.97335
    -0.77459
    -0.81976
    -0.75652
    -0.81073
    -1.18113
    -0.76556
    -0.33191
    -0.25963
    -0.68425
    -0.39515
    -0.61197
    -0.47646
    -0.30481
    -0.46742
    -0.33191
    -0.21446
     0.01139
    -0.22350
    -0.11509
    -0.51260
    -0.35901
    -0.72038
    -0.42225
    -0.27770
    -0.46742
    -0.43129
    -0.69328
    -0.69328
    -0.72038
    -0.72038
    -0.88300
    -1.02755
    -0.93721
    -1.10886
    -1.14500
    -0.74749
    -0.73845
    -1.02755
    -0.95528
    -0.73845
    -0.79266
    -0.91011
    -0.90107
    -0.65714
    -0.33191
    -0.51260
    -0.37708
    -0.61197
    -0.28674
    -0.20543
    -0.18736
    -0.08798
    -0.08798
    -0.14219
    -0.17833
     0.20112
     0.28242
     1.73695
     0.63476
    -0.00667
     0.21015
     0.34566
     0.51732
     0.69800
     0.67993
     0.77028
     0.67993
     0.70704
     0.85159
     0.86062
     0.93289
     1.60143
     0.68897
     0.02043
     1.01420
     0.30953
     0.74317
     0.73414
     0.82448
     0.98710
     0.43601
    -0.11509
     0.18305
     0.77028
     0.76124
     0.49925
    -0.31384
    -0.33191
    -0.15122
    -0.18736
     0.06560
    -0.02474
    -0.16929
    -0.16929
    -0.25060
    -0.23253
    -0.22350
    -0.06088
    -0.06088
    -0.33191
    -0.30481
    -0.22350
    -0.32287
    -0.33191
    -0.19639
    -0.37708
    -0.44936
    -0.34094
    -0.75652
    -0.93721
    -1.10886
    -0.85590
    -0.64811
    -0.75652
    -0.99141
    -1.12693
    -0.86493
    -0.72038
    -0.82880
    -0.90107
    -0.55777
    -0.37708
    -0.36805
    -0.10605
    -0.03378
     0.18305
     0.14691
     0.39987
     0.63476
     0.82448
     0.92386
     0.78835
     0.99614
     0.92386
     0.91483
     0.67993
     1.04131
     0.93289
     0.84255
     0.79738
     0.80641
     0.71607
     0.67993
     0.42697
     0.53539
     0.51732
     0.43601
     0.06560
    -0.07895
    -0.22350
    -0.37708
    -0.66618
    -0.75652
    -0.86493
    -1.25341
    -1.27148
    -1.48830
    -1.79547
    -1.89485
    -2.14781
    -2.35560
    -2.34656
    -2.50918
    -2.54532
    -2.71697
    -2.76214
    -2.75311
    -2.96089
    -3.12351
    -3.01510
    -3.04220
    -3.26806
    -3.23192
    -3.25903
    -3.34937
    -3.57523
    -3.62943
    -3.70171
    -3.55716
    -3.56619
    -3.71978
    -3.81915
    -3.71074
    -3.62040
    -3.75591
    -3.41261
    -3.49392
    -3.49392
    -3.38551
    -3.31323
    -3.33130
    -3.28613
    -3.24096
    -3.14158
    -3.04220
    -3.01510
    -3.03317
    -3.02413
    -2.97896
    -2.94283
    -3.12351
    -2.80731
    -2.79828
    -2.88862
    -2.90669
    -2.67180
    -2.82538
    -2.70793
    -2.77117
    -2.58145
    -2.50014
    -2.37366
    -2.34656
    -2.44594
    -2.27429
    -2.35560
    -2.32849
    -2.19298
    -1.84967
    -2.05746
    -1.96712
    -1.81354
    -1.93098
    -1.88581
    -1.83161
    -1.74126
    -1.56058
    -1.48830
    -1.56961
    -1.67802
    -1.73223
    -1.52444
    -1.53347
    -1.58768
    -1.26244
    -1.46120
    -1.65092
    -1.36182
    -1.30761
    -1.42506
    -1.52444
    -1.53347
    -1.41603
    -1.41603
    -1.35279
    -1.33472
    -1.34375
    -1.34375
    -1.31665
    -1.50637
    -1.20824
    -1.15403
    -1.37989
    -1.23534
    -1.18113
    -1.20824
    -1.28955
    -1.28051
    -1.37086
    -1.19920
    -1.09079
    -1.05465
    -0.95528
    -1.11789
    -1.18113
    -1.27148
    -0.95528
    -0.88300
    -1.21727
    -1.12693
    -0.95528
    -0.79266
    -0.67521
    -0.81976
    -0.91011
    -0.73845
    -0.66618
    -0.56680
    -0.79266
    -0.63908
    -0.59390
    -0.67521
    -0.62101
    -0.09702
    -0.43129
    -0.49453
    -0.34998
    -0.41322
    -0.32287
    -0.43129
    -0.45839
    -0.31384
    -0.11509
     0.02946
    -0.13315
    -0.12412
    -0.09702
    -0.12412
    -0.35901
     0.05657
    -0.19639
    -0.59390
    -0.51260
    -0.48549
    -0.50356
    -0.63004
    -0.94624
    -1.05465
    -1.11789
    -1.07272
    -1.19017
    -1.28051
    -1.27148
    -1.20824
    -1.42506
    -1.13596
    -1.10886
    -1.19920
    -1.15403
    -0.93721
    -0.69328
    -0.66618
    -0.79266
    -0.69328
    -0.63908
    -0.40418
    -0.33191
    -0.39515
    -0.34094
    -0.32287
    -0.32287
    -0.19639
    -0.00667
    -0.17833
    -0.25963
    -0.08798
    -0.08798
    -0.11509
    -0.15122
    -0.25060
    -0.07895
     0.02946
    -0.00667
    -0.18736
    -0.06088
    -0.07895
    -0.06088
    -0.19639
     0.15594
     0.04753
    -0.25060
    -0.05185
    -0.07895
    -0.05185
    -0.15122
    -0.20543
    -0.21446
    -0.07895
    -0.02474
    -0.16026
    -0.12412
    -0.31384
    -0.33191
    -0.40418
    -0.03378
    -0.34094
    -0.61197
    -0.40418
    -0.70232
    -0.53066
    -0.28674
    -0.05185
    -0.18736
    -0.40418
    -0.33191
    -0.03378
     0.02043
    -0.16929
    -0.42225
    -0.29577
     0.11981
     0.30049
     0.01139
     0.03850
    -0.04281
     0.12884
     0.16498
    -0.06088
    -0.06088
    -0.01571
    -0.09702
    -0.12412
    -0.23253
    -0.19639
    -0.19639
    -0.36805
    -0.36805
    -0.15122
    -0.34094
    -0.45839
    -0.47646
    -0.58487
    -0.51260
    -0.49453
    -0.62101
    -0.62101
    -0.60294
    -0.67521
    -0.69328
    -0.56680
    -0.57584
    -0.68425
    -0.71135
    -0.44936
    -0.49453
    -0.65714
    -0.56680
    -0.54873
    -0.38611
    -0.36805
    -0.50356
    -0.53970
    -0.36805
    -0.22350
    -0.26867
    -0.23253
    -0.25963
    -0.30481
    -0.18736
     0.10174
     0.04753
    -0.12412
    -0.12412
    -0.02474
     0.03850
     0.11981
     0.11981
     0.02043
     0.02043
     0.13788
     0.18305
     0.07464
     0.14691
     0.07464
    -0.15122
     0.05657
     0.32760
     0.22822
     0.03850
     0.17401
     0.06560
     0.17401
     0.06560
     0.02946
     0.05657
     0.20112
     0.24629
     0.19208
     0.19208
     0.02043
    -0.07895
    -0.16026
     0.20112
     0.03850
    -0.29577
    -0.20543
    -0.24157
    -0.22350
    -0.28674
    -0.33191
    -0.32287
    -0.36805
    -0.36805
    -0.36805
    -0.44032
    -0.41322
    -0.43129
    -0.37708
    -0.06088
    -0.08798
    -0.16929
    -0.21446
    -0.08798
    -0.12412
    -0.25060
    -0.07895
     0.05657
     0.21918
     0.25532
     0.13788
     0.11981
     0.16498
     0.15594
     0.02043
     0.23725
     0.42697
     0.25532
     0.39987
     0.31856
     0.33663
     0.28242
     0.30953
     0.20112
     0.33663
     0.27339
     0.21918
     0.13788
     0.31856
     0.20112
     0.03850
     0.01139
     0.17401
     0.03850
    -0.05185
    -0.00667
    -0.02474
    -0.07895
    -0.08798
    -0.06991
    -0.09702
     0.00236
    -0.09702
    -0.14219
    -0.06088
    -0.09702
    -0.25963
    -0.26867
    -0.02474
    -0.18736
    -0.12412
    -0.10605
    -0.13315
    -0.16026
    -0.09702
    -0.08798
     0.03850
     0.08367
    -0.04281
     0.02043
    -0.02474
     0.03850
     0.04753
    -0.17833
     0.05657
     0.15594
    -0.01571
     0.07464
    -0.00667
    -0.13315
    -0.10605
    -0.15122
    -0.06991
     0.00236
    -0.01571
    -0.13315
    -0.27770
    -0.18736
    -0.21446
    -0.27770
    -0.24157
    -0.04281
    -0.32287
    -0.22350
    -0.14219
    -0.44032
    -0.44032
    -0.53066
    -0.66618
    -0.45839
    -0.30481
    -0.45839
    -0.52163
    -0.62101
    -0.63908
    -0.81976
    -0.74749
    -0.53970
    -0.63908
    -0.74749
    -0.67521
    -0.66618
    -0.90107
    -0.88300
    -0.90107
    -0.75652
    -0.77459
    -0.77459
    -0.85590
    -0.72038
    -0.79266
    -0.83783
    -1.03659
    -0.82880
    -0.80169
    -0.86493
    -0.74749
    -0.80169
    -0.86493
    -0.99141
    -0.89204
    -0.83783
    -0.83783
    -0.75652
    -0.74749
    -0.88300
    -0.91011
    -0.89204
    -1.02755
    -0.80169
    -0.68425
    -0.81976
    -0.78362
    -0.75652
    -0.70232
    -0.81073
    -0.69328
    -0.69328
    -0.58487
    -0.53970
    -0.42225
    -0.49453
    -0.34094
    -0.57584
    -0.74749
    -0.72942
    -0.46742
    -0.26867
    -0.28674
    -0.26867
    -0.41322
    -0.63908
    -0.66618
    -0.68425
    -0.47646
    -0.34094
    -0.41322
    -0.53066
    -0.58487
    -0.46742
    -0.49453
    -0.67521
    -0.34094
    -0.31384
    -0.38611
    -0.29577
    -0.41322
    -0.32287
    -0.40418
    -0.17833
     0.00236
    -0.18736
    -0.26867
    -0.19639
    -0.07895
    -0.12412
    -0.25963
    -0.47646
     0.02946
     0.02946
    -0.23253
    -0.34998
    -0.20543
    -0.23253
    -0.28674
    -0.28674
    -0.25963
    -0.26867
    -0.29577
    -0.39515
    -0.42225
    -0.33191
    -0.31384
    -0.37708
    -0.24157
    -0.07895
    -0.18736
    -0.31384
    -0.22350
    -0.09702
    -0.06088
    -0.05185
    -0.04281
     0.22822
     0.61669
     0.30953
    -0.18736
     0.11077
     0.19208
     0.13788
     0.14691
     0.35470
     0.09270
     0.03850
    -0.03378
    -0.26867
    -0.27770
    -0.34998
    -0.28674
    -0.25963
    -0.22350
    -0.25963
    -0.48549
    -0.21446
    -0.20543
    -0.06991
    -0.26867
     0.17401
    -0.03378
    -0.06991
     0.13788
     0.21918
     0.20112
     0.23725
     0.05657
     0.11981
     0.21918
    -0.02474
    -0.06088
    -0.01571
    -0.12412
    -0.15122
    -0.56680
    -0.33191
    -0.25060
    -0.50356
    -0.40418
    -0.20543
    -0.25963
    -0.39515
    -0.46742
    -0.54873
    -0.37708
    -0.18736
    -0.10605
    -0.21446
    -0.06088
    -0.03378
    -0.06991
     0.06560
     0.20112
     0.02946
    -0.08798
    -0.05185
    -0.04281
     0.11077
     0.16498
     0.11077
     0.25532
     0.30049
     0.18305
    -0.03378
    -0.06088
     0.10174
     0.14691
     0.21015
     0.43601
     0.22822
     0.15594
     0.35470
     0.37277
     0.32760
     0.16498
     0.12884
     0.21015
     0.41794
     0.47214
     0.30953
     0.33663
     0.30049
     0.37277
     0.19208
     0.47214
     0.59863
     0.34566
     0.40890
     0.43601
     0.44504
     0.36373
     0.22822
     0.32760
     0.41794
     0.32760
     0.28242
     0.17401
     0.13788
    -0.01571
    -0.09702
     0.04753
     0.07464
    -0.03378
    -0.19639
    -0.02474
    -0.19639
    -0.11509
    -0.19639
    -0.25060
    -0.14219
    -0.01571
    -0.03378
    -0.13315
    -0.08798
     0.00236
    -0.16026
    -0.11509
     0.15594
    -0.04281
    -0.21446
    -0.05185
    -0.03378
    -0.06991
    -0.16929
    -0.17833
    -0.10605
    -0.14219
    -0.10605
    -0.20543
    -0.21446
    -0.18736
    -0.16929
    -0.45839
    -0.03378
    -0.16026
    -0.34998
    -0.26867
    -0.06991
    -0.28674
    -0.16026
    -0.23253
    -0.31384
    -0.08798
     0.07464
    -0.08798
    -0.05185
    -0.09702
    -0.18736
    -0.32287
     0.08367
     0.11981
    -0.14219
    -0.06088
     0.03850
    -0.07895
    -0.09702
    -0.07895
    -0.14219
    -0.08798
     0.02043
     0.02946
    -0.09702
    -0.05185
    -0.16026
    -0.25060
    -0.06088
     0.13788
    -0.09702
    -0.17833
    -0.04281
    -0.10605
     0.10174
     0.10174
     0.25532
    -0.06088
     0.02946
     0.15594
     0.05657
     0.10174
    -0.00667
     0.04753
     0.02946
     0.25532
     0.20112
    -0.08798
     0.03850
    -0.00667
    -0.07895
    -0.11509
    -0.21446
    -0.11509
    -0.21446
     0.00236
    -0.21446
    -0.09702
    -0.19639
    -0.15122
    -0.38611
     0.04753
    -0.04281
    -0.16026
    -0.20543
    -0.14219
    -0.06991
     0.00236
    -0.14219
    -0.06991
    -0.14219
    -0.05185
    -0.02474
    -0.06088
    -0.08798
    -0.11509
    -0.30481
    -0.05185
     0.10174
    -0.15122
    -0.30481
    -0.14219
    -0.16929
    -0.01571
    -0.16026
    -0.18736
    -0.07895
     0.05657
     0.09270
     0.05657
    -0.06088
    -0.03378
    -0.12412
     0.05657
     0.42697
     0.31856
     0.21918
     0.24629
     0.25532
     0.24629
     0.35470
     0.26436
     0.23725
     0.30049
     0.49925
     0.49925
     0.46311
     0.48118
     0.37277
     0.24629
     0.54442
     0.52635
     0.36373
     0.41794
     0.49021
     0.49021
     0.49021
     0.34566
     0.23725
     0.27339
     0.43601
     0.49021
     0.25532
     0.28242
     0.13788
    -0.05185
     0.31856
     0.32760
     0.21918
     0.08367
     0.17401
     0.18305
     0.25532
     0.13788
     0.21015
     0.16498
     0.31856
     0.34566
     0.27339
     0.29146
     0.31856
     0.11077
     0.11981
     0.38180
     0.22822
     0.24629
     0.21015
     0.17401
     0.23725
     0.19208
     0.17401
     0.09270
     0.19208
     0.24629
     0.29146
     0.21918
     0.11981
     0.00236
    -0.13315
     0.21918
     0.03850
    -0.09702
    -0.06991
    -0.09702
    -0.06991
    -0.05185
    -0.13315
    -0.25963
    -0.14219
    -0.06991
    -0.06088
    -0.03378
    -0.01571
    -0.10605
    -0.20543
     0.23725
     0.30049
     0.02946
     0.04753
     0.14691
     0.15594
     0.15594
     0.21015
     0.21918
     0.38180
     0.24629
     0.12884
     0.15594
     0.37277
     0.21918
     0.21015
     0.38180
     0.56249
     0.28242
     0.29146
     0.26436
     0.30049
     0.21918
     0.22822
     0.29146
     0.25532
     0.30953
     0.23725
     0.18305
     0.18305
     0.17401
    -0.11509
    -0.07895
     0.23725
     0.06560
     0.03850
     0.15594
    -0.04281
     0.05657
     0.00236
    -0.00667
     0.07464
     0.02946
     0.15594
    -0.09702
     0.18305
     0.27339
     0.71607
     0.16498
     0.25532
     0.21015
     0.22822
     0.37277
     0.38180
     0.44504
     0.49925
     0.44504
     0.41794
     0.35470
     0.29146
     0.20112
     0.12884
     0.15594
     0.18305
    -0.12412
     0.10174
     0.08367
    -0.04281
    -0.09702
    -0.20543
    -0.37708
    -0.32287
    -0.32287
    -0.18736
    -0.33191
    -0.25060
    -0.23253
    -0.25060
    -0.23253
    -0.19639
    -0.36805
    -0.30481
    -0.03378
    -0.10605
    -0.14219
     0.01139
    -0.01571
    -0.00667
    -0.04281
    -0.01571
     0.08367
     0.04753
     0.17401
    -0.03378
     0.02946
     0.08367
    -0.02474
    -0.22350
     0.10174
     0.08367
     0.06560
     0.21015
     0.05657
     0.10174
     0.09270
     0.07464
     0.23725
     0.32760
     0.30953
     0.21918
     0.28242
     0.41794
     0.27339
     0.28242
     0.47214
     0.52635
     0.26436
     0.39987
     0.38180
     0.35470
     0.38180
     0.32760
     0.32760
     0.41794
     0.46311
     0.42697
     0.33663
     0.42697
     0.39084
     0.29146
     0.45408
     0.43601
     0.35470
     0.34566
     0.43601
     0.36373
     0.31856
     0.30953
     0.19208
     0.36373
     0.30953
     0.17401
     0.29146
     0.59863
     0.51732
     0.39987
     0.34566
     0.63476
     0.56249
     0.48118
     0.74317
     0.54442
     0.25532
     0.55345
     0.59863
     0.77028
     0.74317
     0.71607
     0.60766
     0.58959
     0.64380
     0.58959
     0.47214
     0.84255
     0.73414
     0.67993
     0.77931
     0.78835
     0.75221
     0.67993
     0.67993
     0.78835
     0.74317
     0.77931
     0.62573
     0.61669
     0.57152
     0.47214
     0.25532
     0.41794
     0.49925
     0.17401
     0.27339
     0.26436
     0.23725
     0.09270
     0.04753
     0.00236
     0.08367
     0.01139
     0.06560
    -0.02474
    -0.10605
    -0.07895
    -0.21446
    -0.10605
     0.04753
    -0.23253
    -0.54873
    -0.09702
    -0.14219
    -0.06991
    -0.23253
    -0.17833
    -0.10605
    -0.02474
     0.02043
    -0.01571
     0.00236
     0.11077
     0.05657
     0.01139
     0.51732
     0.11077
     0.16498
     0.18305
     0.28242
     0.23725
     0.10174
     0.06560
     0.06560
     0.17401
     0.15594
     0.18305
     0.16498
     0.21918
     0.02946
    -0.16929
     0.25532
     0.13788
     0.48118
     0.49925
     0.11077
     0.13788
     0.14691
     0.18305
     0.16498
     0.28242
     0.36373
     0.16498
     0.17401
     0.15594
     0.07464
    -0.02474
     0.08367
     0.21015
    -0.12412
    -0.01571
     0.07464
     0.13788
     0.13788
     0.06560
    -0.04281
     0.16498
     0.30953
     0.24629
     0.06560
     0.06560
     0.16498
     0.10174
     0.09270
     0.35470
     0.22822
     0.11981
     0.20112
     0.20112
     0.16498
     0.05657
     0.01139
     0.07464
     0.19208
     0.21918
     0.09270
     0.03850
     0.02043
     0.02946
    -0.06991
     0.17401
     0.04753
    -0.03378
     0.01139
    -0.05185
    -0.06991
    -0.04281
    -0.37708
    -0.22350
     0.13788
     0.07464
    -0.05185
    -0.02474
    -0.12412
    -0.23253
    -0.19639
     0.05657
     0.06560
    -0.07895
     0.02946
     0.09270
     0.16498
     0.08367
     0.05657
     0.03850
     0.03850
     0.12884
     0.17401
     0.00236
     0.03850
     0.05657
    -0.08798
     0.18305
     0.35470
     0.01139
     0.05657
     0.15594
     0.14691
     0.21015
     0.15594
     0.09270
     0.23725
     0.39987
     0.41794
     0.45408
     0.48118
     0.38180
     0.43601
     0.39987
     0.77931
     0.66187
     0.37277
     0.59863
     0.52635
     0.52635
     0.56249
     0.56249
     0.63476
     0.62573
     0.70704
     0.62573
     0.60766
     0.58959
     0.62573
     0.53539
     0.91483
     0.84255
     0.69800
     0.78835
     0.89676
     0.88772
     0.92386
     0.73414
     0.81545
     0.84255
     0.92386
     0.75221
     0.79738
     0.72511
     0.81545
     0.55345
     0.62573
     0.83352
     0.49021
     0.40890
     0.51732
     0.44504
     0.49925
     0.31856
     0.25532
     0.37277
     0.30049
     0.36373
     0.22822
     0.25532
     0.07464
     0.02043
     0.19208
     0.47214
     0.11077
     0.00236
    -0.00667
     0.03850
     0.02043
    -0.08798
    -0.06991
    -0.04281
    -0.06088
     0.03850
    -0.10605
    -0.14219
    -0.20543
    -0.21446
    -0.20543
     0.22822
     0.03850
    -0.13315
    -0.03378
     0.02946
     0.11077
     0.06560
     0.07464
    -0.01571
     0.16498
     0.16498
     0.12884
     0.09270
     0.07464
    -0.07895
    -0.17833
     0.02946
     0.14691
    -0.22350
    -0.25060
    -0.19639
    -0.16026
    -0.24157
    -0.24157
    -0.19639
    -0.19639
    -0.13315
    -0.10605
    -0.23253
    -0.17833
    -0.16026
    -0.25060
    -0.06088
     0.19208
     0.02946
    -0.07895
    -0.02474
     0.02946
     0.08367
     0.07464
     0.05657
     0.07464
     0.11981
     0.15594
     0.12884
     0.11981
     0.06560
     0.08367
     0.21918
     0.46311
     0.30049
     0.21015
     0.42697
     0.41794
     0.39987
     0.33663
     0.44504
     0.43601
     0.38180
     0.53539
     0.53539
     0.52635
     0.49925
     0.36373
     0.21015
     0.61669
     0.64380
     0.27339
     0.44504
     0.39987
     0.55345
     0.27339
    -0.01571
     0.36373
     0.28242
     0.64380
     0.48118
     0.30049
     0.26436
     0.12884
     0.04753
     0.27339
     0.39084
     0.30953
     0.21918
     0.28242
     0.21015
     0.28242
     0.15594
     0.10174
     0.25532
     0.29146
     0.25532
     0.26436
     0.34566
     0.34566
     0.06560
     0.17401
     0.52635
     0.39987
     0.33663
     0.40890
     0.35470
     0.39084
     0.31856
     0.34566
     0.38180
     0.39084
     0.37277
     0.37277
     0.39987
     0.28242
     0.23725
     0.12884
     0.52635
     0.46311
     0.28242
     0.16498
     0.32760
     0.25532
     0.38180
     0.29146
     0.34566
     0.33663
     0.37277
     0.34566
     0.43601
     0.38180
     0.36373
     0.21015
     0.66187
     0.55345
     0.40890
     0.42697
     0.51732
     0.39987
     0.46311
     0.47214
     0.47214
     0.41794
     0.51732
     0.53539
     0.57152
     0.59863
     0.51732
     0.25532
     0.58959
     0.81545
     0.64380
     0.63476
     0.70704
     0.68897
     0.74317
     0.77931
     0.89676
     0.95096
     0.91483
     0.92386
     0.94193
     0.95096
     1.03227
     0.81545
     0.75221
     1.15875
     0.99614
     0.79738
     0.87869
     0.80641
     0.68897
     0.58959
     0.67993
     0.51732
     0.57152
     0.49925
     0.38180
     0.25532
     0.30049
     0.17401
    -0.03378
     0.29146
     0.20112
     0.02043
     0.11981
     0.10174
     0.15594
     0.18305
     0.05657
     0.11077
     0.24629
     0.39987
     0.35470
     0.30049
     0.46311
     0.49925
     0.27339
     0.56249
     0.80641
     0.60766
     0.50828
     0.67993
     0.69800
     0.62573
     0.54442
     0.71607
     0.79738
     0.67993
     0.71607
     0.67090
     0.78835
     0.58056
     0.37277
     0.52635
     0.81545
     0.59863
     0.46311
     0.51732
     0.41794
     0.41794
     0.37277
     0.30049
     0.41794
     0.39987
     0.31856
     0.25532
     0.38180
     0.25532
     0.22822
     0.03850
     0.37277
     0.34566
     0.22822
     0.20112
     0.18305
     0.14691
     0.15594
     0.07464
     0.16498
     0.11077
     0.14691
    -0.02474
     0.05657
     0.07464
     0.04753
    -0.17833
    -0.04281
    -0.04281
    -0.16026
    -0.19639
    -0.16026
    -0.34998
    -0.34998
    -0.41322
    -0.44032
    -0.34094
    -0.30481
    -0.34998
    -0.31384
    -0.28674
    -0.25060
    -0.49453
    -0.16929
     0.12884
    -0.10605
     0.02946
     0.24629
     0.21015
     0.26436
     0.28242
     0.33663
     0.38180
     0.51732
     0.56249
     0.33663
     0.41794
     0.33663
     0.26436
     0.11077
     0.35470
     0.21015
     0.21015
     0.10174
    -0.06991
    -0.00667
    -0.10605
    -0.16929
    -0.13315
    -0.13315
    -0.16929
    -0.31384
    -0.20543
    -0.26867
    -0.23253
    -0.53970
    -0.20543
    -0.21446
    -0.36805
    -0.34998
    -0.31384
    -0.32287
    -0.26867
    -0.33191
    -0.31384
    -0.09702
    -0.02474
    -0.23253
    -0.11509
    -0.06991
    -0.00667
    -0.16929
     0.02946
     0.19208
    -0.00667
     0.04753
     0.11077
     0.10174
     0.08367
     0.04753
     0.09270
     0.23725
     0.20112
     0.11981
    -0.02474
     0.11981
     0.11981
     0.09270
     0.12884
     0.21015
     0.12884
     0.01139
     0.13788
     0.20112
     0.15594
     0.03850
    -0.10605
     0.12884
     0.06560
     0.16498
     0.05657
     0.02043
     0.11077
    -0.04281
    -0.13315
     0.16498
    -0.05185
    -0.16929
     0.04753
     0.07464
     0.10174
    -0.06991
    -0.14219
    -0.02474
     0.07464
     0.21918
     0.10174
     0.08367
     0.11077
     0.24629
     0.10174
     0.37277
     0.43601
     0.31856
     0.29146
     0.40890
     0.35470
     0.34566
     0.32760
     0.34566
     0.33663
     0.46311
     0.39987
     0.24629
     0.30049
     0.25532
     0.10174
     0.18305
     0.37277
     0.14691
     0.17401
     0.29146
     0.19208
     0.27339
     0.13788
     0.21015
     0.27339
     0.31856
     0.29146
     0.14691
     0.21918
     0.22822
     0.15594
     0.05657
     0.28242
     0.10174
    -0.02474
     0.02043
     0.03850
    -0.03378
    -0.06088
    -0.13315
    -0.06991
    -0.06991
    -0.00667
    -0.14219
    -0.15122
    -0.07895
    -0.16929
    -0.22350
     0.02946
     0.05657
    -0.12412
    -0.07895
     0.03850
     0.04753
     0.01139
    -0.04281
     0.02946
     0.07464
     0.20112
     0.08367
     0.04753
     0.18305
     0.16498
    -0.05185
     0.30049
     0.34566
     0.18305
     0.12884
     0.27339
     0.35470
     0.26436
     0.12884
     0.11077
     0.18305
     0.34566
     0.32760
     0.16498
     0.19208
     0.14691
     0.05657
     0.17401
     0.40890
     0.18305
     0.09270
     0.20112
     0.24629
     0.27339
     0.21918
     0.15594
     0.19208
     0.27339
     0.43601
     0.33663
     0.29146
     0.30953
     0.27339
     0.14691
     0.50828
     0.27339
     0.14691
     0.19208
     0.19208
     0.19208
     0.11077
     0.02043
     0.12884
     0.11077
     0.11077
     0.03850
    -0.11509
    -0.14219
    -0.06088
    -0.27770
     0.01139
    -0.14219
    -0.33191
    -0.30481
    -0.32287
    -0.24157
    -0.27770
    -0.44032
    -0.46742
    -0.38611
    -0.23253
    -0.35901
    -0.43129
    -0.44936
    -0.47646
    -0.59390
    -0.26867
    -0.18736
    -0.29577
    -0.33191
    -0.18736
    -0.16929
    -0.14219
    -0.25060
    -0.22350
    -0.08798
     0.05657
     0.06560
    -0.07895
     0.00236
    -0.03378
    -0.03378
     0.03850
     0.31856
     0.14691
     0.06560
     0.13788
     0.17401
     0.17401
     0.09270
     0.11077
     0.15594
     0.25532
     0.27339
     0.24629
     0.16498
     0.20112
     0.11981
     0.04753
     0.34566
     0.30953
     0.12884
     0.21918
     0.24629
     0.24629
     0.33663
     0.24629
     0.30953
     0.25532
     0.30049
     0.41794
     0.28242
     0.38180
     0.43601
     0.30953
     0.53539
     0.54442
     0.53539
     0.48118
     0.53539
     0.56249
     0.56249
     0.56249
     0.59863
     0.59863
     0.67090
     0.67090
     0.56249
     0.68897
     0.55345
     0.34566
     0.58056
     0.77931
     0.51732
     0.29146
     0.38180
     0.35470
     0.44504
     0.23725
     0.20112
     0.25532
     0.39084
     0.26436
     0.27339
     0.19208
     0.11981
     0.09270
     0.02946
     0.33663
     0.22822
     0.11077
     0.11981
     0.12884
     0.11077
     0.08367
    -0.04281
     0.02043
     0.05657
     0.08367
    -0.05185
     0.00236
     0.02043
    -0.04281
    -0.23253
     0.21015
     0.12884
    -0.01571
    -0.07895
    -0.06991
     0.11981
     0.08367
     0.07464
     0.11981
     0.01139
     0.08367
     0.13788
     0.17401
     0.14691
     0.04753
    -0.18736
     0.19208
     0.38180
    -0.11509
    -0.02474
     0.06560
     0.14691
     0.14691
     0.17401
     0.12884
     0.09270
     0.12884
     0.30049
     0.12884
     0.29146
     0.20112
     0.10174
     0.18305
     0.39987
     0.32760
     0.20112
     0.35470
     0.30953
     0.32760
     0.26436
     0.29146
     0.30953
     0.38180
     0.39987
     0.44504
     0.42697
     0.54442
     0.52635
     0.30049
     0.65283
     0.51732
     0.43601
     0.54442
     0.49925
     0.52635
     0.59863
     0.48118
     0.39987
     0.46311
     0.55345
     0.49925
     0.40890
     0.36373
     0.33663
     0.16498
     0.49925
     0.45408
     0.37277
     0.30049
     0.39987
     0.34566
     0.34566
     0.47214
     0.34566
     0.39987
     0.49021
     0.41794
     0.42697
     0.49925
     0.50828
     0.39084
     0.51732
     0.69800
     0.57152
     0.43601
     0.43601
     0.45408
     0.58056
     0.53539
     0.58056
     0.44504
     0.52635
     0.50828
     0.58959
     0.57152
     0.46311
     0.35470
     0.22822
     0.61669
     0.44504
     0.47214
     0.42697
     0.37277
     0.31856
     0.32760
     0.27339
     0.24629
     0.22822
     0.20112
     0.10174
     0.11077
     0.06560
    -0.06991
    -0.30481
    -0.13315
    -0.23253
    -0.28674
    -0.27770
    -0.29577
    -0.39515
    -0.49453
    -0.57584
    -0.50356
    -0.49453
    -0.40418
    -0.41322
    -0.36805
    -0.34998
    -0.28674
    -0.52163
    -0.26867
    -0.16929
    -0.22350
    -0.05185
    -0.08798
    -0.03378
    -0.05185
     0.00236
     0.02043
     0.09270
     0.18305
     0.24629
     0.04753
     0.21015
     0.16498
    -0.05185
    -0.03378
     0.53539
     0.25532
     0.19208
     0.17401
     0.11981
     0.22822
     0.28242
     0.14691
     0.22822
     0.30049
     0.25532
     0.09270
     0.29146
     0.25532
     0.21015
     0.00236
     0.46311
     0.30953
     0.19208
     0.23725
     0.18305
     0.25532
     0.16498
     0.03850
     0.11981
     0.33663
     0.24629
     0.11981
     0.15594
     0.13788
     0.08367
    -0.15122
     0.15594
     0.24629
     0.16498
     0.01139
     0.10174
     0.02043
     0.03850
     0.01139
     0.05657
     0.22822
     0.19208
     0.17401
     0.13788
     0.24629
     0.27339
     0.24629
     0.21918
     0.46311
     0.39987
     0.37277
     0.50828
     0.46311
     0.48118
     0.45408
     0.49925
     0.58959
     0.66187
     0.53539
     0.41794
     0.49925
     0.42697
     0.32760
     0.28242
     0.53539
     0.21015
     0.16498
     0.30049
     0.27339
     0.11077
     0.07464
     0.08367
     0.16498
     0.26436
     0.21918
     0.21918
     0.13788
     0.08367
     0.10174
     0.00236
     0.37277
     0.27339
     0.09270
     0.11077
     0.20112
     0.20112
     0.23725
     0.18305
     0.04753
     0.04753
     0.16498
     0.09270
     0.12884
     0.21918
     0.21015
    -0.01571
     0.20112
     0.30953
     0.06560
     0.15594
     0.20112
     0.16498
     0.16498
     0.14691
     0.08367
     0.29146
     0.30953
     0.14691
     0.19208
     0.23725
     0.28242
     0.17401
     0.16498
     0.41794
     0.21918
     0.23725
     0.38180
     0.30049
     0.26436
     0.25532
     0.22822
     0.38180
     0.47214
     0.46311
     0.28242
     0.25532
     0.32760
     0.33663
     0.27339
     0.60766
     0.46311
     0.39084
     0.40890
     0.52635
     0.47214
     0.47214
     0.33663
     0.53539
     0.54442
     0.67090
     0.55345
     0.55345
     0.52635
     0.52635
     0.46311
     0.73414
     0.70704
     0.53539
     0.60766
     0.67090
     0.67090
     0.60766
     0.53539
     0.61669
     0.72511
     0.76124
     0.69800
     0.56249
     0.66187
     0.65283
     0.49925
     0.65283
     0.69800
     0.63476
     0.55345
     0.53539
     0.58959
     0.38180
     0.11981
     0.33663
     0.38180
     0.32760
     0.34566
     0.17401
     0.09270
    -0.00667
    -0.05185
    -0.16929
     0.07464
     0.00236
    -0.13315
     0.02946
    -0.00667
    -0.12412
    -0.16026
    -0.29577
    -0.07895
    -0.15122
    -0.10605
    -0.27770
    -0.17833
    -0.28674
    -0.42225
    -0.44032
    -0.16929
    -0.31384
    -0.58487
    -0.60294
    -0.45839
    -0.52163
    -0.60294
    -0.67521
    -0.72038
    -0.57584
    -0.51260
    -0.55777
    -0.74749
    -0.53066
    -0.53970
    -0.63908
    -0.35901
    -0.32287
    -0.44032
    -0.55777
    -0.26867
    -0.10605
    -0.06088
    -0.35901
    -0.34094
    -0.20543
    -0.02474
     0.05657
    -0.09702
    -0.21446
    -0.17833
    -0.22350
    -0.10605
     0.09270
    -0.09702
    -0.19639
    -0.04281
    -0.13315
    -0.15122
    -0.20543
    -0.21446
    -0.11509
    -0.06991
     0.00236
    -0.17833
    -0.07895
    -0.23253
    -0.16929
    -0.22350
     0.14691
    -0.07895
    -0.28674
    -0.23253
    -0.13315
    -0.00667
    -0.06991
    -0.14219
    -0.22350
    -0.14219
     0.02043
    -0.03378
    -0.20543
    -0.11509
    -0.15122
    -0.36805
     0.03850
    -0.00667
    -0.15122
    -0.04281
    -0.06991
    -0.01571
     0.02043
    -0.13315
    -0.05185
    -0.05185
     0.20112
     0.08367
     0.16498
     0.23725
     0.26436
     0.16498
     0.44504
     0.27339
    -0.70232
    -0.11509
     0.72511
     0.40890
     0.31856
     0.19208
     0.24629
     0.31856
     0.49925
     0.39084
     0.38180
     0.31856
     0.49021
     0.39084
     0.56249
     0.96000
     0.82448
     0.63476
     0.62573
     0.70704
     0.71607
     0.61669
     0.54442
     0.58959
     0.61669
     0.69800
     0.58056
     0.60766
     0.45408
     0.42697
     0.35470
     0.70704
     0.57152
     0.30049
     0.47214
     0.58056
     0.52635
     0.40890
     0.38180
     0.37277
     0.44504
     0.49021
     0.49925
     0.58959
     0.53539
     0.37277
     0.22822
     0.46311
     0.66187
     0.44504
     0.39084
     0.62573
     0.49021
     0.49925
     0.41794
     0.50828
     0.63476
     0.66187
     0.64380
     0.45408
     0.56249
     0.59863
     0.41794
     0.61669
     0.88772
     0.66187
     0.59863
     0.58056
    -0.66618
    -0.33191
     0.67090
     0.47214
     0.36373
     0.13788
     0.10174
    -0.05185
    -0.16929
    -0.30481
    -0.13315
     0.07464
     0.34566
     0.35470
     0.19208
     0.37277
     0.41794
     0.46311
     0.41794
     0.55345
     0.61669
     0.65283
     0.88772
     0.82448
     0.77931
     0.67993
     0.72511
     0.62573
     0.96903
     0.97807
     0.70704
     0.69800
     0.67993
     0.68897
     0.70704
     0.75221
     0.51732
     0.63476
     0.83352
     0.68897
     0.40890
     0.58056
     0.37277
     0.23725
     0.49021
     0.67090
     0.50828
     0.39987
     0.37277
     0.38180
     0.39987
     0.41794
     0.34566
     0.29146
     0.39084
     0.36373
     0.24629
