# Supplementary material for: Software algorithm and hardware design for real-time implementation of new spectral estimator
Source: Biomed Eng Online. 2014 May 9;13:61. doi: 10.1186/1475-925X-13-61 (PMC4057578; doi:10.1186/1475-925X-13-61)
Supplement: Additional file 2 — txtfiles.zip. [file 1475-925X-13-61-S2.zip › FILE184.TXT]

    -0.45664
    -0.37772
    -0.49818
    -0.38603
    -0.28219
    -0.12019
    -0.12850
    -0.04127
     0.14980
     0.60256
     1.06362
     1.37931
     1.57869
     1.34608
     1.25885
     0.83932
     0.69394
     1.48730
     1.90683
     1.15501
    -0.24480
     0.20795
     0.76455
     0.30349
     0.09996
    -0.36111
    -0.89278
    -1.69030
    -1.65292
    -1.82322
    -1.67369
    -1.70276
    -1.68615
    -1.40785
    -1.22924
    -1.29154
    -1.29570
    -1.33308
    -1.25416
    -1.18770
    -1.07140
    -0.91771
    -0.87617
    -0.81386
    -0.79310
    -0.82632
    -0.77233
    -0.76402
    -0.81802
    -0.88032
    -0.93017
    -0.95094
    -0.88863
    -0.84709
    -0.95509
    -1.06309
    -0.98417
    -0.98417
    -0.91771
    -0.83879
    -0.90940
    -1.10047
    -1.15862
    -1.01740
    -1.00078
    -0.84294
    -0.68094
    -0.57295
    -0.43587
    -0.69756
    -0.11188
     0.54441
     0.47379
     0.20795
     0.00027
     0.17057
     0.48625
     0.72717
     0.90163
     1.40423
     1.82791
     2.08544
     2.15190
     2.01898
     1.88606
     1.75314
     1.84037
     2.03975
     2.20590
     2.30974
     2.14775
     2.02314
     2.00652
     1.92760
     1.67007
     1.59530
     1.37100
     1.05532
     0.86840
     0.78948
     0.66071
     0.49872
     0.34918
     0.21626
     0.11657
     0.11657
     0.05842
     0.03350
     0.12073
     0.07503
    -0.02881
     0.05842
     0.19965
     0.04596
    -0.07450
    -0.00389
     0.06257
     0.11242
     0.10411
     0.22872
     0.30349
     0.27857
     0.26195
     0.27441
     0.26195
     0.27441
     0.18719
     0.13319
     0.27441
     0.33257
     0.22457
     0.14149
     0.09165
     0.02104
    -0.03712
     0.06257
    -0.05788
    -0.05788
    -0.10773
    -0.11604
    -0.10358
    -0.19496
    -0.14511
    -0.15342
     0.00442
     0.07503
    -0.04542
    -0.05788
    -0.07450
    -0.11188
     0.05842
     0.03350
     0.05427
     0.05842
    -0.06619
    -0.08281
    -0.09527
    -0.34449
    -0.63525
    -1.15447
    -1.61969
    -2.12644
    -1.25831
    -0.60618
    -1.33723
    -1.30816
    -1.17524
    -0.95094
    -1.32477
    -1.49923
    -1.48677
    -1.14201
    -0.82217
    -0.64771
    -0.54387
    -0.44834
    -0.33618
    -0.24480
    -0.16588
    -0.34865
    -0.29049
    -0.32372
    -0.38603
    -0.57295
    -0.74325
    -0.76402
    -0.59787
    -0.43172
    -0.45249
    -0.36111
    -0.19496
    -0.08696
    -0.00804
     0.31595
     0.55687
     0.66071
     0.72302
     0.72302
     0.81025
     0.88086
     0.88917
     0.94316
     1.07193
     1.10931
     1.00547
     0.89747
     0.67733
     0.62748
     0.27441
     0.33257
     0.54856
     0.64825
     1.02624
     1.30039
     1.27962
     1.36269
     1.60361
     1.79883
     1.80299
     2.10621
     2.42605
     2.48420
     2.34713
     2.17682
     1.98575
     1.89852
     1.70330
     1.22146
     1.01793
     0.66486
     0.19134
    -0.19911
    -0.58541
    -0.93848
    -1.16278
    -1.22924
    -1.31647
    -1.49508
    -1.51169
    -1.54492
    -1.43277
    -1.46185
    -1.38293
    -1.42862
    -1.42446
    -1.23754
    -1.19601
    -1.14201
    -0.98417
    -1.08801
    -1.05063
    -1.07970
    -1.11709
    -1.17108
    -1.02570
    -0.74740
    -0.80971
    -0.70171
    -0.44003
    -0.65187
    -0.47326
    -0.17834
    -0.23649
    -0.27803
    -0.16173
    -0.16588
    -0.07450
    -0.08281
    -0.12850
    -0.09527
    -0.17004
    -0.21157
    -0.27388
    -0.46080
    -0.43587
    -0.41511
    -0.57295
    -0.66018
    -0.67679
    -0.66433
    -0.67264
    -0.68510
    -0.73079
    -0.71833
    -0.67679
    -0.71002
    -0.71833
    -0.66848
    -0.70171
    -0.75987
    -0.72664
    -0.58541
    -0.60202
    -0.52310
    -0.34449
    -0.31542
    -0.31126
    -0.25726
    -0.20327
    -0.07450
    -0.07865
    -0.04542
    -0.07450
     0.09996
     0.16226
     0.13319
     0.06673
     0.26611
     0.17888
     0.05427
     0.11657
     0.16642
     0.19134
     0.23288
     0.27026
     0.30764
     0.32426
     0.36580
     0.36164
     0.43226
     0.46964
     0.45718
     0.42810
     0.62333
     0.55271
     0.32841
     0.12488
     0.32426
     0.39487
     0.45718
     0.36580
     0.22457
     0.15396
     0.15811
     0.22457
     0.27857
     0.24534
     0.25780
     0.15396
     0.31595
     0.45302
     0.43641
     0.46964
     0.61087
     0.70225
     0.80609
     0.99716
     0.96393
     0.99716
     0.96809
     1.02624
     1.06362
     1.05116
     1.07608
     1.07193
     1.03039
     1.05532
     0.92240
     0.77702
     0.70640
     0.60256
     0.40733
     0.12488
    -0.00804
    -0.16173
    -0.24896
    -0.25726
    -0.43172
    -0.51064
    -0.46910
    -0.41511
    -0.73910
    -0.76402
    -0.59787
    -0.59787
    -0.58541
    -0.58541
    -0.48987
    -0.39434
    -0.34865
    -0.24896
    -0.12850
    -0.06204
    -0.32372
    -0.69756
    -0.70587
    -0.73910
    -0.79725
    -1.00078
    -1.22093
    -1.14616
    -1.36631
    -1.62384
    -1.64876
    -1.51584
    -1.32893
    -1.30816
    -1.67369
    -2.04337
    -1.57815
    -0.98832
    -0.58125
    -0.55633
    -0.26142
    -0.18250
     0.14980
     0.25780
     0.20380
     0.39903
     0.60671
     0.57764
     0.78532
     1.02209
     1.13839
     0.94316
     0.82686
     0.93486
     0.88086
     0.79778
     0.71886
     0.60256
     0.66902
     0.47379
     0.24949
     0.14565
     0.10411
     0.03350
    -0.10773
    -0.25311
    -0.39849
    -0.51064
    -0.68510
    -0.80556
    -0.90109
    -0.94263
    -1.02986
    -1.11293
    -1.04232
    -0.96755
    -1.06309
    -1.02986
    -1.04647
    -1.08386
    -1.01740
    -1.00909
    -0.96340
    -0.93848
    -0.88032
    -0.86371
    -0.93017
    -0.83463
    -0.83879
    -0.89278
    -0.80140
    -0.74740
    -0.76402
    -0.78479
    -0.71417
    -0.70587
    -0.68510
    -0.71833
    -0.70171
    -0.63110
    -0.57295
    -0.61448
    -0.64771
    -0.64356
    -0.60202
    -0.64771
    -0.66433
    -0.48987
    -0.51480
    -0.59787
    -0.49818
    -0.44834
    -0.42341
    -0.34449
    -0.35280
    -0.21157
    -0.14927
    -0.14927
    -0.22403
    -0.09942
     0.10411
     0.28272
     0.23288
     0.31595
     0.36164
     0.26195
     0.27441
     0.22457
     0.22872
     0.22042
     0.24534
     0.30349
     0.35333
     0.36580
     0.26195
     0.23703
     0.24949
     0.31180
     0.26195
     0.46964
     0.52779
     0.45302
     0.49872
     0.52364
     0.53195
     0.54856
     0.61087
     0.60256
     0.64410
     0.60671
     0.60256
     0.50287
     0.53195
     0.52364
     0.58179
     0.70640
     1.05947
     1.15085
     1.26300
     1.40423
     1.53299
     1.42500
     1.20070
     1.27962
     2.07298
     2.22251
     2.89127
     2.46758
     2.40943
     2.08544
     1.94837
     1.79053
     1.84868
     1.74068
     1.82376
     1.62022
     1.45407
     1.23808
     0.94316
     0.71056
     0.56518
     0.43226
     0.30349
     0.10826
     0.05427
    -0.05373
    -0.10358
    -0.21988
    -0.12019
    -0.20327
    -0.28634
    -0.30295
    -0.23649
    -0.24065
    -0.18665
    -0.25726
    -0.24065
    -0.15757
    -0.08696
    -0.02465
    -0.03296
     0.01688
     0.07503
     0.14149
     0.30349
     0.41979
     0.19134
     0.08334
     0.35333
     0.29518
     0.29103
     0.18303
    -0.05788
    -0.04958
    -0.01635
     0.16642
     0.09580
     0.32426
     0.27857
     0.19549
     0.24118
     0.63163
     0.51533
     0.82271
     1.35854
     1.74899
     1.67007
     1.70330
     1.10101
     0.97224
     1.50392
     1.55376
     1.46654
     1.87775
     2.25574
     2.08544
     1.29623
     0.49872
     0.46549
     0.95147
     1.74899
     1.24223
     0.13319
    -0.69341
    -0.18250
     0.40733
     0.53195
     0.17057
     0.22457
     0.22457
    -0.02881
    -0.48572
    -0.56464
    -0.26142
    -0.04542
    -0.19080
    -0.03712
     0.11242
     0.09580
     0.04181
    -0.04542
    -0.06204
    -0.04542
     0.01688
    -0.08696
    -0.21157
    -0.31126
    -0.64771
    -0.82217
    -0.81802
    -0.87617
    -1.03817
    -1.27493
    -1.39123
    -1.46600
    -1.55323
    -1.59477
    -1.64046
    -1.60307
    -1.63630
    -1.58646
    -1.71107
    -1.71107
    -1.66122
    -1.60723
    -1.61553
    -1.40785
    -1.38708
    -1.47015
    -1.38293
    -1.33723
    -1.32477
    -1.29570
    -1.27077
    -1.21262
    -1.21678
    -1.15862
    -1.21262
    -1.18355
    -1.15447
    -1.13785
    -1.20431
    -1.11293
    -1.10047
    -1.19601
    -1.21678
    -1.16278
    -1.12955
    -1.11293
    -1.20847
    -1.13370
    -1.10047
    -1.07555
    -1.07555
    -1.07140
    -1.05893
    -1.05063
    -1.10047
    -0.92186
    -0.87202
    -0.96755
    -0.89694
    -0.86371
    -0.83463
    -0.81386
    -0.84709
    -0.84709
    -0.71833
    -0.68510
    -0.64771
    -0.68510
    -0.71833
    -0.69341
    -0.64771
    -0.52726
    -0.32372
    -0.21157
     0.07503
     0.35749
     0.11657
     0.14565
     0.29934
     0.28688
     0.39903
     0.63579
     0.78117
     0.83517
     0.78948
     0.67733
     0.58594
     0.61502
     0.72717
     0.56518
     0.44056
     0.36164
     0.27441
     0.19965
     0.18719
     0.11657
     0.05842
     0.02934
     0.09165
     0.03350
     0.03350
    -0.05373
    -0.06619
    -0.16588
    -0.03712
     0.02519
    -0.05373
    -0.12434
    -0.09527
    -0.13265
    -0.09527
    -0.14511
    -0.18250
    -0.10773
    -0.09111
    -0.12434
    -0.11604
    -0.12434
    -0.08281
    -0.19496
    -0.05788
     0.02519
    -0.00389
    -0.04127
     0.00442
     0.02934
     0.01273
    -0.01219
    -0.01219
     0.02934
     0.06673
     0.09580
     0.01688
     0.00027
    -0.02881
    -0.10358
    -0.12019
    -0.00389
    -0.09942
    -0.18250
    -0.18665
    -0.27388
    -0.19496
    -0.19911
    -0.19911
    -0.15757
    -0.09111
    -0.10358
    -0.19080
    -0.20742
    -0.20327
    -0.30295
    -0.33203
     0.14565
     0.51118
     0.76040
     1.25469
     1.04701
     0.61087
     0.64410
     0.71886
     0.93901
     1.10516
     1.24639
     1.34192
     1.30454
     1.17577
     1.06362
     0.83517
     0.80609
     0.74379
     0.51118
     0.36164
     0.27857
     0.25365
     0.22042
     0.17472
     0.08334
     0.08334
     0.11242
     0.14980
     0.21626
     0.20795
     0.20795
     0.12903
     0.24118
     0.44472
     0.59010
     0.77286
     0.97224
     1.17577
     1.43746
     1.57453
     1.98991
     2.43435
     2.33467
     1.94421
     2.17267
     3.01172
     3.01588
     2.18928
     2.01483
     2.19759
     1.87775
     1.23393
     0.91409
     0.61087
     0.75209
     0.82271
     0.58594
     0.71056
     0.30764
    -0.11188
     0.07503
     0.08334
     0.29934
     0.55687
     0.35333
     0.70640
     1.13424
     1.19239
     1.22562
     1.22562
     1.10516
     0.89332
     0.68563
     0.52779
     0.40318
     0.25365
     0.07919
    -0.09111
    -0.17419
    -0.37772
    -0.60618
    -0.58125
    -0.58541
    -0.80971
    -0.89278
    -0.95509
    -0.99663
    -1.06309
    -1.07555
    -1.07555
    -1.11293
    -1.09216
    -1.10047
    -1.14201
    -1.17524
    -1.22508
    -1.32893
    -1.29985
    -1.16278
    -1.24585
    -1.33308
    -1.30816
    -1.31231
    -1.32062
    -1.32062
    -1.35385
    -1.33308
    -1.36631
    -1.35800
    -1.37046
    -1.35385
    -1.34139
    -1.34970
    -1.44938
    -1.28324
    -1.29985
    -1.37046
    -1.31647
    -1.32477
    -1.30400
    -1.27077
    -1.25001
    -1.17524
    -1.17108
    -1.11709
    -1.08801
    -1.02986
    -0.97171
    -0.88032
    -0.96340
    -0.80140
    -0.74740
    -0.71417
    -0.67679
    -0.63525
    -0.58125
    -0.53972
    -0.48987
    -0.43587
    -0.37772
    -0.34034
    -0.26972
    -0.30711
    -0.21988
    -0.22819
    -0.23649
    -0.12434
    -0.01635
     0.01273
    -0.06204
     0.04181
     0.06257
     0.11657
     0.13319
     0.10826
     0.12903
     0.17057
     0.22457
     0.22042
     0.22457
     0.29518
     0.24949
     0.14565
     0.33672
     0.41564
     0.34087
     0.31180
     0.34918
     0.36995
     0.35333
     0.32841
     0.37410
     0.40318
     0.37826
     0.36580
     0.37826
     0.36995
     0.28272
     0.19549
     0.30349
     0.29103
     0.24949
     0.20380
     0.17472
     0.13734
     0.17472
     0.19549
     0.16642
     0.19134
     0.14565
     0.24118
     0.43641
     0.74379
     1.15085
     1.23808
     0.84763
     0.86424
     0.78117
     0.83932
     1.12593
     1.73237
     2.06883
     1.90268
     1.59115
     1.17162
     1.31700
     2.31390
     2.62127
     1.87775
     1.62853
     1.45823
     1.44577
     1.59115
     1.58699
     1.53299
     1.48315
     1.32115
     1.16331
     0.99301
     0.86424
     0.73963
     0.66071
     0.54025
     0.36995
     0.22872
     0.14980
     0.11657
     0.02519
     0.15811
     0.05842
     0.03350
     0.05011
     0.00442
    -0.04542
    -0.02465
     0.05427
     0.04596
     0.13319
     0.11657
     0.12903
     0.24949
     0.39903
     0.59841
     0.69809
     0.92655
     1.08855
     1.32115
     1.53715
     1.57038
     1.76976
     1.77806
     1.71576
     1.68668
     1.50807
     1.35438
     1.37515
     1.39592
     1.42084
     1.20900
     0.63163
     0.22872
    -0.11604
    -0.49818
    -0.63525
    -0.81802
    -1.22093
    -1.19601
    -1.05478
    -0.32788
    -0.13681
    -1.11709
    -2.41720
    -2.80766
    -2.33828
    -1.81907
    -1.90630
    -1.71938
    -1.52415
    -1.28739
    -1.28324
    -1.28324
    -1.10878
    -0.93848
    -1.22093
    -1.39954
    -0.75571
    -0.17834
     0.24534
     0.63163
     0.55687
     0.76871
     0.98470
     1.04285
     1.14670
     1.06778
     0.98055
     1.03039
     1.05116
     0.96809
     0.80194
     0.72717
     0.68148
     0.62333
     0.57348
     0.41564
     0.30349
     0.26195
     0.13734
    -0.07865
    -0.13681
    -0.19911
    -0.40264
    -0.47326
    -0.51064
    -0.53556
    -0.66433
    -0.71417
    -0.82632
    -0.83048
    -0.87617
    -0.86371
    -0.95924
    -0.94678
    -0.91771
    -0.99247
    -0.94678
    -0.76402
    -0.87617
    -0.85955
    -0.83463
    -0.78894
    -0.77648
    -0.73079
    -0.74740
    -0.68925
    -0.65187
    -0.62695
    -0.63525
    -0.57710
    -0.56049
    -0.58125
    -0.61033
    -0.44003
    -0.44834
    -0.53972
    -0.45249
    -0.41926
    -0.36941
    -0.41511
    -0.44003
    -0.35280
    -0.30295
    -0.27803
    -0.30295
    -0.32788
    -0.26972
    -0.26972
    -0.31957
    -0.21157
    -0.21157
    -0.28219
    -0.23234
    -0.19496
    -0.23649
    -0.29465
    -0.34865
    -0.36111
    -0.29465
    -0.34865
    -0.36941
    -0.40264
    -0.43172
    -0.45249
    -0.48987
    -0.45664
    -0.40264
    -0.48572
    -0.55633
    -0.48157
    -0.46910
    -0.42341
    -0.42757
    -0.50233
    -0.43172
    -0.34449
    -0.34449
    -0.32788
    -0.30711
    -0.29049
    -0.31957
    -0.28634
    -0.13265
    -0.14511
    -0.21573
    -0.17834
    -0.11188
    -0.09527
    -0.12434
    -0.14096
    -0.06619
    -0.07450
     0.01273
    -0.03712
    -0.01635
     0.00027
     0.00858
    -0.02465
     0.16642
     0.17888
     0.09996
     0.13319
     0.19549
     0.16642
     0.19134
     0.24949
     0.26195
     0.33672
     0.40318
     0.35749
     0.36995
     0.43226
     0.44472
     0.39072
     0.40318
     0.44887
     0.44887
     0.41564
     0.45302
     0.49456
     0.50702
     0.43641
     0.40318
     0.45302
     0.58594
     0.63994
     0.76871
     1.02209
     1.54546
     2.01483
     2.12698
     2.23498
     2.30144
     1.95252
     2.20590
     3.04495
     3.56002
     3.93385
     4.47384
     5.70334
     6.18933
     6.20179
     6.66701
     6.08548
     5.87364
     5.94841
     6.30563
     6.74177
     6.53824
     6.15610
     5.92349
     5.58704
     5.09274
     4.56107
     3.97954
     3.59325
     3.05741
     2.53404
     1.98160
     1.54546
     1.31285
     1.21316
     0.86424
     0.78948
     0.74794
     0.71886
     0.56518
     0.43226
     0.33672
     0.14149
     0.27026
     0.03350
    -0.52310
    -0.61033
    -0.48157
    -0.49818
    -0.63941
    -0.86371
    -1.14201
    -1.29570
    -1.25831
    -1.50338
    -1.82737
    -1.83568
    -1.79830
    -2.13475
    -2.61243
    -2.81181
    -2.36736
    -1.58646
    -1.77753
    -2.54597
    -2.11814
    -2.29675
    -2.13060
    -1.90630
    -1.61969
    -1.38708
    -1.27493
    -1.10878
    -0.96340
    -0.72248
    -0.56464
    -0.37357
    -0.15342
    -0.11604
    -0.15342
    -0.27803
    -0.34865
    -0.37357
    -0.36526
    -0.39434
    -0.25726
    -0.23234
    -0.43587
    -0.49818
    -0.57710
    -0.58125
    -0.66848
    -0.78894
    -0.82217
    -0.80140
    -0.72664
    -0.75987
    -0.79310
    -0.81802
    -0.89278
    -0.97586
    -0.93848
    -0.96755
    -1.17939
    -1.32893
    -1.32062
    -1.36216
    -1.38293
    -1.50754
    -1.55738
    -1.65292
    -1.68615
    -1.67784
    -1.76507
    -1.78168
    -1.86060
    -1.88553
    -1.82322
    -1.67784
    -1.71938
    -1.77338
    -1.65292
    -1.69445
    -1.61969
    -1.56984
    -1.59061
    -1.53661
    -1.50338
    -1.46185
    -1.47431
    -1.39539
    -1.41615
    -1.38293
    -1.45354
    -1.25001
    -1.26662
    -1.29570
    -1.26662
    -1.24170
    -1.22093
    -1.14201
    -1.17524
    -1.14616
    -1.07555
    -1.07555
    -1.04232
    -1.03401
    -0.97586
    -0.96755
    -1.02570
    -0.90940
    -0.85955
    -0.89278
    -0.92186
    -0.85540
    -0.78894
    -0.83463
    -0.86786
    -0.81802
    -0.76817
    -0.70587
    -0.68094
    -0.71002
    -0.66848
    -0.67264
    -0.68925
    -0.62695
    -0.47326
    -0.53141
    -0.53556
    -0.45249
    -0.37357
    -0.34034
    -0.32788
    -0.24480
    -0.28634
    -0.41926
    -0.22819
    -0.21988
    -0.13681
    -0.13681
    -0.21157
    -0.17419
    -0.01635
     0.01273
    -0.07865
    -0.04127
    -0.07865
    -0.05788
    -0.08696
    -0.02881
     0.09996
     0.17888
     0.19965
     0.19965
     0.22042
     0.18303
     0.37410
     0.42395
     0.58594
     0.69394
     0.92240
     1.15085
     1.23393
     1.19654
     1.18408
     1.16331
     1.13839
     1.31285
     1.46238
     1.54546
     1.29208
     1.22977
     1.20070
     1.10931
     1.14254
     1.25885
     1.12178
     1.00962
     1.12593
     1.05947
     1.07608
     0.99716
     0.70640
     0.68148
     0.59010
     0.74794
     1.06362
     1.14670
     0.67733
     0.50287
     0.61087
     0.66071
     0.32011
     0.04596
    -0.01635
     0.05842
     0.37410
     0.60671
     0.30349
     0.06673
    -0.02050
     0.24534
     0.53610
     0.93901
     1.20485
     0.88917
     0.61502
     0.63579
     0.70640
     0.80609
     0.88086
     0.88917
     0.90993
     0.80194
     0.59425
     0.48210
     0.46133
     0.27441
     0.12073
     0.08750
     0.00442
     0.00858
     0.18303
     0.53195
     0.57764
     0.65656
     0.82271
     0.93070
     0.91824
     1.15501
     1.77391
     2.31805
     2.48420
     2.32220
     2.15605
     2.26405
     2.26405
     2.03144
     1.76976
     1.94006
     2.27236
     2.49666
     2.08129
     1.60776
     1.35854
     1.09270
     0.91824
     0.70640
     0.64410
     0.66902
     0.59425
     0.52779
     0.51948
     0.44472
     0.32426
     0.19549
     0.24118
     0.11657
     0.06257
     0.07503
     0.08334
     0.06257
     0.05011
     0.02934
     0.04181
     0.05842
     0.03765
     0.00858
     0.05011
     0.05842
     0.05842
    -0.04958
     0.07503
     0.03350
     0.02104
     0.06257
     0.00027
     0.03765
    -0.02881
    -0.05788
    -0.12434
    -0.12850
    -0.12434
    -0.19911
    -0.26972
    -0.26557
    -0.35280
    -0.53141
    -0.48987
    -0.48572
    -0.59372
    -0.68510
    -0.66433
    -0.69756
    -0.73079
    -0.74325
    -0.78479
    -0.80556
    -0.79310
    -0.76402
    -0.81386
    -0.75571
    -0.78894
    -0.85955
    -0.86786
    -0.75571
    -0.83463
    -0.85540
    -0.80556
    -0.85540
    -0.85540
    -0.85540
    -0.86371
    -0.84709
    -0.80971
    -0.78063
    -0.80556
    -0.85125
    -0.80971
    -0.84709
    -0.84709
    -0.69756
    -0.73910
    -0.75987
    -0.64356
    -0.67264
    -0.74325
    -0.76817
    -0.73079
    -0.64356
    -0.62695
    -0.61448
    -0.69341
    -0.72664
    -0.63525
    -0.62695
    -0.72664
    -0.51064
    -0.48572
    -0.51064
    -0.45249
    -0.35280
    -0.22403
    -0.19080
    -0.20327
    -0.02465
     0.07088
     0.24118
     0.47379
     0.63994
     0.73132
     0.79363
     0.88086
     1.04701
     1.13008
     1.12593
     1.17162
     1.31700
     1.17577
     0.81440
     0.78532
     0.86840
     0.86424
     0.85178
     0.32426
    -0.00804
    -0.33203
    -0.67679
    -0.77233
    -0.79310
    -0.77648
    -0.80140
    -0.76402
    -0.96340
    -1.10462
    -1.08386
    -1.22093
    -1.25416
    -1.20016
    -0.95094
    -0.68510
    -0.52726
    -0.67264
    -0.75987
    -0.82217
    -0.73079
    -0.55633
    -0.75987
    -0.87617
    -1.00078
    -0.94263
    -1.07140
    -1.16278
    -1.12955
    -1.07555
    -1.00909
    -0.97171
    -1.12124
    -1.11293
    -1.12124
    -0.75987
    -0.83879
    -0.82632
    -0.83879
    -0.63941
     0.29518
     0.63579
    -0.02050
     0.15811
     0.94732
     2.28897
     2.11036
     2.06883
     1.89437
     2.12698
     2.25159
     2.18098
     2.15190
     2.30559
     2.62127
     2.34297
     2.05221
     2.45097
     2.65035
     2.11452
     1.50392
     1.16747
     1.10101
     1.16331
     1.20900
     1.12593
     1.12178
     1.11347
     1.05947
     1.13008
     1.28377
     1.14254
     1.25885
     1.39592
     1.11347
     1.23393
     1.25885
     1.13008
     1.27131
     1.20070
     1.17162
     1.06362
     1.13008
     1.22977
     1.21316
     1.21316
     1.41254
     1.35854
     0.98055
     0.75209
     0.56518
     0.48210
     0.32841
     0.02519
    -0.09111
    -0.00804
    -0.00804
    -0.14511
    -0.46495
    -0.77233
    -0.83048
    -1.00909
    -0.93848
    -0.78063
    -0.59787
    -0.30711
    -0.30295
    -0.18665
    -0.14511
     0.27857
     0.22457
     0.10411
     0.44056
     0.61087
     0.55687
     0.56102
     0.61087
     0.54441
     0.34503
     0.36995
     0.06673
    -0.17004
    -0.29049
    -0.40264
    -0.57295
    -0.72248
    -0.89278
    -0.97586
    -1.05063
    -1.07140
    -1.20016
    -1.24585
    -1.33308
    -1.35385
    -1.43692
    -1.26247
    -1.34554
    -1.42031
    -1.34139
    -1.29985
    -1.25001
    -1.11293
    -1.19185
    -1.15862
    -1.05478
    -1.02155
    -0.89694
    -0.81802
    -0.80556
    -0.79310
    -0.80971
    -0.66018
    -0.61033
    -0.57710
    -0.72664
    -0.79310
    -0.75987
    -0.78894
    -0.78894
    -0.85125
    -0.80971
    -0.65602
    -0.54802
    -0.63525
    -0.57295
    -0.52726
    -0.47326
    -0.05788
     0.23288
     0.26195
     0.15811
     0.40318
     0.64825
     0.86009
     0.92240
     0.90578
     0.99716
     0.90578
     0.61502
     0.51118
     0.49041
     0.46964
     0.25780
     0.22457
     0.24949
     0.07919
    -0.21157
    -0.32372
    -0.38188
    -0.30711
    -0.27388
    -0.17834
    -0.14927
    -0.13265
    -0.12434
    -0.00804
     0.19549
     0.23288
     0.17057
     0.22042
     0.49456
     0.60256
     0.18303
     0.22042
     0.31180
     0.27441
     0.16642
     0.01688
    -0.03296
    -0.04542
    -0.05788
    -0.12850
    -0.17834
    -0.30711
    -0.37357
    -0.38188
    -0.03712
     0.16642
     0.15811
     0.28688
     0.12903
     0.22042
     0.24118
     0.24534
     0.54025
     0.59425
     0.68979
     0.83517
     0.90578
     0.85594
     0.70640
     0.32011
     0.34087
     0.76871
     0.96393
     0.80194
     0.72717
     0.73963
     0.73963
     0.50702
     0.32011
     0.36580
     0.49041
     0.64410
     0.48625
     0.26195
     0.05842
    -0.12434
    -0.28219
    -0.21988
    -0.35695
    -0.54802
    -0.60618
    -0.69756
    -0.87617
    -0.97586
    -1.08801
    -1.15447
    -1.06724
    -0.99663
    -1.00078
    -0.91355
    -0.93848
    -0.90940
    -0.95509
    -0.85125
    -0.84709
    -0.71002
    -0.71833
    -0.68094
    -0.68094
    -0.56464
    -0.50233
    -0.29049
    -0.18665
    -0.09527
    -0.14927
    -0.23649
    -0.12850
    -0.29049
    -0.43172
    -0.17834
    -0.06619
    -0.10773
    -0.27388
    -0.19911
    -0.40264
    -0.35280
    -0.12850
     0.02519
     0.33672
     0.40733
     0.27857
     0.15811
    -0.19911
     0.12903
     0.32011
     0.43226
     0.70640
     0.52364
     0.02104
    -0.39434
    -0.64771
    -0.51480
    -0.40680
    -0.20742
    -0.11188
    -0.44003
    -0.64356
    -0.80140
    -0.89694
    -0.92186
    -0.90109
    -0.79310
    -0.41095
    -0.31126
    -0.24896
    -0.00804
     0.04596
     0.03765
    -0.07865
    -0.24896
    -0.29465
    -0.31126
    -0.12019
     0.02519
    -0.02881
    -0.13681
    -0.20327
    -0.45664
    -0.32372
    -0.24480
    -0.27803
    -0.32372
    -0.36941
    -0.40680
    -0.38603
    -0.46910
    -0.57710
    -0.48987
    -0.49403
    -0.49818
    -0.44418
    -0.41511
    -0.41926
    -0.48157
    -0.44418
    -0.30295
    -0.33203
    -0.24480
    -0.16173
    -0.08281
     0.23703
     0.69394
     1.06362
     1.32531
     1.63684
     1.64930
     2.01898
     2.50081
     2.76250
     2.79573
     3.11141
     3.22772
     3.39802
     3.47279
     3.58494
     3.63063
     3.58494
     3.73447
     3.62648
     3.22772
     3.13218
     2.81234
     2.74173
     2.61712
     2.13529
     1.25469
     0.83932
     1.15916
     0.93901
     0.45302
     0.25365
    -0.16588
    -0.39434
    -0.64771
    -0.96755
    -1.13370
    -1.20431
    -1.28324
    -1.25001
    -1.17524
    -1.12124
    -0.99247
    -1.01740
    -0.79725
    -0.56464
    -0.53972
    -0.53972
    -0.36941
    -0.40264
    -0.39849
    -0.31126
    -0.31542
    -0.26142
    -0.31126
    -0.33203
    -0.37357
    -0.37357
    -0.34865
    -0.47326
    -0.53556
    -0.43172
    -0.50233
    -0.58125
    -0.56879
    -0.64356
    -0.63941
    -0.69341
    -0.68925
    -0.70587
    -0.68925
    -0.71833
    -0.80971
    -0.82632
    -0.80140
    -0.84294
    -0.93017
    -0.80971
    -0.88448
    -0.90525
    -0.90940
    -0.86786
    -0.92601
    -0.93432
    -0.94678
    -0.90940
    -0.88448
    -0.90109
    -0.92186
    -0.93848
    -0.91771
    -0.93017
    -0.98417
    -0.83879
    -0.64771
    -0.68510
    -0.61448
    -0.47741
    -0.44834
    -0.47326
    -0.42341
    -0.26557
    -0.19080
    -0.20327
    -0.14927
    -0.09111
    -0.08696
     0.04181
    -0.02881
    -0.17834
    -0.35280
    -0.60202
    -0.83048
    -1.17108
    -0.93432
     0.32011
     0.56518
     0.76871
     1.80299
     0.82686
     0.27857
     0.22872
     0.63579
     0.71471
     0.85594
     1.25054
     1.67838
     1.62853
     1.27131
     0.81855
     0.23288
    -0.14511
    -0.39849
    -0.66848
    -0.80556
    -0.98417
    -1.04647
    -1.25831
    -1.15032
    -1.15032
    -1.39123
    -1.69861
    -1.45769
    -1.15447
    -0.85540
    -0.51895
    -0.30295
    -0.11188
     0.02934
     0.09996
     0.49456
     0.89332
     0.99301
     1.18824
     1.82376
     2.04806
     2.06883
     1.96083
     2.01067
     2.12282
     2.16852
     2.22251
     1.97329
     1.87775
     1.70330
     1.44992
     1.24223
     1.15501
     0.95563
     0.74379
     0.56102
     0.39072
     0.14149
    -0.15757
    -0.36111
    -0.21988
    -0.20742
    -0.25726
    -0.40264
    -0.53972
    -0.72248
    -0.73910
    -0.80556
    -0.73910
    -0.80971
    -0.99663
    -1.21678
    -1.27908
    -1.14616
    -1.21678
    -1.30400
    -1.34139
    -1.47431
    -1.57400
    -1.53246
    -1.54077
    -1.60307
    -1.71522
    -1.71107
    -1.73599
    -1.77753
    -1.74430
    -1.91876
    -1.73184
    -1.63215
    -1.63215
    -1.67369
    -1.48677
    -1.36216
    -1.42031
    -1.45769
    -1.35800
    -1.22924
    -1.10878
    -1.02570
    -0.95509
    -0.81386
    -0.69341
    -0.61033
    -0.68925
    -0.63941
    -0.60618
    -0.67264
    -0.56464
    -0.46080
    -0.49818
    -0.58541
    -0.48987
    -0.52726
    -0.53141
    -0.54387
    -0.56464
    -0.53972
    -0.57710
    -0.56049
    -0.61033
    -0.64356
    -0.60202
    -0.63110
    -0.58125
    -0.39434
    -0.36941
    -0.27388
    -0.12850
    -0.00804
     0.01273
     0.29934
     0.56102
     0.90163
     1.20900
     1.25054
     1.28377
     1.16747
     1.22562
     1.51223
     1.62853
     1.80299
     1.81129
     1.62438
     1.52469
     1.39177
     1.29208
     1.18408
     0.99716
     0.88917
     0.76455
     0.69809
     0.62333
     0.62748
     0.53195
     0.45718
     0.27857
     0.36580
     0.41149
     0.31180
     0.29103
     0.28272
     0.30764
     0.30349
     0.22457
     0.14980
     0.19549
     0.18719
     0.14980
     0.06673
     0.05427
     0.05011
    -0.04958
    -0.05373
     0.04181
    -0.04542
    -0.07865
    -0.08696
    -0.07035
    -0.10773
    -0.05788
    -0.07450
     0.01688
     0.05842
     0.07088
     0.02104
     0.06673
     0.14565
     0.41564
     0.58594
     0.73963
     0.66071
     0.59010
     0.65656
     0.75209
     0.84763
     0.67317
     0.53195
     0.59425
     0.69809
     0.61087
     0.50287
     0.29518
     0.13319
     0.00027
    -0.21988
    -0.09111
    -0.11188
    -0.34865
    -0.51480
    -0.56464
    -0.85125
    -0.80140
    -0.94263
    -0.82632
    -0.37772
     0.72302
     1.54130
     1.71576
     1.57869
     1.32946
     0.89747
     1.08855
     1.70745
     1.94006
     2.03560
     2.26821
     2.43435
     1.94421
     1.72822
     1.65345
     1.04701
     0.63994
     0.61917
     0.38241
     0.11242
     0.08334
     0.05011
     0.03765
     0.28688
     0.41149
     0.34918
     0.34503
     0.35749
     0.44472
     0.37410
     0.13734
    -0.16588
     0.04181
     0.43226
     1.31285
     1.24639
     0.51948
    -0.04127
    -0.25311
    -0.13681
    -0.03712
     0.00858
     0.36580
     0.94316
     1.16331
     0.79363
     0.47795
     0.57764
     0.74379
     0.75209
     0.81025
     0.78948
     0.73963
     0.77286
     0.67733
     0.60256
     0.60671
     0.50702
     0.29103
     0.16226
     0.19549
     0.21626
     0.04181
    -0.04127
    -0.09942
    -0.21988
    -0.26142
    -0.24480
    -0.24896
    -0.30295
    -0.39018
    -0.46495
    -0.38603
    -0.54802
    -0.70171
    -0.65187
    -0.55218
    -0.60202
    -0.65187
    -0.72248
    -0.75571
    -0.75571
    -0.80971
    -0.80556
    -0.78063
    -0.81386
    -0.87617
    -0.86371
    -0.58541
    -0.66018
    -0.79310
    -0.82632
    -0.85125
    -0.85955
    -0.83463
    -0.87202
    -0.84709
    -0.83879
    -0.83463
    -0.87617
    -0.85955
    -0.84294
    -0.85955
    -0.94678
    -0.80971
    -0.76402
    -0.83879
    -0.83048
    -0.79310
    -0.74325
    -0.79310
    -0.77648
    -0.78479
    -0.78479
    -0.73494
    -0.75987
    -0.74740
    -0.76817
    -0.78063
    -0.79725
    -0.77648
    -0.66433
    -0.68510
    -0.73494
    -0.74325
    -0.71417
    -0.68094
    -0.67264
    -0.68094
    -0.71417
    -0.65602
    -0.65602
    -0.62695
    -0.65187
    -0.61864
    -0.67264
    -0.66018
    -0.50649
    -0.56049
    -0.56049
    -0.51480
    -0.50233
    -0.44418
    -0.34449
    -0.34449
    -0.17004
    -0.08281
     0.04181
     0.07503
     0.08750
     0.15396
     0.38241
     0.69809
     1.43746
     1.59945
     1.44992
     1.40423
     1.51223
     1.72407
     1.81960
     1.93175
     1.98160
     2.02314
     2.19344
     2.14359
     2.10206
     2.33051
     2.34297
     2.03975
     1.74899
     1.64515
     1.42500
     1.42084
     1.35023
     1.30039
     1.26300
     1.14254
     0.88917
     0.80194
     0.78117
     0.65240
     0.54441
     0.41564
     0.27441
     0.13319
     0.05011
     0.19965
     0.17057
     0.07503
     0.20795
     0.23288
     0.27026
     0.17472
     0.27857
     0.43641
     0.57764
     0.67733
     0.80194
     0.86424
     0.78117
     0.75625
     0.31180
     0.40733
     0.58179
     0.57348
     0.53610
     0.25365
     0.12903
    -0.02050
    -0.16173
    -0.24896
    -0.55218
    -0.71002
    -0.92601
    -1.25831
    -1.79830
    -0.88032
     0.02104
     0.90993
     0.56102
     0.04596
    -0.31542
     0.27857
     1.07608
     0.97224
     1.12178
     1.22146
     1.62022
     1.67422
     1.70745
     1.69084
     1.38761
     0.83932
     0.71056
     0.58179
     0.32011
     0.01688
    -0.19911
    -0.32372
    -0.53972
    -0.46495
    -0.35280
    -0.31957
    -1.05063
    -1.38293
    -1.10878
    -0.71002
    -0.51895
    -0.59787
    -0.53556
    -0.42341
    -0.13681
    -0.20327
    -0.24065
    -0.22403
    -0.12019
    -0.00804
     0.09580
     0.23703
     0.29934
     0.31180
     0.41564
     0.47379
     0.36164
     0.27441
     0.22042
     0.04596
     0.13319
     0.00858
    -0.11188
    -0.11604
    -0.19911
    -0.29049
    -0.34865
    -0.49818
    -0.51480
    -0.48157
    -0.65187
    -0.85540
    -0.95094
    -0.97586
    -1.04647
    -1.19185
    -1.14616
    -1.17939
    -1.25001
    -1.32477
    -1.34970
    -1.42446
    -1.47846
    -1.57815
    -1.59892
    -1.55323
    -1.45769
    -1.44108
    -1.52831
    -1.47015
    -1.40369
    -1.38293
    -1.35800
    -1.22508
    -1.25001
    -1.25416
    -1.16693
    -1.15032
    -1.15862
    -1.16278
    -1.24585
    -1.19185
    -1.15862
    -1.16693
    -1.28739
    -1.36216
    -1.41200
    -1.33723
    -1.45354
    -1.27493
    -1.28739
    -1.31647
    -1.27908
    -1.28324
    -1.35385
    -1.29570
    -1.25416
    -1.15862
    -1.07970
    -0.96340
    -0.96340
    -0.88448
    -0.82217
    -0.75987
    -0.81802
    -0.66848
    -0.62695
    -0.61864
    -0.62279
    -0.53556
    -0.51480
    -0.48157
    -0.51895
    -0.40680
    -0.32788
    -0.30711
    -0.32788
    -0.32788
    -0.23649
    -0.10773
    -0.17004
    -0.11604
    -0.05373
    -0.10358
    -0.08696
     0.00442
    -0.04127
     0.05842
     0.02934
     0.07088
     0.15396
     0.16226
     0.23288
     0.22042
     0.25365
     0.26611
     0.27026
     0.33257
     0.41979
     0.27857
     0.29518
     0.36995
     0.40318
     0.32011
     0.30764
     0.25780
     0.14980
     0.11657
     0.13319
     0.12073
     0.02104
     0.02519
     0.05427
    -0.03296
     0.24949
     0.30764
     0.31595
     0.44887
     0.63994
     0.85178
     0.76040
     0.68979
     0.83101
     1.10516
     1.26300
     1.39177
     1.38346
     1.41254
     1.43331
     1.39592
     1.41254
     1.47900
     1.32946
     1.34608
     1.36685
     1.41669
     1.54961
     1.41669
     1.40008
     1.44161
     1.40008
     1.36269
     1.54961
     1.57453
     1.49976
     1.30039
     1.32115
     1.57869
     1.39177
     1.20900
     1.19654
     1.22562
     1.19654
     0.83932
     0.76455
     0.83101
     1.00962
     0.90163
     0.95563
     0.99301
     1.25054
     1.89437
     1.59530
     1.41669
     1.39177
     1.41669
     1.83206
     1.91514
     1.96083
     2.17682
     2.18928
     1.78222
     1.79468
     1.41254
     1.24639
     0.99301
     0.68979
     0.61502
     0.36164
     0.53195
     0.37410
    -0.33203
    -1.29154
    -1.17939
    -1.17108
    -1.37046
    -1.72353
    -1.87722
    -1.25001
    -1.25001
    -1.48261
    -1.89799
    -2.02260
    -1.91045
    -1.66122
    -1.54492
    -1.48261
    -1.60723
    -1.67369
    -1.56569
    -1.33723
    -0.83463
    -0.35695
    -0.31126
    -0.48572
    -0.45664
    -0.32372
    -0.26142
    -0.02465
     0.14565
     0.31595
     0.46549
     0.70640
     0.74379
     0.70640
     0.79363
     0.81440
     0.79778
     0.73132
     0.66071
     0.63994
     0.62748
     0.55271
     0.45302
     0.43226
     0.39072
     0.35333
     0.28272
     0.49872
     0.42810
     0.36580
     0.37826
     0.41149
     0.35749
     0.39903
     0.38241
     0.35333
     0.34503
     0.38241
     0.25780
     0.19965
     0.20380
     0.16642
     0.01273
     0.15396
     0.06673
    -0.10773
    -0.17834
    -0.15342
    -0.17419
    -0.18665
    -0.14511
    -0.19496
    -0.16173
    -0.11604
    -0.12019
    -0.07035
    -0.04542
    -0.04958
     0.03350
     0.12488
     0.28688
     0.09996
    -0.01635
     0.00027
    -0.03712
    -0.04542
    -0.09527
    -0.11604
    -0.20327
    -0.27803
    -0.29880
    -0.44834
    -0.57295
    -0.69341
    -0.75987
    -0.83048
    -0.70587
    -0.80140
    -0.83879
    -0.68094
    -0.70587
    -0.76817
    -0.82632
    -0.85540
    -0.74740
    -0.71417
    -0.61864
    -0.55633
    -0.53556
    -0.52726
    -0.55218
    -0.66018
    -0.56049
    -0.55633
    -0.62279
    -0.59372
    -0.54387
    -0.56049
    -0.54387
    -0.58956
    -0.61033
    -0.58541
    -0.48572
    -0.42757
    -0.42757
    -0.38188
    -0.38188
    -0.45664
    -0.32372
    -0.18250
    -0.24065
    -0.21573
    -0.11188
    -0.05373
    -0.09527
    -0.12850
     0.05842
     0.11657
     0.16642
     0.34503
     0.37826
     0.54856
     0.53610
     0.60256
     0.68563
     0.73963
     0.62333
     0.47795
     0.55687
     0.62748
     0.93901
     1.10516
     1.02209
     0.88917
     0.90578
     0.86840
     0.61502
     0.67317
     0.85178
     0.95563
     0.95563
     1.13008
     1.20485
     1.33777
     1.50392
     1.47484
     1.36269
     1.32115
     1.35023
     1.39592
     1.47069
     1.44161
     1.51638
     1.37931
     1.34608
     1.15501
     0.87255
     0.93901
     0.92240
     0.77702
     0.89332
     0.54856
     0.04181
     0.60671
     1.05116
     0.81440
     0.57764
     0.46133
     0.22457
     0.15811
     0.13734
     0.15811
     0.28272
     0.52779
     0.51948
     0.19549
     0.28688
    -0.04542
    -0.12850
    -0.17419
    -0.40680
    -0.70587
    -0.57710
    -0.75987
    -1.00494
    -1.36216
    -1.63215
    -1.64046
    -1.77753
    -1.86476
    -1.71938
    -1.80245
    -2.27182
    -2.07244
    -1.63630
    -1.76091
    -1.68199
    -1.77753
    -1.82322
    -1.54492
    -1.25831
    -1.27077
    -1.11293
    -0.93017
    -1.10878
    -0.76402
     0.15396
     0.09165
    -0.56049
    -0.64771
    -0.63941
    -0.58956
    -0.51064
    -0.31957
    -0.09111
     0.06257
     0.01273
    -0.07035
    -0.16588
    -0.16588
    -0.24065
    -0.37357
    -0.33618
    -0.34034
    -0.44418
    -0.52310
    -0.54802
    -0.63525
    -0.71002
    -0.75156
    -0.90525
    -0.95509
    -0.99663
    -1.00494
    -1.13370
    -1.20016
    -1.21262
    -1.33723
    -1.37462
    -1.33723
    -1.29154
    -1.35800
    -1.34970
    -1.40785
    -1.32893
    -1.25001
    -1.24170
    -1.07970
    -0.97171
    -0.93432
    -0.88448
    -0.76402
    -0.71833
    -0.70587
    -0.71417
    -0.49818
    -0.45664
    -0.44418
    -0.41926
    -0.37772
    -0.35280
    -0.33203
    -0.35280
    -0.34449
    -0.27803
    -0.27803
    -0.31542
    -0.29049
    -0.20742
    -0.19080
    -0.24480
    -0.11188
    -0.07450
    -0.13265
    -0.07865
    -0.09942
    -0.05788
    -0.06204
    -0.09527
    -0.12019
    -0.10358
    -0.12434
    -0.17004
    -0.31126
    -0.28219
    -0.30711
    -0.37357
    -0.46495
    -0.34865
    -0.31126
    -0.24065
    -0.26142
    -0.30711
    -0.31542
    -0.32372
    -0.24480
    -0.16173
     0.03350
     0.16642
     0.20795
     0.29518
     0.29934
     0.25780
     0.27441
     0.46964
     0.54441
     0.55271
     0.67317
     0.68148
     0.69394
     0.76040
     0.93070
     0.98055
     0.82686
     0.75209
     0.70640
     0.70640
     0.81440
     0.86840
     0.78532
     1.00962
     1.20485
     1.27962
     1.32531
     1.29623
     0.94316
     0.97224
     1.07608
     0.91409
     0.82271
     0.83517
     0.75209
     0.68563
     0.63579
     0.58179
     0.35333
     0.22042
     0.04181
    -0.16588
    -0.26142
    -0.31957
    -0.33203
    -0.29465
    -0.35280
    -0.36111
    -0.33203
    -0.21157
    -0.15342
    -0.21988
    -0.12850
    -0.01219
     0.02104
     0.09996
     0.26195
     0.18303
     0.16226
     0.29934
     0.48210
     0.79778
     1.05532
     1.09270
     1.17993
     1.08855
     0.90993
     0.91824
     1.09270
     1.13008
     0.92655
     0.89332
     1.03455
     1.20485
     1.71991
     2.46343
     2.53404
     2.20590
     1.91098
     1.74899
     1.98991
     2.25159
     2.57974
     2.70019
     2.68773
     2.68358
     2.74173
     2.52989
     2.48420
     2.22667
     1.76145
     1.42500
     1.33777
     1.30039
     1.27131
     1.12178
     1.17993
     1.17993
     0.84763
     0.31180
     0.00858
     0.07503
     0.00442
     0.03765
     0.15811
     0.17057
    -0.07865
    -0.36526
    -0.54802
    -0.85955
    -0.97586
    -1.07555
    -1.16693
    -1.07555
    -1.02986
    -0.88032
    -0.84709
    -0.93017
    -0.68094
    -0.63110
    -0.66848
    -0.48572
    -0.53556
    -0.41511
    -0.24896
    -0.23649
    -0.26557
    -0.24480
    -0.09111
    -0.07450
    -0.13681
    -0.26972
    -0.41095
    -0.46495
    -0.51895
    -0.49403
    -0.50649
    -0.34449
    -0.37357
    -0.55218
    -0.56879
    -0.53972
    -0.52310
    -0.69341
    -0.60618
    -0.46080
    -0.35695
    -0.33618
    -0.33618
    -0.35695
    -0.37772
    -0.31126
    -0.42341
    -0.36526
    -0.32372
    -0.46495
    -0.48572
    -0.42341
    -0.36111
    -0.41926
    -0.41926
    -0.39018
    -0.32372
    -0.27803
    -0.21988
    -0.24065
    -0.22403
    -0.18250
    -0.25726
    -0.22819
    -0.08696
    -0.18250
    -0.27803
    -0.19496
    -0.20327
    -0.21988
    -0.27803
    -0.39434
    -0.39849
    -0.37772
    -0.34865
    -0.43172
    -0.41926
    -0.45249
    -0.47741
    -0.54387
    -0.34449
    -0.38603
    -0.49403
    -0.39849
    -0.34034
    -0.32372
    -0.38603
    -0.42757
    -0.40680
    -0.33203
    -0.36941
    -0.38188
    -0.44003
    -0.42341
    -0.44003
    -0.53141
    -0.41926
    -0.47741
    -0.57710
    -0.46080
    -0.47326
    -0.46495
    -0.37357
    -0.30295
    -0.23234
    -0.20327
    -0.10773
    -0.17004
    -0.24480
    -0.14511
    -0.05788
     0.07503
     0.13319
     0.18303
     0.17888
     0.23288
     0.37410
     0.37410
     0.36580
     0.22457
     0.00027
     0.16642
     0.29103
     0.33672
     0.40318
     0.37826
     0.33672
     0.17057
     0.02519
     0.39487
     0.16642
     0.03350
     0.19965
     0.32426
     0.15811
    -0.09111
     0.00858
    -0.01219
     0.05842
     0.03350
     0.06257
     0.04181
    -0.12019
    -0.11604
    -0.10773
     0.00858
    -0.00389
    -0.10358
    -0.17834
    -0.25726
    -0.19080
    -0.12434
     0.00442
    -0.07450
    -0.23234
    -0.26142
    -0.25311
    -0.25311
    -0.33618
    -0.34034
    -0.49818
    -0.43587
    -0.44834
    -0.56049
    -0.71417
    -0.63941
    -0.36941
     0.20380
     0.24118
    -0.02050
    -0.23649
    -0.39849
    -0.41511
    -0.54387
    -0.26142
     0.37410
     1.06778
     1.57869
     1.51638
     0.86009
     0.51533
     0.51533
     0.66902
     0.68979
     0.70225
     0.68563
     0.71886
     0.73548
     0.63579
     0.34918
     0.10411
    -0.13265
    -0.16173
    -0.21573
    -0.11188
    -0.26557
    -0.44003
    -0.36526
    -0.27388
    -0.14927
     0.07088
     0.19965
     0.66071
     0.80609
     0.77702
     0.88086
     1.00962
     1.30039
     1.29623
     1.14670
     1.46654
     1.69499
     1.44161
     0.97224
     0.68563
     0.85594
     0.87255
     0.86424
     0.88917
     0.66902
     0.66486
     0.57348
     0.45302
     0.17888
    -0.05373
    -0.09527
     0.13319
     0.13734
     0.00442
     0.06257
     0.27026
     0.21211
     0.26611
     0.44472
     0.47379
     0.31180
     0.22457
     0.43641
     0.61087
     0.71886
     0.73132
     0.66902
     0.55687
     0.34918
    -0.02881
     0.07503
     1.02624
     1.56207
     1.02624
     0.16642
     0.17057
     0.58179
     0.59010
     0.38656
     0.21211
     0.24949
     0.20795
     0.24949
     0.15396
     0.19134
     0.03765
    -0.21573
    -0.26557
    -0.44834
    -0.59787
    -0.76402
    -0.98832
    -1.15447
    -1.18770
    -1.26662
    -1.38708
    -1.42446
    -1.52000
    -1.54907
    -1.70276
    -1.61553
    -1.54907
    -1.56154
    -1.54077
    -1.49508
    -1.54492
    -1.48677
    -1.50754
    -1.50754
    -1.45769
    -1.37462
    -1.27493
    -1.26662
    -1.15862
    -1.10878
    -1.15032
    -1.13785
    -1.00494
    -0.96340
    -0.85540
    -0.70587
    -0.56049
    -0.46080
    -0.32372
    -0.22819
    -0.20742
     0.12073
     0.42395
     0.66071
     0.83517
     0.62748
     0.40733
     0.39072
     0.66071
     0.92655
     1.06778
     1.17993
     1.06778
     0.90163
     0.86009
     0.89332
     0.74379
     0.60671
     0.56933
     0.48625
     0.41149
     0.44056
     0.45718
     0.35333
     0.39072
     0.35333
     0.15811
     0.12073
     0.05842
     0.02104
     0.07088
     0.12903
     0.16642
     0.16226
     0.11657
     0.07503
    -0.00389
     0.01273
    -0.06619
    -0.07865
     0.00442
     0.05842
    -0.06619
    -0.18250
    -0.20742
    -0.31542
    -0.40680
    -0.44003
    -0.40680
    -0.37357
    -0.52310
    -0.64356
    -0.71417
    -0.70171
    -0.67264
    -0.75571
    -0.65187
    -0.60202
    -0.78063
    -0.79725
    -0.44834
    -0.19496
    -0.05373
     0.02104
    -0.12850
    -0.07865
     0.13734
     0.32426
     0.41564
     0.53195
     0.54856
     0.53610
     0.59841
     1.00962
     0.96393
     0.78948
     0.94316
     0.81855
     0.65656
     0.53195
     0.51118
     0.49041
     0.48625
     0.48625
     0.39072
     0.33257
     0.25365
     0.13734
    -0.10773
    -0.11604
    -0.14096
    -0.29049
    -0.25311
    -0.32372
    -0.41926
    -0.44418
    -0.47741
    -0.40680
    -0.28634
    -0.19911
    -0.28219
    -0.38188
    -0.42341
    -0.46495
    -0.56049
    -0.61033
    -0.49403
    -0.51064
    -0.67264
    -0.67679
    -0.88032
    -1.01740
    -1.22924
    -1.28739
    -1.31231
    -1.30400
    -1.38293
    -1.59061
    -1.67369
    -1.71938
    -1.75676
    -1.66538
    -1.49508
    -1.47431
    -1.52831
    -1.42031
    -1.41200
    -1.32893
    -1.25831
    -1.22093
    -1.06309
    -0.93848
    -0.83048
    -0.82217
    -0.73910
    -0.58541
    -0.51064
    -0.48572
    -0.36941
    -0.34034
    -0.31542
    -0.13681
    -0.12019
    -0.07035
    -0.07450
    -0.00389
     0.10411
     0.22872
     0.43226
     0.49456
     0.55271
     0.53195
     0.80194
     0.86009
     0.89332
     1.07608
     1.32115
     1.44577
     1.46238
     1.32531
     1.11347
     1.20485
     1.35438
     1.30454
     1.16331
     1.05947
     0.87671
     0.87671
     0.81855
     0.61087
     0.68979
     0.78532
     0.68148
     0.49041
     0.51948
     0.52364
     0.56102
     0.66486
     0.79363
     0.89332
     0.94316
     1.03870
     1.28792
     1.37515
     1.24639
     1.23808
     1.20070
     1.31700
     1.19654
     1.08024
     1.12593
     1.17162
     0.93070
     0.83517
     0.73132
     0.66486
     0.55687
     0.47795
     0.36164
     0.28272
     0.34087
     0.40733
     0.32426
     0.41149
     0.45718
     0.41564
     0.34503
     0.25780
     0.37410
     0.34087
     0.36995
     0.36995
     0.41564
     0.40318
     0.35749
     0.17057
     0.12903
     0.01688
    -0.08281
    -0.13681
    -0.15757
    -0.23234
    -0.31542
    -0.27388
    -0.26972
    -0.31957
    -0.34865
    -0.39434
    -0.38603
    -0.39018
    -0.37772
    -0.44418
    -0.44834
    -0.44834
    -0.46495
    -0.47741
    -0.29465
    -0.34865
    -0.42341
    -0.35280
    -0.26557
    -0.30711
    -0.30711
    -0.38603
    -0.38603
    -0.27803
    -0.25726
    -0.29880
    -0.31957
    -0.31126
    -0.31957
    -0.37772
    -0.28219
    -0.38603
    -0.42757
    -0.41926
    -0.31542
    -0.29465
    -0.27803
    -0.28219
    -0.21573
    -0.22403
    -0.23649
    -0.34034
    -0.36111
    -0.31126
    -0.27388
    -0.32788
    -0.15757
    -0.17004
    -0.24896
    -0.33618
    -0.29049
    -0.35280
    -0.39849
    -0.38603
    -0.38188
    -0.24896
    -0.17834
    -0.25726
    -0.24896
    -0.16173
    -0.12434
    -0.20327
     0.41149
     0.48210
     0.01273
     0.54856
     1.27546
     1.01378
     0.76455
     1.28377
     2.05221
     1.81960
     1.51223
     1.41669
     1.47900
     1.46238
     1.50392
     1.69084
     1.66176
     1.96083
     2.57558
     1.52469
     0.04181
    -0.04542
     0.06257
     0.05011
    -0.11188
    -0.04542
    -0.17834
    -0.52310
    -0.76402
    -0.98001
    -1.16278
    -1.34970
    -1.39539
    -1.32893
    -1.28739
    -1.35800
    -1.37462
    -1.28324
    -1.18770
    -1.12124
    -1.14616
    -1.04232
    -0.95924
    -0.89278
    -0.71833
    -0.39434
    -0.14096
    -0.29049
    -0.58125
    -0.26142
    -0.05373
    -0.09942
     0.02519
     0.09996
     0.12488
     0.21211
     0.24949
     0.31180
     0.22872
     0.15811
     0.16226
     0.23288
     0.24949
     0.26195
    -0.00804
    -0.12019
    -0.04958
    -0.12019
    -0.05373
    -0.07450
     0.00027
     0.00858
    -0.01219
    -0.09527
    -0.13265
    -0.00389
     0.04596
     0.12073
     0.02519
     0.08750
     0.49456
     0.73132
     0.91824
     0.87671
     0.64825
     0.67733
     0.60671
     0.41564
     0.44472
     0.42395
     0.56933
     0.45718
     0.14980
    -0.08281
    -0.26557
    -0.11604
     0.09580
     0.25365
     0.23288
    -0.09111
    -0.06204
     0.08334
    -0.04958
     0.05011
     0.26195
     0.40733
     0.46549
     0.59425
     0.72717
     0.68148
     0.64410
     0.39903
     0.13319
     0.01688
     0.03765
     0.09996
    -0.02881
    -0.18250
    -0.29880
    -0.36941
    -0.44418
    -0.34449
    -0.18665
    -0.03296
    -0.06619
    -0.23234
    -0.38188
    -0.41511
    -0.42757
    -0.47326
    -0.49403
    -0.33618
    -0.42757
    -0.51480
    -0.53972
    -0.74325
    -0.91355
    -1.06724
    -1.20016
    -1.26662
    -1.28324
    -1.39539
    -1.49092
    -1.56569
    -1.60723
    -1.54907
    -1.56569
    -1.36631
    -1.35800
    -1.40369
    -1.42862
    -1.35800
    -1.29570
    -1.24585
    -1.14616
    -1.09216
    -1.13370
    -1.15862
    -1.12955
    -1.10462
    -1.11293
    -1.12539
    -1.14616
    -1.12124
    -1.03401
    -1.06309
    -1.12539
    -1.07140
    -1.00078
    -0.98417
    -0.92601
    -0.85540
    -0.76402
    -0.68510
    -0.64771
    -0.56464
    -0.49818
    -0.48572
    -0.46495
    -0.38603
    -0.16588
    -0.08281
    -0.06204
     0.00858
    -0.05373
    -0.08696
     0.07088
     0.02934
     0.08334
     0.09996
     0.08334
     0.02519
    -0.00804
    -0.05373
    -0.10773
    -0.19080
    -0.08696
    -0.20742
    -0.31126
    -0.34865
    -0.37357
    -0.43587
    -0.42757
    -0.46910
    -0.42341
    -0.39849
    -0.37772
    -0.34034
    -0.27803
    -0.27388
    -0.27803
    -0.29049
    -0.16173
    -0.06619
    -0.10773
    -0.13265
    -0.18665
    -0.14096
    -0.09527
    -0.12434
    -0.12434
    -0.09111
    -0.09527
    -0.07865
    -0.08281
    -0.09942
    -0.09527
    -0.16173
    -0.09111
    -0.03296
    -0.08696
    -0.11188
    -0.06619
    -0.05373
    -0.09111
    -0.00804
    -0.00804
    -0.01635
     0.01273
     0.01688
     0.00027
     0.01688
     0.07088
     0.02104
    -0.07450
     0.08334
     0.05427
     0.01273
     0.03765
     0.07919
     0.00858
     0.00027
     0.00858
    -0.03712
     0.01273
     0.08750
     0.12073
     0.12073
     0.08750
    -0.07035
    -0.13265
     0.16226
     0.11242
     0.13734
     0.15811
     0.05842
    -0.07035
     0.01688
     0.07919
     0.07088
     0.24118
     0.29103
     0.03350
    -0.09111
     0.01688
    -0.08281
    -0.04127
     0.03765
     0.05842
     0.01273
     0.01688
    -0.02050
    -0.04958
    -0.12019
    -0.12850
    -0.21573
    -0.24480
    -0.24896
    -0.11188
    -0.09942
    -0.26557
    -0.19080
     0.23288
     1.06778
     2.30559
     4.23292
     4.88506
     4.31184
     4.78537
     4.44891
     4.53199
     4.73968
     5.77396
     7.34407
     8.41158
     7.54760
     6.24333
     5.82795
     5.58704
     5.37520
     5.05536
     4.40738
     3.82585
     3.27341
     2.56727
     2.33467
     1.90268
     1.67007
     1.52884
     1.37931
     1.11762
     0.63994
     0.31595
     0.09165
     0.12073
     0.16642
    -0.02050
    -0.12434
    -0.16173
    -0.10358
    -0.07450
    -0.23649
    -0.21573
    -0.17004
    -0.09111
     0.02104
     0.09580
     0.16642
     0.28688
     0.41149
     0.40318
     0.38656
     0.50287
     0.57348
     0.43226
     0.39072
     0.34918
     0.28688
     0.22457
     0.09996
     0.06673
     0.05842
    -0.03712
    -0.05788
    -0.18665
    -0.21988
    -0.24065
    -0.36941
    -0.48572
    -0.44418
    -0.52310
    -0.68094
    -0.68094
    -0.70171
    -0.78063
    -0.88032
    -0.95509
    -0.95509
    -0.98417
    -0.96755
    -1.00494
    -1.00909
    -1.00909
    -1.05063
    -1.11293
    -0.94263
    -0.97586
    -1.04232
    -1.00078
    -0.88448
    -0.90109
    -0.93017
    -0.89278
    -0.88448
    -0.86371
    -0.87617
    -0.95094
    -1.06309
    -1.08801
    -1.11709
    -1.12124
    -1.06724
    -0.98001
    -1.06309
    -1.11293
    -0.95509
    -0.98417
    -0.92601
    -0.98001
    -1.02155
    -0.93848
    -0.83048
    -0.69341
    -0.69756
    -0.78063
    -0.93017
    -1.00078
    -0.90109
    -0.79310
    -0.93432
    -0.89278
    -0.86371
    -1.00494
    -1.03817
    -1.01740
    -0.98832
    -0.99663
    -0.91771
    -0.78479
    -0.75987
    -0.67679
    -0.61864
    -0.55218
    -0.51895
    -0.37772
    -0.39849
    -0.41095
    -0.35280
    -0.36526
    -0.40680
    -0.42757
    -0.51895
    -0.48572
    -0.49818
    -0.52726
    -0.55218
    -0.64356
    -0.64771
    -0.75571
    -0.80971
    -0.71002
    -0.77648
    -0.87617
    -0.85540
    -0.85125
    -0.87617
    -0.86786
    -0.93017
    -0.95924
    -0.92601
    -0.91771
    -0.84709
    -0.94263
    -0.92186
    -0.92186
    -0.92601
    -0.88863
    -0.80971
    -0.88032
    -0.89278
    -0.88863
    -0.88863
    -0.87202
    -0.85955
    -0.83879
    -0.83463
    -0.71002
    -0.74740
    -0.76402
    -0.82632
    -0.76402
    -0.81386
    -0.82217
    -0.78063
    -0.89278
    -0.95924
    -0.84709
    -0.75571
    -0.80556
    -0.89278
    -0.93017
    -0.84294
    -0.83463
    -0.80556
    -0.78479
    -0.66018
    -0.47741
    -0.32788
    -0.23234
    -0.04542
     0.00027
    -0.06204
    -0.07450
     0.13734
     0.28272
     0.24949
     0.21626
     0.20795
     0.15396
     0.04181
     0.23703
     0.19549
     0.18303
     0.25780
     0.11657
     0.33257
     0.37826
     0.17057
     0.22042
     0.47379
     0.46133
     0.66902
     0.65656
     0.61502
     0.70225
     0.88086
     0.85178
     0.80609
     0.81440
     0.86424
     0.61917
     0.67317
     0.71886
     0.75209
     0.73132
     0.69809
     0.83517
     1.04701
     0.97639
     0.78117
     0.56518
     0.60671
     0.58594
     0.29934
     0.13319
    -0.27388
    -0.31542
     0.14565
     0.48625
     0.60671
     0.00027
    -0.36941
    -0.62695
     0.22872
     2.46343
     3.25264
     2.35128
     1.60361
     1.53299
     1.68253
     2.38451
     2.79573
     3.04080
     3.02003
     2.98265
     2.74588
     2.20175
     1.64099
     1.17162
     0.80609
     0.47379
     0.10411
    -0.20327
    -0.44418
    -0.59787
    -0.77648
    -0.90940
    -1.00909
    -1.10462
    -1.26247
    -1.13370
    -1.04647
    -1.19185
    -1.26662
    -1.19185
    -1.17524
    -1.11293
    -1.20847
    -1.20016
    -1.18355
    -1.12124
    -1.09632
    -1.14616
    -1.15862
    -1.20431
    -1.19601
    -1.20847
    -1.02570
    -1.13370
    -1.14201
    -1.15032
    -1.13370
    -1.06724
    -1.08801
    -1.07970
    -1.04647
    -0.99663
    -0.98001
    -0.98001
    -0.93848
    -0.97171
    -0.98832
    -0.98001
    -0.68925
    -0.72664
    -0.96340
    -0.87202
    -0.85125
    -0.80140
    -0.74325
    -0.71002
    -0.72664
    -0.67264
    -0.69756
    -0.68510
    -0.63941
    -0.63110
    -0.66018
    -0.65602
    -0.54387
    -0.42757
    -0.54387
    -0.58541
    -0.53556
    -0.45249
    -0.37357
    -0.37357
    -0.35695
    -0.36111
    -0.34034
    -0.22819
    -0.18250
    -0.18250
    -0.29049
    -0.41926
    -0.32372
    -0.17834
    -0.21573
    -0.28634
    -0.27388
    -0.26972
    -0.24065
    -0.26557
    -0.32788
    -0.31542
    -0.36941
    -0.29465
    -0.45249
    -0.44003
    -0.42757
    -0.33618
    -0.33203
    -0.11604
    -0.15757
    -0.26142
    -0.15342
    -0.11188
     0.00442
     0.05842
     0.07088
     0.14980
     0.13319
     0.14565
     0.21211
     0.35333
     0.41149
     0.43226
     0.37826
     0.45718
     0.43641
     0.33257
     0.33257
     0.34087
     0.29934
     0.26611
     0.24949
     0.18719
     0.13319
     0.12073
     0.09996
     0.06673
     0.06257
     0.00858
    -0.07035
    -0.00389
     0.05427
     0.00027
     0.00027
     0.12488
     0.21211
     0.19549
     0.15396
     0.20795
     0.33257
     0.44056
     0.55271
     0.59425
     0.61917
     0.62748
     0.71471
     0.85178
     1.05947
     1.04285
     0.86424
     1.00547
     1.09685
     1.08855
     0.69809
     0.58179
     0.71056
     0.88501
     0.90578
     0.82686
     0.68563
     0.45302
     0.22457
    -0.12850
     0.14980
     0.43641
     0.34503
     0.05842
     0.01273
     0.02104
     0.02104
     0.34087
     0.35333
     0.08750
     0.30764
     0.26611
     0.39072
     0.47379
     0.47795
     0.62333
     0.53195
     0.40318
     0.36995
     0.56518
     0.62333
     0.68979
     1.01793
     1.04701
     0.86840
     0.78117
     0.41979
     0.06673
     0.25780
     0.65240
     0.85594
     0.73963
     0.34503
     0.31180
     0.39903
     0.69394
     0.73548
     0.47379
     0.41564
     0.41564
     0.61502
     0.82271
     0.91409
     0.91824
     0.99301
     1.08439
     1.21731
     1.17993
     1.08024
     1.18408
     1.15085
     1.02624
     0.99716
     0.88917
     0.81440
     0.69394
     0.60671
     0.54441
     0.44472
     0.27857
     0.18303
     0.12488
     0.05842
    -0.04958
    -0.28634
    -0.07035
     0.20795
     0.20795
     0.06257
     0.00442
    -0.09942
    -0.02881
     0.02104
     0.05011
     0.11657
     0.12488
     0.10826
     0.08334
     0.09165
     0.07088
    -0.02881
     0.02519
     0.14149
     0.11242
     0.07088
     0.05842
     0.00858
     0.04181
     0.11657
     0.24534
     0.32841
     0.34087
     0.39487
     0.40733
     0.35333
     0.36580
     0.44887
     0.45718
     0.69394
     0.68148
     0.61917
     0.57764
     0.54856
     0.58179
     0.54441
     0.54025
     0.58594
     0.54856
     0.45302
     0.26611
     0.32841
     0.29518
     0.16226
     0.07088
     0.14980
     0.06673
    -0.12850
    -0.17004
    -0.24480
    -0.31126
    -0.35280
    -0.42757
    -0.42757
    -0.47741
    -0.47326
    -0.51480
    -0.52310
    -0.51480
    -0.61864
    -0.78894
    -0.73079
    -0.73910
    -0.88448
    -0.94678
    -0.90525
    -0.95924
    -0.98417
    -1.08801
    -1.16693
    -1.07140
    -1.05893
    -1.20016
    -1.24585
    -1.17939
    -1.12955
    -1.13370
    -0.89694
    -0.57295
    -0.42341
    -0.36111
    -0.23234
    -0.10358
     0.11242
     0.21211
     0.25365
     0.51948
     0.66902
     0.84348
     0.67733
     0.66071
     0.29518
     0.02104
     0.11657
     0.21626
     0.27026
     0.03350
    -0.00804
    -0.18250
    -0.44003
    -0.58125
    -0.77233
    -0.91355
    -0.95924
    -0.84709
    -0.77648
    -0.68510
    -0.92601
    -1.07555
    -1.08386
    -1.05063
    -1.05063
    -1.01324
    -1.05478
    -0.94678
    -1.08801
    -1.25416
    -1.23754
    -1.14616
    -1.01740
    -0.92186
    -0.95509
    -0.88863
    -0.83048
    -0.76402
    -0.75987
    -0.63525
    -0.60618
    -0.72248
    -0.49818
    -0.33618
    -0.50649
    -0.50649
    -0.29049
     0.00442
     0.10826
     0.03350
    -0.19911
    -0.29049
    -0.62695
    -0.85540
    -0.71417
    -0.44003
    -0.39018
    -0.69341
    -1.00494
    -0.97586
    -1.08801
    -1.32893
    -1.31647
    -1.24170
    -1.24170
    -1.22508
    -1.10462
    -1.10047
    -1.00494
    -0.73910
    -0.57295
    -0.54802
    -0.21157
    -0.05788
     0.09580
     0.47795
     1.19239
     1.99821
     2.72096
     2.67527
     3.12387
     3.19033
     2.64619
     2.40943
     2.82896
     3.58909
     3.96708
     4.03769
     3.86324
     3.51848
     2.98680
     2.56727
     2.34713
     2.08544
     1.83622
     1.76145
     1.57453
     1.27131
     1.15916
     1.12593
     0.98470
     0.88086
     0.68563
     0.59425
     0.69809
     0.73548
     0.69394
     0.52364
     0.44472
     0.33672
     0.23288
     0.00442
    -0.17419
    -0.26142
    -0.22403
    -0.31542
    -0.45664
    -0.52726
    -0.65602
    -0.79725
    -0.90940
    -0.90109
    -1.10047
    -1.19185
    -1.13785
    -1.15032
    -1.10047
    -1.18355
    -1.13785
    -0.99247
    -0.86786
    -0.78063
    -0.91771
    -0.95924
    -0.79725
    -0.75987
    -0.83463
    -0.69341
    -0.83463
    -0.88448
    -0.74325
    -0.32372
    -0.44418
    -0.56879
    -0.67679
    -0.71417
    -0.71417
    -0.72664
    -0.70587
    -0.71417
    -0.66018
    -0.51480
    -0.56879
    -0.46080
    -0.50233
    -0.62279
    -0.56049
    -0.51480
    -0.54802
    -0.53972
    -0.56049
    -0.50649
    -0.49818
    -0.39018
    -0.31542
    -0.25311
    -0.17419
    -0.15342
    -0.10358
     0.10826
     0.44887
     0.53195
     0.43641
     0.73963
     0.95147
     0.99716
     0.91824
     0.47795
     0.45302
     0.88917
     1.31700
     1.21731
     0.83101
     0.46133
     0.16642
     0.17472
     0.62748
     0.70640
     0.26611
    -0.01635
    -0.02465
     0.01688
     0.09996
    -0.00389
    -0.02465
     0.02934
    -0.05788
    -0.04127
    -0.06619
    -0.13265
    -0.06619
    -0.25726
    -0.19496
    -0.32788
    -0.44003
    -0.44834
    -0.44418
    -0.51480
    -0.59372
    -0.56879
    -0.62279
    -0.63110
    -0.64356
    -0.67264
    -0.68510
    -0.65602
    -0.65187
    -0.70171
    -0.60618
    -0.45249
    -0.56464
    -0.53141
    -0.48572
    -0.39849
    -0.34034
    -0.25726
    -0.17834
    -0.13265
    -0.11604
    -0.13265
    -0.24480
    -0.15342
    -0.07865
    -0.11188
    -0.19911
    -0.17834
    -0.37357
    -0.51480
    -0.52726
    -0.64771
    -0.69756
    -0.74740
    -0.88863
    -0.93848
    -1.01740
    -1.04647
    -1.20431
    -1.27077
    -1.22093
    -1.10878
    -1.07140
    -0.80971
    -0.82632
    -0.92186
    -0.74325
    -0.66433
    -0.54802
    -0.48572
    -0.41095
    -0.38603
    -0.40264
    -0.34034
    -0.31957
    -0.35280
    -0.29465
    -0.40264
    -0.66018
    -0.43172
    -0.52310
    -1.03401
    -1.46185
    -1.57400
    -1.55738
    -1.14201
    -1.05478
    -1.49508
    -1.41200
    -1.15032
    -0.89694
    -1.09216
    -1.96860
    -2.90734
    -2.93227
    -2.30505
    -0.48987
     2.05637
     3.22356
     2.68773
     1.14670
     0.42395
     0.74379
     1.60361
     2.17267
     2.83727
     3.34402
     3.62232
     4.10000
     3.87570
     3.39802
     3.40633
     3.54340
     3.35233
     2.74588
     2.28897
     2.11452
     2.16852
     2.10621
     2.11867
     2.08959
     2.03144
     1.87775
     1.67007
     1.49976
     1.33777
     1.17577
     0.95978
     0.97639
     0.81855
     0.71471
     0.58594
     0.59841
     0.61087
     0.62748
     0.63163
     0.64825
     0.75209
     0.66902
     0.63579
     0.57348
     0.63579
     0.57348
     0.47379
     0.37826
     0.33257
     0.12488
     0.11657
     0.09165
     0.02519
    -0.02881
    -0.10358
    -0.18665
    -0.20742
    -0.26972
    -0.34449
    -0.31957
    -0.33203
    -0.31957
    -0.36111
    -0.34449
    -0.32372
    -0.49403
    -0.40264
    -0.51480
    -0.55633
    -0.63110
    -0.66848
    -0.74740
    -0.75987
    -0.76817
    -0.70171
    -0.87202
    -1.09216
    -1.06724
    -1.07970
    -1.15447
    -1.05063
    -1.03817
    -1.15032
    -1.19185
    -1.19185
    -1.21262
    -1.20016
    -1.20847
    -1.18770
    -1.13785
    -1.08801
    -1.15032
    -1.15862
    -1.13785
    -1.05063
    -1.07970
    -0.93432
    -0.80556
    -0.79310
    -0.68925
    -0.46910
    -0.28219
    -0.17834
    -0.14511
    -0.12850
    -0.19911
    -0.14096
    -0.12019
    -0.02465
    -0.05373
    -0.13681
    -0.22819
    -0.22403
    -0.14096
    -0.36941
    -0.51895
    -0.61864
    -0.66018
    -0.77233
    -0.75156
    -0.67679
    -0.75987
    -0.73079
    -0.57710
    -0.61033
    -0.54802
    -0.58956
    -0.54387
    -0.55633
    -0.34034
    -0.37357
    -0.48987
    -0.42341
    -0.36111
    -0.23234
     0.06257
     0.49456
     1.21316
     1.83622
     1.89852
     1.14254
     0.88086
     0.95978
     1.21731
     1.49976
     1.94837
     1.89437
     1.76145
     1.57038
     1.28792
     0.91824
     0.57764
     0.22457
    -0.05788
    -0.29049
    -0.46495
    -0.60202
    -0.74740
    -0.79310
    -0.85955
    -0.99247
    -0.92186
    -0.83048
    -0.90525
    -0.91355
    -0.85540
    -0.90109
    -0.92601
    -0.88448
    -0.86786
    -0.84294
    -0.80140
    -0.78894
    -0.82632
    -0.80140
    -0.77648
    -0.80971
    -0.80556
    -0.66848
    -0.70587
    -0.74740
    -0.66433
    -0.68510
    -0.68094
    -0.75156
    -0.72248
    -0.63110
    -0.43587
    -0.41095
    -0.54387
    -0.49818
    -0.40264
    -0.39849
    -0.36111
    -0.12850
    -0.07450
    -0.04542
     0.00858
     0.05427
     0.06257
     0.22457
     0.31595
     0.32011
     0.44472
     0.35749
     0.36164
     0.43641
     0.48210
     0.52779
     0.05011
     0.22042
     1.06778
     0.73548
     1.02209
     1.28377
     1.52053
     1.21731
     1.31285
     1.25054
     0.86009
     0.98470
     0.74794
     0.39487
     0.60256
     1.10516
     1.41254
     1.38761
     1.08855
     0.91824
     1.21731
     0.90993
     0.96393
     0.83517
     0.99716
     1.37100
     1.70745
     1.99821
     2.17682
     2.16021
     2.08544
     2.10621
     2.22667
     2.17682
     2.01067
     1.67007
     1.27962
     1.15916
     0.99301
     0.90993
     0.80194
     0.50702
     0.32841
     0.02934
    -0.20327
    -0.29049
    -0.65187
    -0.88448
    -1.12955
    -1.29985
    -1.31231
    -1.44523
    -1.58230
    -1.66538
    -1.70276
    -1.74015
    -1.83568
    -1.91460
    -1.91876
    -1.92291
    -1.88553
    -1.88553
    -1.89383
    -1.83153
    -1.81491
    -1.88137
    -1.74015
    -1.68199
    -1.69861
    -1.67784
    -1.60723
    -1.57400
    -1.54077
    -1.51169
    -1.45354
    -1.36216
    -1.28324
    -1.22508
    -1.21678
    -1.14616
    -1.10047
    -1.07970
    -0.98001
    -0.80556
    -0.81802
    -0.80556
    -0.71417
    -0.67264
    -0.62695
    -0.61864
    -0.60202
    -0.56049
    -0.60202
    -0.53556
    -0.52726
    -0.45249
    -0.47326
    -0.47326
    -0.52726
    -0.41511
    -0.38188
    -0.50649
    -0.37357
    -0.35280
    -0.24065
    -0.18250
    -0.11188
    -0.02465
    -0.07035
    -0.02465
    -0.12019
    -0.07450
    -0.02881
     0.02104
    -0.14511
    -0.07865
    -0.09111
    -0.21157
    -0.26972
    -0.08696
     0.16642
     0.08334
    -0.08281
    -0.26557
    -0.23234
    -0.13681
    -0.14096
    -0.22819
    -0.15757
    -0.09527
    -0.15342
    -0.13681
    -0.10358
    -0.26142
    -0.33618
    -0.34449
    -0.38188
    -0.36526
    -0.41095
    -0.47326
    -0.45664
    -0.39434
    -0.39849
    -0.41926
    -0.48157
    -0.48157
    -0.46080
    -0.42757
    -0.32372
    -0.31542
    -0.32788
    -0.21573
    -0.19496
    -0.16173
    -0.14511
    -0.03712
    -0.03712
    -0.18250
    -0.07035
     0.02104
     0.04596
     0.05842
    -0.01219
    -0.05373
     0.14565
     0.17888
     0.02104
    -0.09942
    -0.03296
     0.05011
     0.15396
     0.27026
     0.30764
     0.32011
     0.27026
     0.24949
     0.35333
     0.36164
     0.35749
     0.24534
     0.39072
     0.44887
     0.25365
     0.17888
     0.22042
     0.11242
     0.02934
    -0.02050
    -0.12850
    -0.13681
    -0.10358
    -0.07035
    -0.06204
    -0.02465
     0.07503
     0.10411
     0.26611
     0.40733
     0.42395
     0.39903
     0.58594
     0.73548
     0.70225
     0.78948
     0.84763
     0.82686
     0.90993
     1.03455
     1.16747
     1.24223
     1.07608
     0.93486
     0.92655
     1.17577
     0.93901
     0.52779
     0.53610
     0.73132
     0.68148
     0.72717
     0.87671
     1.02209
     1.04701
     1.24639
     1.54961
     1.84037
     2.21421
     2.17682
     2.28897
     2.86219
     3.05741
     3.02003
     3.03249
     3.13634
     3.66801
     4.24954
     3.60155
     2.90788
     2.41774
     2.38451
     2.62958
     2.51743
     1.96914
     1.45407
     0.86424
     0.83101
     0.89332
     0.83932
     0.62333
     0.45302
     0.22042
     0.07919
     0.06257
     0.14149
     0.19549
     0.19134
     0.54856
     0.36580
     0.07088
    -0.04127
     0.05011
     0.17472
     0.30764
     0.19134
     0.09996
     0.06673
     0.00858
    -0.06619
    -0.17419
    -0.29465
    -0.31957
    -0.38603
    -0.41095
    -0.44834
    -0.50649
    -0.52310
    -0.58956
    -0.66018
    -0.55633
    -0.56879
    -0.66018
    -0.66018
    -0.63941
    -0.65602
    -0.66433
    -0.67679
    -0.69756
    -0.66018
    -0.65602
    -0.65187
    -0.66018
    -0.66848
    -0.70587
    -0.72664
    -0.56464
    -0.54387
    -0.53141
    -0.51064
    -0.52310
    -0.48572
    -0.48572
    -0.47741
    -0.37772
    -0.36111
    -0.33618
    -0.08696
    -0.17004
    -0.24480
    -0.32788
    -0.50649
    -0.29049
    -0.19496
    -0.31126
    -0.33618
    -0.33203
    -0.33618
    -0.34865
    -0.50649
    -0.69341
    -0.74325
    -0.74325
    -0.75156
    -0.77648
    -0.67679
    -0.62279
    -0.63941
    -0.85540
    -0.72248
    -0.75156
    -0.60202
    -0.70171
    -0.83048
    -0.72248
    -0.68925
    -0.65187
    -0.58125
    -0.57295
    -0.52726
    -0.56049
    -0.57295
    -0.60618
    -0.63525
    -0.79310
    -0.63941
    -0.62695
    -0.75156
    -0.73910
    -0.72664
    -0.71417
    -0.71002
    -0.78479
    -0.80556
    -0.78479
    -0.77648
    -0.82217
    -0.85125
    -0.90109
    -0.91771
    -1.01324
    -0.94678
    -0.85125
    -0.95509
    -1.05063
    -0.98417
    -0.98001
    -0.95924
    -1.00494
    -1.01324
    -0.97171
    -0.95509
    -0.91355
    -0.95509
    -0.92186
    -0.88863
    -0.89694
    -0.86786
    -0.71833
    -0.74325
    -0.76817
    -0.70587
    -0.75987
    -0.67679
    -0.62279
    -0.63941
    -0.54802
    -0.58956
    -0.48157
    -0.45249
    -0.44003
    -0.41095
    -0.44418
    -0.51064
    -0.31126
    -0.28634
    -0.30295
    -0.23649
    -0.18665
    -0.08281
    -0.12019
    -0.16173
    -0.12019
     0.10826
     0.23288
     0.20795
     0.29103
     0.33257
     0.21626
     0.36580
     0.56933
     0.53610
     0.39487
     0.36164
     0.28272
     0.17057
     0.20380
     0.27441
     0.15396
    -0.09942
    -0.04958
    -0.04958
    -0.17419
    -0.28219
    -0.56879
    -0.57295
    -0.59787
    -0.47741
    -0.44003
    -0.25311
    -0.13681
    -0.07450
    -0.08696
    -0.07865
     0.10826
     0.24118
     0.60671
     1.07608
     1.13424
     1.26300
     1.55376
     1.69499
     1.52469
     1.79468
     2.07298
     2.13529
     2.43851
     2.94942
     3.23602
     3.29002
     3.31079
     3.39802
     3.16957
     3.28172
     3.26925
     3.78432
     4.27446
     4.05431
     3.63478
     3.95877
     4.32015
     4.40322
     3.97954
     3.48110
     3.19449
     2.70435
     2.47174
     2.09375
     1.65345
     1.39592
     1.35023
     1.00132
     0.57764
     0.14980
    -0.56464
    -1.06724
    -1.37877
    -1.60723
    -1.85230
    -1.93953
    -2.08906
    -2.17629
    -2.34659
    -2.37151
    -2.42551
    -2.48366
    -2.50443
    -2.61658
    -2.55428
    -2.55843
    -2.56258
    -2.52105
    -2.29675
    -2.30505
    -2.27182
    -2.13060
    -2.05168
    -1.93953
    -1.93537
    -1.85645
    -1.76922
    -1.67369
    -1.59477
    -1.56154
    -1.51584
    -1.50338
    -1.42031
    -1.47431
    -1.32062
    -1.30816
    -1.35800
    -1.28324
    -1.20431
    -1.18355
    -1.22093
    -1.21262
    -1.17524
    -1.07970
    -0.99247
    -1.07140
    -1.04232
    -1.03401
    -1.01324
    -1.11709
    -1.00494
    -0.85540
    -0.92601
    -0.89278
    -0.82632
    -0.84709
    -0.85955
    -0.79725
    -0.71417
    -0.65187
    -0.46495
    -0.45249
    -0.48987
    -0.46910
    -0.32372
    -0.34449
    -0.30295
    -0.17004
    -0.18665
    -0.23234
    -0.10773
    -0.14511
    -0.22819
    -0.24480
    -0.21988
    -0.25311
    -0.25726
    -0.23234
    -0.31126
    -0.30711
    -0.33203
    -0.36941
    -0.40680
    -0.32372
    -0.34865
    -0.36526
    -0.28219
    -0.34034
    -0.33203
    -0.29049
    -0.32788
    -0.29465
    -0.29465
    -0.24065
    -0.30295
    -0.33203
    -0.26972
    -0.26142
    -0.32788
    -0.23234
    -0.21573
    -0.29465
    -0.27803
    -0.22403
    -0.19496
    -0.22403
    -0.19496
    -0.12850
    -0.06204
    -0.03712
    -0.03712
     0.07088
     0.09165
    -0.05788
    -0.14096
     0.11657
     0.27441
     0.26195
     0.29103
     0.35749
     0.28688
     0.20795
     0.17888
     0.24118
     0.22872
     0.23703
     0.25780
     0.28688
     0.26611
     0.25365
     0.20795
     0.24118
     0.32426
     0.09580
     0.05427
     0.07088
     0.22457
     0.30764
     0.36164
     0.10411
     0.05011
     0.22042
     0.60256
     0.64410
     0.32426
     0.22457
     0.19549
     0.10411
     0.19549
     0.18719
     0.15811
     0.26611
     0.30349
     0.18719
     0.06673
    -0.08281
    -0.09111
     0.25780
     0.45718
     0.27857
     0.46133
     0.72717
     0.78948
     0.80194
     1.14670
     1.30039
     1.45407
     1.52884
     1.45823
     1.78637
     2.15605
     2.29728
     2.26405
     2.15190
     2.23498
     2.22667
     2.24328
     2.22251
     2.38866
     2.30144
     2.33467
     2.34713
     2.21005
     2.00652
     2.09790
     2.08129
     1.95252
     1.75730
     1.45823
     1.38346
     1.34608
     1.48730
     1.91514
     2.55897
     2.60050
     2.08959
     1.70745
     1.75730
     1.43746
     1.43331
     1.55792
     1.62022
     1.88606
     2.56312
     2.61712
     2.05637
     1.25469
     0.76040
     0.57348
     0.84763
     1.28792
     1.38761
     1.13839
     1.14254
     0.74794
     0.65656
     0.68979
     0.67733
     0.71886
     0.72717
     0.70640
     0.78117
     0.74794
     0.58179
     0.49872
     0.39072
     0.24118
     0.03765
    -0.14927
    -0.17004
    -0.14927
    -0.27388
    -0.34034
    -0.48157
    -0.59372
    -0.71002
    -0.84294
    -0.93017
    -0.95924
    -1.00078
    -1.08386
    -1.17524
    -1.24170
    -1.24170
    -1.27493
    -1.21678
    -1.01324
    -1.02986
    -0.94678
    -0.95509
    -0.97586
    -1.01324
    -0.70171
    -0.45249
    -0.02881
     0.00442
    -0.18250
    -0.16173
    -0.23234
    -0.12850
    -0.05373
    -0.00389
     0.17888
     0.06673
    -0.09527
    -0.09942
    -0.15757
    -0.31542
    -0.47741
    -0.58541
    -0.67264
    -0.78063
    -0.73494
    -0.75156
    -0.78894
    -0.87617
    -0.90525
    -0.94263
    -0.78063
    -0.83048
    -0.99247
    -0.95924
    -0.85125
    -0.83879
    -0.75987
    -0.79725
    -0.74740
    -0.62279
    -0.46910
    -0.42341
    -0.37357
    -0.38188
    -0.44418
    -0.38603
    -0.32372
    -0.20327
    -0.16588
    -0.13681
    -0.09527
    -0.12434
    -0.08696
    -0.07865
    -0.35280
    -0.79310
    -0.56879
    -0.42341
    -0.52726
    -0.83048
    -0.92601
    -1.26247
    -1.54077
    -1.33723
    -1.17939
    -1.27077
    -1.43277
    -1.62800
    -1.54492
    -1.35800
    -1.34970
    -1.27077
    -1.09632
    -0.88863
    -0.85540
    -0.95924
    -0.81386
    -0.66018
    -0.66018
    -0.44418
    -0.42341
    -0.45249
    -0.40264
    -0.49818
    -0.53141
    -0.55633
    -0.64356
    -0.68925
    -0.64356
    -0.66433
    -0.68510
    -0.78894
    -0.83463
    -0.81802
    -0.92186
    -0.78063
    -0.77233
    -0.86786
    -0.94678
    -0.91355
    -0.88448
    -0.87617
    -0.95094
    -1.00909
    -0.97586
    -0.90940
    -0.83879
    -0.83879
    -0.86371
    -0.83879
    -0.93848
    -0.80971
    -0.57710
    -0.53972
    -0.59787
    -0.56879
    -0.48572
    -0.42341
    -0.40680
    -0.38188
    -0.29465
    -0.22819
    -0.17004
    -0.16173
    -0.12850
    -0.07035
    -0.06204
    -0.15342
    -0.01635
     0.03765
    -0.00804
     0.06673
     0.06673
     0.07919
     0.09165
     0.11657
     0.23703
     0.27857
     0.24534
     0.31180
     0.24118
     0.16226
     0.13734
     0.17888
     0.39487
     0.42395
     0.44056
     0.54856
     0.68563
     0.61502
     0.52779
     0.46549
     0.29103
     0.36580
     0.85178
     1.52469
     1.30039
     0.59010
     0.71471
     1.20900
     1.98991
     2.43020
     2.55897
     2.35959
     2.33467
     1.99406
     1.75730
     2.06052
     2.33051
     2.54235
     2.49666
     2.17267
     2.14775
     1.93591
     1.74899
     1.59530
     1.24223
     1.11347
     1.19654
     1.17577
     0.90163
     0.90578
     1.08024
     1.09270
     1.03039
     0.87671
     0.70640
     0.90993
     1.01378
     0.87255
     0.78117
     0.68563
     0.39903
     0.33257
     0.16226
     0.05842
    -0.05788
    -0.19080
    -0.31126
    -0.46495
    -0.52310
    -0.63941
    -0.78063
    -0.88863
    -0.89694
    -0.92186
    -0.84709
    -0.83463
    -1.02986
    -1.04232
    -1.00909
    -1.02570
    -1.02570
    -0.95509
    -0.90525
    -0.85955
    -0.85955
    -0.81386
    -0.80556
    -0.92601
    -1.02570
    -1.00078
    -0.91355
    -0.92601
    -0.98417
    -0.89694
    -0.83879
    -0.91355
    -0.93017
    -0.91771
    -0.91355
    -0.91771
    -0.92601
    -0.90940
    -0.86371
    -0.80971
    -0.74740
    -0.76817
    -0.73079
    -0.72248
    -0.70171
    -0.71002
    -0.54387
    -0.66848
    -0.72664
    -0.68925
    -0.68094
    -0.58541
    -0.55633
    -0.56464
    -0.56879
    -0.61448
    -0.58956
    -0.58125
    -0.57710
    -0.43587
    -0.41511
    -0.50649
    -0.32372
    -0.38603
    -0.49403
    -0.47741
    -0.44418
    -0.44003
    -0.45249
    -0.47741
    -0.44003
    -0.57295
    -0.60202
    -0.62279
    -0.56464
    -0.51064
    -0.60618
    -0.73079
    -0.78894
    -0.78894
    -0.87617
    -0.89694
    -0.81386
    -0.73494
    -0.78063
    -0.78894
    -0.79310
    -0.64356
    -0.54387
    -0.38188
    -0.14927
     0.12073
     0.21211
    -0.02050
    -0.02465
     0.23288
     0.29103
     0.47795
     0.51118
     0.41564
     0.41564
     0.40733
     0.33257
     0.34087
     0.36995
     0.19134
    -0.14511
    -0.12019
    -0.22819
    -0.27388
    -0.31126
    -0.07450
     0.00027
    -0.09527
    -0.02881
    -0.02881
     0.05427
     0.03765
     0.09165
     0.09580
     0.14980
     0.24118
     0.39903
     0.54441
     0.56518
     0.62333
     0.66071
     0.61502
     0.62748
     0.41979
     0.48210
     0.64825
     0.63994
     0.63994
     0.58594
     0.60256
     0.62333
     0.60256
     0.56102
     0.46133
     0.44887
     0.39903
     0.30349
     0.39903
     0.59841
     0.61087
     0.71886
     0.69809
     0.57348
     0.60256
     0.81025
     0.88917
     0.86424
     0.84348
     0.95147
     1.06778
     1.21316
     1.46654
     1.43331
     1.29623
     1.46238
     1.43331
     1.36269
     1.39177
     1.54130
     1.40838
     1.34608
     1.19239
     1.01793
     0.94316
     0.86424
     0.68979
     0.66071
     0.60671
     0.54856
     0.61502
     0.63579
     0.50287
     0.20380
     0.33257
     0.42810
     0.46549
     0.53610
     0.75625
     1.20900
     1.13424
     0.51533
     0.34087
     0.32011
     0.40733
     0.68979
     0.68979
     0.68979
     0.56518
     0.10411
    -0.35280
    -0.89278
    -1.11709
    -0.91355
    -0.78479
    -0.75987
    -0.72248
    -0.85955
    -0.46080
    -0.42757
    -0.26142
    -0.18665
    -0.11604
     0.04596
     0.35749
     0.47379
     0.59425
     0.89747
     1.18824
     1.35854
     1.39592
     1.35438
     1.30869
     1.17993
     1.02624
     0.82271
     0.65656
     0.54441
     0.43641
     0.29518
     0.25365
     0.13319
     0.00027
    -0.01635
    -0.05373
    -0.13265
    -0.20327
    -0.17834
    -0.24896
    -0.29880
    -0.26557
    -0.33618
    -0.29880
    -0.28634
    -0.20742
    -0.31957
    -0.31957
    -0.39434
    -0.57295
    -0.43172
    -0.32788
    -0.35280
    -0.36111
    -0.53141
    -0.56049
    -0.54802
    -0.56879
    -0.65187
    -0.78063
    -0.85125
    -0.82632
    -0.98001
    -0.93017
    -1.00494
    -1.22508
    -1.33308
    -1.27493
    -1.38708
    -1.38708
    -1.34970
    -1.46185
    -1.47846
    -1.38708
    -1.27908
    -1.39123
    -1.51584
    -1.49508
    -1.23339
    -1.14201
    -1.21678
    -1.12955
    -1.13370
    -1.11293
    -1.00909
    -0.80140
    -0.83463
    -0.91355
    -0.85955
    -0.80140
    -0.71833
    -0.78479
    -0.74740
    -0.73494
    -0.80971
    -0.93017
    -0.78063
    -0.78479
    -0.80971
    -0.75987
    -0.82632
    -0.83048
    -0.83879
    -0.91355
    -0.94263
    -0.88448
    -0.81386
    -0.80556
    -0.81386
    -0.73910
    -0.75156
    -0.82632
    -0.71417
    -0.56464
    -0.62279
    -0.61448
    -0.51895
    -0.52726
    -0.48987
    -0.43172
    -0.36941
    -0.24896
    -0.26142
    -0.23649
    -0.22819
    -0.14927
    -0.07865
     0.00858
     0.17472
     0.28272
     0.28688
     0.27441
     0.32011
     0.43641
     0.41564
     0.47795
     0.63163
     0.90163
     0.78117
     0.82271
     0.90163
     1.01793
     0.99716
     0.88501
     0.89747
     0.93486
     0.90163
     0.75625
     0.66071
     0.58179
     0.57764
     0.31595
     0.15811
    -0.14096
    -0.38603
    -0.55633
    -0.97586
    -0.86786
     0.61087
     1.89022
     2.24328
     1.48315
     0.94732
     0.84763
     1.35438
     1.98160
     2.55066
     3.11557
     3.39802
     3.58909
     3.74278
     3.74693
     3.52263
     3.27756
     3.32741
     3.44371
     3.36894
     3.51017
     3.54340
     3.21110
     3.02834
     2.74588
     2.75835
     3.05741
     3.19449
     3.13634
     2.72927
     2.61297
     2.56312
     2.26405
     1.90683
     1.57453
     1.17993
     0.98470
     1.03455
     1.04285
     0.93070
     0.83517
     0.77702
     0.53610
     0.28272
     0.04181
     0.08334
     0.02519
     0.02104
     0.11242
     0.18719
     0.32011
     0.27026
     0.24534
     0.42810
     0.28272
     0.13734
     0.29518
     0.34918
     0.24118
     0.24949
     0.26195
     0.17888
     0.01688
    -0.16173
    -0.28219
    -0.41511
    -0.53141
    -0.48157
    -0.73079
    -0.81386
    -0.96755
    -1.40369
    -1.52415
    -1.41200
    -1.32062
    -1.27077
    -1.21678
    -1.29154
    -1.50754
    -1.64046
    -1.37877
    -1.25831
    -1.12955
    -0.97171
    -1.01740
    -1.25416
    -1.25001
    -1.34139
    -1.52831
    -1.79414
    -2.08491
    -1.59061
    -0.74740
    -0.68094
    -1.07970
    -1.25416
    -1.68615
    -1.83984
    -1.76507
    -1.56569
    -1.51169
    -1.59061
    -1.42862
    -1.53246
    -1.63630
    -1.71522
    -1.85230
    -1.91045
    -1.99352
    -2.04337
    -2.06414
    -2.08075
    -2.10152
    -2.05998
    -2.02675
    -1.93122
    -1.88553
    -1.88553
    -1.60723
    -1.36216
    -1.39539
    -1.44938
    -1.35800
    -1.27908
    -1.14201
    -1.07555
    -0.91771
    -0.81802
    -0.72248
    -0.56464
    -0.52726
    -0.48157
    -0.48987
    -0.53972
    -0.44003
    -0.37772
    -0.41095
    -0.34865
    -0.24480
    -0.26972
    -0.24065
    -0.28219
    -0.35280
    -0.37772
    -0.36111
    -0.34865
    -0.40680
    -0.41926
    -0.39018
    -0.41511
    -0.36941
    -0.15342
    -0.27803
    -0.44418
    -0.39018
    -0.34449
    -0.31126
    -0.27803
    -0.27803
    -0.20742
    -0.20327
    -0.18250
    -0.15342
    -0.13265
    -0.10773
    -0.17834
    -0.15342
    -0.02050
    -0.00804
    -0.07865
    -0.03296
    -0.04127
    -0.00804
     0.02519
     0.02104
     0.08334
     0.00858
     0.01273
     0.04596
     0.01688
     0.05842
     0.01688
    -0.03712
     0.12903
     0.19134
     0.10826
     0.19965
     0.42395
     0.51118
     0.54856
     0.52779
     0.54856
     0.64410
     0.73548
     0.77702
     0.82271
     0.89747
     0.88501
     0.80609
     0.79363
     0.83932
     0.66902
     0.60671
     0.60256
     0.50702
     0.51118
     0.44887
     0.40318
     0.52364
     0.47795
     0.37410
     0.19134
     0.19965
     0.21211
     0.06257
    -0.05788
     0.05842
    -0.12850
    -0.37357
    -0.36111
    -0.28634
    -0.19496
    -0.25726
    -0.57710
    -0.90525
    -0.88448
    -0.61864
    -0.09111
    -0.04542
     0.12903
     0.03350
     0.01688
     0.36995
     0.56518
     0.75625
     0.95563
     1.06362
     0.66902
     0.38656
     0.49041
     0.52779
     0.66486
     0.41149
     0.19549
    -0.01635
     0.07503
    -0.15342
    -0.68094
    -0.96340
    -0.90525
    -0.94263
    -0.94263
    -0.77233
    -0.68510
    -0.58125
    -0.24896
    -0.14927
    -0.12850
    -0.02465
     0.19965
     0.22457
     0.51118
     1.10101
     1.14670
     1.13839
     1.55376
     1.66591
     1.61192
     1.46238
     1.59945
     1.63268
     1.71576
     1.80299
     1.69914
     1.74068
     1.78637
     1.49146
     1.05532
     0.86009
     0.78948
     0.95563
     1.59945
     1.52469
     0.98055
     0.66486
     0.69394
     0.75209
     0.78117
     0.81440
     0.77702
     0.81855
     0.67317
     0.60256
     0.43226
     0.37826
     0.32011
     0.16642
     0.04181
    -0.06619
    -0.34865
    -0.49403
    -0.56049
    -0.71833
    -0.83879
    -1.02986
    -1.13785
    -1.17108
    -1.18770
    -1.24170
    -1.32477
    -1.33308
    -1.31647
    -1.28324
    -1.15447
    -1.05478
    -1.19185
    -1.22093
    -1.12124
    -1.00909
    -0.96340
    -0.96340
    -0.91355
    -0.83048
    -0.81386
    -0.78063
    -0.82632
    -0.77648
    -0.79310
    -0.83879
    -0.87617
    -0.72664
    -0.73079
    -0.83048
    -0.78479
    -0.75571
    -0.73079
    -0.75571
    -0.75156
    -0.76402
    -0.75571
    -0.65602
    -0.68925
    -0.62695
    -0.61033
    -0.56879
    -0.63525
    -0.48572
    -0.43587
    -0.53972
    -0.42757
    -0.34865
    -0.36111
    -0.37357
    -0.35280
    -0.31957
    -0.27803
    -0.24480
    -0.25311
    -0.29880
    -0.24896
    -0.26142
    -0.26142
    -0.26972
    -0.14927
    -0.25726
    -0.28219
    -0.22819
    -0.23649
    -0.27388
    -0.27803
    -0.27803
    -0.24480
    -0.24065
    -0.22403
    -0.26557
    -0.28634
    -0.26142
    -0.29465
    -0.26557
    -0.16173
    -0.21157
    -0.30295
    -0.24065
    -0.23649
    -0.18250
    -0.23234
    -0.25311
    -0.24480
    -0.14096
    -0.09527
    -0.04542
    -0.02881
     0.04181
     0.13319
     0.15811
     0.53195
     0.70640
     0.55687
     0.63579
     0.72302
     0.80194
     0.88086
     0.96393
     1.00132
     1.01378
     1.02209
     0.96809
     0.97224
     0.98886
     0.96809
     0.97224
     1.05947
     0.93070
     0.82686
     0.72717
     0.71886
     0.73548
     0.63579
     0.64825
     0.62333
     0.64825
     0.65656
     0.58179
     0.46133
     0.52364
     0.39072
     0.22457
     0.23288
    -0.05373
    -0.01219
     0.63163
     1.36269
     0.72302
     0.41979
     0.55687
     1.00962
     1.49146
     1.68253
     1.81960
     2.18098
     2.18513
     2.05637
     1.85283
     1.69084
     1.61192
     1.28377
     1.13008
     1.08855
     1.11347
     0.87671
     0.48210
     0.25365
    -0.09942
    -0.40264
    -0.56049
    -0.80556
    -0.95924
    -0.95094
    -0.76402
    -0.20742
    -0.12019
    -0.58125
    -0.68510
    -0.60618
    -0.39849
    -0.38188
    -0.39849
    -0.42341
    -0.39018
    -0.26557
    -0.37772
    -0.37357
    -0.43172
    -0.47326
    -0.48157
    -0.65602
    -0.58956
    -0.41095
    -0.50233
    -0.46910
    -0.46910
    -0.36111
    -0.11604
    -0.08281
    -0.10358
    -0.14096
    -0.06619
     0.04181
     0.02519
     0.11657
     0.22872
     0.17472
     0.21211
     0.46549
     0.54856
     0.63994
     0.78532
     0.84763
     0.93486
     1.15085
     1.29623
     1.53299
     1.85283
     2.17267
     2.26821
     2.59635
     3.14049
     3.51848
     3.32325
     3.41879
     3.56417
     3.73447
     4.07508
     4.21215
     4.07093
     3.70540
     3.29002
     3.11141
     2.76250
     2.48420
     2.13529
     1.74484
     1.32531
     0.98055
     0.46133
     0.12488
    -0.28634
    -0.75156
    -1.09216
    -1.31647
    -1.53246
    -1.73184
    -1.85230
    -2.02675
    -2.08906
    -2.07244
    -2.10152
    -2.14306
    -2.15137
    -2.25106
    -2.26352
    -2.18875
    -2.01014
    -2.01014
    -1.96860
    -1.93537
    -1.88968
    -1.79830
    -1.71107
    -1.73599
    -1.67784
    -1.63630
    -1.49508
    -1.50754
    -1.43277
    -1.41615
    -1.42031
    -1.44108
    -1.28739
    -1.28739
    -1.32893
    -1.25831
    -1.26247
    -1.21678
    -1.12955
    -1.15032
    -1.10047
    -1.07555
    -1.07970
    -1.05063
    -1.04647
    -1.00078
    -1.00494
    -1.00494
    -0.85125
    -0.78894
    -0.81802
    -0.81802
    -0.75156
    -0.72248
    -0.65187
    -0.64356
    -0.63110
    -0.46080
    -0.23234
    -0.18250
    -0.09527
    -0.00804
     0.08750
     0.06673
     0.27857
     0.46133
     0.41149
     0.43641
     0.59841
     0.67733
     0.76455
     0.80609
     0.82271
     0.89332
     0.88086
     0.54025
     0.33672
     0.60256
     0.47379
     0.39487
     0.32841
     0.36580
     0.10826
    -0.04958
    -0.06619
    -0.09942
    -0.18665
    -0.27388
    -0.35695
    -0.36111
    -0.45664
    -0.50649
    -0.50649
    -0.37772
    -0.35280
    -0.44418
    -0.44003
    -0.09527
    -0.17419
    -0.27388
    -0.14096
     0.00858
     0.09996
     0.19965
     0.12488
     0.01688
     0.15811
     0.51118
     1.05116
     1.17162
     0.71056
     0.57348
     0.39487
     0.97224
     0.98886
     0.88917
     0.95563
     0.90163
     0.96393
     0.87255
     0.71886
     0.63994
     0.59841
     0.51533
     0.42810
     0.25780
     0.12903
     0.05427
    -0.06204
    -0.19496
    -0.21988
    -0.37357
    -0.49818
    -0.51480
    -0.60202
    -0.60618
    -0.66848
    -0.75571
    -0.74325
    -0.75987
    -0.75987
    -0.78479
    -0.77233
    -0.70171
    -0.75987
    -0.71833
    -0.59372
    -0.58541
    -0.70171
    -0.63110
    -0.62695
    -0.59372
    -0.58956
    -0.54802
    -0.58541
    -0.56049
    -0.65187
    -0.66848
    -0.58956
    -0.46080
    -0.42757
    -0.58125
    -0.40680
    -0.40264
    -0.49818
    -0.58541
    -0.50649
    -0.28634
    -0.59787
    -0.81386
    -0.65602
    -0.68094
    -0.90525
    -0.73079
    -0.75987
    -0.94263
    -1.00909
    -1.29154
    -1.18355
    -1.05893
    -1.07555
    -1.16278
    -1.02986
    -1.00909
    -0.97586
    -0.98832
    -0.88032
    -0.91355
    -1.09632
    -1.02570
    -0.51064
    -0.12019
    -0.05788
    -0.43587
    -0.96755
    -1.05063
    -0.89694
    -0.72664
    -0.55633
    -0.26142
    -0.29880
    -0.13265
     0.03350
     0.23703
     0.41564
     0.53610
     0.75209
     0.98470
     1.27131
     1.55376
     1.60361
     1.88191
     2.06052
     2.08959
     2.21005
     2.34713
     2.45097
     2.51328
     2.30974
     2.05221
     1.86529
     1.81960
     1.82791
     1.74899
     1.84452
     1.80299
     1.56207
     1.64930
     1.43746
     1.33362
     1.33777
     1.22146
     1.19654
     1.25469
     1.03455
     0.96393
     0.88917
     0.87255
     0.72717
     0.61917
     0.51533
     0.41564
     0.24118
     0.26195
     0.28688
     0.10826
     0.02104
    -0.04542
    -0.07035
    -0.13681
    -0.20742
    -0.19911
    -0.13681
    -0.19080
    -0.19911
    -0.29049
    -0.17419
    -0.17834
    -0.11188
     0.01273
     0.24118
     0.19134
     0.04596
     0.09165
     0.10826
     0.18303
     0.23703
     0.22872
     0.27441
     0.24949
     0.17888
     0.12073
     0.08750
     0.04181
    -0.04958
    -0.19080
    -0.18665
    -0.19496
    -0.34865
    -0.36111
    -0.36941
    -0.45664
    -0.49403
    -0.58541
    -0.56049
    -0.54802
    -0.52726
    -0.58125
    -0.60202
    -0.59372
    -0.58125
    -0.66848
    -0.57295
    -0.56049
    -0.63525
    -0.66848
    -0.59787
    -0.56049
    -0.58956
    -0.58541
    -0.61448
    -0.56464
    -0.57295
    -0.58541
    -0.66018
    -0.62695
    -0.61033
    -0.71417
    -0.72248
    -0.69341
    -0.90525
    -1.04647
    -0.92186
    -0.97586
    -1.21678
    -1.00494
    -0.65602
    -0.18665
     0.21626
    -0.10358
    -0.64771
    -0.75571
    -0.25726
     0.16642
     0.30349
     0.44887
     0.49872
     0.46964
     0.54025
     0.48625
     0.44056
     0.36164
     0.22457
     0.09165
     0.03765
     0.05011
    -0.09111
    -0.29465
    -0.40680
    -0.48987
    -0.44418
    -0.31542
    -0.36941
    -0.45664
    -0.48157
    -0.53972
    -0.63525
    -0.59372
    -0.59787
    -0.63525
    -0.52726
    -0.56049
    -0.58541
    -0.57710
    -0.55218
    -0.61033
    -0.73494
    -0.66433
    -0.50649
    -0.44003
    -0.49818
    -0.48572
    -0.38603
    -0.45249
    -0.47326
    -0.44418
    -0.26557
    -0.21573
    -0.21988
    -0.27388
    -0.27803
    -0.31542
    -0.34865
    -0.41511
    -0.31542
    -0.50233
    -0.59372
    -0.53141
    -0.47741
    -0.48157
    -0.52726
    -0.60618
    -0.53141
    -0.50233
    -0.37772
    -0.42757
    -0.46495
    -0.34449
    -0.15757
    -0.10358
     0.09580
     0.00442
     0.02104
     0.12073
     0.23288
     0.31180
     0.19549
     0.08750
     0.23703
     0.27857
     0.28688
     0.44472
     0.57764
     0.51533
     0.54856
     0.53195
     0.50702
     0.57764
     0.66902
     0.66071
     0.65656
     0.79778
     0.79778
     0.74379
     0.71056
     0.78117
     0.88501
     0.94732
     0.75209
     0.72717
     0.78117
     0.90993
     1.17162
     1.49561
     1.62853
     1.73653
     1.75314
     2.11452
     2.29313
     2.50081
     2.75004
     2.89127
     2.77911
     2.90788
     3.03249
     3.20280
     2.98680
     2.65035
     2.39697
     2.33051
     2.11867
     1.81960
     1.57453
     1.31285
     1.06362
     0.82686
     0.57348
     0.31595
     0.13319
     0.00442
    -0.10358
    -0.27388
    -0.37357
    -0.45249
    -0.62279
    -0.55218
    -0.62279
    -0.78063
    -0.71417
    -0.76817
    -0.82217
    -0.83048
    -0.90940
    -0.90525
    -0.85540
    -0.80556
    -0.84709
    -0.78894
    -0.72248
    -0.79725
    -0.80140
    -0.66433
    -0.63941
    -0.66433
    -0.64356
    -0.58541
    -0.55633
    -0.51895
    -0.52726
    -0.61448
    -0.58956
    -0.56879
    -0.58541
    -0.60618
    -0.64771
    -0.72664
    -0.77233
    -0.75156
    -0.59787
    -0.67264
    -0.75987
    -0.74325
    -0.80140
    -0.76402
    -0.81386
    -0.81802
    -0.83463
    -0.85955
    -0.80556
    -0.91771
    -0.93017
    -0.87617
    -0.84294
    -0.82632
    -0.68925
    -0.68094
    -0.77648
    -0.72664
    -0.70171
    -0.68925
    -0.65187
    -0.66018
    -0.60618
    -0.56049
    -0.56464
    -0.58541
    -0.60202
    -0.56879
    -0.59787
    -0.64771
    -0.54387
    -0.49818
    -0.58956
    -0.60618
    -0.49403
    -0.51064
    -0.52310
    -0.50649
    -0.57710
    -0.61033
    -0.50233
    -0.12850
     0.46133
     0.65240
     0.85594
     1.12593
     1.31285
     1.30869
     1.44161
     2.22251
     2.67527
     2.50081
     2.52158
     2.52158
     2.73758
     2.94111
     2.94526
     3.10726
     2.66281
     2.43851
     2.25159
     1.81960
     1.29623
     1.05116
     0.82271
     0.63994
     0.51533
     0.16226
     0.08750
    -0.24480
    -0.52726
    -0.56464
    -0.74740
    -0.78894
    -0.83048
    -0.81802
    -0.80140
    -0.88032
    -0.92186
    -0.67264
    -0.55633
    -0.54387
    -0.56464
    -0.48987
    -0.44834
    -0.44418
    -0.41511
    -0.34034
    -0.39434
    -0.38188
    -0.41926
    -0.42341
    -0.41095
    -0.39849
    -0.57710
    -0.49403
    -0.52726
    -0.63525
    -0.59372
    -0.61033
    -0.68094
    -0.66018
    -0.73910
    -0.68094
    -0.65602
    -0.72248
    -0.74325
    -0.74325
    -0.74325
    -0.74740
    -0.83463
    -0.85540
    -0.70587
    -0.77233
    -0.83048
    -0.79725
    -0.76402
    -0.70171
    -0.61033
    -0.53556
    -0.44834
    -0.42341
    -0.35280
    -0.34865
    -0.29049
    -0.14096
    -0.04958
     0.06673
     0.23703
     0.21626
     0.14149
     0.17057
     0.05011
     0.08750
     0.15811
     0.14149
     0.16642
     0.16226
     0.12903
     0.09165
     0.05011
     0.06257
     0.06673
     0.00858
     0.15811
     0.20380
    -0.07035
    -0.49818
    -0.80140
    -0.97171
    -1.00078
    -0.42757
     0.04181
     0.32426
     0.77286
     0.68979
    -0.02881
     0.06673
     0.18719
     0.50287
     1.19239
     1.89022
     1.68668
     1.44992
     1.71991
     1.84868
     1.81129
     1.73237
     1.46654
     1.30869
     1.07608
     0.87255
     0.56933
     0.40733
     0.26611
     0.07503
    -0.05373
    -0.08696
    -0.20742
    -0.31126
    -0.36111
    -0.40680
    -0.39018
    -0.36941
    -0.36941
    -0.28219
    -0.25311
    -0.16588
    -0.26972
    -0.28634
    -0.21157
    -0.22403
    -0.27388
    -0.13265
    -0.18665
    -0.34034
    -0.38188
    -0.36526
    -0.30711
    -0.27388
    -0.34865
    -0.34449
    -0.27388
    -0.32372
    -0.33203
    -0.39849
    -0.36941
    -0.14927
    -0.17419
     0.00858
     0.20795
     0.21626
     0.35333
     0.53610
     0.63163
     0.44056
     0.15396
    -0.10358
     0.05842
     0.15396
     0.14149
     0.19134
     0.02934
    -0.12019
    -0.44834
    -0.62279
    -0.64356
    -0.73494
    -0.77233
    -0.76817
    -0.82632
    -0.80556
    -0.73494
    -0.67679
    -0.54387
    -0.52310
    -0.43587
    -0.34865
    -0.22403
    -0.03712
     0.01273
    -0.15757
    -0.06204
    -0.05373
    -0.09527
    -0.04958
     0.00442
    -0.01635
    -0.13681
    -0.16588
    -0.12434
    -0.21157
    -0.30711
    -0.38188
    -0.49403
    -0.52310
    -0.51480
    -0.61864
    -0.51064
    -0.51064
    -0.66018
    -0.64771
    -0.60202
    -0.64356
    -0.65187
    -0.74325
    -0.69341
    -0.35280
    -0.11604
    -0.16173
     0.02104
     0.04596
    -0.46495
    -0.52726
    -0.23234
    -0.14096
     0.00858
     0.30349
     0.40318
     0.18719
     0.20380
    -0.20742
    -0.18250
     0.03765
     0.21211
     0.18303
     0.00858
    -0.04958
    -0.08696
    -0.16173
    -0.19496
    -0.04127
    -0.18250
    -0.38603
    -0.36941
    -0.40680
    -0.37357
    -0.38188
    -0.40264
    -0.36941
    -0.27803
    -0.28634
    -0.39434
    -0.41095
    -0.40680
    -0.34449
    -0.46495
    -0.36111
    -0.30295
    -0.40680
    -0.48157
    -0.51480
    -0.54802
    -0.60202
    -0.82217
    -0.78063
    -0.84709
    -0.93848
    -1.13785
    -1.17108
    -1.10878
    -1.20431
    -1.28324
    -1.11709
    -1.10878
    -1.32062
    -1.35800
    -1.23339
    -1.11709
    -1.22924
    -1.34139
    -1.48261
    -1.39954
    -1.37462
    -1.36216
    -1.33308
    -1.43692
    -1.62384
    -1.56154
    -1.41200
    -1.33308
    -1.32893
    -1.48261
    -1.31647
    -1.12124
    -1.00494
    -1.03401
    -0.78479
    -0.67679
    -0.43172
    -0.11604
    -0.22819
    -0.09942
     0.07919
     0.11242
     0.24118
     0.59841
     0.61502
     0.60256
     0.77286
     0.93070
     1.10101
     1.02209
     1.20900
     1.38761
     1.91098
     2.08959
     2.03975
     2.08544
     2.09375
     2.17682
     2.26821
     2.66281
     2.81234
     2.70019
     2.59220
     2.38036
     2.16852
     1.98575
     1.61607
     1.40423
     1.77391
     1.85699
     1.47484
     1.24223
     1.12593
     0.95147
     0.92240
     1.17162
     1.37931
     1.36685
     1.30039
     1.32115
     1.07193
     1.01793
     1.19239
     1.29623
     1.64515
     1.69914
     1.60361
     1.33362
     1.35023
     1.56622
     1.28792
     0.96809
     0.97224
     0.90578
     0.81440
     0.83517
     0.79363
     0.62748
     0.56933
     0.39903
     0.32426
     0.25780
     0.02519
    -0.17419
    -0.32788
    -0.42757
    -0.53556
    -0.65602
    -0.51064
    -0.51064
    -0.68094
    -0.70171
    -0.69756
    -0.73079
    -0.72664
    -0.73910
    -0.72248
    -0.69756
    -0.58125
    -0.59787
    -0.59787
    -0.60618
    -0.59372
    -0.57710
    -0.44834
    -0.40680
    -0.52726
    -0.51895
    -0.40264
    -0.36941
    -0.39849
    -0.50649
    -0.54802
    -0.54802
    -0.51064
    -0.51895
    -0.58541
    -0.63525
    -0.66433
    -0.77648
    -0.76817
    -0.65187
    -0.79310
    -0.85540
    -0.83463
    -0.90525
    -0.88863
    -0.92186
    -0.94263
    -0.91771
    -0.93432
    -0.90109
    -0.94678
    -0.93432
    -0.91771
    -0.94263
    -0.96340
    -0.75987
    -0.78479
    -0.88032
    -0.77648
    -0.70171
    -0.63525
    -0.62279
    -0.63941
    -0.49403
    -0.46495
    -0.50233
    -0.54387
    -0.47326
    -0.39018
    -0.40264
    -0.49818
    -0.34034
    -0.36941
    -0.51064
    -0.47741
    -0.40680
    -0.39434
    -0.36941
    -0.37772
    -0.28219
    -0.29049
    -0.13265
    -0.15757
    -0.09942
    -0.02881
     0.12488
     0.11242
     0.19549
     0.26611
     0.14149
     0.04181
    -0.12434
    -0.56049
    -1.12539
    -0.45664
     1.91514
     3.47279
     2.41774
     1.37100
     0.71471
     1.01378
     1.37931
     1.93175
     2.28482
     2.43851
     2.67942
     2.33467
     2.10206
     1.95668
     1.70330
     1.16747
     0.63163
     0.33672
     0.17057
    -0.01219
    -0.18250
    -0.24065
    -0.47741
    -0.54387
    -0.50649
    -0.23234
    -0.26142
    -0.51895
    -0.26557
    -0.21988
    -0.04958
     0.03765
    -0.14511
    -0.22819
    -0.26557
    -0.27803
    -0.27388
    -0.34449
    -0.24480
    -0.33203
    -0.56049
    -0.58125
    -0.56879
    -0.77648
    -0.84294
    -0.75571
    -0.58541
    -0.89278
    -0.74740
    -0.70587
    -0.65602
    -0.65187
    -0.66433
    -0.72248
    -0.62695
    -0.62279
    -0.67679
    -0.52310
    -0.36111
    -0.37357
    -0.43587
    -0.29465
    -0.18665
    -0.03296
     0.05842
     0.13734
     0.24949
     0.33257
     0.46549
     0.54441
     0.63579
     0.60256
     0.49872
     0.47795
     0.77286
     1.04701
     1.10516
     1.05116
     0.96393
     0.99301
     1.05532
     1.23393
     1.41254
     1.39177
     1.30454
     1.06778
     0.92655
     0.82686
     0.45718
     0.32011
     0.89747
     1.41669
     1.60776
     1.31700
     0.61087
     0.24534
     0.19965
     0.27441
     0.49872
     0.73548
     0.90578
     0.84763
     0.78948
     0.80609
     0.79778
     0.69394
     0.79363
     0.76455
     0.61917
     0.36164
     0.21211
     0.21626
     0.27441
     0.28272
     0.22872
     0.14565
     0.07919
     0.01688
    -0.08696
    -0.17004
    -0.13265
    -0.22403
    -0.12434
     0.01688
     0.00442
    -0.06204
    -0.02465
     0.04596
     0.05011
     0.07503
     0.09996
     0.15811
     0.19549
     0.23288
     0.24534
     0.20380
     0.14980
     0.10826
     0.03765
     0.13319
     0.03350
    -0.06204
    -0.02050
    -0.10358
    -0.14096
    -0.23234
    -0.27388
    -0.31957
    -0.37772
    -0.36111
    -0.40264
    -0.43587
    -0.38603
    -0.34449
    -0.42757
    -0.35695
    -0.34449
    -0.45249
    -0.42341
    -0.46495
    -0.49403
    -0.42341
    -0.58956
    -0.76817
    -0.62279
    -0.59787
    -0.76817
    -0.85125
    -0.68925
    -0.64356
    -0.77233
    -0.81386
    -0.75156
    -0.85955
    -0.93848
    -0.85125
    -0.72248
    -0.70171
    -0.58125
    -0.61864
    -0.59787
    -0.63525
    -0.61033
    -0.65602
    -0.66018
    -0.61864
    -0.61033
    -0.61864
    -0.31126
    -0.21157
    -0.25311
    -0.21157
    -0.01635
     0.10826
     0.25780
     0.35333
     0.30349
     0.33672
     0.39903
     0.46549
     0.66902
     0.73548
     0.56518
     0.65656
     0.77702
     0.55271
     0.34087
     0.23288
     0.08334
     0.00027
    -0.00389
     0.00858
    -0.00389
    -0.07035
    -0.14927
    -0.35695
    -0.44834
    -0.40680
    -0.18250
     0.05842
     0.17888
     0.19549
     0.22872
     0.12488
     0.17472
     0.18719
     0.17472
    -0.06204
    -0.19080
    -0.05788
    -0.55633
    -0.48572
     0.08750
     0.21626
     0.26195
     0.28272
    -0.12850
    -0.32372
    -0.25311
    -0.31542
    -0.10773
     0.11242
     0.42810
     0.46133
     0.43641
     0.50702
     0.61087
     0.51948
     0.36995
     0.27857
     0.34503
     0.21626
    -0.08281
    -0.23649
    -0.51895
    -0.55633
    -0.51895
    -0.50233
    -0.64356
    -0.77233
    -0.85540
    -1.02155
    -1.06724
    -1.16278
    -1.28739
    -1.11293
    -1.04647
    -1.04232
    -1.11293
    -1.03401
    -1.06724
    -1.09216
    -0.96755
    -0.83463
    -0.81802
    -0.81386
    -0.84294
    -0.82217
    -0.73910
    -0.73079
    -0.75571
    -0.77233
    -0.68094
    -0.71002
    -0.81802
    -0.70587
    -0.66433
    -0.69341
    -0.68925
    -0.61448
    -0.53141
    -0.47326
    -0.40680
    -0.45664
    -0.33618
    -0.30295
    -0.28219
    -0.29049
    -0.23234
    -0.22819
    -0.28634
    -0.23649
    -0.05373
    -0.14096
    -0.17004
    -0.07865
    -0.10358
     0.04181
     0.15396
     0.24118
     0.36164
     0.48210
     0.72302
     0.82271
     1.06362
     1.34608
     1.43331
     1.44992
     1.61192
     1.86945
     1.98160
     2.49251
     2.89542
     3.11557
     2.43851
     1.96498
     2.03144
     2.45097
     2.63789
     3.06572
     3.02003
     2.68773
     2.59635
     2.31390
     2.26405
     1.64099
     1.30039
     1.19239
     1.11762
     0.91409
     0.75209
     0.57348
     0.28688
    -0.10358
    -0.41511
    -0.71833
    -1.07140
    -1.05063
    -1.00494
    -0.94678
    -0.92186
    -0.94263
    -1.05478
    -1.10878
    -0.96755
    -0.83463
    -0.68094
    -0.53556
    -0.43172
    -0.33618
    -0.29049
    -0.24480
    -0.29049
    -0.16588
    -0.05373
    -0.04542
    -0.02881
     0.17888
     0.21626
     0.19549
     0.33672
     0.41564
     0.43641
     0.15811
    -0.09527
     0.21211
     0.31595
     0.44887
     0.16642
    -0.24065
    -0.66018
    -1.04647
    -1.16693
    -0.95509
    -0.53141
    -0.58125
    -0.72248
    -0.84294
    -0.99663
    -1.14201
    -1.21678
    -1.15447
    -0.91355
    -0.78479
    -0.73079
    -0.65187
    -0.50233
    -0.45249
    -0.61448
    -0.57710
    -0.66018
    -0.85125
    -0.79725
    -0.72664
    -0.77233
    -0.80140
    -0.89278
    -0.91771
    -0.93017
    -0.91355
    -0.90109
    -1.01324
    -0.91355
    -0.81802
    -0.70171
    -0.61448
    -0.51480
    -0.75156
    -0.81802
    -0.73910
    -0.70171
    -0.64356
    -0.66018
    -0.58125
    -0.45664
    -0.30295
    -0.18250
    -0.24480
    -0.25311
    -0.26142
    -0.09527
     0.07919
     0.31180
     0.35333
     0.27857
     0.36995
     0.53610
     0.67733
     0.44472
     0.17888
     0.32011
     0.61087
     0.82686
     0.63579
     0.40733
     0.25365
     0.18303
     0.02934
     0.15811
     0.42395
     0.70640
     0.61087
     0.29103
     0.29934
     0.65656
     0.77702
     0.50287
     0.52364
     0.52779
     0.67317
     0.50287
     0.42395
     0.35333
     0.21211
     0.17888
     0.25365
    -0.01635
    -0.24480
    -0.39434
    -0.44418
    -0.55218
    -0.66018
    -0.75987
    -0.75156
    -0.72664
    -0.73494
    -0.81802
    -0.75987
    -0.87617
    -0.89694
    -0.88032
    -0.69341
    -0.74325
    -0.80556
    -0.69341
    -0.65602
    -0.63941
    -0.63525
    -0.63941
    -0.63941
    -0.59787
    -0.50233
    -0.55218
    -0.54802
    -0.55633
    -0.54802
    -0.61448
    -0.39849
    -0.43172
    -0.42757
    -0.43172
    -0.39849
    -0.41095
    -0.44834
    -0.43172
    -0.36941
    -0.34865
    -0.29465
    -0.31542
    -0.36111
    -0.33618
    -0.32788
    -0.37357
    -0.33618
    -0.27388
    -0.36111
    -0.34449
    -0.27388
    -0.24480
    -0.23649
    -0.26142
    -0.18665
    -0.07450
     0.01688
     0.09580
     0.21211
     0.23288
     0.34087
     0.36580
     0.51948
     0.67317
     0.73963
     0.78948
     0.88917
     0.99301
     1.07608
     1.15501
     1.17162
     1.22562
     1.35854
     1.54546
     1.53299
     1.56207
     1.53299
     1.43746
     1.22562
     1.27962
     1.24639
     1.16331
     1.09270
     1.17577
     1.17577
     1.02624
     0.88086
     0.63994
     0.31595
     0.39072
     0.46133
     0.43226
     0.43226
     0.27857
     0.08334
     0.19134
     0.07919
     0.02519
     0.31180
     0.39487
     0.21626
    -0.24480
    -0.29465
    -0.46080
    -0.71417
    -0.66018
    -0.44834
    -0.48987
    -0.61448
    -0.74740
    -0.94263
    -1.00909
    -0.97586
    -1.12539
    -1.14616
    -1.13370
    -1.08386
    -1.06309
    -0.99247
    -1.00078
    -0.90525
    -0.85540
    -0.75987
    -0.67264
    -0.58956
    -0.51895
    -0.57295
    -0.59787
    -0.41926
    -0.40264
    -0.39434
    -0.40680
    -0.23234
     0.82271
     0.86424
     0.54856
     0.40733
     0.31180
     0.54856
     0.83101
     0.82271
     0.93901
     0.91824
     0.88917
     0.70640
     0.59010
     0.42810
     0.41564
     0.46964
     0.28688
     0.15396
    -0.00389
    -0.24065
    -0.30295
    -0.35280
    -0.35280
    -0.41511
    -0.44418
    -0.47741
    -0.55218
    -0.39018
    -0.42341
    -0.46495
    -0.51064
    -0.51064
    -0.52726
    -0.55633
    -0.56049
    -0.61448
    -0.54387
    -0.51480
    -0.53972
    -0.62279
    -0.57295
    -0.61448
    -0.67264
    -0.62279
    -0.29880
     0.01688
    -0.02465
    -0.04958
    -0.17834
    -0.29880
    -0.30295
    -0.14511
     0.02519
     0.15811
     0.18303
     0.09165
     0.10826
     0.08750
     0.04596
    -0.01635
     0.19549
     0.23288
     0.04596
     0.04596
    -0.04958
    -0.00804
     0.05842
     0.15811
     0.22457
     0.26611
     0.19549
     0.19134
     0.22457
     0.17888
     0.02519
    -0.05788
    -0.22403
    -0.61864
    -0.94263
    -1.10878
    -1.27493
    -1.44938
    -0.57710
     0.30349
     0.35333
    -0.08696
    -0.27388
    -0.47326
    -0.18250
     0.37826
     0.85178
     1.06362
     1.44161
     1.83622
     2.06467
     1.96914
     2.10206
     2.27236
     2.09790
     1.96498
     1.92345
     1.94421
     1.79053
     1.61607
     1.52469
     1.64930
     1.68253
     1.61192
     1.37931
     1.57453
     1.62853
     1.53299
     1.54961
     1.49976
     1.41669
     1.47484
     1.57453
     1.59115
     1.62022
     1.57038
     1.36269
     1.18408
     1.06362
     1.03039
     0.92240
     0.91409
     0.78948
     0.70225
     0.80194
     0.77286
     0.60256
     0.68148
     0.90578
     1.03455
     0.78117
     0.59425
     0.39903
     0.36995
     0.37826
     0.42810
     0.61502
     0.64410
     0.16226
    -0.26972
    -0.43587
    -0.39018
    -0.48572
    -0.70171
    -0.98417
    -1.16693
    -1.40785
    -1.64046
    -2.09321
    -2.48782
    -2.79935
    -2.93642
    -2.47120
    -1.60723
    -1.30816
    -1.92291
    -2.07244
    -1.94368
    -2.09321
    -2.02260
    -1.73599
    -1.34139
    -0.94263
    -0.60202
    -0.39018
    -0.31957
    -0.16173
    -0.07035
     0.01688
     0.07503
     0.25780
     0.08334
    -0.06619
    -0.24896
    -0.22819
    -0.07865
    -0.18250
    -0.41511
    -0.60618
    -0.82632
    -0.75156
    -0.79725
    -1.03817
    -1.21262
    -1.39954
    -1.56154
    -1.54492
    -1.54077
    -1.69445
    -1.70692
    -1.62384
    -1.51584
    -1.37877
    -1.38708
    -1.25831
    -1.15447
    -1.13785
    -1.05063
    -0.98001
    -0.81802
    -0.70587
    -0.73079
    -0.61033
    -0.44834
    -0.48987
    -0.49403
    -0.39849
    -0.38188
    -0.45664
    -0.44834
    -0.40680
    -0.33618
    -0.35695
    -0.34449
    -0.38603
    -0.31542
    -0.37357
    -0.42341
    -0.41511
    -0.24896
    -0.26972
    -0.26557
    -0.21573
    -0.18665
    -0.14096
    -0.15757
    -0.16173
    -0.06204
     0.03765
     0.02934
    -0.04958
     0.00858
     0.02934
     0.01688
     0.01273
     0.22042
     0.11242
     0.00442
     0.06673
     0.14980
     0.14565
     0.08334
     0.10826
     0.05427
     0.09580
     0.12488
     0.10826
     0.11657
     0.14980
     0.25780
     0.34503
     0.58179
     0.59425
     0.51948
     0.43226
     0.40318
     0.54856
     0.43226
     0.28272
     0.29518
     0.26611
     0.33672
     0.44056
     0.39903
     0.34918
     0.24949
     0.17472
     0.05011
    -0.02881
    -0.22403
    -0.29049
    -0.11188
     0.12073
     0.22457
     0.25780
     0.11657
     0.03350
     0.07919
     0.08334
     0.03350
    -0.02050
     0.07503
     0.07503
     0.04181
     0.11242
     0.01688
    -0.15757
    -0.20327
    -0.27388
    -0.31126
    -0.36941
    -0.14927
     0.27441
     0.43641
     0.52364
     0.52364
     0.23703
     0.19965
     0.29103
     0.33257
     0.68979
     0.85178
     0.67733
     0.58594
     0.68563
     0.66902
     0.56933
     0.38656
     0.33672
     0.37410
     0.26611
     0.30349
     0.72717
     0.57764
     0.03350
    -0.06204
     0.22457
     0.13319
    -0.03712
    -0.04542
     0.02104
    -0.01219
    -0.10358
    -0.10358
    -0.36941
    -0.29465
    -0.14096
    -0.10773
    -0.30295
    -0.31542
    -0.20327
    -0.11188
     0.18303
     0.53195
     0.58179
     0.54856
     0.66486
     0.73132
     0.80194
     0.77702
     0.65240
     0.66071
     0.67317
     0.60256
     0.46549
     0.24534
     0.05427
    -0.07865
    -0.01635
     0.40733
    -0.15342
    -0.60618
    -0.28634
    -0.07450
    -0.13681
     0.22042
     0.45718
     0.37410
     0.20380
     0.29518
     0.12903
     0.33672
     0.48210
     0.68979
     0.49041
     0.54025
     0.54441
     0.53610
     1.04701
     0.61502
    -0.31957
    -0.32372
    -0.17419
    -0.06619
    -0.04542
    -0.02881
    -0.03296
    -0.12434
    -0.32788
    -0.39018
    -0.42757
    -0.37772
    -0.26557
    -0.29880
    -0.29049
    -0.13265
    -0.02050
     0.07088
    -0.01635
    -0.03712
    -0.00389
     0.02934
     0.11242
     0.12073
     0.14149
     0.16642
     0.09580
     0.04181
     0.14565
     0.04181
    -0.10358
    -0.09942
    -0.08696
    -0.10773
    -0.16173
    -0.20742
    -0.19080
    -0.19080
    -0.14511
    -0.15757
    -0.12850
    -0.03296
    -0.15757
    -0.26557
    -0.09942
    -0.07450
    -0.04127
    -0.09527
    -0.06619
     0.05842
     0.17472
     0.19134
     0.01273
    -0.04542
    -0.01635
     0.22872
     0.09580
     0.06673
     0.09580
    -0.16173
     0.09580
     0.24949
     0.08750
    -0.19496
    -0.17419
    -0.18665
    -0.17419
    -0.08281
    -0.08281
     0.04181
     0.16226
     0.22042
     0.19549
     0.20795
     0.34918
     0.45718
     0.52364
     0.81855
     0.72717
     0.58179
     0.59841
     0.74379
     0.75625
     0.75625
     0.78948
     0.64410
     0.50287
     0.38241
     0.22872
     0.10411
     0.00858
    -0.06204
    -0.22819
    -0.09527
    -0.20742
    -0.41095
    -0.42341
    -0.49403
    -0.49818
    -0.51480
    -0.56879
    -0.58541
    -0.62695
    -0.62695
    -0.63110
    -0.59372
    -0.46080
    -0.45664
    -0.68094
    -0.62695
    -0.59372
    -0.69756
    -0.68925
    -0.60202
    -0.54387
    -0.51895
    -0.51480
    -0.54802
    -0.45664
    -0.37772
    -0.37357
    -0.21157
    -0.13681
    -0.32372
    -0.33203
    -0.33203
    -0.27803
    -0.30711
    -0.58541
    -0.52310
    -0.22403
    -0.29880
    -0.48987
    -0.59372
    -0.31957
    -0.39849
    -0.53141
    -0.64771
    -0.74325
    -0.79310
    -0.68510
    -0.46080
    -0.02881
    -0.02881
    -0.29880
    -0.64356
    -0.88863
    -0.75571
    -0.83463
    -0.39849
    -0.08696
    -0.12019
    -0.28634
    -0.36526
    -0.17834
    -0.30295
    -0.35280
    -0.36111
     0.01688
     0.10826
     0.09580
     0.17472
     0.13734
     0.15396
     0.10411
     0.06673
     0.00027
    -0.06204
    -0.19911
    -0.33203
    -0.49818
    -0.67264
    -0.81802
    -1.06724
    -1.04232
    -0.85955
    -0.50649
    -0.59787
    -0.98832
    -1.25831
    -1.29154
    -1.15862
    -1.03401
    -0.86371
    -0.73910
    -0.64771
    -0.54387
    -0.59787
    -0.47741
    -0.46080
    -0.40680
    -0.22403
    -0.25726
    -0.24480
    -0.14927
    -0.05788
     0.08750
     0.24118
     0.38656
     0.62333
     0.89332
     1.32946
     1.74484
     1.88191
     1.89437
     1.83206
     1.92345
     2.22251
     2.18513
     2.01483
     2.09790
     2.12698
     2.03560
     1.85699
     1.40838
     1.00962
     0.59425
     0.70225
     0.31595
    -0.09527
    -0.39434
    -0.67679
    -0.85125
    -0.87617
    -0.91355
    -1.04232
    -1.06724
    -1.08801
    -1.11709
    -1.16278
    -1.18770
    -1.15447
    -1.11709
    -1.15032
    -1.07970
    -1.08386
    -1.06309
    -1.07970
    -1.15862
    -1.06309
    -0.92186
    -1.00078
    -1.08386
    -1.13370
    -1.15032
    -1.14201
    -1.07970
    -0.75571
    -0.01635
     0.30764
     0.33672
     0.02104
     0.04596
     0.05427
     0.49872
     1.47069
     1.59945
     1.41254
     1.52884
     1.78637
     1.64515
     1.56622
     1.54546
     1.49146
     1.52884
     1.39592
     1.34608
     1.14670
     1.09270
     0.98055
     0.80194
     0.57348
     0.48210
     0.34503
     0.16642
     0.20795
     0.26195
     0.43226
     0.56102
     0.52779
     0.35333
     0.26195
     0.43226
     0.48210
     0.47795
     0.64825
     0.87671
     0.66902
     0.73963
     0.95978
     0.95147
     1.03039
     0.98886
     0.89747
     0.78532
     0.89747
     1.05947
     1.00547
     0.90578
     0.69394
     0.51533
     0.56933
     0.61917
     0.49456
     0.41979
     0.41564
     0.34087
     0.30349
     0.35333
     0.31595
     0.27441
     0.20380
     0.12073
     0.12073
     0.13319
     0.10826
     0.07088
     0.07088
     0.04596
    -0.04542
    -0.16588
     0.02104
    -0.11604
    -0.20327
    -0.29465
    -0.33618
    -0.35695
    -0.36941
    -0.47326
    -0.48987
    -0.48157
    -0.47326
    -0.49818
    -0.52726
    -0.58541
    -0.60618
    -0.75571
    -0.68094
    -0.70171
    -0.74325
    -0.74740
    -0.61864
    -0.48572
    -0.70587
    -0.98001
    -1.14201
    -1.15032
    -1.02570
    -1.02155
    -0.95094
    -0.89278
    -0.86786
    -0.95094
    -0.94678
    -0.89694
    -0.88032
    -0.87202
    -0.79310
    -0.71417
    -0.63110
    -0.58125
    -0.53972
    -0.44834
    -0.44834
    -0.36941
    -0.32788
    -0.25311
    -0.24065
    -0.30711
    -0.36111
    -0.22819
    -0.24896
    -0.23234
    -0.11188
    -0.13265
    -0.13265
    -0.13681
    -0.17419
    -0.12850
    -0.16588
    -0.22403
    -0.31126
    -0.34865
    -0.32372
    -0.33203
    -0.47741
    -0.36526
    -0.46080
    -0.61033
    -0.52310
    -0.50649
    -0.52726
    -0.49403
    -0.44834
    -0.26972
    -0.06204
     0.00442
    -0.10773
     0.08334
     0.43226
     0.30349
     0.30349
     0.53610
     0.56933
     0.90163
     1.28792
     1.12178
     0.95147
     1.18824
     1.44161
     0.90578
     0.79778
     0.95563
     1.16747
     1.18408
     1.15501
     1.05116
     0.81440
     0.68979
     0.66902
     0.73548
     0.55687
     0.27026
     0.29103
     0.26611
     0.32011
     0.19134
     0.00858
     0.07919
     0.06673
    -0.01635
    -0.04958
    -0.17419
    -0.12434
    -0.24480
    -0.08696
    -0.23649
    -0.28634
    -0.15757
    -0.22819
    -0.24896
    -0.17004
    -0.21988
    -0.26142
    -0.22403
    -0.09111
    -0.00804
    -0.01635
     0.05842
     0.10411
    -0.02050
     0.12488
     0.20795
     0.09996
     0.12903
     0.15396
     0.18303
     0.14980
     0.47379
     0.37410
     0.18719
     0.24949
     0.21626
     0.17057
     0.13734
     0.23703
     0.19134
     0.38656
     0.48210
     0.32011
     0.23703
     0.19965
    -0.03712
    -0.37357
    -0.63110
    -0.77233
    -0.39018
     0.24118
    -0.07035
    -0.64356
    -0.74740
    -0.83463
    -0.90940
    -1.04647
    -0.99247
    -0.71833
    -0.63941
    -0.68094
    -0.50233
    -0.34034
    -0.27388
    -0.28219
    -0.56879
    -0.60618
    -0.63525
    -0.75987
    -0.93848
    -0.90525
    -0.87202
    -0.93848
    -0.90940
    -1.18770
    -1.39954
    -1.42862
    -1.55738
    -1.54077
    -1.38708
    -1.47431
    -1.32893
    -0.75571
    -0.14096
    -0.09942
    -0.11188
    -0.12019
     0.17472
     0.26195
     0.80609
     1.25885
     1.15916
     1.13008
     1.23393
     1.46654
     1.40008
     1.31700
     1.20485
     1.12178
     1.10931
     0.95147
     0.92240
     0.88501
     0.65240
     0.67733
     0.34503
     0.25780
    -0.00389
    -0.18665
    -0.12019
    -0.09111
    -0.14927
    -0.29049
    -0.44003
    -0.39434
    -0.48157
    -0.56049
    -0.70171
    -0.63110
    -0.65187
    -0.61448
    -0.63941
    -0.46495
    -0.47326
    -0.53141
    -0.37772
    -0.36111
    -0.39849
    -0.42757
    -0.46080
    -0.48572
    -0.43587
    -0.42757
    -0.51064
    -0.45664
    -0.50233
    -0.57295
    -0.63525
    -0.48572
    -0.46080
    -0.50233
    -0.50233
    -0.45249
    -0.39434
    -0.41095
    -0.39849
    -0.46080
    -0.35695
    -0.33618
    -0.27388
    -0.27388
    -0.26142
    -0.21157
    -0.31126
    -0.17419
    -0.09527
    -0.15342
    -0.14927
    -0.09942
    -0.04127
     0.03765
     0.05011
     0.12903
    -0.02465
     0.04596
     0.25365
     0.18719
     0.40318
     0.46964
     0.38241
     0.26611
     0.11657
     0.13319
     0.20380
     0.38656
     0.40733
     0.34503
     0.21626
     0.12903
     0.22042
     0.25780
     0.24949
     0.29934
     0.55271
     0.74794
     0.81855
     0.63579
     0.76871
     0.75625
     0.84348
     1.08855
     1.37931
     1.48315
     1.45407
     1.41254
     1.29208
     1.48315
     1.50392
     1.25469
     1.07608
     0.99716
     0.72717
     0.51118
     0.54856
     0.43641
     0.26611
     0.07919
    -0.12850
    -0.26557
    -0.40264
    -0.51064
    -0.63941
    -0.73079
    -0.82217
    -0.93017
    -1.00909
    -0.98417
    -0.99247
    -1.05478
    -1.02570
    -0.95094
    -1.01324
    -1.00909
    -0.95509
    -1.00909
    -0.97171
    -1.02155
    -1.02570
    -0.92186
    -0.95509
    -0.90525
    -0.81386
    -0.75987
    -0.72248
    -0.73079
    -0.77233
    -0.57295
    -0.59372
    -0.55633
    -0.47326
    -0.54387
    -0.53556
    -0.46910
    -0.37772
    -0.31542
    -0.00389
     1.46654
     1.97329
     1.87775
     1.50807
     1.39177
     1.44992
     2.08129
     2.50081
     2.89127
     3.19449
     3.49771
     3.07818
     2.44266
     1.99821
     2.11867
     2.55481
     2.18098
     0.77286
     0.30764
     0.41149
     0.31595
     0.18719
     0.02104
    -0.29880
    -0.67679
    -0.99247
    -1.00909
    -1.08386
    -1.10462
    -1.19601
    -1.25416
    -1.18770
    -1.14201
    -1.16278
    -1.05478
    -1.02155
    -1.10047
    -1.07970
    -0.97586
    -0.85125
    -1.03401
    -0.84294
    -0.89278
    -0.84294
    -0.75987
    -0.81386
    -0.83879
    -0.75156
    -0.65602
    -0.63941
    -0.68094
    -0.76402
    -0.82632
    -0.84294
    -0.87202
    -0.76402
    -0.79310
    -0.90109
    -0.88032
    -0.88863
    -0.82217
    -0.72664
    -0.73079
    -0.66018
    -0.60202
    -0.59787
    -0.60202
    -0.44003
    -0.48987
    -0.44834
    -0.40264
    -0.30295
    -0.27388
    -0.27388
    -0.19911
    -0.14511
    -0.14927
    -0.10773
    -0.12019
    -0.08281
    -0.06619
    -0.09111
    -0.06619
    -0.02050
     0.12488
     0.24949
     0.37410
     0.51948
     0.52364
     0.54441
     0.58179
     0.51948
     0.44472
     0.66486
     0.85594
     0.95978
     1.01793
     0.98055
     0.85178
     0.90163
     0.88501
     0.80609
     0.59425
     0.52779
     0.70225
     0.72717
     0.59841
     0.59841
     0.59010
     0.56933
     0.37826
     0.37410
     0.30764
     0.25780
     0.25780
     0.16642
     0.12488
     0.10411
     0.02104
     0.00858
     0.30349
     0.29934
    -0.07035
    -0.07450
    -0.04127
    -0.08696
    -0.12019
    -0.09527
     0.01273
     0.05011
     0.08750
     0.05011
     0.00027
    -0.01635
    -0.02050
    -0.10773
    -0.03712
     0.01273
    -0.09111
    -0.12019
    -0.08696
    -0.14511
    -0.21988
    -0.19911
    -0.16588
    -0.06619
    -0.02050
     0.00027
     0.01688
     0.12073
     0.14980
     0.09996
     0.20380
     0.34087
     0.34503
     0.43641
     0.55271
     0.56933
     0.68563
     0.65656
     0.67317
     0.71886
     0.74379
     0.73132
     0.79778
     0.87255
     0.97639
     1.00547
     1.14670
     1.34608
     1.01793
     0.99301
     1.05532
     1.09685
     1.13424
     1.19654
     1.06362
     0.98886
     0.93901
     0.83932
     0.73963
     0.58594
     0.49041
     0.45302
     0.27441
     0.24949
     0.18303
     0.07919
     0.11242
     0.12488
     0.09996
     0.05842
     0.05427
     0.07919
     0.21626
     0.21626
     0.16642
     0.19965
     0.24534
     0.13319
     0.05011
     0.17472
     0.21626
     0.09165
     0.12073
     0.11657
     0.00442
    -0.01219
    -0.11188
    -0.12019
    -0.11188
    -0.14927
    -0.21573
    -0.35695
    -0.41095
    -0.40680
    -0.43172
    -0.51895
    -0.48157
    -0.55218
    -0.58541
    -0.37357
    -0.22819
    -0.33618
    -0.58541
    -0.56464
    -0.47326
    -0.42341
    -0.31542
     0.13319
     0.35333
    -0.02050
    -0.64771
    -0.52310
     0.07919
     0.03765
     0.07088
     0.14980
     0.17888
     0.20795
     0.06257
     0.04181
     0.30764
     0.52364
     0.63163
     0.63994
     0.61917
     0.52779
     0.28688
     0.16642
     0.24118
     0.09580
     0.21626
     0.04181
    -0.46495
    -1.09216
    -1.21678
    -1.64046
    -1.30400
    -0.94263
    -1.23754
    -1.62384
    -1.91460
    -2.13475
    -2.15552
    -1.97691
    -1.61969
    -1.25416
    -1.26247
    -1.21678
    -1.03401
    -1.02986
    -0.94263
    -0.83879
    -0.54387
    -0.41511
    -0.38188
    -0.21157
    -0.19911
    -0.16588
    -0.20742
    -0.22403
    -0.23649
    -0.02050
     0.05011
     0.00027
     0.02934
    -0.23234
    -0.15342
    -0.14511
    -0.19496
    -0.12850
    -0.03296
     0.02104
    -0.07865
    -0.17834
    -0.17419
    -0.09111
    -0.14511
     0.02934
    -0.00804
    -0.06619
    -0.09111
    -0.07450
    -0.03712
    -0.07450
    -0.13265
    -0.21157
    -0.20742
    -0.18250
    -0.20742
    -0.30711
    -0.28219
    -0.30711
    -0.36941
    -0.22403
    -0.22819
    -0.25311
    -0.20327
    -0.07450
    -0.04542
     0.04596
     0.22872
     0.41149
     0.42810
     0.63579
     0.80194
     0.82686
     0.78532
     0.76040
     0.83517
     0.86840
     1.02624
     1.01793
     0.98470
     0.88086
     0.77702
     0.76455
     0.71056
     0.54856
     0.57764
     0.61087
     0.59010
     0.46549
     0.47379
     0.51118
     0.56102
     0.66071
     0.97639
     1.26716
     1.17993
     1.16747
     1.13839
     1.20485
     1.39177
     1.51638
     1.68668
     1.76976
     1.75314
     1.85699
     1.88191
     1.70330
     1.49976
     1.14254
     1.15085
     1.21316
     1.02624
     0.82271
     0.73963
     0.63579
     0.45718
     0.25365
     0.03350
    -0.22819
    -0.40680
    -0.46495
    -0.47326
    -0.45249
    -0.52310
    -0.59372
    -0.57295
    -0.38603
    -0.39434
    -0.29880
    -0.23649
    -0.13681
    -0.15757
    -0.18250
    -0.19496
    -0.22819
    -0.14096
     0.00027
     0.02934
    -0.02050
    -0.11188
    -0.18665
    -0.35695
    -0.31126
    -0.34865
    -0.49818
    -0.54387
    -0.57295
    -0.53972
    -0.51480
    -0.44418
    -0.47741
    -0.57710
    -0.63110
    -0.69341
    -0.73079
    -0.78479
    -0.79725
    -0.90109
    -0.80140
    -0.91355
    -1.18770
    -1.36631
    -1.39539
    -1.33308
    -1.29570
    -1.34970
    -1.54077
    -1.62800
    -1.62800
    -1.55323
    -1.53661
    -1.54077
    -1.48677
    -1.43692
    -1.24170
    -0.94678
    -1.03817
    -1.02986
    -0.94678
    -0.95924
    -1.02155
    -0.98001
    -0.97586
    -0.62279
     0.11657
     0.56518
     0.53195
     0.61917
     0.47379
     0.40318
     0.65240
     1.02624
     0.98055
     1.25885
     1.47900
     1.57453
     1.37515
     1.25885
     1.11762
     0.95563
     0.93070
     0.78117
     0.70640
     0.32011
     0.07919
     0.05842
    -0.07865
    -0.09111
     0.11657
    -0.07035
    -0.35695
    -0.19080
    -0.10358
    -0.34865
    -0.56464
    -0.82632
    -0.51895
    -0.34865
    -0.39434
    -0.62695
    -0.71417
    -0.79725
    -0.91355
    -0.87617
    -0.93848
    -1.03401
    -1.13785
    -1.13370
    -1.17524
    -1.15032
    -1.19185
    -1.15032
    -1.11293
    -1.07140
    -0.95094
    -0.94678
    -0.99247
    -0.96340
    -0.97586
    -0.83463
    -0.73910
    -0.76402
    -0.67679
    -0.22819
    -0.03712
    -0.61448
    -0.85125
    -0.84294
    -0.55218
    -0.52310
    -0.46495
    -0.43587
    -0.41511
    -0.46910
    -0.61033
    -0.73494
    -0.62279
    -0.63941
    -0.71833
    -0.63110
    -0.58956
    -0.51480
    -0.48987
    -0.39849
    -0.33203
    -0.30711
    -0.17419
    -0.10358
    -0.04127
     0.02934
     0.00027
     0.01688
     0.24949
     0.30764
     0.19965
     0.24534
     0.18719
     0.18303
     0.14980
     0.17888
     0.22042
     0.21211
     0.23288
     0.22457
     0.17888
     0.16226
     0.15396
    -0.00804
     0.10826
     0.14565
     0.10826
     0.09996
     0.11242
     0.10826
     0.13734
     0.12488
     0.15396
     0.20380
     0.23288
     0.19549
     0.20795
     0.21211
     0.32011
     0.30764
     0.44472
     0.71886
     0.76455
     0.87671
     1.22146
     1.64099
     1.67838
     1.72822
     1.77806
     1.64930
     1.90683
     2.30144
     2.47589
     2.40943
     2.47589
     2.70019
     2.74588
     2.82065
     2.76250
     2.50912
     2.50497
     2.42605
     2.27236
     2.25990
     2.21005
     2.16852
     2.08129
     2.05637
     1.89852
     1.81960
     1.72407
     1.57038
     1.46654
     1.41669
     1.37931
     1.21316
     1.13008
     1.06362
     0.97639
     0.95978
     0.84348
     0.74379
     0.75209
     0.61917
     0.48210
     0.40733
     0.40318
     0.32841
     0.16226
     0.20795
     0.21211
     0.11657
     0.05011
     0.12488
    -0.20742
    -0.13681
    -0.11604
    -0.20742
    -0.14096
    -0.16588
    -0.18665
    -0.24480
    -0.34034
    -0.28634
    -0.36526
    -0.46910
    -0.50233
    -0.78894
    -1.28324
    -1.27077
    -0.83463
    -0.60202
     0.72302
     0.54025
    -0.83048
    -1.00909
    -1.04232
    -0.90525
    -0.83048
    -0.90109
    -0.56879
    -0.32788
     0.00027
    -0.21573
     0.00027
     0.36164
     0.39903
     0.96809
     1.41669
     0.96393
     1.13008
     1.36685
     1.47069
     1.45407
     1.41254
     1.58699
     1.66591
     1.78637
     1.70330
     1.43331
     0.87671
     0.35749
     0.00858
    -0.20327
    -0.44003
    -0.30711
    -0.38188
    -0.58956
    -0.71833
    -0.92186
    -1.09216
    -1.07140
    -1.03817
    -1.06309
    -1.01740
    -0.99663
    -1.12539
    -1.24585
    -1.22508
    -1.20431
    -1.30816
    -1.42446
    -1.47015
    -1.45354
    -1.43692
    -1.35800
    -1.37046
    -1.38708
    -1.41615
    -1.38293
    -1.37046
    -1.22924
    -1.22924
    -1.31647
    -1.21262
    -1.21678
    -1.18355
    -1.22093
    -1.21262
    -1.17108
    -1.10462
    -1.07555
    -1.04647
    -1.08386
    -1.05478
    -1.05063
    -1.13370
    -0.96755
    -0.98001
    -1.02570
    -0.97586
    -0.92601
    -0.86371
    -1.05893
    -1.00078
    -1.01740
    -0.92601
    -0.96755
    -0.98001
    -1.00078
    -1.03817
    -1.05063
    -1.10878
    -1.12124
    -1.00909
    -1.06724
    -1.08801
    -1.02986
    -1.03401
    -1.01740
    -1.00078
    -0.97586
    -0.94678
    -0.91355
    -0.87617
    -0.91771
    -0.83048
    -0.78894
    -0.76817
    -0.77648
    -0.58541
    -0.63525
    -0.71002
    -0.63525
    -0.66018
    -0.68925
    -0.66848
    -0.67264
    -0.61448
    -0.52726
    -0.48987
    -0.51480
    -0.53141
    -0.46910
    -0.38188
    -0.39434
    -0.12850
    -0.05788
    -0.01219
     0.03350
     0.19965
     0.23703
     0.29103
     0.30349
     0.37826
     0.43641
     0.51533
     0.58594
     0.54025
     0.57348
     0.57764
     0.38656
     0.46133
     0.53610
     0.43641
     0.43226
     0.53195
     0.49456
     0.52364
     0.47379
     0.46964
     0.76455
     0.92655
     1.08024
     1.38761
     1.81960
     1.88606
     1.93591
     1.71576
     1.87360
     2.11867
     2.44266
     2.70850
     2.68773
     2.84557
     2.82896
     2.79573
     2.71681
     2.45097
     2.31805
     2.23082
     2.23498
     2.24328
     2.32636
     2.11036
     1.90268
     1.68668
     1.34192
     1.04285
     1.00962
     0.99301
     0.81855
     0.59010
     0.40318
     0.21626
     0.12903
    -0.13265
    -0.33203
    -0.50649
    -0.63941
    -0.88863
    -0.85125
    -1.02986
    -1.17108
    -1.21262
    -1.27493
    -1.29154
    -1.30400
    -1.42031
    -1.38293
    -1.42862
    -1.46185
    -1.38293
    -1.32893
    -1.35800
    -1.27908
    -1.34139
    -1.32062
    -1.16693
    -1.10047
    -0.93432
    -0.64356
    -0.50649
    -0.36941
    -0.41095
    -0.41926
    -0.34034
    -0.14096
    -0.24480
    -0.40264
    -0.39018
    -0.12019
     0.04181
    -0.12019
     0.17888
    -0.00804
    -0.05373
    -0.27388
    -0.38603
    -0.55633
    -0.71833
    -1.09216
    -1.16693
    -0.30295
     0.64410
     0.16642
    -0.47741
    -0.62279
    -0.60202
    -0.68510
    -0.61448
    -0.36526
     0.06257
     0.92240
     1.16331
     0.66071
     0.09580
     0.17472
     0.51118
     0.64410
     0.68148
     0.56518
     0.66071
     0.66071
     0.40733
     0.18303
     0.20380
     0.14565
    -0.12850
    -0.27803
    -0.37357
    -0.43587
    -0.48572
    -0.56049
    -0.68925
    -0.70587
    -0.72248
    -0.68925
    -0.71417
    -0.63525
    -0.67264
    -0.78063
    -0.66848
    -0.58956
    -0.67264
    -0.78894
    -0.77648
    -0.80556
    -0.74325
    -0.80971
    -0.82632
    -0.78479
    -0.81386
    -0.82217
    -0.86371
    -0.90940
    -0.92601
    -0.97586
    -1.05063
    -0.86786
    -0.93017
    -1.00494
    -0.95094
    -0.94678
    -0.92186
    -0.89278
    -0.93017
    -0.88448
    -0.82632
    -0.79310
    -0.81386
    -0.78063
    -0.73910
    -0.75571
    -0.80556
    -0.61448
    -0.59372
    -0.63110
    -0.64356
    -0.57710
    -0.56879
    -0.50233
    -0.53972
    -0.56049
    -0.51480
    -0.49818
    -0.48157
    -0.48572
    -0.50649
    -0.51064
    -0.55218
    -0.46495
    -0.36111
    -0.46495
    -0.48987
    -0.46080
    -0.47741
    -0.42341
    -0.44834
    -0.44418
    -0.43172
    -0.36941
    -0.33203
    -0.37357
    -0.33618
    -0.36111
    -0.42757
    -0.39018
    -0.20327
    -0.20742
    -0.30295
    -0.13681
    -0.09111
    -0.05373
    -0.07865
     0.00442
     0.07919
     0.13734
     0.34087
     0.57348
     0.73132
     0.74794
     0.68148
     0.60256
     0.92655
     0.96809
     0.84763
     0.84348
     0.77702
     0.73963
     0.80194
     0.71471
     0.71471
     0.49456
     0.34918
     0.27441
     0.16226
     0.06673
    -0.05788
    -0.15342
    -0.14927
    -0.18665
    -0.29049
    -0.22403
    -0.32372
    -0.39849
    -0.36526
    -0.39434
    -0.33618
    -0.28634
    -0.25726
    -0.29880
    -0.33618
    -0.20327
    -0.14096
    -0.03296
     0.20795
     0.55271
     0.61087
     0.68148
     0.73548
     0.97224
     1.27131
     1.55792
     1.89022
     2.26821
     2.48420
     2.43020
     2.33467
     2.59635
     2.55066
     2.41774
     2.92865
     3.64724
     3.36479
     3.00342
     3.20280
     3.60571
     3.39387
     3.15710
     3.09895
     2.66281
     2.40528
     2.38451
     2.41359
     2.20590
     2.06467
     2.04390
     1.67007
     1.41254
     1.13424
     1.06778
     0.88501
     0.67733
     0.66902
     0.73963
     0.78948
     0.67733
     0.52779
     0.50287
     0.36580
     0.31595
     0.41149
     0.36580
     0.15811
     0.19965
     0.19134
    -0.02881
    -0.17834
    -0.36526
    -0.41095
    -0.45664
    -0.58541
    -0.59787
    -0.57295
    -0.56049
    -0.48987
    -0.43172
    -0.48157
    -0.61864
    -0.57710
    -0.33203
    -0.36941
    -0.58956
    -0.61864
    -0.54387
    -0.44003
    -0.26142
    -0.29465
    -0.44418
    -0.61448
    -0.60618
    -0.53141
    -0.52726
    -0.53141
    -0.63110
    -0.78479
    -0.91355
    -0.85540
    -0.97586
    -1.08801
    -1.12124
    -1.48261
    -1.56569
    -1.68199
    -1.78999
    -1.81076
    -1.69445
    -1.37462
    -1.29154
    -1.61138
    -1.82737
    -1.83984
    -1.77338
    -1.51169
    -1.32477
    -1.29985
    -1.17524
    -1.09216
    -1.08386
    -1.05893
    -1.02155
    -1.03401
    -1.00078
    -0.93432
    -0.95094
    -0.98417
    -0.93432
    -0.89694
    -0.92601
    -0.89278
    -0.80556
    -0.82217
    -0.83879
    -0.78063
    -0.80556
    -0.75571
    -0.78894
    -0.80556
    -0.74325
    -0.70171
    -0.67679
    -0.71002
    -0.69341
    -0.70587
    -0.74325
    -0.72664
    -0.58956
    -0.62695
    -0.68094
    -0.59372
    -0.58541
    -0.61033
    -0.57295
    -0.57295
    -0.52310
    -0.46080
    -0.43172
    -0.48987
    -0.45249
    -0.46495
    -0.43587
    -0.49403
    -0.39849
    -0.40264
    -0.42341
    -0.40264
    -0.32788
    -0.34034
    -0.24065
    -0.14511
    -0.05373
    -0.01635
    -0.07035
     0.04181
     0.05427
     0.20380
     0.24949
     0.25365
     0.34918
     0.35333
     0.27441
     0.24118
     0.31180
     0.29934
     0.23288
     0.18719
     0.15396
     0.07503
     0.00027
     0.00442
    -0.06619
    -0.04958
    -0.11604
    -0.17419
    -0.28219
    -0.22819
    -0.25311
    -0.34865
    -0.26142
    -0.26557
    -0.25311
    -0.26142
    -0.42757
    -0.37772
    -0.29465
    -0.14927
    -0.14927
    -0.18250
    -0.02881
     0.04596
     0.35333
     0.22457
     0.03350
     1.51638
     1.03455
     0.70225
     0.68979
     0.50702
     0.67317
     0.38656
     0.49041
     0.54441
     0.51948
     0.42810
     0.05842
    -0.20327
    -0.44003
    -0.40680
    -0.41095
    -0.65187
    -0.90940
    -0.90525
    -0.83463
    -0.86786
    -0.72664
    -0.47326
    -0.33618
    -0.35695
    -0.46910
    -0.49403
    -0.17004
     0.21626
     0.29103
     0.29518
     0.14565
     0.27441
     0.50287
     0.70640
     0.82271
     0.83101
     0.69809
     0.49041
     0.39487
     0.57764
     0.75625
     0.86009
     0.89332
     0.85594
     0.93070
     0.95563
     1.03870
     1.10516
     1.13424
     1.22562
     1.23393
     1.27546
     1.38761
     1.47900
     1.52469
     1.66176
     1.63684
     1.62438
     1.63268
     1.57038
     1.41669
     1.34192
     1.54130
     1.47069
     1.24223
     1.15916
     1.27962
     1.33777
     1.26300
     1.18824
     1.08024
     1.02209
     0.95147
     0.87255
     0.76040
     0.80609
     0.83932
     0.80194
     0.95978
     0.91409
     0.83517
     0.68979
     0.54441
     0.42395
     0.46549
     0.49456
     0.49872
     0.62333
     0.52364
     0.44056
     0.46133
     0.40733
     0.17472
     0.23703
     0.51118
     0.50702
     0.08334
     0.01688
     0.24534
     0.27026
     0.29103
     0.29518
     0.28272
     0.17057
     0.13734
     0.12903
     0.11242
     0.14149
    -0.00389
    -0.16588
    -0.23649
    -0.09942
    -0.20327
    -0.35280
    -0.37357
    -0.42757
    -0.47741
    -0.56049
    -0.66433
    -0.67264
    -0.65187
    -0.64771
    -0.73079
    -0.73079
    -0.78479
    -0.83048
    -0.87617
    -0.78063
    -0.80556
    -0.90525
    -0.88863
    -0.89694
    -0.82632
    -0.88863
    -0.93432
    -0.92601
    -0.86371
    -0.85125
    -0.86371
    -0.88863
    -0.92601
    -0.90940
    -0.95509
    -0.84294
    -0.83048
    -0.89694
    -0.92601
    -0.85955
    -0.86371
    -0.78894
    -0.88448
    -0.88448
    -0.75987
    -0.72664
    -0.67679
    -0.68925
    -0.56049
    -0.53141
    -0.51064
    -0.41511
    -0.21573
    -0.24065
    -0.17004
     0.07919
     0.10826
     0.11242
     0.00027
     0.07088
     0.15811
     0.07919
     0.00027
    -0.07035
    -0.11188
    -0.06619
    -0.36111
    -0.47326
    -0.36111
    -0.51064
    -0.83048
    -1.01324
    -1.16693
    -1.22924
    -1.06724
    -1.08386
    -1.15032
    -1.29570
    -1.24170
    -1.19185
    -1.02986
    -1.03401
    -0.96755
    -0.97586
    -0.74325
    -0.69756
    -0.68925
    -0.68925
    -0.62695
    -0.43172
    -0.39018
    -0.29880
    -0.30711
    -0.19911
    -0.29049
    -0.31957
    -0.37357
    -0.41926
    -0.53556
    -0.75571
    -0.69341
    -0.55633
    -0.73079
    -0.84294
    -0.88863
    -0.90940
    -0.94678
    -0.93017
    -1.09216
    -1.09632
    -1.12124
    -1.07970
    -1.11293
    -1.00494
    -1.06724
    -1.09216
    -1.17108
    -1.10878
    -1.06309
    -1.02986
    -0.93432
    -0.87202
    -1.09632
    -1.21678
    -0.62695
    -0.36526
    -0.55218
     0.14565
     1.29623
     1.16747
     0.68148
     0.90163
     1.39177
     1.93591
     1.78222
     1.80714
     1.81545
     1.89852
     1.73653
     1.70745
     1.77806
     1.71161
     1.37515
     0.88501
     0.16226
    -0.35280
    -0.35280
    -0.06204
     0.73548
     1.28792
     0.68979
     0.35749
    -0.20327
    -0.07450
     0.41149
     0.97639
     1.40423
     1.37100
     1.34192
     1.48315
     1.52053
     1.42500
     1.27546
     1.27546
     1.06362
     1.03870
     1.19239
     1.08024
     0.83932
     0.88086
     0.95563
     0.91824
     0.72717
     0.77702
     0.83101
     0.72302
     0.61917
     0.53610
     0.52364
     0.55271
     0.44472
     0.34087
     0.40318
     0.26611
     0.10826
    -0.05373
    -0.21573
    -0.29465
    -0.41926
    -0.58125
    -0.62695
    -0.71417
    -0.75987
    -0.84709
    -0.90109
    -0.92186
    -0.93432
    -1.09216
    -0.89694
    -0.85125
    -0.84294
    -0.78479
    -0.73910
    -0.73494
    -0.80556
    -0.74325
    -0.74325
    -0.70587
    -0.67679
    -0.81386
    -0.75987
    -0.80556
    -0.87617
    -0.93017
    -0.84294
    -0.80971
    -0.93432
    -1.05478
    -1.06309
    -1.15862
    -1.16693
    -1.18770
    -1.17108
    -1.10047
    -1.12539
    -1.07970
    -1.06724
    -1.02155
    -0.96340
    -0.91355
    -0.88863
    -0.73079
    -0.64771
    -0.62279
    -0.48987
    -0.35695
    -0.20327
    -0.09942
    -0.06619
    -0.08696
    -0.06204
     0.18719
     0.33257
     0.37826
     0.30764
     0.31180
     0.27026
     0.35749
     0.32426
     0.27026
     0.29518
     0.38241
     0.36995
     0.45302
     0.49041
     0.56102
     0.49872
     0.46549
     0.44472
     0.46549
     0.52779
     0.51118
     0.43226
     0.56518
     0.58179
     0.51533
     0.48625
     0.43641
     0.32011
     0.24534
     0.14149
     0.10411
     0.05842
     0.03765
    -0.00389
     0.01273
    -0.01219
    -0.04127
    -0.17834
    -0.26557
    -0.18665
    -0.15757
    -0.19911
    -0.07035
    -0.13265
    -0.08696
    -0.07450
    -0.17004
    -0.09111
     0.00027
    -0.01635
    -0.08696
    -0.02881
    -0.02465
    -0.02881
    -0.09111
     0.00442
     0.02519
    -0.04958
     0.00027
     0.03765
     0.09165
     0.15396
     0.13319
     0.00442
    -0.13265
    -0.19080
    -0.20327
    -0.24480
    -0.35695
    -0.39018
    -0.42341
    -0.48987
    -0.48987
    -0.56049
    -0.60202
    -0.66433
    -0.68510
    -0.75156
    -0.90109
    -0.92601
    -0.93432
    -0.80140
    -0.67264
    -0.74740
    -0.65602
    -0.66433
    -0.73079
    -0.72248
    -0.63525
    -0.54387
    -0.63525
    -0.71417
    -0.73494
    -0.72248
    -0.49818
    -0.53556
    -0.51895
    -0.50649
    -0.42757
    -0.46080
    -0.45664
    -0.43172
    -0.42341
    -0.40680
    -0.31126
    -0.36526
    -0.34034
    -0.26142
    -0.29880
    -0.25311
    -0.19911
    -0.22819
    -0.17004
    -0.04958
    -0.04958
    -0.01635
     0.17472
     0.67733
     1.04701
     1.07608
     0.94316
     1.13839
     1.22562
     1.44161
     1.91514
     2.20590
     2.05637
     1.88606
     3.11557
     3.56002
     2.86634
     2.58804
     2.40112
     2.23498
     2.11452
     2.03560
     2.23498
     2.33882
     2.27651
     2.23082
     2.29313
     2.27651
     2.12282
     1.98160
     2.21836
     2.53820
     2.72927
     2.76665
     2.80819
     3.25679
     3.63063
     3.75524
     3.85493
     3.97539
     3.85078
     3.85493
     3.86739
     3.78432
     3.61817
     3.09064
     2.38036
     2.28482
     2.79988
     2.63373
     1.96914
     1.26716
     0.74794
     0.47795
     0.11657
    -0.10358
    -0.42341
    -0.73079
    -0.98001
    -1.25416
    -1.53661
    -1.71522
    -1.88968
    -2.01429
    -2.15552
    -2.18044
    -2.37151
    -2.41305
    -2.36321
    -2.37567
    -2.40059
    -2.23444
    -2.25936
    -2.32167
    -2.30921
    -2.21367
    -2.24275
    -2.18044
    -2.17629
    -2.15137
    -2.05168
    -1.96860
    -1.83568
    -1.83568
    -1.81907
    -1.79830
    -1.68199
    -1.54907
    -1.45354
    -1.43692
    -1.41200
    -1.33308
    -1.33308
    -1.22924
    -1.26662
    -1.24170
    -1.22508
    -1.22924
    -1.17108
    -1.25001
    -1.25831
    -1.26662
    -1.33723
    -1.28324
    -1.16278
    -1.16278
    -1.20431
    -1.06724
    -1.06724
    -1.00078
    -0.90525
    -0.93432
    -0.82632
    -0.70587
    -0.63525
    -0.66848
    -0.62279
    -0.53141
    -0.46910
    -0.49403
    -0.34449
    -0.19080
    -0.17419
    -0.14511
     0.02104
     0.00442
     0.04596
     0.07919
     0.26195
     0.39487
     0.32426
     0.23703
     0.23288
     0.30349
     0.38656
     0.22042
     0.38656
     0.52779
     0.29518
     0.22872
     0.17888
     0.04596
     0.00027
    -0.01219
    -0.09111
     0.00442
     0.22457
     0.24118
     0.09996
    -0.10358
    -0.26972
    -0.26142
    -0.21988
    -0.11604
    -0.08696
    -0.24896
    -0.26557
    -0.21573
    -0.23649
    -0.29465
    -0.38188
    -0.44418
    -0.41926
    -0.33203
    -0.31957
    -0.28219
    -0.30295
    -0.37772
    -0.37772
    -0.24480
    -0.22403
    -0.31126
    -0.24065
    -0.22403
    -0.21988
    -0.18250
    -0.20742
    -0.31542
    -0.34449
    -0.44834
    -0.49818
    -0.50233
    -0.51064
    -0.55218
    -0.59787
    -0.48157
    -0.55633
    -0.67679
    -0.66848
    -0.58956
    -0.60618
    -0.59787
    -0.61033
    -0.57710
    -0.45664
    -0.36111
    -0.27803
    -0.27388
    -0.16173
    -0.04127
     0.07088
     0.43226
     0.73963
     0.86009
     0.85594
     0.79778
     0.79363
     0.99301
     1.07608
     1.10101
     1.16331
     1.20485
     1.21731
     1.00547
     0.88917
     0.77702
     0.50287
     0.38656
     0.32011
     0.03350
    -0.32788
    -0.43587
    -0.48987
    -0.58956
    -0.71002
    -1.03817
    -1.09216
    -0.63525
    -0.09111
    -0.21988
    -0.39018
    -0.47326
     0.02519
     0.91824
     2.06052
     2.57974
     1.84868
     1.72407
     1.88191
     2.32220
     2.76665
     3.05741
     3.13634
     3.05741
     2.76250
     2.66696
     2.46758
     2.14359
     1.83206
     1.54130
     1.18824
     0.82271
     0.36995
     0.12903
     0.28688
     0.53195
     0.67317
     0.59841
     0.02104
    -0.51480
    -0.35280
    -0.31957
    -0.35280
    -0.23234
     0.08334
     0.10826
     0.12903
     0.11242
    -0.01635
     0.22872
     0.54441
     0.63994
     0.60256
     0.48625
     0.61087
     0.52779
     0.63994
     1.01378
     1.62438
     1.93591
     1.45823
     0.77702
     0.68563
     0.71056
     1.01793
     1.32115
     1.21316
     0.93070
     0.79363
     0.74379
     0.66071
     0.68563
     0.62333
     0.64410
     0.54441
     0.38241
     0.30349
     0.24118
     0.12903
     0.31180
     0.24118
     0.01688
    -0.14096
    -0.24065
    -0.34034
    -0.46495
    -0.52726
    -0.59372
    -0.67679
    -0.75571
    -0.82217
    -0.91355
    -0.94263
    -0.92601
    -0.90940
    -0.80556
    -0.76402
    -0.82217
    -0.89278
    -0.79725
    -0.67679
    -0.53141
    -0.41511
    -0.57295
    -0.60618
    -0.53556
    -0.33203
    -0.34865
    -0.37772
    -0.45249
    -0.51895
    -0.61864
    -0.56464
    -0.66433
    -0.76817
    -0.65187
    -0.72248
    -0.74740
    -0.69756
    -0.80556
    -0.87202
    -0.91355
    -0.75987
    -0.80556
    -0.80556
    -0.73079
    -0.68510
    -0.68925
    -0.65602
    -0.71833
    -0.59787
    -0.45664
    -0.53556
    -0.56879
    -0.51895
    -0.41926
    -0.27388
    -0.27388
    -0.24480
    -0.29465
    -0.35695
    -0.21573
    -0.15342
    -0.27388
    -0.17004
    -0.18665
    -0.29049
    -0.37772
    -0.36526
    -0.41511
    -0.43587
    -0.56879
    -0.60618
    -0.64771
    -0.66018
    -0.68925
    -0.77648
    -0.74740
    -0.79310
    -0.81386
    -0.81386
    -0.67264
    -0.72664
    -0.75987
    -0.75987
    -0.73910
    -0.67264
    -0.66433
    -0.63525
    -0.60202
    -0.56464
    -0.54387
    -0.57295
    -0.43172
    -0.43172
    -0.41926
    -0.28219
     0.00442
     0.15811
     0.21626
     0.24118
     0.11657
     0.16642
     0.28688
     0.36164
     0.44887
     0.44887
     0.40733
     0.39072
     0.33257
     0.26611
     0.20795
     0.04596
     0.10411
     0.01273
    -0.18250
    -0.24480
    -0.26972
    -0.41511
    -0.44418
    -0.45249
    -0.45249
    -0.42757
    -0.41926
    -0.49818
    -0.54387
    -0.52310
    -0.58956
    -0.63110
    -0.57710
    -0.61033
    -0.78894
    -0.96340
    -0.95509
    -0.59787
    -0.40264
    -0.77233
    -0.82632
    -0.45664
    -0.04127
     0.39072
     0.29934
     0.07088
     0.27026
     0.45302
     0.63994
     0.88086
     1.01378
     1.10516
     1.15085
     1.25469
     1.17162
     1.04701
     0.86009
     0.89747
     0.93901
     0.79363
     0.54856
     0.39903
     0.33672
     0.11657
     0.02934
     0.06673
    -0.09527
    -0.19911
    -0.20327
    -0.20742
    -0.31126
    -0.46495
    -0.48987
    -0.42757
    -0.36941
    -0.52310
    -0.51480
    -0.34449
    -0.15757
    -0.15342
    -0.24896
    -0.02881
     0.15811
    -0.09527
     0.18719
     0.53610
     0.39487
     0.16226
     0.43641
     0.67317
     0.73132
     0.75625
     0.60671
     0.56933
     0.61502
     0.60256
     0.36995
     0.35333
     0.49456
     0.55271
     0.66071
     0.81025
     0.92655
     0.77702
     0.49041
     0.26195
     0.30764
     0.68979
     1.08855
     1.25885
     1.10101
     1.05532
     1.05116
     0.99716
     1.13008
     1.18824
     1.29208
     1.43331
     1.45407
     1.37515
     1.14670
     0.91824
     0.90163
     0.95147
     0.92240
     0.78948
     0.69394
     0.66071
     0.63994
     0.49872
     0.49872
     0.24949
     0.13734
     0.14565
     0.16642
     0.05011
     0.03765
    -0.00389
    -0.01219
    -0.06204
    -0.10358
    -0.14511
    -0.23234
    -0.27803
    -0.38188
    -0.51064
    -0.49403
    -0.53141
    -0.63941
    -0.68510
    -0.68925
    -0.68925
    -0.78479
    -0.78479
    -0.78063
    -0.76402
    -0.73079
    -0.73910
    -0.82217
    -0.81386
    -0.75987
    -0.73079
    -0.78479
    -0.67679
    -0.79310
    -0.72664
    -0.67264
    -0.65187
    -0.67679
    -0.68925
    -0.71417
    -0.70171
    -0.66018
    -0.60202
    -0.69341
    -0.68510
    -0.61448
    -0.58956
    -0.61033
    -0.45249
    -0.45249
    -0.51064
    -0.43172
    -0.33203
    -0.31542
    -0.25726
    -0.23649
    -0.18250
    -0.07035
     0.27857
     0.21211
     0.08334
     0.03350
    -0.00804
    -0.07450
     0.14565
     0.21626
     0.11657
     0.11242
     0.12488
     0.03765
    -0.08281
    -0.19080
    -0.20327
    -0.14927
    -0.12434
    -0.02881
    -0.04542
    -0.12019
    -0.13681
    -0.23234
    -0.16173
    -0.06204
    -0.12434
    -0.10358
    -0.03712
    -0.17419
    -0.23649
    -0.19080
    -0.17419
    -0.13681
    -0.15757
    -0.17419
    -0.29049
    -0.26142
    -0.24480
    -0.39849
    -0.32372
    -0.20327
    -0.41511
    -0.67679
    -0.58541
    -0.56464
    -0.44834
    -0.21988
     0.01273
     0.32426
     0.73548
     0.59010
     0.36580
     0.54025
     0.53610
     0.63579
     0.75209
     1.08439
     1.27131
     1.17162
     1.72822
     2.34713
     2.44682
     1.98575
     1.57869
     1.23393
     1.18408
     1.35438
     1.47484
     1.37515
     1.41254
     1.40423
     1.15501
     1.19239
     1.15916
     0.89332
     0.75209
     0.57764
     0.43226
    -0.00804
    -0.11604
     0.19965
     0.38241
     0.52364
     0.56102
     0.36580
     0.13319
    -0.04127
    -0.05373
    -0.07450
     0.19965
     0.29518
     0.12488
     0.10411
     0.14565
     0.11657
     0.09996
    -0.06204
    -0.02465
     0.00027
    -0.03712
    -0.14511
    -0.17834
    -0.17419
    -0.13681
    -0.12850
    -0.02050
    -0.05788
    -0.12850
    -0.23234
    -0.22403
    -0.15757
    -0.08281
    -0.08696
     0.05011
     0.13734
     0.11242
     0.09165
     0.20795
     0.28272
     0.36995
     0.39072
     0.54441
     0.32841
    -0.14511
    -0.29049
    -0.22403
    -0.02881
     0.81855
     1.14254
     0.45302
     0.03350
     0.02934
    -0.17834
    -0.24896
     0.07919
     0.79778
     1.08855
     0.87671
     0.76455
     0.61502
     0.54025
     0.76871
     0.78117
     0.80194
     0.75625
     0.63994
     0.64825
     0.62333
     0.55271
     0.42810
     0.30764
     0.20795
     0.04181
    -0.04127
     0.01688
    -0.15757
    -0.39849
    -0.39849
    -0.46910
    -0.48157
    -0.47741
    -0.62279
    -0.71002
    -0.76817
    -0.84294
    -0.91355
    -0.94678
    -0.99663
    -1.10462
    -1.18770
    -1.03817
    -1.12955
    -1.22093
    -1.27077
    -1.26247
    -1.14201
    -1.13785
    -1.20431
    -1.22093
    -1.27493
    -1.21678
    -1.23339
    -1.15862
    -1.03401
    -1.07970
    -1.11709
    -0.93848
    -0.83463
    -0.71417
    -0.48572
    -0.52726
    -0.51895
    -0.49403
    -0.50649
    -0.51064
    -0.41095
    -0.28219
    -0.26557
    -0.26557
    -0.21988
    -0.30295
    -0.39018
    -0.41095
    -0.36941
    -0.54387
    -0.65602
    -0.66848
    -0.67264
    -0.65187
    -0.73079
    -0.75987
    -0.72248
    -0.74325
    -0.68925
    -0.75571
    -0.76402
    -0.71833
    -0.75987
    -0.67679
    -0.49403
    -0.49403
    -0.58125
    -0.54802
    -0.46910
    -0.32372
    -0.20327
    -0.19080
    -0.11604
    -0.04542
     0.04596
     0.14149
     0.15396
     0.32841
     0.47379
     0.58594
     0.84763
     0.96393
     0.60671
     0.46549
     0.61087
     0.63579
     0.74794
     0.78948
     0.46549
    -0.09527
    -0.12434
    -0.13265
    -0.11188
    -0.24896
    -0.49818
    -0.73079
    -0.87202
    -0.89278
    -1.08801
    -1.15447
    -1.16693
    -1.17524
    -1.12124
    -1.07970
    -1.05063
    -0.99247
    -0.93017
    -0.93017
    -0.91355
    -0.85955
    -0.75987
    -0.81386
    -0.83879
    -0.68094
    -0.70587
    -0.73494
    -0.74740
    -0.74325
    -0.77233
    -0.78479
    -0.84294
    -0.76402
    -0.71833
    -0.67264
    -0.68094
    -0.61448
    -0.57710
    -0.57710
    -0.53972
    -0.24065
    -0.13681
    -0.29465
    -0.29880
    -0.28219
    -0.19080
    -0.17834
    -0.15757
    -0.14096
    -0.25311
    -0.46910
    -0.40680
     0.07919
     0.99301
     1.47069
     1.05947
     0.95978
     0.92655
     1.01793
     1.24639
     1.55792
     1.81960
     2.14359
     2.22667
     2.36374
     2.47589
     2.09375
     2.02314
     2.14359
     2.00652
     1.96083
     1.77806
     1.69499
     1.79053
     1.58284
     1.44577
     1.62022
     1.52053
     1.54546
     1.60776
     1.57038
     1.27131
     1.24639
     1.26716
     1.30039
     1.26300
     1.01793
     1.17162
     1.06778
     1.25054
     1.16331
     1.04285
     1.09270
     1.01793
     1.08024
     1.21316
     1.37100
     1.54546
     1.70330
     1.72407
     1.89852
     2.15190
     2.13944
     2.08129
     1.75730
     1.85283
     2.06883
     2.08129
     2.05637
     2.10206
     1.96498
     1.74068
     1.49146
     1.22146
     0.98055
     0.63163
     0.43641
     0.52779
     0.82271
     0.55271
     0.18719
    -0.06619
    -0.26557
    -0.46080
    -0.48987
    -0.51064
    -0.64356
    -0.75987
    -0.85955
    -1.08801
    -1.34139
    -1.45769
    -1.31231
    -1.31231
    -1.36631
    -1.40785
    -1.42031
    -1.46600
    -1.29985
    -1.29985
    -1.27077
    -1.11293
    -0.95094
    -0.67264
    -0.53972
    -0.49403
    -0.28634
    -0.02050
     0.26195
     0.40318
     0.36580
     0.33672
     0.52364
     0.43641
     0.47379
     0.59841
     0.27026
     0.16226
     0.32426
     0.24534
     0.19965
     0.06673
    -0.12019
    -0.14096
    -0.24896
    -0.50233
    -0.55218
    -0.56464
    -0.55218
    -0.68925
    -0.61033
    -0.64356
    -0.69341
    -0.63941
    -0.55633
    -0.54387
    -0.61448
    -0.63110
    -0.61033
    -0.60202
    -0.63941
    -0.68925
    -0.76402
    -0.75571
    -0.81802
    -0.92601
    -0.93432
    -0.93017
    -1.02155
    -1.04647
    -1.06724
    -1.03817
    -1.12539
    -1.19601
    -1.17939
    -1.16693
    -1.12539
    -1.11293
    -1.18355
    -1.12124
    -1.07140
    -1.12955
    -1.11293
    -0.98417
    -1.05063
    -1.01740
    -0.99247
    -0.90109
    -0.90525
    -0.90525
    -0.94678
    -0.83879
    -0.82217
    -0.77648
    -0.77648
    -0.76817
    -0.78063
    -0.74740
    -0.76817
    -0.64356
    -0.68510
    -0.80556
    -0.81386
    -0.75156
    -0.75987
    -0.80140
    -0.81386
    -0.85955
    -0.80140
    -0.84709
    -0.87202
    -0.93432
    -0.94678
    -0.97586
    -1.05478
    -0.97586
    -0.93432
    -1.05063
    -1.04232
    -1.07140
    -1.06724
    -1.03401
    -1.03401
    -1.07140
    -1.03817
    -1.01740
    -0.98832
    -1.04647
    -1.02570
    -1.01740
    -1.01324
    -0.96340
    -0.84709
    -0.87617
    -0.92186
    -0.89278
    -0.91355
    -0.96755
    -0.96340
    -0.91355
    -0.74740
    -0.63941
    -0.49403
    -0.37357
    -0.07865
    -0.08281
    -0.21157
    -0.28634
    -0.15757
    -0.35280
    -0.39434
     0.03350
     0.69394
     0.47379
     0.27441
     0.05842
    -0.20742
    -0.29880
    -0.15342
    -0.17004
    -0.10358
    -0.14927
    -0.35695
    -0.65187
    -0.75571
    -1.04647
    -1.29570
    -1.37877
    -1.24170
    -0.60618
    -0.09111
    -0.10773
     0.68979
     1.35023
     0.19965
     0.04181
     0.51533
     1.37515
     1.89022
     2.06467
     2.15605
     2.28067
     2.28897
     2.38451
     2.40528
     2.20590
     1.86114
     1.55376
     1.38346
     1.31285
     1.20070
     1.04701
     0.81025
     0.67317
     0.46964
     0.33672
     0.43641
     0.44056
     0.40318
     0.41149
     0.45302
     0.52364
     0.51118
     0.44887
     0.41979
     0.51118
     0.49041
     0.56933
     0.53610
     0.54025
     0.49456
     0.46549
     0.41149
     0.53610
     0.55271
     0.48625
     0.49872
     0.48625
     0.43641
     0.36995
     0.34087
     0.39487
     0.43641
     0.58179
     0.58179
     0.58179
     0.67317
     0.77702
     0.80194
     0.95978
     0.94316
     0.81855
     0.70640
     0.75209
     0.84763
     0.95147
     0.81855
     0.54025
     0.46549
     0.56933
     0.51948
     0.33257
     0.24118
     0.24949
     0.08334
     0.07919
     0.12073
    -0.01219
    -0.18665
    -0.13265
    -0.14096
    -0.11604
    -0.19080
    -0.19080
    -0.27388
    -0.31126
    -0.31957
    -0.41511
    -0.45249
    -0.50649
    -0.58125
    -0.65602
    -0.53141
    -0.62279
    -0.76402
    -0.78063
    -0.83463
    -0.85955
    -0.83048
    -0.83048
    -0.81802
    -0.80140
    -0.74325
    -0.63110
    -0.32372
    -0.00389
     0.15811
     0.01688
     0.19134
     0.04596
     0.17888
     0.20380
     0.27441
     0.48210
     0.61087
     0.57348
     0.44056
     0.38241
     0.22457
     0.12073
    -0.04958
    -0.12434
    -0.27803
    -0.44003
    -0.44003
    -0.47741
    -0.60202
    -0.71417
    -0.68510
    -0.70587
    -0.74325
    -0.79725
    -0.86371
    -0.83463
    -0.80556
    -0.78894
    -0.84709
    -0.83879
    -0.90940
    -0.92601
    -0.92186
    -0.73494
    -0.83048
    -0.88448
    -0.84709
    -0.82217
    -0.81386
    -0.83463
    -0.84709
    -0.80140
    -0.73079
    -0.75156
    -0.74740
    -0.75987
    -0.73910
    -0.74325
    -0.77648
    -0.61448
    -0.59787
    -0.69756
    -0.65602
    -0.63525
    -0.60202
    -0.56879
    -0.55218
    -0.61448
    -0.55218
    -0.50649
    -0.46910
    -0.48987
    -0.41095
    -0.44834
    -0.50233
    -0.38603
    -0.36111
    -0.39434
    -0.40680
    -0.47741
    -0.50649
    -0.44418
    -0.40680
    -0.54802
    -0.64356
    -0.66018
    -0.77233
    -0.83048
    -0.76817
    -0.75156
    -0.90940
    -1.05893
    -0.54387
    -0.52310
    -0.54802
    -0.24065
    -0.08281
     0.08750
     0.05427
     0.39487
     0.69809
     0.78117
     0.82686
     0.95563
     1.09685
     1.13008
     1.15501
     1.00962
     1.12593
     1.02209
     0.71471
     0.63163
     0.23703
     0.27026
     0.76455
     1.09270
     1.15085
     0.88501
     0.73132
     1.08024
     1.04701
     1.42500
     1.73653
     1.83622
     1.97744
     1.76976
     1.52053
     1.64515
     2.02314
     2.52158
     3.33987
     3.60155
     2.75419
     2.13944
     2.13113
     2.18928
     1.65345
     1.83206
     2.43435
     2.63373
     2.49666
     2.07713
     1.68668
     1.39177
     1.16747
     0.93070
     0.64410
     0.41564
     0.24118
     0.13734
     0.06257
    -0.06204
    -0.24896
    -0.35280
    -0.51895
    -0.63525
    -0.66433
    -0.52310
    -0.54387
    -0.56049
    -0.45664
    -0.45664
    -0.34865
    -0.36111
    -0.30295
    -0.26972
    -0.17004
    -0.12850
    -0.10358
     0.00027
     0.11657
    -0.02050
    -0.02050
     0.17057
     0.12488
     0.06673
    -0.01635
    -0.02881
    -0.10773
    -0.24480
    -0.28634
    -0.28219
    -0.32788
    -0.41095
    -0.47741
    -0.49403
    -0.44834
    -0.52310
    -0.59372
    -0.51895
    -0.48572
    -0.52726
    -0.50233
    -0.48572
    -0.40264
    -0.43172
    -0.39018
    -0.32788
    -0.27388
    -0.29465
    -0.22403
    -0.26142
    -0.23649
    -0.26972
    -0.33203
    -0.25726
    -0.12850
    -0.20327
    -0.20742
    -0.15342
    -0.19080
    -0.17834
    -0.26972
    -0.27388
    -0.26972
    -0.26557
    -0.26557
    -0.28219
    -0.34865
    -0.41095
    -0.46080
    -0.52726
    -0.43587
    -0.48572
    -0.59372
    -0.57710
    -0.59372
    -0.60618
    -0.62279
    -0.64771
    -0.63941
    -0.64771
    -0.58541
    -0.68094
    -0.65602
    -0.57710
    -0.63525
    -0.72248
    -0.58125
    -0.57710
    -0.62695
    -0.60618
    -0.56049
    -0.59372
    -0.56879
    -0.58125
    -0.57295
    -0.47741
    -0.49818
    -0.45664
    -0.49818
    -0.46495
    -0.42757
    -0.52726
    -0.39849
    -0.35695
    -0.38188
    -0.37772
    -0.36111
    -0.39018
    -0.40264
    -0.36941
    -0.35695
    -0.32788
    -0.36111
    -0.34865
    -0.38188
    -0.37357
    -0.30295
    -0.41095
    -0.41511
    -0.30295
    -0.32372
    -0.39018
    -0.34449
    -0.33203
    -0.23234
    -0.25726
    -0.37357
    -0.33618
    -0.31957
    -0.26142
    -0.31957
    -0.30711
    -0.31542
    -0.36526
    -0.38188
    -0.25726
    -0.31126
    -0.38188
    -0.34865
    -0.31542
    -0.40680
    -0.37772
    -0.38603
    -0.31957
    -0.26972
    -0.23649
    -0.29465
    -0.23234
    -0.20327
    -0.13265
    -0.15342
     0.05011
     0.02104
    -0.01219
     0.13734
     0.27441
     0.46964
     0.49041
     0.45302
     0.47379
     0.57764
     0.59010
     0.53195
     0.82271
     0.95147
     1.32531
     1.35438
     1.17162
     1.29208
     1.03870
     0.82271
     1.12593
     1.57453
     1.74484
     2.20175
     2.45512
     2.34713
     1.71576
     1.43331
     1.56622
     1.20485
     1.05947
     0.53610
     0.72717
     0.90163
     1.00962
     0.14565
    -0.33203
    -1.06309
    -1.25831
    -1.22093
    -0.84709
    -0.71417
    -0.93848
    -0.88032
    -0.85540
    -0.76817
    -0.49403
    -0.24480
    -0.06204
     0.35333
     0.63579
     0.71886
     0.88501
     1.05947
     1.22977
     1.24639
     1.13839
     1.07608
     0.97639
     0.90578
     0.90993
     0.77286
     0.66902
     0.63163
     0.49456
     0.43641
     0.35333
     0.15811
     0.09165
     0.07919
     0.02104
    -0.04542
    -0.12850
    -0.09527
     0.00858
     0.02104
    -0.02050
    -0.13265
    -0.15342
    -0.12850
    -0.19911
    -0.25311
    -0.21157
    -0.33203
    -0.47326
    -0.50649
    -0.48157
    -0.46910
    -0.48987
    -0.55633
    -0.61864
    -0.74325
    -0.79310
    -0.82632
    -0.81802
    -0.81386
    -0.78479
    -0.81802
    -0.67679
    -0.82217
    -0.86371
    -0.83463
    -0.81802
    -0.75987
    -0.82217
    -0.83879
    -0.72664
    -0.64771
    -0.57710
    -0.68094
    -0.68925
    -0.65187
    -0.64356
    -0.64771
    -0.47741
    -0.48572
    -0.55218
    -0.54802
    -0.50233
    -0.49818
    -0.53972
    -0.60618
    -0.61864
    -0.52726
    -0.53556
    -0.56049
    -0.58541
    -0.52726
    -0.51895
    -0.55218
    -0.45249
    -0.36111
    -0.39434
    -0.46080
    -0.35695
    -0.28219
    -0.21988
    -0.21573
    -0.21988
    -0.15342
    -0.13265
    -0.09942
    -0.13681
    -0.06619
    -0.04542
    -0.07865
    -0.12019
    -0.03712
    -0.01635
    -0.08281
    -0.01219
     0.02104
     0.02104
    -0.01635
    -0.06619
    -0.02881
     0.00858
     0.07088
     0.04181
     0.05427
     0.05842
     0.05011
     0.03350
     0.14565
     0.14565
     0.02104
     0.09996
     0.11657
     0.05011
     0.06257
    -0.00804
     0.00858
     0.02104
     0.07919
     0.02519
    -0.02465
    -0.02050
    -0.01635
    -0.10358
     0.01688
    -0.01635
    -0.11604
    -0.13265
    -0.07450
    -0.01219
     0.01688
    -0.01219
     0.03350
     0.14565
     0.22872
     0.16226
     0.07503
     0.14980
     0.30349
     0.36164
     0.39487
     0.68148
     0.44472
     0.23288
     0.13734
     0.20795
     0.17057
     0.16642
     0.18303
     0.09996
    -0.06619
    -0.07035
    -0.17419
    -0.17419
    -0.22403
    -0.30295
    -0.39018
    -0.33203
    -0.36111
    -0.38603
    -0.35280
    -0.27388
    -0.17834
    -0.18665
    -0.29880
    -0.24065
    -0.17004
    -0.09942
    -0.07450
    -0.09527
    -0.03296
     0.01273
    -0.02881
     0.15811
     0.21626
     0.12903
     0.01688
     0.14980
     0.31595
     0.43226
     0.35749
     0.39903
     0.58594
     0.69394
     0.89747
     0.95563
     1.02209
     0.93486
     1.09270
     1.54961
     1.72407
     1.65345
     1.93591
     1.98991
     2.03560
     2.08129
     1.81129
     1.83622
     1.87360
     1.88606
     1.84037
     1.76145
     1.20070
     0.47795
     0.07503
    -0.20327
    -0.55633
    -0.99663
    -1.24170
    -1.26247
    -1.16278
    -1.27493
    -0.99247
    -0.59787
    -0.41095
    -0.75156
    -0.96755
    -1.12539
    -0.83879
     0.05842
     0.99716
     1.13008
     1.29208
     1.25469
     1.01378
     0.92655
     0.73132
     0.61502
     0.56933
     0.46549
     0.32426
     0.16642
    -0.09942
    -0.38603
    -0.67679
    -0.80971
    -0.92601
    -1.07140
    -0.99663
    -0.99247
    -1.05478
    -1.07555
    -0.93848
    -0.91771
    -0.84294
    -0.72664
    -0.52726
    -0.32788
    -0.27388
    -0.27803
    -0.12850
    -0.04542
    -0.07865
    -0.02881
     0.06257
     0.20795
     0.05842
    -0.14927
    -0.15342
    -0.19911
    -0.24896
    -0.27388
    -0.34865
    -0.39434
    -0.48572
    -0.58125
    -0.60202
    -0.61448
    -0.56049
    -0.60618
    -0.59787
    -0.40264
    -0.46910
    -0.49818
    -0.46495
    -0.40264
    -0.42341
    -0.41511
    -0.44834
    -0.44418
    -0.36941
    -0.35695
    -0.37357
    -0.41511
    -0.35280
    -0.33618
    -0.41095
    -0.28219
    -0.20742
    -0.27388
    -0.30295
    -0.31542
    -0.26557
    -0.24065
    -0.20327
    -0.25726
    -0.18665
    -0.04958
    -0.03296
    -0.02465
     0.05842
     0.09580
     0.15396
     0.37826
     0.41979
     0.34503
     0.33257
     0.25780
     0.07919
     0.27857
     0.45302
     0.57348
     0.51533
     0.30764
     0.14565
     0.03765
     0.12073
     0.11242
     0.03350
     0.03350
     0.16226
     0.12073
     0.00027
    -0.00804
    -0.03296
    -0.00804
     0.08334
     0.09580
     0.24534
     0.33257
     0.30764
     0.22457
     0.24534
     0.28272
     0.32841
     0.24949
     0.40733
     0.37410
     0.32011
     0.36580
     0.34918
     0.40733
     0.36164
     0.27441
     0.16642
     0.09996
     0.10826
     0.09580
     0.01688
     0.04181
    -0.07035
    -0.18250
    -0.07865
    -0.05788
    -0.16173
    -0.17004
    -0.19911
    -0.23649
    -0.16173
    -0.17419
    -0.13265
    -0.05373
     0.07088
     0.11657
     0.19965
     0.32011
     0.30349
     0.24534
     0.31180
     0.47379
     0.45302
     0.37826
     0.40733
     0.38656
     0.37826
     0.32011
     0.25365
     0.21211
     0.13319
     0.07919
    -0.02050
    -0.04542
    -0.07450
    -0.23649
    -0.23234
    -0.20327
    -0.36941
    -0.39434
    -0.29880
    -0.37357
    -0.29880
    -0.24065
    -0.21157
    -0.18250
    -0.11604
    -0.14927
    -0.24065
     0.12903
     0.25780
     0.11242
     0.10411
     0.24534
     0.26195
     0.15811
     0.15811
     0.30349
     0.10411
     0.01688
     0.26195
     0.22457
     0.03765
     0.09165
     0.27857
    -0.21157
    -0.84294
    -0.84294
    -0.56464
    -0.67264
    -0.35280
    -0.18250
     0.29518
    -0.17834
    -0.41095
    -0.20742
    -0.06204
     0.29518
     0.61502
     0.81440
     0.87671
     0.95563
     1.05947
     1.21731
     1.22562
     1.23808
     1.36685
     1.23808
     1.13839
     1.15085
     1.25885
     1.27962
     1.25054
     0.98470
     0.81440
     0.59425
     0.58179
     0.52364
     0.56933
     0.65240
     0.62333
     0.48625
     0.51118
     0.34918
     0.21626
     0.23703
     0.11657
     0.02104
    -0.13681
    -0.18250
    -0.17834
    -0.18250
    -0.29049
    -0.39018
    -0.35280
    -0.34449
    -0.39434
    -0.38188
    -0.25311
    -0.27388
    -0.37772
    -0.47741
    -0.55218
    -0.67264
    -0.53972
    -0.45249
    -0.31957
    -0.34034
    -0.32788
    -0.36111
    -0.53141
    -0.51895
    -0.48987
    -0.48987
    -0.37357
    -0.31957
    -0.42757
    -0.42757
    -0.35280
    -0.34034
    -0.31542
    -0.41095
    -0.40264
    -0.41511
    -0.41095
    -0.45664
    -0.50233
    -0.53141
    -0.53972
    -0.58125
    -0.60618
    -0.48157
    -0.60202
    -0.59787
    -0.57710
    -0.53141
    -0.53141
    -0.53972
    -0.53141
    -0.52310
    -0.49818
    -0.46495
    -0.52310
    -0.50649
    -0.50233
    -0.47741
    -0.50649
    -0.34034
    -0.46080
    -0.65187
    -0.50233
    -0.48157
    -0.49818
    -0.52726
    -0.56879
    -0.56049
    -0.56049
    -0.56879
    -0.56049
    -0.58125
    -0.54387
    -0.53972
    -0.60618
    -0.51480
    -0.40680
    -0.43587
    -0.43172
    -0.39018
    -0.38603
    -0.33618
    -0.30711
    -0.26142
    -0.25311
    -0.17834
    -0.15757
    -0.24065
    -0.22403
    -0.22819
    -0.24480
    -0.00389
     0.30349
     0.67317
     1.12178
     1.38346
     1.41254
     1.49561
     1.48730
     1.64515
     1.79468
     2.09790
     2.36789
     2.43020
     2.53404
     2.52989
     2.43020
     2.21836
     2.15190
     1.91929
     1.63268
     1.46654
     1.32531
     1.10101
     0.93070
     0.74379
     0.63163
     0.56933
     0.44887
     0.22457
     0.14980
     0.04596
    -0.01219
    -0.14096
    -0.06204
    -0.16588
    -0.26142
    -0.32788
    -0.34034
    -0.44418
    -0.36526
    -0.45249
    -0.51895
    -0.43587
    -0.46495
    -0.52310
    -0.49403
    -0.51064
    -0.46080
    -0.58125
    -0.44834
    -0.32372
    -0.45249
    -0.43587
    -0.36941
    -0.27388
    -0.15342
    -0.11604
    -0.07035
     0.01688
     0.05842
     0.25365
     0.27026
     0.27026
     0.25780
     0.12903
    -0.07450
     0.06673
    -0.16588
    -0.13681
     0.30349
    -0.16173
    -0.48987
    -0.83048
    -0.86786
    -0.69341
    -0.77233
    -0.22403
    -0.31542
    -0.16588
     0.24118
     0.52364
     0.87255
     1.11347
     1.67838
     2.37205
     2.63373
     2.28897
     2.70435
     2.95772
     3.12803
     2.94526
     2.61712
     2.34713
     2.02314
     1.76145
     1.79883
     1.42915
     0.54856
     0.09165
    -0.39018
    -0.75987
    -1.09632
    -1.32062
    -1.52000
    -1.71107
    -1.86476
    -1.99352
    -2.00183
    -2.01429
    -2.00183
    -2.05998
    -2.08491
    -2.09321
    -2.15137
    -2.05998
    -1.93537
    -1.98106
    -2.06414
    -1.87722
    -1.89799
    -1.84399
    -1.81491
    -1.71938
    -1.73184
    -1.60723
    -1.56154
    -1.56569
    -1.54907
    -1.53661
    -1.51169
    -1.49508
    -1.32893
    -1.36631
    -1.41200
    -1.32477
    -1.27493
    -1.28739
    -1.22093
    -1.26662
    -1.17939
    -1.06309
    -0.98832
    -1.04647
    -1.08801
    -1.20431
    -1.19601
    -1.17524
    -0.76817
    -0.56464
    -0.55633
    -0.61864
    -0.61448
    -0.56879
    -0.63110
    -0.56049
    -0.48157
    -0.43587
    -0.28634
    -0.14511
    -0.14927
    -0.14511
    -0.19911
    -0.27803
    -0.19496
    -0.04958
    -0.11188
    -0.16173
    -0.16173
    -0.17834
    -0.17834
    -0.22403
    -0.14927
    -0.14511
    -0.12434
    -0.05373
    -0.05788
    -0.11604
    -0.21157
    -0.22819
    -0.26142
    -0.14511
    -0.17004
    -0.26972
    -0.24480
    -0.24896
    -0.22403
    -0.26142
    -0.30711
    -0.28219
    -0.29049
    -0.28219
    -0.26972
    -0.24896
    -0.27388
    -0.27803
    -0.30295
    -0.12019
    -0.14511
    -0.19911
    -0.19911
    -0.20742
    -0.13681
    -0.10358
    -0.16173
    -0.16173
    -0.08281
    -0.02050
    -0.06204
     0.00858
    -0.03296
    -0.05788
    -0.16173
    -0.04127
     0.05427
    -0.01635
     0.02519
     0.01688
    -0.07035
     0.00027
    -0.05788
    -0.05373
    -0.03712
    -0.01219
    -0.00389
    -0.04542
     0.03350
    -0.00389
    -0.06204
     0.03765
     0.07503
     0.01688
     0.04181
     0.13319
     0.15811
     0.21211
     0.26195
     0.16642
     0.29934
     0.39487
     0.47795
     0.39903
     0.42395
     0.42395
     0.32426
     0.36995
     0.42810
     0.42810
     0.42810
     0.36995
     0.28272
     0.43641
     0.51948
     0.62333
     0.67317
     0.66071
     0.78532
     0.90993
     1.05532
     1.16331
     1.33362
     1.39177
     1.59945
     1.74899
     1.84037
     2.03560
     2.02729
     1.93591
     1.93591
     1.94837
     2.23082
     2.43435
     2.28067
     2.10206
     1.89437
     1.90268
     1.92760
     1.84868
     1.87775
     1.86114
     1.86945
     1.81960
     1.57453
     1.32531
     1.22146
     0.94316
     0.79363
     0.82686
     0.54856
     0.56518
     0.58594
     0.35749
    -0.04958
     0.03765
     0.45718
     0.50702
     0.25780
     0.23703
     0.50287
     0.68148
     0.68979
     0.64410
     0.69394
     0.65240
     0.62748
     0.98470
     1.48730
     1.70745
     2.06467
     2.33882
     2.06467
     1.91098
     2.08129
     1.95252
     2.11867
     2.17682
     2.44682
     2.64619
     2.50081
     2.46758
     2.33467
     2.08959
     1.83622
     1.52884
     1.33362
     1.16331
     0.86840
     0.72717
     0.52779
     0.24949
     0.12488
     0.01273
    -0.10773
    -0.21988
    -0.38603
    -0.51064
    -0.52726
    -0.60202
    -0.63110
    -0.70587
    -0.76402
    -0.77648
    -0.89278
    -0.90109
    -0.87617
    -0.97171
    -0.99663
    -0.97171
    -0.98001
    -1.02155
    -1.08386
    -1.09216
    -1.05063
    -1.01324
    -0.99663
    -0.97171
    -1.02155
    -1.05063
    -1.05478
    -1.08801
    -0.94263
    -0.93848
    -1.04647
    -1.01324
    -1.05063
    -1.10047
    -1.13785
    -1.19185
    -1.10462
    -0.99247
    -0.94678
    -1.00909
    -1.06724
    -1.05893
    -1.07970
    -1.15032
    -0.97586
    -0.91771
    -0.90940
    -0.87617
    -0.79725
    -0.80971
    -0.83048
    -0.85540
    -0.78894
    -0.66433
    -0.64771
    -0.56049
    -0.58125
    -0.53556
    -0.48987
    -0.60202
    -0.53556
    -0.56879
    -0.71417
    -0.64356
    -0.58956
    -0.61864
    -0.65187
    -0.73494
    -0.78894
    -0.79725
    -0.80556
    -0.81386
    -0.89694
    -0.81386
    -0.68925
    -0.59787
    -0.52310
    -0.32372
    -0.52726
    -0.90109
    -0.61448
    -0.60202
    -0.41926
    -0.01219
     0.00442
    -0.49403
    -0.98832
    -0.93848
    -0.93017
    -0.92601
    -0.90940
    -1.12539
    -1.16278
    -1.11293
    -1.16693
    -1.34554
    -1.32893
    -1.29570
    -1.26662
    -1.22508
    -1.19185
    -1.05063
    -0.93432
    -0.81386
    -0.82217
    -0.79725
    -0.68510
    -0.69341
    -0.71833
    -0.56879
    -0.56464
    -0.67679
    -0.65602
    -0.66848
    -0.68925
    -0.70171
    -0.69756
    -0.68925
    -0.71002
    -0.71833
    -0.74740
    -0.71417
    -0.68925
    -0.70171
    -0.72248
    -0.53556
    -0.33618
    -0.29880
    -0.25311
    -0.21157
    -0.15342
    -0.01635
     0.02934
     0.00442
     0.11242
     0.11657
     0.10411
     0.18719
     0.25365
     0.25365
     0.22872
     0.12903
     0.22042
     0.06257
    -0.04127
    -0.12850
    -0.05373
    -0.19080
    -0.36111
    -0.50233
    -0.65602
    -0.64771
    -0.50649
    -0.27803
    -0.32372
    -0.33203
    -0.35695
    -0.41511
    -0.14096
     0.00858
     0.07088
     0.19965
     0.46133
     0.51533
     0.75209
     1.09270
     1.43331
     1.80714
     2.34297
     2.55897
     2.85388
     2.98680
     3.15710
     3.46033
     3.66801
     4.01277
     4.57353
     4.82275
     4.89752
     5.03044
     5.31289
     5.38766
     5.11351
     5.08859
     5.14259
     5.20074
     4.90167
     4.61506
     4.48214
     3.90478
     3.63478
     3.40217
     2.91619
     2.43851
     2.13113
     1.74068
     1.41669
     1.02209
     0.67317
     0.39903
     0.10411
    -0.18250
    -0.51480
    -0.73079
    -0.84294
    -0.99247
    -1.15032
    -1.12539
    -1.08801
    -1.22508
    -1.27908
    -1.32477
    -1.42031
    -1.47431
    -1.46185
    -1.49092
    -1.42446
    -1.39539
    -1.49092
    -1.55738
    -1.52000
    -1.49923
    -1.63630
    -1.47846
    -1.47015
    -1.47846
    -1.41200
    -1.32477
    -1.37877
    -1.31647
    -1.34139
    -1.30816
    -1.22093
    -1.15447
    -1.13370
    -1.14616
    -1.07555
    -1.05063
    -1.06724
    -0.96755
    -0.89278
    -0.97171
    -0.91771
    -0.90525
    -0.87617
    -0.85955
    -0.87202
    -0.88032
    -0.79725
    -0.77233
    -0.71833
    -0.73079
    -0.74740
    -0.76817
    -0.77233
    -0.70171
    -0.59372
    -0.62695
    -0.61864
    -0.58125
    -0.52726
    -0.48157
    -0.48157
    -0.45249
    -0.44418
    -0.34865
    -0.29880
    -0.30295
    -0.36111
    -0.31957
    -0.34449
    -0.17834
    -0.01219
    -0.09527
    -0.22819
    -0.23234
    -0.17419
    -0.18250
    -0.15342
    -0.31542
    -0.24896
    -0.18665
    -0.23649
    -0.59372
    -0.66433
    -0.49403
    -0.56879
    -0.79725
    -0.78479
    -0.80556
    -0.99663
    -1.09216
    -1.07970
    -1.12539
    -1.19185
    -1.18770
    -1.08801
    -1.08386
    -1.10878
    -1.11709
    -1.05893
    -1.09632
    -1.09632
    -1.10047
    -0.96755
    -0.79310
    -0.85540
    -0.88032
    -0.88863
    -0.73494
    -0.73494
    -0.77648
    -0.85955
    -0.78479
    -0.73910
    -0.65187
    -0.68925
    -0.66018
    -0.68510
    -0.67679
    -0.71417
    -0.56879
    -0.58541
    -0.63941
    -0.60618
    -0.63941
    -0.58125
    -0.58541
    -0.62695
    -0.60618
    -0.55633
    -0.51064
    -0.52310
    -0.51064
    -0.51064
    -0.47741
    -0.56879
    -0.40680
    -0.35695
    -0.43587
    -0.38188
    -0.35695
    -0.34865
    -0.33618
    -0.39018
    -0.31126
    -0.26142
    -0.39849
    -0.52726
    -0.59372
    -0.61864
    -0.62695
    -0.81802
    -0.83048
    -0.54387
    -0.26972
    -0.19911
    -0.42341
    -0.43587
    -0.31542
    -0.06204
     0.30349
     0.62748
     0.54441
     0.59841
     0.49041
     0.64825
     0.97639
     0.99716
     0.78532
     0.82271
     0.86840
     0.62748
     0.34087
     0.07919
    -0.40680
    -1.03817
    -1.78584
    -2.44628
    -1.88968
    -1.12955
    -1.50338
    -0.51895
    -0.53141
    -0.94263
    -1.50338
    -1.11709
    -0.31126
     0.76455
     1.74068
     2.48835
     2.55897
     2.67942
     2.75004
     3.01172
     3.36064
     3.64724
     3.72617
     3.63478
     3.40217
     3.12387
     2.67942
     2.44266
     2.10621
     1.70330
     1.49561
     1.30869
     1.25885
     1.33777
     1.36269
     1.27131
     1.34608
     1.36685
     1.27131
     1.40008
     1.65345
     1.70330
     1.74484
     1.77806
     2.10206
     2.06052
     1.87775
     1.65761
     1.52469
     1.62853
     1.50807
     1.32115
     1.05947
     0.82271
     0.73963
     0.53195
     0.42395
     0.24534
     0.07919
    -0.18250
    -0.15757
    -0.21573
    -0.39849
    -0.42341
    -0.51480
    -0.51480
    -0.58956
    -0.57295
    -0.62695
    -0.68510
    -0.57710
    -0.59372
    -0.58541
    -0.49403
    -0.41095
    -0.60202
    -0.52726
    -0.58541
    -0.70171
    -0.66848
    -0.67264
    -0.69756
    -0.73079
    -0.83463
    -0.80971
    -0.85125
    -0.94678
    -1.01740
    -1.12124
    -1.09216
    -1.15032
    -1.30816
    -1.25831
    -1.19185
    -1.25416
    -1.27908
    -1.24585
    -1.24585
    -1.23339
    -1.27077
    -1.27077
    -1.19601
    -1.24585
    -1.30816
    -1.37462
    -1.35800
    -1.31231
    -1.32062
    -1.15032
    -0.85955
    -0.94678
    -1.04647
    -1.07140
    -1.09216
    -1.00078
    -0.85955
    -0.78894
    -0.62695
    -0.63110
    -0.56049
    -0.55218
    -0.57295
    -0.52310
    -0.61864
    -0.62279
    -0.48987
    -0.49818
    -0.58541
    -0.52726
    -0.56464
    -0.55633
    -0.59787
    -0.62279
    -0.60202
    -0.64356
    -0.58956
    -0.56049
    -0.53141
    -0.51064
    -0.51895
    -0.63525
    -0.51480
    -0.45249
    -0.53556
    -0.52726
    -0.44834
    -0.46080
    -0.44834
    -0.41926
    -0.41095
    -0.33618
    -0.32372
    -0.30711
    -0.30711
    -0.22819
    -0.22819
    -0.25311
    -0.17834
    -0.07035
    -0.08281
    -0.13265
    -0.14096
    -0.15757
    -0.11604
    -0.16173
    -0.20742
    -0.19080
    -0.19496
    -0.26557
    -0.29880
    -0.34865
    -0.41511
    -0.49818
    -0.57710
    -0.51480
    -0.56049
    -0.65602
    -0.62279
    -0.70171
    -0.58956
    -0.53556
    -0.45664
    -0.52310
    -0.63110
    -0.59787
    -0.61448
    -0.51480
    -0.40264
    -0.39018
    -0.45249
    -0.24065
    -0.24896
    -0.31126
    -0.27388
    -0.21157
    -0.14927
    -0.04958
     0.02104
     0.19549
     0.24118
     0.19134
     0.06673
     0.15396
     0.28688
     0.49872
     0.45302
     0.55687
     0.65240
     0.58179
     0.44887
     0.52779
     0.49041
     0.52779
     0.62748
     0.68148
     0.60256
     0.61502
     0.59010
     0.50702
     0.83517
     1.24639
     1.29208
     0.95563
     0.94732
     1.17577
     1.45823
     1.99821
     2.26405
     2.39282
     2.80819
     2.21421
     2.32220
     2.99095
     3.13218
     3.42710
     4.26615
     4.66076
     4.51537
     4.32015
     3.90478
     4.52368
     4.63168
     4.05431
     3.59325
     3.41048
     3.23187
     3.00342
     2.71681
     2.28897
     1.82791
     1.17162
     0.50287
     0.04596
    -0.44003
    -0.94263
    -1.09632
    -1.34554
    -1.50754
    -1.64876
    -1.82322
    -1.99768
    -2.01014
    -2.01429
    -1.68615
    -1.52415
    -1.75261
    -1.63630
    -1.53661
    -1.32477
    -1.07555
    -0.93432
    -0.87202
    -0.78063
    -0.75156
    -0.66848
    -0.45664
    -0.35280
    -0.31957
    -0.33618
    -0.29049
    -0.33203
    -0.36941
    -0.42341
    -0.61448
    -0.58125
    -0.62695
    -0.72248
    -0.89278
    -0.86786
    -1.02155
    -1.15032
    -1.15032
    -1.24585
    -1.30816
    -1.40369
    -1.46600
    -1.52415
    -1.53661
    -1.51584
    -1.59477
    -1.53661
    -1.49508
    -1.50338
    -1.56984
    -1.38293
    -1.38293
    -1.46600
    -1.39123
    -1.33723
    -1.31647
    -1.30400
    -1.36631
    -1.29570
    -1.25001
    -1.15032
    -1.09216
    -1.10462
    -1.07555
    -1.05893
    -1.12124
    -0.95094
    -0.85540
    -0.93848
    -0.92186
    -0.81802
    -0.76402
    -0.70171
    -0.73910
    -0.69756
    -0.64356
    -0.55218
    -0.52310
    -0.51895
    -0.52310
    -0.55218
    -0.60618
    -0.53972
    -0.45249
    -0.53141
    -0.51064
    -0.46495
    -0.39018
    -0.32788
    -0.41511
    -0.45664
    -0.42757
    -0.28634
    -0.23234
    -0.23649
    -0.17419
    -0.17834
    -0.20742
    -0.32372
    -0.20327
    -0.20742
    -0.29880
    -0.17004
    -0.26557
    -0.22403
    -0.24480
    -0.26557
    -0.27803
    -0.24896
    -0.24896
    -0.29465
    -0.26972
    -0.16173
    -0.18250
    -0.21157
    -0.08696
     0.00027
    -0.04542
     0.02104
     0.15396
     0.11657
     0.10826
     0.01273
     0.06673
     0.12903
     0.13734
     0.13319
     0.14149
     0.18719
     0.22872
     0.18719
     0.24949
     0.38241
     0.30349
     0.36164
     0.53195
     0.67733
     0.81440
     0.65240
     0.70225
     0.92655
     0.94316
     0.96393
     0.98055
     1.10101
     1.05532
     0.85178
     0.54025
     0.63994
     0.59425
     0.49456
     0.36164
     0.17057
    -0.06204
    -0.14511
    -0.28219
    -0.34449
    -0.54802
    -0.65187
    -0.75987
    -0.64771
    -0.63941
    -0.70171
    -0.67679
    -0.46080
    -0.41511
    -0.51064
    -0.56049
    -0.43172
    -0.24896
    -0.12850
    -0.09527
    -0.14096
    -0.14096
    -0.09111
     0.02519
     0.17888
     0.40318
     0.27441
     0.09996
     0.25365
     0.47795
     1.05532
     1.64515
     1.36269
     1.05532
     1.07193
     1.11347
     1.09270
     1.43746
     1.34192
     1.22146
     1.14670
     1.40838
     1.30869
     0.45302
    -0.14096
    -0.00804
     0.40318
     0.31595
    -0.03712
     0.11242
     0.32426
     0.10411
     0.07088
     0.30349
     0.51533
     0.59010
     0.76871
     0.96393
     1.08024
     1.13839
     1.15501
     1.33777
     1.21731
     1.17993
     1.13008
     1.08439
     1.16747
     1.03039
     0.76871
     0.95147
     0.91409
     0.85594
     0.51533
     0.30349
     0.35333
     0.36580
     0.22457
     0.24949
     0.21626
     0.02519
    -0.13681
    -0.19911
    -0.34034
    -0.45249
    -0.55633
    -0.64356
    -0.66433
    -0.68925
    -0.78479
    -0.85125
    -0.90940
    -0.89694
    -0.93017
    -0.80971
    -0.67264
    -0.67264
    -0.57295
    -0.40680
    -0.33203
    -0.25311
    -0.16173
     0.01273
     0.12903
     0.19134
     0.36580
     0.42395
     0.46133
     0.44887
     0.50287
     0.63579
     0.74379
     0.57764
     0.42810
     0.37826
     0.39072
     0.34918
     0.29934
     0.23288
     0.11657
    -0.02881
    -0.01635
    -0.14511
    -0.21988
    -0.27388
    -0.35280
    -0.46495
    -0.33203
    -0.40264
    -0.40680
    -0.27803
    -0.14511
    -0.07450
    -0.13681
    -0.12434
    -0.14927
    -0.01219
     0.09165
     0.16642
     0.21211
     0.23288
     0.20795
     0.15811
     0.22042
     0.29518
     0.17888
     0.25365
     0.35749
     0.36164
     0.44472
     0.33257
     0.22042
    -0.05788
    -0.22403
    -0.10358
     0.18303
     0.23288
     0.07919
    -0.16173
    -0.29880
    -0.47326
    -0.60618
    -0.66018
    -0.58541
    -0.78479
    -0.90940
    -0.95094
    -0.90525
    -0.96340
    -0.99663
    -0.89278
    -0.95509
    -0.87202
    -0.80971
    -0.79725
    -0.76402
    -0.59787
    -0.56049
    -0.56049
    -0.46080
    -0.48157
    -0.47741
    -0.45249
    -0.49403
    -0.48987
    -0.46495
    -0.43587
    -0.43587
    -0.42757
    -0.44418
    -0.46910
    -0.48572
    -0.43587
    -0.44834
    -0.47741
    -0.46080
    -0.37357
    -0.37772
    -0.39018
    -0.36941
    -0.37772
    -0.26557
    -0.26142
    -0.30711
    -0.32788
    -0.34865
    -0.31957
    -0.34449
    -0.31542
    -0.26142
    -0.29049
    -0.32372
    -0.33203
    -0.25726
    -0.12850
    -0.10773
    -0.01635
     0.10826
     0.19549
     0.22457
     0.24949
     0.42395
     0.46549
     0.34918
     0.28688
     0.44887
     0.35749
     0.17057
     0.30349
     0.43641
     0.43641
     0.41149
     0.56102
     0.94316
     0.62748
     0.95147
     1.58284
     1.43746
     1.06778
     1.36269
     2.18928
     2.85388
     2.86219
     2.72927
     2.58389
     2.64619
     2.52574
     2.77911
     2.78742
     2.62543
     2.54235
     2.40943
     2.24328
     2.23082
     2.08959
     1.71161
     1.76560
     1.99406
     2.12698
     2.07713
     2.10621
     2.24744
     2.45097
     2.52989
     2.51328
     2.14775
     1.93591
     1.89852
     1.76145
     1.65345
     1.46238
     0.93070
     0.52364
     0.31180
     0.09165
    -0.33618
    -0.82632
    -1.15862
    -1.53246
    -1.76091
    -1.91460
    -2.06414
    -2.08491
    -2.18044
    -2.10152
    -2.20952
    -2.16383
    -2.12229
    -2.13060
    -2.10567
    -1.93953
    -1.92291
    -1.90630
    -1.79414
    -1.72768
    -1.61969
    -1.54907
    -1.41615
    -1.36631
    -1.30816
    -1.35800
    -1.37462
    -1.40369
    -1.37462
    -1.23754
    -1.19601
    -1.09632
    -1.16278
    -1.29570
    -1.29985
    -1.29154
    -1.37462
    -1.33308
    -1.38293
    -1.30816
    -1.23754
    -1.21678
    -1.26247
    -1.34554
    -1.33723
    -1.32893
    -1.37877
    -1.15447
    -0.98001
    -1.06724
    -1.12955
    -1.02986
    -0.86371
    -0.31957
     0.29934
     0.19134
     0.01273
    -0.40680
    -0.16173
     0.28272
     0.71886
     0.97224
     1.02624
     1.07193
     1.31285
     1.19239
     1.00547
     1.08855
     1.11347
     1.29623
     1.35023
     1.23393
     1.25054
     1.20900
     1.20485
     1.10516
     1.03039
     0.96393
     0.92240
     0.73548
     0.77286
     0.68148
     0.51533
     0.39487
     0.36164
     0.28688
     0.12903
    -0.04127
    -0.04542
    -0.11188
    -0.14927
    -0.26557
    -0.29465
    -0.33203
    -0.37357
    -0.43587
    -0.31542
    -0.36526
    -0.43172
    -0.46080
    -0.41511
    -0.47326
    -0.53141
    -0.56049
    -0.54387
    -0.49818
    -0.47741
    -0.48157
    -0.51064
    -0.52726
    -0.54802
    -0.56879
    -0.53972
    -0.44003
    -0.51480
    -0.54802
    -0.52726
    -0.55218
    -0.53972
    -0.55218
    -0.52726
    -0.52310
    -0.51895
    -0.52310
    -0.61448
    -0.61448
    -0.58125
    -0.59372
    -0.53972
    -0.39434
    -0.49818
    -0.57710
    -0.53141
    -0.52726
    -0.45249
    -0.44003
    -0.50649
    -0.44418
    -0.38188
    -0.29880
    -0.31126
    -0.33203
    -0.20742
    -0.15342
    -0.32788
    -0.09111
    -0.21157
    -0.31957
    -0.26142
    -0.18250
    -0.09942
    -0.14927
    -0.18665
    -0.12850
    -0.08281
    -0.00804
    -0.07035
     0.06673
     0.01273
     0.01688
    -0.01635
     0.07088
     0.05842
    -0.04127
     0.10411
     0.05011
    -0.02465
     0.05011
     0.07088
     0.06257
    -0.07450
    -0.22403
    -0.28219
    -0.39018
    -0.60202
    -0.71417
    -0.79310
    -0.63941
     0.88501
     1.26300
     0.31180
     0.14565
     0.09165
     0.98886
     1.65345
     1.64515
     1.54130
     1.41254
     1.51638
     1.81545
     1.99821
     1.95668
     1.77391
     1.67422
     1.73237
     1.56622
     1.26716
     1.07193
     0.79363
     0.37826
     0.02519
    -0.37772
    -0.47741
    -0.21157
     0.00858
     0.30349
    -0.12850
    -0.89278
    -1.12955
    -1.09216
    -0.70587
    -0.43587
    -0.34865
    -0.27388
    -0.23234
    -0.07865
     0.05011
     0.15811
     0.23703
     0.45302
     0.76871
     0.95978
     0.94316
     1.12593
     1.12178
     1.05947
     1.18824
     1.20485
     1.18824
     1.20485
     1.20070
     1.11347
     0.94316
     0.88917
     0.79778
     0.74794
     0.68563
     0.46549
     0.26611
     0.05011
    -0.01635
    -0.13265
    -0.31126
    -0.29049
    -0.51895
    -0.73079
    -0.78479
    -0.93848
    -1.00909
    -1.09216
    -1.17939
    -1.21262
    -1.22508
    -1.22093
    -1.24585
    -1.25001
    -1.25416
    -1.23339
    -1.32477
    -1.09632
    -1.10878
    -1.23754
    -1.17524
    -1.14616
    -1.09216
    -1.10462
    -1.15447
    -1.13370
    -1.12124
    -1.03817
    -1.07555
    -1.12124
    -1.05893
    -1.09216
    -1.15862
    -1.01740
    -0.94678
    -1.07140
    -1.02570
    -1.00909
    -1.01324
    -0.95094
    -0.99247
    -0.99663
    -0.91771
    -0.87617
    -0.85125
    -0.83463
    -0.75156
    -0.71417
    -0.67679
    -0.49818
    -0.25726
    -0.13265
     0.12903
     0.55687
     1.01793
     1.36685
     1.36269
     1.32531
     1.42915
     1.57038
     1.78637
     2.09790
     2.49666
     2.63373
     2.46343
     2.40528
     2.43020
     2.30974
     2.20175
     2.24744
     2.13113
     2.02729
     1.87360
     1.71576
     1.59945
     1.52884
     1.50807
     1.38761
     1.32531
     1.17577
     1.02624
     0.79363
     0.78117
     0.71471
     0.51118
     0.38241
     0.14980
     0.11657
     0.07088
    -0.05373
    -0.12019
    -0.13265
    -0.20327
    -0.21157
    -0.19911
    -0.22819
    -0.24480
    -0.29465
    -0.22403
    -0.14096
    -0.17004
    -0.28219
    -0.18665
    -0.23649
    -0.07035
    -0.02881
    -0.10358
     0.08750
     0.11242
     0.07503
    -0.09942
    -0.13681
    -0.13681
    -0.12850
    -0.07865
     0.02934
     0.11657
     0.26611
     0.30764
     0.50287
     0.49456
     0.42810
     0.41564
     0.60671
     0.86009
     0.93486
     0.78117
     0.78948
     0.86009
     0.87255
     0.84348
     1.00547
     0.84763
     0.59841
     0.56933
     0.47379
     0.26611
     0.07088
    -0.07450
    -0.17004
    -0.20742
    -0.23649
    -0.34449
    -0.44834
    -0.52310
    -0.60202
    -0.71417
    -0.59372
    -0.69341
    -0.88863
    -0.89694
    -0.96755
    -1.02570
    -0.85540
    -0.83879
    -0.74740
    -0.65602
    -0.56049
    -0.22403
     0.09580
     0.49456
     0.76871
     0.78532
     0.68563
     1.05947
     1.36269
     1.71161
     1.71161
     1.74484
     1.85283
     1.70745
     1.60776
     1.32531
     0.90578
     0.83517
     0.78117
     0.46964
     0.17472
    -0.09942
    -0.30711
    -0.43587
    -0.60202
    -0.36941
     0.19134
     0.41564
    -0.07035
    -0.22403
    -0.05373
     0.22457
     0.46964
     0.61917
     0.59010
     0.41979
     0.69394
     0.58179
     0.32841
     0.22042
    -0.01635
    -0.24896
    -0.39434
    -0.55633
    -0.73494
    -0.83048
    -0.98832
    -1.17939
    -1.20847
    -1.20431
    -1.17939
    -1.22924
    -1.27493
    -1.27493
    -1.40785
    -1.40785
    -1.34970
    -1.26662
    -1.28324
    -1.20016
    -1.26662
    -1.31231
    -1.31231
    -1.29985
    -1.31647
    -1.23339
    -1.23754
    -1.25416
    -1.21678
    -1.26247
    -1.41615
    -1.55738
    -1.32062
    -1.22924
    -1.17108
    -1.11709
    -1.17524
    -1.35800
    -1.48261
    -1.54492
    -1.46600
    -1.42862
    -1.39954
    -1.45354
    -1.40369
    -1.37046
    -1.45769
    -1.44108
    -1.10047
    -1.14616
    -1.25416
    -1.13785
    -1.07555
    -0.99247
    -0.94678
    -0.82632
    -0.68510
    -0.63525
    -0.59372
    -0.66018
    -0.59372
    -0.55218
    -0.45249
    -0.56879
    -0.49818
    -0.48572
    -0.53141
    -0.44834
    -0.34034
    -0.34865
    -0.42341
    -0.46080
    -0.49403
    -0.46080
    -0.40680
    -0.42341
    -0.36526
    -0.31542
    -0.32788
    -0.37357
    -0.31126
    -0.26142
    -0.26972
    -0.29465
    -0.20327
    -0.19080
    -0.11604
    -0.08696
     0.00027
     0.12903
     0.13734
     0.22872
     0.17472
     0.26611
     0.42395
     0.53195
     0.60256
     0.68148
     0.68979
     0.59010
     0.63579
     0.60671
     0.58179
     0.61087
     0.54025
     0.46549
     0.35333
     0.27857
     0.18719
     0.08334
     0.08334
     0.13319
     0.09165
     0.24534
     0.15811
     0.00858
     0.17057
     0.39072
     0.60671
     0.77286
     0.95978
     1.08024
     0.89332
     0.72302
     0.77286
     0.88086
     1.09270
     1.22562
     1.16747
     1.11762
     1.05116
     0.79363
     0.77702
     0.78948
     0.70225
     0.68148
     0.69394
     0.70640
     0.71471
     0.63994
     0.68979
     0.58179
     0.59010
     0.68148
     0.60256
     0.56102
     0.56933
     0.40318
     0.46549
     0.39487
     0.11242
    -0.09942
    -0.34034
    -0.28219
     0.09580
     0.55687
     0.76040
     0.51533
     0.23288
     0.23703
     0.27026
     0.46549
     0.89747
     0.86840
     0.71056
     1.12178
     1.39592
     1.42500
     1.27962
     0.95978
     0.96393
     1.19654
     1.11762
     1.03455
     1.03870
     1.17993
     0.91824
     0.83932
     1.02209
     0.82686
     0.72302
     0.79363
     0.79363
     0.71056
     0.56518
     0.55687
     0.51948
     0.60256
     0.66486
     0.43641
     0.46133
     0.54856
     0.43641
     0.40318
     0.46964
     0.55687
     0.39072
     0.33257
     0.41564
     0.25780
     0.15396
     0.14980
    -0.03296
    -0.00804
     0.64410
     0.90578
     0.13734
     0.08334
     0.17057
     0.13734
     0.14565
     0.31180
     0.27857
     0.27026
     0.29518
     0.33257
     0.32841
     0.23703
     0.13319
     0.11657
     0.06673
     0.09580
    -0.13681
    -0.26142
    -0.31126
    -0.38188
    -0.47741
    -0.42757
    -0.53141
    -0.70587
    -0.69756
    -0.67679
    -0.71002
    -0.79725
    -0.90109
    -0.85955
    -0.80556
    -0.87202
    -1.05478
    -1.17524
    -1.00494
    -0.95509
    -1.14201
    -1.16278
    -1.24585
    -1.47846
    -1.41615
    -1.22924
    -1.15862
    -1.16693
    -1.32893
    -1.49508
    -1.40785
    -1.32062
    -1.29154
    -1.30400
    -1.22924
    -1.24170
    -1.23339
    -1.07555
    -1.01324
    -0.99247
    -1.03401
    -0.92601
    -0.87617
    -0.84294
    -0.84709
    -0.79310
    -0.74740
    -0.62695
    -0.61033
    -0.62695
    -0.53141
    -0.51064
    -0.56464
    -0.56049
    -0.38188
    -0.39849
    -0.47741
    -0.38188
    -0.42757
    -0.33618
    -0.22819
    -0.14096
     0.12073
     0.33257
     0.10411
    -0.02881
     0.02519
     0.17057
     0.18719
     0.03765
     0.11242
     0.11242
     0.05842
     0.05011
    -0.07865
    -0.19496
    -0.18665
    -0.19496
    -0.29049
    -0.41095
    -0.36941
    -0.36526
    -0.40264
    -0.32372
    -0.20327
    -0.21157
    -0.24065
    -0.13265
    -0.24480
    -0.10773
     0.00442
     0.14149
     0.13734
    -0.00389
    -0.14511
    -0.13681
    -0.02881
     0.11657
     0.19134
     0.36995
     0.22872
     0.12073
     0.42395
     0.82686
     0.81025
     0.91824
     1.08439
     1.42500
     1.55792
     2.15190
     2.46758
     2.81650
     2.88711
     2.80819
     2.81234
     2.88296
     3.01172
     2.90788
     2.71681
     2.80404
     2.87880
     2.78742
     2.48005
     2.14775
     1.91098
     1.58699
     1.22562
     1.02209
     0.83517
     0.71056
     0.54025
     0.49872
     0.27441
     0.18303
    -0.00804
     0.10826
     0.02519
    -0.23649
    -0.24480
    -0.20327
    -0.25311
    -0.29049
    -0.27803
    -0.36941
    -0.45249
    -0.41095
    -0.37357
    -0.39849
    -0.39018
    -0.44418
    -0.53556
    -0.51064
    -0.36111
    -0.44834
    -0.50233
    -0.44003
    -0.48572
    -0.46495
    -0.50233
    -0.48987
    -0.39434
    -0.37772
    -0.24896
    -0.19911
    -0.37357
    -0.29465
    -0.26142
    -0.24480
    -0.14096
    -0.12019
    -0.26557
    -0.33618
    -0.24065
     0.51533
     0.11242
    -1.34554
    -1.75261
    -1.06724
    -0.66848
    -0.39434
    -0.34449
    -0.43587
    -0.62695
    -0.84709
    -0.66433
    -0.63110
    -0.50233
    -0.24896
     0.04596
     0.32841
     0.55687
     0.88917
     0.91824
     0.83932
     0.96393
     1.19239
     1.37100
     1.36269
     1.33777
     1.23393
     1.41669
     1.59530
     1.34608
     1.14670
     1.09685
     0.93070
     0.81025
     0.74794
     0.67317
     0.62333
     0.43226
     0.25780
     0.14980
    -0.02881
    -0.23649
    -0.47741
    -0.61864
    -0.66848
    -0.80140
    -0.92186
    -1.07140
    -1.27493
    -1.43692
    -1.55323
    -1.65707
    -1.78999
    -1.88553
    -1.92706
    -2.19290
    -2.18875
    -2.17629
    -2.17629
    -2.26767
    -2.18875
    -2.21783
    -2.12229
    -2.04337
    -1.98937
    -1.87307
    -1.87722
    -1.80245
    -1.68199
    -1.56154
    -1.45354
    -1.28324
    -1.15032
    -1.10462
    -1.09216
    -1.08801
    -0.98832
    -1.01740
    -1.01324
    -0.90525
    -0.80971
    -0.77648
    -0.67679
    -0.73079
    -0.74740
    -0.64356
    -0.58541
    -0.53972
    -0.55633
    -0.48987
    -0.47326
    -0.44418
    -0.39018
    -0.20742
    -0.26557
    -0.28634
    -0.14096
    -0.07035
     0.01273
     0.02519
     0.00442
     0.05842
     0.22457
     0.37826
     0.42395
     0.59841
     0.77286
     0.70225
     0.55687
     0.87671
     0.86424
     0.65240
     0.48210
     0.41979
     0.47795
     0.47795
     0.37410
     0.34918
     0.17057
     0.01688
    -0.07035
    -0.12019
    -0.13681
    -0.32372
    -0.53972
    -0.40264
    -0.38603
    -0.39849
    -0.38188
    -0.26972
    -0.26557
    -0.15757
    -0.17419
    -0.21157
    -0.31957
    -0.46495
    -0.49403
    -0.71417
    -1.25416
    -0.91355
     0.49041
     2.07713
     1.93175
     1.38761
     1.23808
     1.18408
     1.59115
     2.24328
     2.26405
     2.22667
     2.32220
     2.42605
     2.67112
     2.79573
     2.32636
     1.91514
     1.49976
     1.01793
     0.62333
     0.16642
    -0.12434
    -0.38188
    -0.56464
    -0.72664
    -0.89694
    -1.11709
    -0.99663
    -1.07140
    -1.18770
    -1.25831
    -1.28324
    -1.21678
    -1.26247
    -1.32893
    -1.22924
    -1.17524
    -1.12955
    -0.94678
    -1.00494
    -1.09216
    -1.03817
    -1.13785
    -1.05893
    -1.00078
    -0.99663
    -1.12955
    -1.42031
    -1.32893
    -1.30400
    -1.24170
    -1.09216
    -1.04647
    -1.10878
    -1.12124
    -1.12955
    -1.10878
    -1.02570
    -0.80971
    -0.75156
    -0.45664
    -0.24896
    -0.23649
    -0.14096
    -0.03296
     0.09996
     0.21626
     0.29518
     0.44887
     0.34918
     0.44887
     0.75209
     0.88086
     0.78117
     0.73963
     0.78948
     0.91409
     1.09270
     1.23808
     1.26300
     1.25469
     1.27962
     1.23393
     1.37100
     1.60776
     1.62022
     1.54130
     1.56622
     1.58699
     1.48730
     1.57869
     1.57453
     1.62022
     1.52053
     1.49976
     1.31700
     1.01378
     0.81025
     0.64410
     0.55271
     0.97639
     1.25469
     1.03039
     0.71056
     0.59425
     0.56518
     0.63994
     0.73132
     0.88086
     1.03455
     1.13839
     1.13839
     1.10931
     1.19239
     1.29208
     1.32115
     1.42084
     1.51223
     1.44577
     1.37515
     1.37515
     1.26300
     1.11347
     1.04701
     1.01793
     1.07193
     1.02209
     0.82271
     0.59841
     0.38241
     0.25365
     0.19134
     0.19134
     0.17472
     0.00442
    -0.17004
    -0.15342
     0.00442
    -0.08696
    -0.40680
    -0.46495
    -0.39018
    -0.53141
    -0.65602
    -0.54802
    -0.63941
    -0.72248
    -0.87202
    -0.96340
    -0.95924
    -1.10462
    -1.28739
    -1.36631
    -1.37462
    -1.44108
    -1.49508
    -1.59061
    -1.56154
    -1.51584
    -1.53661
    -1.52831
    -1.55738
    -1.46185
    -1.42031
    -1.46600
    -1.32062
    -1.25416
    -1.29985
    -1.30816
    -1.22924
    -1.21678
    -1.17939
    -1.19185
    -1.17939
    -1.10878
    -1.03817
    -1.02155
    -1.03401
    -0.98832
    -1.00494
    -1.02155
    -0.98832
    -0.83879
    -0.80140
    -0.82632
    -0.75156
    -0.71833
    -0.58541
    -0.39434
    -0.36526
    -0.26142
    -0.21988
    -0.24065
    -0.29465
    -0.25311
    -0.14511
    -0.16173
    -0.14927
    -0.10773
    -0.27388
    -0.37357
    -0.31126
    -0.32372
    -0.38188
    -0.44418
    -0.55633
    -0.57295
    -0.53141
    -0.51064
    -0.54387
    -0.56049
    -0.48157
    -0.39849
    -0.47326
    -0.36111
    -0.38603
    -0.46910
    -0.40680
    -0.37357
    -0.41095
    -0.53556
    -0.58125
    -0.58125
    -0.54802
    -0.50233
    -0.37357
    -0.07450
     0.00858
    -0.04127
    -0.19080
    -0.12850
     0.08750
     0.11242
     0.14980
     0.22872
     0.22457
     0.12903
     0.20380
     0.31180
     0.26195
     0.03350
    -0.04127
    -0.03296
    -0.01635
    -0.08281
    -0.26972
    -0.39849
    -0.22819
    -0.16173
    -0.25726
    -0.31126
    -0.39434
    -0.45249
    -0.40264
    -0.47326
    -0.53556
    -0.46495
    -0.41095
    -0.57710
    -0.79725
    -0.69341
    -0.35280
    -0.04958
    -0.22819
    -0.53556
    -0.60202
    -0.29880
    -0.16173
    -0.03296
     0.02519
     0.06257
     0.07503
     0.11657
     0.31180
     0.39487
     0.47379
     0.47795
     0.48625
     0.49872
     0.61502
     0.46964
     0.41564
     0.34087
     0.28688
     0.13319
    -0.02050
     0.72302
     2.01898
     2.16852
     1.49146
     1.13424
     1.00547
     1.03870
     1.32115
     1.47484
     1.77806
     2.10206
     2.08129
     2.02314
     1.96083
     1.81960
     1.75314
     1.64099
     1.53715
     1.36685
     1.20070
     0.90163
     0.70640
     0.73963
     0.71471
     0.66486
     0.63994
     0.61917
     0.64825
     0.53610
     0.42810
     0.63579
     1.00132
     1.06778
     1.08855
     1.26716
     1.33777
     1.30454
     1.49561
     1.67007
     1.82791
     2.03975
     2.15190
     2.30559
     2.29728
     2.37620
     2.41359
     2.25990
     2.22251
     1.96083
     1.68668
     1.57869
     1.58699
     1.47900
     1.34192
     0.96809
     0.71056
     0.39903
     0.09165
    -0.05373
    -0.20742
    -0.59787
    -0.78894
    -0.90109
    -1.00078
    -1.09216
    -1.19185
    -1.17939
    -1.17108
    -1.25831
    -1.27077
    -1.23339
    -1.15447
    -1.14616
    -1.15447
    -1.14201
    -0.99247
    -1.07140
    -1.17524
    -1.12539
    -1.10878
    -1.07970
    -1.15032
    -1.17524
    -1.21678
    -1.19185
    -1.19185
    -1.20431
    -1.22508
    -1.24585
    -1.27908
    -1.29154
    -1.09632
    -1.17524
    -1.19601
    -1.21262
    -1.23339
    -1.10878
    -1.06724
    -1.09216
    -1.14201
    -1.17939
    -1.11293
    -1.10047
    -1.06724
    -1.08386
    -1.15032
    -1.26247
    -1.12955
    -1.10047
    -1.16278
    -1.15447
    -1.13785
    -1.09216
    -0.96755
    -0.82217
    -0.63941
    -0.39849
    -0.44003
    -0.41511
    -0.07865
     0.12903
     0.16226
     0.17888
     0.42395
     0.70640
     0.86840
     0.93901
     1.01378
     0.99301
     1.06362
     1.13839
     1.30869
     1.31285
     1.30039
     1.25054
     1.33777
     1.25054
     1.04285
     0.91824
     0.96393
     1.04701
     0.88086
     0.74379
     0.65240
     0.39072
    -0.31126
    -0.51064
    -0.20742
    -0.00389
    -0.42757
    -0.58541
    -0.71417
    -0.85540
    -1.03817
    -1.18770
    -1.27077
    -1.12955
    -1.05893
    -1.11709
    -1.16278
    -1.17939
    -1.09632
    -1.13785
    -1.14616
    -0.97171
    -0.80556
    -0.77648
    -0.91771
    -0.90525
    -0.79310
    -0.71417
    -0.75571
    -0.50649
    -0.46910
    -0.44003
    -0.44418
    -0.38603
    -0.34449
    -0.31542
    -0.31542
    -0.27388
    -0.25726
    -0.27388
    -0.22403
    -0.26142
    -0.22819
    -0.16588
    -0.18250
    -0.03712
     0.11657
     0.04181
     0.05842
     0.05842
     0.07503
     0.11657
     0.18303
     0.18719
     0.13734
    -0.09942
    -0.41511
    -0.87617
    -1.44523
    -1.84399
    -1.87722
    -1.19185
    -0.99663
    -1.07555
    -1.34139
    -1.63215
    -1.59061
    -1.50754
    -1.46185
    -1.51584
    -1.24170
    -0.91771
    -0.43587
     0.25365
     0.51533
     0.67733
     0.59010
     0.49456
     0.54025
     0.82271
     0.75209
     0.83517
     0.83101
     0.83517
     0.81025
     0.75209
     0.54025
     0.41979
     0.47795
     0.48625
     0.54441
     0.51948
     0.39487
     0.25780
     0.27441
     0.26195
     0.17057
     0.11242
     0.16642
     0.39487
     1.17577
     1.96498
     1.54546
     1.14254
     1.12178
     1.19654
     1.31285
     1.51638
     1.65761
     1.60776
     1.60361
     1.61192
     1.45407
     1.32115
     1.27131
     1.01793
     0.83101
     0.69394
     0.55271
     0.51118
     0.44056
     0.40318
     0.26195
     0.29518
     0.37826
     0.39072
     0.35749
     0.46964
     0.41979
     0.35333
     0.34503
     0.25780
     0.14149
     0.18303
     0.23703
     0.29103
     0.24534
     0.25780
     0.26195
     0.22872
     0.16226
     0.07503
    -0.03296
     0.13319
     0.26195
     0.12073
     0.02934
     0.15396
     0.22872
     0.25365
     0.07503
    -0.02465
    -0.02465
     0.07919
     0.17057
     0.14149
     0.14980
     0.17472
     0.02104
     0.00442
     0.10826
     0.07088
     0.15811
     0.16226
     0.14149
     0.17472
     0.33672
     0.37826
     0.41979
     0.30349
     0.25365
     0.30764
     0.60256
     0.74379
     0.48625
     0.17888
     0.28272
     0.31595
     0.30349
     0.24949
     0.10411
     0.12903
     0.05427
    -0.22819
    -0.31126
    -0.44003
    -0.46495
    -0.27388
     0.09165
     0.12073
     0.04596
    -0.05373
     0.24118
     0.29518
     0.28272
     0.45302
     0.57764
     0.62333
     0.66071
     0.80609
     0.74379
     0.69394
     0.63994
     0.46549
     0.29103
     0.21626
     0.15396
    -0.06619
    -0.07450
    -0.12019
    -0.34865
    -0.43587
    -0.37772
    -0.42757
    -0.48572
    -0.53556
    -0.61448
    -0.56464
    -0.56879
    -0.53556
    -0.63941
    -0.68094
    -0.69756
    -0.75571
    -0.79310
    -0.71417
    -0.80971
    -0.93017
    -0.97586
    -1.02155
    -1.02155
    -1.07970
