# Supplementary material for: Software algorithm and hardware design for real-time implementation of new spectral estimator
Source: Biomed Eng Online. 2014 May 9;13:61. doi: 10.1186/1475-925X-13-61 (PMC4057578; doi:10.1186/1475-925X-13-61)
Supplement: Additional file 2 — txtfiles.zip. [file 1475-925X-13-61-S2.zip › FILE186.TXT]

     0.23252
     0.37666
     0.54963
     0.52656
     0.35936
     0.15180
    -0.02116
    -0.08458
     0.20369
     0.53809
     0.15180
    -0.15953
    -0.30944
    -0.30944
    -0.49393
    -0.79951
    -0.95518
    -0.94941
    -0.90329
    -0.94364
    -0.98977
    -1.12238
    -1.21462
    -1.19733
    -0.99553
    -0.89752
    -1.03589
    -0.97247
    -0.90905
    -0.83410
    -0.70149
    -0.62077
    -0.45934
    -0.23449
    -0.14800
    -0.00963
    -0.03269
     0.08262
    -0.06152
    -0.02116
     0.18063
     0.40549
     0.41125
     0.35360
     0.45161
     0.41125
     0.59575
     0.69376
     1.03970
     1.28185
     1.61048
     2.00254
     2.75205
     3.76102
     4.08966
     3.44392
     0.77448
    -2.88086
    -7.57399
   -11.62715
   -11.62715
   -11.50608
    -3.07112
     1.85263
    -0.80527
    -5.46958
   -10.04163
   -11.62715
   -11.62715
    -9.86290
    -6.64574
    -3.45165
    -0.97824
     1.13194
     2.31964
     2.92502
     3.18447
     3.08645
     2.76935
     2.41765
     2.03713
     1.71426
     1.48364
     1.11465
     0.93592
     0.61305
     0.57269
     0.41702
     0.23829
     0.27865
     0.26135
     0.13451
     0.05379
     0.05956
     0.07685
     0.07685
     0.00767
    -0.02693
    -0.02693
    -0.06152
    -0.03846
    -0.13071
    -0.06728
    -0.09035
    -0.14800
    -0.11917
     0.01343
    -0.02116
    -0.09611
    -0.02116
    -0.01540
     0.00767
    -0.03269
    -0.00386
     0.05379
     0.17487
     0.12874
     0.19216
     0.24982
     0.25558
     0.29018
     0.08838
     0.34207
     0.33630
     0.24405
     0.34783
     0.39396
     0.33054
     0.27865
     0.18063
     0.22099
     0.24405
     0.23829
     0.16334
     0.04803
     0.09992
     0.11145
    -0.04422
     0.15757
     0.20369
     0.07685
     0.15757
     0.23829
     0.30747
     0.29018
     0.35936
     0.38819
     0.48621
     0.53809
     0.58422
     0.58422
     0.63034
     0.76295
     0.72836
     0.80907
     0.89556
     0.83790
     0.82061
     0.78025
     0.80331
     0.77448
     0.69953
     0.56116
     0.44008
     0.37089
     0.38819
     0.28441
     0.20369
     0.21523
     0.14027
     0.05379
     0.14027
     0.07685
    -0.03846
     0.00767
     0.00190
     0.04803
     0.07109
     0.01343
     0.15180
     0.23829
     0.28441
     0.23252
     0.32477
     0.25558
     0.24982
     0.14604
     0.29594
     0.24405
     0.11145
     0.09415
     0.08262
     0.06532
     0.07685
    -0.11917
    -0.13647
    -0.09035
    -0.02116
    -0.03269
     0.04803
     0.09415
     0.29018
     0.27865
     0.58422
     0.78025
     0.71683
     0.78025
     1.04546
     1.17807
     1.18960
     1.09158
     1.08005
     1.26455
     1.28761
     1.25302
     1.09735
     1.00510
     0.79178
     0.67647
     0.51503
     0.48621
     0.17487
    -0.15953
    -0.27484
    -0.37286
    -0.58042
    -0.72455
    -0.79951
    -0.65537
    -0.42475
    -0.21719
     0.14604
     0.14604
    -0.06728
    -1.23769
    -2.19476
    -1.29534
    -0.25755
    -0.63231
    -1.39912
    -0.95518
     0.55539
     0.66494
     0.01920
    -0.70726
    -1.24922
    -0.73032
    -0.13647
     0.19216
     0.23252
     0.23252
     0.48044
     0.90132
     1.03393
     0.86673
     0.73412
     0.16334
    -0.48240
    -1.25498
    -1.43948
    -0.70726
     0.08262
    -0.06728
    -0.66690
    -1.65857
    -2.21782
    -2.50033
    -2.66177
    -2.21782
    -1.77388
    -1.51443
    -1.24345
    -0.75338
    -0.56312
    -0.48240
    -0.47664
    -0.11341
     0.20946
     0.40549
     0.59575
     0.83790
     1.06276
     1.23572
     1.31644
     1.32797
     1.46634
     1.26455
     0.99934
     0.91285
     0.79754
     0.67647
     0.61305
     0.31900
     0.33630
     0.33054
     0.33630
     0.19793
     0.22676
     0.19216
     0.21523
     0.14027
     0.30171
     0.27865
     0.26712
     0.26712
     0.26135
     0.27288
     0.29018
     0.18640
     0.23829
     0.18640
     0.24982
     0.24405
     0.26712
     0.24405
     0.15757
     0.07685
     0.28441
     0.28441
     0.15757
     0.13451
     0.14604
     0.17487
     0.18640
     0.09992
     0.14604
     0.19793
     0.19216
     0.19216
     0.15180
     0.15180
     0.08262
     0.03649
     0.12298
     0.32477
     0.12874
     0.06532
     0.13451
     0.12298
     0.09415
     0.12298
     0.08262
     0.03649
     0.07685
     0.10568
     0.06532
     0.06532
     0.04226
    -0.04999
    -0.11917
     0.13451
    -0.01540
    -0.05575
    -0.06152
    -0.11917
    -0.07882
    -0.04999
    -0.15377
    -0.11917
    -0.11917
    -0.21142
    -0.28637
    -0.30944
    -0.40169
    -0.47664
    -0.59771
    -0.36709
    -0.33826
    -0.51700
    -0.56312
    -0.55735
    -0.59195
    -0.58042
    -0.63231
    -0.64384
    -0.56889
    -0.51700
    -0.45357
    -0.61501
    -0.52853
    -0.54582
    -0.63231
    -0.57465
    -0.46511
    -0.51700
    -0.55735
    -0.43628
    -0.46511
    -0.45934
    -0.53429
    -0.51700
    -0.44204
    -0.35556
    -0.35556
    -0.25755
    -0.22872
    -0.26908
    -0.24025
    -0.24602
    -0.00963
    -0.04999
    -0.09611
    -0.00963
    -0.03846
     0.05379
    -0.03269
     0.06532
     0.09415
     0.10568
     0.15757
     0.22676
     0.22099
     0.21523
     0.24405
     0.18640
     0.47467
     0.39972
     0.33630
     0.37666
     0.38243
     0.40549
     0.39396
     0.39972
     0.43432
     0.42278
     0.39396
     0.30171
     0.29018
     0.33054
     0.35360
     0.14027
     0.38243
     0.57269
     0.74565
     1.12041
     1.53553
     1.77768
     1.83534
     1.49517
     0.91285
     0.11721
    -0.26331
    -0.29791
     0.57845
     1.43175
     1.44905
     1.22996
     0.17487
    -1.74505
    -3.52083
    -3.03076
    -2.02756
    -1.04742
    -0.08458
    -0.63807
    -1.25498
    -1.64704
    -1.68163
    -1.42795
    -0.96094
    -0.46511
    -0.11917
     0.20369
     0.30171
     0.75718
     0.95321
     1.03393
     0.98781
     0.89556
     0.63034
     0.48044
     0.43432
     0.50350
     0.56116
     0.56116
     0.40549
     0.24405
     0.21523
     0.16910
    -0.00963
     0.14027
     0.14604
     0.06532
     0.04226
     0.11145
     0.08262
     0.26712
     0.23252
     0.34207
     0.42855
     0.43432
     0.37089
     0.35936
     0.41125
     0.34207
     0.14604
     0.27288
     0.30171
     0.14027
     0.10568
     0.22676
    -0.03846
    -0.02693
    -0.02693
    -0.07882
    -0.04422
    -0.04999
    -0.09611
    -0.14224
    -0.10764
    -0.07882
    -0.15953
    -0.18260
    -0.07305
    -0.14800
    -0.24025
    -0.05575
    -0.11341
    -0.13071
    -0.17683
    -0.14224
    -0.12494
    -0.00963
    -0.01540
    -0.12494
    -0.04422
    -0.07305
    -0.07882
    -0.15953
     0.07109
     0.01920
     0.01343
    -0.01540
    -0.02116
    -0.02693
    -0.07882
    -0.14800
    -0.13071
    -0.07305
    -0.07882
    -0.13647
    -0.19989
    -0.15953
    -0.19989
    -0.37286
    -0.21719
    -0.19989
    -0.28637
    -0.28061
    -0.28061
    -0.30944
    -0.32097
    -0.45357
    -0.36709
    -0.22872
    -0.19989
    -0.28637
    -0.29791
    -0.28637
    -0.28637
    -0.39015
    -0.28637
    -0.16530
    -0.19413
    -0.26908
    -0.17683
    -0.19413
    -0.19989
    -0.19989
    -0.22872
    -0.21719
    -0.23449
    -0.18260
    -0.25178
    -0.29214
    -0.21719
    -0.24602
    -0.33250
    -0.10764
    -0.13647
    -0.19989
    -0.09035
    -0.11341
    -0.19413
    -0.22295
    -0.18260
    -0.09035
    -0.04999
    -0.02116
    -0.03846
     0.00767
     0.02496
     0.03073
    -0.06152
     0.14604
     0.09992
     0.08838
     0.18640
     0.18640
     0.15757
     0.23829
     0.24405
     0.30747
     0.37089
     0.44585
     0.42278
     0.38819
     0.36513
     0.24982
     0.11145
     0.20369
     0.13451
    -0.09035
    -0.22295
    -0.35556
    -0.51123
    -0.68420
    -0.87446
    -0.91482
    -0.89752
    -1.04742
    -1.09931
    -1.23769
    -1.23769
    -1.23192
    -1.28958
    -1.16850
    -0.92058
    -0.89752
    -0.86869
    -0.62077
    -0.48817
    -0.21142
     0.03073
     0.35936
     0.73412
     0.90709
     1.30491
     1.57589
     2.04866
     2.48684
     3.19023
     3.72643
     4.10695
     4.08966
     4.22226
     4.14731
     3.81868
     1.09158
    -1.07049
    -2.29278
    -2.33313
    -1.24922
    -0.88599
    -1.16273
    -2.45421
    -3.52083
    -4.25882
    -5.09482
    -5.08329
    -5.05446
    -4.76618
    -3.86676
    -2.77131
    -1.90649
    -1.24922
    -0.80527
    -0.40169
     0.01343
     0.24982
     0.33630
     0.33054
     0.37089
     0.35936
     0.21523
     0.35360
     0.55539
     0.46891
     0.65917
     0.97627
     1.27032
     1.24725
     1.39139
     1.50094
     1.71426
     2.08325
     2.38306
     2.57332
     2.68863
     2.79818
     2.71170
     2.82124
     3.25365
     3.29978
     3.16717
     3.21906
     3.02303
     2.90196
     2.69440
     2.72323
     2.79241
     2.73476
     2.56756
     2.40036
     2.14667
     1.81804
     1.57589
     1.28761
     1.37986
     1.18383
     0.89556
     0.71683
     0.57269
     0.42855
     0.30747
     0.17487
     0.02496
    -0.07305
    -0.07305
    -0.13071
    -0.29214
    -0.28637
    -0.33826
    -0.51123
    -0.36709
    -0.30367
    -0.48240
    -0.40169
    -0.39592
    -0.43051
    -0.34980
    -0.38439
    -0.42475
    -0.32673
    -0.24602
    -0.28061
    -0.31520
    -0.26331
    -0.28061
    -0.47087
    -0.39015
    -0.24602
    -0.31520
    -0.48240
    -0.52276
    -0.58042
    -0.54006
    -0.43051
    -0.41322
    -0.44781
    -0.47087
    -0.51700
    -0.56312
    -0.58042
    -0.54006
    -0.55159
    -0.49393
    -0.35556
    -0.34403
    -0.48817
    -0.43051
    -0.42475
    -0.39015
    -0.40745
    -0.51700
    -0.47664
    -0.43051
    -0.41322
    -0.45357
    -0.54006
    -0.48817
    -0.55159
    -0.60924
    -0.40745
    -0.40745
    -0.55159
    -0.53429
    -0.43628
    -0.47087
    -0.52276
    -0.48817
    -0.54006
    -0.43628
    -0.49393
    -0.41898
    -0.50546
    -0.46511
    -0.47664
    -0.59771
    -0.45357
    -0.34980
    -0.48817
    -0.50546
    -0.44781
    -0.51123
    -0.45934
    -0.54006
    -0.53429
    -0.53429
    -0.48817
    -0.52276
    -0.53429
    -0.53429
    -0.55159
    -0.64960
    -0.65537
    -0.45934
    -0.60348
    -0.67843
    -0.58042
    -0.62077
    -0.60924
    -0.62077
    -0.70726
    -0.67843
    -0.66113
    -0.59771
    -0.56312
    -0.50546
    -0.54582
    -0.51123
    -0.60348
    -0.37286
    -0.44781
    -0.51123
    -0.44204
    -0.40745
    -0.44204
    -0.52853
    -0.73609
    -0.78797
    -0.81104
    -0.77068
    -0.78221
    -0.83410
    -0.75338
    -0.66113
    -0.68420
    -0.34403
    -0.08458
     0.01343
     0.37666
     0.79754
     1.56436
     2.37730
     3.25942
     4.15884
     4.83341
     4.56819
     1.70273
    -1.47984
    -4.77772
    -6.28828
    -3.79181
    -0.33826
     1.19536
     0.48621
    -1.98720
    -4.62205
    -6.09802
    -6.44395
    -6.07496
    -5.19860
    -3.92442
    -2.59835
    -1.39912
    -0.33250
     0.39396
     0.71683
     1.03970
     1.10312
     1.35680
     1.28185
     1.03970
     0.97051
     0.85520
     0.75142
     0.61881
     0.46891
     0.39972
     0.29594
     0.26712
     0.23252
     0.08838
     0.04226
    -0.06728
    -0.24025
    -0.10188
    -0.12494
    -0.24602
    -0.28637
    -0.34980
    -0.38439
    -0.36709
    -0.39592
    -0.46511
    -0.34403
    -0.39015
    -0.39592
    -0.41898
    -0.40169
    -0.42475
    -0.51700
    -0.34403
    -0.26331
    -0.34980
    -0.33250
    -0.25755
    -0.27484
    -0.24025
    -0.19989
    -0.17106
    -0.06728
     0.03649
     0.07109
     0.07685
     0.11721
     0.20369
     0.13451
     0.23829
     0.44585
     0.34783
     0.31900
     0.46891
     0.44585
     0.44008
     0.46314
     0.38243
     0.43432
     0.55539
     0.61881
     0.63611
     0.72836
     0.78025
     0.65917
     0.44008
     0.65341
     0.59575
     0.44008
     0.60152
     0.57845
     0.65341
     0.67647
     0.66494
     0.63611
     0.58422
     0.54963
     0.53233
     0.42278
     0.51503
     0.54963
     0.47467
     0.64764
     0.70529
     0.58422
     0.57269
     0.57269
     0.54386
     0.58422
     0.51503
     0.47467
     0.46891
     0.36513
     0.37666
     0.29594
     0.27865
     0.26135
     0.09992
     0.15180
     0.26135
     0.09992
     0.03649
     0.08838
     0.07109
     0.01343
    -0.07882
    -0.02116
    -0.00963
    -0.00386
    -0.02693
    -0.14800
    -0.04999
     0.00767
     0.03649
    -0.00963
     0.30747
     0.29594
     0.22676
     0.20946
     0.24405
     0.19216
     0.18063
     0.19793
     0.25558
     0.28441
     0.20369
     0.01920
     0.07109
    -0.08458
    -0.11917
    -0.26908
    -0.12494
    -0.17683
    -0.32673
    -0.28061
    -0.44781
    -0.37286
    -0.34403
    -0.29214
    -0.21719
    -0.10764
    -0.09035
    -0.06152
    -0.04422
     0.04803
     0.09992
     0.00190
     0.21523
     0.30171
     0.21523
     0.24405
     0.37666
     0.39972
     0.39396
     0.34783
     0.45738
     0.50927
     0.61305
     0.65917
     0.68223
     0.77448
     0.83790
     0.85520
     0.94745
     1.19536
     1.18960
     1.13771
     1.01663
     0.79178
     0.54386
     0.63034
     1.37986
     2.15244
     2.65404
     2.81548
     1.80074
     0.68223
    -0.10764
    -0.07882
    -0.17683
    -0.07305
    -0.15377
    -0.21719
    -0.27484
    -0.30944
    -0.28061
    -0.47087
    -0.92058
    -1.38759
    -1.44524
    -1.19156
    -0.84563
    -0.56312
    -0.14224
     0.16910
     0.23829
     0.83214
     0.63611
     0.63611
     0.82061
     0.78025
     0.67647
     0.60728
     0.45161
     0.38819
     0.37089
     0.27288
     0.10568
     0.03649
     0.08838
    -0.08458
    -0.13647
    -0.09611
    -0.08458
    -0.29791
    -0.26908
    -0.24602
    -0.24602
    -0.28637
    -0.44781
    -0.47664
    -0.48240
    -0.47087
    -0.47664
    -0.59195
    -0.54582
    -0.55159
    -0.62077
    -0.61501
    -0.49970
    -0.56312
    -0.68420
    -0.55735
    -0.59771
    -0.59195
    -0.64384
    -0.60348
    -0.54582
    -0.57465
    -0.50546
    -0.57465
    -0.52276
    -0.46511
    -0.44781
    -0.58618
    -0.37286
    -0.35556
    -0.41898
    -0.34403
    -0.32097
    -0.28637
    -0.32097
    -0.34403
    -0.26908
    -0.19989
    -0.09611
    -0.15953
    -0.18836
    -0.07882
    -0.10764
    -0.12494
     0.12298
     0.04803
    -0.01540
     0.14604
     0.14604
     0.16334
     0.16334
     0.09992
     0.16334
     0.26135
     0.31900
     0.29018
     0.21523
     0.19216
     0.13451
     0.09992
     0.23252
     0.24982
     0.12298
     0.08838
     0.25558
     0.17487
     0.20946
     0.12298
    -0.01540
     0.01343
     0.08838
     0.10568
     0.03073
     0.04803
     0.04226
    -0.07882
    -0.13647
     0.02496
    -0.06728
    -0.21719
    -0.14800
    -0.10764
    -0.10188
    -0.19413
    -0.17106
    -0.11341
    -0.03846
     0.12874
    -0.00386
    -0.02116
     0.07685
     0.09992
    -0.02693
     0.20369
     0.22676
     0.11145
     0.16334
     0.26135
     0.22099
     0.26712
     0.15180
     0.15757
     0.13451
     0.19216
     0.09992
     0.08262
     0.03073
     0.04803
    -0.11341
     0.02496
     0.05379
    -0.03269
    -0.08458
    -0.11917
    -0.10764
    -0.10188
    -0.21142
    -0.20566
    -0.16530
    -0.09611
    -0.08458
    -0.14800
    -0.07305
    -0.07882
     0.05379
     0.02496
     0.14604
    -0.01540
    -0.08458
    -0.26908
    -0.39015
    -0.62077
    -0.84563
    -0.95518
    -0.95518
    -0.91482
    -1.00130
    -1.27804
    -1.31264
    -1.44524
    -1.46831
    -1.50866
    -1.29534
    -1.18003
    -1.16850
    -0.83986
    -0.66690
    -0.37862
    -0.17683
     0.18063
     0.64764
     1.07429
     1.91605
     3.06916
     4.40676
     6.10182
     6.27479
     1.59318
    -4.10891
    -9.09609
   -11.62715
   -11.18321
    -3.46318
     2.05443
     2.74629
    -0.99553
    -5.36003
    -8.39270
    -9.37284
    -7.93722
    -5.15824
    -3.12878
    -1.34723
     0.69376
     2.49261
     3.77255
     4.36063
     4.53360
     4.71233
     4.29721
     3.88786
     3.32861
     2.72899
     2.23316
     1.94488
     1.59895
     1.28761
     1.08582
     0.95898
     0.85520
     0.68223
     0.71683
     0.54386
     0.30747
     0.41125
     0.31324
     0.28441
     0.15757
     0.07109
     0.03649
     0.00767
     0.07109
     0.03649
    -0.03846
    -0.09035
    -0.10764
    -0.04999
     0.13451
     0.11145
    -0.00963
     0.01920
     0.07109
     0.08838
     0.11145
     0.07109
     0.08262
     0.18063
     0.20946
     0.26712
     0.26135
     0.25558
     0.22099
     0.18640
     0.37089
     0.49774
     0.43432
     0.37666
     0.33054
     0.38243
     0.44585
     0.45738
     0.43432
     0.42855
     0.42278
     0.45738
     0.42855
     0.37089
     0.38819
     0.25558
     0.29594
     0.42278
     0.30171
     0.22099
     0.23252
     0.20369
     0.27865
     0.18640
     0.15180
     0.19793
     0.19216
     0.18640
     0.16334
     0.16334
     0.12874
     0.15180
     0.03073
     0.26135
     0.20369
     0.05956
     0.11145
     0.10568
     0.14604
     0.12298
    -0.00963
     0.08262
     0.08838
     0.15757
     0.06532
     0.00190
     0.04226
    -0.02116
    -0.14224
     0.04226
     0.07685
    -0.14224
    -0.13647
    -0.09611
    -0.12494
    -0.11917
    -0.14800
    -0.17683
    -0.14224
    -0.17106
    -0.12494
    -0.18260
    -0.14224
    -0.21719
    -0.29791
    -0.18836
    -0.02116
    -0.17106
    -0.17683
    -0.21719
    -0.18836
    -0.12494
    -0.16530
    -0.18260
    -0.18260
    -0.18260
    -0.09611
    -0.10764
    -0.12494
    -0.11341
    -0.18260
    -0.18260
     0.00767
    -0.01540
    -0.10764
    -0.05575
    -0.13647
    -0.07882
    -0.10188
    -0.11341
    -0.07882
    -0.08458
    -0.04999
    -0.06152
    -0.10188
    -0.06728
    -0.08458
    -0.15953
     0.09415
     0.13451
     0.10568
     0.20946
     0.22099
     0.22099
     0.25558
     0.18063
     0.26712
     0.48621
     0.56692
     0.61881
     0.64764
     0.97627
     1.10312
     1.12618
     1.30491
     1.29914
     1.22419
     1.16654
     1.14924
     0.82637
     0.56692
     0.32477
    -0.08458
    -0.40745
    -0.96094
    -1.45101
    -2.26971
    -2.01027
    -1.53173
    -1.75082
    -1.98720
    -1.78541
    -2.02180
    -2.14287
    -1.92955
    -1.37029
    -0.75915
     0.04803
     0.82637
     1.37986
     1.66814
     1.70850
     0.90709
    -0.02116
    -0.62654
    -0.91482
    -0.59771
     0.04226
    -0.01540
    -0.48240
    -0.96671
    -1.58362
    -2.17170
    -2.48880
    -2.54646
    -2.10828
    -1.60668
    -1.20886
    -0.51700
     0.20946
     0.68800
     0.99357
     1.40292
     1.88723
     2.13514
     2.40036
     2.50414
     2.61368
     2.73476
     2.77512
     2.67710
     2.57332
     2.49837
     2.30811
     2.04290
     1.73732
     1.44328
     1.13194
     0.72259
     0.58998
     0.39972
     0.18063
    -0.00386
    -0.09035
    -0.28637
    -0.43628
    -0.54006
    -0.56889
    -0.54582
    -0.51123
    -0.58618
    -0.63231
    -0.54006
    -0.52276
    -0.54006
    -0.49970
    -0.32673
    -0.40169
    -0.40169
    -0.33250
    -0.33250
    -0.25755
    -0.24602
    -0.29214
    -0.14800
    -0.07882
    -0.09611
    -0.21719
    -0.21719
    -0.17106
    -0.17106
    -0.23449
     0.03073
     0.03073
    -0.13071
    -0.13071
    -0.13071
    -0.12494
    -0.15953
    -0.24025
    -0.17106
    -0.19413
    -0.17683
    -0.24602
    -0.18836
    -0.15953
    -0.25755
    -0.34403
    -0.20566
    -0.15377
    -0.26908
    -0.15377
    -0.11917
    -0.07882
    -0.09035
    -0.06728
     0.01920
     0.00767
     0.04803
     0.03073
     0.14027
     0.19216
     0.18640
     0.01920
     0.10568
     0.32477
     0.08838
     0.13451
     0.11721
     0.08838
     0.04226
     0.04803
    -0.00386
     0.02496
     0.05379
    -0.04422
    -0.09035
    -0.04999
    -0.09611
    -0.14800
    -0.18260
     0.03649
    -0.05575
    -0.25178
    -0.09035
    -0.15377
    -0.10764
    -0.17683
    -0.22872
    -0.12494
    -0.07882
    -0.07882
    -0.17106
    -0.17106
    -0.11917
    -0.15953
    -0.19989
     0.00767
    -0.01540
    -0.11917
    -0.11917
    -0.04999
     0.00190
    -0.02116
    -0.06728
    -0.11917
     0.00190
     0.07685
     0.03649
     0.00190
     0.00190
    -0.04422
    -0.10188
     0.05379
     0.11145
    -0.02693
    -0.04422
     0.01343
     0.01920
    -0.00963
    -0.06728
    -0.11341
    -0.04422
     0.00767
    -0.07305
    -0.11917
    -0.04999
    -0.11341
    -0.21719
    -0.15953
    -0.01540
    -0.09611
    -0.14800
    -0.08458
    -0.11341
    -0.03846
    -0.09035
    -0.05575
    -0.01540
     0.06532
     0.07109
     0.04803
     0.07685
     0.08838
     0.16334
     0.23252
     0.50927
     0.53809
     0.49197
     0.74565
     0.97051
     1.34527
     1.79498
     2.01983
     2.08325
     1.54706
     0.57269
    -2.09675
    -2.96158
    -0.10188
     1.72579
     1.93912
     1.29338
     0.53233
    -0.48817
    -1.46254
    -1.81424
    -1.63551
    -1.09931
    -0.39015
    -0.21142
    -0.55159
    -1.15697
    -1.87766
    -2.73096
    -3.27868
    -2.80591
    -1.98144
    -1.60091
    -1.53173
    -1.99873
    -2.21782
    -2.23512
    -2.13711
    -1.88919
    -1.37606
    -0.76491
    -0.09035
     0.55539
     0.98204
     1.24149
     1.58742
     1.74885
     1.80651
     1.73732
     1.81804
     1.61625
     1.39139
     1.37410
     1.17807
     1.12041
     0.94168
     0.81484
     0.79178
     0.70529
     0.71683
     0.61305
     0.53809
     0.47467
     0.36513
     0.27865
     0.46314
     0.33630
     0.22099
     0.26135
     0.33630
     0.34207
     0.34207
     0.31900
     0.34783
     0.44585
     0.45738
     0.39972
     0.36513
     0.37666
     0.38243
     0.31900
     0.43432
     0.38819
     0.24982
     0.22099
     0.24405
     0.21523
     0.16334
     0.01343
     0.00190
     0.07685
     0.01920
    -0.07305
    -0.08458
    -0.15953
    -0.10188
    -0.17683
    -0.13647
    -0.01540
    -0.18260
    -0.24602
    -0.14800
    -0.11341
    -0.12494
    -0.18260
    -0.18260
    -0.13647
    -0.13647
    -0.08458
    -0.12494
    -0.11917
    -0.15377
    -0.17106
    -0.20566
     0.03649
    -0.05575
    -0.19989
    -0.11917
    -0.17683
    -0.03269
    -0.07882
    -0.09611
    -0.09611
     0.03649
     0.17487
     0.23252
     0.35360
     0.39396
     0.40549
     0.33630
     0.56692
     0.43432
     0.38243
     0.37089
     0.45738
     0.48621
     0.50927
     0.31900
     0.32477
     0.19793
     0.23252
     0.06532
    -0.07305
    -0.06152
    -0.12494
    -0.30367
    -0.13647
    -0.08458
    -0.15377
    -0.25755
    -0.14224
    -0.18836
    -0.13071
    -0.18836
    -0.19989
    -0.17683
    -0.07882
    -0.04999
    -0.11917
    -0.06728
    -0.07305
    -0.18260
    -0.06152
     0.03073
    -0.04422
    -0.12494
    -0.05575
    -0.09035
    -0.00963
    -0.10764
    -0.18260
    -0.07305
    -0.03846
     0.01343
    -0.10188
    -0.06728
    -0.09035
    -0.13647
    -0.15377
     0.08262
    -0.02116
    -0.11917
    -0.03846
    -0.07305
    -0.00386
     0.00767
    -0.07305
    -0.00963
     0.00767
     0.04803
     0.02496
     0.02496
     0.04226
    -0.04422
    -0.10188
     0.04803
     0.08262
    -0.01540
    -0.00386
     0.05379
     0.00190
     0.03073
     0.04226
     0.02496
     0.09992
     0.29594
     0.33054
     0.38243
     0.43432
     0.49197
     0.51503
     0.71106
     0.95898
     1.02816
     1.07429
     1.23572
     1.24725
     1.37410
     1.37986
     1.48941
     1.70850
     1.83534
     2.08902
     2.34847
     2.67710
     2.51567
     1.69120
     0.22676
    -0.64960
    -1.18580
    -1.25498
    -1.07625
    -1.20309
    -1.34723
    -1.88342
    -2.27548
    -2.82320
    -3.33057
    -3.46894
    -3.60731
    -3.59002
    -3.15760
    -2.73672
    -2.44268
    -1.72199
    -1.27804
    -0.94364
    -0.59771
    -0.45934
    -0.32673
    -0.20566
    -0.06152
     0.04803
     0.18063
     0.21523
     0.27288
     0.28441
     0.26135
     0.24982
     0.15757
     0.31900
     0.39972
     0.33630
     0.33630
     0.42855
     0.45161
     0.48044
     0.42278
     0.46314
     0.48621
     0.53809
     0.72836
     0.73989
     0.79178
     0.68800
     0.71683
     0.89556
     1.12618
     1.08582
     1.02816
     1.01663
     0.85520
     0.98204
     0.95321
     1.01087
     1.01663
     0.89556
     0.96474
     0.82061
     0.69376
     0.68223
     0.53233
     0.39396
     0.56116
     0.50927
     0.31900
     0.25558
     0.15757
     0.13451
     0.19793
     0.15757
     0.19216
     0.23829
     0.26712
     0.22099
     0.29018
     0.30171
     0.33630
     0.20946
     0.47467
     0.54386
     0.41125
     0.49197
     0.49774
     0.46314
     0.42278
     0.41125
     0.48621
     0.41702
     0.50350
     0.49197
     0.44585
     0.39972
     0.35936
     0.27865
     0.36513
     0.46314
     0.35936
     0.35360
     0.44008
     0.36513
     0.39972
     0.37089
     0.41125
     0.43432
     0.48621
     0.53233
     0.49197
     0.50350
     0.46314
     0.40549
     0.31324
     0.57845
     0.43432
     0.36513
     0.37089
     0.41702
     0.39396
     0.34207
     0.30171
     0.24982
     0.19793
     0.22099
     0.10568
     0.10568
    -0.01540
    -0.07882
    -0.22872
    -0.17106
    -0.27484
    -0.44204
    -0.36709
    -0.33826
    -0.34980
    -0.32097
    -0.39015
    -0.36709
    -0.44781
    -0.56312
    -0.58618
    -0.54582
    -0.40745
    -0.39592
    -0.46511
    -0.37286
    -0.29791
    -0.40169
    -0.43628
    -0.41898
    -0.43051
    -0.44781
    -0.53429
    -0.49970
    -0.45357
    -0.32673
    -0.41322
    -0.48817
    -0.39592
    -0.39015
    -0.41898
    -0.43628
    -0.25178
    -0.32673
    -0.36709
    -0.25178
    -0.26331
    -0.25755
    -0.28061
    -0.25178
    -0.23449
    -0.23449
    -0.17106
    -0.28637
    -0.25755
    -0.19989
    -0.21142
    -0.22872
     0.00190
    -0.06152
    -0.02693
     0.18640
     0.40549
     0.65917
     0.97627
     1.33374
     1.96794
     2.75782
     3.78408
     4.64315
     5.04097
     4.21650
     1.67390
    -0.81104
    -1.99297
    -2.41385
    -2.87509
    -2.81167
    -2.49457
    -2.83473
    -3.89559
    -5.32544
    -6.43242
    -7.15887
    -7.42409
    -7.27995
    -6.62268
    -5.42922
    -4.06856
    -2.81744
    -1.56055
    -0.59771
    -0.07305
     0.49774
     1.10888
     1.40292
     1.53553
     1.51823
     1.46634
     1.32221
     1.09158
     0.75142
     0.47467
     0.30171
     0.07685
    -0.07305
    -0.11341
    -0.10764
    -0.37862
    -0.40169
    -0.26908
    -0.30944
    -0.24025
    -0.25755
    -0.17106
    -0.11917
     0.00190
     0.02496
     0.00190
     0.07109
     0.13451
     0.23252
     0.16910
     0.37089
     0.38243
     0.34207
     0.44008
     0.45161
     0.46891
     0.45738
     0.41125
     0.50350
     0.58422
     0.60152
     0.56116
     0.57845
     0.54963
     0.57269
     0.48044
     0.62458
     0.64187
     0.50927
     0.57845
     0.59575
     0.58422
     0.61881
     0.55539
     0.54386
     0.64187
     0.64187
     0.59575
     0.52656
     0.63611
     0.64764
     0.56116
     0.60728
     0.74565
     0.66494
     0.61881
     0.65341
     0.65341
     0.63034
     0.57269
     0.46314
     0.53809
     0.68223
     0.82637
     0.86096
     0.82637
     0.76872
     0.79754
     0.77448
     1.02240
     0.96474
     0.91862
     1.01663
     0.83214
     0.79754
     0.67070
     0.52080
     0.46314
     0.53233
     0.42278
     0.14604
     0.11145
     0.04803
    -0.09611
    -0.25755
    -0.17106
    -0.09611
    -0.22872
    -0.26331
    -0.07882
    -0.04422
     0.04803
     0.00190
     0.12874
     0.17487
     0.11721
     0.05379
    -0.05575
     0.10568
     0.06532
    -0.11341
    -0.00963
    -0.10188
    -0.29214
    -0.40745
    -0.39015
    -0.41898
    -0.44781
    -0.52853
    -0.55735
    -0.45934
    -0.49970
    -0.45934
    -0.51123
    -0.53429
    -0.49393
    -0.54006
    -0.46511
    -0.31520
    -0.43628
    -0.54006
    -0.43051
    -0.45357
    -0.42475
    -0.46511
    -0.48240
    -0.44204
    -0.40169
    -0.39015
    -0.41898
    -0.39592
    -0.42475
    -0.37862
    -0.39592
    -0.14224
    -0.15953
    -0.21719
    -0.23449
    -0.13647
    -0.02116
     0.13451
     0.19793
     0.29018
     0.46891
     0.62458
     0.57269
     0.64187
     0.68800
     0.76872
     0.76295
     1.00510
     1.01663
     0.94168
     0.97051
     1.05123
     1.03393
     1.03393
     0.93015
     0.94745
     1.01663
     1.09735
     1.19536
     1.25878
     1.36256
     1.53553
     1.66237
     2.04290
     2.48108
     2.66557
     2.67710
     2.64251
     2.45801
     1.91605
     0.94168
    -0.06728
    -0.44781
    -0.60924
    -0.34403
    -0.00386
     0.05379
    -0.45357
    -1.20886
    -1.95261
    -2.14287
    -2.32737
    -2.33313
    -1.98720
    -1.60091
    -1.14544
    -0.73032
    -0.47664
    -0.25755
    -0.06728
     0.07685
     0.02496
     0.00190
    -0.03846
    -0.15953
    -0.25755
    -0.11917
    -0.21719
    -0.36709
    -0.41898
    -0.42475
    -0.36709
    -0.44204
    -0.48817
    -0.48240
    -0.43051
    -0.43051
    -0.41898
    -0.46511
    -0.45934
    -0.48240
    -0.60924
    -0.42475
    -0.37862
    -0.44204
    -0.51700
    -0.49970
    -0.45357
    -0.43628
    -0.47087
    -0.43628
    -0.43051
    -0.38439
    -0.33826
    -0.41322
    -0.33826
    -0.30367
    -0.39015
    -0.30367
    -0.13071
    -0.13647
    -0.24025
    -0.14800
    -0.13071
    -0.13647
    -0.12494
    -0.15953
    -0.07882
    -0.01540
     0.02496
    -0.02116
    -0.00386
     0.00190
    -0.02116
    -0.24025
     0.16334
     0.08262
    -0.01540
    -0.01540
    -0.00386
    -0.01540
     0.04803
     0.01343
    -0.03846
     0.01343
     0.07109
     0.09992
     0.05379
     0.01920
     0.03649
    -0.00386
     0.22099
     0.21523
     0.04226
    -0.29214
    -0.34403
    -0.29214
     0.02496
     0.06532
    -0.06728
    -0.00963
    -0.04999
    -0.00963
     0.16910
     0.52080
     0.74565
     0.99934
     1.59318
     2.18127
     2.59639
     3.12105
     3.12681
     2.19856
     0.97051
     0.33054
     0.01343
     0.37666
     0.83790
     0.84943
     0.42278
     0.74565
     0.74565
    -0.09611
    -1.31840
    -1.60668
    -1.69893
    -1.44524
    -0.86869
    -0.43051
     0.06532
     0.37666
     0.57269
     0.84367
     1.02240
     1.18960
     1.27608
     1.30491
     1.36256
     1.25302
     1.11465
     1.24149
     1.13771
     0.94745
     0.87249
     0.84367
     0.90132
     0.76872
     0.58998
     0.48621
     0.23829
     0.04803
    -0.33826
    -0.49393
    -0.34403
     0.24982
     1.47211
     2.19856
     1.30491
     0.14027
    -0.32673
    -0.32673
     0.18640
     0.58998
     1.05123
     1.08582
     1.15501
     0.53233
    -0.09611
    -0.26331
    -0.54582
    -0.92635
    -1.07049
    -1.14544
    -0.95518
    -1.35300
    -1.73929
    -1.62974
    -1.42795
    -1.10508
    -1.01860
    -1.00130
    -0.89175
    -0.83986
    -0.75915
    -0.66690
    -0.47664
    -0.40745
    -0.31520
    -0.15953
     0.12874
     0.27288
     0.35360
     0.54386
     0.42278
     0.54386
     0.58998
     0.52080
     0.41702
     0.24982
     0.13451
    -0.02693
    -0.10764
    -0.17106
    -0.40169
    -0.68420
    -0.68420
    -0.78221
    -1.07049
    -1.21462
    -1.20309
    -1.22039
    -1.16850
    -1.15697
    -1.16850
    -1.08202
    -1.01283
    -0.90905
    -0.69573
    -0.55735
    -0.41898
    -0.54582
    -0.39592
    -0.26908
    -0.23449
    -0.14224
    -0.11341
    -0.14224
    -0.18836
    -0.21142
    -0.29214
    -0.33250
    -0.34403
    -0.36133
    -0.49970
    -0.48817
    -0.50546
    -0.57465
    -0.64960
    -0.45934
    -0.59771
    -0.59771
    -0.55159
    -0.60924
    -0.58618
    -0.58042
    -0.58618
    -0.54006
    -0.41898
    -0.48240
    -0.56312
    -0.45934
    -0.47087
    -0.46511
    -0.52853
    -0.27484
    -0.27484
    -0.39015
    -0.26331
    -0.24602
    -0.22295
    -0.14224
    -0.11341
    -0.11341
    -0.02116
     0.03073
     0.04226
     0.09992
     0.12874
     0.15180
     0.11145
     0.27865
     0.35360
     0.22676
     0.23829
     0.27288
     0.26135
     0.27288
     0.26712
     0.27865
     0.35936
     0.33630
     0.37666
     0.30171
     0.43432
     0.37666
     0.24982
     0.37666
     0.46891
     0.35936
     0.29594
     0.33630
     0.35936
     0.29018
     0.26135
     0.19216
     0.20946
     0.19793
     0.12298
    -0.01540
    -0.00963
    -0.07882
    -0.12494
    -0.20566
    -0.21719
    -0.34980
    -0.49970
    -0.47087
    -0.51700
    -0.48817
    -0.48240
    -0.49393
    -0.51700
    -0.50546
    -0.67843
    -0.94941
    -0.52853
    -0.41898
    -0.47087
    -0.67843
    -0.32673
    -0.20566
    -0.23449
    -0.13071
    -0.15377
    -0.06728
     0.03073
     0.46891
     0.66494
     0.78601
     0.68223
     0.68800
     0.74565
     0.68800
     0.61881
     0.42278
     0.68223
     0.79178
     0.66494
     0.84367
     1.13194
     1.16654
     1.09735
     0.84367
     0.90132
     0.94745
     1.11465
     1.30491
     1.38563
     1.56436
     1.48941
     1.48364
     1.48941
     1.57012
     1.39139
     1.27608
     1.34527
     1.18383
     0.98781
     0.79754
     0.60728
     0.56116
     0.49774
     0.39396
     0.35360
     0.24982
     0.22099
     0.24982
     0.30747
     0.56692
     0.67647
     0.77448
     1.14347
     1.27608
     1.20113
     0.80907
     0.80331
     0.78025
     0.78601
     0.68800
     0.44585
     0.35936
     0.05956
    -0.26908
    -0.57465
    -0.58618
    -0.73609
    -0.95518
    -1.03013
    -0.98400
    -0.96094
    -0.82257
    -0.43051
    -0.09035
     0.29018
     0.43432
     0.69376
     0.97627
     1.33950
     1.45481
     1.46058
     1.28185
     1.18383
     0.87826
     0.87249
     0.83790
     0.56116
     0.14027
    -0.25755
    -0.65537
    -0.97824
    -1.32993
    -1.54326
    -1.82577
    -1.84883
    -1.81424
    -1.67010
    -1.66433
    -1.41065
    -1.56055
    -1.65857
    -1.53173
    -1.38759
    -1.23192
    -1.08778
    -1.01860
    -0.93211
    -0.77068
    -0.76491
    -0.83410
    -0.88599
    -0.86869
    -0.81680
    -0.94364
    -0.68996
    -0.82257
    -0.92058
    -0.82833
    -0.82833
    -0.82257
    -0.82833
    -0.93211
    -0.92058
    -0.82833
    -0.75338
    -0.77644
    -0.78221
    -0.80527
    -0.76491
    -0.92635
    -0.70149
    -0.62654
    -0.82833
    -0.78797
    -0.74185
    -0.70726
    -0.71879
    -0.75338
    -0.69573
    -0.67266
    -0.58618
    -0.56889
    -0.59195
    -0.59195
    -0.58042
    -0.59195
    -0.51700
    -0.35556
    -0.50546
    -0.50546
    -0.44204
    -0.48240
    -0.52276
    -0.34403
    -0.41322
    -0.37862
    -0.32673
    -0.29214
    -0.34403
    -0.34403
    -0.32673
    -0.36133
    -0.34403
    -0.11341
    -0.13647
    -0.31520
    -0.20566
    -0.13071
    -0.15377
    -0.12494
    -0.18836
    -0.17106
    -0.10188
    -0.03269
    -0.12494
    -0.09611
    -0.12494
    -0.12494
    -0.20566
     0.03073
     0.02496
    -0.13071
    -0.13071
    -0.00963
     0.00767
    -0.02116
    -0.06728
    -0.06152
     0.00190
     0.01920
     0.00767
     0.02496
    -0.00386
     0.04226
    -0.07305
     0.01920
     0.14604
    -0.05575
     0.00190
     0.03073
     0.01343
     0.01920
    -0.02693
    -0.03846
    -0.03846
     0.00190
     0.00767
    -0.10188
    -0.09035
     0.01343
    -0.01540
    -0.05575
     0.19216
     0.03649
    -0.07882
     0.03649
     0.07685
     0.15757
     0.12874
     0.22099
     0.37089
     0.56692
     0.63611
     0.62458
     0.64764
     0.65341
     0.59575
     0.70529
     0.94168
     0.92438
     0.74565
     0.86673
     0.88403
     0.90709
     0.88979
     0.84943
     0.88979
     0.92438
     1.02816
     0.95898
     0.91862
     0.90132
     0.97627
     0.93592
     1.18960
     1.17807
     1.04546
     1.09158
     1.10312
     1.06852
     1.09158
     1.02240
     0.83790
     0.77448
     0.68223
     0.44008
     0.30171
     0.41125
     0.45161
     0.30171
     0.19216
     0.08838
     0.13451
     0.28441
     0.41125
     0.36513
     0.39396
     0.37089
     0.34207
     0.32477
     0.25558
     0.26135
     0.41702
     0.67647
     0.75142
     0.75718
     0.81484
     1.29338
     1.38563
     1.35103
     0.70529
    -0.80527
    -2.13134
    -1.72199
    -0.07882
     1.48364
     1.61048
     0.54963
    -0.44204
    -1.38182
    -1.65857
    -1.27804
    -1.20886
    -0.76491
    -0.57465
    -0.56889
    -0.49393
    -0.36709
    -0.43628
    -0.44781
    -0.50546
    -0.44781
    -0.43051
    -0.36709
    -0.31520
    -0.20566
    -0.24602
    -0.26331
    -0.29791
    -0.14800
    -0.03846
    -0.17683
    -0.15377
    -0.10188
    -0.19413
    -0.16530
    -0.20566
    -0.18260
    -0.17683
    -0.16530
    -0.12494
    -0.25178
    -0.17683
    -0.24602
    -0.40745
    -0.37862
    -0.22295
    -0.31520
    -0.36133
    -0.32097
    -0.34980
    -0.42475
    -0.40169
    -0.48240
    -0.45934
    -0.42475
    -0.52276
    -0.51700
    -0.51123
    -0.49970
    -0.60924
    -0.67843
    -0.46511
    -0.54006
    -0.63807
    -0.62077
    -0.60348
    -0.54582
    -0.59195
    -0.59195
    -0.58618
    -0.53429
    -0.45357
    -0.52853
    -0.47664
    -0.45357
    -0.40745
    -0.49970
    -0.26331
    -0.19413
    -0.23449
    -0.26908
    -0.22295
    -0.19413
    -0.19413
    -0.20566
    -0.11341
    -0.10188
    -0.00386
    -0.03846
    -0.08458
    -0.02693
    -0.00963
    -0.15377
    -0.06152
     0.05956
     0.03073
    -0.02116
     0.01343
    -0.00963
     0.08262
     0.00767
     0.05956
     0.12298
     0.15180
     0.12298
     0.09415
     0.16334
     0.12874
     0.07109
     0.05379
     0.25558
     0.24405
     0.14604
     0.12874
     0.16910
     0.18640
     0.14027
     0.08838
     0.08838
     0.08838
     0.09992
     0.04803
     0.03073
     0.02496
    -0.04422
    -0.09611
     0.09992
     0.11721
    -0.11917
    -0.10188
    -0.03846
    -0.01540
    -0.02693
    -0.13647
    -0.09035
     0.01920
     0.09415
     0.07685
    -0.01540
    -0.14800
    -0.17683
    -0.34980
    -0.17683
    -0.13071
    -0.21719
    -0.17683
    -0.13647
    -0.13647
    -0.01540
    -0.13071
    -0.39592
    -0.34403
    -0.18836
    -0.09035
    -0.15377
     0.11145
     0.28441
     0.24982
     0.34783
     0.50350
     0.35936
     0.36513
     0.63611
     0.70529
     0.76872
     0.82637
     0.82061
     0.86673
     1.03970
     1.06852
     1.11465
     1.10312
     1.11465
     1.08582
     0.96474
     0.98781
     0.95321
     1.01087
     1.16654
     1.45481
     1.60472
     1.83534
     1.74885
     1.74885
     1.80074
     1.88146
     1.73156
     1.80651
     1.93912
     2.00830
     1.86993
     1.91605
     1.76615
     1.55283
     1.47211
     1.32221
     1.12041
     0.89556
     0.70529
     0.62458
     0.49197
     0.42855
     0.30747
     0.16910
     0.13451
     0.08262
    -0.06152
    -0.00963
     0.01343
    -0.13647
    -0.24025
    -0.19989
    -0.23449
    -0.33826
    -0.43628
    -0.45934
    -0.43051
    -0.44204
    -0.34980
    -0.39015
    -0.27484
    -0.14224
    -0.09035
    -0.08458
     0.03649
    -0.17106
    -0.24602
    -0.13647
    -0.07305
    -0.00386
    -0.01540
    -0.09035
    -0.11341
    -0.20566
    -0.32097
    -0.47087
    -0.63807
    -0.71302
    -0.76491
    -0.91482
    -0.77068
    -0.96094
    -1.02436
    -1.07049
    -0.98400
    -1.07049
    -1.05319
    -1.11084
    -1.04742
    -0.96671
    -0.81680
    -0.84563
    -0.81680
    -0.76491
    -0.75915
    -0.82257
    -0.73032
    -0.68996
    -0.76491
    -0.69573
    -0.66113
    -0.64960
    -0.66113
    -0.73032
    -0.77068
    -0.70149
    -0.62654
    -0.63807
    -0.60924
    -0.60348
    -0.54006
    -0.51700
    -0.34403
    -0.07882
    -0.15377
    -0.06728
     0.18063
     0.16334
     0.14604
     0.19793
     0.18640
     0.27865
     0.29018
     0.35360
     0.29594
     0.20946
     0.22099
     0.16334
     0.03649
     0.16910
     0.01343
    -0.14800
    -0.17106
    -0.19989
    -0.20566
    -0.43051
    -0.51123
    -0.41898
    -0.46511
    -0.62077
    -0.79374
    -0.81104
    -0.89175
    -0.71879
    -0.53429
    -0.06728
    -0.24025
    -0.77068
    -1.10508
    -1.43371
    -1.40489
    -0.77068
    -0.43051
    -0.90329
    -1.38759
    -1.51443
    -1.30111
    -1.23769
    -1.26075
    -1.46254
    -1.69316
    -1.60091
    -1.39335
    -1.52596
    -1.49137
    -1.31264
    -1.23192
    -1.03013
    -0.96671
    -0.83410
    -0.58618
    -0.34980
    -0.41898
    -0.34403
    -0.29214
    -0.19413
    -0.17683
    -0.03269
     0.16334
     0.09992
     0.08262
     0.15757
     0.16910
     0.22676
     0.19216
     0.18640
     0.20369
     0.24982
     0.23252
     0.08838
     0.11145
     0.08262
     0.05956
    -0.06728
     0.20946
     0.05379
    -0.06152
    -0.01540
    -0.02693
    -0.02116
    -0.05575
    -0.04422
     0.03649
     0.11721
     0.13451
     0.08262
    -0.02693
    -0.11341
    -0.07305
    -0.18836
     0.10568
     0.08838
    -0.07882
    -0.13647
    -0.09611
     0.03649
     0.10568
     0.13451
     0.09992
     0.15180
     0.30747
     0.37089
     0.39396
     0.52656
     0.62458
     0.63034
     0.68800
     0.72836
     0.61881
     0.64187
     0.76295
     0.84367
     0.91285
     0.75142
     0.71683
     0.54963
     0.50927
     0.38819
     0.35936
     0.56692
     0.77448
     1.03970
     1.15501
     1.35103
     1.43175
     1.44905
     1.37986
     1.04546
     0.84943
     0.95898
     1.10312
     1.35103
     1.43752
     1.34527
     0.94168
     0.64764
     0.35936
     0.11721
    -0.22872
    -0.10764
    -0.23449
    -0.41322
    -0.35556
    -0.40169
    -0.47087
    -0.52853
    -0.63231
    -0.63807
    -0.60924
    -0.53429
    -0.47664
    -0.43628
    -0.34403
    -0.28061
    -0.20566
    -0.05575
     0.07109
    -0.11917
    -0.05575
    -0.00963
     0.10568
     0.15180
     0.08838
     0.03649
     0.10568
     0.10568
     0.09415
     0.01920
    -0.00963
    -0.08458
    -0.18260
    -0.22872
    -0.03269
    -0.19989
    -0.27484
    -0.28637
    -0.26331
    -0.26331
    -0.29214
    -0.32097
    -0.35556
    -0.24025
    -0.18836
    -0.32673
    -0.23449
    -0.30367
    -0.27484
    -0.36709
    -0.15953
    -0.21719
    -0.34980
    -0.25755
    -0.33250
    -0.26908
    -0.28061
    -0.34980
    -0.30944
    -0.25178
    -0.26331
    -0.27484
    -0.22295
    -0.25178
    -0.30944
    -0.43628
    -0.22295
    -0.17683
    -0.27484
    -0.24602
    -0.24602
    -0.26908
    -0.22872
    -0.28061
    -0.25755
    -0.25755
    -0.18836
    -0.14800
    -0.23449
    -0.15377
    -0.17106
    -0.26908
    -0.18836
    -0.01540
    -0.14800
    -0.25178
    -0.23449
    -0.20566
    -0.25178
    -0.29791
    -0.28637
    -0.26331
    -0.28061
    -0.26331
    -0.32097
    -0.25178
    -0.29791
    -0.39592
    -0.38439
    -0.24025
    -0.26331
    -0.39015
    -0.36133
    -0.32097
    -0.26331
    -0.30367
    -0.40169
    -0.43051
    -0.42475
    -0.40745
    -0.45934
    -0.39592
    -0.51700
    -0.62077
    -0.60924
    -0.18260
    -0.26331
    -0.36709
    -0.06152
     0.16334
     0.27865
     0.26712
     0.44008
     0.49197
     0.65917
     0.96474
     1.40869
     1.66814
     1.73732
     1.59318
     1.27608
     1.41445
     1.27608
     1.27608
     1.55859
     1.77768
     1.75462
     1.58165
     1.30491
     1.23572
     1.14347
     0.67070
     0.86673
     1.14347
     1.10888
     0.94168
     0.67647
     0.40549
     0.18640
     0.12298
     0.07685
     0.14604
     0.03073
    -0.15953
    -0.40745
    -0.58042
    -0.71879
    -0.79951
    -0.85140
    -0.97824
    -0.98977
    -1.01283
    -0.98977
    -0.88599
    -0.71879
    -0.62077
    -0.68996
    -0.52276
    -0.49970
    -0.52276
    -0.48240
    -0.43628
    -0.24602
    -0.07882
     0.05956
     0.08262
     0.12874
     0.21523
     0.20369
     0.08262
     0.32477
     0.39396
     0.21523
     0.29018
     0.12874
     0.07685
    -0.02116
    -0.18260
    -0.17106
    -0.15953
    -0.18836
    -0.27484
    -0.34403
    -0.30367
    -0.21719
    -0.36709
    -0.20566
    -0.02116
    -0.00386
     0.12298
     0.33630
     0.42855
     0.65917
     0.79178
     0.98204
     1.22996
     1.48941
     1.57012
     1.56436
     1.67967
     1.72579
     1.65084
     1.57012
     1.64507
     1.48941
     1.33950
     1.36256
     1.20690
     1.10312
     0.87826
     0.68223
     0.55539
     0.30171
     0.12874
    -0.04422
    -0.02693
    -0.06152
    -0.22872
    -0.46511
    -0.29214
    -0.40745
    -0.53429
    -0.40169
    -0.41322
    -0.34403
    -0.32673
    -0.31520
    -0.14800
    -0.09611
     0.02496
     0.07109
     0.10568
     0.24982
     0.41125
     0.38819
     0.62458
     0.72259
     0.60152
     0.74565
     0.80907
     0.77448
     0.76295
     0.69953
     0.73412
     0.73989
     0.67647
     0.56116
     0.50927
     0.39396
     0.25558
     0.11145
     0.05956
     0.09415
    -0.06728
    -0.15953
    -0.17683
    -0.20566
    -0.25178
    -0.32097
    -0.34980
    -0.28061
    -0.28637
    -0.36133
    -0.40745
    -0.37862
    -0.37286
    -0.43051
    -0.43628
    -0.25178
    -0.26908
    -0.39015
    -0.40169
    -0.38439
    -0.31520
    -0.37286
    -0.40169
    -0.39592
    -0.33826
    -0.29214
    -0.39015
    -0.40169
    -0.37286
    -0.40169
    -0.53429
    -0.30944
    -0.31520
    -0.48240
    -0.40169
    -0.41322
    -0.44204
    -0.43628
    -0.45357
    -0.45934
    -0.39592
    -0.37862
    -0.47087
    -0.46511
    -0.40169
    -0.41322
    -0.48240
    -0.40745
    -0.33250
    -0.41322
    -0.40745
    -0.37286
    -0.38439
    -0.30944
    -0.37862
    -0.31520
    -0.29791
    -0.20566
    -0.25178
    -0.27484
    -0.17106
    -0.21142
    -0.22295
    -0.18260
    -0.05575
    -0.21142
    -0.24602
    -0.20566
    -0.24025
    -0.21142
    -0.23449
    -0.20566
    -0.18836
    -0.18260
    -0.00963
    -0.04999
    -0.04999
     0.04226
     0.06532
    -0.02116
     0.21523
     0.14604
     0.05956
     0.14604
     0.14604
     0.11145
    -0.03269
    -0.24602
    -0.34403
    -0.62077
    -0.90905
    -1.17426
    -1.01283
    -1.09355
    -0.98977
    -1.08778
    -0.90905
    -0.94941
    -0.95518
    -0.78797
    -0.60348
    -0.85716
    -0.90905
    -0.71302
    -0.40169
    -0.09611
     0.22099
     0.02496
    -0.09035
     0.15757
     0.37089
     0.57845
     0.71106
     0.51503
     0.00190
     0.08262
     0.33054
     0.52656
     0.50927
     0.62458
     0.61305
     0.55539
     0.63611
     0.54963
     0.39396
     0.32477
     0.11145
     0.00190
    -0.10188
    -0.02693
    -0.19413
    -0.33250
    -0.26908
    -0.33250
    -0.33826
    -0.36709
    -0.44204
    -0.41898
    -0.28061
    -0.30944
    -0.24025
    -0.23449
    -0.14800
    -0.07305
    -0.11341
     0.16910
     0.20369
     0.18640
     0.32477
     0.37666
     0.44585
     0.48044
     0.51503
     0.56116
     0.67070
     0.74565
     0.75718
     0.84943
     0.89556
     0.80331
     0.68800
     0.74565
     0.74565
     0.58422
     0.60152
     0.60728
     0.52080
     0.45738
     0.28441
     0.16334
     0.18063
     0.15180
     0.04226
    -0.04422
    -0.06728
    -0.11917
    -0.18260
    -0.16530
    -0.06728
    -0.14224
    -0.20566
    -0.04422
    -0.10188
    -0.06152
    -0.11917
    -0.14224
    -0.07305
     0.00767
     0.00190
    -0.09035
     0.03649
    -0.02116
    -0.09611
    -0.12494
     0.09415
    -0.01540
    -0.10764
    -0.00963
     0.01920
    -0.02693
    -0.06152
    -0.11341
    -0.06152
    -0.06152
     0.00190
    -0.06728
    -0.04999
    -0.07882
    -0.11917
    -0.22295
    -0.04422
    -0.02116
    -0.08458
    -0.12494
    -0.10188
    -0.07305
    -0.09611
    -0.17106
    -0.11917
    -0.13071
    -0.08458
    -0.06152
    -0.09035
    -0.09611
    -0.13071
    -0.21142
    -0.08458
     0.04226
    -0.13071
    -0.17106
    -0.07882
    -0.08458
    -0.12494
    -0.11917
    -0.14224
    -0.12494
    -0.10188
    -0.09611
    -0.10764
    -0.11917
    -0.17683
    -0.21142
    -0.24025
     0.00190
    -0.12494
    -0.23449
    -0.16530
    -0.19989
    -0.21142
    -0.17683
    -0.20566
    -0.15953
     0.07685
     0.38243
     0.50350
     0.59575
     0.88403
     0.69953
     0.58998
     0.91285
     1.18383
     1.54706
     1.84687
     1.81227
     1.80074
     1.73732
     1.67967
     1.62778
     1.66814
     1.70850
     1.59318
     1.54130
     1.36833
     1.18383
     0.90709
     0.82061
     0.64764
     0.38819
     0.33630
     0.31900
     0.42855
     0.42278
     0.38243
     0.21523
     0.19216
     0.27865
     0.33630
     0.23252
     0.35936
     0.29018
     0.27865
     0.45161
     0.63034
     0.54386
     0.45738
     0.49197
     0.39396
     0.35936
     0.23829
     0.14604
     0.04803
     0.03649
     0.02496
     0.07685
    -0.04422
    -0.03846
    -0.17683
    -0.16530
     0.16910
     0.20369
    -0.17106
    -0.22295
    -0.37862
    -0.16530
     0.06532
     0.05379
    -0.13071
    -0.22872
    -0.21142
    -0.37286
    -0.14224
     0.10568
     0.08262
    -0.04422
     0.13451
     0.15757
     0.04803
     0.21523
     0.37089
     0.59575
     0.62458
     0.53809
     0.50350
     0.50350
     0.63034
     0.60728
     0.64764
     0.44008
     0.32477
     0.16334
    -0.03269
    -0.11917
    -0.31520
     0.02496
     0.89556
     1.06276
    -0.19989
    -0.70149
     0.09992
     0.94168
     0.72836
     0.08838
     0.18063
     0.80907
     0.97051
     0.94745
     0.83214
     0.99934
     0.83214
     0.71683
     0.80331
     0.70529
     0.74565
     0.68800
     0.71683
     0.53809
     0.45161
     0.43432
     0.37089
     0.39396
     0.42278
     0.29018
     0.16910
     0.34783
     0.19793
    -0.30367
    -0.43628
    -0.62654
    -0.59195
    -0.58042
    -0.71302
    -0.74762
    -0.80527
    -0.86293
    -0.96671
    -1.05895
    -1.09355
    -1.14544
    -1.25498
    -1.08778
    -1.01860
    -1.00130
    -1.01283
    -0.86293
    -0.83410
    -0.78221
    -0.78221
    -0.76491
    -0.65537
    -0.64384
    -0.70726
    -0.63807
    -0.56312
    -0.49970
    -0.43051
    -0.26331
    -0.14800
    -0.30944
    -0.39015
    -0.24602
    -0.24025
    -0.12494
    -0.08458
    -0.06728
    -0.01540
     0.03649
    -0.02693
    -0.07882
    -0.05575
    -0.10764
    -0.24025
    -0.24025
    -0.08458
    -0.19413
    -0.29214
    -0.21142
    -0.23449
    -0.24602
    -0.34403
    -0.24025
    -0.24602
    -0.21142
    -0.19413
    -0.20566
    -0.16530
    -0.11341
    -0.09035
    -0.18836
    -0.02116
    -0.02693
    -0.17106
    -0.09035
    -0.10188
    -0.11917
    -0.06728
    -0.09611
    -0.07305
    -0.13647
    -0.14224
    -0.24602
    -0.21719
    -0.28061
    -0.21719
    -0.44781
    -0.28637
    -0.19989
    -0.31520
    -0.34980
    -0.30944
    -0.30367
    -0.32673
    -0.21142
    -0.19989
    -0.09035
     0.04226
     0.11145
     0.18063
     0.38819
     0.45161
     0.45161
     0.46891
     0.58998
     0.34783
     0.22099
     0.25558
     0.38243
     0.49197
     0.41702
     0.32477
     0.30171
     0.22676
     0.11721
     0.04226
     0.00767
     0.07685
     0.12298
     0.01343
     0.20946
     0.22099
     0.15757
     0.25558
     0.34783
     0.29594
     0.27865
     0.23829
     0.20946
     0.23829
     0.30747
     0.18063
     0.11721
     0.11145
     0.04226
    -0.07882
     0.10568
     0.06532
    -0.04999
    -0.05575
    -0.03846
    -0.00386
     0.05379
     0.09992
     0.10568
     0.24982
     0.35936
     0.49774
     0.54386
     0.57845
     0.63034
     0.73412
     1.12041
     1.52976
     1.68543
     1.67390
     1.49517
     1.17807
     1.02816
     0.57269
     0.10568
    -0.03846
    -0.00963
    -0.05575
    -0.45357
    -0.73032
    -1.13967
    -1.54326
    -1.97567
    -1.92955
    -2.17747
    -2.25818
    -2.08522
    -1.91802
    -1.62974
    -1.49137
    -1.35876
    -1.14544
    -0.89752
    -0.59771
    -0.35556
    -0.14224
     0.00767
     0.01343
    -0.00963
     0.24982
     0.36513
     0.36513
     0.60728
     0.68223
     0.74565
     0.80907
     0.81484
     1.03970
     1.14924
     1.18960
     1.17230
     1.27032
     1.40292
     1.50094
     1.43175
     1.48364
     1.42598
     1.25302
     1.22996
     1.31644
     1.23572
     1.04546
     0.87826
     0.75718
     0.64187
     0.41125
     0.30747
     0.24982
     0.10568
     0.04803
    -0.11341
    -0.10764
    -0.07882
    -0.29791
    -0.50546
    -0.50546
    -0.50546
    -0.47664
    -0.54006
    -0.59195
    -0.62077
    -0.67266
    -0.76491
    -0.83986
    -0.85716
    -0.86869
    -0.94941
    -0.98977
    -0.76491
    -0.88022
    -0.99553
    -0.92635
    -0.89175
    -0.96094
    -0.93211
    -0.89175
    -0.80527
    -0.71302
    -0.55735
    -0.48240
    -0.43051
    -0.78221
    -1.38759
    -1.56632
    -1.48560
    -1.58938
    -0.92058
    -0.62654
    -0.77644
    -1.09355
    -1.53749
    -1.22039
    -1.10508
    -0.94941
    -1.06472
    -0.75915
    -0.66690
    -0.50546
    -0.26331
    -0.22295
    -0.11917
     0.03649
     0.03073
     0.05956
     0.09992
     0.06532
     0.06532
    -0.03846
    -0.06728
     0.03073
     0.09992
     0.16910
     0.11145
     0.19216
     0.22099
     0.24982
     0.31324
     0.59575
     0.56692
     0.51503
     0.69953
     0.72836
     0.75718
     0.71683
     0.76872
     0.73989
     0.76872
     0.76295
     0.57269
     0.44585
     0.39972
     0.29018
     0.11721
     0.33630
     0.21523
     0.11721
     0.15757
     0.09992
     0.05379
     0.00190
    -0.08458
    -0.06728
    -0.02116
     0.17487
     0.12298
     0.18063
     0.13451
     0.25558
     0.17487
     0.27288
     0.40549
     0.42278
     0.49774
     0.49197
     0.38819
     0.36513
     0.34783
     0.33054
     0.36513
     0.39396
     0.39396
     0.37666
     0.41125
     0.30171
     0.18063
     0.27865
     0.30747
     0.20369
     0.09992
     0.13451
     0.11145
     0.15180
     0.05379
    -0.00963
     0.01343
     0.11145
     0.09415
    -0.02693
     0.00767
    -0.04422
    -0.07882
    -0.09611
     0.05956
    -0.00963
    -0.14224
    -0.09611
    -0.07305
    -0.07305
    -0.11341
    -0.16530
    -0.11341
    -0.07882
     0.00767
     0.07685
     0.13451
     0.26135
     0.20946
     0.04803
     0.27288
     0.21523
     0.23829
     0.33630
     0.35360
     0.45738
     0.40549
     0.27865
     0.28441
     0.24982
     0.28441
     0.20946
     0.16910
     0.15180
     0.04803
    -0.09035
    -0.03846
     0.15757
     0.04803
     0.09992
     0.08262
    -0.10188
    -0.12494
    -0.09611
     0.07109
    -0.01540
    -0.08458
    -0.19413
    -0.29791
    -0.16530
     0.16334
     0.22099
     0.17487
     0.27865
     0.08838
    -0.02693
     0.16910
     0.25558
     0.55539
     0.76295
     0.93592
     1.16077
     1.32797
     1.49517
     1.78345
     1.57589
     1.12618
     0.74565
     0.42278
     0.92438
     1.26455
     1.65661
     1.69696
     1.63354
     1.74885
     1.79498
     1.74309
     1.76615
     1.96794
     2.34270
     2.55603
     2.89619
     3.15564
     3.43815
     3.52463
     3.57652
     3.63994
     3.68607
     3.88210
     4.10695
     3.94552
     2.67134
     1.15501
     0.89556
     0.56116
     0.14027
    -0.00386
    -0.41322
    -0.86869
    -1.47984
    -2.08522
    -2.26971
    -2.29854
    -2.57529
    -2.69636
    -2.77131
    -2.77708
    -2.53493
    -2.31584
    -1.94684
    -1.59515
    -1.27228
    -1.07625
    -0.90329
    -0.80527
    -0.63231
    -0.70149
    -0.57465
    -0.34403
    -0.32673
    -0.32097
    -0.29791
    -0.43628
    -0.51700
    -0.71302
    -0.81680
    -0.88022
    -1.03589
    -1.06472
    -1.20886
    -1.34146
    -1.49713
    -1.77964
    -2.20629
    -2.28124
    -2.53493
    -2.75402
    -2.68483
    -2.09675
    -1.59515
    -1.31264
    -1.28958
    -1.34723
    -1.09355
    -0.92635
    -0.86293
    -0.61501
    -0.30944
    -0.14224
    -0.08458
     0.25558
     0.41125
     0.16334
     0.18063
     0.16334
    -0.03269
    -0.22295
    -0.36709
    -0.43051
    -0.43051
    -0.42475
    -0.44781
    -0.34980
    -0.26331
    -0.25178
    -0.30944
    -0.26908
    -0.00386
    -0.14800
    -0.13647
    -0.07305
    -0.13071
    -0.06152
    -0.07305
    -0.04422
    -0.06152
    -0.03269
    -0.04999
    -0.06728
    -0.03269
    -0.12494
    -0.23449
    -0.28637
    -0.09035
    -0.21142
    -0.31520
    -0.29214
    -0.35556
    -0.36709
    -0.36133
    -0.47087
    -0.41322
    -0.37862
    -0.40745
    -0.45934
    -0.48817
    -0.42475
    -0.48817
    -0.56889
    -0.40169
    -0.34980
    -0.44781
    -0.43051
    -0.44204
    -0.41898
    -0.40169
    -0.40745
    -0.41898
    -0.36709
    -0.36709
    -0.36133
    -0.40169
    -0.32097
    -0.34403
    -0.45357
    -0.34403
    -0.22872
    -0.27484
    -0.37286
    -0.21142
    -0.26908
    -0.22872
    -0.24025
    -0.19413
    -0.17683
    -0.14800
    -0.11341
    -0.12494
    -0.10188
    -0.06728
    -0.10764
     0.02496
     0.28441
     0.09992
     0.07109
     0.05956
    -0.11341
    -0.17683
    -0.25178
    -0.31520
    -0.34403
    -0.28637
    -0.33250
    -0.46511
    -0.51700
    -0.68420
    -0.82257
    -0.98400
    -0.75915
    -0.79374
    -0.84563
    -0.73032
    -0.64384
    -0.60348
    -0.54006
    -0.40745
    -0.24602
    -0.11917
    -0.14800
    -0.19989
    -0.10188
     0.05379
     0.11721
     0.08838
     0.29018
     0.27288
     0.17487
     0.07685
     0.22676
     0.20946
     0.17487
     0.07685
     0.05379
     0.07109
     0.16910
     0.19216
     0.20946
     0.21523
     0.20946
     0.15180
     0.22099
     0.31900
     0.22099
     0.24982
     0.33054
     0.27865
     0.20946
     0.23252
     0.18640
     0.25558
     0.19793
     0.13451
     0.03073
    -0.04422
    -0.14224
    -0.28061
    -0.35556
    -0.18836
    -0.25755
    -0.15377
     0.01920
     0.30171
     0.61881
     0.80331
     0.93015
     1.43175
     1.93912
     2.05443
     1.97947
     2.11208
     2.25622
     2.40612
     2.12361
     2.11785
     2.46954
     2.71746
     3.04033
     2.94808
     2.67710
     2.46378
     2.50990
     2.57332
     2.69440
     2.75782
     2.67134
     2.49261
     2.14091
     1.67390
     1.39139
     1.88723
     2.11208
     1.70273
     1.34527
     0.91862
     0.16910
    -0.11917
    -0.56889
    -0.80527
    -0.93788
    -1.11084
    -1.15697
    -1.27804
    -1.53173
    -1.74505
    -1.82577
    -1.89495
    -1.81424
    -2.02180
    -1.92378
    -1.84307
    -1.91802
    -2.09675
    -2.21782
    -2.27548
    -2.22936
    -2.18323
    -2.05639
    -2.05639
    -2.03909
    -1.89495
    -1.73352
    -1.70469
    -1.41642
    -1.36453
    -1.43371
    -1.24922
    -1.15120
    -1.00706
    -0.96671
    -0.89175
    -0.77644
    -0.61501
    -0.52853
    -0.53429
    -0.47664
    -0.47087
    -0.43051
    -0.48240
    -0.29214
    -0.18836
    -0.33826
    -0.29214
    -0.26908
    -0.24025
    -0.21142
    -0.27484
    -0.21719
    -0.22872
    -0.15953
    -0.09611
    -0.15953
    -0.11341
    -0.07305
    -0.15953
    -0.02693
     0.11145
     0.03073
    -0.02693
     0.09415
     0.08262
     0.14027
     0.02496
     0.09415
     0.10568
     0.14604
     0.15180
     0.09415
     0.05956
     0.02496
    -0.00963
    -0.00963
     0.16334
     0.00190
    -0.10188
     0.01920
    -0.01540
     0.00767
    -0.06728
    -0.07882
    -0.06728
    -0.00963
     0.00767
    -0.00963
    -0.03846
    -0.03269
    -0.02693
    -0.09035
     0.09992
     0.07685
    -0.03269
     0.00190
    -0.00963
     0.03073
     0.03073
     0.03649
    -0.03269
     0.05379
     0.08262
     0.13451
     0.08838
     0.11721
     0.04226
     0.05379
     0.18640
     0.29594
     0.14027
     0.18063
     0.26135
     0.25558
     0.36513
     0.30747
     0.31324
     0.37666
     0.42855
     0.45161
     0.43432
     0.42855
     0.37089
     0.24982
     0.30747
     0.42278
     0.27288
     0.15757
     0.24982
     0.18640
     0.17487
     0.07109
    -0.03846
    -0.02693
    -0.03269
    -0.11341
    -0.14224
    -0.11917
    -0.00386
     0.20946
     0.03649
     0.12874
     0.23252
     0.27865
     0.27865
     0.28441
     0.37666
     0.38243
     0.40549
     0.49197
     0.57269
     0.65341
     0.53233
     0.43432
     0.35936
     0.30747
     0.19793
     0.29018
     0.23252
     0.08262
     0.01920
     0.01343
    -0.04999
    -0.05575
    -0.17106
    -0.15377
    -0.19989
    -0.10764
    -0.14800
    -0.13071
    -0.14800
    -0.13647
    -0.30367
    -0.06152
     0.06532
    -0.04999
     0.04226
     0.13451
     0.26135
     0.41125
     0.44585
     0.35936
     0.28441
     0.10568
    -0.02693
    -0.10188
     0.09415
     0.18640
     0.33054
     0.52656
     0.69376
     0.53809
     0.41125
     0.46314
     0.44585
     0.57845
     0.69953
     0.80331
     0.94745
     1.06852
     1.27608
     1.29338
     1.35680
     1.30491
     1.19536
     1.05699
     1.31067
     1.27032
     1.12618
     1.10888
     1.11465
     1.17807
     1.27608
     1.29914
     1.51823
     1.78921
     2.08325
     2.18703
     2.12938
     2.03136
     2.08902
     2.06019
     2.43495
     2.56179
     2.26775
     1.36833
     0.54386
    -0.54006
    -1.42795
    -1.47407
    -1.04166
    -0.56889
    -0.70149
    -1.24922
    -2.01027
    -2.70789
    -3.03076
    -2.89239
    -2.53493
    -1.93531
    -1.43948
    -0.88022
    -0.43051
    -0.30367
    -0.12494
    -0.02116
     0.08838
     0.16334
     0.37089
     0.54963
     0.48044
     0.44585
     0.33630
     0.15180
    -0.03269
     0.12874
     0.04803
    -0.09611
    -0.18836
    -0.18260
    -0.27484
    -0.25178
    -0.21719
    -0.23449
    -0.21719
    -0.20566
    -0.22295
    -0.22872
    -0.25178
    -0.36133
    -0.49970
    -0.32097
    -0.29791
    -0.43628
    -0.46511
    -0.49393
    -0.52276
    -0.57465
    -0.64384
    -0.67266
    -0.64384
    -0.60924
    -0.63231
    -0.67266
    -0.64960
    -0.65537
    -0.71879
    -0.54582
    -0.47087
    -0.53429
    -0.53429
    -0.47087
    -0.43628
    -0.41322
    -0.39015
    -0.38439
    -0.36709
    -0.29214
    -0.24602
    -0.26908
    -0.20566
    -0.25178
    -0.26908
    -0.24025
    -0.05575
    -0.14800
    -0.11917
    -0.10188
    -0.09611
    -0.02116
    -0.03846
    -0.08458
    -0.06152
     0.12298
     0.16910
     0.04803
     0.16910
     0.12874
     0.15757
     0.07109
     0.34783
     0.23252
     0.05956
     0.07109
     0.22099
     0.15757
     0.17487
     0.11721
     0.10568
     0.09992
     0.10568
     0.01920
     0.03073
     0.00190
    -0.04422
    -0.18260
     0.04803
     0.00190
    -0.04422
    -0.11341
    -0.12494
    -0.16530
    -0.15377
    -0.24602
    -0.26908
    -0.22295
    -0.29214
    -0.29791
    -0.25178
    -0.19413
    -0.10188
    -0.30944
    -0.47087
    -0.44204
    -0.23449
    -0.09611
     0.21523
     0.18063
     0.04803
     0.08262
     0.19216
     0.30747
     0.30747
     0.30171
     0.22099
     0.20946
     0.23252
     0.14027
     0.11145
     0.24982
     0.12298
     0.07685
     0.24405
     0.39972
     0.50927
     0.47467
     0.51503
     0.82061
     1.10312
     1.17807
     0.99357
     0.63034
     0.38819
     0.23252
     0.48621
     1.53553
     1.80651
     1.53553
     1.32797
     1.13194
     0.88403
     0.65341
     0.51503
     0.57845
     0.68223
     0.88979
     0.87826
     1.01663
     1.05699
     0.97627
     0.90709
     1.04546
     1.09158
     0.91285
     0.84367
     0.95321
     0.98781
     1.04546
     1.01087
     0.99934
     1.01663
     0.98781
     0.92438
     0.83790
     0.87249
     0.79178
     0.59575
     0.49197
     0.52656
     0.40549
     0.25558
     0.27865
     0.24405
     0.27288
     0.39972
     0.57269
     0.85520
     1.08582
     1.29338
     1.25878
     1.38563
     1.44328
     1.32221
     1.38563
     1.55859
     1.33950
     0.86096
     0.37666
    -0.28637
    -0.85140
    -1.57209
    -2.33313
    -3.12301
    -3.72262
    -4.58169
    -5.05446
    -5.10058
    -4.93338
    -4.81807
    -4.96221
    -4.75465
    -4.86420
    -4.84114
    -4.21269
    -3.69956
    -3.02500
    -2.37349
    -1.80271
    -1.07049
    -0.53429
    -0.16530
     0.04226
     0.15180
     0.18640
     0.15757
     0.09415
     0.20369
     0.25558
     0.11145
     0.09415
     0.34783
     0.38819
     0.44008
     0.55539
     0.66494
     0.76872
     0.68223
     0.78601
     0.85520
     1.00510
     1.16077
     1.14347
     1.11465
     1.32221
     1.31644
     1.22996
     1.22996
     1.15501
     1.13771
     1.10888
     1.06852
     1.17230
     1.14347
     1.09158
     1.01087
     1.05123
     1.11465
     1.22419
     1.29914
     1.61625
     1.52400
     1.52976
     1.67967
     1.71426
     1.81804
     2.01983
     2.15821
     2.23892
     2.25045
     2.16974
     1.93912
     1.94488
     1.83534
     1.74885
     1.49517
     1.48941
     1.32221
     0.97627
     0.76872
     0.45738
     0.20369
    -0.02693
    -0.37286
    -0.51123
    -0.62654
    -0.71879
    -0.90905
    -1.07625
    -1.13967
    -1.12238
    -1.28381
    -1.23192
    -1.07625
    -1.19733
    -1.24922
    -1.15697
    -1.13967
    -1.15697
    -1.16273
    -1.22039
    -1.02436
    -1.04166
    -1.03013
    -1.11084
    -1.05319
    -1.07049
    -1.06472
    -1.03589
    -0.88599
    -0.95518
    -1.09355
    -0.97824
    -0.98400
    -0.97824
    -0.89752
    -0.90329
    -0.90329
    -0.89175
    -0.83410
    -0.90905
    -0.92058
    -0.76491
    -0.62077
    -0.58042
    -0.37862
    -0.44781
    -0.62654
    -0.60348
    -0.54006
    -0.41322
    -0.34403
    -0.54582
    -0.67266
    -0.43628
    -0.16530
    -0.13071
    -0.16530
    -0.22872
    -0.19989
    -0.37862
    -0.33826
    -0.26331
    -0.34980
    -0.13647
     0.11145
     0.15757
     0.19793
     0.29018
     0.42278
     0.54386
     0.74565
     0.85520
     0.79178
     0.71683
     0.72836
     0.86673
     0.84367
     1.05699
     0.52656
     0.49197
     0.72836
     0.76295
     0.72259
     0.69953
     0.71106
     0.71683
     0.58998
     0.63034
     0.58422
     0.67070
     0.69953
     0.79178
     0.88403
     1.16077
     1.23572
     1.12618
     1.16077
     1.20690
     1.08005
     1.08005
     0.95321
     0.89556
     0.97051
     0.99357
     0.93015
     0.93015
     0.96474
     1.08582
     1.30491
     2.06596
     2.42342
     2.18703
     1.80074
     1.09735
     0.14604
     0.11721
     0.97627
     1.18383
     1.03970
     0.84367
     0.35936
    -0.09035
    -0.69573
    -1.27804
    -1.98720
    -2.28124
    -2.49457
    -2.74249
    -2.97311
    -3.15184
    -3.44011
    -3.50930
    -3.69956
    -3.90136
    -3.88982
    -3.87829
    -3.84947
    -3.98207
    -3.71109
    -3.55542
    -3.25562
    -2.95581
    -2.47727
    -2.29854
    -2.15440
    -1.71046
    -1.45101
    -1.13391
    -0.82833
    -0.71302
    -0.49970
    -0.30367
    -0.24602
    -0.22295
    -0.19413
    -0.09611
    -0.17683
    -0.22295
    -0.07305
    -0.04422
    -0.10764
    -0.14800
    -0.06152
    -0.08458
    -0.03846
    -0.13071
    -0.14224
    -0.07305
     0.00190
     0.00190
    -0.04422
    -0.04999
    -0.09035
    -0.18836
    -0.01540
     0.07685
    -0.06728
    -0.11341
    -0.07305
    -0.11341
    -0.07305
    -0.07882
    -0.09611
    -0.03846
     0.00190
     0.02496
    -0.06728
    -0.03846
     0.03073
    -0.03846
    -0.05575
     0.17487
     0.08262
     0.00767
     0.07109
     0.10568
     0.11145
     0.05956
     0.06532
     0.09992
     0.16910
     0.19216
     0.11145
     0.17487
     0.10568
    -0.00386
    -0.07305
     0.16334
     0.09992
     0.02496
     0.06532
     0.08262
     0.11145
     0.14027
     0.19216
     0.24982
     0.27865
     0.30171
     0.40549
     0.52080
     0.50350
     0.46891
     0.22676
     0.29018
     0.30747
     0.45161
     0.63034
     0.57269
     0.50927
     0.42278
     0.42278
     0.42278
     0.24982
     0.16910
     0.20946
     0.15757
     0.17487
     0.23252
     0.07685
     0.16334
     0.20369
     0.08838
    -0.03846
    -0.06152
    -0.04422
    -0.11917
    -0.14800
    -0.14224
    -0.15377
    -0.14224
    -0.11917
    -0.25178
    -0.13647
    -0.21142
    -0.21719
    -0.24025
    -0.00386
    -0.12494
    -0.22295
    -0.21719
    -0.29791
    -0.29791
    -0.28637
    -0.28637
    -0.25178
    -0.19989
    -0.19989
    -0.32097
    -0.37862
    -0.43051
    -0.40745
    -0.59195
    -0.41898
    -0.40169
    -0.37862
    -0.22872
    -0.28637
    -0.27484
    -0.17106
    -0.22295
    -0.15953
    -0.06728
     0.02496
     0.00190
     0.09415
     0.16334
     0.24982
     0.17487
     0.38819
     0.45161
     0.38819
     0.34783
     0.49774
     0.54386
     0.64187
     0.71106
     0.58998
     0.45738
     0.53233
     0.57845
     0.39972
     0.38243
     0.34207
     0.22099
     0.69953
     1.17230
     1.47787
     1.51823
     1.89876
     2.29658
     2.88466
     3.29978
     3.14988
     2.80394
     2.19856
     1.68543
     1.61048
     1.95065
     2.83277
     3.22483
     2.72323
     2.11208
     1.22419
     0.56692
     0.49197
     0.63034
     0.53233
     0.58998
     0.37666
    -0.02116
    -0.48817
    -0.42475
    -0.30367
    -0.29214
    -0.14224
    -0.15953
    -0.48817
    -0.51123
    -0.73032
    -0.87446
    -1.06472
    -1.36453
    -1.42795
    -1.34146
    -1.23192
    -1.13967
    -1.02436
    -0.92635
    -0.89175
    -0.90329
    -0.88022
    -0.96094
    -1.08778
    -0.96671
    -0.89175
    -0.92058
    -0.95518
    -0.91482
    -0.94364
    -0.95518
    -0.97824
    -0.98977
    -0.88599
    -0.80527
    -0.71879
    -0.75915
    -0.73032
    -0.77644
    -0.75338
    -0.77644
    -0.60348
    -0.68996
    -0.70726
    -0.70149
    -0.70149
    -0.67266
    -0.66113
    -0.77068
    -0.66690
    -0.63807
    -0.54582
    -0.58042
    -0.57465
    -0.54582
    -0.49970
    -0.62077
    -0.36133
    -0.41898
    -0.43051
    -0.38439
    -0.30944
    -0.31520
    -0.32673
    -0.34403
    -0.27484
    -0.19413
    -0.20566
    -0.14800
    -0.19413
    -0.14224
    -0.17683
    -0.25178
    -0.09611
    -0.03269
    -0.17106
    -0.09611
    -0.07882
    -0.09611
    -0.05575
    -0.07882
    -0.06152
     0.03649
     0.00767
     0.01920
     0.01343
     0.02496
     0.02496
    -0.03269
     0.00767
     0.18063
     0.10568
     0.12874
     0.19793
     0.16910
     0.22099
     0.21523
     0.18063
     0.28441
     0.35936
     0.46314
     0.35360
     0.39396
     0.46891
     0.46314
     0.37666
     0.52656
     0.41702
     0.23829
     0.18063
    -0.10764
    -0.37862
    -0.44204
    -0.52853
    -0.74185
    -0.81104
    -0.92635
    -1.14544
    -1.22039
    -1.23769
    -1.22039
    -1.34146
    -1.08778
    -0.93788
    -0.94364
    -0.77644
    -0.55735
    -0.51700
    -0.44781
    -0.36709
    -0.09611
     0.19216
     0.36513
     0.44585
     0.39396
     0.27288
     0.18063
     0.09415
     0.29018
     0.51503
     0.39396
     0.44008
     0.51503
     0.57269
     0.73412
     0.73412
     0.65341
     0.72836
     0.90709
     1.13194
     1.29338
     1.39139
     1.50094
     1.47211
     1.47211
     1.69696
     1.51823
     1.48941
     1.73156
     1.65084
     1.59895
     1.54130
     1.45481
     1.44905
     1.37410
     1.32221
     1.13771
     0.99934
     0.99934
     0.97627
     0.81484
     0.95321
     0.77448
     0.57845
     0.62458
     0.47467
     0.31900
     0.09992
    -0.18260
    -0.50546
    -0.56889
    -0.64384
    -0.77644
    -0.90329
    -1.03013
    -1.33570
    -1.66433
    -1.72199
    -1.86036
    -2.01027
    -1.96991
    -1.87189
    -1.73929
    -1.63551
    -1.54902
    -1.46831
    -1.35876
    -1.18580
    -1.06472
    -1.05895
    -0.83410
    -0.70149
    -0.67266
    -0.41322
    -0.21719
    -0.27484
    -0.26908
    -0.27484
    -0.24602
    -0.24602
    -0.28061
    -0.18836
    -0.06728
     0.17487
     0.39972
     0.58422
     1.07429
     1.61048
     2.24469
     2.20433
     1.48941
    -0.52276
    -2.52340
    -3.69956
    -4.44332
    -4.23576
    -4.02820
    -4.03973
    -3.72839
    -3.88982
    -4.89303
    -6.17874
    -6.79565
    -6.89943
    -6.46125
    -5.51570
    -4.19540
    -3.33057
    -2.44268
    -1.49713
    -0.77644
    -0.26908
     0.05956
     0.23252
     0.24982
     0.38243
     0.35936
     0.26135
     0.06532
     0.00190
    -0.18260
    -0.41322
    -0.38439
    -0.38439
    -0.47664
    -0.45934
    -0.33250
    -0.26331
    -0.19413
    -0.19989
    -0.16530
    -0.10188
    -0.00386
    -0.01540
    -0.02693
    -0.07882
    -0.10188
    -0.22872
    -0.23449
    -0.07305
    -0.25178
    -0.39015
    -0.31520
    -0.38439
    -0.39015
    -0.56889
    -0.58042
    -0.61501
    -0.53429
    -0.53429
    -0.63807
    -0.60924
    -0.67266
    -0.72455
    -0.73609
    -0.55735
    -0.61501
    -0.75915
    -0.67843
    -0.66113
    -0.59195
    -0.66113
    -0.73609
    -0.69573
    -0.63807
    -0.54582
    -0.59771
    -0.64960
    -0.58618
    -0.58618
    -0.66113
    -0.44781
    -0.40745
    -0.47087
    -0.47664
    -0.42475
    -0.36133
    -0.32097
    -0.33250
    -0.33826
    -0.21719
     0.03649
    -0.20566
    -0.22295
    -0.10188
    -0.10188
    -0.10764
     0.00190
     0.18063
    -0.01540
    -0.09035
    -0.09611
    -0.13071
    -0.13071
    -0.24025
    -0.42475
    -0.55735
    -0.66690
    -0.65537
    -0.70149
    -0.62077
    -0.67843
    -0.69573
    -0.79951
    -0.68996
    -0.79951
    -0.92635
    -0.77068
    -0.71879
    -0.62654
    -0.48817
    -0.43051
    -0.41322
    -0.32673
    -0.34403
    -0.41898
    -0.45357
    -0.47087
    -0.37286
    -0.46511
    -0.30367
    -0.21719
    -0.23449
    -0.11341
    -0.30367
    -0.40169
    -0.29791
    -0.21719
    -0.08458
     0.05956
     0.04803
     0.07109
     0.16334
     0.21523
     0.22676
     0.15180
     0.35360
     0.44585
     0.39972
     0.34207
     0.45161
     0.51503
     0.51503
     0.55539
     0.54386
     0.57269
     0.56116
     0.54963
     0.51503
     0.41125
     0.21523
     0.05379
     0.03649
     0.15180
    -0.15377
    -0.05575
     0.15180
     0.20946
     0.21523
     0.19793
     0.21523
     0.46314
     0.41125
     0.68223
     0.86096
     0.99934
     1.24149
     1.39716
     1.43752
     1.76039
     1.72579
     1.37410
     1.14347
     0.89556
     0.72836
     0.60728
     0.59575
     0.77448
     0.88979
     0.88979
     0.55539
     0.27865
     0.11145
     0.10568
     0.16910
     0.52656
     0.67070
     0.58422
     0.70529
     0.79178
     0.90132
     1.05123
     0.98204
     0.94168
     0.91862
     0.97627
     1.00510
     1.05123
     1.14347
     1.04546
     1.12618
     1.43175
     1.78345
     1.88146
     2.11208
     2.48684
     2.31964
     2.04290
     1.38563
     0.71683
     0.22099
     0.02496
     0.08262
    -0.43051
    -0.88022
    -1.45101
    -2.26971
    -2.69636
    -2.78285
    -2.96158
    -3.11725
    -3.11725
    -2.98464
    -2.90392
    -2.69060
    -2.51187
    -2.05062
    -1.50866
    -1.15120
    -0.74185
    -0.34980
    -0.06728
    -0.01540
     0.03073
     0.19216
     0.20946
     0.03649
    -0.01540
    -0.09611
    -0.15953
    -0.21719
    -0.29791
    -0.32673
    -0.28637
    -0.32097
    -0.44781
    -0.42475
    -0.39592
    -0.45934
    -0.54582
    -0.40745
    -0.37286
    -0.45357
    -0.47087
    -0.42475
    -0.47087
    -0.39015
    -0.47664
    -0.46511
    -0.43628
    -0.42475
    -0.44204
    -0.45934
    -0.34403
    -0.40745
    -0.51123
    -0.40169
    -0.29214
    -0.41322
    -0.38439
    -0.32673
    -0.34980
    -0.26908
    -0.32097
    -0.26331
    -0.21719
    -0.20566
    -0.11917
    -0.23449
    -0.15953
    -0.19989
    -0.18836
    -0.25178
    -0.04999
    -0.09035
    -0.22295
    -0.13647
    -0.18260
    -0.17106
    -0.18836
    -0.19413
    -0.18836
    -0.10764
    -0.14224
    -0.21142
    -0.14800
    -0.11917
    -0.14224
    -0.24602
    -0.07882
    -0.03846
    -0.15953
    -0.11341
    -0.07305
    -0.13071
    -0.08458
    -0.10764
    -0.09035
    -0.13647
    -0.10764
    -0.12494
    -0.18836
    -0.12494
    -0.14224
    -0.26908
    -0.16530
    -0.10764
    -0.20566
    -0.19413
    -0.14224
    -0.18260
    -0.16530
    -0.27484
    -0.19413
    -0.14224
    -0.16530
    -0.11341
    -0.22872
    -0.21142
    -0.21719
    -0.29214
    -0.34403
    -0.24025
    -0.33250
    -0.35556
    -0.29791
    -0.26908
    -0.25755
    -0.23449
    -0.21142
     0.03649
     0.05956
    -0.02693
    -0.23449
    -0.00963
     0.20369
     0.43432
     0.34783
     0.54386
     0.63611
     0.79754
     0.92438
     0.87249
     0.78025
     0.82637
     0.76872
     0.73412
     0.78025
     0.80907
     0.75718
     0.66494
     0.71683
     0.60152
     0.37089
     0.49197
     0.51503
     0.26712
     0.12874
     0.14604
     0.03073
     0.00190
     0.11145
     0.17487
     0.23252
     0.34207
     0.30747
     0.31900
     0.26135
     0.29018
     0.29594
     0.35936
     0.34783
     0.22099
     0.18640
     0.42855
     0.49774
     0.48044
     0.45161
     0.41702
     0.56116
     0.59575
     0.52080
     0.48044
     0.60728
     0.76872
     0.93015
     1.13771
     1.59318
     1.74309
     1.92182
     2.16974
     2.33117
     2.45225
     2.69440
     2.90196
     3.21330
     3.51310
     3.76102
     3.79561
     3.88210
     3.81291
     3.50734
     2.89619
     2.49261
     1.79498
     1.09158
     0.77448
     0.38243
     0.03649
    -0.36133
    -0.78221
    -1.33570
    -1.80271
    -2.31007
    -2.65600
    -2.62718
    -2.51763
    -2.44268
    -2.28701
    -1.93531
    -1.62398
    -1.47984
    -1.27804
    -0.96671
    -0.71302
    -0.56889
    -0.53429
    -0.41322
    -0.29214
    -0.22872
    -0.25755
    -0.29791
    -0.37286
    -0.32673
    -0.43051
    -0.46511
    -0.41898
    -0.54006
    -0.62077
    -0.55159
    -0.51123
    -0.51123
    -0.56312
    -0.55159
    -0.50546
    -0.47087
    -0.46511
    -0.48240
    -0.44781
    -0.46511
    -0.44781
    -0.40745
    -0.21142
    -0.26331
    -0.31520
    -0.16530
    -0.12494
    -0.05575
    -0.15377
    -0.10764
     0.00767
     0.06532
     0.12298
     0.11721
     0.08838
     0.14604
     0.12298
     0.04226
     0.19216
     0.23252
    -0.00963
     0.02496
     0.03073
    -0.04422
    -0.09611
    -0.13071
    -0.19989
    -0.13071
    -0.22872
    -0.19989
    -0.33250
    -0.37862
    -0.32673
    -0.49393
    -0.37286
    -0.32097
    -0.40745
    -0.51123
    -0.38439
    -0.40745
    -0.36133
    -0.43051
    -0.42475
    -0.39592
    -0.33826
    -0.30944
    -0.32673
    -0.38439
    -0.36133
    -0.33826
    -0.30944
    -0.19413
    -0.23449
    -0.34403
    -0.23449
    -0.24602
    -0.19989
    -0.24025
    -0.29214
    -0.23449
    -0.17106
    -0.18260
    -0.17106
    -0.21719
    -0.24025
    -0.21719
    -0.33826
    -0.08458
    -0.18260
    -0.26331
    -0.23449
    -0.22295
    -0.17683
    -0.25755
    -0.24602
    -0.24602
    -0.16530
    -0.10764
    -0.15377
    -0.16530
    -0.12494
    -0.07882
    -0.05575
     0.14604
     0.33630
     0.24405
     0.26712
     0.39972
     0.44008
     0.36513
     0.19793
     0.18063
     0.24405
     0.27288
     0.27288
     0.19216
     0.20369
     0.13451
     0.08262
     0.22099
     0.31900
     0.22676
     0.11721
     0.15757
     0.17487
     0.28441
     0.33054
     0.42855
     0.55539
     0.65917
     0.74565
     0.61881
     0.54386
     0.50927
     0.40549
     0.36513
     0.48621
     0.28441
     0.12874
     0.04803
    -0.07882
    -0.16530
    -0.38439
    -0.44204
    -0.44781
    -0.53429
    -0.70149
    -0.84563
    -1.01283
    -1.12814
    -1.03013
    -0.99553
    -0.74762
    -0.49393
    -0.70149
    -0.80527
    -0.78221
    -0.56889
    -0.36709
    -0.04422
     0.02496
     0.16334
     0.37666
     0.61305
     0.85520
     0.99357
     1.17230
     1.18383
     1.53553
     1.69120
     1.79498
     1.85840
     1.70273
     1.44905
     1.40869
     1.37410
     1.40292
     1.39139
     1.45481
     1.20690
     1.21843
     1.24149
     1.35103
     1.73156
     2.11208
     2.57332
     1.74309
     0.95321
     0.17487
    -0.29791
    -0.04999
    -0.19413
    -0.77644
    -1.50866
    -2.35043
    -3.15760
    -3.19220
    -2.95581
    -2.46574
    -2.17170
    -2.45998
    -2.41385
    -2.47151
    -2.28124
    -1.90649
    -1.24345
    -0.39592
     0.45161
     1.03970
     1.52400
     1.82957
     1.95065
     1.88723
     1.63354
     1.43752
     1.14924
     0.76295
     0.68223
     0.50350
     0.27288
     0.11145
     0.07109
     0.05379
    -0.01540
    -0.01540
    -0.08458
     0.01343
     0.05956
     0.04803
    -0.00386
     0.08838
     0.07685
    -0.02116
     0.12874
     0.21523
     0.18063
     0.07685
     0.15180
     0.15180
     0.17487
     0.22099
     0.18063
     0.20946
     0.22099
     0.24982
     0.20369
     0.28441
     0.30171
     0.17487
     0.11145
     0.26712
     0.10568
    -0.09035
    -0.08458
    -0.03846
    -0.08458
    -0.19989
    -0.30944
    -0.36709
    -0.39015
    -0.39015
    -0.49393
    -0.52853
    -0.61501
    -0.64960
    -0.78221
    -0.56889
    -0.54582
    -0.60348
    -0.63231
    -0.53429
    -0.53429
    -0.46511
    -0.43051
    -0.39015
    -0.26908
    -0.22872
    -0.17106
    -0.15953
    -0.08458
    -0.11341
    -0.12494
     0.07109
     0.10568
     0.00190
     0.00190
     0.09992
     0.01920
     0.05956
     0.09415
    -0.04999
     0.01920
     0.06532
     0.01343
    -0.04422
    -0.07305
    -0.07305
    -0.18260
    -0.23449
    -0.03269
    -0.15377
    -0.17683
    -0.15953
    -0.24602
    -0.25178
    -0.23449
    -0.27484
    -0.29214
    -0.27484
    -0.28061
    -0.33250
    -0.29791
    -0.27484
    -0.26908
    -0.32673
    -0.06728
    -0.06152
    -0.11917
     0.13451
     0.19793
     0.34207
     0.44008
     0.58422
     0.57845
     0.45738
     0.49197
     0.56116
     0.73412
     0.83214
     0.67647
     0.30171
     0.39972
     0.44585
     0.33630
     0.26135
     0.31900
     0.16334
     0.09992
    -0.13071
    -0.17683
    -0.07305
    -0.10188
     0.08838
     0.19216
     0.08262
     0.11721
     0.00190
     0.14604
     0.22099
     0.32477
     0.38819
     0.51503
     0.49774
     0.40549
     0.30171
     0.16910
    -0.05575
    -0.18260
    -0.17106
    -0.30944
    -0.42475
    -0.63231
    -0.67843
    -0.89752
    -0.60924
    -0.47664
    -0.59195
    -0.78797
    -0.75338
    -0.29214
    -0.13647
     0.08838
     0.74565
     0.96474
     0.97051
     1.01663
     1.43752
     1.68543
     1.78345
     1.84110
     2.15244
     2.06019
     1.77192
     1.69696
     1.72003
     1.68543
     1.55859
     1.35103
     1.11465
     0.98781
     0.90709
     0.85520
     0.77448
     0.78601
     0.78601
     0.90709
     1.18960
     1.34527
     1.11465
     0.94745
     0.92438
     0.90709
     0.95321
     0.93592
     1.16077
     1.41445
     1.50670
     1.72003
     1.97947
     1.92759
     1.74309
     1.10312
     0.36513
    -0.06728
    -0.43628
    -0.67843
    -0.99553
    -1.28381
    -1.60668
    -1.84307
    -1.82577
    -1.87189
    -1.94684
    -2.15440
    -2.48880
    -2.46574
    -2.32160
    -2.29854
    -1.95838
    -1.05895
    -0.60348
    -0.18836
     0.10568
     0.32477
     0.44585
     0.53233
     0.60728
     0.75142
     0.77448
     0.61881
     0.39972
     0.28441
     0.24405
     0.27865
     0.19793
     0.39396
     0.41702
     0.33630
     0.36513
     0.30747
     0.27288
     0.28441
     0.30747
     0.35936
     0.44008
     0.44008
     0.38819
     0.31324
     0.27288
     0.24982
     0.08262
     0.05956
     0.13451
    -0.05575
    -0.15377
    -0.17106
    -0.29791
    -0.32097
    -0.43051
    -0.47087
    -0.58042
    -0.59771
    -0.57465
    -0.66113
    -0.66113
    -0.66113
    -0.72455
    -0.75915
    -0.63231
    -0.67843
    -0.74185
    -0.63807
    -0.74185
    -0.69573
    -0.71879
    -0.71879
    -0.72455
    -0.60348
    -0.58042
    -0.66113
    -0.59771
    -0.58042
    -0.55735
    -0.62654
    -0.41322
    -0.48240
    -0.55735
    -0.47087
    -0.44204
    -0.49393
    -0.42475
    -0.46511
    -0.48817
    -0.33250
    -0.30944
    -0.40745
    -0.34980
    -0.36709
    -0.40169
    -0.44204
    -0.25755
    -0.21719
    -0.29791
    -0.35556
    -0.24025
    -0.23449
    -0.19989
    -0.34980
    -0.27484
    -0.19413
    -0.19989
    -0.18260
    -0.22872
    -0.17683
    -0.22295
    -0.30944
    -0.23449
    -0.06152
    -0.19989
    -0.23449
    -0.16530
    -0.19989
    -0.16530
    -0.17683
    -0.15377
    -0.09611
    -0.07305
    -0.01540
     0.01343
     0.00190
     0.07685
     0.14604
     0.22099
     0.37089
     0.42278
     0.43432
     0.59575
     0.62458
     0.57269
     0.37666
     0.33630
     0.37666
     0.43432
     0.39972
     0.39972
     0.33630
     0.33054
     0.24982
     0.09415
     0.30171
     0.29594
     0.13451
     0.18063
     0.22676
     0.26712
     0.35360
     0.32477
     0.44008
     0.58422
     0.64187
     0.41702
     0.24405
     0.12874
     0.02496
    -0.13647
    -0.09035
    -0.05575
    -0.19413
    -0.29791
    -0.13647
    -0.07305
    -0.07305
    -0.15377
    -0.07882
     0.38819
     0.69376
     1.00510
     1.13771
     1.09735
     1.10888
     1.32797
     1.55283
     1.84687
     1.86416
     1.77192
     1.66237
     1.40292
     1.22419
     1.06276
     0.95898
     0.90709
     0.79178
     0.78601
     0.80331
     0.79178
     0.54386
     0.35936
     0.14604
     0.25558
     0.18640
     0.10568
     0.42278
     0.61305
     0.29018
    -0.01540
    -0.14800
    -0.00386
    -0.01540
     0.07685
     0.38819
     0.39396
     0.24982
     0.30747
     0.38819
     0.54386
     0.41702
    -0.10188
    -0.43628
    -0.48817
    -0.64960
    -0.82833
    -1.18003
    -1.61244
    -1.77964
    -1.71046
    -1.72199
    -1.99873
    -2.14864
    -2.28124
    -2.42538
    -2.31007
    -2.06216
    -1.88919
    -1.54326
    -1.12238
    -0.89175
    -0.58618
    -0.40169
    -0.22295
    -0.10188
     0.10568
     0.16910
     0.14604
     0.03073
    -0.00963
    -0.04999
    -0.04999
     0.09415
    -0.06152
    -0.11341
    -0.13071
    -0.13647
    -0.16530
    -0.15377
    -0.18260
    -0.15953
    -0.15953
    -0.10764
    -0.12494
    -0.03269
    -0.10188
    -0.00963
     0.01343
     0.34783
     0.37089
     0.22676
     0.22676
     0.24405
     0.25558
     0.28441
     0.34207
     0.26712
     0.31900
     0.33630
     0.15757
    -0.17683
    -0.58042
    -0.93211
    -1.24345
    -1.31840
    -1.20309
    -1.05895
    -0.78797
    -0.48817
    -0.53429
    -0.79951
    -0.87446
    -0.82833
    -0.60924
    -0.20566
     0.16910
     0.39396
     0.68800
     0.85520
     0.88979
     0.98204
     1.20113
     1.11465
     1.07429
     1.17807
     1.05699
     1.04546
     0.95898
     0.81484
     0.76872
     0.77448
     0.76295
     0.66494
     0.64764
     0.57269
     0.48621
     0.37089
     0.51503
     0.39972
     0.22099
     0.13451
     0.16334
     0.05379
     0.01343
    -0.04999
    -0.08458
    -0.09035
    -0.10188
    -0.14224
    -0.14800
    -0.18836
    -0.26331
    -0.30944
    -0.13071
    -0.09035
    -0.14800
    -0.15377
    -0.11917
    -0.12494
    -0.02693
    -0.05575
    -0.06728
     0.04226
     0.15757
     0.27865
     0.25558
     0.33630
     0.31900
     0.17487
     0.31900
     0.48044
     0.52656
     0.54386
     0.46314
     0.27288
     0.22676
     0.26135
     0.16910
     0.25558
     0.13451
     0.07109
    -0.06728
    -0.08458
    -0.24602
    -0.13071
    -0.11341
     0.14604
     0.02496
    -0.07305
    -0.09035
    -0.22872
     0.01343
     0.12298
     0.17487
     0.36513
     0.45161
     0.51503
     0.42855
     0.42855
     0.44008
     0.50927
     0.51503
     0.78601
     0.62458
     0.30747
     0.14604
    -0.03846
    -0.30367
    -0.43628
    -0.48817
    -0.63231
    -0.65537
    -0.68996
    -0.85716
    -1.23769
    -1.32417
    -1.09355
    -1.24345
    -0.78221
    -0.67843
    -0.75915
    -0.43628
     0.00190
     0.20946
     0.61305
     0.75718
     0.75718
     0.71683
     0.81484
     0.93592
     1.01087
     1.04546
     1.14347
     1.01087
     0.98781
     1.01663
     0.79754
     0.56692
     0.71106
     0.69376
     1.05699
     1.46058
     1.73156
     1.97371
     2.17550
     2.23892
     1.60472
     0.72836
     0.37666
     0.68223
     0.96474
     1.19536
     0.55539
    -0.34980
    -1.37029
    -2.56952
    -3.50930
    -4.46061
    -5.20436
    -5.57336
    -5.12941
    -4.35107
    -3.68803
    -3.71686
    -4.20693
    -4.52403
    -4.55863
    -3.98784
    -3.28445
    -2.61564
    -1.88342
    -1.25498
    -0.79374
    -0.47087
    -0.34980
    -0.26331
    -0.16530
    -0.21142
    -0.42475
    -0.55159
    -0.54006
    -0.55159
    -0.67266
    -0.66113
    -0.59195
    -0.71879
    -0.76491
    -0.63807
    -0.58042
    -0.58042
    -0.58618
    -0.52276
    -0.44204
    -0.37862
    -0.41322
    -0.47664
    -0.45357
    -0.43628
    -0.54582
    -0.55159
    -0.40745
    -0.48817
    -0.63231
    -0.63807
    -0.66113
    -0.67266
    -0.75338
    -0.79951
    -0.81680
    -0.90329
    -0.89175
    -0.94941
    -0.93788
    -0.94941
    -0.94364
    -0.99553
    -0.72455
    -0.77068
    -0.81104
    -0.68420
    -0.72455
    -0.66690
    -0.58618
    -0.49970
    -0.44204
    -0.32673
    -0.26908
    -0.34403
    -0.26908
    -0.34403
    -0.35556
    -0.43628
    -0.32097
    -0.26331
    -0.28061
    -0.32097
    -0.21719
    -0.31520
    -0.36709
    -0.40745
    -0.35556
    -0.30367
    -0.32673
    -0.29214
    -0.33826
    -0.25755
    -0.21719
    -0.18836
    -0.25178
    -0.14800
    -0.28061
    -0.33250
    -0.36133
    -0.35556
    -0.37286
    -0.40745
    -0.45357
    -0.40745
    -0.46511
    -0.49393
    -0.50546
    -0.51700
    -0.50546
    -0.43628
    -0.40745
    -0.22295
    -0.18260
    -0.28637
    -0.25178
    -0.09035
     0.03649
     0.20369
     0.36513
     0.44008
     0.56692
     0.72836
     0.64764
     0.65917
     0.64764
     0.72836
     0.51503
     0.71683
     0.78601
     0.74565
     0.90709
     0.78601
     0.63034
     0.44008
     0.34207
     0.39396
     0.49774
     0.51503
     0.30171
     0.27288
     0.30747
     0.27288
     0.08262
     0.22676
     0.23829
     0.23829
     0.19216
     0.24982
     0.11721
    -0.02116
    -0.10764
    -0.03846
     0.05379
     0.09415
     0.02496
    -0.03269
     0.01920
    -0.07305
    -0.11917
    -0.03269
     0.09992
     0.06532
    -0.04422
     0.04803
    -0.06152
    -0.19413
    -0.30367
    -0.23449
    -0.25755
    -0.40745
    -0.43628
    -0.55735
    -0.59195
    -0.74762
    -0.67843
    -0.68996
    -0.55735
    -0.74762
    -1.04742
    -0.90905
    -0.58618
    -0.47664
    -0.26908
    -0.20566
    -0.07305
     0.08262
     0.12874
     0.13451
     0.28441
     0.51503
     0.71106
     0.71106
     0.99357
     1.22996
     1.10888
     1.06276
     1.05123
     1.10888
     1.16077
     1.18960
     1.25302
     1.40869
     1.54706
     1.60472
     1.62201
     1.62201
     1.43175
     1.07429
     0.99934
     0.90709
     0.80331
     0.90132
     1.52976
     1.96794
     2.27928
     2.36000
     2.11208
     1.71426
     1.33374
     0.90132
     0.45161
     0.67647
     0.65917
     0.29594
    -0.21719
    -0.29791
    -0.64384
    -1.02436
    -1.20886
    -1.41642
    -1.50290
    -1.79118
    -2.01027
    -2.20629
    -2.13134
    -1.91225
    -1.63551
    -1.33570
    -0.95518
    -0.64960
    -0.57465
    -0.29791
    -0.30367
    -0.40745
    -0.38439
    -0.36133
    -0.33826
    -0.47664
    -0.60348
    -0.55159
    -0.50546
    -0.47087
    -0.57465
    -0.68420
    -0.60348
    -0.63231
    -0.70149
    -0.51700
    -0.47087
    -0.55159
    -0.57465
    -0.49970
    -0.47664
    -0.40745
    -0.47087
    -0.48240
    -0.39015
    -0.33826
    -0.30367
    -0.37862
    -0.34980
    -0.40169
    -0.41322
    -0.37286
    -0.21142
    -0.33250
    -0.38439
    -0.32673
    -0.33826
    -0.26908
    -0.34980
    -0.36133
    -0.32673
    -0.31520
    -0.30367
    -0.32097
    -0.32673
    -0.33826
    -0.37862
    -0.44781
    -0.19413
    -0.28637
    -0.45357
    -0.31520
    -0.34403
    -0.32673
    -0.32673
    -0.40169
    -0.32673
    -0.34980
    -0.30367
    -0.28061
    -0.28637
    -0.29791
    -0.29791
    -0.39015
    -0.17106
    -0.24025
    -0.28637
    -0.22872
    -0.14800
    -0.21142
    -0.19989
    -0.31520
    -0.22872
    -0.15953
    -0.06728
    -0.07305
    -0.18260
    -0.00963
    -0.03269
     0.01343
     0.04226
     0.11721
    -0.03846
     0.00767
     0.12874
     0.00190
    -0.00963
    -0.08458
    -0.16530
    -0.11341
    -0.03269
    -0.10188
    -0.21142
    -0.12494
    -0.11341
    -0.26908
    -0.32673
    -0.11341
    -0.12494
    -0.03846
     0.09415
     0.17487
     0.39972
     0.53233
     0.63611
     0.35936
     0.08262
     0.14027
     0.33630
     0.56116
     0.63611
     0.53233
     0.26712
     0.40549
     0.52080
     0.37666
     0.38819
     0.23252
     0.15180
     0.09992
     0.10568
     0.20369
     0.24982
     0.38243
     0.29594
     0.19216
     0.13451
    -0.06728
    -0.34403
    -0.18836
    -0.09035
    -0.32097
    -0.40745
    -0.45357
    -0.51123
    -0.58618
    -0.66690
    -0.66113
    -0.64960
    -0.60348
    -0.39592
    -0.53429
    -0.60924
    -0.45934
    -0.40745
    -0.25755
    -0.06152
     0.15757
     0.07109
    -0.02116
    -0.12494
     0.02496
     0.18063
     0.22099
     0.32477
     0.42855
     0.43432
     0.31900
     0.37089
     0.33054
     0.27865
     0.26712
     0.44585
     0.42855
     0.35936
     0.42855
     0.44008
     0.54386
     0.57269
     0.50350
     0.41125
     0.53809
     0.71106
     0.90132
     1.17230
     1.48364
     1.65661
     1.57589
     1.78345
     1.76615
     1.63354
     1.56436
     1.53553
     1.47787
     1.69696
     1.63354
     1.46634
     1.35103
     1.50670
     2.16974
     2.42919
     1.87570
     0.98204
     0.01343
    -0.43051
    -0.60924
    -0.88022
    -1.08202
    -1.28958
    -1.62398
    -1.89495
    -1.97567
    -2.09098
    -2.05062
    -2.14287
    -2.38502
    -2.68483
    -2.66177
    -2.67330
    -2.47151
    -2.10828
    -1.37029
    -1.04742
    -0.76491
    -0.44204
    -0.41322
    -0.40169
    -0.49393
    -0.61501
    -0.55735
    -0.67266
    -0.67843
    -0.70726
    -0.77068
    -0.73609
    -0.79951
    -0.86869
    -0.59195
    -0.54582
    -0.62077
    -0.58042
    -0.48817
    -0.53429
    -0.48817
    -0.45934
    -0.42475
    -0.40745
    -0.36709
    -0.38439
    -0.34403
    -0.38439
    -0.38439
    -0.45357
    -0.32097
    -0.26331
    -0.40169
    -0.40745
    -0.32097
    -0.36133
    -0.35556
    -0.41322
    -0.41322
    -0.32097
    -0.33826
    -0.33826
    -0.36709
    -0.32673
    -0.37862
    -0.45934
    -0.37862
    -0.18260
    -0.29214
    -0.35556
    -0.30944
    -0.30367
    -0.22295
    -0.28061
    -0.22872
    -0.23449
    -0.24025
    -0.25178
    -0.23449
    -0.21719
    -0.20566
    -0.30944
    -0.37286
    -0.16530
    -0.20566
    -0.29214
    -0.22295
    -0.28061
    -0.29791
    -0.30367
    -0.26331
    -0.25178
    -0.18260
    -0.19413
    -0.17683
    -0.16530
    -0.06728
    -0.03846
    -0.19989
     0.03073
     0.11721
     0.02496
     0.18063
     0.11145
     0.18640
     0.14604
     0.07685
     0.08838
     0.14604
     0.14604
    -0.03846
     0.01343
     0.06532
    -0.01540
    -0.14224
    -0.04999
     0.00767
    -0.13071
    -0.13071
    -0.09035
    -0.08458
    -0.05575
    -0.07882
    -0.06152
     0.11145
     0.14027
     0.12874
     0.14604
     0.29018
     0.35360
     0.47467
     0.60152
     0.82637
     0.79178
     0.80907
     0.93592
     0.78025
     0.66494
     0.53233
     0.56116
     0.76872
     0.90132
     1.02240
     0.80331
     0.43432
     0.18063
     0.15757
    -0.08458
    -0.02116
    -0.21719
    -0.36709
    -0.46511
    -0.50546
    -0.35556
    -0.45357
    -0.52276
    -0.45934
    -0.43628
    -0.45934
    -0.54582
    -0.21142
     0.21523
     0.65341
     0.93592
     1.07429
     1.06276
     1.06852
     1.53553
     1.81804
     1.83534
     1.81227
     1.65084
     1.67390
     1.86416
     1.97947
     1.96794
     1.85840
     1.77192
     1.80074
     1.59318
     1.46058
     1.31067
     1.08582
     1.05123
     1.06276
     0.98204
     0.99357
     0.94168
     0.91285
     0.89556
     0.84367
     0.63611
     0.44008
     0.30747
     0.24982
     0.08262
     0.01920
     0.15180
     0.03649
    -0.02116
     0.05379
     0.04803
     0.14604
     0.07109
     0.13451
     0.22099
     0.37089
     0.57845
     0.65917
     0.83790
     1.02816
     1.10312
     1.03393
     1.21843
     0.97051
     0.69953
     0.55539
     0.20946
    -0.17106
    -0.23449
    -0.49970
    -0.84563
    -1.24922
    -1.44524
    -1.60091
    -1.73352
    -1.79118
    -1.90649
    -2.06792
    -1.82577
    -1.65280
    -1.64704
    -1.45101
    -1.08778
    -0.87446
    -0.59771
    -0.29791
    -0.14800
    -0.00963
     0.05379
     0.06532
     0.02496
    -0.04422
    -0.12494
    -0.27484
    -0.25178
    -0.22295
    -0.37862
    -0.45934
    -0.42475
    -0.55735
    -0.60924
    -0.70726
    -0.74762
    -0.69573
    -0.60348
    -0.63231
    -0.67843
    -0.61501
    -0.68420
    -0.60924
    -0.63231
    -0.43628
    -0.43051
    -0.43628
    -0.34403
    -0.33250
    -0.27484
    -0.24602
    -0.29791
    -0.24602
    -0.11917
    -0.02116
    -0.09611
    -0.14800
    -0.15377
    -0.12494
    -0.22295
    -0.02116
    -0.06152
    -0.22295
    -0.17106
    -0.13071
    -0.09611
    -0.14224
    -0.25178
    -0.19989
    -0.09035
    -0.07305
    -0.11917
    -0.11917
    -0.07882
    -0.12494
    -0.17683
    -0.00963
     0.02496
    -0.01540
    -0.07305
    -0.07305
    -0.03846
     0.03073
    -0.00963
    -0.06152
     0.01343
     0.04226
     0.01920
     0.03649
     0.09992
     0.05956
    -0.00386
    -0.02116
     0.16334
     0.01920
    -0.00386
     0.03073
    -0.02116
     0.03073
    -0.04422
    -0.06728
     0.00190
    -0.03269
    -0.06728
    -0.14224
    -0.07882
    -0.13071
    -0.13071
    -0.08458
     0.22099
     0.15757
     0.00767
     0.08838
     0.13451
     0.20946
     0.26712
     0.34207
     0.32477
     0.32477
     0.38243
     0.33054
     0.33630
     0.37089
     0.37089
     0.39396
     0.55539
     0.47467
     0.33630
     0.39396
     0.45738
     0.46891
     0.68800
     0.23252
     0.35936
     0.54386
     0.52080
     0.58998
     0.44585
     0.57845
     0.54386
     0.46891
     0.56116
     0.64764
     0.54386
     0.40549
     0.56116
     0.53809
     0.55539
     0.50927
     0.47467
     0.54386
     0.54386
     0.64764
     0.53233
     0.54963
     0.46314
     0.42855
     0.46891
     0.74565
     0.73412
     0.54386
     0.55539
     0.64187
     0.70529
     0.76872
     0.65917
     0.73989
     0.71683
     0.71683
     0.67647
     0.72836
     0.82061
     0.83790
     1.31067
     1.87570
     1.57589
     1.61048
     1.40292
     1.43752
     1.47787
     1.33374
     1.57012
     1.82957
     1.91029
     1.86416
     1.67967
     1.58165
     1.52400
     1.33950
     1.11465
     1.19536
     1.14924
     0.96474
     0.91862
     0.94745
     0.98204
     0.97627
     0.94745
     0.94168
     0.94745
     0.91285
     0.84367
     0.78601
     0.84943
     0.77448
     0.64187
     0.42855
     0.38243
     0.23829
     0.14604
     0.09992
    -0.03846
    -0.13647
    -0.05575
     0.09415
     0.03073
     0.20369
     0.56116
     0.58998
     0.46891
     0.34783
     0.11145
     0.16910
     0.24405
    -0.27484
    -0.90905
    -1.47407
    -2.25818
    -2.39656
    -2.21206
    -1.76811
    -1.22039
    -1.26651
    -1.68163
    -2.20629
    -2.65600
    -2.80014
    -2.46574
    -2.11981
    -1.44524
    -0.90329
    -0.66113
    -0.33826
    -0.15953
    -0.03269
    -0.00963
    -0.29791
    -0.40169
    -0.48817
    -0.59195
    -0.67266
    -0.73609
    -0.62654
    -0.66113
    -0.78797
    -0.67266
    -0.54006
    -0.64960
    -0.65537
    -0.55159
    -0.59195
    -0.49393
    -0.49970
    -0.45357
    -0.34403
    -0.34980
    -0.32673
    -0.34403
    -0.19413
    -0.19413
    -0.25178
    -0.20566
     0.01343
    -0.02116
    -0.11917
    -0.03846
     0.00767
     0.04226
     0.01343
     0.00190
    -0.00963
     0.03073
     0.03649
     0.04226
     0.00767
     0.03649
    -0.00963
    -0.01540
     0.14604
     0.14027
     0.04803
     0.05956
     0.16910
     0.16910
     0.20369
     0.17487
     0.13451
     0.19793
     0.28441
     0.30747
     0.33630
     0.33054
     0.20946
     0.20946
     0.38243
     0.41125
     0.32477
     0.31900
     0.39972
     0.27288
     0.34207
     0.38243
     0.39972
     0.47467
     0.57845
     0.57845
     0.60728
     0.65341
     0.72836
     0.69953
     0.79178
     0.75718
     0.46891
     0.39972
     0.58998
     0.58422
     0.59575
     0.51503
     0.20946
     0.19793
     0.19793
     0.18640
    -0.04999
    -0.17683
    -0.11341
    -0.03269
    -0.10764
     0.12298
     0.15180
     0.13451
     0.21523
     0.20369
     0.27865
     0.25558
     0.24405
     0.39396
     0.51503
     0.52080
     0.54963
     0.58998
     0.53809
     0.44008
     0.28441
     0.46314
     0.46891
     0.30171
     0.25558
     0.28441
     0.29018
     0.19793
     0.15180
     0.18063
     0.14604
     0.16910
     0.07685
     0.16910
     0.15757
     0.12298
     0.04803
     0.19793
     0.29594
     0.19793
     0.19793
     0.21523
     0.18640
     0.30747
     0.26135
     0.25558
     0.29018
     0.30747
     0.30171
     0.28441
     0.35360
     0.26712
     0.13451
     0.11145
     0.32477
     0.23829
     0.15180
     0.15757
     0.11145
     0.09415
     0.11145
     0.08262
     0.16334
     0.23252
     0.23252
     0.21523
     0.23829
     0.22099
     0.35360
     0.29018
     0.67070
     0.83790
     0.87826
     1.03393
     1.06852
     0.95321
     0.96474
     1.05123
     0.88979
     0.60728
     0.39972
     0.07685
    -0.21142
    -0.14800
    -0.02116
    -0.15377
    -0.25178
    -0.55159
    -0.75915
    -0.81104
    -0.78797
    -0.83410
    -0.70149
    -0.59195
    -0.37862
    -0.04999
     0.07685
     0.28441
     0.41125
     0.67647
     0.75718
     0.76872
     0.86673
     1.05699
     1.03393
     0.95898
     0.90132
     0.86096
     1.00510
     1.10312
     1.06852
     1.16077
     1.21266
     1.22419
     1.25302
     1.27608
     1.23572
     1.19536
     0.84943
     1.14347
     0.83214
     0.72836
     1.04546
     1.29914
     1.10312
     0.82637
     0.37666
     0.21523
     0.24982
     0.01920
    -0.31520
    -0.67843
    -0.89175
    -0.98400
    -0.94941
    -0.61501
    -0.67266
    -0.90329
    -1.14544
    -1.28381
    -1.40489
    -1.29534
    -1.32993
    -1.17426
    -1.01283
    -0.89752
    -0.79374
    -0.69573
    -0.57465
    -0.53429
    -0.56312
    -0.42475
    -0.40745
    -0.44781
    -0.42475
    -0.36133
    -0.35556
    -0.23449
    -0.28061
    -0.26331
    -0.15953
    -0.15953
    -0.10188
    -0.19989
    -0.15953
    -0.09035
    -0.15953
    -0.17106
     0.00767
    -0.03846
    -0.11917
    -0.03269
    -0.03269
     0.01920
    -0.04422
    -0.05575
     0.00190
     0.11145
     0.09415
    -0.04999
     0.02496
     0.04226
     0.05956
    -0.00386
     0.12874
     0.13451
     0.04226
     0.03649
     0.11145
     0.13451
     0.08838
     0.04803
     0.05379
     0.15180
     0.18063
     0.09415
     0.07685
     0.09992
     0.08262
     0.01920
     0.18063
     0.27865
     0.22099
     0.27865
     0.39972
     0.39972
     0.45161
     0.30171
     0.15180
     0.08838
     0.26712
     0.23829
     0.42278
     0.48621
     0.19216
    -0.07882
    -0.13647
     0.14604
     0.19216
     0.11721
     0.11145
     0.20369
     0.20369
     0.26712
     0.24405
     0.36513
     0.45161
     0.57269
     0.56692
     0.57845
     0.60152
     0.50350
     0.46314
     0.56692
     0.51503
     0.24405
     0.31900
     0.24982
     0.13451
     0.03073
    -0.04422
    -0.02693
    -0.06152
    -0.03269
    -0.06728
    -0.06152
    -0.09611
    -0.10764
    -0.19413
     0.11721
     0.06532
     0.01920
     0.07109
     0.03073
     0.11145
     0.05956
    -0.00963
     0.03649
     0.02496
     0.09992
     0.04803
    -0.07882
    -0.07882
    -0.04999
    -0.13647
    -0.03269
     0.08262
    -0.08458
    -0.13647
    -0.06152
     0.12298
     0.18063
     0.23829
     0.26712
     0.41702
     0.48621
     0.65917
     0.58422
     0.57845
     0.57269
     0.50927
     0.60728
     0.80907
     0.70529
     0.51503
     0.52656
     0.44585
     0.34783
     0.19216
     0.00190
     0.05379
    -0.06152
    -0.04999
    -0.19413
    -0.22295
    -0.22872
    -0.22872
    -0.35556
    -0.12494
    -0.09035
    -0.25178
    -0.15377
    -0.04422
    -0.02116
     0.05956
     0.01343
     0.08838
     0.22676
     0.27865
     0.24982
     0.24982
     0.27288
     0.33054
     0.31324
     0.56116
     0.55539
     0.46314
     0.38243
     0.38819
     0.41702
     0.39972
     0.29018
     0.27865
     0.39396
     0.41702
     0.38819
     0.33054
     0.35360
     0.40549
     0.25558
     0.36513
     0.48621
     0.46314
     0.49774
     0.75142
     0.94745
     1.29338
     1.54706
     1.55283
     1.19536
     0.45738
    -0.36709
    -0.89175
    -0.60924
    -0.78797
    -1.14544
    -0.66113
    -0.36133
     0.12298
     0.77448
     0.78601
     0.49774
     0.17487
    -0.04999
     0.27865
     1.06852
     1.82957
     2.43495
     2.82124
     2.94232
     2.91349
     2.79818
     2.47531
     2.29081
     1.97371
     1.49517
     1.11465
     0.72259
     0.44585
     0.27288
     0.09415
    -0.02116
    -0.07882
    -0.11341
    -0.23449
    -0.31520
    -0.32673
    -0.44781
    -0.58618
    -0.41898
    -0.36709
    -0.54006
    -0.62654
    -0.62077
    -0.73609
    -0.77644
    -0.89175
    -0.88599
    -0.89175
    -0.89752
    -0.96671
    -1.08778
    -0.97824
    -0.97824
    -1.12814
    -0.98977
    -0.86293
    -0.86293
    -1.00706
    -0.85716
    -0.84563
    -0.71879
    -0.74762
    -0.71302
    -0.71302
    -0.61501
    -0.57465
    -0.55159
    -0.49970
    -0.42475
    -0.39015
    -0.39015
    -0.06152
    -0.09611
    -0.22872
    -0.14800
    -0.12494
    -0.02116
    -0.02116
    -0.03846
    -0.02116
     0.10568
     0.11145
    -0.06152
    -0.19413
    -0.18836
    -0.22295
    -0.37862
    -0.10188
    -0.12494
    -0.27484
    -0.37862
    -0.44204
    -0.40745
    -0.45357
    -0.49393
    -0.44204
    -0.26908
    -0.18836
    -0.15377
    -0.25178
    -0.21142
    -0.25755
    -0.30367
    -0.11341
    -0.01540
    -0.09611
    -0.09611
    -0.01540
    -0.07882
    -0.02116
    -0.04422
    -0.12494
    -0.14800
    -0.11917
    -0.17106
    -0.22295
    -0.25755
    -0.20566
    -0.30944
    -0.37286
    -0.13071
    -0.19989
    -0.31520
    -0.20566
    -0.28061
    -0.24602
    -0.20566
    -0.23449
    -0.16530
    -0.06152
     0.02496
    -0.02693
     0.04803
     0.03073
     0.01343
    -0.06152
     0.18063
     0.19793
     0.00190
     0.11145
     0.09992
     0.07685
     0.09992
    -0.00386
    -0.03269
     0.04226
     0.00190
     0.01920
     0.01920
     0.03073
    -0.00386
    -0.15953
     0.04803
     0.04803
    -0.05575
     0.00767
     0.02496
     0.07109
     0.12874
     0.13451
     0.18063
     0.22099
     0.23829
     0.24405
     0.25558
     0.31900
     0.26712
     0.19216
     0.29018
     0.45161
     0.30747
     0.28441
     0.27288
     0.17487
     0.20946
     0.21523
     0.25558
     0.24982
     0.13451
     0.14604
     0.09992
     0.20946
     0.20369
     0.18063
     0.11145
     0.42855
     0.38243
     0.41702
     0.52656
     0.60728
     0.68223
     0.73412
     0.83790
     0.87826
     1.03393
     1.07429
     1.01663
     1.01087
     0.95321
     0.82061
     0.59575
     0.67070
     0.55539
     0.37089
     0.34207
     0.23829
     0.12298
    -0.07305
    -0.35556
    -0.57465
    -0.76491
    -0.86869
    -1.05319
    -1.27228
    -1.40489
    -1.45101
    -1.53749
    -1.41065
    -1.18580
    -1.15697
    -1.12814
    -1.00130
    -1.03589
    -0.86293
    -0.65537
    -0.34980
     0.07109
     0.39396
     0.39972
     0.29594
     0.26135
     0.30747
     0.39396
     0.61305
     1.01087
     1.13771
     1.21843
     1.15501
     1.05123
     1.08005
     1.08005
     1.12041
     1.35680
     1.50094
     1.59318
     1.61625
     1.78921
     1.77768
     1.75462
     1.72003
     1.87570
     1.69120
     1.41445
     1.43175
     1.27032
     1.17230
     1.02240
     0.83790
     0.75718
     0.59575
     0.54386
     0.45161
     0.26712
     0.22099
     0.13451
    -0.04999
     0.08838
    -0.03846
    -0.15377
    -0.14224
    -0.16530
    -0.22872
    -0.29791
    -0.38439
    -0.34403
    -0.34980
    -0.31520
    -0.41898
    -0.43628
    -0.45357
    -0.41898
    -0.43051
    -0.37862
    -0.32097
    -0.29214
    -0.22295
    -0.11917
    -0.07882
    -0.03269
     0.08262
     0.34783
     0.60728
     0.57845
     0.24405
    -0.10764
    -0.00386
     0.27865
     0.36513
     0.27865
     0.30171
     0.12874
    -0.04999
     0.08838
    -0.05575
    -0.10188
    -0.25178
    -0.21719
    -0.22872
    -0.18836
    -0.06152
    -0.02116
     0.04226
     0.07685
     0.09992
    -0.03846
     0.17487
     0.12298
    -0.01540
    -0.00963
    -0.04999
    -0.14800
    -0.22872
    -0.29214
    -0.37286
    -0.38439
    -0.35556
    -0.48240
    -0.49970
    -0.48240
    -0.47087
    -0.60348
    -0.43628
    -0.33250
    -0.43628
    -0.40745
    -0.31520
    -0.28637
    -0.26908
    -0.28061
    -0.19989
    -0.10188
    -0.09611
    -0.03846
    -0.11917
    -0.02116
    -0.02693
    -0.03846
    -0.00386
     0.15180
     0.08838
     0.07685
     0.20369
     0.12298
     0.12298
     0.09415
     0.11721
     0.26712
     0.36513
     0.22676
     0.11145
     0.07109
     0.05956
     0.03073
     0.01343
     0.18640
     0.04803
     0.01920
    -0.07882
    -0.03846
    -0.08458
    -0.17106
    -0.20566
    -0.17106
    -0.01540
     0.17487
     0.41125
     0.61881
     0.91862
     0.86673
     0.53233
     0.80331
     0.93592
     0.97627
     1.21843
     1.21843
     1.39139
     1.50094
     1.35103
     1.28185
     1.22996
     1.17807
     1.12041
     1.01663
     1.06852
     1.02816
     0.99357
     0.96474
     0.67070
     0.03649
    -0.51123
    -1.37029
    -2.65024
    -4.26458
    -5.87316
    -5.17554
    -2.36196
    -1.40489
    -2.48304
    -2.73096
    -2.66177
    -2.18900
    -2.71366
    -3.44011
    -2.44268
    -1.27804
     0.03073
     1.03393
     1.65084
     2.05443
     2.26775
     2.08902
     1.88723
     1.75462
     1.40869
     0.91285
     0.59575
     0.37089
     0.18640
     0.01920
     0.11721
     0.04226
     0.03073
    -0.00386
     0.13451
     0.24405
     0.30747
     0.38819
     0.50350
     0.63611
     0.78025
     0.75718
     0.36513
    -0.11341
    -0.49970
    -0.70726
    -0.81680
    -0.71302
    -0.34980
     0.07685
     0.23252
     0.06532
    -0.25755
    -0.74185
    -0.75338
    -0.49970
    -0.21142
     0.14027
     0.41125
     0.67647
     0.75718
     0.68223
     0.69953
     0.86096
     0.76872
     0.71683
     0.63034
     0.50350
     0.34207
     0.14027
     0.00767
    -0.02693
    -0.02116
    -0.04422
    -0.10188
    -0.13647
    -0.19413
    -0.18260
    -0.33250
    -0.01540
    -0.22872
    -0.25755
    -0.25178
    -0.24602
    -0.23449
    -0.22872
    -0.29214
    -0.32097
    -0.16530
     0.26712
     0.71106
     1.02816
     0.88979
     0.95321
     0.71106
     0.96474
     1.16654
     1.10888
     1.31644
     1.63354
     1.76039
     1.59895
     1.40869
     1.27032
     1.19536
     1.23572
     1.02240
     0.80907
     0.71683
     0.66494
     0.56116
     0.56692
     0.41702
     0.09992
    -0.02116
    -0.15953
    -0.18260
    -0.24602
    -0.32097
    -0.29791
    -0.32673
    -0.34980
    -0.49970
    -0.55735
    -0.60924
    -0.58042
    -0.57465
    -0.47087
    -0.21719
    -0.32673
    -0.32097
    -0.23449
    -0.23449
    -0.18836
    -0.26908
    -0.27484
    -0.16530
    -0.16530
    -0.17683
    -0.26331
    -0.28637
    -0.41898
    -0.49970
    -0.54006
    -0.30367
    -0.35556
    -0.37862
    -0.36133
    -0.32097
    -0.30944
    -0.35556
    -0.50546
    -0.49970
    -0.33826
    -0.37286
    -0.36709
    -0.37862
    -0.47087
    -0.51123
    -0.68996
    -0.56312
    -0.53429
    -0.59771
    -0.62654
    -0.58042
    -0.54582
    -0.54582
    -0.59771
    -0.53429
    -0.45357
    -0.41322
    -0.37286
    -0.39015
    -0.27484
    -0.29791
    -0.46511
    -0.29791
    -0.18260
    -0.30944
    -0.41322
    -0.37286
    -0.34403
    -0.36133
    -0.39015
    -0.39015
    -0.43628
    -0.32673
    -0.29791
    -0.37286
    -0.31520
    -0.34980
    -0.33826
    -0.36709
    -0.09035
    -0.21142
    -0.29214
    -0.19413
    -0.25178
    -0.12494
    -0.19413
    -0.21142
    -0.15377
    -0.09035
    -0.06152
    -0.03846
    -0.03846
    -0.04422
    -0.00386
    -0.04999
     0.26135
     0.22676
     0.20946
     0.23252
     0.34207
     0.41125
     0.53233
     0.63034
     0.74565
     0.81484
     0.90132
     1.03393
     1.06276
     1.20690
     1.18960
     1.08005
     1.05123
     1.14924
     0.83214
     0.63034
     0.37089
     0.20369
     0.25558
    -0.06152
    -0.45357
    -1.04742
    -1.98144
    -2.96734
    -3.20373
    -3.57849
    -3.72839
    -3.61308
    -3.03076
    -1.64704
    -0.67843
    -0.77644
    -2.23512
    -2.78861
    -2.25818
    -1.50866
    -0.77068
    -0.04999
     0.69953
     1.17807
     1.42022
     1.48364
     1.35103
     1.19536
     1.18383
     1.42022
     1.60472
     1.58742
     1.47787
     1.25878
     1.40292
     1.55283
     1.80074
     1.95065
     2.13514
     2.10055
     2.06019
     1.92182
     1.59895
     1.01663
     0.27865
    -0.45357
    -1.07049
    -0.91482
    -0.41322
    -0.13647
    -0.56889
    -0.83410
    -1.38759
    -1.71046
    -1.65280
    -1.42795
    -1.22039
    -0.94364
    -0.63807
    -0.33250
    -0.25178
     0.04803
     0.33630
     0.35360
     0.31900
     0.39972
     0.23829
     0.23829
     0.17487
     0.12298
     0.16334
     0.11721
     0.09415
     0.01920
     0.07685
    -0.00963
    -0.06152
    -0.09035
     0.14604
     0.07685
     0.10568
     0.18640
     0.24982
     0.26135
     0.23829
     0.31900
     0.42278
     0.42278
     0.36513
     0.29594
     0.27865
     0.26712
     0.17487
    -0.10764
     0.07685
     0.01920
     0.04803
    -0.04422
    -0.15377
    -0.19413
    -0.20566
    -0.25178
    -0.17106
    -0.07882
    -0.04422
    -0.00963
     0.15757
     0.26135
     0.31324
     0.23252
     0.43432
     0.49774
     0.48044
     0.42278
     0.52656
     0.55539
     0.49774
     0.49774
     0.40549
     0.47467
     0.39972
     0.34207
     0.19793
     0.16334
     0.16910
     0.00190
    -0.04422
     0.04226
    -0.06728
    -0.15953
    -0.15953
    -0.19413
    -0.26331
    -0.20566
    -0.29791
    -0.28637
    -0.26908
    -0.29791
    -0.37862
    -0.35556
    -0.33250
    -0.39015
    -0.45934
    -0.31520
    -0.34403
    -0.46511
    -0.43628
    -0.45934
    -0.47664
    -0.51123
    -0.55159
    -0.55735
    -0.56312
    -0.47664
    -0.55735
    -0.51700
    -0.49970
    -0.49393
    -0.49970
    -0.10764
     0.12874
     0.26712
     0.81484
     1.21266
     1.26455
     1.02240
     1.02240
     1.26455
     1.50670
     1.71426
     1.73732
     1.80651
     1.76039
     1.69696
     1.46058
     1.29914
     1.15501
     0.90709
     0.71683
     0.55539
     0.36513
     0.22099
     0.09992
     0.00190
    -0.06728
    -0.04422
    -0.10188
    -0.21142
    -0.21142
    -0.20566
    -0.30367
    -0.24602
    -0.19989
    -0.23449
    -0.34980
    -0.26908
    -0.19413
    -0.17106
    -0.21142
    -0.21142
    -0.18260
    -0.14224
    -0.10188
    -0.19413
    -0.19989
    -0.19413
    -0.23449
    -0.43628
    -0.37286
    -0.79951
    -1.84307
    -3.08842
    -4.52980
    -5.00257
    -2.49457
     1.34527
     1.92182
    -0.94941
    -2.10251
    -2.76555
    -2.69636
    -1.88919
    -0.94364
    -0.16530
     0.62458
     1.12041
     1.22996
     1.30491
     1.21843
     1.02240
     0.88403
     0.60152
     0.45161
     0.41702
     0.31900
     0.23829
     0.21523
     0.36513
     0.52080
     0.58998
     0.78601
     1.13771
     1.36833
     1.70273
     1.86993
     1.60472
     1.39716
     1.00510
     0.76295
     0.94745
     0.87249
     0.66494
     0.18063
    -0.03846
    -0.28637
    -0.67843
    -1.01283
    -0.93788
    -1.07049
    -1.25498
    -1.11661
    -1.04166
    -1.02436
    -1.02436
    -0.83410
    -0.45357
    -0.20566
     0.09992
     0.44585
     0.64764
     0.82061
     0.81484
     0.75142
     0.93015
     0.79754
     0.60152
     0.53233
     0.51503
     0.49774
     0.45161
     0.29018
     0.23252
     0.19216
     0.14604
     0.06532
    -0.08458
    -0.07882
    -0.04999
    -0.14224
     0.01343
    -0.04422
    -0.22295
    -0.20566
    -0.13647
    -0.06728
     0.02496
     0.05379
    -0.00963
     0.04803
     0.14604
     0.07685
     0.05956
     0.07109
     0.00767
    -0.06152
    -0.02116
     0.15180
     0.04803
     0.01343
     0.08262
     0.09415
     0.09415
     0.02496
    -0.03846
    -0.04999
     0.03649
     0.03649
    -0.00386
    -0.06152
    -0.08458
    -0.16530
    -0.26908
    -0.14224
    -0.25178
    -0.36709
    -0.36133
    -0.38439
    -0.36133
    -0.45357
    -0.48817
    -0.50546
    -0.43628
    -0.40745
    -0.52276
    -0.47087
    -0.48817
    -0.50546
    -0.57465
    -0.31520
    -0.34403
    -0.54006
    -0.44781
    -0.41898
    -0.37862
    -0.40169
    -0.46511
    -0.50546
    -0.37862
    -0.34403
    -0.31520
    -0.36709
    -0.40169
    -0.39015
    -0.40745
    -0.28637
    -0.19413
    -0.32673
    -0.34403
    -0.28637
    -0.26908
    -0.25178
    -0.27484
    -0.28637
    -0.28061
    -0.20566
    -0.18260
    -0.24602
    -0.27484
    -0.24602
    -0.51123
    -0.42475
    -0.18260
    -0.18836
    -0.28637
    -0.29791
    -0.35556
    -0.30367
    -0.29214
    -0.28061
    -0.28637
    -0.18836
    -0.06152
    -0.05575
    -0.00386
     0.08838
     0.13451
     0.04226
     0.36513
     0.39396
     0.26712
     0.34783
     0.35360
     0.32477
     0.21523
     0.14604
    -0.03846
    -0.08458
    -0.14224
    -0.15953
    -0.05575
     0.08838
     0.14604
     0.12874
     0.27288
     0.21523
    -0.00386
    -0.08458
    -0.16530
    -0.26908
    -0.34980
    -0.22872
    -0.18260
     0.04803
     0.08838
     0.05379
    -0.17683
    -0.59195
    -0.88599
    -1.11661
    -0.92058
    -0.68420
    -0.74185
    -0.70149
    -0.60924
    -0.45357
    -0.36133
    -0.40169
    -0.35556
    -0.29214
    -0.04422
     0.18640
     0.18640
     0.11145
     0.08838
     0.03073
     0.05956
     0.41702
     0.29018
     0.11145
     0.19216
     0.10568
     0.06532
     0.00190
    -0.10188
    -0.14800
    -0.10764
    -0.15953
    -0.26908
    -0.18260
    -0.20566
    -0.17106
    -0.28061
    -0.04999
     0.01920
    -0.02116
    -0.03846
     0.02496
     0.07685
     0.04226
     0.03649
     0.05956
     0.11721
     0.22099
     0.23829
     0.26135
     0.21523
     0.18640
     0.09415
     0.31324
     0.49197
     0.42278
     0.49774
     0.69376
     0.72836
     0.86096
     1.04546
     0.85520
    -0.08458
    -0.76491
    -0.80527
    -0.74185
    -0.47664
    -0.09035
    -0.13647
    -0.27484
    -0.45934
    -0.63231
    -0.70149
    -0.53429
    -0.16530
     0.39972
     1.08005
     1.78921
     2.27928
     2.45225
     2.44072
     2.37730
     2.37730
     2.44072
     2.64828
     2.67710
     2.76359
     2.28505
     1.64507
     1.44905
     1.03393
     0.65341
     0.31900
    -0.06728
    -0.26331
    -0.39015
    -0.51700
    -0.56889
    -0.52853
    -0.53429
    -0.55735
    -0.63231
    -0.34403
    -0.24025
    -0.25755
    -0.26331
    -0.19989
    -0.10188
    -0.06152
    -0.03846
     0.03649
     0.07685
     0.08838
     0.15757
     0.12298
     0.14604
     0.15180
     0.07109
     0.09415
     0.24405
     0.15757
     0.12874
     0.09992
     0.11721
     0.05956
     0.07685
    -0.01540
     0.09992
     0.08838
     0.08262
    -0.00386
     0.07109
     0.01343
    -0.04422
    -0.04999
     0.13451
     0.12298
     0.03073
     0.08838
     0.02496
     0.05379
     0.10568
     0.03649
     0.03073
     0.11721
     0.12874
     0.15757
     0.11721
     0.13451
     0.12298
    -0.04422
     0.20369
     0.18063
     0.11721
     0.12298
     0.16334
     0.19216
     0.27865
     0.21523
     0.33054
     0.42855
     0.54963
     0.58998
     0.64187
     0.75142
     0.79754
     0.80907
     0.96474
     1.09735
     0.91285
     0.85520
     0.81484
     0.72259
     0.82637
     0.83790
     0.90709
     0.90709
     0.78025
     0.57845
     0.47467
     0.48621
     0.37089
     0.29594
     0.31324
     0.47467
     0.36513
     0.29018
     0.34783
     0.23252
     0.14027
     0.11145
     0.05379
     0.01920
    -0.07305
    -0.10188
    -0.23449
    -0.22872
    -0.27484
    -0.36133
    -0.54582
    -0.37862
    -0.51123
    -0.57465
    -0.57465
    -0.58042
    -0.60924
    -0.57465
    -0.67266
    -0.62077
    -0.56312
    -0.54006
    -0.59195
    -0.58042
    -0.50546
    -0.49970
    -0.60348
    -0.38439
    -0.36709
    -0.42475
    -0.48817
    -0.32097
    -0.32673
    -0.32097
    -0.32673
    -0.25755
    -0.22872
    -0.11917
    -0.10764
    -0.07305
    -0.00386
     0.00190
    -0.07305
     0.10568
     0.28441
     0.19793
     0.24982
     0.27865
     0.33054
     0.37666
     0.36513
     0.38243
     0.45161
     0.50927
     0.62458
     0.58422
     0.72836
     0.54386
     0.48044
     0.44008
     0.44008
     0.30747
     0.11145
     0.10568
     0.09415
    -0.04422
    -0.15953
    -0.13647
    -0.24025
    -0.37862
    -0.51123
    -0.58618
    -0.66113
    -0.74185
    -0.79951
    -0.86293
    -0.51700
    -0.32673
    -0.17683
     0.14027
     0.12874
     0.14027
     0.10568
     0.22676
     0.27288
     0.42278
     0.60152
     0.42278
     0.26135
     0.41125
     0.53233
     0.54963
     0.64764
     0.73989
     0.62458
     0.62458
     0.82637
     0.91285
     0.83790
     0.84943
     0.90709
     1.24725
     1.45481
     1.51247
     1.43752
     1.41445
     1.54130
     1.54130
     1.55859
     1.60472
     1.43752
     1.32221
     1.28185
     1.25878
     1.39716
     1.29914
     1.14347
     0.98781
     0.84943
     0.63034
     0.40549
     0.39396
     0.42855
     0.27288
     0.09415
     0.15180
    -0.09035
    -0.33250
    -0.46511
    -0.62654
    -0.71879
    -0.86869
    -0.87446
    -0.70149
    -0.42475
    -0.04422
     0.16910
     0.08262
    -0.15953
    -0.32097
    -0.64960
    -0.48240
    -0.29791
    -0.20566
     0.18063
     0.56692
     0.63034
     0.47467
    -0.41322
    -1.16850
    -1.24922
    -1.22039
    -0.75915
    -0.44204
    -0.30367
    -0.36133
    -0.54582
    -0.55159
    -0.45357
    -0.50546
    -0.47664
    -0.26331
    -0.09035
     0.12298
     0.14604
     0.25558
     0.37089
     0.52656
     0.64187
     0.70529
     0.79754
     0.88979
     1.01087
     0.97051
     1.07429
     0.86096
     0.79178
     0.89556
     0.76872
     0.83790
     0.80907
     0.72836
     0.76295
     0.69376
     0.58998
     0.36513
     0.20946
     0.04226
    -0.01540
    -0.17106
    -0.06152
    -0.19413
    -0.37862
    -0.39592
    -0.33250
    -0.31520
    -0.38439
    -0.53429
    -0.44781
    -0.46511
    -0.36133
    -0.37862
    -0.48240
    -0.44204
    -0.45357
    -0.52276
    -0.40169
    -0.36709
    -0.47664
    -0.53429
    -0.44204
    -0.48240
    -0.48240
    -0.49970
    -0.55159
    -0.51123
    -0.45934
    -0.48817
    -0.52853
    -0.51123
    -0.52276
    -0.58042
    -0.54006
    -0.38439
    -0.50546
    -0.54582
    -0.48817
    -0.41322
    -0.43628
    -0.40745
    -0.43051
    -0.41322
    -0.36709
    -0.22295
    -0.31520
    -0.34403
    -0.35556
    -0.28637
    -0.30367
    -0.03846
    -0.08458
    -0.18836
    -0.03846
    -0.05575
    -0.00386
     0.02496
     0.00767
     0.04226
     0.14027
     0.25558
     0.12298
     0.23252
     0.20369
     0.16910
     0.12874
     0.28441
     0.22676
    -0.01540
    -0.05575
    -0.00386
     0.01920
    -0.11917
    -0.26331
    -0.30944
    -0.32673
    -0.37286
    -0.44781
    -0.56312
    -0.56312
    -0.63807
    -0.73032
    -0.62077
    -0.45357
    -0.48240
    -0.41898
    -0.28637
    -0.00386
     0.04803
    -0.06152
    -0.20566
    -0.08458
     0.01920
     0.26712
     0.22099
     0.16910
     0.15180
     0.15757
     0.12298
     0.23829
     0.19793
     0.20369
     0.37089
     0.46314
     0.60728
     0.66494
     0.88403
     1.07429
     1.43175
     1.93912
     2.63674
     3.27672
     3.97434
     4.68927
     5.12745
     5.60599
     4.81611
     2.25045
     0.86673
     0.88979
     1.37986
     2.42342
     2.58485
     1.99677
     0.84943
    -0.15953
    -1.28958
    -2.25818
    -2.63294
    -2.67907
    -2.45421
    -1.58362
    -1.05895
    -0.85140
    -0.62654
    -0.47664
    -0.41898
    -0.14224
     0.09415
     0.36513
     0.78025
     0.95321
     1.42598
     1.78921
     1.64507
     1.21843
     0.78025
     0.75142
     1.04546
     1.06852
     1.05699
     1.18383
     1.20113
     1.06276
     0.90132
     0.65917
     0.53233
     0.48621
     0.35360
     0.29018
     0.10568
     0.06532
    -0.10764
    -0.09611
    -0.04999
    -0.06152
     0.03073
     0.33054
     0.18063
    -0.33826
    -0.77068
    -0.85140
    -0.70149
    -0.59195
    -0.37286
    -0.56889
    -0.84563
    -1.08202
    -1.22615
    -1.23769
    -0.89752
    -0.75915
    -1.08202
    -1.19156
    -1.22615
    -1.09355
    -0.91482
    -0.92058
    -0.79374
    -0.75915
    -0.61501
    -0.83986
    -0.89175
    -0.78221
    -0.62654
    -0.63231
    -0.49393
    -0.47087
    -0.70726
    -0.57465
    -0.55735
    -0.45934
    -0.36133
    -0.32097
    -0.09611
    -0.28637
    -0.48240
    -0.54006
    -0.60924
    -0.39015
    -0.39015
    -0.46511
    -0.54006
    -0.45934
    -0.56312
    -0.71302
    -0.71302
    -0.81680
    -0.79374
    -0.78221
    -0.85716
    -0.78221
    -0.77068
    -0.71302
    -0.68420
    -0.68996
    -0.73609
    -0.70149
    -0.70726
    -0.53429
    -0.49393
    -0.64960
    -0.56889
    -0.55735
    -0.54006
    -0.49970
    -0.52853
    -0.49393
    -0.49393
    -0.43628
    -0.49970
    -0.44204
    -0.47087
    -0.47664
    -0.58042
    -0.41322
    -0.33250
    -0.44781
    -0.44781
    -0.42475
    -0.42475
    -0.37286
    -0.41898
    -0.43628
    -0.34403
    -0.34403
    -0.35556
    -0.29791
    -0.34403
    -0.33250
    -0.37286
    -0.24602
    -0.11341
    -0.22872
    -0.20566
    -0.15953
    -0.19989
    -0.11341
    -0.07882
    -0.05575
     0.08262
     0.16334
     0.12874
     0.16334
     0.11721
     0.09992
     0.12298
     0.09992
     0.20369
     0.20369
     0.02496
     0.06532
     0.01920
    -0.03846
    -0.07882
    -0.18836
    -0.24025
    -0.21719
    -0.23449
    -0.28637
    -0.26331
    -0.42475
    -0.47664
    -0.63231
    -0.34980
    -0.43051
    -0.47664
    -0.41322
    -0.34403
    -0.29791
    -0.25178
    -0.15953
    -0.24025
    -0.25755
    -0.27484
    -0.28061
    -0.19989
    -0.16530
    -0.07882
    -0.15953
     0.04803
     0.16910
     0.04226
    -0.01540
     0.01343
     0.03073
     0.01920
    -0.02116
     0.05956
     0.25558
     0.26712
     0.30747
     0.30747
     0.29018
     0.16334
     0.13451
     0.21523
     0.36513
     0.20946
     0.23829
     0.30171
     0.30171
     0.28441
     0.30171
     0.31324
     0.52080
     0.66494
     0.72259
     0.87249
     1.09735
     1.19536
     1.28185
     1.23572
     1.47787
     1.44905
     1.54706
     1.92182
     2.25045
     2.43495
     2.60215
     2.85007
     3.00574
     3.14988
     3.27095
     3.57076
     3.92246
     4.20497
     4.33757
     4.23379
     4.05506
     3.51310
     2.98844
     2.52720
     2.37730
     2.08902
     1.67967
     1.10312
     0.59575
     0.11145
    -0.40745
    -0.93211
    -1.26075
    -1.41642
    -1.58938
    -1.91225
    -1.95838
    -1.76811
    -1.75082
    -1.54902
    -1.39335
    -1.22615
    -1.18580
    -1.09355
    -1.10508
    -1.03013
    -1.00706
    -1.05319
    -1.13391
    -1.10508
    -1.13391
    -1.18580
    -1.25498
    -1.11084
    -1.16850
    -1.27228
    -1.10508
    -1.14544
    -1.07625
    -1.11661
    -1.08778
    -1.06472
    -0.92635
    -0.90905
    -0.97247
    -0.94364
    -0.90905
    -0.86869
    -0.98400
    -0.74185
    -0.75915
    -0.89175
    -0.76491
    -0.74762
    -0.73032
    -0.68420
    -0.78221
    -0.68420
    -0.73032
    -0.54582
    -0.63231
    -0.63231
    -0.63231
    -0.57465
    -0.67266
    -0.53429
    -0.48817
    -0.59195
    -0.58618
    -0.55159
    -0.52853
    -0.48817
    -0.58618
    -0.54582
    -0.48817
    -0.41322
    -0.44204
    -0.49393
    -0.45934
    -0.41322
    -0.48240
    -0.41898
    -0.28061
    -0.38439
    -0.41322
    -0.32097
    -0.30944
    -0.30944
    -0.30367
    -0.37286
    -0.32097
    -0.11341
     0.07109
     0.08838
     0.11145
     0.12298
     0.04803
     0.04803
     0.28441
     0.25558
     0.17487
     0.29594
     0.33630
     0.26135
     0.22676
     0.09415
     0.07685
     0.09992
     0.03649
    -0.14800
    -0.21719
    -0.26908
    -0.22872
    -0.33826
    -0.04422
     0.12874
     0.22676
     0.35936
     0.47467
     0.52080
     0.71683
     0.82637
     0.99934
     1.18383
     1.43752
     1.70273
     1.84687
     1.87570
     1.79498
     1.61048
     1.70273
     1.67967
     1.44905
     1.26455
     1.25878
     1.10312
     0.93015
     0.67070
     0.43432
     0.26712
     0.14604
    -0.01540
    -0.35556
    -0.55159
    -0.59195
    -0.73609
    -0.76491
    -0.66113
    -0.83410
    -0.93788
    -0.77068
    -0.77644
    -0.60924
    -0.75338
    -0.90329
    -0.97247
    -0.91482
    -0.70726
    -0.71302
    -0.78221
    -0.86869
    -0.86293
    -0.84563
    -0.46511
    -0.54006
    -0.56889
    -0.56312
    -0.55159
    -0.65537
    -0.66690
    -0.53429
    -0.38439
    -0.14800
    -0.06728
    -0.03269
     0.01920
     0.19793
     0.37666
     0.26712
     0.65341
     0.84943
     0.69376
     0.65917
     0.37089
     0.01920
     0.00190
     0.07685
     0.27865
     0.39972
     0.42855
     0.28441
    -0.11341
    -0.15953
    -0.33826
    -0.59195
    -0.43628
    -0.07882
     0.07685
     0.33630
     0.58422
     0.88979
     1.00510
     0.95321
     0.83214
     0.93592
     0.98781
     1.07429
     1.20690
     1.21266
     1.24725
     1.25878
     1.10888
     1.04546
     0.71106
     0.33630
     0.01920
    -0.22295
    -0.15953
    -0.24025
    -0.46511
    -0.51700
    -0.60348
    -0.68420
    -0.73609
    -0.78797
    -0.67843
    -0.67266
    -0.96094
    -0.73609
    -0.61501
    -0.69573
    -0.59195
    -0.45357
    -0.28637
    -0.14800
    -0.10764
    -0.13647
     0.00190
     0.01343
     0.16910
     0.05379
     0.09415
     0.19793
     0.30747
     0.65917
     0.77448
     0.56692
     0.55539
     0.56116
     0.63034
     0.76872
     0.88403
     0.70529
     0.67070
     0.65917
     0.64187
     0.46891
     0.42855
     0.28441
     0.04226
    -0.07305
    -0.02116
    -0.26331
    -0.37862
    -0.49393
    -0.63807
    -0.70726
    -0.76491
    -0.90329
    -0.92058
    -0.91482
    -0.85716
    -0.90329
    -0.93788
    -0.92635
    -0.97247
    -1.02436
    -0.76491
    -0.83410
    -0.92058
    -0.88022
    -0.78797
    -0.82257
    -0.71302
    -0.78797
    -0.68420
    -0.66113
    -0.60924
    -0.55159
    -0.60348
    -0.52853
    -0.56312
    -0.63807
    -0.49393
    -0.44781
    -0.52276
    -0.51123
    -0.49393
    -0.46511
    -0.46511
    -0.52276
    -0.52276
    -0.53429
    -0.44781
    -0.47087
    -0.52853
    -0.47087
    -0.52276
    -0.62077
    -0.47087
    -0.38439
    -0.51700
    -0.54582
    -0.41898
    -0.39015
    -0.36709
    -0.34980
    -0.36133
    -0.31520
    -0.23449
    -0.20566
    -0.19413
    -0.09035
    -0.11917
    -0.18836
    -0.17106
     0.00190
    -0.04999
    -0.17683
    -0.10764
    -0.10764
    -0.13647
    -0.16530
    -0.22872
    -0.22295
    -0.18836
    -0.21719
    -0.28061
    -0.31520
    -0.33826
    -0.32097
    -0.37286
    -0.18836
    -0.16530
    -0.26908
    -0.24025
    -0.19989
    -0.13071
    -0.14800
    -0.12494
    -0.06728
    -0.12494
    -0.01540
    -0.06152
    -0.09611
    -0.00386
    -0.00963
    -0.17683
    -0.08458
    -0.02693
    -0.14800
    -0.10764
     0.01343
     0.04803
     0.16334
     0.14604
     0.09415
     0.21523
     0.41702
     0.57845
     0.52656
     0.57845
     0.58422
     0.64764
     0.85520
     1.11465
     1.17230
     1.19536
     1.61048
     1.84110
     1.97371
     1.82381
     1.03393
    -0.57465
    -1.27804
    -0.40745
     0.20946
     0.41125
     0.03649
    -0.48240
    -0.87446
    -1.01283
    -1.27228
    -1.46831
    -1.38182
    -1.31840
    -1.12238
    -0.92058
    -0.79374
    -0.52276
    -0.28637
    -0.14224
     0.07109
     0.36513
     0.48044
     0.54386
     0.50350
     0.69953
     0.63034
     0.48621
     0.51503
     0.79754
     1.01663
     1.18383
     1.35103
     1.40869
     1.54130
     1.53553
     1.43752
     1.28761
     1.37410
     1.33374
     1.27608
     1.24149
     1.27608
     1.07429
     0.90709
     0.89556
     0.68800
     0.56116
     0.36513
     0.24982
     0.15180
     0.01343
    -0.09035
    -0.24025
    -0.29214
    -0.44204
    -0.49970
    -0.58618
    -0.43051
    -0.52276
    -0.74185
    -0.71879
    -0.78797
    -0.88599
    -0.98977
    -1.03589
    -1.02436
    -0.95518
    -0.94364
    -1.06472
    -0.99553
    -1.00130
    -0.97247
    -1.01283
    -0.70149
    -0.71879
    -0.69573
    -0.56889
    -0.34980
    -0.32097
    -0.12494
    -0.10188
    -0.09035
    -0.00963
     0.13451
     0.15180
     0.17487
     0.33054
     0.29594
     0.15757
     0.29018
     0.23252
     0.05379
     0.07685
     0.02496
    -0.02693
    -0.05575
    -0.13647
    -0.07305
    -0.09611
    -0.06728
    -0.09611
    -0.11341
    -0.09035
    -0.02116
    -0.14800
    -0.09035
     0.12298
     0.02496
    -0.01540
     0.04803
     0.15180
     0.18063
     0.22676
     0.29018
     0.33054
     0.39396
     0.45738
     0.53233
     0.54963
     0.57845
     0.56116
     0.50350
     0.73412
     0.70529
     0.60152
     0.73412
     0.67070
     0.67647
     0.57269
     0.50927
     0.48621
     0.54386
     0.45161
     0.23829
     0.24982
     0.28441
     0.29018
     0.04803
     0.19216
     0.07685
    -0.13647
    -0.04999
    -0.10764
    -0.11917
    -0.20566
    -0.19413
    -0.11917
    -0.07305
    -0.02116
     0.00767
     0.03649
     0.05379
    -0.04422
    -0.20566
    -0.02693
    -0.00386
    -0.03846
    -0.06152
    -0.11341
    -0.10188
    -0.15377
    -0.26331
    -0.29214
    -0.22295
    -0.18260
    -0.18836
    -0.17106
    -0.11341
    -0.08458
    -0.13071
    -0.04999
     0.15757
     0.12298
     0.16334
     0.29018
     0.26712
     0.31900
     0.28441
     0.26712
     0.34783
     0.31900
     0.24405
     0.09415
    -0.04999
    -0.03269
    -0.15377
    -0.21719
    -0.14800
    -0.23449
    -0.51700
    -0.92058
    -1.23192
    -1.36453
    -1.65280
    -2.02756
    -1.98720
    -1.91802
    -1.73929
    -1.36453
    -1.39335
    -1.50866
    -1.70469
    -1.91802
    -1.91225
    -1.77964
    -1.49137
    -1.01860
    -0.61501
    -0.47664
    -0.37286
    -0.37286
    -0.36133
    -0.30944
    -0.20566
    -0.22872
    -0.30944
    -0.22295
    -0.18836
    -0.22872
    -0.13647
    -0.06728
    -0.18260
    -0.22872
    -0.04422
    -0.06152
    -0.07305
    -0.13071
    -0.14800
    -0.08458
    -0.03269
     0.07109
     0.00190
     0.10568
     0.10568
     0.18640
     0.31900
     0.73989
     0.58998
     0.24982
     0.41702
     0.55539
     0.48044
     0.83790
     1.01663
     0.98781
     0.82061
     1.06852
     1.01663
     1.24149
     1.87570
     1.78345
     1.76615
     2.26775
     2.35423
     1.84687
     1.77192
     1.70273
     2.30811
     3.42662
     3.47851
     2.86160
     2.15244
     2.12938
     2.26775
     2.18127
     2.17550
     2.04290
     1.79498
     1.72579
     1.43752
     0.99357
     0.61881
     0.33630
     0.12874
    -0.02693
    -0.24025
    -0.48240
    -0.56889
    -0.75338
    -1.01860
    -1.19156
    -1.35300
    -1.41065
    -1.51443
    -1.45101
    -1.31264
    -1.31264
    -1.40489
    -1.26075
    -1.22039
    -1.13391
    -1.05319
    -1.08202
    -0.90905
    -0.86869
    -0.75915
    -0.81104
    -0.71302
    -0.70149
    -0.74762
    -0.74185
    -0.47664
    -0.49970
    -0.57465
    -0.51123
    -0.45357
    -0.40169
    -0.39015
    -0.43628
    -0.40169
    -0.37286
    -0.35556
    -0.34403
    -0.34980
    -0.35556
    -0.36133
    -0.51700
    -0.28637
    -0.32673
    -0.40169
    -0.43051
    -0.40745
    -0.44781
    -0.41898
    -0.52853
    -0.49393
    -0.46511
    -0.43051
    -0.45357
    -0.52276
    -0.44204
    -0.42475
    -0.47087
    -0.32673
    -0.21719
    -0.34980
    -0.40745
    -0.27484
    -0.27484
    -0.21142
    -0.22295
    -0.21719
    -0.14224
    -0.09611
    -0.10764
    -0.19989
    -0.11341
    -0.17683
    -0.19989
    -0.21719
    -0.02693
    -0.17683
    -0.21142
    -0.17683
    -0.25755
    -0.18260
    -0.21142
    -0.27484
    -0.25178
    -0.21142
    -0.14800
    -0.22295
    -0.21719
    -0.11917
    -0.19413
    -0.25178
    -0.00963
     0.08838
     0.03073
     0.03073
     0.15180
     0.15180
     0.13451
     0.29594
     0.19793
     0.18063
     0.24405
     0.38243
     0.53809
     0.63611
     0.60728
     0.56116
     0.84943
     0.98204
     0.98781
     1.12618
     1.27032
     1.30491
     1.43175
     1.36256
     1.35680
     1.26455
     1.04546
     0.57269
    -0.71879
    -1.80271
    -2.05639
    -1.30687
    -0.58042
    -0.32097
    -0.81104
    -1.58362
    -2.15440
    -2.52340
    -2.48880
    -2.24089
    -1.88919
    -1.38759
    -0.96094
    -0.68420
    -0.51700
    -0.30944
    -0.26908
    -0.28637
    -0.32097
    -0.15377
    -0.32097
    -0.43628
    -0.48240
    -0.48240
    -0.56889
    -0.64384
    -0.66113
    -0.63231
    -0.62077
    -0.57465
    -0.64960
    -0.59771
    -0.62077
    -0.56889
    -0.67843
    -0.37862
    -0.31520
    -0.40169
    -0.36709
    -0.30944
    -0.21719
    -0.22872
    -0.27484
    -0.16530
    -0.17683
    -0.10764
    -0.05575
    -0.07882
    -0.03269
    -0.06728
    -0.12494
    -0.03269
     0.08262
    -0.01540
    -0.03846
    -0.00386
    -0.06728
    -0.04999
    -0.04422
    -0.06152
    -0.06152
     0.01343
     0.03649
    -0.07305
    -0.02116
    -0.03846
    -0.02116
    -0.00963
     0.25558
     0.26135
     0.27865
     0.38243
     0.44008
     0.57269
     0.73989
     0.71106
     0.71683
     0.64764
     0.54386
     0.35936
     0.44008
     0.45161
     0.54963
     0.41702
     0.72259
     0.91285
     0.95321
     1.03393
     0.94168
     1.02240
     1.15501
     1.00510
     0.98781
     1.19536
     1.53553
     1.57589
     1.51247
     1.36256
     1.33374
     1.10312
     1.25302
     1.27608
     1.05123
     0.98204
     0.74565
     0.62458
     0.63034
     0.56116
     0.58422
     0.67647
     0.86096
     0.88979
     0.95898
     1.01663
     0.98781
     0.83214
     0.89556
     1.06852
     0.99934
     1.00510
     1.02240
     1.04546
     1.06276
     0.98204
     0.94168
     0.78025
     0.73412
     0.66494
     0.52656
     0.49774
     0.35360
     0.20946
     0.05379
     0.16334
     0.07685
    -0.18260
    -0.24602
    -0.31520
    -0.46511
    -0.48240
    -0.62077
    -0.61501
    -0.64960
    -0.63807
    -0.71879
    -0.71879
    -0.73032
    -0.71879
    -0.86869
    -0.68420
    -0.62654
    -0.81680
    -0.72455
    -0.79951
    -0.78797
    -0.75338
    -0.79951
    -0.77644
    -0.73032
    -0.77068
    -0.75915
    -0.78221
    -0.67843
    -0.73032
    -0.83410
    -0.69573
    -0.58618
    -0.65537
    -0.63231
    -0.60924
    -0.60924
    -0.56312
    -0.51123
    -0.49970
    -0.46511
    -0.40169
    -0.39592
    -0.40745
    -0.36709
    -0.29214
    -0.39015
    -0.30367
    -0.13071
    -0.19413
    -0.22872
    -0.13647
    -0.13647
    -0.11341
    -0.12494
    -0.11341
    -0.04999
     0.04803
     0.05379
     0.02496
     0.11145
     0.18640
     0.15180
     0.18063
     0.41702
     0.53809
     0.60152
     0.78025
     1.01663
     1.19536
     1.31067
     1.29338
     1.05699
     0.89556
     0.95898
     0.88403
     0.87249
     0.99357
     0.93015
     0.57269
     0.55539
     0.12298
    -0.86293
    -1.93531
    -2.63294
    -2.49457
    -1.72775
    -1.02436
    -0.93788
    -1.22615
    -1.99873
    -2.41962
    -2.52340
    -2.16017
    -1.82577
    -1.54902
    -1.11661
    -0.80527
    -0.66113
    -0.57465
    -0.34980
    -0.37286
    -0.31520
    -0.38439
    -0.40745
    -0.39592
    -0.43051
    -0.47664
    -0.58042
    -0.66690
    -0.70149
    -0.51700
    -0.20566
     0.13451
     0.16334
    -0.00386
     0.07685
     0.06532
     0.20369
     0.40549
     0.56692
     0.78025
     0.93015
     0.97051
     1.04546
     1.18960
     1.21843
     1.16654
     1.03393
     1.12041
     0.99934
     0.72259
     0.75142
     0.61305
     0.56692
     0.58998
     0.42278
     0.30747
     0.18640
     0.07685
    -0.00386
    -0.15953
    -0.11341
    -0.02116
    -0.15377
    -0.07305
    -0.05575
    -0.21719
    -0.08458
    -0.03269
    -0.02693
    -0.03269
    -0.04422
    -0.00963
     0.15180
     0.30171
     0.30747
     0.28441
     0.37666
     0.27288
     0.27288
     0.39972
     0.58998
     0.50350
     0.48621
     0.57845
     0.58422
     0.61881
     0.57845
     0.59575
     0.73989
     0.81484
     0.89556
     0.77448
     0.77448
     0.62458
     0.53233
     0.36513
     0.46314
     0.31324
     0.10568
     0.28441
     0.26135
     0.16334
     0.12874
     0.10568
    -0.02693
    -0.24602
    -0.21142
    -0.07882
    -0.01540
     0.22676
     0.20369
     0.02496
     0.23252
     0.47467
     0.64764
     0.93592
     1.04546
     1.12618
     1.45481
     1.88723
     2.31964
     2.69440
     2.74052
     2.65404
     2.48108
     2.80971
     3.37473
     3.63994
     3.92822
     3.96281
     3.65148
     3.40356
     3.29401
     3.08069
     2.93655
     2.74052
     2.46378
     2.26199
     1.94488
     1.65661
     1.34527
     1.14347
     0.88403
     0.55539
     0.20946
     0.07685
    -0.07305
    -0.02693
    -0.04422
    -0.06152
    -0.17106
    -0.29791
    -0.25755
    -0.20566
    -0.05575
    -0.03269
    -0.03269
    -0.04999
     0.03073
     0.00190
    -0.04422
     0.17487
     0.13451
    -0.00386
     0.01343
    -0.00963
    -0.07305
    -0.21142
    -0.33826
    -0.41898
    -0.55735
    -0.56889
    -0.68996
    -0.85716
    -0.88022
    -1.03013
    -1.16273
    -1.17426
    -1.22615
    -1.43948
    -1.45678
    -1.52020
    -1.56632
    -1.62974
    -1.75658
    -1.79118
    -1.69316
    -1.67010
    -1.58362
    -1.66433
    -1.58938
    -1.57785
    -1.61244
    -1.50866
    -1.32417
    -1.33570
    -1.32993
    -1.20309
    -1.14544
    -1.07049
    -1.01283
    -1.04166
    -0.94364
    -0.86869
    -0.77068
    -0.74762
    -0.68420
    -0.66690
    -0.56889
    -0.55159
    -0.22295
    -0.36709
    -0.46511
    -0.45357
    -0.42475
    -0.39592
    -0.45934
    -0.51700
    -0.58042
    -0.53429
    -0.54582
    -0.65537
    -0.79374
    -0.85140
    -1.01283
    -1.16850
    -0.96094
    -1.03589
    -1.18580
    -1.16273
    -1.17426
    -1.05319
    -1.05319
    -1.08778
    -1.00706
    -0.96094
    -0.84563
    -0.81680
    -0.67843
    -0.63807
    -0.54582
    -0.53429
    -0.36133
    -0.17683
    -0.16530
    -0.25178
    -0.37862
    -0.43628
    -0.32097
    -0.31520
    -0.32097
    -0.21719
    -0.29214
    -0.32673
    -0.37862
    -0.55159
    -0.51700
    -0.54582
    -0.41898
    -0.18260
    -0.25178
    -0.30367
    -0.15377
    -0.14224
    -0.02693
     0.11721
     0.12874
     0.09415
     0.23829
     0.26135
     0.20946
     0.16334
     0.16334
     0.05956
     0.03073
     0.18063
     0.01920
    -0.14800
    -0.08458
    -0.19989
    -0.17106
    -0.18836
    -0.32673
    -0.24025
    -0.22295
    -0.17106
    -0.22295
    -0.19989
    -0.17106
    -0.18260
    -0.18836
     0.19216
     0.35936
     0.37089
     0.40549
     0.52656
     0.55539
     0.58422
     0.51503
     0.47467
     0.60728
     0.63034
     0.57269
     0.42278
     0.25558
     0.01920
    -0.27484
    -0.28637
    -0.26331
    -0.61501
    -0.90329
    -0.89752
    -0.99553
    -1.15697
    -1.35876
    -1.52020
    -1.43371
    -1.45678
    -1.48560
    -1.52596
    -1.38182
    -1.35876
    -1.80271
    -2.29854
    -1.92955
    -1.23769
    -0.57465
    -0.26908
    -1.39335
    -1.49137
    -1.23769
    -0.92635
    -0.69573
    -0.21142
     0.22676
     0.36513
     0.65917
     0.88979
     0.78601
     0.73989
     1.34527
     1.44905
     1.76039
     1.92759
     1.98524
     2.06019
     2.19856
     2.04290
     1.97947
     2.03713
     2.11208
     2.03136
     1.99677
     1.94488
     1.81804
     1.64507
     1.64507
     1.55283
     1.29338
     1.14924
     1.08582
     0.90132
     0.80907
     0.69376
     0.49197
     0.42855
     0.30747
     0.17487
     0.04226
    -0.00386
    -0.17683
    -0.36133
    -0.38439
    -0.28061
    -0.40745
    -0.52276
    -0.59195
    -0.60348
    -0.64384
    -0.67843
    -0.73609
    -0.73032
    -0.73032
    -0.70726
    -0.78221
    -0.77068
    -0.74762
    -0.84563
    -0.93788
    -0.72455
    -0.66690
    -0.82833
    -0.76491
    -0.74762
    -0.73609
    -0.71879
    -0.73609
    -0.66690
    -0.58618
    -0.55159
    -0.54006
    -0.55735
    -0.46511
    -0.36709
    -0.44781
    -0.15377
    -0.09611
    -0.18836
    -0.32097
    -0.21142
    -0.18260
    -0.13647
    -0.18836
    -0.16530
    -0.19413
    -0.17106
    -0.20566
    -0.26331
    -0.26908
    -0.26908
    -0.36709
    -0.32673
    -0.17683
    -0.30944
    -0.30944
    -0.30367
    -0.21719
    -0.16530
    -0.19989
    -0.17683
    -0.07882
    -0.01540
    -0.00963
    -0.00963
     0.01920
     0.00190
    -0.07882
    -0.12494
     0.12874
     0.04226
     0.08262
     0.21523
     0.31900
     0.45161
     0.53809
     0.44585
     0.20946
     0.14604
     0.16334
     0.27288
     0.44008
     0.29594
     0.03073
     0.00767
     0.14027
     0.06532
     0.04803
     0.02496
     0.04803
     0.12298
     0.10568
     0.16910
     0.19793
     0.29594
     0.43432
     0.50927
     0.50927
     0.73412
     0.71683
     0.72259
     0.95321
     0.97627
     0.86096
     0.79178
     0.75142
     0.67647
     0.71106
     0.65341
     0.60728
     0.59575
     0.56692
     0.53233
     0.49197
     0.53233
     0.49774
     0.35936
     0.35936
     0.46314
     0.36513
     0.34783
     0.38243
     0.34783
     0.26712
     0.19793
     0.15180
     0.18640
     0.19793
     0.15757
     0.03649
     0.05379
     0.00190
    -0.09611
    -0.17683
    -0.04422
    -0.11917
    -0.25755
    -0.19989
    -0.29791
    -0.36133
    -0.34403
    -0.39592
    -0.34980
    -0.28637
    -0.37862
    -0.37286
    -0.39592
    -0.37862
    -0.37286
    -0.49970
    -0.34980
    -0.35556
    -0.39015
    -0.41322
    -0.38439
    -0.37286
    -0.43628
    -0.43051
    -0.46511
    -0.36709
    -0.40169
    -0.43628
    -0.54582
    -0.48240
    -0.47087
    -0.54582
    -0.48240
    -0.45934
    -0.50546
    -0.51700
    -0.32097
    -0.19413
     0.07109
     0.28441
     0.38819
     0.49774
     0.52656
     0.71106
     0.83214
     1.01663
     1.13194
     1.23572
     1.43175
     1.59895
     1.58742
     1.54130
     1.63931
     1.59895
     1.44905
     1.33950
     1.27032
     1.29914
     1.22996
     1.22996
     1.23572
     1.47211
     1.70850
     1.71426
     1.80074
     2.95385
     3.87633
     3.25365
     2.23316
     1.25302
    -1.16850
    -3.46318
    -3.34787
    -1.44524
    -0.49393
    -0.36709
    -1.18580
    -1.51443
    -1.71622
    -2.92698
    -3.66497
    -2.16593
    -0.61501
    -0.99553
    -1.38182
    -0.19989
     0.86096
     1.84687
     2.16974
     2.56756
     2.75205
     2.59639
     2.06596
     1.32221
     0.79178
     0.46891
     0.08838
    -0.06728
    -0.26331
    -0.64384
    -0.89175
    -1.04742
    -1.11084
    -1.20309
    -1.26651
    -1.31264
    -1.24345
    -1.20886
    -1.43371
    -1.60091
    -1.54326
    -1.55479
    -1.66433
    -1.72199
    -1.64704
    -1.82000
    -2.02180
    -2.07945
    -2.14287
    -2.16593
    -2.21206
    -2.37926
    -2.31007
    -2.29278
    -2.23512
    -2.23512
    -1.98720
    -1.85460
    -1.72775
    -1.71046
    -1.39912
    -1.33570
    -1.37029
    -1.22615
    -1.08202
    -0.90329
    -0.78221
    -0.70149
    -0.67843
    -0.52853
    -0.44204
    -0.42475
    -0.48817
    -0.47664
    -0.40169
    -0.49970
    -0.26908
    -0.22295
    -0.24602
    -0.16530
    -0.04999
    -0.04422
     0.02496
     0.04226
     0.09415
     0.30171
     0.41125
     0.47467
     0.34783
     0.20946
     0.12874
     0.15757
     0.24405
     0.64764
     0.57845
     0.42855
     0.42278
     0.46314
     0.45161
     0.39972
     0.44008
     0.53233
     0.56692
     0.77448
     0.75142
     0.80331
     0.90132
     0.91285
     0.87826
     1.02240
     0.97627
     0.95321
     0.97627
     0.94168
     0.97051
     0.88979
     0.78601
     0.79754
     0.83214
     0.77448
     0.65917
     0.58998
     0.49197
     0.44008
     0.34207
     0.56692
     0.53233
     0.34783
     0.40549
     0.33054
     0.30747
     0.33630
     0.23829
     0.20369
     0.34207
     0.42278
     0.44585
     0.53809
     0.49197
     0.39396
     0.19216
     0.29018
     0.38819
     0.24405
     0.22676
     0.20946
     0.22676
     0.18640
     0.07109
     0.00767
    -0.09611
    -0.09035
    -0.09611
    -0.20566
    -0.25755
    -0.31520
    -0.36133
    -0.39015
    -0.23449
    -0.29214
    -0.44781
    -0.37286
    -0.39592
    -0.33826
    -0.36133
    -0.44204
    -0.38439
    -0.33826
    -0.25755
    -0.30367
    -0.32673
    -0.34403
    -0.35556
    -0.41898
    -0.19413
    -0.23449
    -0.33250
    -0.27484
    -0.33826
    -0.22872
    -0.25178
    -0.33826
    -0.26331
    -0.25755
    -0.20566
    -0.30367
    -0.23449
    -0.22295
    -0.25178
    -0.34980
    -0.18836
    -0.13647
    -0.22872
    -0.26331
    -0.22872
    -0.19989
    -0.14800
    -0.21719
    -0.22295
    -0.17106
    -0.18260
    -0.14224
    -0.19989
    -0.15377
    -0.22295
    -0.25755
    -0.18836
    -0.03846
    -0.14224
    -0.27484
    -0.17106
    -0.19989
    -0.20566
    -0.15953
    -0.18836
    -0.19413
    -0.17683
    -0.13071
    -0.20566
    -0.25178
    -0.22872
    -0.29214
    -0.30367
    -0.13071
    -0.12494
    -0.20566
    -0.18260
    -0.08458
     0.00190
     0.16910
     0.20369
     0.23252
     0.50350
     0.67070
     0.69953
     1.12041
     1.53553
     1.82957
     2.04290
     2.30234
     1.73156
     1.45481
     1.67967
     1.61048
     1.46634
     1.51823
     1.41445
     1.05123
     0.85520
     1.05699
     0.88403
     0.19793
    -0.47087
    -1.94108
    -2.33890
    -1.39335
     0.01920
     0.17487
    -0.40169
    -0.40169
    -0.18260
    -0.41322
    -0.68420
    -0.54006
    -0.41898
    -0.29791
    -0.04422
     0.16910
     0.25558
     0.17487
     0.10568
    -0.07882
    -0.01540
    -0.25178
    -0.43628
    -0.37286
    -0.16530
    -0.00963
     0.06532
     0.23829
     0.42278
     0.68223
     0.86673
     1.03393
     1.19536
     1.22996
     1.40869
     1.46058
     1.81804
     1.85840
     1.83534
     1.61625
     1.25302
     1.17230
     0.95321
     0.72259
     0.44585
     0.34207
     0.19793
     0.05379
    -0.10764
    -0.37862
    -0.54582
    -0.93788
    -0.92058
    -0.92635
    -1.13967
    -1.12238
    -1.11661
    -1.09355
    -1.02436
    -1.03013
    -0.88599
    -0.82833
    -0.73032
    -0.78221
    -0.66690
    -0.62654
    -0.64384
    -0.72455
    -0.61501
    -0.38439
    -0.45934
    -0.48817
    -0.46511
    -0.60924
    -0.54006
    -0.55735
    -0.59771
    -0.58042
    -0.63807
    -0.60924
    -0.69573
    -0.68996
    -0.68420
    -0.71879
    -0.81104
    -0.59771
    -0.63231
    -0.79374
    -0.71302
    -0.77068
    -0.68996
    -0.72455
    -0.75915
    -0.70726
    -0.63231
    -0.65537
    -0.67843
    -0.63231
    -0.64384
    -0.70149
    -0.65537
    -0.48240
    -0.48240
    -0.53429
    -0.47664
    -0.42475
    -0.43628
    -0.42475
    -0.44204
    -0.43051
    -0.36133
    -0.37286
    -0.40169
    -0.36709
    -0.30944
    -0.22872
    -0.39015
    -0.27484
    -0.22872
    -0.34403
    -0.40169
    -0.29791
    -0.32097
    -0.29791
    -0.28061
    -0.27484
    -0.20566
    -0.24025
    -0.17106
    -0.23449
    -0.16530
    -0.20566
    -0.25755
    -0.25178
    -0.10764
    -0.13071
    -0.20566
    -0.09611
    -0.13647
    -0.04422
    -0.15377
    -0.03846
    -0.04999
    -0.02693
    -0.01540
    -0.03846
     0.01920
     0.03073
    -0.03846
    -0.10764
     0.10568
     0.05956
    -0.04422
     0.00190
     0.01920
    -0.02116
    -0.00963
    -0.02116
    -0.02116
     0.01920
     0.05956
    -0.00386
    -0.03846
    -0.06728
    -0.03846
    -0.15377
    -0.00963
     0.00767
    -0.07305
    -0.09611
    -0.03269
    -0.09611
    -0.06728
    -0.12494
    -0.12494
    -0.03846
    -0.03269
    -0.05575
    -0.09611
    -0.07305
    -0.06152
    -0.10764
    -0.05575
     0.11145
     0.03649
     0.04803
     0.11145
     0.16910
     0.12298
    -0.00963
    -0.03269
     0.03649
     0.01343
     0.01343
    -0.12494
    -0.14800
    -0.19413
    -0.30367
    -0.43051
    -0.30944
    -0.51123
    -0.63231
    -0.60924
    -0.70149
    -0.71302
    -0.78797
    -0.82833
    -0.78221
    -0.72455
    -0.74762
    -0.70726
    -0.65537
    -0.55159
    -0.40169
    -0.28061
     0.03649
     0.08838
     0.01920
     0.08838
     0.20946
     0.36513
     0.55539
     0.54963
     0.72836
     0.96474
     0.96474
     0.87826
     1.07429
     1.47787
     1.23572
     0.35360
    -0.59771
    -1.45678
    -2.26395
    -2.44844
    -1.72775
    -0.45934
     0.24982
     0.03649
    -0.47087
    -1.01283
    -1.22615
    -1.37606
    -1.15120
    -0.52853
    -0.15953
     0.14604
     0.22676
     0.69953
     0.90709
     1.01087
     1.05123
     0.68800
     0.35936
    -0.00386
    -0.21719
    -0.34403
    -0.40169
    -0.41898
    -0.43628
    -0.32097
    -0.21142
    -0.19989
    -0.19989
    -0.03269
    -0.18260
    -0.37862
    -0.29791
    -0.43628
    -0.52853
    -0.61501
    -0.83410
    -0.92635
    -1.00130
    -1.11084
    -1.35300
    -1.48560
    -1.56632
    -1.65857
    -1.82000
    -1.69316
    -1.75082
    -1.86036
    -1.88919
    -1.84883
    -1.85460
    -1.90072
    -1.94684
    -1.98144
    -1.91802
    -1.87189
    -1.91802
    -2.00450
    -2.03333
    -2.00450
    -2.06216
    -2.03909
    -1.98720
    -2.06216
    -2.06792
    -2.04486
    -2.02756
    -2.05062
    -2.03333
    -2.03909
    -1.95261
    -1.89495
    -1.84307
    -1.88342
    -1.79118
    -1.69316
    -1.73352
    -1.60668
    -1.42795
    -1.33570
    -1.17426
    -0.90329
    -1.08202
    -1.24345
    -1.44524
    -1.57785
    -1.48560
    -1.56632
    -1.58938
    -1.64127
    -1.57785
    -1.54326
    -1.75082
    -1.96414
    -1.90649
    -2.04486
    -2.17747
    -2.13711
    -1.99873
    -1.87766
    -1.77964
    -1.76235
    -1.57209
    -1.46831
    -1.27804
    -1.31840
    -1.23192
    -1.15120
    -1.11661
    -1.23192
    -0.97247
    -0.94941
    -1.00706
    -0.97247
    -0.96094
    -0.83410
    -0.83986
    -0.93211
    -0.87446
    -0.81680
    -0.79374
    -0.77068
    -0.78797
    -0.76491
    -0.77644
    -0.80527
    -0.73032
    -0.58618
    -0.75915
    -0.75338
    -0.71302
    -0.73609
    -0.72455
    -0.74762
    -0.79374
    -0.76491
    -0.75338
    -0.67843
    -0.85140
    -0.82833
    -0.83986
    -0.84563
    -0.96671
    -0.79951
    -0.84563
    -0.98400
    -0.90329
    -0.93788
    -0.87446
    -0.88599
    -0.96094
    -0.90905
    -0.83986
    -0.78797
    -0.79374
    -0.76491
    -0.65537
    -0.62077
    -0.75915
    -0.49970
    -0.41898
    -0.54006
    -0.52853
    -0.48817
    -0.51123
    -0.48240
    -0.55159
    -0.59771
    -0.60348
    -0.49393
    -0.56312
    -0.49970
    -0.57465
    -0.56312
    -0.67266
    -0.56889
    -0.44781
    -0.60924
    -0.63231
    -0.63807
    -0.62077
    -0.66690
    -0.66690
    -0.73609
    -0.77068
    -0.75338
    -0.74185
    -0.83986
    -0.79374
    -0.75338
    -0.68420
    -0.63807
    -0.42475
    -0.36709
    -0.26908
    -0.24602
    -0.41322
    -0.60924
    -0.63231
    -0.56312
    -0.43051
    -0.43628
    -0.50546
    -0.60924
    -0.68420
    -0.74762
    -0.80527
    -0.93788
    -0.55735
    -0.52853
    -0.60924
    -0.40169
    -0.33826
    -0.24602
    -0.01540
     0.15757
     0.20369
     0.29594
     0.52656
     0.50927
     0.62458
     0.84367
     0.80907
     0.56116
     0.77448
     0.84943
     0.71683
     0.88403
     0.67647
     0.84943
     0.70529
     0.60728
     0.95321
     1.72003
     2.32541
     2.93655
     3.25365
     3.31708
     3.24789
     3.14411
     3.06339
     3.14988
     3.14411
     3.37473
     3.57652
     3.36320
     3.01727
     2.46954
     1.93335
     1.41445
     0.87826
     0.46891
    -0.06152
    -0.54582
    -0.96094
    -1.26075
    -1.50290
    -1.41642
    -1.68740
    -1.81424
    -1.81424
    -1.86613
    -1.79694
    -1.79118
    -1.79694
    -1.71622
    -1.65280
    -1.50866
    -1.58362
    -1.46254
    -1.43948
    -1.42218
    -1.51443
    -1.26651
    -1.24922
    -1.37606
    -1.31840
    -1.32417
    -1.24922
    -1.23769
    -1.21462
    -1.24922
    -1.20309
    -1.17426
    -1.14544
    -1.13391
    -1.11084
    -1.13967
    -1.22039
    -1.08202
    -0.96671
    -1.03013
    -1.01860
    -1.00706
    -1.01860
    -1.01283
    -1.00130
    -0.95518
    -0.90905
    -0.86869
    -0.88022
    -0.86869
    -0.85140
    -0.80527
    -0.89175
    -0.81680
    -0.61501
    -0.76491
    -0.74185
    -0.68420
    -0.68996
    -0.66690
    -0.68996
    -0.64960
    -0.63807
    -0.58618
    -0.55735
    -0.56889
    -0.55735
    -0.56312
    -0.59771
    -0.66113
    -0.38439
    -0.46511
    -0.55159
    -0.51700
    -0.48240
    -0.46511
    -0.44781
    -0.45934
    -0.43628
    -0.45934
    -0.44204
    -0.40745
    -0.36133
    -0.36133
    -0.37862
    -0.48240
    -0.29791
    -0.20566
    -0.32673
    -0.27484
    -0.28061
    -0.29214
    -0.24602
    -0.24025
    -0.18260
    -0.17683
    -0.02116
     0.00767
     0.04226
     0.02496
    -0.00386
    -0.09035
    -0.08458
    -0.09035
    -0.32097
    -0.48240
    -0.55735
    -0.58618
    -0.29214
    -0.19413
    -0.21142
    -0.21142
    -0.17106
    -0.22295
    -0.38439
    -0.26331
    -0.30367
     0.02496
     0.65917
     1.24725
     1.56436
     1.58165
     1.53553
     1.01087
     0.33054
    -0.67843
    -1.31264
    -1.18580
    -0.83410
    -0.54582
    -0.67266
    -1.05895
    -1.59515
    -2.06792
    -2.62141
    -2.55799
    -2.60988
    -2.54069
    -2.18900
    -1.81424
    -1.50290
    -1.08778
    -0.78221
    -0.49970
    -0.34403
    -0.26908
    -0.26331
    -0.20566
    -0.06152
    -0.09035
    -0.20566
    -0.04999
    -0.14800
    -0.35556
    -0.38439
    -0.28061
    -0.39592
    -0.49393
    -0.51123
    -0.38439
    -0.39592
    -0.21719
    -0.19413
    -0.10764
     0.14604
     0.18063
     0.14604
     0.29594
     0.36513
     0.45161
     0.47467
     0.55539
     0.58998
     0.56692
     0.57845
     0.65341
     0.65341
     0.59575
     0.41702
     0.41125
     0.41125
     0.37666
     0.24405
     0.06532
     0.28441
     0.26712
     0.19216
     0.14604
     0.08838
     0.21523
     0.21523
     0.25558
     0.39972
     0.49774
     0.38819
     0.26135
     0.45738
     0.67070
     0.84367
     0.90132
     1.32221
     1.65661
     1.83534
     2.34847
     2.68287
     2.89619
     3.07492
     3.35743
     3.46121
     3.28248
     3.18447
     3.02880
     2.86160
     2.84430
     2.70593
     2.40612
     2.16974
     1.77768
     1.17807
     0.58998
     0.33054
     0.01343
    -0.24602
    -0.40745
    -0.49970
    -0.44204
    -0.36709
    -0.33250
    -0.42475
    -0.39015
    -0.37286
    -0.41322
    -0.31520
     0.00767
    -0.11341
    -0.13647
    -0.04999
     0.00190
    -0.07882
    -0.03846
    -0.13647
    -0.09611
    -0.07305
    -0.15953
    -0.33250
    -0.28637
    -0.28637
    -0.34403
    -0.54582
    -0.40169
    -0.52853
    -0.66113
    -0.62654
    -0.63231
    -0.78221
    -0.81104
    -0.90905
    -0.94941
    -0.88022
    -0.88599
    -0.95518
    -0.90329
    -0.90905
    -0.92058
    -0.97824
    -0.79951
    -0.77068
    -0.88022
    -0.78221
    -0.73609
    -0.74185
    -0.74185
    -0.75915
    -0.72455
    -0.63807
    -0.58618
    -0.57465
    -0.64384
    -0.59195
    -0.56889
    -0.59195
    -0.58618
    -0.45934
    -0.46511
    -0.51123
    -0.41322
    -0.45357
    -0.42475
    -0.41322
    -0.42475
    -0.37286
    -0.26908
    -0.23449
    -0.30944
    -0.29214
    -0.24025
    -0.10188
    -0.16530
     0.05956
     0.03073
    -0.02693
     0.05956
     0.03649
     0.06532
     0.03073
     0.04226
     0.10568
     0.20946
     0.24982
     0.16910
     0.07685
     0.11145
     0.08262
    -0.08458
     0.23252
     0.22099
     0.07109
     0.18063
     0.16910
     0.30747
     0.33054
     0.28441
     0.36513
     0.41125
     0.46314
     0.42855
     0.22676
     0.08262
    -0.00386
    -0.26908
    -0.03269
     0.24405
     0.16910
    -0.06728
    -0.26331
    -0.68420
    -1.00706
    -1.12238
    -1.14544
    -0.77068
    -0.34980
    -0.41322
    -0.60348
    -0.55735
    -0.36133
    -0.38439
    -0.29214
    -0.10764
    -0.12494
    -0.08458
    -0.19989
    -0.41898
    -0.22295
    -0.06728
    -0.12494
    -0.02693
    -0.17683
    -0.21142
    -0.32673
    -0.41322
    -0.40169
    -0.57465
    -0.66690
    -0.50546
    -0.44204
    -0.44781
    -0.29791
    -0.17683
    -0.16530
    -0.15377
    -0.21142
    -0.15953
    -0.09611
     0.03649
     0.07109
     0.15757
     0.11145
     0.19216
     0.24982
     0.72836
     0.76295
     0.86673
     0.95898
     1.02816
     0.73412
     0.46314
     0.18063
     0.00767
    -0.00386
     0.36513
     0.36513
     0.25558
    -0.00963
    -0.45357
    -1.02436
    -1.04166
    -1.01860
    -1.15120
    -0.86869
    -0.65537
    -0.54582
    -0.61501
    -0.71302
    -0.45357
    -0.26908
    -0.02693
     0.14027
     0.19216
     0.30171
     0.33054
     0.37666
     0.50927
     0.79178
     0.78025
     0.61881
     0.76872
     0.88403
     0.96474
     1.09735
     1.19536
     1.35680
     1.55283
     1.79498
     1.76615
     1.88146
     1.82957
     1.77768
     1.77768
     1.97947
     1.95641
     1.78921
     1.73732
     1.62201
     1.56436
     1.29914
     1.03970
     0.86673
     0.67070
     0.57845
     0.36513
     0.15180
     0.08838
    -0.09035
    -0.24025
    -0.15377
    -0.13647
    -0.40169
    -0.40745
    -0.34403
    -0.32673
    -0.36709
    -0.41898
    -0.45934
    -0.41898
    -0.37286
    -0.38439
    -0.40169
    -0.41898
    -0.39015
    -0.52853
    -0.39015
    -0.26331
    -0.37862
    -0.39592
    -0.39592
    -0.39592
    -0.33250
    -0.34980
    -0.37286
    -0.33250
    -0.26908
    -0.21142
    -0.31520
    -0.22295
    -0.33250
    -0.30944
    -0.31520
    -0.13071
    -0.15953
    -0.24025
    -0.23449
    -0.23449
    -0.18836
    -0.14800
    -0.15377
    -0.18260
    -0.05575
     0.08838
     0.22676
     0.41702
     0.56692
     0.66494
     0.61305
     0.68223
     0.64187
     0.54386
     0.52656
     0.53809
     0.57845
     0.55539
     0.47467
     0.58422
     0.52656
     0.45161
     0.23829
     0.29018
     0.41125
     0.46891
     0.29594
     0.13451
     0.18640
     0.15757
     0.12874
     0.21523
     0.41702
     0.53233
     0.69953
     0.59575
     0.56116
     0.60152
     0.49774
     0.45161
     0.52656
     0.52656
     0.35936
     0.38243
     0.40549
     0.14604
    -0.19989
    -0.48817
    -0.94941
    -1.21462
    -1.01283
    -0.88022
    -0.97824
    -1.17426
    -1.41065
    -1.67010
    -1.80271
    -1.83730
    -1.76811
    -1.65857
    -1.20309
    -1.04742
    -0.94364
    -0.75338
    -0.62654
    -0.47664
    -0.40745
    -0.36133
    -0.23449
    -0.19989
    -0.11341
    -0.13071
    -0.11341
    -0.08458
    -0.09611
    -0.19413
    -0.04999
     0.02496
    -0.09611
    -0.10188
    -0.03269
    -0.17106
    -0.04999
    -0.03846
    -0.07882
    -0.02116
    -0.04999
    -0.04422
    -0.08458
    -0.00386
    -0.04422
    -0.13647
    -0.06152
     0.03073
    -0.02116
    -0.02693
     0.00767
    -0.03269
    -0.03269
    -0.02116
     0.00190
     0.08838
     0.08262
     0.11145
     0.10568
     0.19216
     0.26712
     0.28441
     0.18640
     0.33054
     0.17487
    -0.18260
    -0.22872
    -0.19413
     0.00190
     0.21523
     0.18640
     0.09992
     0.19216
     0.12874
     0.11721
     0.27288
     0.44008
     0.60728
     0.65917
     1.09735
     1.19536
     1.27032
     1.37410
     1.47211
     1.65084
     1.91029
     2.07749
     2.30234
     2.41765
     2.15821
     1.62201
     1.29338
     1.13771
     1.12618
     1.08582
     1.21843
     1.17230
     0.73989
     0.54963
     0.44008
     0.59575
     0.54963
     0.25558
     0.03649
     0.12874
     0.29018
     0.38819
     0.61881
     0.95898
     1.04546
     0.97627
     1.31644
     1.66814
     1.56436
     1.47787
     1.50094
     1.40869
     1.32797
     1.25302
     1.20690
     1.18383
     1.13771
     0.94745
     0.65341
     0.57269
     0.38243
     0.08262
    -0.16530
    -0.09035
    -0.29791
    -0.49393
    -0.52276
    -0.58042
    -0.64960
    -0.67843
    -0.74762
    -0.68420
    -0.68996
    -0.64384
    -0.68996
    -0.64384
    -0.66113
    -0.64384
    -0.67843
    -0.54006
    -0.48817
    -0.62654
    -0.49393
    -0.45934
    -0.43628
    -0.43051
    -0.36133
    -0.29214
    -0.26908
    -0.25178
    -0.14224
    -0.10188
    -0.03269
     0.02496
    -0.00386
     0.05956
     0.16910
     0.09415
     0.11145
     0.16334
     0.07109
     0.09992
     0.06532
     0.08838
     0.06532
     0.05379
     0.08838
     0.00190
     0.09992
     0.13451
     0.14027
     0.04803
     0.30747
     0.32477
     0.28441
     0.44585
     0.49774
     0.57269
     0.71106
     0.69376
     0.82061
     0.84943
     0.98781
     0.93015
     1.13771
     1.22996
     1.28761
     1.17230
     1.11465
     0.35936
    -0.88022
    -2.26395
    -2.71366
    -1.47407
     0.52080
     1.28185
     0.24982
    -0.97247
    -1.84307
    -2.09675
    -1.92955
    -1.35876
    -0.96094
    -0.55735
     0.00190
     0.29594
     0.22099
     0.35936
     0.37089
     0.39396
     0.33630
     0.20946
     0.14027
     0.16910
     0.18063
     0.00190
     0.02496
     0.01343
    -0.08458
    -0.15377
    -0.14224
    -0.02116
    -0.12494
    -0.22295
    -0.03846
    -0.08458
    -0.10764
    -0.13071
    -0.20566
    -0.17106
    -0.12494
    -0.09611
    -0.15953
    -0.17683
    -0.19413
    -0.27484
    -0.25755
    -0.14800
    -0.23449
    -0.29791
    -0.24602
    -0.26908
    -0.27484
    -0.26331
    -0.30944
    -0.22295
    -0.22295
    -0.18836
    -0.22872
    -0.22295
    -0.21719
    -0.18836
    -0.31520
    -0.11341
    -0.13071
    -0.14800
    -0.07882
    -0.10764
    -0.15377
    -0.12494
    -0.15953
    -0.10188
    -0.13647
    -0.09035
    -0.14224
    -0.21142
    -0.04999
    -0.00963
    -0.07305
    -0.04422
     0.09992
     0.07685
     0.46314
     0.99357
     1.13194
     1.10888
     0.79178
     0.62458
     0.58998
     0.61881
     0.65341
     0.76295
     1.22419
     1.46634
     1.26455
     1.21843
     1.28761
     1.03970
     0.87249
     1.01087
     0.95321
     0.84367
     0.74565
     0.58998
     0.58422
     0.62458
     0.67070
     0.59575
     0.47467
     0.20946
     0.15180
    -0.02116
     0.00190
    -0.24025
    -0.47087
    -0.43628
    -0.24602
    -0.19989
    -0.14224
    -0.22295
    -0.11917
    -0.06728
     0.02496
     0.15757
     0.08262
     0.16334
     0.18063
     0.06532
     0.28441
     0.31900
     0.29594
     0.30171
     0.47467
     0.58422
     0.62458
     0.54386
     0.56692
     0.71683
     0.88979
     0.88403
     0.92438
     0.72836
     0.65917
     0.60152
     0.79178
     1.13194
     1.13771
     1.28185
     1.21266
     0.73412
     0.47467
     0.52080
     0.54963
     0.77448
     0.87249
     0.91862
     0.79178
     0.73989
     0.69376
     0.83214
     0.57269
     0.50350
     0.30747
     0.34207
     0.54963
     0.48621
     0.42855
     0.40549
     0.25558
     0.30171
     0.40549
     0.35936
     0.29018
     0.35936
     0.34783
     0.38243
     0.34207
     0.61305
     0.67647
     0.72259
     0.67647
     0.55539
     0.35360
     0.22676
     0.09415
     0.05379
     0.00190
     0.04803
    -0.18836
    -0.32097
    -0.40745
    -0.58618
    -0.82833
    -0.83410
    -0.92058
    -1.09355
    -1.19156
    -1.08202
    -1.00130
    -0.92058
    -0.88022
    -0.88022
    -0.81680
    -0.69573
    -0.68420
    -0.64384
    -0.63231
    -0.64384
    -0.68996
    -0.57465
    -0.41322
    -0.43628
    -0.56312
    -0.41322
    -0.37862
    -0.33250
    -0.32097
    -0.31520
    -0.26331
    -0.18836
    -0.19989
    -0.27484
    -0.17683
    -0.17683
    -0.21719
    -0.25755
    -0.04999
    -0.09035
    -0.21142
    -0.08458
    -0.17106
    -0.14224
    -0.10188
    -0.17106
    -0.14800
    -0.18260
    -0.11917
    -0.04999
    -0.16530
    -0.13071
    -0.14224
    -0.22295
    -0.05575
    -0.07305
    -0.18260
    -0.10188
    -0.10764
    -0.04999
    -0.03846
    -0.11341
    -0.15953
    -0.02693
     0.05956
     0.10568
     0.02496
     0.04226
     0.04803
    -0.02693
     0.09992
     0.27288
     0.27288
     0.27288
     0.29018
     0.30747
     0.46891
     0.57845
     0.49774
     0.54386
     0.53809
     0.74565
     0.71683
     0.71683
     0.68800
     0.75142
     0.58422
     0.76872
     0.61305
     0.45161
     0.41125
     0.41125
     0.35360
     0.26135
     0.14027
     0.11145
     0.05379
     0.01920
    -0.05575
    -0.09611
    -0.13647
    -0.22295
    -0.32673
    -0.10764
    -0.07882
    -0.20566
    -0.15377
    -0.17106
    -0.12494
    -0.13071
    -0.11917
    -0.03269
     0.05379
     0.14604
     0.23829
     0.34783
     0.56692
     0.56692
     0.57269
     0.76295
     0.90132
     0.92438
     1.31067
     1.59318
     1.52976
     1.38563
     1.24149
     1.43175
     1.42598
     1.37986
     1.48364
     1.38563
     1.66814
     1.85263
     1.57589
     1.37410
     1.66237
     1.08582
     0.76872
     0.56116
     0.46314
     0.42855
     0.33630
     0.42278
     0.77448
     1.03393
     0.98781
     0.44585
     0.01920
    -0.15377
    -0.35556
    -0.50546
    -0.17683
    -0.21719
    -0.29214
    -0.21142
    -0.23449
    -0.07882
    -0.04422
     0.04226
    -0.11341
    -0.77644
    -1.56055
    -1.64704
    -0.75915
     0.52080
     0.99357
     0.07685
     0.41125
     0.22099
     0.14027
     0.34207
     0.24405
    -0.00963
     0.11145
     0.55539
     0.96474
     1.31644
     1.18960
     0.59575
     0.13451
    -0.04999
    -0.19413
    -0.28061
    -0.03846
     0.24982
     0.33630
     0.19793
     0.10568
    -0.07882
    -0.05575
    -0.21142
    -0.25178
    -0.11341
    -0.08458
    -0.10188
    -0.20566
    -0.18836
    -0.24025
    -0.37862
    -0.48240
    -0.30367
    -0.47664
    -0.52853
    -0.46511
    -0.49393
    -0.56312
    -0.62654
    -0.67266
    -0.71879
    -0.48240
    -0.43051
    -0.49970
    -0.42475
    -0.44781
    -0.46511
    -0.47087
    -0.25178
    -0.29214
    -0.37862
    -0.34403
    -0.30367
    -0.24602
    -0.28061
    -0.30944
    -0.26908
    -0.25178
    -0.20566
    -0.26908
    -0.25178
    -0.28061
    -0.29791
    -0.41898
    -0.25178
    -0.19989
    -0.28637
    -0.22295
    -0.29791
    -0.32097
    -0.25755
    -0.21142
    -0.23449
    -0.21719
    -0.19989
    -0.20566
    -0.19989
    -0.19413
    -0.12494
    -0.21142
    -0.15953
    -0.04999
    -0.13647
    -0.09611
    -0.00963
    -0.11917
    -0.10188
    -0.05575
    -0.00386
     0.06532
     0.05379
     0.10568
     0.04226
     0.09992
     0.13451
     0.08262
     0.04803
     0.25558
     0.25558
     0.14604
     0.21523
     0.18640
     0.24405
     0.21523
     0.15757
     0.22676
     0.23829
     0.23829
     0.14027
     0.12298
     0.19793
     0.15180
     0.03073
     0.14027
     0.15757
     0.03073
     0.07109
     0.08838
     0.04226
     0.03073
    -0.06728
     0.01343
     0.04803
     0.08838
    -0.02116
     0.01343
     0.00767
     0.07685
    -0.03269
     0.09415
     0.19216
     0.04226
     0.06532
     0.07685
     0.12874
     0.18063
     0.13451
     0.15757
     0.22676
     0.31324
     0.26135
     0.24405
     0.27288
     0.31324
     0.24405
     0.28441
     0.44585
     0.34207
     0.34207
     0.39396
     0.35936
     0.26135
     0.39396
     0.32477
     0.42855
     0.46891
     0.47467
     0.34207
     0.35936
     0.42278
     0.41125
     0.22099
     0.44585
     0.49774
     0.41125
     0.48044
     0.52080
     0.75718
     0.99357
     1.20690
     1.48941
     1.89299
     2.13514
     2.06596
     2.15821
     2.25045
     2.31964
     1.83534
     1.93912
     2.00830
     2.06019
     1.87570
     1.40869
     1.09735
     0.77448
     0.27865
    -0.09611
    -0.15377
    -0.39592
    -0.73609
    -0.81104
    -0.68996
    -0.68420
    -0.62077
    -0.44204
    -0.33826
    -0.36133
    -0.29214
     0.01343
     0.12874
     0.24405
     0.31324
     0.30747
     0.37666
     0.33630
     0.35360
     0.36513
     0.52656
     0.61881
     0.75718
     0.97051
     1.47787
     1.52976
     1.73156
     2.01407
     2.00830
     2.19856
     2.42342
     2.57332
     2.79818
     2.76359
     2.88466
     2.74629
     2.54450
     2.29081
     1.98524
     1.61048
     1.61625
     1.33374
     1.18383
     1.22996
     1.02816
     0.86673
     0.47467
     0.18063
    -0.02116
    -0.13071
    -0.07305
    -0.19989
    -0.36709
    -0.70726
    -1.19733
    -1.86036
    -2.51763
    -3.06536
    -3.60731
    -3.43435
    -3.53813
    -3.59002
    -3.73992
    -3.72262
    -3.64191
    -3.63614
    -3.69956
    -3.49777
    -3.14607
    -2.58105
    -2.07369
    -1.64704
    -1.25498
    -0.81104
    -0.63231
    -0.48240
    -0.24602
    -0.17683
    -0.17106
    -0.26908
    -0.34980
    -0.29791
    -0.33826
    -0.35556
    -0.48240
    -0.60348
    -0.60348
    -0.66113
    -0.66113
    -0.48817
    -0.61501
    -0.62077
    -0.54582
    -0.54582
    -0.44781
    -0.48817
    -0.48817
    -0.42475
    -0.34980
    -0.24025
    -0.22295
    -0.26908
    -0.16530
    -0.17106
    -0.24025
     0.01343
     0.10568
     0.00767
     0.00767
     0.04803
     0.06532
     0.14604
     0.04803
     0.16334
     0.14027
     0.18640
     0.21523
     0.16910
     0.19793
     0.19216
     0.08838
     0.18063
     0.31900
     0.26712
     0.16910
     0.20369
     0.24405
     0.25558
     0.22676
     0.17487
     0.22676
     0.26712
     0.30171
     0.28441
     0.24982
     0.20946
     0.20946
     0.20369
     0.38243
     0.30171
     0.20946
     0.30747
     0.29594
     0.29594
     0.24405
     0.27288
     0.23829
     0.34207
     0.29594
     0.30171
     0.24405
     0.29594
     0.26712
     0.18640
     0.39396
     0.29018
     0.12874
     0.25558
     0.21523
     0.27288
     0.22099
     0.19216
     0.10568
     0.19793
     0.29018
     0.19216
     0.20369
     0.14027
     0.18063
     0.03649
     0.26712
     0.25558
     0.19216
     0.10568
     0.18640
     0.23829
     0.20369
     0.18063
     0.18063
     0.11721
     0.20369
     0.23252
     0.15757
     0.20946
     0.15180
     0.08262
     0.11721
     0.29594
     0.18063
     0.07685
     0.18063
     0.17487
     0.29018
     0.30747
     0.29594
     0.34207
     0.39396
     0.47467
     0.49774
     0.56692
     0.66494
     0.68223
     0.82637
     1.17807
     1.06852
     0.94745
     0.94168
     0.84367
     0.78601
     1.09158
     1.27032
     1.48364
     1.44905
     1.21266
     1.39716
     1.70273
     1.72579
     1.42598
     1.05699
     0.95321
     0.71106
     0.75142
     0.89556
     0.79754
     0.71106
     0.52080
     0.39396
     0.25558
     0.02496
    -0.14800
    -0.15377
    -0.28061
    -0.28637
    -0.38439
    -0.40169
    -0.14800
    -0.00386
    -0.07305
     0.01920
     0.15180
     0.22676
     0.22099
     0.26135
     0.26712
     0.32477
     0.44585
     0.50350
     0.56116
     0.53809
     0.57269
     0.52656
     0.68223
     0.92438
     0.86096
     0.86096
     0.91862
     0.98204
     1.10312
     1.29914
     1.33950
     1.46058
     1.62778
     1.81804
     2.04290
     2.50414
     2.85583
     3.10952
     3.15564
     3.42086
     3.53040
     3.05763
     1.96794
     0.93015
     0.57269
     0.33054
    -0.21142
    -1.19156
    -2.29854
    -3.45165
    -4.80078
    -5.46381
    -5.42922
    -4.84114
    -4.62781
    -3.97631
    -3.45165
    -3.98784
    -3.94748
    -3.53813
    -2.56376
    -1.26075
    -0.09035
     0.94745
     1.50094
     2.11785
     2.26775
     2.33117
     2.31964
     2.15244
     1.71426
     1.46058
     1.34527
     0.90709
     0.53809
     0.34783
     0.16910
    -0.03269
    -0.18836
    -0.33250
    -0.35556
    -0.43051
    -0.48817
    -0.52276
    -0.58042
    -0.55735
    -0.60924
    -0.70726
    -0.49393
    -0.61501
    -0.71302
    -0.63231
    -0.62077
    -0.60924
    -0.67266
    -0.63231
    -0.57465
    -0.54582
    -0.50546
    -0.50546
    -0.45934
    -0.43051
    -0.45357
    -0.47664
    -0.18260
    -0.17683
    -0.21142
    -0.12494
    -0.11341
    -0.07305
     0.00190
     0.03649
     0.03649
     0.09992
     0.11721
     0.11145
     0.14604
     0.15757
     0.11145
     0.02496
     0.09415
     0.23252
     0.09992
     0.08838
     0.15180
     0.03649
     0.07685
     0.04803
     0.04803
     0.09415
     0.14604
     0.14027
     0.05956
     0.13451
     0.15180
     0.07109
     0.08838
     0.24405
     0.15757
     0.12874
     0.21523
     0.14027
     0.19216
     0.09992
     0.15757
     0.24405
     0.23829
     0.19216
     0.13451
     0.12874
     0.19216
     0.07109
     0.03649
     0.23829
     0.14604
     0.07109
     0.08838
     0.14027
     0.09415
     0.09992
     0.00190
     0.03073
     0.09992
     0.16334
     0.05379
     0.07109
     0.11145
     0.09415
     0.01343
     0.15180
     0.23252
     0.10568
     0.10568
     0.18063
     0.17487
     0.19216
     0.19216
     0.23252
     0.26712
     0.33054
     0.26712
     0.22099
     0.38243
     0.32477
     0.26135
     0.32477
     0.42278
     0.33054
     0.28441
     0.24405
     0.07685
     0.03073
    -0.07305
    -0.19989
    -0.02693
     0.09992
     0.34207
     0.33054
     0.22676
     0.15180
     0.11145
     0.18640
     0.44585
     0.47467
     0.64764
     1.01663
     1.34527
     1.67390
     1.86993
     1.87570
     1.77768
     1.76615
     1.77192
     1.77768
     1.62778
     1.69696
     1.96218
     2.03136
     2.12361
     2.12361
     2.00830
     1.82957
     1.66237
     1.74885
     1.88723
     2.13514
     2.52143
     2.71746
     2.73476
     2.52143
     2.65404
     3.18447
     3.45545
     3.29401
     3.28248
     3.19023
     3.12681
     2.91925
     2.86736
     2.67134
     2.30811
     1.82381
     1.32221
     0.87826
     0.45161
    -0.15953
    -0.78221
    -1.31264
    -1.85460
    -2.52340
    -2.95005
    -3.22679
    -3.69956
    -3.86676
    -3.63614
    -3.52660
    -3.20373
    -3.09418
    -3.15184
    -2.99040
    -2.77131
    -2.50033
    -1.97567
    -1.41642
    -1.06472
    -0.85716
    -0.70726
    -0.28061
    -0.32097
    -0.39592
    -0.37286
    -0.43051
    -0.48240
    -0.67266
    -0.76491
    -0.82833
    -0.79951
    -0.90905
    -1.04166
    -1.08202
    -1.07049
    -1.16850
    -1.20309
    -1.04166
    -1.04742
    -1.13391
    -1.07049
    -1.01860
    -0.96671
    -0.98977
    -1.00130
    -0.94941
    -0.80527
    -0.77068
    -0.74185
    -0.77644
    -0.68420
    -0.60348
    -0.69573
    -0.58618
    -0.43051
    -0.55735
    -0.52276
    -0.43051
    -0.50546
    -0.47664
    -0.45357
    -0.45357
    -0.30944
    -0.15953
    -0.17106
    -0.19413
    -0.19989
    -0.11917
    -0.20566
    -0.15377
     0.14604
     0.11145
     0.03649
     0.15180
     0.16334
     0.22099
     0.20369
     0.18640
     0.19216
     0.27288
     0.30171
     0.22676
     0.18063
     0.20369
     0.18063
     0.08262
     0.29018
     0.27865
     0.08262
     0.19216
     0.11145
     0.19216
     0.08262
     0.09992
     0.14027
     0.20946
     0.25558
     0.19793
     0.18640
     0.16910
     0.20946
     0.09992
     0.29018
     0.31324
     0.18640
     0.18640
     0.25558
     0.18640
     0.19793
     0.12298
     0.15757
     0.16334
     0.18640
     0.12298
     0.07109
     0.08262
     0.04803
    -0.00963
     0.00767
     0.15180
    -0.00963
    -0.02693
     0.01343
     0.01343
     0.04803
    -0.07882
    -0.09035
    -0.01540
     0.07109
     0.04803
    -0.00963
    -0.04422
     0.00767
     0.00190
    -0.01540
     0.16910
     0.06532
    -0.04422
     0.05956
     0.09415
     0.12874
     0.05956
     0.03073
     0.06532
     0.12298
     0.16910
     0.14027
     0.08262
     0.05956
     0.05379
     0.01920
     0.22676
     0.25558
     0.16910
     0.22099
     0.30171
     0.35936
     0.39396
     0.31324
     0.37666
     0.50350
     0.62458
     0.48621
     0.29018
     0.18063
     0.22099
     0.22099
     0.51503
     0.67070
     0.64187
     0.55539
     0.60152
     0.29594
     0.12874
    -0.06728
    -0.18836
    -0.19989
    -0.22295
    -0.29791
    -0.42475
    -0.51700
    -0.49393
    -0.22872
     0.37089
     0.99357
     1.22419
     1.12618
     0.99934
     1.13194
     1.17230
     1.58742
     2.50414
     3.22483
     3.41509
     3.08645
     2.11785
     1.28185
     0.60728
     0.38243
     0.24982
     0.22099
    -0.34980
    -1.00706
    -1.20309
    -1.29534
    -1.58938
    -1.78541
    -1.94108
    -1.88919
    -1.60091
    -1.23192
    -0.93211
    -0.59195
    -0.11917
     0.27288
     0.48621
     0.90709
     1.06852
     1.06276
     1.02240
     1.13771
     1.14347
     1.09735
     0.95898
     0.83790
     0.93015
     0.95321
     0.94745
     0.90132
     0.83214
     0.69953
     0.50350
     0.60728
     0.69953
     0.56116
     0.45738
     0.49774
     0.42855
     0.37089
     0.26712
     0.16334
     0.18640
     0.13451
     0.22099
     0.18063
     0.26135
     0.22676
     0.04226
     0.01343
     0.18640
     0.18640
     0.08838
     0.08838
     0.11721
     0.10568
     0.09415
     0.01920
     0.01343
     0.04803
     0.00190
    -0.03846
    -0.02693
    -0.04422
    -0.12494
    -0.29791
    -0.06152
    -0.06728
    -0.21142
    -0.16530
    -0.15953
    -0.18260
    -0.19989
    -0.19413
    -0.21719
    -0.19989
    -0.21142
    -0.24602
    -0.20566
    -0.21142
    -0.19989
    -0.33826
    -0.21142
    -0.11341
    -0.22295
    -0.21142
    -0.16530
    -0.13647
    -0.17683
    -0.10764
    -0.11917
    -0.04999
     0.02496
     0.04803
     0.00767
     0.01343
    -0.02693
     0.02496
     0.05379
     0.25558
     0.09415
     0.03073
     0.08838
     0.01343
     0.08262
     0.02496
    -0.00386
     0.05956
     0.03073
     0.04226
     0.00190
     0.01343
    -0.01540
    -0.15953
    -0.14800
     0.01920
    -0.02693
    -0.11341
    -0.04422
    -0.11917
    -0.09035
    -0.09035
    -0.11341
    -0.14224
    -0.13647
    -0.07305
    -0.16530
    -0.10764
    -0.09035
    -0.13071
    -0.25178
    -0.08458
    -0.00386
    -0.06152
    -0.11341
    -0.10764
    -0.12494
    -0.11917
    -0.13647
    -0.09035
    -0.09611
    -0.13071
    -0.07305
    -0.14800
    -0.13647
    -0.16530
    -0.25178
    -0.22872
    -0.09611
    -0.24602
    -0.28637
    -0.22295
    -0.26908
    -0.23449
    -0.34403
    -0.29791
    -0.33826
    -0.25755
    -0.33826
    -0.41322
    -0.40169
    -0.36133
    -0.45357
    -0.46511
    -0.30367
    -0.39015
    -0.46511
    -0.44781
    -0.42475
    -0.39015
    -0.36133
    -0.30944
    -0.25755
    -0.14800
    -0.03846
     0.01920
     0.09415
     0.24405
     0.29594
     0.29018
     0.71106
     0.86673
     0.78025
     1.08582
     1.43752
     2.06596
     2.27352
     1.72579
     0.43432
    -0.83986
    -0.73609
     0.03649
     0.88403
     1.62778
     2.24469
     2.40036
     2.05443
     1.50094
     1.22419
     1.58165
     1.93335
     2.06019
     2.11785
     2.00254
     1.95641
     1.92759
     1.72003
     1.16077
     0.57269
     0.11145
     0.05956
    -0.06152
    -0.14800
    -0.29791
    -0.83986
    -1.35300
    -1.31264
    -1.07625
    -0.76491
    -0.41898
    -0.07305
     0.20369
     0.38243
     0.50927
     0.51503
     0.49774
     0.39396
     0.15757
    -0.13071
    -0.10188
    -0.28061
    -0.61501
    -0.66690
    -0.79951
    -0.75338
    -0.73609
    -0.73032
    -0.62654
    -0.52853
    -0.44781
    -0.47087
    -0.29791
    -0.14224
    -0.00963
     0.03073
     0.32477
     0.36513
     0.33630
     0.41702
     0.44008
     0.46891
     0.39396
     0.38819
     0.38819
     0.35936
     0.34783
     0.20369
     0.14027
     0.12298
     0.08262
    -0.08458
    -0.03269
     0.05379
    -0.08458
    -0.18836
    -0.15953
    -0.21719
    -0.23449
    -0.23449
    -0.32097
    -0.29791
    -0.28637
    -0.26908
    -0.29214
    -0.31520
    -0.29214
    -0.34403
    -0.35556
    -0.23449
    -0.30367
    -0.34403
    -0.29791
    -0.27484
    -0.29791
    -0.32097
    -0.27484
    -0.27484
    -0.24602
    -0.22295
    -0.29214
    -0.29791
    -0.24025
    -0.23449
    -0.29214
    -0.17106
    -0.17683
    -0.29791
    -0.17106
    -0.21719
    -0.27484
    -0.24025
    -0.30944
    -0.24025
    -0.18836
    -0.18260
    -0.29791
    -0.26331
    -0.25178
    -0.25178
    -0.33250
    -0.20566
    -0.16530
    -0.29214
    -0.28061
    -0.24025
    -0.21719
    -0.24602
    -0.28637
    -0.25755
    -0.18260
    -0.17106
    -0.11917
    -0.21719
    -0.20566
    -0.19989
    -0.28061
    -0.15377
    -0.06152
    -0.14224
    -0.13071
    -0.09611
    -0.14800
    -0.13071
    -0.13071
    -0.14800
    -0.14224
    -0.09035
    -0.00963
    -0.15377
    -0.10764
    -0.10764
    -0.13647
    -0.17683
     0.02496
    -0.07882
    -0.11341
    -0.09611
    -0.08458
    -0.04422
    -0.11917
    -0.12494
    -0.09035
    -0.02116
     0.00190
    -0.09035
    -0.06152
    -0.06728
    -0.11917
    -0.19413
     0.00767
    -0.04422
    -0.14800
    -0.06152
    -0.09611
    -0.14800
    -0.11917
    -0.15377
    -0.11341
    -0.03846
     0.00190
    -0.09035
    -0.12494
    -0.13071
    -0.09611
    -0.17106
    -0.07882
    -0.01540
    -0.11341
    -0.09611
    -0.01540
    -0.01540
    -0.06152
    -0.07882
    -0.14800
    -0.03269
     0.09415
     0.10568
     0.08838
     0.15757
     0.21523
     0.15757
     0.24405
     0.42855
     0.40549
     0.35360
     0.54386
     0.64187
     0.73989
     0.64187
     0.45738
     0.50927
     0.62458
     0.78601
     0.76295
     0.34783
    -0.28637
    -0.75338
    -0.78221
     0.15180
     0.76872
     0.93592
     0.72259
    -0.07305
    -0.40745
    -0.44781
     0.03649
     0.31324
     0.41702
     0.58422
     1.16654
     1.62778
     1.78345
     1.59895
     1.21843
     1.12618
     1.08582
     1.05123
     1.25302
     1.29914
     1.23572
     1.22996
     1.20113
     1.07429
     1.10888
     1.09158
     1.13194
     1.13194
     1.30491
     1.48364
     1.52400
     1.65661
     1.93335
     1.91029
     1.86416
     1.75462
     1.75462
     1.82381
     1.71426
     1.63931
     1.56436
     1.42598
     1.25878
     0.76295
     0.51503
     0.27288
     0.00190
    -0.17106
    -0.07882
    -0.35556
    -0.52276
    -0.54582
    -0.55735
    -0.60348
    -0.67266
    -0.76491
    -0.71302
    -0.62077
    -0.52853
    -0.55735
    -0.63231
    -0.54582
    -0.55159
    -0.56889
    -0.33826
    -0.40169
    -0.44204
    -0.41322
    -0.31520
    -0.30367
    -0.25755
    -0.26331
    -0.26331
    -0.18836
    -0.08458
    -0.05575
    -0.06728
     0.01920
     0.09992
     0.04803
     0.36513
     0.56116
     0.44585
     0.45161
     0.54386
     0.51503
     0.73412
     0.80331
     0.69953
     0.66494
     0.68223
     0.68223
     0.59575
     0.50927
     0.42855
     0.22676
     0.19793
     0.23829
     0.05379
    -0.11917
    -0.16530
    -0.26908
    -0.39015
    -0.43051
    -0.47664
    -0.55159
    -0.54006
    -0.54006
    -0.58042
    -0.55159
    -0.58042
    -0.58618
    -0.59195
    -0.39592
    -0.41322
    -0.46511
    -0.43051
    -0.30367
    -0.26908
    -0.27484
    -0.30944
    -0.18260
    -0.17106
    -0.10188
    -0.10188
    -0.09035
    -0.08458
    -0.04422
    -0.11917
     0.03073
     0.04226
    -0.08458
    -0.07882
    -0.06152
    -0.02693
    -0.04422
    -0.10188
    -0.10188
    -0.10764
    -0.08458
    -0.10764
    -0.14800
    -0.15953
    -0.17106
    -0.30944
    -0.14224
    -0.02693
    -0.19989
    -0.28061
    -0.22872
    -0.21142
    -0.21719
    -0.26908
    -0.24025
    -0.29214
    -0.24602
    -0.26331
    -0.30367
    -0.26908
    -0.36133
    -0.39592
    -0.43628
    -0.18836
    -0.30944
    -0.42475
    -0.32097
    -0.38439
    -0.32097
    -0.29791
    -0.30944
    -0.27484
    -0.19989
    -0.21719
    -0.30944
    -0.18836
    -0.21719
    -0.21719
    -0.25178
    -0.03269
     0.01343
    -0.11917
    -0.02693
     0.00767
    -0.01540
     0.03073
    -0.06152
    -0.06152
    -0.09035
     0.03649
     0.03649
    -0.01540
     0.10568
     0.31324
     0.54963
     1.26455
     1.86993
     2.17550
     2.40612
     2.12938
     1.40292
     0.78601
     0.53809
     0.76872
     0.88403
     0.72259
     0.48044
     0.11721
     0.09992
     0.12874
     0.03649
    -0.42475
    -1.01283
    -1.87766
    -2.36196
    -2.32160
    -2.13711
    -1.88919
    -1.67587
    -1.30687
    -0.82257
    -0.33826
    -0.06728
    -0.41898
    -0.66113
    -0.58618
    -0.48240
    -0.43628
    -0.04422
     0.19216
     0.39396
     0.71683
     0.95321
     1.28185
     1.47211
     1.31644
     1.21843
     1.03393
     0.98781
     0.73412
     0.83214
     0.83214
     0.71683
     0.68800
     1.00510
     1.22996
     1.27608
     1.33374
     1.31067
     1.14347
     1.12041
     1.16654
     1.39716
     1.61048
     1.80074
     1.95065
     1.99101
     1.88723
     1.55283
     1.10312
     0.85520
     0.80331
     0.47467
     0.30747
     0.07109
    -0.07882
    -0.43628
    -0.67266
    -0.85140
    -0.94941
    -1.13391
    -1.28381
    -1.33570
    -1.32993
    -1.26651
    -1.31264
    -1.31264
    -1.04742
    -1.07625
    -0.95518
    -0.77068
    -1.16850
    -0.92058
    -0.85716
    -0.85716
    -0.77644
    -0.73032
    -0.74762
    -0.76491
    -0.70149
    -0.74762
    -0.76491
    -0.89752
    -0.61501
    -0.65537
    -0.68996
    -0.63231
    -0.70149
    -0.63807
    -0.62077
    -0.60924
    -0.66690
    -0.51700
    -0.55735
    -0.55735
    -0.52276
    -0.49970
    -0.44204
    -0.53429
    -0.43051
    -0.34403
    -0.40169
    -0.39592
    -0.31520
    -0.30367
    -0.30367
    -0.34980
    -0.27484
    -0.23449
    -0.21142
    -0.21719
    -0.24602
    -0.13647
    -0.19989
    -0.25178
    -0.21719
    -0.02116
    -0.09035
    -0.14800
    -0.03846
    -0.11341
    -0.17106
    -0.14224
    -0.07882
    -0.04999
     0.00190
    -0.06728
    -0.04999
     0.04226
     0.08838
     0.07109
     0.01920
     0.22099
     0.29018
     0.27288
     0.41702
     0.41125
     0.39972
     0.34207
     0.34783
     0.44008
     0.45738
     0.46891
     0.48621
     0.38819
     0.35360
     0.30171
     0.14027
     0.30747
     0.16334
     0.04226
     0.08838
     0.03073
    -0.00963
    -0.05575
    -0.06728
    -0.11341
    -0.06152
    -0.07305
    -0.09035
    -0.10764
    -0.08458
    -0.12494
    -0.19989
    -0.11917
    -0.03846
    -0.19413
    -0.18260
    -0.15377
    -0.14224
    -0.14800
    -0.21142
    -0.23449
    -0.21142
    -0.17683
    -0.17683
    -0.31520
    -0.26908
    -0.25178
    -0.30944
    -0.33826
    -0.24025
    -0.33826
    -0.34980
    -0.32097
    -0.39015
    -0.33826
    -0.37286
    -0.36133
    -0.34403
    -0.31520
    -0.29214
    -0.41322
    -0.38439
    -0.36709
    -0.35556
    -0.47087
    -0.22295
    -0.34403
    -0.34980
    -0.26908
    -0.22872
    -0.32097
    -0.25755
    -0.22295
    -0.13647
    -0.05575
     0.03649
    -0.00963
     0.04803
     0.22099
     0.26712
     0.23829
     0.63611
     0.67647
     0.69376
     0.79178
     0.76295
     0.48044
     0.00767
    -0.29791
     0.23829
     0.67070
     1.16654
     0.85520
     0.03649
    -0.44781
    -0.14800
     0.52080
     0.93015
     0.78601
     0.58998
     1.15501
     1.59318
     1.82381
     2.08325
     2.26775
     2.39459
     2.38306
     2.41765
     2.39459
     2.37153
     2.46954
     2.45225
     2.27352
     1.96218
     1.82957
     1.39139
     1.17807
     0.86096
     0.53809
     0.24405
     0.05956
    -0.09035
    -0.09035
    -0.12494
    -0.18836
    -0.21142
    -0.30944
    -0.28061
    -0.29214
    -0.41322
    -0.15377
    -0.09611
    -0.11341
     0.03073
     0.02496
     0.04226
    -0.04422
    -0.18260
    -0.11341
    -0.23449
    -0.23449
    -0.32097
    -0.44204
    -0.45934
    -0.58618
    -0.81680
    -0.70149
    -0.80527
    -0.93211
    -0.97824
    -0.89752
    -0.89752
    -0.83410
    -0.86293
    -0.89752
    -0.80527
    -0.74185
    -0.60924
    -0.64960
    -0.55159
    -0.51123
    -0.54006
    -0.50546
    -0.30367
    -0.44781
    -0.49970
    -0.40169
    -0.36709
    -0.27484
    -0.38439
    -0.43628
    -0.33826
    -0.23449
    -0.23449
    -0.21142
    -0.22295
    -0.17683
    -0.15953
    -0.15377
     0.01920
    -0.08458
    -0.13647
    -0.02116
     0.01920
     0.04803
     0.00190
    -0.00963
    -0.05575
     0.02496
     0.16910
     0.16334
     0.08838
     0.01920
    -0.03269
    -0.07882
     0.19793
     0.18063
     0.03649
     0.04226
     0.04226
     0.09415
     0.04226
     0.04803
    -0.00386
     0.03073
     0.08838
     0.05956
     0.02496
     0.01920
    -0.00386
    -0.11917
     0.03649
     0.16334
     0.05956
     0.04226
     0.03649
     0.08262
     0.12874
     0.17487
     0.14027
     0.19793
     0.30171
     0.35936
     0.40549
     0.37666
     0.29018
     0.19216
     0.26712
     0.39972
     0.34207
     0.19216
     0.18640
     0.22099
     0.23829
     0.05956
     0.04226
    -0.04422
    -0.05575
     0.05379
    -0.04422
    -0.05575
    -0.11917
    -0.18836
    -0.25755
    -0.04999
    -0.13647
    -0.21719
    -0.20566
    -0.15953
    -0.17106
    -0.22872
    -0.36133
    -0.36133
    -0.31520
    -0.25178
    -0.29214
    -0.26331
    -0.28061
    -0.32673
    -0.44781
    -0.25755
    -0.14800
    -0.28061
    -0.31520
    -0.27484
    -0.19413
    -0.16530
    -0.24025
    -0.24025
    -0.24025
    -0.18260
    -0.17683
    -0.21142
    -0.18260
    -0.24025
    -0.37862
    -0.32673
    -0.10764
    -0.24025
    -0.33250
    -0.28637
    -0.26331
    -0.25178
    -0.26331
    -0.23449
    -0.21142
    -0.08458
    -0.11341
    -0.17106
    -0.11341
    -0.06152
    -0.02693
     0.00767
     0.27288
     0.33630
     0.29594
     0.40549
     0.37089
     0.44008
     0.55539
     0.56692
     0.56116
     0.62458
     0.69376
     0.79178
     0.76295
     0.78601
     0.97627
     1.16077
     1.59895
     1.43175
     0.84367
     0.49197
    -0.00386
    -0.19413
    -0.34980
    -0.53429
    -0.62654
    -0.60348
    -0.22295
    -0.08458
    -0.24602
    -0.48240
    -0.68996
    -0.91482
    -0.61501
    -0.11341
     0.18063
     0.78601
     1.44905
     2.01983
     2.59639
     3.07492
     3.47274
     3.89939
     4.27415
     4.53937
     4.73539
     4.64315
     4.14155
     3.29978
     2.87890
     3.16717
     3.20177
     2.88466
     2.44648
     1.84110
     1.13194
     0.34783
    -0.24025
    -0.62654
    -1.01283
    -1.23769
    -1.47407
    -1.63551
    -1.73929
    -1.85460
    -1.90649
    -1.69893
    -1.76811
    -1.82577
    -1.77964
    -1.77388
    -1.73352
    -1.65280
    -1.64704
    -1.58362
    -1.56055
    -1.52020
    -1.54326
    -1.44524
    -1.39912
    -1.37606
    -1.41065
    -1.25498
    -1.12238
    -1.27804
    -1.19156
    -1.26075
    -1.24345
    -1.17426
    -1.18003
    -1.16850
    -1.08202
    -1.05319
    -1.03013
    -1.04742
    -0.98400
    -1.00706
    -1.06472
    -0.98977
    -0.77644
    -0.83986
    -0.90905
    -0.76491
    -0.79374
    -0.71879
    -0.70726
    -0.68996
    -0.62077
    -0.57465
    -0.55159
    -0.55159
    -0.47664
    -0.46511
    -0.50546
    -0.51123
    -0.29214
    -0.36133
    -0.36709
    -0.34980
    -0.31520
    -0.26331
    -0.27484
    -0.30367
    -0.19989
    -0.22295
    -0.13647
    -0.11341
    -0.09035
    -0.09035
    -0.00963
    -0.17106
     0.08262
     0.15180
     0.09415
     0.07109
     0.16334
     0.14027
     0.17487
     0.13451
     0.20946
     0.17487
     0.20946
     0.21523
     0.15180
     0.22676
     0.14604
     0.07109
     0.17487
     0.26712
     0.17487
     0.17487
     0.15180
     0.14604
     0.07109
     0.09415
     0.15757
     0.16334
     0.20946
     0.15757
     0.13451
     0.20369
     0.10568
     0.07109
     0.09992
     0.24405
     0.23252
     0.17487
     0.18640
     0.23829
     0.23252
     0.27865
     0.30171
     0.41702
     0.43432
     0.50927
     0.32477
     0.37666
     0.37666
     0.40549
     0.30747
     0.53809
     0.46314
     0.37666
     0.42855
     0.33054
     0.22676
     0.22676
     0.16334
     0.20369
     0.23829
     0.23252
     0.17487
     0.17487
     0.15757
     0.10568
    -0.00963
     0.14027
     0.18640
     0.04226
     0.12298
     0.07109
     0.05379
     0.00190
    -0.00386
    -0.05575
     0.07109
     0.03649
     0.00190
    -0.05575
    -0.05575
    -0.06152
    -0.17106
    -0.04422
     0.07109
     0.00767
     0.08838
     0.23252
     0.10568
     0.13451
     0.00767
    -0.06728
    -0.00963
     0.00190
    -0.12494
    -0.21142
    -0.34980
    -0.48817
    -0.60348
    -0.64384
    -0.44204
    -0.48817
    -0.59771
    -0.41322
    -0.39015
     0.03073
     0.39972
     0.37089
     0.73989
     1.28185
     1.63354
     1.63931
     1.02816
     0.56116
    -0.08458
    -0.59195
    -0.08458
     0.33054
     1.00510
     1.38563
     1.07429
     0.45738
    -0.07305
    -0.40169
    -0.33250
     0.04226
     0.59575
     0.95321
     1.36256
     2.04290
     2.47531
     2.71170
     3.13834
     3.47274
     3.63994
     3.92822
     4.29145
     4.41829
     4.48171
     4.02623
     3.53617
     3.04610
     2.28505
     2.26199
     2.68287
     2.40612
     1.89299
     1.20113
     0.56692
     0.02496
    -0.56312
    -0.97824
    -1.20309
    -1.46831
    -1.61821
    -1.76811
    -1.83153
    -1.72775
    -1.63551
    -1.59515
    -1.57785
    -1.43948
    -1.40489
    -1.44524
    -1.34723
    -1.09931
    -1.12814
    -1.16273
    -1.04742
    -0.98400
    -0.96671
    -0.98400
    -0.94941
    -0.85140
    -0.77644
    -0.75338
    -0.81680
    -0.79951
    -0.74185
    -0.61501
    -0.77644
    -0.53429
    -0.48817
    -0.59195
    -0.53429
    -0.47087
    -0.45934
    -0.49393
    -0.54582
    -0.48240
    -0.40745
    -0.37286
    -0.39592
    -0.42475
    -0.41322
    -0.34980
    -0.45357
    -0.32673
    -0.26908
    -0.36133
    -0.33826
    -0.19989
    -0.20566
    -0.18260
    -0.26331
    -0.21719
    -0.17683
    -0.14224
    -0.17106
    -0.21142
    -0.14224
    -0.11341
    -0.17106
    -0.16530
    -0.03846
    -0.10188
    -0.22295
    -0.09611
    -0.16530
    -0.14224
    -0.15953
    -0.20566
    -0.17683
    -0.10188
    -0.03269
    -0.18260
    -0.18836
    -0.17683
    -0.14800
    -0.28637
    -0.04422
    -0.17106
    -0.23449
    -0.18836
    -0.15377
    -0.20566
    -0.21719
    -0.26908
    -0.28061
    -0.15377
    -0.13071
    -0.24025
    -0.28061
    -0.24602
    -0.26908
    -0.40745
    -0.14224
    -0.20566
    -0.30944
    -0.33826
    -0.22295
    -0.25178
    -0.22295
    -0.28637
    -0.27484
    -0.21142
    -0.18260
    -0.18260
    -0.11341
    -0.08458
    -0.09611
    -0.15953
    -0.10188
     0.04226
    -0.11917
    -0.09035
    -0.03269
    -0.08458
    -0.02693
    -0.15377
    -0.07882
    -0.11917
    -0.09035
    -0.07305
    -0.21142
    -0.19413
    -0.24025
    -0.29214
    -0.30367
    -0.09611
    -0.15953
    -0.28637
    -0.21142
    -0.15953
    -0.19413
    -0.24025
    -0.30944
    -0.22295
    -0.15377
    -0.12494
    -0.18836
    -0.16530
    -0.17106
    -0.27484
    -0.37862
    -0.09035
    -0.01540
    -0.03846
    -0.03846
    -0.24025
    -0.35556
    -0.39015
    -0.37862
    -0.26908
    -0.26331
    -0.40169
    -0.44204
    -0.49970
    -0.67266
    -0.75915
    -0.74762
    -0.46511
    -0.37862
    -0.62654
    -0.63807
    -0.49970
    -0.47664
    -0.36133
    -0.45357
    -0.36709
    -0.25755
    -0.05575
     0.07685
     0.03649
     0.09415
     0.09415
     0.12298
     0.31900
     0.46891
     0.40549
     0.39972
     0.54386
     0.61881
     0.74565
     0.79754
     0.79178
     0.86673
     1.15501
     1.31067
     1.39716
     1.48941
     1.55283
     1.52400
     1.29338
     1.27032
     0.87826
    -0.03846
    -1.38182
    -2.73672
    -3.05382
    -2.56376
    -1.31264
    -0.22872
     1.02240
     2.02560
     1.11465
    -0.05575
     0.52080
     1.46058
     1.63354
     2.49261
     3.03456
     3.85903
     4.61432
     4.79305
     4.79881
     4.63738
     4.25109
     3.68607
     2.85007
     2.39459
     2.07749
     1.75462
     1.70273
     1.35103
     0.60728
     0.38243
     0.41702
     0.33630
     0.26135
     0.29018
     0.12298
     0.04226
    -0.26331
    -0.70149
    -1.08778
    -1.40489
    -1.73929
    -2.09675
    -2.26971
    -2.15440
    -2.22936
    -2.34467
    -2.15440
    -2.20629
    -2.26971
    -2.14864
    -2.03909
    -1.96991
    -1.76235
    -1.66433
    -1.58938
    -1.49137
    -1.30687
    -1.31264
    -1.19733
    -1.13967
    -1.12238
    -1.18580
    -0.88599
    -0.85716
    -0.89175
    -0.78797
    -0.79374
    -0.67843
    -0.66690
    -0.64384
    -0.58042
    -0.51123
    -0.47664
    -0.45934
    -0.39015
    -0.36133
    -0.32097
    -0.49393
    -0.25178
    -0.19413
    -0.24025
    -0.23449
    -0.26908
    -0.24025
    -0.15953
    -0.19413
    -0.18836
    -0.16530
    -0.13071
    -0.11917
    -0.14800
    -0.12494
    -0.17683
    -0.19989
    -0.17106
     0.03073
    -0.10764
    -0.17106
    -0.10188
    -0.10764
    -0.09035
    -0.11341
    -0.11917
    -0.10764
    -0.07882
    -0.03269
    -0.13647
    -0.05575
    -0.10764
    -0.16530
    -0.17683
     0.00190
    -0.06152
    -0.14800
    -0.11341
    -0.17106
    -0.14224
    -0.17683
    -0.14800
    -0.12494
    -0.17106
    -0.10764
    -0.18260
    -0.15377
    -0.15953
    -0.15953
    -0.31520
    -0.15377
    -0.03846
    -0.15953
    -0.16530
    -0.17683
    -0.14800
    -0.10188
    -0.15377
    -0.15953
    -0.12494
    -0.09611
    -0.14800
    -0.11917
    -0.10764
    -0.14800
    -0.26908
    -0.13647
    -0.05575
    -0.14224
    -0.23449
    -0.17683
    -0.22295
    -0.21142
    -0.25178
    -0.33250
    -0.29791
    -0.37286
    -0.35556
    -0.31520
    -0.37286
    -0.45934
    -0.56312
    -0.55159
    -0.26331
    -0.33250
    -0.35556
    -0.28061
    -0.36133
    -0.41898
    -0.39015
    -0.42475
    -0.30944
    -0.19989
    -0.18836
    -0.30367
    -0.32673
    -0.34403
    -0.44204
    -0.58042
    -0.43051
    -0.41898
    -0.48240
    -0.35556
    -0.40169
    -0.49393
    -0.47664
    -0.41322
    -0.38439
    -0.28637
    -0.19989
    -0.14224
    -0.07305
    -0.02116
     0.04226
    -0.04422
     0.10568
     0.23252
     0.18640
     0.15757
     0.20369
     0.18063
     0.16334
     0.18640
     0.13451
     0.17487
     0.19793
     0.19216
     0.16910
     0.20369
     0.24405
     0.18063
     0.27288
     0.37089
     0.31900
     0.35360
     0.42855
     0.39396
     0.48044
     0.51503
     0.57269
     0.68800
     0.82637
     0.97051
     1.00510
     1.20113
     1.25302
     1.35680
     1.34527
     1.59318
     1.44328
     1.12618
     0.92438
     0.37089
     0.01920
     0.14604
     0.24405
     0.16910
     0.23252
     0.34207
     0.12298
    -0.13647
    -0.01540
     0.12874
     0.13451
     0.43432
     0.53233
     0.76872
     1.13771
     1.51823
     1.74885
     1.89299
     1.95641
     2.10632
     2.16397
     2.14091
     2.06596
     1.91605
     1.82957
     1.67967
     1.47211
     1.40869
     1.39139
     1.25302
     1.24149
     1.18383
     1.08582
     0.95321
     0.83790
     0.78025
     0.70529
     0.64187
     0.42855
     0.19793
     0.12874
     0.08838
    -0.00386
    -0.03269
    -0.00386
    -0.21142
    -0.37286
    -0.37862
    -0.49393
    -0.54582
    -0.58618
    -0.58618
    -0.39015
    -0.29791
    -0.28061
    -0.39015
    -0.30367
    -0.33826
    -0.32097
    -0.32673
    -0.06728
    -0.06728
    -0.11917
    -0.02116
    -0.04999
    -0.10764
    -0.15953
    -0.21719
    -0.15377
    -0.03269
     0.00767
    -0.03269
    -0.06728
    -0.02693
    -0.13071
    -0.14224
     0.00190
     0.00767
    -0.03846
    -0.07305
    -0.03846
    -0.06152
    -0.09611
    -0.16530
    -0.21719
    -0.17106
    -0.16530
    -0.10764
    -0.30367
    -0.23449
    -0.26908
    -0.33826
    -0.22872
    -0.12494
    -0.25755
    -0.25755
    -0.20566
    -0.25178
    -0.17683
    -0.23449
    -0.21719
    -0.13071
    -0.11341
    -0.07305
    -0.18836
    -0.12494
    -0.15377
    -0.14800
    -0.14800
     0.02496
    -0.08458
    -0.13071
    -0.04999
    -0.03269
    -0.06728
    -0.07882
    -0.16530
    -0.07305
    -0.06152
    -0.05575
    -0.09035
    -0.10188
    -0.14224
    -0.07305
    -0.23449
    -0.02693
    -0.07882
    -0.22872
    -0.14224
    -0.17106
    -0.05575
    -0.19989
    -0.22295
    -0.18836
    -0.09611
    -0.11341
    -0.13647
    -0.11341
    -0.12494
    -0.13647
    -0.17106
     0.03073
     0.07685
    -0.05575
    -0.00386
     0.12298
     0.11145
     0.06532
     0.08262
     0.16334
     0.19216
     0.22676
     0.30747
     0.26135
     0.24982
     0.20946
     0.27288
     0.27865
     0.49774
     0.32477
     0.34207
     0.40549
     0.35936
     0.38819
     0.26135
     0.26135
     0.29594
     0.30747
     0.27288
     0.18640
     0.16334
     0.15180
     0.05379
    -0.04422
     0.07685
    -0.06728
    -0.28061
    -0.15953
    -0.16530
    -0.24602
    -0.34403
    -0.39592
    -0.40169
    -0.39592
    -0.38439
    -0.41322
    -0.49970
    -0.53429
    -0.52853
    -0.60924
    -0.39592
    -0.45357
    -0.56889
    -0.45357
    -0.45357
    -0.45357
    -0.47664
    -0.51123
    -0.49970
    -0.44781
    -0.33826
    -0.39015
    -0.33250
    -0.31520
    -0.24025
    -0.09611
     0.37089
     0.80907
     1.00510
     1.24149
     1.14347
     0.29594
    -0.31520
    -0.26331
     0.26135
     0.67647
     0.94745
     0.76872
     0.49774
     0.46891
     0.46314
     0.58422
     0.80331
     1.03393
     1.13194
     1.49517
     1.81227
     2.31964
     2.19856
     2.25622
     2.48684
     2.59639
     2.53873
     2.55026
     2.37153
     2.09479
     1.59895
     1.16077
     0.72259
     0.76872
    -0.09035
    -0.57465
    -0.40745
    -0.32673
    -0.48817
    -0.70149
    -1.51443
    -1.66433
    -0.92635
    -0.90905
    -0.90905
    -0.92058
    -0.92635
    -0.94364
    -1.07049
    -0.88599
    -0.82257
    -0.98400
    -0.97247
    -0.92058
    -0.96094
    -0.98400
    -1.05319
    -1.11084
    -1.09355
    -1.02436
    -1.07049
    -1.08778
    -1.03589
    -1.03589
    -1.03589
    -1.02436
    -0.79374
    -0.88599
    -0.86293
    -0.86869
    -0.83986
    -0.75915
    -0.71879
    -0.63807
    -0.62077
    -0.52276
    -0.36133
    -0.39015
    -0.30944
    -0.25178
    -0.29791
    -0.18260
     0.04803
     0.11145
    -0.00386
     0.05956
     0.07109
     0.08838
     0.10568
     0.00767
     0.04226
     0.04803
     0.09415
    -0.01540
    -0.00963
    -0.11341
    -0.17106
    -0.33826
    -0.10188
    -0.13647
    -0.24602
    -0.26331
    -0.28637
    -0.33250
    -0.24025
    -0.26908
    -0.28061
    -0.27484
    -0.19413
    -0.16530
    -0.19989
    -0.15953
    -0.13647
    -0.27484
    -0.17683
    -0.06728
    -0.14224
    -0.22295
    -0.22295
    -0.22872
    -0.15377
    -0.24025
    -0.28637
    -0.28637
    -0.22872
    -0.28637
    -0.33826
    -0.32673
    -0.36133
    -0.39592
