# Supplementary material for: Software algorithm and hardware design for real-time implementation of new spectral estimator
Source: Biomed Eng Online. 2014 May 9;13:61. doi: 10.1186/1475-925X-13-61 (PMC4057578; doi:10.1186/1475-925X-13-61)
Supplement: Additional file 2 — txtfiles.zip. [file 1475-925X-13-61-S2.zip › FILE187.TXT]

    -0.01923
    -0.06286
    -0.04416
    -0.06286
    -0.15635
    -0.00677
    -0.14388
    -0.06909
    -0.08156
    -0.11895
    -0.04416
     0.04309
     0.04933
     0.20514
     0.15528
     0.06802
     0.15528
     0.30486
     0.18644
     0.13035
     0.20514
     0.24877
     0.30486
     0.13658
     0.14905
     0.19267
     0.08672
     0.16151
     0.15528
     0.03686
    -0.00677
     0.04933
    -0.05663
     0.08049
     0.07426
    -0.09402
    -0.00053
     0.01816
     0.03686
    -0.10649
    -0.25607
    -0.20621
    -0.08156
    -0.06909
    -0.16881
    -0.10649
    -0.15011
    -0.18128
    -0.23737
    -0.24983
    -0.13142
    -0.24983
    -0.26230
    -0.22490
    -0.23737
    -0.33709
    -0.35579
    -0.30593
     0.07426
     0.18644
     0.16151
     0.34849
     0.10542
    -0.34332
    -1.22211
    -0.96034
    -0.58639
    -0.44927
    -0.40565
    -0.67365
    -0.86062
    -1.45271
    -1.65215
    -1.46517
    -1.35922
    -1.39662
    -1.60229
    -1.58359
    -1.67085
    -1.61475
    -1.38415
    -1.08499
    -0.60509
    -0.70481
    -0.95411
    -0.81076
    -0.97281
    -1.07253
    -0.87932
    -0.42434
    -0.16258
    -0.19997
    -0.24983
    -0.41811
    -0.55523
    -0.62378
    -0.56146
    -0.53030
    -0.35579
    -0.40565
    -0.39941
    -0.11895
    -0.09402
    -0.00053
    -0.02546
     0.01193
     0.16774
     0.24877
     0.38588
     0.36718
     0.47314
     0.62272
     0.65388
     0.61648
     0.79723
     0.85955
     0.84709
     0.86578
     0.78476
     0.80346
     0.85955
     0.78476
     0.75983
     0.76606
     0.78476
     0.70997
     0.66011
     0.58532
     0.79723
     0.41704
     0.60402
     0.62895
     0.64765
     0.47937
     0.51676
     0.54793
     0.43574
     0.39835
     0.29239
     0.36095
     0.37342
     0.39835
     0.46690
     0.26123
     0.21760
     0.11788
     0.13658
     0.26123
     0.39211
     0.06179
     0.08049
     0.33602
     0.21760
     0.17398
     0.21137
     0.21760
     0.10542
     0.21760
     0.13035
     0.21137
     0.28616
     0.15528
     0.08049
     0.38588
     0.31109
     0.23007
     0.14281
     0.15528
     0.24877
     0.19267
     0.13035
     0.02440
     0.12412
     0.15528
     0.15528
     0.16151
     0.39835
     0.20514
    -0.04416
     0.23007
     0.15528
     0.16151
     0.18021
     0.23630
     0.29239
     0.35472
     0.32356
     0.24877
     0.39835
     0.31732
     0.37342
     0.36095
     0.45444
     0.60402
     0.31109
     0.20514
     0.39835
     0.41081
     0.34225
     0.37342
     0.39835
     0.36095
     0.28616
     0.34225
     0.10542
     0.14281
     0.18021
     0.20514
    -0.00053
     0.12412
     0.01193
    -0.02546
     0.07426
    -0.03170
    -0.17504
    -0.18751
    -0.14388
    -0.09402
    -0.16258
    -0.18128
    -0.16258
    -0.15011
    -0.10649
    -0.26853
    -0.18751
    -0.18128
    -0.28100
    -0.30593
    -0.23114
    -0.00053
    -0.19997
    -0.20621
    -0.10025
    -0.19374
    -0.10025
    -0.03793
    -0.10649
    -0.11895
    -0.01300
     0.09295
     0.14281
     0.25500
     0.26746
     0.23630
     0.35472
     0.63518
     0.71620
     0.56662
     0.16774
     0.11165
    -0.41811
    -0.98527
    -1.18471
    -1.33429
    -1.15978
    -1.58359
    -1.02890
    -1.04136
    -1.73940
    -2.49977
    -3.47204
    -4.15762
    -4.64375
    -4.51287
    -3.32246
    -2.04480
    -1.78303
    -1.85782
    -1.60229
    -1.05383
    -0.94164
    -1.01643
    -0.34955
     0.37965
     0.72244
     1.14002
     1.61369
     2.06866
     2.44884
     2.48000
     2.31173
     2.16215
     1.87545
     1.53266
     1.40801
     1.07146
     0.83462
     0.70374
     0.36718
     0.32356
     0.20514
     0.02440
    -0.08779
     0.03063
     0.04309
     0.03686
    -0.11272
    -0.05039
     0.10542
     0.09919
     0.18644
     0.16151
     0.23630
     0.34849
     0.44197
     0.44197
     0.46067
     0.54169
     0.38588
     0.36718
     0.59155
     0.47937
     0.52300
     0.62895
     0.51053
     0.65388
     0.46067
     0.52923
     0.38588
     0.46067
     0.46067
     0.47314
     0.51053
     0.47314
     0.34849
     0.26123
     0.47937
     0.54169
     0.47314
     0.29863
     0.34849
     0.27370
     0.34849
     0.27370
     0.42328
     0.34849
     0.24877
     0.26746
     0.38588
     0.35472
     0.19267
     0.23007
     0.26123
     0.40458
     0.19267
     0.23630
     0.24253
     0.20514
     0.13658
     0.21760
     0.24253
     0.11165
     0.20514
     0.20514
     0.20514
     0.15528
     0.32979
     0.19891
     0.19267
     0.21760
     0.37965
     0.42951
     0.54793
     0.51053
     0.48560
     0.54793
     0.54793
     0.55416
     0.66011
     0.57909
     0.52300
     0.51053
     0.53546
     0.43574
     0.41081
     0.42951
     0.37965
     0.19891
     0.25500
     0.01193
     0.07426
     0.08672
     0.10542
     0.03686
     0.02440
     0.01816
     0.00570
     0.03063
    -0.05039
    -0.04416
    -0.28723
    -0.07532
     0.02440
    -0.04416
    -0.10649
    -0.15635
    -0.19374
    -0.33709
    -0.26853
    -0.19997
    -0.17504
    -0.27476
    -0.29346
    -0.36202
    -0.22490
    -0.25607
    -0.36825
    -0.28100
    -0.13765
    -0.18128
    -0.16258
    -0.05039
    -0.05663
    -0.10649
    -0.08779
    -0.04416
     0.09919
     0.11788
     0.18644
     0.01816
     0.15528
     0.21137
     0.13035
     0.11788
     0.27370
     0.16774
     0.14905
     0.14281
     0.23007
     0.23630
     0.24253
     0.13658
     0.19267
     0.31109
     0.30486
     0.08049
     0.12412
     0.20514
     0.26123
     0.17398
     0.26123
     0.26746
     0.13035
     0.26746
     0.23630
     0.27370
     0.13658
     0.19267
     0.18644
     0.22384
     0.27370
     0.18021
     0.15528
     0.22384
     0.25500
     0.06802
     0.18021
     0.25500
     0.10542
     0.06802
     0.09919
     0.23630
     0.16151
     0.01193
     0.10542
     0.16774
     0.11788
     0.08672
     0.17398
     0.06179
     0.21137
     0.07426
    -0.05039
     0.14281
     0.12412
     0.07426
     0.08049
     0.09919
     0.07426
     0.04309
     0.08049
     0.08672
     0.01193
     0.07426
    -0.00053
    -0.01300
     0.07426
     0.02440
     0.03063
     0.07426
     0.06179
     0.03686
    -0.05663
    -0.06909
     0.02440
    -0.01923
    -0.01923
    -0.05039
    -0.03170
    -0.10649
     0.04309
    -0.10649
    -0.06286
    -0.08156
    -0.03793
     0.12412
     0.37965
     0.51053
     0.74737
     0.95304
     0.72244
     1.45787
     0.53546
    -2.07596
    -3.11056
    -1.98247
    -1.54620
    -2.66805
    -3.97064
    -2.75530
    -2.27540
    -2.38135
    -3.59669
    -4.55027
    -3.98311
    -4.20124
    -4.16385
    -3.50320
    -2.48107
    -2.04480
    -1.58359
    -0.91671
    -0.36202
     0.03063
     0.18644
     0.22384
     0.41081
     0.70997
     0.62895
     0.61648
     0.61648
     0.78476
     1.00290
     0.95927
     0.90941
     0.99667
     1.05899
     1.10885
     1.02783
     1.07146
     0.99043
     1.02160
     0.95927
     0.99667
     0.90318
     0.97797
     0.94681
     0.85332
     0.87825
     0.89695
     0.87202
     0.66011
     0.65388
     0.77230
     0.54793
     0.51053
     0.39211
     0.33602
     0.34849
     0.21760
     0.38588
     0.28616
     0.17398
     0.02440
     0.11788
     0.06802
     0.04309
     0.11165
     0.01816
     0.13658
     0.16774
     0.30486
     0.18644
     0.32979
     0.22384
     0.32356
     0.34849
     0.47314
     0.46690
     0.34849
     0.42328
     0.53546
     0.44197
     0.44821
     0.49807
     0.44197
     0.55416
     0.54793
     0.37965
     0.41704
     0.47314
     0.39211
     0.39835
     0.47314
     0.58532
     0.29239
     0.43574
     0.50430
     0.42951
     0.45444
     0.34849
     0.34225
     0.46067
     0.45444
     0.53546
     0.36095
     0.42328
     0.49183
     0.37342
     0.54169
     0.43574
     0.39211
     0.44821
     0.41704
     0.41704
     0.42951
     0.39835
     0.38588
     0.31109
     0.41704
     0.44821
     0.42328
     0.26746
     0.41704
     0.21137
     0.36095
     0.38588
     0.19267
     0.32356
     0.22384
     0.29239
     0.36718
     0.23630
     0.16774
     0.11165
     0.04933
     0.21137
     0.10542
     0.00570
    -0.11272
    -0.19997
    -0.07532
    -0.02546
    -0.25607
    -0.26853
    -0.42434
    -0.31216
    -0.39318
    -0.37448
    -0.34955
    -0.47420
    -0.45551
    -0.30593
    -0.43058
    -0.30593
    -0.24983
    -0.38695
    -0.45551
    -0.27476
    -0.04416
    -0.32462
    -0.17504
    -0.11895
    -0.05663
    -0.06909
    -0.10025
    -0.06909
    -0.10649
     0.03063
     0.11788
     0.14281
     0.11788
     0.08049
     0.01816
     0.21137
     0.37965
     0.22384
     0.24253
     0.19891
     0.29239
     0.20514
     0.24877
     0.18644
     0.18021
     0.32356
     0.19891
     0.15528
     0.13035
    -0.00677
     0.00570
    -0.00053
    -0.02546
    -0.15011
    -0.14388
    -0.31839
    -0.20621
    -0.27476
    -0.24360
    -0.41811
    -0.38695
    -0.40565
    -0.39318
    -0.33709
    -0.40565
    -0.41188
    -0.52406
    -0.55523
    -0.34955
    -0.40565
    -0.46174
    -0.50537
    -0.41188
    -0.51783
    -0.47420
    -0.49290
    -0.44304
    -0.58016
    -0.43058
    -0.46797
    -0.51160
    -0.59262
    -0.58639
    -0.63625
    -0.36202
    -0.39941
    -0.61132
    -0.44304
    -0.41811
    -0.41188
    -0.39941
    -0.48667
    -0.46174
    -0.39941
    -0.38695
    -0.34332
    -0.41811
    -0.53030
    -0.45551
    -0.64248
    -0.54276
    -0.36202
    -0.46797
    -0.58639
    -0.63002
    -1.02267
    -1.31559
    -2.06973
    -2.84879
    -2.55586
    -2.56833
    -2.51223
    -3.87715
    -4.05166
    -4.02673
    -3.84599
    -3.83976
    -2.76777
    -1.57113
    -1.12239
    -1.96377
    -2.79270
    -3.68395
    -3.18535
    -1.45271
    -0.13765
     1.13378
     0.91564
     0.95927
     0.66634
     0.57286
     0.29239
     0.41704
     0.80346
     0.58532
     0.75983
     0.72867
     0.92811
     1.09639
     1.11508
     1.10262
     1.18988
     1.10262
     1.29583
     1.20857
     1.30206
     1.21481
     1.17118
     1.01536
     1.12132
     1.19611
     1.11508
     1.12755
     1.12132
     0.97797
     0.94057
     0.99043
     1.02160
     0.91564
     0.79723
     0.90318
     0.82216
     0.77230
     0.84709
     0.58532
     0.69751
     0.74113
     0.75360
     0.59779
     0.62895
     0.59155
     0.51676
     0.51053
     0.44197
     0.61025
     0.44821
     0.51676
     0.47314
     0.49807
     0.42328
     0.33602
     0.27370
     0.41081
     0.42328
     0.39835
     0.34225
     0.35472
     0.38588
     0.27993
     0.28616
     0.14281
     0.34225
     0.36718
     0.29239
     0.24253
     0.31109
     0.15528
     0.21760
     0.39835
     0.37965
     0.32979
     0.41081
     0.45444
     0.36718
     0.39835
     0.46690
     0.50430
     0.44197
     0.52300
     0.41081
     0.42328
     0.55416
     0.48560
     0.27370
     0.41704
     0.36718
     0.21137
     0.19267
     0.18021
     0.11788
     0.04933
    -0.05039
    -0.01300
    -0.00053
    -0.18128
    -0.06286
    -0.08779
    -0.14388
    -0.14388
    -0.23737
    -0.14388
    -0.07532
    -0.15635
    -0.08156
    -0.08779
    -0.08156
    -0.26853
    -0.16881
    -0.19997
    -0.11272
    -0.18128
    -0.29346
    -0.27476
    -0.33086
    -0.12518
    -0.31216
    -0.36202
    -0.23737
    -0.28723
    -0.25607
    -0.21867
    -0.24983
    -0.31839
    -0.34955
    -0.31216
    -0.25607
    -0.26230
    -0.17504
    -0.22490
    -0.24983
    -0.19374
    -0.33709
    -0.41811
    -0.26853
    -0.23737
    -0.37448
    -0.32462
    -0.21244
    -0.34332
    -0.28723
    -0.33086
    -0.24360
    -0.23114
    -0.30593
    -0.26230
    -0.32462
    -0.24983
    -0.23737
    -0.32462
    -0.24983
    -0.03793
    -0.19374
    -0.15011
    -0.22490
    -0.16881
    -0.14388
    -0.19997
    -0.14388
    -0.23737
    -0.09402
    -0.15635
    -0.10649
    -0.13765
    -0.11895
    -0.28100
    -0.41188
    -0.15011
    -0.23737
    -0.20621
    -0.26230
    -0.23737
    -0.29969
    -0.24983
    -0.21244
    -0.19997
    -0.15011
    -0.20621
    -0.13765
    -0.18128
    -0.06909
    -0.15635
    -0.27476
    -0.11272
    -0.07532
    -0.08156
    -0.16881
     0.27370
     0.65388
     0.56039
     0.13658
     0.18021
    -1.43401
    -2.46237
    -1.63968
    -1.14108
    -1.37792
    -1.76433
    -2.56833
    -3.24767
    -2.98591
    -3.29753
    -2.92981
    -2.63065
    -3.02953
    -2.73661
    -2.42498
    -2.15698
    -1.45894
    -1.27820
    -0.77337
    -0.34955
    -0.01923
     0.54169
     0.66011
     0.97174
     1.18988
     1.26467
     1.23974
     1.23974
     1.32699
     1.33322
     1.17741
     1.26467
     1.16495
     1.19611
     1.13378
     0.99667
     1.05276
     1.07769
     1.07769
     0.95304
     1.09015
     1.03406
     0.84085
     0.91564
     0.92188
     0.74737
     0.69751
     0.65388
     0.62895
     0.64765
     0.65388
     0.69127
     0.39211
     0.57286
     0.41081
     0.39835
     0.46690
     0.55416
     0.38588
     0.42328
     0.44821
     0.54169
     0.42328
     0.52923
     0.42328
     0.52923
     0.55416
     0.57286
     0.50430
     0.46690
     0.51676
     0.46690
     0.49807
     0.56662
     0.51053
     0.47937
     0.40458
     0.37965
     0.38588
     0.26746
     0.23007
     0.23630
     0.41081
     0.14905
     0.03686
     0.14281
     0.15528
     0.11788
     0.06179
     0.26746
     0.03063
     0.10542
    -0.00053
     0.14905
     0.07426
    -0.03170
    -0.03793
     0.14905
     0.10542
     0.10542
    -0.01300
     0.13035
     0.03686
    -0.03793
    -0.03170
     0.04309
     0.09295
    -0.09402
    -0.05663
     0.02440
    -0.07532
     0.03063
    -0.18128
    -0.16258
    -0.10649
    -0.02546
    -0.06909
    -0.15635
    -0.31216
    -0.11272
    -0.30593
    -0.06909
     0.00570
    -0.18128
    -0.13765
    -0.19997
    -0.06286
    -0.05663
    -0.18128
    -0.05039
    -0.01300
    -0.01300
    -0.00677
    -0.00053
     0.01816
     0.11165
    -0.02546
     0.07426
     0.17398
    -0.00677
    -0.03170
    -0.02546
     0.12412
     0.01816
    -0.02546
    -0.00053
     0.04309
    -0.00053
     0.19267
    -0.00677
     0.04309
     0.04933
    -0.02546
    -0.06286
     0.11788
     0.10542
    -0.11272
     0.03686
     0.15528
     0.01193
    -0.05663
     0.02440
    -0.07532
     0.00570
     0.15528
     0.00570
    -0.12518
     0.06802
    -0.06909
    -0.03793
     0.18644
     0.04309
    -0.04416
    -0.08156
    -0.04416
     0.13035
    -0.09402
    -0.15011
    -0.08156
    -0.12518
     0.01193
     0.02440
    -0.06909
     0.02440
    -0.11272
    -0.25607
    -0.08156
     0.02440
    -0.15635
    -0.24983
    -0.14388
    -0.15635
    -0.05663
    -0.10025
    -0.26230
    -0.21867
    -0.27476
    -0.05039
    -0.17504
    -0.23114
    -0.21244
    -0.23737
    -0.04416
     0.19267
     0.34849
     0.07426
    -0.33709
    -0.74844
    -0.69858
    -1.29690
    -1.28443
    -1.64592
    -2.10712
    -1.07876
    -0.36202
    -0.03793
    -0.66118
    -1.78926
    -3.23521
    -3.78990
    -3.50944
    -2.49977
    -2.01987
    -0.97281
    -0.41811
    -0.13765
    -0.38695
    -1.37792
    -1.12862
    -0.87309
    -0.43681
     0.10542
     0.52923
     0.87202
     0.92188
     1.28960
     1.25843
     1.35815
     1.48904
     1.39555
     1.44541
     1.32699
     1.26467
     1.23974
     1.33946
     1.23974
     1.18988
     1.35192
     1.40178
     1.36439
     1.20857
     1.31453
     1.57629
     1.47657
     1.35192
     1.35192
     1.35192
     1.21481
     1.33946
     1.02160
     0.99043
     0.92811
     0.89071
     0.82839
     0.84085
     0.54793
     0.43574
     0.33602
     0.26746
     0.22384
     0.19267
     0.09295
     0.19267
     0.09295
     0.09295
     0.02440
     0.11165
     0.06179
     0.16774
     0.09919
     0.13658
     0.12412
     0.13658
     0.11165
     0.22384
     0.21760
     0.09295
     0.06179
     0.14281
     0.24877
     0.01816
     0.19267
     0.08049
     0.01816
     0.05556
    -0.00053
     0.08672
     0.03686
     0.02440
    -0.16258
     0.08049
     0.09919
    -0.06909
     0.04309
     0.02440
    -0.10649
    -0.00677
     0.08049
     0.04933
     0.02440
     0.00570
     0.02440
     0.08049
     0.09295
     0.07426
    -0.00053
     0.06802
     0.15528
     0.13658
     0.08672
     0.03686
     0.01193
     0.18021
     0.18021
     0.09295
     0.03063
     0.21137
     0.18644
     0.09919
     0.09919
     0.08049
     0.09295
    -0.00677
     0.26123
     0.14281
    -0.00053
     0.03063
     0.09295
     0.01816
    -0.01300
     0.01193
     0.06179
    -0.05663
     0.02440
    -0.00053
    -0.01300
    -0.08156
    -0.06909
    -0.33709
    -0.10649
    -0.08779
    -0.16881
    -0.15635
    -0.18751
    -0.26853
    -0.21244
    -0.19374
    -0.09402
    -0.26853
    -0.15011
    -0.18751
    -0.16881
    -0.10649
    -0.13142
    -0.23114
    -0.15635
    -0.11272
    -0.06286
    -0.08156
    -0.14388
    -0.13765
    -0.16881
    -0.11895
    -0.08156
    -0.14388
    -0.09402
    -0.15635
    -0.18751
    -0.24360
    -0.08779
    -0.24983
    -0.23114
     0.00570
    -0.15635
    -0.19997
    -0.11895
    -0.15011
    -0.15635
    -0.13142
    -0.15635
    -0.19997
    -0.11272
    -0.11272
    -0.08779
    -0.09402
    -0.05663
    -0.10649
    -0.29346
    -0.07532
    -0.05039
    -0.12518
    -0.10025
     0.01193
    -0.07532
    -0.11895
    -0.03793
    -0.04416
    -0.05663
    -0.00053
     0.00570
     0.05556
     0.01816
     0.09295
    -0.05663
    -0.00677
     0.11788
     0.04933
     0.03686
     0.01816
     0.01193
    -0.10025
    -0.10025
     0.08049
     0.21137
     0.35472
     0.14905
    -0.21867
    -0.49290
    -1.25327
    -1.77057
    -2.17568
    -1.97624
    -1.79550
    -2.49354
    -3.59046
    -4.21371
    -4.21994
    -3.87715
    -3.74004
    -3.60292
    -3.40348
    -2.79270
    -2.71168
    -2.23800
    -1.83289
    -1.83289
    -1.10992
    -0.16881
     0.37965
     0.94681
     1.30206
     1.69471
     1.88168
     1.80066
     1.55759
     1.49527
     1.40178
     1.30206
     1.14625
     1.02783
     0.90941
     0.76606
     0.71620
     0.70374
     0.73490
     0.55416
     0.56039
     0.65388
     0.64141
     0.62895
     0.72867
     0.69127
     0.83462
     0.88448
     0.82839
     0.71620
     0.71620
     0.81592
     0.70374
     0.74737
     0.84085
     0.63518
     0.61648
     0.63518
     0.63518
     0.69751
     0.79723
     0.63518
     0.62272
     0.56662
     0.57286
     0.54793
     0.67881
     0.65388
     0.50430
     0.62272
     0.72244
     0.46067
     0.57909
     0.59779
     0.45444
     0.43574
     0.44197
     0.35472
     0.42951
     0.41704
     0.47937
     0.46067
     0.26746
     0.39835
     0.31732
     0.21760
     0.46067
     0.34225
     0.32356
     0.33602
     0.35472
     0.22384
     0.39211
     0.28616
     0.24877
     0.33602
     0.30486
     0.24253
     0.32356
     0.19891
     0.23630
     0.12412
     0.32979
     0.26123
     0.14281
     0.22384
     0.11788
     0.16151
     0.11788
     0.14905
     0.06802
     0.29239
     0.17398
     0.10542
     0.08672
     0.09919
     0.14281
    -0.01300
     0.07426
     0.11788
     0.16151
     0.01193
     0.07426
     0.01193
     0.02440
    -0.01300
     0.01193
     0.02440
     0.05556
     0.08049
     0.08672
     0.10542
     0.10542
     0.03686
     0.19891
     0.27370
     0.16774
     0.21760
     0.25500
     0.29239
     0.22384
     0.28616
     0.22384
     0.26123
     0.37965
     0.29863
     0.28616
     0.26746
     0.18021
     0.13035
    -0.00677
     0.08672
     0.26746
     0.02440
     0.12412
     0.18644
    -0.03793
    -0.02546
    -0.03793
     0.01193
     0.01193
    -0.02546
    -0.09402
    -0.03793
    -0.08156
    -0.05039
    -0.14388
    -0.08156
     0.03686
    -0.23737
    -0.26230
    -0.21867
    -0.27476
    -0.15635
    -0.33086
    -0.26230
    -0.28100
    -0.31216
    -0.29969
    -0.21867
    -0.30593
    -0.28723
    -0.38695
    -0.33709
    -0.23114
    -0.32462
    -0.35579
    -0.28723
    -0.16258
    -0.25607
    -0.26230
    -0.33086
    -0.27476
    -0.24983
    -0.16881
    -0.28100
    -0.34955
    -0.28100
    -0.22490
    -0.30593
    -0.01300
     0.02440
     0.04309
     0.24877
    -0.12518
    -0.54899
    -0.72351
    -0.94164
    -1.55866
    -1.64592
    -2.51223
    -2.81140
    -1.63968
    -0.72974
    -0.44304
    -0.71104
    -1.26573
    -2.69298
    -4.29473
    -3.96441
    -2.92981
    -2.44991
    -2.23177
    -1.37792
    -0.59885
    -0.36825
    -0.30593
    -1.14108
    -1.55243
    -1.36545
    -0.99774
    -0.63625
    -0.06286
     0.37342
     0.62272
     0.74737
     0.97174
     1.05276
     1.12755
     1.10885
     0.92188
     0.95304
     1.01536
     0.92811
     0.91564
     0.95304
     0.81592
     0.64765
     0.74737
     0.90318
     0.84709
     0.52923
     0.64765
     0.68504
     0.61648
     0.52923
     0.54169
     0.64765
     0.57909
     0.62272
     0.66634
     0.70374
     0.50430
     0.51053
     0.45444
     0.68504
     0.62272
     0.46067
     0.55416
     0.39211
     0.48560
     0.48560
     0.42951
     0.30486
     0.39211
     0.32356
     0.35472
     0.27993
     0.29863
     0.04309
     0.16151
     0.34849
     0.25500
     0.27370
     0.18021
     0.27993
     0.27993
     0.23630
     0.19267
     0.19267
     0.32356
     0.19891
     0.35472
     0.29863
     0.22384
     0.32979
     0.15528
     0.15528
     0.42951
     0.34849
     0.33602
     0.30486
     0.36718
     0.36718
     0.31732
     0.46067
     0.28616
     0.54169
     0.44821
     0.53546
     0.51676
     0.47937
     0.36095
     0.37342
     0.44197
     0.51676
     0.31732
     0.33602
     0.31109
     0.37342
     0.24877
     0.17398
     0.21137
     0.13658
     0.15528
     0.22384
     0.14905
     0.16151
     0.11788
    -0.01923
     0.19267
     0.08049
     0.03063
     0.00570
     0.13658
     0.05556
     0.04933
    -0.07532
    -0.01300
    -0.01300
    -0.11895
    -0.03170
    -0.08779
    -0.10025
    -0.15635
    -0.23114
    -0.11272
    -0.06909
    -0.11272
    -0.22490
    -0.16258
    -0.09402
    -0.16258
    -0.06909
    -0.21244
    -0.24983
    -0.05663
    -0.14388
    -0.16881
    -0.22490
    -0.12518
    -0.28100
    -0.15635
    -0.12518
    -0.09402
    -0.18751
    -0.23114
    -0.09402
    -0.17504
    -0.01300
    -0.05039
    -0.08779
    -0.02546
    -0.03793
     0.01193
     0.11788
     0.06802
    -0.01923
    -0.06909
     0.18021
     0.15528
     0.11165
     0.09295
     0.22384
     0.01816
     0.12412
     0.14281
     0.16151
     0.11788
     0.08049
     0.13658
     0.16774
     0.11788
     0.10542
    -0.14388
     0.09295
     0.09295
     0.06179
    -0.03793
     0.01193
    -0.16258
    -0.12518
    -0.06909
    -0.14388
    -0.10025
    -0.18751
    -0.08156
    -0.10649
    -0.12518
    -0.15635
    -0.23114
    -0.14388
     0.04309
    -0.10649
    -0.08779
     0.00570
    -0.00677
     0.13035
    -0.04416
     0.04933
     0.08672
     0.15528
     0.00570
     0.06802
     0.29239
     0.11788
     0.06802
     0.01193
     0.23630
     0.19891
     0.15528
     0.11788
     0.13658
     0.13035
     0.02440
     0.06802
     0.02440
     0.03686
     0.14905
    -0.00677
    -0.01923
     0.02440
     0.09919
    -0.02546
     0.04309
     0.15528
     0.09295
     0.14281
     0.13658
     0.18644
     0.29239
     0.37342
     0.34849
     0.30486
     0.54169
     0.71620
     0.78476
     0.99043
     1.06522
     1.23350
     1.52643
     2.34912
     2.69814
     2.89758
     3.38995
     3.68911
     3.53330
     3.57069
     4.06929
     2.69191
    -1.21587
    -5.34179
    -4.28227
    -1.57736
    -1.17848
    -1.13485
    -1.55866
    -2.77400
    -4.30096
    -5.55370
    -6.05230
    -5.53500
    -4.64999
    -3.78367
    -2.89242
    -1.72694
    -0.66118
     0.08672
     0.75360
     1.02160
     1.18364
     1.18364
     1.10262
     1.19611
     1.10262
     1.10262
     0.99043
     0.82839
     0.84085
     0.72867
     0.72867
     0.63518
     0.54169
     0.51053
     0.42951
     0.42951
     0.42951
     0.34225
     0.21760
     0.34849
     0.48560
     0.21760
     0.38588
     0.28616
     0.19267
     0.28616
     0.23630
     0.21137
     0.24877
     0.23630
     0.16774
     0.20514
     0.21760
     0.23007
     0.11788
     0.09919
     0.23007
     0.14905
     0.14281
     0.04309
     0.08672
    -0.01300
     0.05556
    -0.02546
    -0.02546
     0.03686
    -0.05039
    -0.01923
    -0.05039
    -0.03170
    -0.13765
    -0.08779
     0.08049
    -0.02546
    -0.02546
    -0.04416
     0.13658
    -0.06286
    -0.00053
    -0.00677
     0.01816
     0.14281
     0.13658
    -0.04416
     0.01193
     0.11165
     0.19891
    -0.04416
     0.20514
     0.08049
     0.09295
     0.18644
     0.24253
     0.14281
     0.01816
     0.11165
     0.21137
     0.20514
     0.19891
     0.22384
     0.03686
     0.26123
     0.14905
     0.03686
     0.17398
     0.24877
     0.11165
     0.14905
     0.19891
     0.08672
     0.09919
     0.11788
     0.14905
     0.04309
     0.08049
     0.11165
     0.07426
     0.04933
     0.22384
     0.03686
    -0.00677
     0.13658
     0.14281
     0.11788
    -0.00677
     0.14905
    -0.06909
    -0.05663
    -0.11272
     0.05556
    -0.08779
    -0.06909
    -0.00053
    -0.05039
    -0.13765
    -0.17504
    -0.23114
    -0.18128
    -0.10649
    -0.16881
    -0.17504
    -0.18751
    -0.21244
    -0.23114
    -0.33709
    -0.22490
    -0.29346
    -0.19374
    -0.16258
    -0.33709
    -0.18128
    -0.23114
    -0.26853
    -0.15635
     0.03063
     0.04933
     0.05556
     0.12412
     0.16151
     0.13658
     0.12412
     0.29863
     0.32356
     0.40458
     0.43574
     0.37342
     0.34225
     0.46690
     0.27370
     0.36718
     0.42328
     0.28616
     0.22384
     0.23630
     0.16774
     0.13658
     0.13035
     0.10542
     0.17398
     0.14281
     0.08049
     0.06802
     0.11788
     0.02440
     0.03686
    -0.06286
    -0.03170
    -0.15011
    -0.05663
    -0.11895
    -0.18128
    -0.10025
    -0.36825
    -0.41811
    -0.39318
    -0.43681
    -0.40565
    -0.56146
    -0.59262
    -0.54899
    -0.65495
    -0.67365
    -0.57392
    -0.46797
    -0.64871
    -0.60509
    -0.54276
    -0.61132
    -0.48667
    -0.61132
    -0.61755
    -0.27476
    -0.04416
    -0.27476
    -0.15011
    -0.03170
    -0.02546
     0.12412
     0.22384
     0.34849
     0.13035
     0.11788
     0.34849
     0.48560
     0.31109
     0.31109
     0.49807
     0.57286
     1.07146
     1.25843
     0.94681
     0.87202
     1.27713
     0.34225
    -2.40005
    -5.21714
    -3.98311
    -1.76433
    -1.25327
    -2.55586
    -2.43744
    -3.26637
    -3.31623
    -3.42218
    -3.67148
    -3.52190
    -3.21028
    -2.57456
    -1.89522
    -1.11615
    -0.24983
     0.54169
     0.82839
     1.09639
     1.38932
     1.48280
     1.65108
     1.59499
     1.43294
     1.31453
     1.37062
     1.38932
     1.17741
     1.12755
     1.07769
     0.89695
     0.82216
     0.94681
     0.97174
     0.70374
     0.77853
     0.72244
     0.68504
     0.81592
     0.57909
     0.52923
     0.59779
     0.56039
     0.46067
     0.49807
     0.42951
     0.47937
     0.26123
     0.37342
     0.42951
     0.31732
     0.23630
     0.25500
     0.32979
     0.23630
     0.23630
     0.18021
     0.15528
     0.22384
     0.13658
     0.21137
     0.18644
     0.18644
     0.03686
     0.07426
     0.21137
     0.12412
     0.03063
    -0.00053
     0.11165
    -0.01923
    -0.02546
     0.01193
    -0.16258
    -0.03170
    -0.15635
    -0.05039
    -0.15011
    -0.19997
    -0.16881
    -0.16881
    -0.14388
    -0.04416
    -0.28100
    -0.10649
    -0.08156
    -0.04416
    -0.06286
    -0.09402
    -0.12518
    -0.03170
    -0.02546
     0.09295
     0.16774
    -0.00053
     0.11165
     0.03063
     0.13035
     0.23007
     0.19267
     0.20514
     0.27993
     0.38588
     0.32979
     0.27993
     0.27993
     0.22384
     0.35472
     0.35472
     0.42328
     0.42951
     0.29863
     0.19891
     0.27370
     0.49183
     0.27370
     0.24253
     0.16151
     0.15528
     0.07426
     0.16774
     0.09295
     0.08049
     0.04309
     0.03686
    -0.06286
    -0.04416
    -0.03793
    -0.14388
    -0.16881
    -0.06909
    -0.09402
    -0.13765
    -0.11895
    -0.19997
    -0.21867
    -0.12518
    -0.23114
    -0.16881
    -0.28100
    -0.15635
    -0.11272
    -0.26230
    -0.21867
    -0.23114
    -0.24983
    -0.16881
    -0.12518
    -0.23737
    -0.28723
    -0.16258
    -0.18751
    -0.10649
    -0.20621
    -0.21244
    -0.16881
    -0.10649
    -0.09402
    -0.16881
    -0.08156
    -0.06909
    -0.18128
    -0.11272
     0.01816
    -0.05663
    -0.01923
    -0.05663
    -0.00053
    -0.03793
     0.01193
    -0.14388
     0.03063
     0.05556
    -0.05039
    -0.05039
     0.05556
     0.02440
    -0.14388
     0.05556
     0.06802
     0.06179
    -0.09402
    -0.02546
    -0.06909
     0.10542
     0.08049
     0.00570
     0.04309
    -0.03793
     0.08672
     0.03686
     0.10542
     0.00570
     0.09295
    -0.10649
     0.08049
     0.07426
     0.09295
    -0.10025
     0.00570
    -0.01923
     0.06802
    -0.06286
    -0.04416
    -0.00677
     0.32356
     0.23007
     0.41081
     0.96550
     1.77573
     1.88792
     2.10605
     1.96271
     2.24940
     2.47377
     2.54856
     2.16215
     1.72587
     0.96550
    -0.18128
    -0.96034
    -0.92918
    -0.31216
    -1.02890
    -3.95818
    -4.84319
    -4.71231
    -5.94635
    -5.46021
    -4.06413
    -3.34739
    -3.43465
    -4.10152
    -4.37575
    -3.61539
    -2.61196
    -1.70824
    -0.56769
     0.03063
     0.61648
     1.10262
     1.22104
     1.24597
     1.36439
     1.37685
     1.28960
     1.11508
     1.02783
     0.86578
     0.72867
     0.70374
     0.68504
     0.61648
     0.57286
     0.63518
     0.39211
     0.61025
     0.51053
     0.31109
     0.38588
     0.55416
     0.53546
     0.46067
     0.42951
     0.46690
     0.40458
     0.49807
     0.40458
     0.34849
     0.32979
     0.42951
     0.42951
     0.43574
     0.48560
     0.42951
     0.33602
     0.29863
     0.49183
     0.32356
     0.25500
     0.34849
     0.31109
     0.18644
     0.39835
     0.26123
     0.30486
     0.16151
     0.29239
     0.22384
     0.16151
     0.18021
     0.16151
     0.04309
     0.14905
     0.29863
     0.08049
     0.32356
     0.08672
     0.16774
     0.13658
     0.13035
     0.13658
     0.06802
     0.18644
     0.15528
     0.09295
     0.16151
     0.05556
     0.06179
     0.14905
     0.27370
     0.04933
     0.02440
     0.08672
    -0.00677
     0.13035
     0.08049
     0.05556
     0.08049
     0.01193
     0.00570
     0.12412
    -0.02546
     0.16151
    -0.10025
     0.09295
     0.04309
     0.09295
    -0.02546
     0.05556
     0.06179
     0.12412
    -0.01923
     0.06802
     0.09295
     0.09295
     0.09295
     0.06802
     0.07426
     0.09295
     0.03063
     0.28616
     0.12412
     0.15528
     0.04933
     0.24877
     0.06179
     0.13035
     0.01816
     0.14905
     0.08672
     0.12412
     0.06179
     0.05556
     0.14905
     0.09295
     0.04933
     0.08672
     0.07426
    -0.04416
     0.04309
     0.01193
     0.04309
     0.00570
     0.03063
    -0.09402
     0.14281
     0.08672
    -0.00053
    -0.03170
    -0.08779
     0.10542
     0.01193
    -0.10649
     0.08049
     0.03686
    -0.02546
    -0.00053
     0.00570
     0.02440
     0.01816
    -0.03793
    -0.11895
    -0.13142
    -0.08156
    -0.06909
     0.05556
    -0.08779
    -0.05039
    -0.08156
    -0.12518
     0.00570
    -0.06286
    -0.11272
     0.08049
    -0.03170
    -0.10649
    -0.06286
    -0.02546
     0.06802
     0.04933
     0.14905
    -0.03793
     0.03686
    -0.05039
    -0.00053
    -0.01923
     0.12412
     0.08672
     0.03686
    -0.10649
    -0.07532
     0.07426
    -0.06286
     0.01193
    -0.02546
    -0.00677
    -0.01300
     0.02440
     0.18021
     0.64141
     0.89071
     0.90941
     1.17741
     1.20857
     1.32076
     1.73834
     1.98764
     2.01880
     2.14345
     2.29303
     2.67944
     2.58596
     2.46131
     2.09359
     1.40801
     0.92811
    -0.27476
    -1.05383
    -1.45894
    -3.16665
    -5.03640
    -5.09249
    -3.21651
    -2.72414
    -3.53437
    -4.32589
    -4.12022
    -4.28227
    -4.39445
    -4.13892
    -3.24767
    -2.40628
    -1.34052
    -0.52406
     0.29863
     0.90318
     1.25220
     1.19611
     1.58252
     1.56383
     1.50150
     1.38308
     1.25843
     1.18364
     1.06522
     1.04029
     0.92188
     0.74113
     0.67258
     0.62895
     0.62272
     0.79723
     0.56039
     0.45444
     0.42951
     0.43574
     0.45444
     0.47937
     0.46067
     0.23007
     0.39211
     0.47937
     0.41704
     0.31732
     0.37342
     0.37965
     0.32356
     0.39211
     0.38588
     0.27370
     0.35472
     0.24253
     0.47314
     0.31732
     0.33602
     0.36095
     0.36095
     0.30486
     0.39211
     0.33602
     0.27370
     0.41081
     0.24253
     0.37965
     0.44821
     0.35472
     0.43574
     0.27993
     0.42328
     0.34225
     0.36095
     0.41081
     0.37342
     0.32979
     0.37342
     0.36718
     0.50430
     0.42951
     0.34225
     0.46690
     0.54793
     0.44821
     0.18021
     0.37342
     0.44821
     0.49183
     0.30486
     0.40458
     0.51676
     0.42951
     0.32356
     0.34849
     0.31732
     0.24253
     0.22384
     0.30486
     0.44197
     0.26123
     0.24253
     0.14905
     0.36718
     0.22384
     0.23630
     0.16774
     0.16151
     0.23630
     0.27370
     0.24253
     0.21137
     0.19891
     0.08049
     0.13658
     0.27370
     0.36095
     0.08049
     0.13658
     0.19267
     0.15528
     0.23630
     0.13035
     0.19267
     0.15528
     0.26123
     0.28616
     0.28616
     0.32356
     0.33602
     0.11788
     0.32979
     0.42328
     0.39211
     0.42951
     0.29239
     0.35472
     0.50430
     0.48560
     0.41081
     0.32356
     0.36095
     0.43574
     0.37342
     0.47937
     0.43574
     0.26746
     0.32979
     0.42328
     0.51676
     0.55416
     0.51053
     0.35472
     0.40458
     0.37342
     0.27370
     0.39211
     0.43574
     0.46067
     0.39835
     0.36095
     0.25500
     0.35472
     0.14281
     0.31109
     0.28616
     0.07426
     0.03063
     0.02440
     0.10542
    -0.05663
    -0.22490
    -0.26853
    -0.13765
    -0.02546
    -0.18128
    -0.13765
    -0.02546
     0.25500
     0.36718
     1.59499
     1.89415
     2.27433
     2.18708
     2.11852
     2.49870
     2.74177
     2.79163
     2.86642
     3.05963
     3.53953
     3.47097
     3.25284
     2.08112
     1.42048
     0.26746
     0.15528
    -1.13485
    -0.66741
    -0.53653
    -1.10992
    -3.12925
    -5.92142
    -5.73444
    -3.97687
    -2.59326
    -2.61819
    -2.63689
    -2.95474
    -3.04200
    -3.96441
    -5.51630
    -4.69985
    -3.45334
    -2.71168
    -2.05103
    -1.80796
    -1.69578
    -1.47764
    -1.20341
    -1.38415
    -1.67085
    -1.63968
    -1.20964
    -0.96657
    -0.53030
    -0.11895
     0.17398
     0.57909
     0.94681
     1.07146
     1.08392
     1.32699
     1.22727
     1.10262
     1.13378
     1.14002
     1.12755
     1.04029
     0.99043
     0.88448
     0.80346
     0.70997
     0.67258
     0.61025
     0.75360
     0.66011
     0.51053
     0.41081
     0.43574
     0.34849
     0.46690
     0.41704
     0.34225
     0.35472
     0.24253
     0.32356
     0.25500
     0.29863
     0.25500
     0.04933
     0.13658
     0.40458
     0.15528
     0.18644
     0.00570
     0.05556
     0.13035
     0.22384
     0.04309
     0.09919
     0.06179
     0.06802
     0.09919
    -0.13765
    -0.05663
     0.27370
     0.02440
     0.27370
     0.09919
     0.12412
     0.01816
     0.08672
     0.05556
     0.23007
     0.19891
     0.27370
     0.24877
     0.16774
     0.20514
     0.19891
     0.23630
     0.18021
    -0.05663
     0.15528
     0.27370
     0.08672
     0.06802
     0.21137
    -0.00677
    -0.04416
     0.01816
    -0.01300
     0.12412
     0.11788
     0.06179
    -0.06909
     0.04933
    -0.05663
    -0.15011
    -0.03793
     0.08049
    -0.01923
    -0.03170
    -0.05039
     0.04933
    -0.19997
    -0.10649
    -0.10025
    -0.08156
    -0.01923
    -0.11272
    -0.09402
    -0.10025
    -0.12518
    -0.11895
    -0.16258
     0.05556
    -0.12518
    -0.18751
    -0.19997
    -0.16258
    -0.09402
    -0.11895
    -0.16881
    -0.17504
    -0.18751
    -0.08156
    -0.08779
    -0.10649
    -0.13142
    -0.16881
    -0.19374
    -0.09402
    -0.01923
    -0.04416
    -0.14388
    -0.10649
    -0.21867
    -0.03793
    -0.08156
    -0.10649
    -0.15635
    -0.21867
    -0.26230
    -0.39941
    -0.25607
    -0.30593
    -0.38695
    -0.21867
    -0.23737
    -0.12518
     0.06179
     0.48560
     0.70997
     1.14625
     1.57629
     1.60122
     1.78196
     2.02503
     2.31173
     2.59219
     2.80409
     2.96614
     2.72930
     2.46754
     2.57972
     2.61712
     2.43638
     2.23070
     1.42671
     0.97174
     0.51053
     0.26746
     0.24253
    -0.08156
    -0.33709
    -0.81076
    -2.25670
    -2.13205
    -0.84192
    -0.72974
    -0.61132
    -2.03856
    -3.75874
    -3.48451
    -2.86749
    -2.74907
    -2.23800
    -1.85782
    -1.61475
    -1.83912
    -1.75187
    -2.05726
    -2.44991
    -3.00460
    -2.72414
    -2.07596
    -1.53373
    -1.12862
    -1.50257
    -2.04480
    -1.98870
    -1.75810
    -1.57113
    -1.50880
    -1.33429
    -1.25950
    -1.15978
    -1.14732
    -0.78583
    -0.67988
    -0.43058
    -0.12518
     0.17398
     0.56039
     0.60402
     0.92188
     0.91564
     1.11508
     1.25220
     1.29583
     1.25220
     1.15248
     1.05276
     1.00913
     0.96550
     1.04653
     0.91564
     0.79099
     0.70997
     0.79723
     0.72244
     0.63518
     0.63518
     0.46067
     0.42328
     0.20514
     0.33602
     0.37965
     0.48560
     0.36095
     0.27993
     0.26746
     0.27370
     0.27993
     0.24877
     0.38588
     0.30486
     0.23007
     0.37342
     0.34849
     0.36095
     0.36718
     0.26746
     0.33602
     0.39211
     0.41704
     0.26746
     0.19267
     0.37342
     0.24877
     0.24877
     0.30486
     0.31109
     0.23007
     0.22384
     0.20514
     0.32356
     0.26746
     0.02440
     0.00570
     0.21137
     0.26746
     0.06802
     0.27993
     0.21760
     0.04309
     0.06179
     0.17398
     0.22384
     0.05556
     0.23630
     0.14281
     0.19891
     0.01816
     0.04309
     0.14281
     0.16151
     0.02440
     0.10542
     0.19891
     0.14905
     0.08049
    -0.06286
    -0.00677
    -0.00677
     0.19267
    -0.03170
     0.09295
    -0.01300
     0.00570
    -0.07532
    -0.05663
     0.07426
    -0.01300
     0.07426
    -0.17504
    -0.01300
    -0.10649
    -0.06909
    -0.13142
     0.04933
    -0.02546
    -0.03793
    -0.06909
    -0.03170
    -0.05039
    -0.15011
    -0.05663
    -0.05663
    -0.03793
     0.09295
    -0.01923
    -0.01923
    -0.03170
    -0.05039
    -0.03793
     0.00570
    -0.08156
    -0.05663
     0.01816
    -0.06286
     0.03686
    -0.03170
    -0.14388
    -0.18751
    -0.13142
    -0.07532
    -0.21867
    -0.26230
    -0.37448
    -0.17504
    -0.29969
    -0.36825
    -0.20621
    -0.01923
     0.16774
     0.60402
     0.45444
     0.41704
     0.72244
     1.14002
     1.56383
     1.89415
     2.38028
     2.40521
     2.18708
     2.09982
     2.25563
     2.19954
     2.73554
     2.77916
     1.85675
     0.95927
     0.59779
    -0.05663
    -0.63625
    -0.16258
    -0.02546
    -0.21867
    -1.71447
    -3.52813
    -3.39725
    -3.19781
    -3.54683
    -3.37855
    -2.93605
    -2.92358
    -2.82386
    -2.78023
    -3.02330
    -3.51567
    -4.08906
    -3.80236
    -3.31623
    -2.96721
    -2.46861
    -2.73661
    -2.39382
    -1.93884
    -2.01363
    -2.36265
    -2.79893
    -2.23800
    -1.75187
    -1.59606
    -1.34676
    -0.46174
    -0.19997
     0.01193
    -0.12518
     0.10542
     0.38588
     0.56039
     0.80346
     0.88448
     0.89695
     1.01536
     1.12132
     1.18364
     1.15248
     0.90941
     1.00913
     1.07146
     0.89071
     0.93434
     0.86578
     0.99043
     0.95927
     0.92811
     0.81592
     0.83462
     0.77853
     0.59155
     0.66011
     0.95304
     0.87202
     0.68504
     0.54169
     0.47314
     0.61025
     0.57909
     0.58532
     0.32356
     0.32979
     0.41081
     0.33602
     0.25500
     0.26123
     0.24253
     0.05556
     0.22384
     0.31109
     0.18021
     0.06802
     0.06179
     0.12412
     0.17398
     0.09295
     0.12412
     0.04309
     0.21137
     0.09919
     0.24253
     0.26746
     0.06179
    -0.08779
     0.10542
     0.20514
     0.11788
     0.07426
     0.20514
     0.19891
     0.03686
     0.09295
     0.09919
     0.13658
     0.14905
     0.14905
     0.13035
     0.19267
     0.11788
    -0.01300
     0.05556
     0.23630
     0.20514
     0.05556
     0.07426
     0.04933
     0.14905
    -0.03793
    -0.00053
     0.01193
     0.06179
     0.07426
     0.11165
    -0.01300
     0.01193
    -0.09402
    -0.11272
     0.03063
     0.06802
    -0.02546
    -0.05663
    -0.01300
     0.01193
    -0.03170
     0.04933
     0.00570
    -0.09402
     0.04933
    -0.00677
     0.08672
     0.01193
    -0.13765
    -0.16881
     0.11165
     0.11788
    -0.05039
    -0.11272
    -0.08779
    -0.08779
    -0.10025
     0.04933
    -0.08779
    -0.06286
    -0.15011
    -0.10025
    -0.08779
    -0.00053
     0.02440
    -0.18128
    -0.18128
    -0.01300
     0.04309
    -0.08779
    -0.05039
    -0.01300
    -0.24983
    -0.05663
    -0.08779
    -0.05663
     0.01193
    -0.01300
    -0.05039
    -0.01923
     0.02440
    -0.16881
    -0.10649
    -0.08779
     0.05556
    -0.05039
    -0.07532
     0.10542
     0.14905
     0.04309
     0.05556
     0.18644
     0.36718
     0.23007
     0.21760
     0.18021
     0.69127
     0.59779
    -0.22490
    -0.38695
    -0.23114
    -0.29969
    -0.05039
     0.05556
     0.79723
     0.95927
     1.02160
     0.60402
     0.32356
     0.15528
     0.22384
    -0.31839
    -1.02890
    -0.61755
    -0.40565
    -0.59262
    -0.01923
     0.17398
    -0.18751
    -0.96034
    -1.46517
    -1.93261
    -2.59949
    -2.44991
    -2.71791
    -2.66805
    -2.21307
    -2.14452
    -1.97624
    -1.99494
    -2.12582
    -1.96377
    -1.83912
    -1.71447
    -1.80173
    -1.49634
    -1.06006
    -0.64248
    -0.30593
    -0.01923
     0.11165
     0.35472
     0.62272
     0.85332
     1.09015
     1.11508
     1.26467
     1.09015
     1.15248
     1.17741
     1.15871
     1.17118
     1.11508
     0.92188
     0.89695
     0.95304
     0.90941
     0.95927
     0.95304
     0.85955
     0.78476
     0.80969
     0.77230
     0.64765
     0.73490
     0.79723
     0.79099
     0.72244
     0.57286
     0.62895
     0.55416
     0.63518
     0.51676
     0.59155
     0.54169
     0.42951
     0.37965
     0.38588
     0.44197
     0.27993
     0.34849
     0.37342
     0.37342
     0.31732
     0.32356
     0.30486
     0.29863
     0.18021
     0.26746
     0.23630
     0.31732
     0.17398
     0.25500
     0.25500
     0.27370
     0.19267
     0.12412
     0.32979
     0.24253
     0.09295
     0.22384
     0.19267
     0.29239
     0.24877
     0.19267
     0.22384
     0.13658
     0.41081
     0.32979
     0.28616
     0.37965
     0.35472
     0.10542
     0.23007
     0.35472
     0.29239
     0.35472
     0.33602
     0.23007
     0.19891
     0.31109
     0.18644
     0.27993
     0.14905
     0.08672
     0.00570
     0.17398
     0.11165
     0.01816
     0.00570
     0.02440
    -0.00677
     0.01193
    -0.00053
    -0.06286
    -0.19374
    -0.12518
    -0.08156
    -0.00677
    -0.00053
    -0.07532
    -0.08779
    -0.06286
     0.00570
    -0.05039
    -0.01300
    -0.10649
    -0.06286
    -0.00053
    -0.08779
     0.07426
    -0.01300
    -0.01300
    -0.13142
     0.06179
     0.12412
     0.08049
    -0.01923
     0.05556
     0.04933
    -0.03793
    -0.10025
     0.14281
     0.01816
     0.09295
    -0.06909
     0.11788
     0.08672
     0.09295
    -0.05039
    -0.00053
     0.17398
     0.11788
     0.11788
     0.05556
     0.04933
     0.16151
    -0.00053
     0.20514
     0.29863
     0.16151
     0.07426
     0.17398
     0.17398
     0.26746
     0.20514
     0.31732
     0.34849
     0.25500
     0.26123
     0.49183
     0.48560
     0.44197
     0.21137
     0.36718
     0.39211
     0.32979
     0.35472
     0.31732
     0.21137
     0.22384
     0.09295
    -0.03170
    -0.02546
    -0.15635
    -0.19997
    -0.13142
    -0.44927
    -0.43681
    -0.70481
    -0.61132
    -0.46174
    -0.54276
    -0.90425
    -1.09122
    -1.49010
    -1.73940
    -2.64312
    -4.87436
    -5.39165
    -4.06413
    -3.55930
    -4.07036
    -4.73724
    -3.94571
    -3.06070
    -4.23241
    -4.69361
    -4.25110
    -3.52190
    -2.68675
    -1.45271
    -0.75467
     0.51053
     1.59499
     2.52986
     3.38995
     3.77013
     3.95711
     3.39618
     3.63302
     4.43078
     4.41208
     4.18771
     4.13785
     3.89478
     3.56446
     3.36502
     3.12195
     2.58596
     2.16838
     1.68848
     1.37062
     1.30206
     0.97174
     0.77853
     0.70374
     0.72867
     0.48560
     0.51053
     0.73490
     0.59779
     0.45444
     0.44821
     0.41704
     0.49807
     0.47937
     0.60402
     0.54793
     0.47937
     0.61025
     0.61648
     0.58532
     0.57286
     0.53546
     0.45444
     0.67881
     0.51676
     0.47314
     0.44821
     0.47937
     0.46690
     0.30486
     0.34225
     0.31109
     0.26746
     0.24877
     0.10542
     0.10542
    -0.00053
     0.12412
    -0.04416
     0.05556
     0.13035
    -0.03793
     0.01193
     0.13035
    -0.03170
    -0.35579
    -0.10649
    -0.12518
     0.03063
     0.17398
     0.03686
    -0.11272
    -0.15011
    -0.01923
     0.08672
     0.04309
     0.08672
     0.03063
    -0.06909
     0.07426
     0.08672
     0.17398
    -0.10025
    -0.02546
    -0.04416
     0.04309
     0.11788
     0.03063
    -0.06286
    -0.23114
    -0.35579
    -0.19374
     0.00570
    -0.17504
    -0.16258
    -0.09402
    -0.18751
    -0.18128
    -0.03793
    -0.28723
    -0.24983
    -0.13765
    -0.05663
    -0.17504
    -0.10025
    -0.19374
    -0.13142
    -0.26853
    -0.06286
    -0.04416
    -0.03170
    -0.05039
    -0.13765
    -0.00677
    -0.12518
    -0.04416
    -0.04416
    -0.14388
     0.04933
    -0.01923
     0.03686
     0.13658
     0.00570
    -0.11272
     0.06179
     0.11165
     0.06179
     0.03686
     0.05556
     0.05556
     0.09919
    -0.03170
    -0.00053
     0.09295
     0.14281
     0.00570
    -0.09402
     0.02440
    -0.10649
     0.06179
    -0.11272
     0.03686
    -0.00677
    -0.06286
    -0.08156
     0.01193
     0.00570
    -0.01923
    -0.20621
    -0.20621
    -0.03793
    -0.06286
    -0.10025
    -0.10025
    -0.13142
    -0.06909
    -0.19374
     0.11165
    -0.08779
    -0.23114
    -0.22490
    -0.09402
    -0.14388
    -0.05039
    -0.04416
    -0.23114
    -0.11272
    -0.03170
    -0.08779
    -0.01300
    -0.11272
    -0.19997
    -0.18751
    -0.12518
     0.08049
    -0.09402
    -0.14388
    -0.05663
    -0.13142
    -0.03793
    -0.03170
    -0.05039
    -0.15011
    -0.10649
    -0.05039
    -0.03793
    -0.23114
    -0.14388
    -0.13142
    -0.12518
     0.01193
    -0.03170
    -0.15635
    -0.03170
    -0.17504
    -0.06286
    -0.07532
    -0.11272
    -0.02546
     0.06802
    -0.00677
     0.04933
     0.09919
     0.19891
     0.09919
     0.12412
     0.12412
     0.13035
     0.10542
     0.21137
     0.17398
     0.26123
     0.08672
     0.18644
     0.10542
     0.11788
     0.14281
     0.17398
     0.09919
    -0.01300
     0.02440
     0.00570
     0.26746
     0.13035
     0.09295
     0.19267
     0.26746
     0.44197
     0.53546
     0.44197
     0.33602
     0.51676
     0.53546
     0.37965
     0.05556
    -0.34955
    -0.59262
    -0.14388
     0.89695
     0.61025
     0.30486
    -0.29346
    -1.38415
    -1.54620
    -0.96657
    -1.76433
    -4.27603
    -3.16665
    -1.14108
    -0.22490
    -0.94788
    -2.35019
    -2.63065
    -2.50600
    -2.08842
    -1.63968
    -1.32183
    -1.00397
    -0.96034
    -0.73597
    -0.29346
    -0.00053
     0.26746
     0.19891
     0.41081
     0.31732
     0.43574
     0.59155
     0.30486
     0.37342
     0.26746
     0.31109
     0.44197
     0.47314
     0.36095
     0.37342
     0.40458
     0.31732
     0.47314
     0.47937
     0.40458
     0.43574
     0.49183
     0.30486
     0.47937
     0.42951
     0.29239
     0.32356
     0.36095
     0.31732
     0.36718
     0.30486
     0.28616
     0.27370
     0.13658
     0.23630
     0.28616
     0.20514
     0.23630
     0.23630
     0.18021
     0.04933
    -0.01300
     0.06802
     0.16151
     0.12412
    -0.01300
     0.06179
    -0.03170
    -0.02546
    -0.15011
    -0.13765
    -0.15635
    -0.18128
    -0.08156
    -0.24360
    -0.24983
    -0.30593
    -0.33709
    -0.29969
    -0.20621
    -0.16258
    -0.26853
    -0.24983
    -0.29346
    -0.19997
    -0.31216
    -0.14388
    -0.26853
    -0.08156
    -0.11895
    -0.05663
    -0.03793
     0.03063
    -0.17504
    -0.10025
    -0.07532
     0.19891
    -0.01923
     0.09295
    -0.03170
    -0.11272
     0.02440
     0.16151
     0.10542
     0.11165
    -0.02546
    -0.04416
    -0.00053
     0.05556
    -0.05663
    -0.06909
     0.00570
     0.10542
     0.11788
     0.11788
     0.06802
     0.05556
     0.03686
     0.06179
     0.23630
     0.26123
     0.21137
     0.24253
     0.29239
     0.36095
     0.33602
     0.36095
     0.29863
     0.39835
     0.27370
     0.28616
     0.35472
     0.34849
     0.31732
     0.13658
     0.16151
     0.26123
     0.31109
     0.21137
     0.11165
    -0.01923
    -0.00677
    -0.03793
    -0.08779
     0.01193
    -0.05663
    -0.12518
    -0.11895
    -0.03170
    -0.05039
    -0.11272
    -0.10025
    -0.19374
    -0.07532
    -0.21867
     0.01193
    -0.12518
    -0.06909
    -0.13142
    -0.11272
     0.03686
     0.11788
    -0.11895
    -0.05663
    -0.06286
    -0.11272
     0.03063
    -0.10649
    -0.05039
    -0.17504
     0.04309
    -0.01300
    -0.00677
     0.02440
     0.09295
    -0.06909
    -0.08779
     0.12412
    -0.05039
     0.09919
     0.09295
     0.06802
    -0.06286
     0.03063
     0.03063
     0.06802
     0.07426
    -0.01923
    -0.08779
     0.03063
     0.10542
     0.01193
    -0.07532
    -0.05039
    -0.02546
     0.01816
     0.16151
     0.13658
    -0.04416
    -0.12518
    -0.11272
     0.02440
    -0.03793
     0.08672
    -0.06909
    -0.09402
     0.06802
    -0.00677
    -0.03793
     0.12412
    -0.04416
    -0.01300
     0.03686
     0.02440
     0.08672
    -0.04416
    -0.06909
    -0.00677
     0.12412
     0.08049
     0.08049
    -0.03793
    -0.03170
    -0.01923
    -0.01300
     0.13035
     0.07426
    -0.11272
     0.03063
     0.03063
     0.00570
     0.04309
     0.04309
    -0.03793
    -0.01300
    -0.01300
     0.05556
     0.02440
    -0.07532
    -0.06909
    -0.18128
     0.06802
     0.08672
     0.03063
    -0.06286
    -0.09402
     0.11165
    -0.08779
    -0.09402
    -0.00677
     0.08049
     0.06179
     0.17398
     0.18021
     0.28616
     0.35472
     0.18021
     0.27993
     0.44197
     0.31109
     0.42951
     0.46067
     0.61025
     0.52923
     0.69127
     1.02160
     1.23350
     1.55136
     2.61089
     3.14065
     2.89135
     2.00010
     0.23630
    -2.35642
    -4.25110
    -2.00117
    -3.09809
    -2.47484
    -2.02610
    -1.68954
    -1.53996
    -3.14795
    -4.17631
    -4.63752
    -4.76840
    -4.21994
    -3.39102
    -2.19438
    -1.01643
    -0.13765
     0.49183
     0.95927
     1.09015
     1.28336
     1.31453
     1.32076
     1.29583
     1.09639
     1.02160
     0.81592
     0.83462
     0.66011
     0.44197
     0.34849
     0.24253
     0.18644
     0.21137
     0.37342
     0.22384
     0.27993
     0.14281
     0.29863
     0.41081
     0.27993
     0.25500
     0.32356
     0.38588
     0.23630
     0.35472
     0.37342
     0.48560
     0.24253
     0.21760
     0.42951
     0.42328
     0.34849
     0.36718
     0.34849
     0.29239
     0.27993
     0.36095
     0.20514
     0.27370
     0.22384
     0.26746
     0.27370
     0.35472
     0.30486
     0.26123
     0.23630
     0.21760
     0.22384
     0.15528
     0.33602
     0.27370
     0.26123
     0.21137
     0.28616
     0.27993
     0.32356
     0.27993
     0.19267
     0.21760
     0.15528
     0.11165
     0.24877
     0.22384
     0.13658
     0.28616
     0.15528
     0.23007
     0.18021
     0.15528
     0.03063
     0.18644
     0.13658
     0.24253
     0.13658
     0.01816
     0.09295
     0.04309
     0.21137
     0.37342
     0.18644
     0.02440
    -0.00677
     0.11788
     0.21137
     0.06179
     0.08049
     0.11788
     0.10542
     0.31732
     0.19891
     0.24877
    -0.02546
     0.00570
     0.03686
     0.16151
     0.22384
     0.18644
    -0.02546
    -0.01923
     0.06179
     0.23007
     0.15528
     0.03686
     0.03063
     0.09295
     0.21137
     0.01193
     0.08049
    -0.01923
    -0.06909
     0.14905
     0.14905
     0.08049
     0.08049
    -0.03170
    -0.01923
    -0.03793
    -0.07532
    -0.05039
    -0.06286
    -0.03170
    -0.11272
    -0.06909
    -0.12518
    -0.14388
    -0.18751
    -0.23737
    -0.15635
    -0.33086
    -0.34955
    -0.27476
    -0.21867
    -0.34955
    -0.29346
    -0.38072
    -0.40565
    -0.30593
    -0.33086
    -0.32462
    -0.41811
    -0.51783
    -0.52406
    -0.41811
    -0.28100
    -0.34332
    -0.41188
    -0.39941
    -0.38695
    -0.24983
    -0.39318
    -0.42434
    -0.44927
    -0.31839
    -0.37448
    -0.17504
    -0.18128
    -0.44304
    -0.28100
    -0.22490
     0.01193
     0.08049
    -0.10649
    -0.21244
    -0.09402
    -0.05039
    -0.01923
     0.03686
    -0.01923
    -0.14388
     0.04309
     0.11788
     0.15528
    -0.09402
    -0.14388
    -0.33709
    -0.19997
    -0.05663
    -0.15635
    -0.13142
    -0.26230
    -0.32462
    -0.16881
    -0.25607
    -0.23114
    -0.24360
    -0.33086
    -0.33086
    -0.34332
    -0.26853
    -0.14388
    -0.28723
    -0.29346
    -0.11895
    -0.01923
    -0.19374
    -0.34955
    -0.41811
    -0.33709
     0.08672
    -0.17504
    -0.58639
    -0.46174
    -1.85782
    -2.86126
    -0.08156
     1.58876
    -1.42778
    -4.69361
    -5.49137
    -4.58766
    -4.11399
    -3.26014
    -2.47484
    -2.20684
    -1.90768
    -2.35019
    -2.36265
    -2.26917
    -1.93261
    -0.88555
    -0.00677
     0.89695
     1.48280
     2.11229
     2.74177
     3.05340
     3.10949
     3.02847
     3.12819
     2.89135
     2.78540
     2.58596
     2.19331
     1.90661
     1.91908
     1.69471
     1.48280
     1.36439
     1.05899
     1.02783
     0.92811
     1.07769
     0.88448
     0.64765
     0.63518
     0.56662
     0.49183
     0.54169
     0.50430
     0.44821
     0.41081
     0.30486
     0.44821
     0.41704
     0.38588
     0.18644
     0.03686
     0.27370
     0.34849
     0.25500
     0.20514
     0.06802
     0.15528
     0.18644
     0.13035
     0.13658
     0.11165
     0.10542
     0.06802
     0.01816
     0.13658
    -0.00677
    -0.07532
    -0.00053
     0.11788
     0.01816
     0.14281
     0.04933
    -0.05663
    -0.01300
    -0.07532
    -0.01923
     0.03686
     0.02440
    -0.11895
     0.09295
    -0.05039
     0.10542
     0.04309
     0.04309
     0.03686
    -0.06286
     0.03686
    -0.04416
    -0.05663
    -0.13142
    -0.06909
    -0.00677
    -0.01300
    -0.01923
     0.08672
    -0.11895
    -0.11895
    -0.07532
    -0.24360
    -0.18751
    -0.01300
    -0.05663
    -0.17504
    -0.17504
    -0.19997
    -0.10025
    -0.04416
    -0.22490
    -0.15011
    -0.26230
    -0.17504
    -0.18128
    -0.15635
    -0.13142
    -0.16258
    -0.20621
    -0.00053
     0.04933
    -0.11895
    -0.06286
    -0.08779
    -0.04416
     0.00570
     0.01816
     0.07426
     0.04309
     0.02440
     0.13658
     0.18021
     0.18644
     0.17398
    -0.01923
     0.04933
     0.09295
    -0.02546
     0.03063
     0.14905
     0.04933
    -0.05039
    -0.03170
     0.04309
     0.14281
    -0.10025
    -0.21244
    -0.17504
    -0.10649
    -0.08779
    -0.08779
    -0.08779
    -0.05663
    -0.10025
    -0.05039
    -0.01300
    -0.08156
    -0.12518
    -0.11895
    -0.08156
    -0.06286
    -0.00053
    -0.13765
    -0.05663
     0.03063
     0.14281
     0.24253
     0.34849
     0.61648
     0.39211
    -0.41188
    -0.53653
    -0.27476
    -0.16881
     0.05556
     0.13658
    -0.03793
     0.23630
    -0.00053
    -0.49290
    -0.76713
    -0.91048
    -1.12862
    -0.68611
    -0.28723
    -0.49913
    -0.64871
    -0.79830
    -0.60509
    -0.44927
    -0.53653
    -0.51160
    -0.56146
    -0.24360
     0.09295
    -0.00053
     0.03063
     0.19891
     0.09295
     0.05556
     0.06179
     0.01816
    -0.29346
    -0.61755
    -0.56146
    -0.31839
    -0.73597
    -1.32806
    -1.45271
    -1.10369
    -1.34052
    -1.53373
    -1.65838
    -1.71447
    -1.60852
    -1.57113
    -1.30936
    -1.27820
    -0.98527
    -0.81076
    -0.52406
    -0.38695
    -0.31216
    -0.12518
    -0.01923
     0.39211
     0.43574
     0.47937
     0.47314
     0.52300
     0.59155
     0.60402
     0.66011
     0.64765
     0.66011
     0.48560
     0.68504
     0.64141
     0.64141
     0.53546
     0.31109
     0.53546
     0.51676
     0.56662
     0.51676
     0.33602
     0.39211
     0.46690
     0.42951
     0.56039
     0.62272
     0.44197
     0.44197
     0.68504
     0.74737
     0.70374
     0.77853
     0.59779
     0.64765
     0.68504
     0.92811
     0.97174
     1.00913
     1.06522
     0.96550
     0.98420
     0.90318
     0.82216
     0.82839
     0.75983
     0.93434
     0.90318
     0.79723
     0.56039
     0.31732
     0.42951
     0.45444
     0.36718
     0.26746
     0.26746
    -0.00053
    -0.08779
     0.11788
     0.01193
    -0.13142
    -0.09402
    -0.02546
    -0.12518
    -0.19997
    -0.19374
    -0.08156
     0.05556
    -0.15011
    -0.15011
    -0.03170
    -0.11272
     0.03686
    -0.02546
     0.16151
    -0.03170
    -0.03793
     0.00570
     0.16151
     0.08049
     0.03063
     0.06802
     0.11788
     0.15528
     0.22384
     0.19891
    -0.01923
     0.00570
     0.14281
     0.02440
     0.04933
     0.05556
    -0.15635
     0.03063
     0.01193
     0.07426
     0.09919
    -0.04416
    -0.11272
    -0.01300
    -0.02546
     0.08049
    -0.00053
    -0.03170
    -0.03793
    -0.11895
     0.02440
     0.05556
    -0.11895
    -0.19997
    -0.27476
    -0.26230
    -0.28723
    -0.28723
    -0.64871
    -0.69858
    -0.45551
    -0.03170
    -0.01923
    -0.59885
    -0.79206
    -1.34676
    -2.42498
    -2.39382
    -1.33429
    -0.92295
    -1.27820
    -1.15355
    -0.93541
    -0.87309
    -1.44024
    -1.29690
    -1.02267
    -0.99774
    -0.81699
    -0.81076
    -0.43058
     0.15528
     0.24253
     0.35472
     0.32356
     0.17398
     0.28616
     0.33602
     0.32979
     0.15528
     0.22384
     0.17398
     0.18644
     0.18644
     0.21137
     0.19267
     0.39211
     0.38588
     0.29239
     0.36718
     0.54169
     0.38588
     0.27370
     0.20514
     0.34849
     0.34849
     0.05556
     0.04933
    -0.01300
     0.09295
    -0.08779
    -0.03170
    -0.26853
    -0.31839
    -0.39318
    -0.29346
    -0.27476
    -0.48044
    -0.37448
    -0.33086
    -0.25607
    -0.15011
    -0.23114
    -0.44304
    -0.35579
    -0.35579
    -0.06909
    -0.10649
    -0.09402
    -0.10025
    -0.04416
    -0.01923
     0.21137
     0.23007
     0.11788
     0.09919
     0.08049
     0.23007
     0.28616
     0.44197
     0.27993
     0.44197
     0.37342
     0.46067
     0.57286
     0.49183
     0.43574
     0.34849
     0.56662
     0.47314
     0.51053
     0.42951
     0.44821
     0.39211
     0.54169
     0.47314
     0.44197
     0.52300
     0.42951
     0.44821
     0.42951
     0.45444
     0.41704
     0.37342
     0.42328
     0.54169
     0.40458
     0.47937
     0.50430
     0.33602
     0.39211
     0.36095
     0.45444
     0.36095
     0.37342
     0.32979
     0.39835
     0.39835
     0.46690
     0.33602
     0.36718
     0.52923
     0.40458
     0.36718
     0.29863
     0.33602
     0.36718
     0.29239
     0.35472
     0.36095
     0.34225
     0.45444
     0.39835
     0.36718
     0.22384
     0.23007
     0.19891
     0.40458
     0.42328
     0.29239
     0.21137
     0.21760
     0.31732
     0.33602
     0.23630
     0.23007
     0.27370
     0.31109
     0.38588
     0.44821
     0.42328
     0.42951
     0.28616
     0.44821
     0.66634
     0.64765
     0.61025
     0.49807
     0.64765
     0.70374
     0.77853
     0.92188
     0.98420
     1.14625
     0.97174
     0.67881
     0.89071
     1.30206
     1.30206
     1.00290
    -0.06909
    -0.22490
    -0.27476
    -0.46174
    -0.96657
    -1.00397
    -0.71104
    -1.25327
    -2.26917
    -2.69298
    -3.14795
    -3.60916
    -3.35362
    -3.15418
    -2.95474
    -2.93605
    -3.78367
    -4.12645
    -3.77743
    -2.98591
    -1.38415
    -0.21867
    -0.10025
    -0.63625
    -0.10649
     0.59779
     1.49527
     2.16215
     1.84429
     1.13378
     1.35192
     1.30829
     1.59499
     2.05619
     2.07489
     1.94401
     1.37685
     0.62895
     0.16774
    -0.10649
    -0.37448
    -0.41188
    -0.30593
    -0.10025
    -0.17504
    -0.01923
     0.12412
     0.12412
     0.27993
     0.57286
     0.46067
     0.52300
     0.32979
     0.40458
     0.51053
     0.44197
     0.27370
     0.10542
     0.19267
    -0.01300
     0.13035
     0.08672
     0.01193
    -0.16258
    -0.05039
     0.18021
     0.17398
     0.14281
    -0.03793
    -0.15011
    -0.03170
     0.08049
     0.16151
     0.21760
     0.25500
     0.31109
     0.32356
     0.42328
     0.42951
     0.34849
     0.11165
     0.39211
     0.38588
     0.42328
     0.53546
     0.41704
     0.36718
     0.38588
     0.31109
     0.50430
     0.47937
     0.39835
     0.29863
     0.37965
     0.41081
     0.34225
     0.19267
     0.26123
     0.31109
     0.28616
     0.23630
     0.34849
     0.46690
     0.18644
     0.14905
     0.14905
     0.19267
     0.19267
     0.19267
     0.13658
     0.29863
     0.20514
     0.07426
     0.09919
     0.23630
     0.03686
     0.11788
     0.10542
    -0.01300
    -0.06286
    -0.08156
    -0.13765
    -0.18128
    -0.10649
    -0.13142
    -0.04416
    -0.24360
    -0.23114
    -0.31216
    -0.40565
    -0.24360
    -0.46797
    -0.10025
    -0.12518
    -0.11272
    -0.05039
    -0.10025
    -0.01300
    -0.11895
     0.02440
    -0.01300
     0.07426
     0.24253
     0.20514
     0.06179
     0.17398
     0.32979
     0.32979
     0.31109
     0.26123
     0.27370
     0.20514
     0.16151
     0.19267
     0.18644
     0.13035
     0.21760
     0.25500
     0.13658
     0.22384
     0.14905
    -0.04416
     0.15528
     0.07426
     0.13035
     0.10542
     0.20514
     0.07426
     0.02440
    -0.04416
     0.06802
     0.11165
     0.08672
    -0.05039
    -0.08156
    -0.23114
    -0.19997
    -0.25607
    -0.35579
    -0.29346
    -0.32462
    -0.43058
    -0.28723
    -0.24983
    -0.26230
    -0.42434
    -0.34955
    -0.01300
     0.57286
     1.02783
     0.85955
     0.57909
     0.32356
     0.36718
     0.58532
     1.09639
     1.83182
     1.50773
     1.55136
     1.03406
     0.13035
    -0.33086
    -0.28100
    -0.58016
    -0.36825
    -0.04416
    -0.95411
    -2.38135
    -2.49354
    -1.52750
    -2.46237
    -3.52813
    -3.52190
    -3.88339
    -4.68738
    -3.84599
    -3.24767
    -2.77400
    -2.74907
    -2.75530
    -2.30656
    -2.33772
    -2.12582
    -1.66461
    -0.98527
    -0.41188
     0.00570
     0.36095
     0.95304
     1.07769
     1.22727
     1.53266
     1.56383
     1.38932
     1.47034
     1.31453
     1.32076
     1.22104
     1.14625
     0.94057
     0.78476
     0.82839
     0.69127
     0.61648
     0.56662
     0.41081
     0.37965
     0.47314
     0.38588
     0.27370
     0.24253
     0.19267
     0.26746
     0.43574
     0.30486
     0.22384
     0.19891
     0.11788
     0.25500
     0.22384
     0.24253
     0.35472
     0.14281
     0.23007
     0.28616
     0.32356
     0.19267
     0.22384
     0.21760
     0.21760
     0.27993
     0.29239
     0.26746
     0.29239
     0.28616
     0.27993
     0.36718
     0.41081
     0.19267
     0.34225
     0.36718
     0.45444
     0.35472
     0.37342
     0.30486
     0.23007
     0.49807
     0.31732
     0.42328
     0.37965
     0.26746
     0.29239
     0.31109
     0.37965
     0.32356
     0.34849
     0.26123
     0.27370
     0.29239
     0.26746
     0.29239
     0.34849
     0.32979
     0.30486
     0.22384
     0.24877
     0.07426
     0.27370
     0.25500
     0.25500
     0.28616
     0.09919
     0.20514
     0.19891
     0.15528
     0.14905
     0.01816
     0.06802
     0.14905
     0.22384
     0.13035
     0.05556
     0.06802
     0.09295
    -0.00677
     0.11165
     0.11165
    -0.02546
     0.02440
    -0.05039
     0.06802
     0.12412
     0.00570
    -0.12518
     0.10542
     0.08672
     0.01193
    -0.04416
    -0.01923
    -0.11272
    -0.19997
    -0.05039
     0.05556
    -0.18751
    -0.15635
    -0.08156
    -0.13142
    -0.13142
    -0.07532
    -0.22490
    -0.21244
    -0.17504
    -0.16258
    -0.23737
    -0.29346
    -0.29969
    -0.31839
    -0.36202
    -0.18128
    -0.24983
    -0.47420
    -0.35579
    -0.39318
    -0.39941
    -0.42434
    -0.51783
    -0.32462
    -0.40565
    -0.36202
    -0.28100
    -0.32462
    -0.40565
    -0.44927
    -0.38072
    -0.35579
    -0.30593
    -0.39318
    -0.44927
    -0.37448
    -0.28723
    -0.36202
    -0.36202
    -0.41811
    -0.36202
    -0.46797
    -0.50537
    -0.44304
    -0.63002
    -0.47420
    -0.48044
    -0.36202
    -0.20621
    -0.33709
    -0.24360
    -0.18751
    -0.36202
    -0.71104
    -0.83569
    -0.71727
    -0.81699
    -1.67708
    -1.68954
    -2.19438
    -2.80516
    -3.02953
    -2.04480
    -1.08499
    -0.44927
    -0.01923
    -0.36202
    -1.19094
    -2.11335
    -2.70544
    -2.38135
    -1.39038
    -0.60509
     0.08672
     0.73490
    -0.11272
    -1.10369
    -1.07253
    -1.01020
    -1.11615
    -1.35922
    -1.42155
    -1.53996
    -1.73940
    -1.68954
    -1.25327
    -0.84816
    -0.92295
    -0.98527
    -0.55523
    -0.43681
    -0.17504
    -0.18751
    -0.21867
    -0.35579
    -0.18128
     0.00570
     0.33602
     0.31732
     0.38588
     0.46690
     0.49807
     0.66634
     0.69127
     0.64141
     0.75983
     0.80346
     0.89071
     1.01536
     0.93434
     0.83462
     0.66634
     0.77853
     0.89695
     0.84709
     0.84709
     0.74113
     0.75360
     0.67881
     0.70997
     0.69127
     0.70997
     0.69127
     0.71620
     0.66634
     0.77230
     0.59155
     0.52923
     0.62272
     0.68504
     0.68504
     0.61025
     0.56039
     0.52923
     0.46690
     0.60402
     0.63518
     0.47314
     0.37342
     0.46067
     0.51676
     0.47937
     0.45444
     0.36718
     0.30486
     0.50430
     0.44197
     0.29239
     0.29239
     0.27370
     0.36718
     0.24877
     0.32356
     0.22384
     0.23630
     0.24253
     0.37342
     0.20514
     0.21760
     0.16774
     0.03063
     0.16151
     0.27370
     0.09295
     0.16774
     0.20514
     0.09919
     0.16774
     0.06802
     0.11788
     0.10542
     0.04309
     0.11165
     0.17398
     0.07426
     0.19891
    -0.03170
     0.01193
     0.20514
     0.13658
     0.07426
     0.10542
    -0.09402
     0.08672
     0.13658
     0.01816
     0.08672
     0.04309
     0.06179
     0.10542
     0.08049
     0.15528
     0.01193
    -0.08156
     0.09295
     0.13035
     0.03063
     0.09295
     0.03063
    -0.00677
     0.07426
     0.03063
     0.12412
     0.01816
    -0.03793
     0.00570
     0.04309
    -0.03793
    -0.00677
    -0.03170
    -0.00053
     0.08049
    -0.11272
     0.03686
     0.08672
    -0.01923
    -0.06909
    -0.02546
    -0.05039
     0.06802
     0.10542
    -0.00053
    -0.00677
     0.04309
     0.04933
     0.03686
     0.03686
     0.12412
     0.01816
     0.03686
    -0.10025
     0.07426
     0.03063
     0.00570
    -0.01300
    -0.01923
     0.02440
    -0.02546
     0.02440
    -0.02546
    -0.08779
    -0.10025
    -0.10649
    -0.04416
    -0.14388
    -0.14388
    -0.12518
    -0.12518
    -0.08156
    -0.10025
    -0.10025
    -0.18128
    -0.18128
    -0.18128
    -0.30593
    -0.13142
    -0.18128
    -0.18751
    -0.30593
    -0.22490
    -0.07532
    -0.23114
    -0.11272
    -0.19374
    -0.37448
    -0.11272
    -0.16258
    -0.12518
    -0.05039
    -0.17504
    -0.04416
    -0.02546
     0.18644
     0.11788
     0.01193
     0.16151
     0.25500
     0.23007
     0.33602
     0.38588
     0.35472
     0.48560
     0.75360
     1.13378
     1.54513
     1.63862
     1.15871
    -0.38695
    -1.61475
    -1.87029
    -2.64935
    -3.27883
    -3.85846
    -3.68395
    -3.21651
    -1.77057
    -1.88275
    -2.81140
    -3.35986
    -3.68395
    -3.62162
    -3.47827
    -2.72414
    -1.58359
    -0.34955
     0.49183
     1.17741
     1.32076
     1.63862
     1.68224
     1.60122
     1.62615
     1.43918
     1.43918
     1.13378
     1.08392
     1.15248
     1.18364
     1.18364
     1.00913
     1.02783
     0.92811
     0.94057
     0.81592
     0.99667
     1.07146
     0.87825
     0.94057
     0.87202
     0.79723
     0.82839
     0.69751
     0.72867
     0.79723
     0.65388
     0.61648
     0.54169
     0.59779
     0.45444
     0.36718
     0.44197
     0.52923
     0.44821
     0.42328
     0.37965
     0.29239
     0.20514
     0.19891
     0.27993
     0.41081
     0.22384
     0.24877
     0.26746
     0.13658
     0.37965
     0.13658
     0.11788
     0.20514
     0.28616
     0.05556
     0.23630
     0.07426
     0.08672
     0.00570
     0.13035
     0.21760
     0.14905
     0.13035
     0.00570
    -0.05039
     0.09295
     0.04309
     0.11165
     0.11788
     0.13035
    -0.08779
     0.13658
     0.13035
     0.04309
     0.06802
    -0.04416
     0.00570
     0.00570
     0.14281
     0.01193
    -0.13142
    -0.01300
     0.02440
    -0.08156
     0.08672
    -0.05039
    -0.00053
    -0.08156
    -0.02546
    -0.14388
    -0.08779
    -0.11272
    -0.09402
     0.06179
    -0.06909
    -0.06286
     0.03686
    -0.01300
    -0.06286
    -0.11895
    -0.05663
     0.04933
     0.00570
     0.01816
    -0.14388
     0.06179
     0.01816
    -0.00677
    -0.03170
     0.01193
     0.02440
    -0.12518
    -0.06909
    -0.04416
    -0.03170
    -0.20621
    -0.14388
    -0.09402
     0.03686
    -0.14388
    -0.05663
    -0.10025
    -0.24360
    -0.15011
    -0.29969
    -0.18751
    -0.06909
    -0.11895
    -0.01923
    -0.11895
    -0.01300
     0.05556
    -0.03170
     0.09295
     0.11165
     0.03063
     0.13035
     0.36718
     0.24253
     0.21137
     0.21137
     0.31109
     0.34849
     0.53546
     0.27370
     0.29239
     0.19267
     0.21137
     0.23630
     0.21137
     0.19267
     0.14905
     0.18644
     0.26746
     0.24253
     0.03063
     0.06802
    -0.06286
     0.01193
     0.18644
     0.16774
     0.04309
     0.05556
     0.01816
    -0.05663
    -0.01923
    -0.03170
    -0.13142
    -0.10025
    -0.08156
    -0.13765
    -0.07532
    -0.28100
    -0.15635
    -0.21244
    -0.15635
    -0.21867
    -0.15635
    -0.16881
    -0.16258
    -0.18128
    -0.39318
    -0.04416
    -0.05663
    -0.10649
    -0.12518
    -0.01300
    -0.03793
     0.01816
    -0.06286
    -0.04416
     0.10542
     0.10542
     0.04309
     0.09295
     0.08672
    -0.03170
    -0.05663
     0.21760
     0.25500
     0.09295
     0.20514
     0.15528
     0.26746
     0.01816
     0.01816
     0.16774
     0.29239
     0.46690
     0.69127
     0.69751
     1.17118
     1.15248
     0.87202
     2.16838
     2.36159
     0.67258
    -0.42434
    -0.34955
    -0.69234
    -1.53373
    -2.35019
    -1.33429
     0.06179
     0.28616
    -0.94788
    -3.74627
    -3.65902
    -2.99214
    -3.40972
    -3.70264
    -2.66182
    -2.38135
    -2.83009
    -2.21931
    -1.29066
    -0.86062
    -0.71727
    -0.94788
    -0.90425
    -0.84192
    -0.46174
    -0.06909
     0.23630
     0.36718
     0.57909
     0.54169
     1.00290
     1.01536
     1.07146
     1.04653
     1.22727
     1.37685
     1.29583
     1.20234
     1.18988
     1.25220
     1.30829
     1.32076
     1.31453
     1.23350
     1.23974
     0.93434
     1.12132
     1.12132
     1.05276
     0.94681
     1.00913
     0.85332
     0.81592
     0.90941
     0.80346
     0.77230
     0.75983
     0.79099
     0.66011
     0.69127
     0.64765
     0.53546
     0.57909
     0.66634
     0.56039
     0.50430
     0.52300
     0.52923
     0.51676
     0.38588
     0.34225
     0.44197
     0.45444
     0.39835
     0.31109
     0.31732
     0.29863
     0.28616
     0.21137
     0.32979
     0.44821
     0.36095
     0.24253
     0.25500
     0.34225
     0.32356
     0.37342
     0.44197
     0.46690
     0.44821
     0.42951
     0.39835
     0.38588
     0.44821
     0.33602
     0.42328
     0.49807
     0.29863
     0.14905
     0.16151
     0.26123
     0.13658
     0.18644
     0.24877
     0.21137
     0.09295
    -0.11895
     0.06802
     0.08672
     0.01816
    -0.03793
     0.07426
     0.08672
     0.05556
    -0.08779
     0.02440
    -0.11272
    -0.01923
    -0.09402
    -0.11272
    -0.06909
    -0.24983
    -0.14388
    -0.08779
    -0.23737
    -0.28723
    -0.34955
    -0.31839
    -0.28100
    -0.28100
    -0.31839
    -0.23737
    -0.39318
    -0.36825
    -0.31216
    -0.29346
    -0.39318
    -0.28723
    -0.26853
    -0.29969
    -0.26853
    -0.35579
    -0.30593
    -0.20621
    -0.05663
    -0.01923
    -0.11895
    -0.12518
    -0.05039
    -0.07532
    -0.06286
    -0.05039
    -0.03793
     0.08672
     0.14281
     0.10542
     0.13658
     0.08049
     0.13035
    -0.05663
     0.15528
     0.23630
     0.14905
     0.08049
     0.13658
     0.14281
     0.13658
     0.13658
     0.08049
     0.22384
     0.18644
     0.21760
     0.13035
     0.18644
     0.14905
    -0.03170
     0.07426
     0.23007
     0.28616
     0.18021
     0.18021
     0.32356
     0.51676
     0.69751
     0.66011
     0.87825
     0.95927
     1.00290
     1.06522
     1.00913
     1.04029
     1.10262
     1.02783
     0.45444
    -0.28100
    -1.26573
    -1.93261
    -2.06973
    -3.03577
    -2.96721
    -3.62162
    -3.71511
    -3.12302
    -3.14172
    -3.39725
    -4.21994
    -5.13612
    -4.88682
    -4.65622
    -3.70264
    -2.51847
    -1.80173
    -1.19718
    -1.06629
    -0.76713
    -0.86685
    -0.89178
    -0.33709
     0.11165
     0.14281
     0.37342
     0.28616
     0.29863
     0.28616
     0.40458
     0.37965
     0.36095
     0.59779
     0.61025
     0.68504
     0.55416
     0.42951
     0.36095
     0.47314
     0.64765
     0.59779
     0.81592
     0.63518
     0.71620
     0.78476
     0.64765
     0.68504
     0.85332
     0.88448
     0.90941
     0.82839
     0.94057
     0.87202
     0.86578
     0.86578
     1.07146
     0.99043
     1.15248
     1.10262
     1.04653
     1.17118
     1.05276
     1.05899
     1.18988
     1.21481
     1.12755
     1.02783
     0.85955
     0.95927
     0.94057
     0.89071
     0.66011
     0.74737
     0.62272
     0.64765
     0.75360
     0.52300
     0.42328
     0.35472
     0.49183
     0.52300
     0.53546
     0.39835
     0.49807
     0.36718
     0.42951
     0.33602
     0.41081
     0.37342
     0.32979
     0.41704
     0.26123
     0.26123
     0.29863
     0.25500
     0.13658
     0.21137
     0.09919
    -0.01300
     0.14281
     0.01816
    -0.11895
     0.02440
    -0.10025
    -0.00677
    -0.01923
    -0.07532
    -0.19997
    -0.03793
    -0.13142
    -0.17504
    -0.21867
    -0.15635
    -0.22490
    -0.23737
    -0.19997
    -0.29969
    -0.23737
    -0.31839
    -0.40565
    -0.43058
    -0.25607
    -0.35579
    -0.33709
    -0.34332
    -0.33086
    -0.24360
    -0.36202
    -0.21244
    -0.15635
    -0.24360
    -0.21867
    -0.12518
    -0.18751
    -0.09402
    -0.15011
    -0.13142
    -0.10649
    -0.10649
    -0.01923
    -0.01300
     0.01816
    -0.14388
    -0.18751
    -0.18751
    -0.11272
    -0.10649
    -0.29969
    -0.24360
    -0.15635
    -0.16881
    -0.21867
    -0.15011
    -0.20621
    -0.15011
    -0.28723
    -0.21867
    -0.16258
    -0.15635
    -0.31839
    -0.18751
    -0.03170
     0.01816
    -0.01300
     0.00570
    -0.00053
    -0.05663
     0.04309
     0.04309
     0.04309
     0.06802
     0.04933
     0.01193
     0.11788
     0.17398
     0.13658
     0.12412
     0.26123
     0.29239
     0.24253
     0.47937
     0.68504
     0.64765
     0.74113
     0.95927
     1.48280
     1.47034
     1.69471
     1.40801
     0.59155
    -0.31216
    -1.98870
    -4.03297
    -3.34739
    -2.23177
    -1.27820
    -2.44368
    -3.39102
    -4.12022
    -4.60636
    -4.69361
    -4.68738
    -4.46924
    -4.11399
    -3.48451
    -2.89865
    -2.06349
    -1.32183
    -0.76090
    -0.36825
     0.14905
     0.22384
     0.56662
     0.73490
     0.80969
     0.94057
     1.12132
     0.95304
     0.99667
     0.87202
     0.86578
     0.82216
     1.05899
     0.94057
     1.05276
     0.97797
     0.87202
     0.97797
     0.86578
     0.94057
     0.94057
     1.00913
     0.97797
     0.84085
     0.81592
     0.75360
     0.80969
     0.57909
     0.49807
     0.46067
     0.34849
     0.34225
     0.51676
     0.26746
     0.24253
     0.33602
     0.55416
     0.32979
     0.36095
     0.24253
     0.14281
     0.37342
     0.41704
     0.37965
     0.29239
     0.52300
     0.42328
     0.42328
     0.51676
     0.53546
     0.40458
     0.35472
     0.47314
     0.49183
     0.44821
     0.33602
     0.31732
     0.41704
     0.37965
     0.47314
     0.32356
     0.32356
     0.27370
     0.15528
     0.42951
     0.38588
     0.26123
     0.15528
     0.29863
     0.41081
     0.28616
     0.27370
     0.18021
     0.26746
     0.29239
     0.39835
     0.31109
     0.34225
     0.27993
     0.26123
     0.31109
     0.51676
     0.43574
     0.23007
     0.24877
     0.30486
     0.41081
     0.34225
     0.24253
     0.24877
     0.34225
     0.31732
     0.34849
     0.27993
     0.27370
     0.20514
     0.04309
     0.30486
     0.26123
     0.11788
     0.13658
     0.10542
     0.21137
     0.31109
     0.21137
     0.10542
     0.14281
     0.19267
     0.14281
     0.10542
     0.09919
     0.17398
    -0.02546
     0.11788
     0.18021
     0.18021
     0.03063
     0.13658
     0.06802
    -0.02546
     0.09295
     0.02440
    -0.00677
     0.17398
     0.03063
     0.17398
     0.13658
     0.03063
    -0.04416
     0.12412
     0.09295
     0.11788
     0.02440
     0.06802
     0.12412
     0.06179
     0.09919
     0.03686
     0.04309
     0.19891
     0.14281
     0.13658
     0.18644
     0.17398
     0.08672
     0.12412
     0.31732
     0.42951
     0.51053
     0.65388
     0.89071
     0.59779
     0.43574
     0.09919
    -0.84192
    -1.75810
    -1.26573
    -0.63002
    -1.01020
    -1.83912
    -2.30656
    -1.98870
    -1.91391
    -1.97624
    -2.26917
    -2.41251
    -2.73661
    -2.46237
    -2.34396
    -2.21307
    -1.98870
    -1.83912
    -1.40908
    -1.47141
    -1.20964
    -0.64871
    -0.84816
    -0.85439
    -0.87309
    -0.76713
    -0.84816
    -0.92295
    -0.66118
    -0.53653
    -0.39318
    -0.11272
     0.08049
     0.19267
     0.34225
     0.47314
     0.45444
     0.56662
     0.48560
     0.47937
     0.55416
     0.80969
     0.79723
     0.78476
     0.70997
     0.78476
     0.67881
     0.69127
     0.44821
     0.26746
     0.18644
     0.37342
     0.19267
     0.27370
     0.25500
     0.17398
     0.04933
     0.21137
     0.19891
    -0.02546
     0.06179
     0.22384
     0.26746
     0.20514
     0.25500
     0.28616
     0.42951
     0.30486
     0.19891
     0.37342
     0.33602
     0.44821
     0.27370
     0.33602
     0.47314
     0.43574
     0.39211
     0.34849
     0.32979
     0.35472
     0.35472
     0.29239
     0.39211
     0.36718
     0.37965
     0.34225
     0.37342
     0.41081
     0.22384
     0.21137
     0.42328
     0.36718
     0.32979
     0.30486
     0.32356
     0.29863
     0.36718
     0.24253
     0.34225
     0.24877
     0.30486
     0.24253
     0.34225
     0.35472
     0.24253
     0.08672
     0.37342
     0.33602
     0.19891
     0.13035
     0.18644
     0.21760
     0.18644
     0.26123
     0.28616
     0.19267
     0.16151
     0.24877
     0.11165
     0.18644
     0.19267
     0.06802
     0.11165
     0.24877
     0.22384
     0.31109
     0.13658
     0.29239
     0.18644
     0.18021
     0.20514
     0.18644
     0.23007
     0.19891
     0.05556
     0.16151
     0.22384
     0.13658
     0.18644
     0.15528
     0.11788
     0.10542
     0.08049
     0.06802
     0.03686
     0.09295
     0.13658
     0.02440
     0.06179
     0.14281
     0.18644
     0.17398
     0.03686
    -0.00677
     0.04933
     0.11788
     0.19267
     0.07426
     0.04309
     0.11788
     0.07426
     0.04309
     0.16151
     0.13658
     0.04309
     0.02440
     0.22384
     0.11165
     0.16151
     0.17398
     0.16151
     0.25500
     0.31732
     0.28616
     0.27370
     0.34225
     0.29863
     0.49807
     0.75360
     0.89071
     0.72867
     0.67881
    -0.26230
    -1.55243
    -2.21307
    -1.49010
    -1.32806
    -1.17848
    -0.99150
    -1.42778
    -2.59949
    -3.89585
    -4.51910
    -3.97064
    -2.54963
    -2.26293
    -1.87029
    -1.87652
    -1.74564
    -1.25327
    -1.03513
    -0.87309
    -0.26230
     0.06179
     0.56662
     1.12132
     1.25220
     1.48280
     1.59499
     1.39555
     1.39555
     1.22104
     1.28960
     1.18364
     1.11508
     1.02160
     0.85332
     0.87202
     0.94057
     0.72867
     0.99043
     0.87202
     0.70997
     0.70374
     0.78476
     0.61025
     0.55416
     0.49183
     0.37965
     0.42951
     0.36095
     0.31109
     0.16151
     0.09295
     0.14905
     0.01816
     0.09295
    -0.00677
    -0.05663
    -0.03170
    -0.05039
     0.02440
    -0.01300
    -0.01923
     0.14281
     0.14281
     0.19267
     0.14905
     0.06179
     0.12412
     0.28616
     0.20514
     0.25500
     0.21137
     0.25500
     0.14281
     0.16151
     0.18644
     0.07426
     0.02440
     0.09919
     0.10542
     0.09919
    -0.00053
     0.06179
     0.07426
     0.19267
     0.29863
    -0.08779
    -0.06909
    -0.13142
    -0.12518
     0.06179
     0.16151
    -0.06286
    -0.01300
    -0.08779
    -0.05039
    -0.02546
    -0.14388
    -0.27476
    -0.11895
    -0.08156
    -0.16258
    -0.11272
    -0.10649
    -0.06909
    -0.15011
    -0.00677
    -0.03170
     0.05556
     0.00570
    -0.02546
     0.05556
     0.09295
     0.13658
     0.06802
     0.09919
     0.15528
     0.16151
     0.09295
     0.20514
     0.14905
     0.19267
     0.12412
     0.14905
     0.21760
     0.20514
     0.29863
     0.27993
     0.23007
     0.32979
     0.39211
     0.39211
     0.17398
     0.48560
     0.29863
     0.39211
     0.41081
     0.42328
     0.39835
     0.42328
     0.43574
     0.41081
     0.33602
     0.29863
     0.37965
     0.44821
     0.34225
     0.36095
     0.27993
     0.37965
     0.37342
     0.26746
     0.37965
     0.30486
     0.31109
     0.26123
     0.36718
     0.29863
     0.29863
     0.28616
     0.42951
     0.47937
     0.42328
     0.50430
     0.46690
     0.49183
     0.45444
     0.37342
     0.27993
     0.27993
     0.13658
     0.24253
     0.36095
     0.27993
     0.11165
    -0.09402
    -0.00677
    -0.06909
    -0.47420
    -0.53030
    -0.53030
    -0.29969
    -0.56769
    -0.88555
    -0.56146
    -0.78583
    -1.03513
    -1.86405
    -2.44368
    -2.77400
    -3.14172
    -2.46237
    -1.25950
    -0.81076
    -1.02267
    -1.38415
    -1.70201
    -1.93261
    -1.81419
    -1.52750
    -1.44648
    -1.79550
    -1.34676
    -0.04416
     0.39211
    -0.04416
    -0.45551
    -0.71727
    -0.43058
    -0.30593
    -0.36202
    -0.33086
    -0.34332
    -0.19997
     0.09295
     0.36718
     0.48560
     0.69751
     0.98420
     0.92811
     0.80969
     0.59155
     0.79723
     0.88448
     0.85332
     0.66011
     0.42328
     0.29239
     0.24253
    -0.10025
    -0.16258
    -0.31839
    -0.37448
    -0.35579
    -0.40565
    -0.54276
    -0.60509
    -0.67988
    -0.58639
    -0.65495
    -0.64248
    -0.59262
    -0.44927
    -0.51160
    -0.35579
    -0.26230
    -0.35579
    -0.19374
    -0.31839
    -0.11272
    -0.01300
    -0.24360
    -0.08156
    -0.07532
     0.11788
     0.14905
     0.14281
     0.08049
     0.09919
     0.15528
     0.26123
     0.27993
     0.23630
     0.14281
     0.23630
     0.21137
     0.40458
     0.48560
     0.34849
     0.36095
     0.48560
     0.54169
     0.41081
     0.35472
     0.39211
     0.58532
     0.62272
     0.61025
     0.54169
     0.53546
     0.61025
     0.48560
     0.66634
     0.61648
     0.51676
     0.54793
     0.67881
     0.65388
     0.51676
     0.67881
     0.56039
     0.58532
     0.62272
     0.63518
     0.62895
     0.52923
     0.55416
     0.45444
     0.55416
     0.61025
     0.64141
     0.54169
     0.57286
     0.68504
     0.59155
     0.59155
     0.46690
     0.64141
     0.62895
     0.59155
     0.69127
     0.52300
     0.57909
     0.58532
     0.64141
     0.69751
     0.54793
     0.59779
     0.56039
     0.67881
     0.64765
     0.62895
     0.41081
     0.59155
     0.58532
     0.61648
     0.56662
     0.48560
     0.59155
     0.39835
     0.47937
     0.46067
     0.57286
     0.36095
     0.35472
     0.40458
     0.44197
     0.41704
     0.26123
     0.32979
     0.29239
     0.31109
     0.31732
     0.32356
     0.31732
     0.20514
     0.16151
     0.39211
     0.31109
     0.31109
     0.20514
     0.26746
     0.23630
     0.26746
     0.23630
     0.24877
     0.17398
     0.23630
     0.24877
     0.26123
     0.24877
     0.18021
     0.06802
     0.16151
     0.31109
     0.24253
     0.18644
     0.15528
     0.24253
     0.10542
     0.22384
     0.23007
     0.15528
     0.13035
     0.29863
     0.19267
     0.18021
     0.12412
     0.03686
     0.00570
     0.26123
     0.17398
     0.13035
     0.07426
     0.02440
     0.06179
     0.13035
     0.09295
     0.02440
     0.07426
     0.15528
     0.16774
     0.38588
     0.31109
     0.58532
     0.67881
     1.02160
     1.37685
     1.58876
     1.79443
     2.00633
     2.78540
     3.17805
     1.79443
    -0.41188
    -1.63345
    -2.79893
    -2.46861
    -3.12302
    -4.13892
    -4.84943
    -3.47827
    -2.66805
    -3.60916
    -4.98031
    -6.00867
    -6.22058
    -5.53500
    -4.53780
    -3.32246
    -2.22554
    -1.12862
    -0.22490
     0.49183
     0.99043
     1.17741
     1.25843
     1.40178
     1.43294
     1.55759
     1.47034
     1.30829
     1.02783
     0.87202
     0.63518
     0.44821
     0.28616
     0.40458
     0.19267
     0.27370
     0.33602
     0.26746
     0.23630
     0.14281
     0.00570
     0.18021
     0.20514
     0.09919
     0.03063
     0.02440
     0.01816
     0.14905
     0.07426
    -0.05039
     0.08049
    -0.04416
    -0.04416
     0.06179
    -0.05039
    -0.05039
    -0.18751
     0.01193
     0.11788
     0.08049
     0.07426
     0.06802
     0.19891
     0.14905
     0.16774
     0.20514
     0.37342
     0.36718
     0.30486
     0.30486
     0.46067
     0.40458
     0.30486
     0.35472
     0.47314
     0.43574
     0.41081
     0.39835
     0.37342
     0.40458
     0.34225
     0.38588
     0.45444
     0.36718
     0.40458
     0.40458
     0.40458
     0.47314
     0.19267
     0.26123
     0.41704
     0.39835
     0.37965
     0.34849
     0.36718
     0.26123
     0.20514
     0.39211
     0.33602
     0.49807
     0.35472
     0.24253
     0.22384
     0.31109
     0.30486
     0.23007
     0.37342
     0.44197
     0.32979
     0.23630
     0.30486
     0.24253
     0.15528
     0.21137
     0.30486
     0.17398
     0.19891
     0.14905
     0.23007
     0.26746
     0.08672
     0.03063
     0.13035
     0.19891
     0.07426
     0.21137
     0.01193
     0.08672
     0.01816
     0.08672
     0.03063
     0.09919
     0.09295
     0.01193
     0.03063
     0.04933
     0.07426
    -0.05663
    -0.03170
     0.12412
     0.05556
    -0.01923
     0.00570
    -0.06909
     0.03686
    -0.08779
    -0.04416
     0.09295
    -0.10649
    -0.06286
    -0.09402
    -0.08779
    -0.11272
    -0.08779
    -0.21867
    -0.00677
    -0.03793
    -0.18128
    -0.11272
    -0.11895
    -0.21867
    -0.25607
    -0.11895
    -0.18751
    -0.11272
    -0.13765
    -0.10025
    -0.26853
    -0.08779
    -0.21244
    -0.25607
    -0.16881
    -0.06286
    -0.23737
    -0.13765
    -0.16258
    -0.17504
    -0.13142
    -0.26853
    -0.15011
    -0.18128
     0.01193
    -0.18128
    -0.13142
    -0.13765
    -0.18128
    -0.23737
    -0.18751
    -0.11272
    -0.08779
    -0.05039
    -0.19374
    -0.16881
    -0.18751
    -0.21244
    -0.15011
    -0.10649
    -0.14388
    -0.10649
    -0.13142
    -0.11895
    -0.06909
    -0.16258
    -0.19374
     0.06802
    -0.07532
    -0.03793
    -0.11272
     0.09919
    -0.17504
     0.01816
     0.01193
    -0.01923
    -0.04416
    -0.01300
    -0.02546
    -0.06286
     0.01193
    -0.15635
    -0.32462
    -0.10649
    -0.21244
    -0.18128
    -0.18128
    -0.10025
    -0.20621
    -0.15635
    -0.12518
    -0.18751
    -0.22490
    -0.06909
    -0.15011
    -0.14388
     0.13658
     0.21760
     0.21137
     0.19891
     0.41081
     0.19891
     0.29863
     0.39211
     0.46067
     0.26123
     0.21760
     0.38588
     0.41704
     0.52923
     0.41704
     0.31109
     0.25500
     0.03686
     0.03063
    -0.02546
     0.16774
     0.18021
     0.05556
     0.02440
     0.17398
     0.26123
     0.19891
     0.39211
     0.74737
     1.09639
     0.57909
    -2.23800
    -5.12366
    -5.89649
    -5.50384
    -5.06756
    -3.31623
    -2.43121
    -1.77057
    -1.82043
    -3.72134
    -5.25454
    -5.18598
    -4.26980
    -3.11679
    -1.83912
    -0.51160
     0.46690
     1.16495
     1.74457
     2.19331
     2.23070
     2.31173
     2.25563
     2.00010
     1.89415
     1.81313
     1.68848
     1.48280
     1.32076
     1.33322
     1.25220
     1.32699
     1.25843
     1.10885
     1.10262
     1.03406
     0.86578
     0.95304
     0.99043
     0.82839
     0.78476
     0.82216
     0.73490
     0.73490
     0.69127
     0.56039
     0.54169
     0.64765
     0.62272
     0.47314
     0.42951
     0.37965
     0.34849
     0.42951
     0.40458
     0.49807
     0.10542
    -0.11272
     0.32356
     0.28616
     0.23007
     0.21760
     0.16151
     0.16151
     0.14905
     0.16151
     0.03686
     0.12412
     0.11165
     0.10542
     0.32356
     0.20514
     0.07426
     0.14281
     0.15528
     0.16151
     0.18644
    -0.05663
     0.11165
     0.02440
     0.10542
     0.14905
     0.00570
    -0.01300
     0.03686
    -0.16258
     0.11788
     0.07426
    -0.03793
    -0.14388
     0.08049
    -0.00677
    -0.00053
    -0.02546
    -0.06909
    -0.01923
     0.06179
     0.03063
     0.04309
    -0.07532
    -0.00677
    -0.11272
     0.05556
     0.04309
     0.06179
    -0.00053
    -0.10025
     0.03063
    -0.01923
    -0.05663
    -0.16881
     0.02440
     0.04309
    -0.06909
    -0.08779
    -0.07532
    -0.14388
    -0.15011
    -0.18128
     0.01193
    -0.23114
    -0.23737
    -0.23737
    -0.24360
    -0.18128
    -0.25607
    -0.31216
    -0.38072
    -0.26853
    -0.49290
    -0.34955
    -0.53030
    -0.48044
    -0.48667
    -0.58016
    -0.41188
    -0.36202
    -0.38695
    -0.50537
    -0.47420
    -0.21867
    -0.28100
    -0.24360
    -0.26230
    -0.10025
     0.02440
     0.11165
     0.08672
     0.21760
     0.27993
     0.15528
     0.26746
     0.36718
     0.28616
     0.08672
     0.14905
     0.23007
     0.17398
     0.08672
     0.04309
     0.10542
     0.03063
    -0.02546
    -0.07532
    -0.13765
    -0.21867
    -0.28100
    -0.08779
    -0.03793
    -0.18128
    -0.26230
    -0.20621
    -0.29346
    -0.21244
    -0.15011
    -0.24983
    -0.27476
    -0.30593
    -0.22490
    -0.18128
    -0.16881
    -0.24360
    -0.50537
    -0.33709
    -0.16258
    -0.17504
    -0.28100
    -0.21867
    -0.28100
    -0.29346
    -0.26853
    -0.21244
    -0.18751
    -0.23114
    -0.20621
    -0.16258
    -0.13142
    -0.29346
    -0.21244
    -0.36202
    -0.19997
    -0.11895
    -0.08156
     0.01193
     0.07426
     0.19267
     0.28616
     0.27370
     0.00570
    -0.21244
    -1.65838
    -4.00180
    -4.20124
    -3.62162
    -3.90832
    -4.30096
    -3.76497
    -3.21651
    -2.85502
    -2.85502
    -3.29130
    -3.53437
    -3.16042
    -2.69921
    -2.31903
    -0.97904
     0.20514
     1.19611
     1.84429
     2.41768
     2.70437
     2.75423
     2.61089
     2.85395
     2.48624
     2.20577
     2.02503
     1.75703
     1.60122
     1.53266
     1.37062
     1.26467
     1.13378
     0.94681
     0.97174
     0.79099
     0.61648
     0.66634
     0.37965
     0.48560
     0.51053
     0.52923
     0.32979
     0.29239
     0.40458
     0.27370
     0.32979
     0.18644
     0.25500
     0.19267
     0.32979
     0.24253
     0.21760
     0.21760
     0.06179
     0.27993
     0.31109
     0.13035
     0.25500
     0.06179
     0.29863
     0.11788
     0.11788
     0.07426
     0.15528
     0.21137
     0.21760
     0.12412
     0.14905
     0.10542
    -0.03793
     0.06179
     0.24877
     0.08049
    -0.05039
     0.14281
     0.06179
     0.08672
     0.08049
     0.15528
     0.04933
     0.03063
     0.06802
     0.05556
    -0.01300
     0.12412
    -0.06286
     0.03063
     0.09919
     0.09295
     0.07426
     0.02440
    -0.01923
     0.01816
     0.18644
     0.08672
     0.14281
     0.19267
     0.18021
     0.16774
     0.21760
     0.17398
     0.23007
     0.12412
     0.34225
     0.32979
     0.18644
     0.22384
     0.11788
     0.24877
     0.23630
     0.07426
     0.14905
     0.16774
     0.16774
     0.10542
     0.09295
     0.03063
     0.06802
    -0.02546
    -0.03793
     0.03063
     0.05556
    -0.10649
    -0.08156
    -0.01923
    -0.02546
    -0.03170
    -0.06909
    -0.05039
    -0.11272
     0.04933
    -0.12518
    -0.16881
    -0.09402
    -0.02546
    -0.17504
    -0.08779
    -0.06286
    -0.06286
    -0.03170
    -0.07532
    -0.11895
    -0.09402
    -0.05039
    -0.05039
    -0.05663
    -0.05663
    -0.07532
    -0.05039
     0.00570
    -0.05039
    -0.06286
     0.07426
    -0.01300
    -0.03170
    -0.09402
     0.02440
    -0.02546
    -0.01923
     0.08672
     0.13035
     0.12412
     0.05556
    -0.13765
    -0.08156
     0.01816
    -0.12518
    -0.23114
    -0.08156
    -0.23737
    -0.26230
    -0.28100
    -0.24983
    -0.25607
    -0.26230
    -0.14388
    -0.09402
    -0.07532
    -0.10025
     0.13035
     0.24877
     0.58532
     1.06522
     0.85332
    -0.38695
    -0.76713
    -1.11615
    -1.17848
    -1.40285
    -2.07596
    -2.37512
    -3.20404
    -4.11399
    -4.01427
    -2.91735
    -2.46237
    -2.36265
    -2.53716
    -2.88619
    -3.06693
    -2.47484
    -1.35299
    -0.57392
     0.14905
     0.88448
     1.48904
     1.84429
     2.09359
     2.23694
     2.49870
     2.35535
     2.34912
     2.11852
     1.92531
     1.80066
     1.66978
     1.43294
     1.48280
     1.28960
     1.07146
     0.98420
     1.07769
     0.91564
     0.77230
     0.72867
     0.66634
     0.54169
     0.69751
     0.59155
     0.44821
     0.51676
     0.49807
     0.32356
     0.36718
     0.46067
     0.37342
     0.31732
     0.30486
     0.31732
     0.31732
     0.29863
     0.24877
     0.20514
     0.29863
     0.27370
     0.21137
     0.11165
     0.16774
     0.03686
     0.08049
     0.23007
     0.14905
     0.07426
     0.16774
     0.16774
     0.10542
     0.04309
     0.10542
     0.06179
     0.18021
     0.16774
     0.19267
     0.16151
     0.21760
     0.14905
     0.11165
     0.26746
     0.29863
     0.11788
     0.18021
     0.19891
     0.18021
     0.08049
     0.11165
     0.09919
     0.25500
     0.24253
     0.09919
     0.08672
     0.11165
     0.14905
    -0.14388
     0.13035
     0.16151
    -0.02546
    -0.02546
     0.06802
    -0.01300
     0.08049
    -0.05039
    -0.10025
     0.08049
     0.03063
    -0.07532
    -0.06909
    -0.10649
    -0.01923
    -0.09402
     0.01816
    -0.04416
    -0.06909
    -0.10649
    -0.08779
    -0.11272
    -0.14388
    -0.23114
    -0.24983
    -0.25607
    -0.21244
    -0.13765
    -0.13765
    -0.19997
    -0.30593
    -0.34955
    -0.23114
    -0.16258
    -0.23737
    -0.24360
    -0.28723
    -0.13765
    -0.16881
    -0.11272
    -0.29969
    -0.13765
    -0.10025
    -0.08156
    -0.13765
    -0.12518
    -0.13765
    -0.19374
    -0.12518
    -0.11272
    -0.15011
    -0.12518
    -0.18128
    -0.06909
    -0.16881
    -0.12518
    -0.09402
    -0.16881
    -0.16258
    -0.17504
    -0.11895
    -0.08779
    -0.05663
    -0.11272
    -0.12518
     0.03063
     0.04309
    -0.12518
    -0.01923
    -0.12518
     0.10542
    -0.03170
    -0.02546
    -0.05663
     0.08672
     0.05556
     0.16151
     0.19267
     0.11165
     0.04933
     0.10542
     0.24253
     0.46690
     0.82216
     0.85955
     1.04653
     1.10885
     0.54793
    -0.81699
    -0.78583
    -0.61132
    -0.85439
    -1.43401
    -1.96377
    -2.48730
    -2.08219
    -1.77680
    -3.46581
    -6.09593
    -5.75314
    -3.83976
    -3.39102
    -3.34116
    -3.44088
    -3.52190
    -2.98591
    -2.60572
    -2.00740
    -1.22834
    -0.45551
     0.21137
     0.84085
     1.16495
     1.46411
     2.05619
     2.47377
     2.33666
     2.40521
     2.34912
     2.44261
     2.48000
     2.24317
     2.14345
     2.03126
     1.90661
     1.75080
     1.50150
     1.42671
     1.28960
     1.08392
     1.13378
     1.07769
     0.90318
     0.80346
     0.85332
     0.72244
     0.77853
     0.69751
     0.70374
     0.62272
     0.79099
     0.60402
     0.61648
     0.64765
     0.67881
     0.59779
     0.53546
     0.85955
     0.73490
     0.49183
     0.67881
     0.55416
     0.73490
     0.60402
     0.49807
     0.56039
     0.57286
     0.52923
     0.41081
     0.43574
     0.27993
     0.30486
     0.26123
     0.36718
     0.37965
     0.15528
     0.09295
     0.19267
     0.27993
     0.16151
     0.14281
     0.14281
     0.19891
     0.31732
     0.21760
     0.08049
     0.08049
     0.05556
     0.06179
     0.16774
     0.26746
     0.21137
     0.08049
     0.08672
     0.13035
     0.09295
     0.06179
     0.01816
    -0.02546
     0.07426
    -0.02546
     0.07426
    -0.05663
    -0.05663
    -0.02546
    -0.22490
     0.14905
    -0.00053
    -0.06909
    -0.05663
    -0.03793
    -0.05663
     0.04933
    -0.08779
    -0.03170
     0.06179
     0.09295
     0.11788
     0.07426
     0.07426
    -0.09402
    -0.03793
     0.06179
     0.11165
     0.06179
     0.03063
     0.04309
    -0.03170
    -0.02546
     0.03686
    -0.10025
    -0.06909
     0.00570
    -0.07532
    -0.03793
    -0.06286
    -0.21244
    -0.23114
    -0.08779
    -0.01923
    -0.15011
    -0.12518
    -0.25607
    -0.10649
    -0.24983
    -0.10649
    -0.24983
    -0.12518
    -0.21244
    -0.20621
    -0.29346
    -0.21244
    -0.26853
    -0.41188
    -0.22490
    -0.10025
    -0.13765
    -0.31216
    -0.35579
    -0.23114
    -0.11895
    -0.23737
    -0.23114
    -0.15635
    -0.12518
    -0.03793
    -0.10025
    -0.01300
     0.05556
    -0.14388
    -0.01300
     0.03063
     0.16151
    -0.03793
    -0.03793
    -0.08779
     0.04933
     0.04309
    -0.01300
     0.06179
     0.01193
    -0.04416
     0.01816
     0.03063
     0.05556
    -0.03170
    -0.13142
     0.15528
     0.09295
     0.03686
     0.02440
     0.06179
    -0.01923
     0.08672
     0.00570
    -0.08779
    -0.05039
    -0.03793
    -0.10649
    -0.10025
    -0.19997
     0.02440
    -0.06286
     0.00570
     0.56039
     2.21824
     2.86019
     2.40521
     0.92188
     0.49807
     1.00290
     0.87825
     0.54169
     1.13378
     1.22104
     1.53890
     0.88448
    -1.14108
    -2.08842
    -1.63345
    -1.79550
    -3.66525
    -3.07939
    -2.19438
    -3.80236
    -4.87436
    -3.43465
    -2.13828
    -1.41531
    -1.59606
    -2.44368
    -2.27540
    -2.05103
    -1.13485
    -0.34332
     0.18644
     0.64141
     0.95927
     1.04653
     0.95304
     0.85332
     0.92811
     1.14625
     1.04653
     1.18988
     1.04029
     1.02160
     0.93434
     1.01536
     1.00290
     0.75983
     0.58532
     0.72867
     0.75360
     0.70997
     0.57286
     0.51053
     0.43574
     0.37965
     0.43574
     0.39835
     0.31732
     0.22384
     0.14905
     0.21760
     0.26123
     0.13035
    -0.00053
     0.07426
     0.16151
     0.14281
     0.12412
     0.18021
     0.08049
     0.23007
     0.09295
     0.09295
     0.14905
     0.26746
     0.06179
     0.16151
     0.14281
     0.24253
     0.03686
     0.01193
     0.14905
     0.12412
     0.09295
     0.09919
     0.20514
     0.01193
     0.06802
     0.09295
     0.10542
     0.14905
     0.09295
    -0.00677
     0.10542
     0.19891
    -0.02546
    -0.03170
     0.11165
     0.16774
     0.06802
     0.16151
     0.11788
     0.12412
     0.09295
    -0.01300
     0.06802
     0.19891
     0.13035
     0.04309
     0.07426
     0.11165
     0.06179
    -0.01923
     0.03686
     0.14905
    -0.01923
     0.11165
     0.06179
     0.04933
     0.04933
     0.09919
    -0.01300
     0.11165
     0.11788
     0.09919
    -0.08156
     0.09295
     0.11165
    -0.03170
     0.01193
     0.14905
     0.08049
     0.04933
     0.01816
     0.05556
     0.01193
    -0.09402
     0.01816
    -0.00053
     0.11788
    -0.05663
    -0.10649
    -0.04416
     0.03063
    -0.13142
    -0.13142
     0.08672
    -0.00677
    -0.01923
    -0.03170
     0.02440
     0.01193
    -0.06286
    -0.05663
    -0.01300
     0.03063
     0.00570
    -0.01923
    -0.10025
    -0.00053
    -0.01923
    -0.23737
     0.03063
    -0.10025
    -0.13765
    -0.15635
    -0.12518
    -0.27476
    -0.18128
    -0.19374
    -0.38072
    -0.31216
    -0.40565
    -0.41811
    -0.53030
    -0.48044
    -0.59885
    -0.71104
    -0.58016
    -0.50537
    -0.67365
    -0.81699
    -0.60509
    -0.49290
    -0.06286
     0.78476
     0.85955
     1.14002
     1.13378
     1.18364
     1.47034
     1.66978
     1.29583
     0.93434
     1.40178
     2.34289
     2.18084
     1.60122
     1.50150
     1.15248
     0.66634
     0.34225
     0.07426
    -0.81076
    -1.22211
    -0.98527
    -1.29066
    -1.53373
    -1.71447
    -1.62099
    -1.92015
    -2.20684
    -2.46237
    -2.48107
    -2.49354
    -3.19158
    -3.80236
    -2.87995
    -2.35642
    -1.85159
    -1.70201
    -2.02610
    -2.69298
    -3.48451
    -3.28507
    -2.68675
    -2.10089
    -1.63345
    -1.32806
    -1.43401
    -1.42778
    -1.46517
    -1.82043
    -1.48387
    -1.20341
    -1.16601
    -0.70481
    -0.56769
    -0.25607
    -0.26230
    -0.21867
    -0.16881
    -0.32462
    -0.27476
    -0.19374
    -0.14388
     0.03063
     0.06179
     0.19267
     0.18644
     0.09295
     0.11788
     0.17398
     0.20514
     0.28616
     0.25500
     0.30486
     0.37342
     0.36718
     0.39211
     0.67881
     0.55416
     0.43574
     0.57286
     0.46690
     0.53546
     0.40458
     0.27370
     0.47937
     0.44821
     0.44821
     0.34849
     0.30486
     0.30486
     0.23630
     0.14281
     0.40458
     0.32356
     0.18644
     0.23630
     0.27993
     0.24877
     0.18644
     0.18644
     0.20514
     0.21760
     0.32356
     0.31109
     0.24253
     0.31109
     0.21137
     0.13035
     0.25500
     0.36095
     0.20514
     0.22384
     0.26746
     0.22384
     0.27993
     0.14905
     0.24253
     0.21137
     0.27370
     0.31109
     0.19891
     0.22384
     0.19891
     0.14905
     0.23630
     0.30486
     0.24253
     0.13658
     0.20514
     0.14905
     0.16774
     0.17398
     0.13035
     0.04933
     0.07426
     0.11165
     0.18644
     0.01816
     0.12412
     0.13658
     0.06179
     0.23630
     0.13035
     0.04933
     0.01816
     0.08672
     0.11165
     0.15528
     0.01193
     0.10542
     0.16151
     0.19891
     0.20514
     0.11788
     0.14281
    -0.05039
     0.01816
     0.13658
     0.24877
     0.08049
     0.03063
     0.00570
     0.05556
     0.14281
     0.08672
    -0.03170
    -0.03170
    -0.05663
     0.04933
    -0.02546
    -0.05039
     0.01193
    -0.00053
    -0.02546
     0.25500
    -0.00677
     0.04933
    -0.03170
     0.19891
     0.02440
     0.05556
     0.07426
     0.16774
     0.08672
     0.16774
     0.05556
     0.11788
     0.25500
     0.04933
     0.26123
     0.42328
     0.80346
     1.33946
     1.56383
     1.63238
     1.28960
     0.88448
     0.82839
     0.27370
     0.59779
     1.22104
     0.90318
    -0.25607
    -2.18814
    -2.80516
    -2.36265
    -1.95131
    -1.68331
    -2.05726
    -2.35642
    -2.89242
    -3.16042
    -3.44088
    -3.92078
    -3.93325
    -3.14795
    -2.20061
    -1.19718
    -0.79830
    -0.60509
    -0.49913
    -0.31216
    -0.05663
    -0.26230
    -0.39941
    -0.29969
    -0.13142
     0.32356
     0.68504
     0.57286
     0.63518
     0.44197
     0.53546
     0.50430
     0.58532
     0.49183
     0.36095
     0.23007
     0.33602
     0.41081
     0.34225
     0.27370
     0.19891
     0.12412
     0.08049
     0.14281
     0.20514
     0.19891
     0.06179
     0.07426
     0.04933
    -0.01923
     0.04933
    -0.01923
    -0.10025
     0.16774
     0.26123
     0.24253
     0.21137
     0.29239
     0.24877
     0.24877
     0.26123
     0.24253
     0.19891
     0.43574
     0.21137
     0.19267
     0.24877
     0.26746
     0.11788
     0.49807
     0.35472
     0.27993
     0.24877
     0.21137
     0.23007
     0.27370
     0.19267
     0.31732
     0.24877
     0.27370
     0.21760
     0.27993
     0.14905
     0.29239
     0.03686
     0.14281
     0.26123
     0.19891
     0.19267
     0.03686
     0.18644
     0.15528
     0.21137
     0.17398
     0.03063
     0.14281
     0.09295
     0.09295
     0.21760
     0.17398
    -0.03793
     0.08049
     0.26123
     0.16774
     0.08672
     0.16151
     0.04309
     0.08049
     0.12412
     0.06179
     0.05556
     0.03063
     0.10542
     0.06179
     0.17398
     0.03686
     0.02440
    -0.03793
     0.07426
     0.02440
     0.04933
     0.11788
    -0.00053
    -0.02546
     0.07426
     0.05556
     0.13658
     0.05556
     0.11788
     0.01816
    -0.06286
     0.03686
     0.02440
    -0.01300
     0.04933
     0.06179
     0.02440
     0.01193
     0.13035
    -0.06286
    -0.01300
    -0.05039
    -0.01300
     0.01193
    -0.06286
    -0.03793
    -0.08779
    -0.00053
    -0.03170
    -0.00677
    -0.06286
    -0.00053
    -0.08156
    -0.11272
    -0.03793
    -0.23737
    -0.12518
    -0.06286
    -0.10025
    -0.13142
    -0.14388
    -0.08156
    -0.16881
     0.02440
    -0.06909
    -0.06909
    -0.24360
     0.11788
    -0.03170
    -0.06286
    -0.00053
    -0.01300
    -0.08779
    -0.03793
    -0.06286
    -0.11895
    -0.19374
    -0.18128
    -0.15635
    -0.33086
    -0.26230
    -0.33086
    -0.36825
    -0.26230
    -0.15635
    -0.34955
    -0.21867
    -0.10649
    -0.18751
    -0.10649
    -0.10025
     0.07426
     0.26746
     0.30486
     0.81592
     0.80346
     0.64141
     0.58532
     0.19891
     0.04933
    -0.02546
    -0.54899
    -0.31839
    -0.92295
    -3.31000
    -4.38822
    -2.71791
    -1.15978
    -1.02890
    -1.73940
    -3.14172
    -3.83353
    -3.96441
    -4.28227
    -3.25390
    -2.25670
    -1.82666
    -1.75810
    -1.64592
    -1.50257
    -1.60852
    -1.96377
    -1.98247
    -2.10712
    -1.95131
    -1.77680
    -1.32806
    -1.48387
    -1.46517
    -1.50257
    -1.63345
    -1.77057
    -1.34676
    -1.03513
    -0.79206
    -0.29346
    -0.12518
     0.23630
     0.57286
     0.61025
     0.83462
     1.14002
     1.23350
     1.27090
     1.25843
     1.27713
     1.17741
     1.10885
     1.18364
     1.21481
     1.05276
     1.12132
     0.97797
     1.03406
     0.99043
     0.84709
     0.84709
     0.87825
     0.87202
     0.61025
     0.80346
     0.81592
     0.72244
     0.54169
     0.62272
     0.69751
     0.55416
     0.67258
     0.66634
     0.47314
     0.39835
     0.46690
     0.41704
     0.46067
     0.54169
     0.38588
     0.30486
     0.35472
     0.42328
     0.27993
     0.34225
     0.29863
     0.24253
     0.23007
     0.44821
     0.24253
     0.26746
     0.15528
     0.21137
     0.26123
     0.19891
     0.32979
     0.32356
     0.32356
     0.21137
     0.14905
     0.14905
     0.21137
     0.22384
     0.14905
     0.24253
     0.36095
     0.29863
     0.24877
     0.13658
     0.13658
     0.24877
     0.21137
     0.24253
     0.13035
     0.12412
     0.18021
     0.14281
     0.18644
     0.19891
     0.05556
     0.21137
     0.13035
     0.15528
     0.08672
     0.03063
     0.00570
     0.09919
     0.17398
     0.17398
     0.00570
     0.07426
     0.16774
     0.06802
    -0.01300
     0.04933
     0.12412
     0.10542
     0.04309
     0.01193
     0.18021
     0.18644
    -0.01923
    -0.06909
     0.19891
     0.16151
     0.01193
     0.07426
     0.03063
     0.18644
    -0.08156
     0.00570
     0.23007
     0.16151
     0.04933
    -0.00053
     0.09295
     0.09919
     0.00570
     0.00570
     0.13658
     0.08672
    -0.08156
    -0.07532
     0.02440
     0.11788
    -0.18751
     0.10542
    -0.08156
    -0.06286
     0.03063
    -0.04416
    -0.02546
    -0.13765
    -0.23737
    -0.18751
     0.13035
     0.04933
     0.01816
    -0.18128
    -0.03793
     0.09295
     0.03686
     0.42328
     0.78476
     0.83462
     1.06522
     1.34569
     1.17118
     1.39555
     1.48904
     1.58252
     1.69471
     1.68224
     1.73210
     1.47034
     1.10885
     0.82839
     0.21137
    -0.28100
     0.39211
     0.36095
    -0.43681
    -1.10992
    -1.48387
    -1.91391
    -2.33772
    -2.56833
    -3.02953
    -3.24767
    -2.45614
    -2.06349
    -2.01987
    -1.77057
    -1.90768
    -2.21307
    -2.53716
    -2.60572
    -2.57456
    -2.16321
    -2.36265
    -2.38135
    -1.58359
    -0.99150
    -1.02267
    -1.25327
    -1.49010
    -1.39038
    -1.42778
    -1.20964
    -0.97281
    -0.78583
    -0.27476
     0.05556
     0.31732
     0.52923
     0.68504
     0.88448
     1.08392
     0.99667
     1.08392
     1.15248
     1.33322
     1.27090
     1.22727
     1.11508
     1.22104
     1.15871
     1.23350
     1.53266
     1.12132
     0.94057
     0.94681
     1.05899
     1.07146
     0.99043
     0.85955
     0.85955
     0.92811
     0.95927
     0.69127
     0.66634
     0.59779
     0.58532
     0.52300
     0.52300
     0.57286
     0.39835
     0.36095
     0.41704
     0.36718
     0.37965
     0.27370
     0.24877
     0.19891
     0.34849
     0.22384
     0.29863
     0.23630
     0.09919
     0.12412
     0.27993
     0.41081
     0.14281
     0.09919
     0.11788
     0.16151
     0.18644
     0.21137
     0.19267
     0.21137
     0.18644
     0.16151
     0.29239
     0.23630
     0.03686
    -0.03170
     0.19267
     0.33602
     0.17398
     0.16774
     0.15528
     0.08672
     0.08672
     0.18021
     0.15528
     0.16151
     0.18644
     0.10542
     0.18644
     0.24877
     0.02440
     0.10542
     0.09295
     0.06802
     0.09295
     0.11165
     0.21137
     0.21760
     0.01193
     0.03686
     0.03686
     0.17398
    -0.01923
     0.14281
     0.15528
     0.10542
     0.04309
    -0.02546
     0.15528
     0.05556
     0.15528
     0.00570
    -0.03170
    -0.00053
    -0.03170
     0.18021
     0.01816
    -0.02546
    -0.09402
     0.12412
     0.02440
    -0.14388
    -0.01300
    -0.03793
    -0.18128
     0.05556
     0.23007
     0.08672
    -0.01923
     0.04309
    -0.03793
     0.09295
     0.10542
     0.17398
     0.15528
     0.36095
     0.18644
     0.31109
     0.37342
     0.44821
     0.54169
     0.58532
     0.74113
     0.85332
     0.50430
     0.58532
     0.59155
     0.59779
     0.37342
     0.31109
     0.63518
     0.71620
     0.79723
     0.87825
     0.30486
    -0.00053
    -0.25607
    -0.31839
    -0.40565
    -0.74220
    -0.45551
    -0.43681
    -0.84816
    -1.29690
    -1.17848
    -1.02267
    -1.30313
    -1.60229
    -1.25950
    -1.20341
    -1.24080
    -1.42155
    -1.46517
    -1.27197
    -0.92918
    -0.77337
    -0.68611
    -0.69234
    -0.92918
    -1.44024
    -2.11335
    -2.21307
    -1.78303
    -1.69578
    -1.70824
    -1.82043
    -2.25047
    -2.30033
    -1.88275
    -1.83289
    -1.65838
    -1.45271
    -1.30936
    -1.09746
    -0.64871
    -0.39941
     0.04933
     0.56662
     0.64765
     0.91564
     1.04653
     1.31453
     1.35192
     1.51397
     1.34569
     1.40178
     1.46411
     1.48904
     1.38932
     1.27713
     1.26467
     1.33946
     1.39555
     1.38308
     1.32699
     1.22104
     1.17118
     1.23350
     1.14002
     1.19611
     1.17741
     1.10262
     0.96550
     1.05276
     1.19611
     1.15871
     1.07769
     0.99043
     0.90318
     1.02783
     0.96550
     0.99667
     0.98420
     0.89695
     0.77230
     0.88448
     0.96550
     0.80969
     0.66634
     0.62272
     0.65388
     0.64765
     0.61025
     0.56662
     0.52300
     0.45444
     0.46067
     0.47314
     0.45444
     0.43574
     0.42328
     0.31109
     0.48560
     0.46690
     0.24253
     0.36718
     0.44197
     0.35472
     0.37342
     0.43574
     0.41081
     0.29863
     0.32356
     0.26746
     0.39835
     0.42328
     0.27370
     0.37342
     0.29239
     0.29239
     0.27370
     0.21137
     0.34225
     0.24253
     0.23630
     0.27370
     0.23630
     0.19267
     0.28616
     0.16774
     0.12412
     0.22384
     0.30486
     0.28616
     0.21137
     0.18021
     0.13035
     0.02440
     0.27370
     0.24253
     0.18021
     0.13035
     0.22384
     0.15528
     0.24253
     0.09295
     0.22384
     0.14281
     0.14905
     0.12412
     0.24253
     0.14905
     0.28616
     0.02440
     0.40458
     0.42328
     0.22384
     0.29239
     0.22384
     0.17398
     0.27370
     0.19891
     0.36095
     0.15528
     0.24877
     0.11788
     0.14905
     0.15528
     0.21137
    -0.02546
    -0.07532
     0.01193
    -0.02546
    -0.20621
    -0.03793
    -0.09402
    -0.23114
    -0.10025
    -0.26853
    -0.33086
    -0.35579
    -0.41811
    -0.73597
    -0.69234
    -0.01300
     0.20514
     0.93434
     1.57629
     2.29926
     2.57349
     2.43014
     1.64485
     1.76950
     2.01880
     1.71341
     1.02783
     1.30829
     1.50150
     1.80689
     1.50773
     1.07146
     0.51676
    -0.38695
    -0.99150
    -2.33772
    -3.25390
    -2.90488
    -2.70544
    -2.16321
    -1.47764
    -1.80173
    -2.20684
    -2.49354
    -2.91735
    -2.87995
    -2.96098
    -3.24144
    -3.42218
    -3.47827
    -2.77400
    -2.31903
    -2.22554
    -1.97001
    -1.92015
    -1.99494
    -1.87029
    -1.85159
    -1.49010
    -0.81699
    -0.48044
     0.00570
     0.33602
     0.62895
     1.01536
     1.00913
     1.28336
     1.37062
     1.56383
     1.48280
     1.57629
     1.27713
     1.23974
     1.21481
     1.27713
     1.27090
     1.37685
     1.22727
     1.10262
     0.94681
     1.09015
     0.93434
     0.91564
     0.85955
     0.80346
     0.62895
     0.67258
     0.66011
     0.63518
     0.49183
     0.44821
     0.36718
     0.58532
     0.45444
     0.39835
     0.33602
     0.16151
     0.31109
     0.26746
     0.37342
     0.28616
     0.15528
     0.21137
     0.24253
     0.29239
     0.29239
    -0.04416
     0.03686
     0.13658
     0.21137
     0.18644
     0.06179
     0.01816
     0.11165
     0.02440
     0.09295
     0.18644
     0.03063
    -0.02546
    -0.05039
     0.11788
     0.03686
    -0.00677
    -0.02546
     0.06179
     0.05556
    -0.01923
     0.13658
     0.06802
    -0.01300
    -0.19374
     0.01193
     0.15528
     0.06802
    -0.01923
     0.05556
     0.08049
     0.04309
     0.03063
     0.01193
    -0.02546
    -0.05039
     0.04309
     0.06179
    -0.01923
    -0.03170
    -0.06909
    -0.08779
     0.03686
     0.01816
    -0.03170
    -0.02546
     0.11165
    -0.02546
    -0.01300
    -0.03170
    -0.05039
    -0.03793
     0.09295
     0.08049
     0.08672
     0.09295
     0.04933
     0.03686
     0.05556
     0.08049
     0.02440
    -0.01923
     0.06179
     0.00570
     0.00570
    -0.02546
    -0.10649
     0.08672
     0.01193
     0.06802
    -0.03170
    -0.16258
    -0.06286
    -0.07532
    -0.06909
    -0.01923
    -0.06909
    -0.16881
    -0.06286
    -0.03170
    -0.00053
    -0.00053
    -0.16881
    -0.10025
    -0.05663
     0.01816
     0.03063
    -0.07532
     0.02440
    -0.15011
    -0.12518
     0.17398
     0.13035
    -0.00677
    -0.10649
     0.15528
     0.29239
     0.52923
     0.90318
     1.04029
     0.73490
     0.11165
    -0.35579
    -0.05039
    -0.43058
    -1.01643
    -0.93541
     0.08049
     1.42671
     1.50150
    -0.18751
    -2.74284
    -3.21028
    -1.97624
    -2.30656
    -1.96377
    -1.32806
    -1.25327
    -1.45271
    -1.44648
    -2.30656
    -3.62162
    -4.02673
    -3.35362
    -2.67428
    -2.25670
    -2.41251
    -2.36889
    -2.13828
    -2.11959
    -1.95754
    -1.97001
    -1.63968
    -1.42155
    -1.25327
    -0.85439
    -0.47420
    -0.12518
     0.27370
     0.59155
     0.89071
     0.84709
     1.02783
     0.98420
     1.09015
     1.22727
     1.25220
     1.23350
     1.21481
     1.37062
     1.51397
     1.45164
     1.25843
     1.20234
     1.23350
     1.01536
     1.22727
     1.30829
     1.07146
     1.00913
     0.89071
     0.95304
     0.97174
     0.86578
     0.80346
     0.88448
     0.80346
     0.94681
     0.79099
     0.85332
     0.71620
     0.64765
     0.72244
     0.79723
     0.62895
     0.66634
     0.47937
     0.54793
     0.49183
     0.47314
     0.53546
     0.47937
     0.39835
     0.39211
     0.47937
     0.45444
     0.43574
     0.14905
     0.27370
     0.42951
     0.39835
     0.29239
     0.28616
     0.37342
     0.26746
     0.29863
     0.36718
     0.31109
     0.29863
     0.31732
     0.26123
     0.29863
     0.31732
     0.17398
     0.18644
     0.30486
     0.22384
     0.22384
     0.17398
     0.16774
     0.13035
     0.13035
     0.16774
     0.11788
     0.13658
     0.14905
     0.09295
     0.15528
     0.20514
     0.23007
     0.17398
     0.33602
     0.30486
     0.16774
     0.28616
     0.29863
     0.31732
     0.37965
     0.29239
     0.36718
     0.30486
     0.40458
     0.42328
     0.39835
     0.19891
     0.18644
    -0.00053
     0.11165
     0.41081
     0.26746
     0.01193
     0.03063
     0.01816
    -0.16258
    -0.01300
     0.01816
    -0.00053
    -0.02546
     0.07426
     0.13658
    -0.00053
    -0.11895
    -0.07532
    -0.08156
     0.08672
     0.05556
    -0.05039
     0.13035
     0.00570
     0.08672
     0.07426
    -0.09402
    -0.19997
     0.01193
    -0.01300
     0.13658
     0.34849
     0.70374
     0.96550
     0.34849
    -0.20621
    -0.26853
    -0.10649
     0.47937
     0.59779
     0.51053
     0.50430
     0.47314
     0.19267
    -1.10369
    -1.40285
    -0.87932
    -0.58016
    -0.33086
    -0.42434
    -0.77337
    -0.69858
    -0.39318
    -0.33086
    -0.19374
     0.04309
    -0.15635
    -0.91048
    -0.81076
    -0.44304
     0.33602
     0.72244
     0.54793
     0.12412
     0.02440
    -0.26230
    -0.20621
    -0.05663
     0.00570
    -0.23737
    -0.28100
    -0.16881
     0.23007
     0.20514
     0.21760
     0.20514
     0.36095
     0.32979
     0.32356
     0.29239
     0.32356
     0.47314
     0.13658
     0.01193
     0.09919
     0.15528
    -0.36202
    -0.64248
    -0.66118
    -0.33086
    -0.21244
    -0.26230
    -0.41811
    -0.61755
    -0.56146
    -0.50537
    -0.36825
    -0.31216
    -0.06286
    -0.13765
    -0.00677
     0.39835
     0.39211
     0.55416
     0.44197
     0.54169
     0.43574
     0.66011
     0.64141
     0.83462
     0.75983
     0.67258
     0.69127
     0.75360
     0.79099
     0.74113
     0.66011
     0.60402
     0.44197
     0.65388
     0.66634
     0.67881
     0.51676
     0.51676
     0.62895
     0.74737
     0.80346
     0.75983
     0.41704
     0.38588
     0.42328
     0.42951
     0.28616
     0.44197
     0.47314
     0.27993
     0.33602
     0.47314
     0.24877
     0.16151
     0.00570
     0.18021
     0.14905
     0.13658
     0.21760
     0.14905
     0.11788
     0.14281
     0.07426
     0.34849
     0.09295
     0.02440
     0.11788
     0.00570
     0.01816
     0.02440
     0.02440
     0.05556
     0.03063
     0.06179
     0.09919
     0.16151
     0.13035
     0.11165
    -0.05039
     0.17398
     0.21760
     0.21137
     0.29863
     0.18021
     0.13658
     0.35472
     0.19891
     0.23630
     0.17398
     0.18021
    -0.00677
     0.13035
     0.04309
    -0.02546
     0.01193
     0.03686
    -0.05663
     0.01816
     0.03686
     0.01816
    -0.00053
    -0.02546
    -0.00677
     0.03686
     0.16151
     0.23007
     0.09919
     0.14281
     0.03686
     0.27993
     0.13035
     0.15528
     0.14905
     0.16774
     0.06179
     0.04309
     0.04933
    -0.16258
    -0.08156
    -0.13765
    -0.19374
    -0.00053
    -0.04416
    -0.24983
    -0.35579
    -0.18751
    -0.25607
    -0.21244
    -0.15635
    -0.23737
    -0.51783
    -0.81076
    -0.43058
    -0.39318
    -0.95411
    -1.63968
    -2.37512
    -2.23177
    -1.04136
    -0.85439
    -0.87932
    -1.59606
    -2.83633
    -3.00460
    -2.34396
    -1.89522
    -0.87932
    -0.74844
    -1.37169
    -1.96377
    -2.47484
    -1.60852
    -0.81699
    -0.19374
    -0.12518
    -0.15011
    -0.28100
    -0.40565
    -0.39318
    -0.58639
    -0.16881
    -0.08156
     0.31732
     0.35472
     0.49183
     0.30486
     0.17398
     0.21137
     0.17398
     0.25500
     0.22384
     0.08049
     0.07426
     0.02440
     0.28616
     0.10542
     0.07426
     0.14905
     0.03063
     0.15528
     0.23007
     0.22384
     0.18021
     0.12412
     0.11788
     0.32356
     0.25500
     0.26123
     0.23630
     0.23007
     0.29863
     0.45444
     0.28616
     0.36718
     0.18644
     0.22384
     0.35472
     0.34849
     0.39211
     0.38588
     0.44821
     0.27370
     0.71620
     0.80969
     0.64765
     0.62272
     0.61025
     0.58532
     0.49807
     0.73490
     0.77853
     0.56662
     0.68504
     0.69127
     0.69127
     0.57909
     0.54793
     0.30486
     0.37965
     0.32356
     0.39211
     0.28616
     0.13035
     0.18644
    -0.00053
    -0.02546
     0.16774
     0.22384
     0.00570
    -0.15011
    -0.05039
     0.07426
    -0.10649
     0.05556
    -0.09402
    -0.10649
     0.08049
     0.16774
     0.18644
     0.04933
     0.07426
     0.12412
     0.28616
     0.31732
     0.19267
    -0.01923
     0.19891
     0.11788
     0.16151
     0.13035
     0.13658
     0.09295
    -0.01300
    -0.09402
    -0.19997
    -0.31839
    -0.25607
    -0.37448
    -0.17504
    -0.24360
    -0.29969
    -0.31839
    -0.16258
    -0.21244
    -0.23737
    -0.21867
    -0.23114
    -0.06286
     0.08049
     0.05556
     0.13035
     0.01816
    -0.00053
     0.04933
     0.18644
     0.11165
     0.15528
     0.04933
     0.10542
     0.21760
     0.20514
     0.39211
     0.51676
     0.62272
     1.07146
     1.22104
     1.14625
     0.81592
     0.02440
    -0.11895
     0.32979
     0.26746
    -0.51783
    -0.92918
    -0.71104
    -0.39318
    -0.43058
    -0.58016
    -0.79206
    -1.45271
    -1.45894
    -1.55243
    -1.19094
    -1.16601
    -0.83569
    -0.42434
    -0.02546
     0.37342
     0.54793
     0.58532
     0.47314
     0.26123
     0.10542
     0.28616
     0.68504
     0.74737
     0.62272
     0.64765
     0.52300
     0.79723
     0.79099
     0.92811
     0.72867
     0.84709
     0.88448
     0.95927
     0.98420
     1.28960
     1.88792
     1.98140
     2.07489
     2.11852
     1.78820
     1.61992
     1.39555
     1.53266
     1.05276
     0.64765
     0.09295
    -0.18751
     0.19267
     0.02440
    -0.23737
    -0.44304
    -0.71727
    -1.24080
    -1.89522
    -2.55586
    -2.47484
    -3.11056
    -2.62442
    -1.44024
    -1.30936
    -1.40908
    -1.37792
    -1.73317
    -2.12582
    -1.67708
    -1.71447
    -1.57113
    -1.03513
    -0.72974
    -0.67988
    -0.70481
    -0.71104
    -0.46174
    -0.14388
    -0.10025
    -0.23114
    -0.34955
    -0.29969
    -0.22490
     0.19891
     0.30486
     0.27370
     0.24253
     0.29239
     0.55416
     0.51676
     0.62895
     0.61648
     0.58532
     0.53546
     0.55416
     0.59779
     0.67258
     0.62895
     0.47314
     0.50430
     0.70374
     0.69751
     0.47937
     0.52300
     0.43574
     0.46690
     0.52923
     0.38588
     0.49807
     0.31732
     0.47314
     0.38588
     0.42328
     0.43574
     0.38588
     0.33602
     0.42951
     0.45444
     0.37965
     0.39835
     0.52300
     0.28616
     0.33602
     0.39835
     0.46690
     0.42951
     0.42328
     0.32979
     0.26123
     0.27993
     0.17398
     0.04933
     0.20514
     0.13035
     0.04309
     0.04933
     0.18021
     0.19267
    -0.01923
    -0.15011
    -0.06909
    -0.13142
    -0.03793
    -0.08156
     0.03063
    -0.04416
    -0.15635
    -0.21244
    -0.01923
     0.01816
    -0.04416
    -0.24983
    -0.19997
    -0.10649
    -0.15635
    -0.16881
    -0.21867
    -0.16881
    -0.21244
    -0.15011
    -0.17504
    -0.12518
    -0.29346
    -0.38695
    -0.43058
    -0.19374
    -0.15011
    -0.24983
    -0.34332
    -0.26230
    -0.25607
    -0.19374
    -0.14388
    -0.21867
    -0.32462
    -0.25607
    -0.22490
    -0.10649
    -0.10025
    -0.23114
    -0.28723
    -0.13142
    -0.05663
    -0.06286
    -0.06286
    -0.10649
    -0.17504
    -0.17504
    -0.04416
    -0.07532
    -0.06909
    -0.10025
    -0.09402
    -0.03170
     0.11788
     0.01193
    -0.10649
    -0.00677
     0.04933
    -0.01923
     0.07426
     0.05556
     0.08049
    -0.03170
    -0.00053
     0.09295
     0.18644
     0.12412
     0.07426
     0.00570
     0.06179
     0.15528
     0.09919
     0.14281
     0.05556
     0.10542
     0.08672
     0.16151
     0.26746
     0.18021
     0.08049
     0.10542
     0.18644
     0.14905
     0.20514
     0.15528
     0.17398
     0.13658
     0.06179
     0.19267
     0.26746
     0.13658
     0.14281
     0.08049
     0.11788
     0.09919
     0.13035
     0.13658
     0.10542
     0.06802
     0.03063
     0.17398
     0.23007
     0.13035
     0.06179
     0.00570
     0.07426
     0.18644
     0.14905
     0.13658
     0.09919
     0.08672
     0.01816
     0.20514
     0.17398
     0.21137
     0.12412
    -0.02546
     0.12412
     0.08672
     0.21760
     0.09919
     0.09919
     0.14905
     0.13658
     0.14905
     0.12412
     0.13035
     0.06802
     0.01193
    -0.00053
     0.13035
     0.21760
     0.06179
    -0.05663
     0.01193
     0.17398
    -0.01923
     0.03686
    -0.00677
    -0.03793
     0.09295
     0.03686
     0.04309
    -0.04416
     0.17398
    -0.02546
     0.22384
     0.32356
     0.31732
     0.25500
     0.24253
     0.29239
     0.09919
     0.18644
     0.28616
     0.37965
     0.27993
     0.28616
     0.32356
     0.41704
     0.32979
     0.26123
     0.16774
     0.24253
     0.06802
     0.08049
    -0.00053
    -0.14388
    -0.24983
     0.20514
     0.83462
     1.09015
     1.28336
     1.24597
    -0.69234
    -2.04480
    -1.78926
    -1.27197
    -2.54340
    -3.69641
    -3.83353
    -3.14795
    -3.14172
    -2.74284
    -3.10432
    -3.20404
    -3.27883
    -3.34116
    -3.57799
    -3.08563
    -2.35019
    -1.35299
    -0.63625
     0.41081
     1.17741
     1.73210
     1.85675
     1.94401
     2.04373
     1.92531
     2.02503
     2.01880
     1.85675
     1.83806
     1.58252
     1.60122
     1.66355
     1.42048
     1.18364
     1.12132
     1.07146
     1.04029
     0.92188
     0.92188
     0.79099
     0.56662
     0.61025
     0.63518
     0.66634
     0.51676
     0.36718
     0.30486
     0.29239
     0.35472
     0.26123
     0.32356
     0.17398
     0.13035
     0.19891
     0.38588
     0.24877
     0.19267
     0.06179
     0.15528
    -0.04416
     0.19267
     0.19267
     0.16151
     0.16774
     0.12412
     0.25500
     0.09919
     0.06802
     0.09919
     0.11165
     0.23630
     0.16151
     0.09295
     0.18021
     0.03063
     0.07426
     0.11165
     0.31109
     0.32979
     0.03686
     0.07426
     0.18644
     0.11788
     0.12412
     0.09295
     0.29863
     0.11788
     0.31109
     0.18021
     0.41081
     0.21137
     0.24877
     0.22384
     0.36095
     0.32356
     0.26123
     0.32979
     0.44821
     0.37965
     0.27370
     0.38588
     0.42328
     0.42951
     0.32979
     0.26123
     0.31109
     0.26123
     0.33602
     0.14905
     0.32356
     0.31732
     0.24253
     0.39835
     0.34849
     0.39211
     0.23007
     0.08049
     0.17398
     0.29239
     0.36095
     0.38588
     0.39211
     0.24253
     0.28616
     0.24877
     0.53546
     0.42328
     0.42328
     0.25500
     0.56039
     0.56039
     0.44821
     0.44821
     0.29239
     0.50430
     0.61648
     0.77853
     0.63518
     0.42328
     0.40458
     0.36095
     0.51053
     0.47314
     0.42328
     0.34849
     0.29863
     0.44821
     0.37965
     0.26746
     0.22384
     0.09919
     0.11165
     0.14905
     0.12412
    -0.00677
    -0.05663
    -0.10025
    -0.08156
     0.01816
     0.11165
    -0.10649
    -0.10025
    -0.18751
    -0.19374
    -0.13765
    -0.08779
    -0.16258
    -0.16258
    -0.00053
    -0.14388
    -0.16258
    -0.00053
    -0.06286
    -0.18128
    -0.13142
    -0.15635
    -0.18751
    -0.18751
    -0.12518
    -0.11272
    -0.14388
    -0.18751
    -0.13765
    -0.15635
    -0.03793
    -0.15011
    -0.11895
    -0.24983
    -0.11895
    -0.26853
    -0.06909
     0.03063
    -0.15011
    -0.11272
    -0.06909
     0.03686
    -0.00053
    -0.13765
    -0.15635
    -0.08156
    -0.10649
    -0.04416
    -0.01923
    -0.14388
    -0.14388
    -0.08156
    -0.14388
     0.03063
    -0.02546
    -0.25607
    -0.19997
    -0.05039
    -0.13142
    -0.11895
    -0.19997
    -0.18751
    -0.19374
    -0.03793
    -0.03170
    -0.16258
    -0.15011
    -0.21867
    -0.40565
    -0.15635
    -0.11895
    -0.36202
    -0.39318
    -0.43058
    -0.28723
    -0.06286
    -0.17504
    -0.33086
    -0.25607
    -0.34332
     0.04309
     0.06179
    -0.46174
    -0.88555
    -1.27820
    -1.16601
    -1.82666
    -1.95131
    -2.27540
    -3.27260
    -3.01084
    -1.19718
     0.47937
     0.11788
    -2.55586
    -5.49137
    -6.12086
    -5.03640
    -3.17288
    -1.07253
    -0.59262
    -0.46797
    -0.71104
    -1.05383
    -1.65838
    -1.60852
    -0.69234
    -0.30593
     0.31732
     0.75983
     1.25220
     1.45164
     1.66355
     1.55136
     1.58252
     1.71964
     1.51397
     1.41425
     1.41425
     1.49527
     1.28960
     1.35815
     1.18988
     1.16495
     1.10885
     0.91564
     0.84709
     1.00290
     1.03406
     1.00913
     0.99043
     1.02783
     0.94057
     0.94681
     1.12132
     1.20857
     1.11508
     0.99043
     1.02160
     1.10262
     1.05899
     1.23350
     1.09639
     1.06522
     1.12755
     1.18988
     1.27090
     1.06522
     0.93434
     0.89695
     0.89071
     1.05276
     0.89071
     0.70374
     0.53546
     0.65388
     0.53546
     0.58532
     0.66011
     0.51676
     0.33602
     0.37965
     0.18644
     0.34849
     0.38588
     0.06802
     0.04309
     0.26746
     0.24877
     0.31732
     0.23630
     0.13658
     0.06802
     0.11788
     0.23630
     0.13035
     0.09295
     0.16151
     0.07426
     0.22384
     0.09919
     0.16774
     0.06179
    -0.01923
     0.14905
    -0.03170
     0.16774
     0.07426
     0.08672
    -0.06909
     0.05556
     0.07426
     0.21760
     0.27993
     0.14281
     0.04933
     0.11165
     0.05556
     0.02440
     0.20514
     0.28616
     0.13658
     0.11788
     0.24253
     0.17398
     0.26123
     0.10542
     0.08672
     0.06802
     0.13035
     0.12412
     0.11165
     0.09295
    -0.00053
    -0.05663
    -0.02546
     0.19891
     0.11165
    -0.00677
     0.00570
     0.03063
    -0.11895
     0.09919
    -0.01923
     0.03063
     0.08672
    -0.03170
     0.06802
     0.18021
     0.16774
    -0.18128
    -0.07532
    -0.03170
     0.25500
     0.08049
     0.15528
     0.08049
    -0.01923
     0.04309
     0.06802
     0.13035
     0.00570
     0.10542
    -0.03170
     0.06802
    -0.00677
    -0.02546
    -0.18128
     0.13035
     0.07426
    -0.01300
     0.07426
     0.04309
    -0.07532
    -0.05663
    -0.05663
     0.05556
    -0.07532
     0.06179
    -0.07532
    -0.00053
     0.04309
     0.09919
    -0.03170
    -0.06286
     0.14905
    -0.02546
    -0.11272
     0.08049
     0.02440
    -0.01923
    -0.20621
    -0.15635
    -0.00677
     0.08049
    -0.04416
    -0.11895
    -0.14388
    -0.26853
    -0.24983
    -0.19997
    -0.23114
    -0.14388
    -0.16881
    -0.29969
    -0.24360
    -0.26853
    -0.21867
    -0.44304
    -0.42434
    -0.38072
    -0.39941
    -0.43058
    -0.48667
    -0.48044
    -0.53030
    -0.37448
    -0.21867
    -0.12518
    -0.33709
    -0.70481
    -1.33429
    -1.75810
    -2.11335
    -2.54963
    -2.60572
    -4.01427
    -4.53780
    -3.98934
    -2.67428
    -0.81076
     0.20514
    -1.57113
    -4.02050
    -5.52877
    -5.19845
    -3.44711
    -1.77680
    -0.70481
     0.52923
     0.65388
    -0.11895
    -0.41188
    -0.36825
    -0.24983
    -0.14388
     0.11165
     0.30486
     0.46067
     0.69751
     0.93434
     1.07146
     1.07769
     1.21481
     1.20234
     1.23974
     1.23350
     1.17118
     1.48904
     1.49527
     1.55136
     1.37062
     1.23974
     1.51397
     1.42671
     1.26467
     1.43918
     1.16495
     1.12755
     1.09639
     1.23974
     0.96550
     0.92811
     0.82839
     0.91564
     0.83462
     0.96550
     0.78476
     0.59155
     0.42951
     0.64765
     0.51053
     0.63518
     0.57909
     0.34849
     0.37965
     0.47937
     0.52923
     0.52923
     0.36095
     0.37965
     0.27370
     0.29863
     0.28616
     0.24253
     0.26123
     0.34225
     0.17398
     0.26123
     0.35472
     0.24253
     0.18644
     0.20514
     0.19891
     0.20514
     0.26123
     0.26123
     0.21760
     0.33602
     0.27370
     0.24877
     0.34849
     0.35472
     0.13658
     0.24877
     0.33602
     0.29239
     0.26746
     0.27993
     0.27993
     0.23007
     0.13035
     0.23630
     0.30486
     0.39835
     0.28616
     0.11788
     0.19891
     0.18644
     0.16151
     0.14905
     0.17398
     0.13658
     0.18644
     0.22384
     0.17398
     0.22384
     0.05556
     0.09295
     0.12412
     0.11165
     0.21137
     0.12412
     0.04933
     0.09295
     0.15528
     0.06802
     0.21760
     0.27993
    -0.02546
    -0.05039
     0.06802
     0.10542
     0.11165
     0.06179
    -0.01300
     0.11788
     0.14281
     0.21137
     0.10542
    -0.06286
     0.06179
    -0.06286
     0.02440
     0.13035
     0.03686
    -0.01300
    -0.08156
     0.08049
     0.03686
    -0.00053
    -0.02546
     0.01193
    -0.06909
    -0.03170
    -0.15011
    -0.05663
    -0.09402
    -0.18751
    -0.16258
     0.13035
    -0.04416
    -0.09402
     0.07426
     0.04309
     0.06802
     0.16151
     0.19891
     0.25500
     0.21137
     0.29863
     0.46067
     0.29239
     0.31109
     0.32356
     0.19891
     0.34225
     0.29863
     0.13035
     0.16774
     0.07426
     0.09295
     0.03063
    -0.11272
    -0.15011
    -0.06909
    -0.07532
    -0.15011
    -0.41811
    -0.44304
    -0.29969
    -0.20621
    -0.12518
    -0.13142
    -0.31216
    -0.30593
    -0.29969
    -0.15635
    -0.21244
    -0.38072
    -0.52406
    -0.46174
    -0.28723
    -0.38072
    -0.28723
    -0.52406
    -0.65495
    -0.57392
    -0.50537
    -0.47420
    -0.63625
    -0.75467
    -0.58016
    -0.45551
    -0.35579
    -0.21867
     0.05556
     0.13658
     0.19891
     0.09295
     0.08049
     0.13035
     0.04933
     0.13658
     0.35472
     0.30486
     0.51053
     0.81592
     0.93434
     0.89695
     0.68504
     0.88448
     0.14905
    -1.06629
    -1.97624
    -2.87372
    -2.46237
    -2.98591
    -3.37855
    -3.78367
    -3.85846
    -4.11399
    -3.87092
    -3.92078
    -4.46301
    -4.41938
    -4.20124
    -3.83353
    -3.21651
    -2.36889
    -1.53996
    -0.89178
    -0.08156
     0.57286
     1.14002
     1.41425
     1.60745
     1.75703
     2.03126
     1.94401
     1.92531
     1.84429
     1.91285
     1.81936
     1.66978
     1.72587
     1.72587
     1.71341
     1.54513
     1.55759
     1.38308
     1.27090
     1.32076
     1.16495
     1.30206
     1.24597
     1.00290
     0.92188
     1.01536
     1.03406
     0.87202
     0.89071
     0.67881
     0.59155
     0.75360
     0.75360
     0.66011
     0.47937
     0.52300
     0.41704
     0.67258
     0.57909
     0.42328
     0.26123
     0.22384
     0.44197
     0.51053
     0.30486
     0.17398
     0.16774
     0.23007
     0.33602
     0.37965
     0.37342
     0.18021
    -0.00677
     0.21760
     0.28616
     0.24253
     0.14281
     0.24253
     0.18644
     0.22384
     0.24877
     0.27370
     0.14905
     0.36718
     0.19267
     0.24253
     0.33602
     0.18644
     0.19267
     0.12412
     0.37965
     0.36718
     0.41704
     0.38588
     0.44821
     0.35472
     0.43574
     0.51676
     0.59779
     0.61025
     0.51053
     0.46690
     0.57286
     0.74737
     0.61648
     0.45444
     0.61648
     0.40458
     0.36718
     0.35472
     0.29863
     0.37965
     0.22384
     0.16774
     0.15528
     0.16151
     0.15528
     0.06179
    -0.03793
    -0.00053
    -0.18128
    -0.29969
    -0.26853
    -0.16258
    -0.20621
    -0.28723
    -0.21244
    -0.28723
    -0.29346
    -0.31216
    -0.44927
    -0.52406
    -0.37448
    -0.39318
    -0.34332
    -0.27476
    -0.34332
    -0.40565
    -0.18128
    -0.07532
    -0.21244
    -0.24360
    -0.19374
    -0.18128
    -0.11272
    -0.03170
    -0.10025
    -0.18128
    -0.01923
    -0.08779
     0.08672
     0.11788
    -0.09402
    -0.19374
    -0.16881
     0.03063
    -0.01923
    -0.05663
    -0.03793
    -0.10649
    -0.05663
    -0.05039
    -0.01923
    -0.07532
    -0.01923
    -0.13142
     0.04309
    -0.06286
    -0.03170
    -0.10025
    -0.09402
     0.00570
     0.09295
    -0.00677
     0.05556
     0.00570
    -0.06286
     0.00570
    -0.12518
    -0.01923
    -0.03793
     0.03063
     0.02440
    -0.01300
     0.06179
     0.06179
    -0.15635
     0.01816
     0.09295
     0.15528
     0.37342
     0.21137
     0.04309
    -0.04416
     0.08049
     0.22384
     0.21760
     0.24877
     0.31732
     0.27370
     0.31732
     0.38588
     0.18644
     0.59155
     0.98420
     0.87825
     1.17118
     1.48280
     1.88792
     2.62958
     2.08736
    -0.94164
    -4.84319
    -5.72821
    -5.16105
    -4.58143
    -4.24487
    -3.52813
    -3.16042
    -4.63129
    -5.48514
    -6.24551
    -6.42002
    -6.23927
    -5.33556
    -4.15138
    -3.04200
    -1.56489
    -0.31839
     0.57286
     1.07769
     1.75703
     2.16215
     2.31796
     2.53610
     2.46131
     2.37405
     2.26810
     2.09359
     1.91908
     1.76950
     1.68848
     1.59499
     1.52020
     1.58252
     1.44541
     1.44541
     1.35192
     1.27713
     1.27713
     1.30829
     1.12755
     1.30206
     1.36439
     1.23974
     1.28960
     1.23350
     1.24597
     1.20857
     1.28960
     1.35192
     1.34569
     1.27090
     1.22727
     1.18364
     1.17741
     1.21481
     1.12132
     1.02783
     1.04029
     0.80346
     0.77230
     0.59779
     0.69127
     0.54793
     0.57909
     0.25500
     0.24877
     0.29239
     0.18644
     0.09919
     0.09295
     0.05556
    -0.03170
    -0.07532
    -0.15011
     0.08049
    -0.18128
    -0.03170
    -0.02546
    -0.10649
    -0.05039
    -0.15635
    -0.08156
    -0.27476
    -0.27476
    -0.32462
    -0.35579
    -0.13142
    -0.35579
    -0.41811
    -0.33086
    -0.32462
    -0.25607
    -0.40565
    -0.31216
    -0.43681
    -0.36825
    -0.39318
    -0.14388
    -0.17504
    -0.18128
    -0.05663
    -0.11272
     0.13658
     0.04933
     0.06179
     0.11788
     0.18021
     0.18021
     0.14281
     0.19267
     0.29239
     0.26746
    -0.00053
     0.09295
     0.24877
     0.21760
    -0.02546
     0.03686
    -0.10025
    -0.00053
    -0.26230
    -0.21867
    -0.11272
    -0.11272
    -0.21867
    -0.08779
    -0.20621
    -0.19374
    -0.19997
    -0.28723
    -0.12518
    -0.15011
    -0.03170
    -0.13142
    -0.19997
    -0.00053
    -0.06909
    -0.02546
     0.16774
    -0.01300
     0.05556
     0.03063
     0.07426
     0.07426
     0.11165
     0.00570
     0.03063
     0.12412
     0.27993
     0.14905
     0.13658
     0.19267
     0.22384
     0.06802
     0.01816
     0.34225
     0.14281
     0.16151
     0.19891
     0.18644
     0.18644
     0.18021
     0.14905
     0.11165
     0.19267
     0.18644
     0.12412
     0.13658
     0.22384
     0.14905
     0.21137
     0.26746
     0.26123
     0.43574
     0.52923
     0.60402
     0.62272
     0.79723
     0.84709
     0.99043
     0.91564
     1.20857
     1.31453
     1.31453
     1.02783
     0.03686
    -0.68611
    -0.90425
    -1.12239
    -1.28443
    -1.71447
    -2.41875
    -2.79270
    -3.40348
    -4.22617
    -4.49417
    -4.48171
    -4.08906
    -4.52533
    -4.26980
    -4.27603
    -4.34459
    -3.55930
    -2.65558
    -2.35019
    -2.23177
    -1.72071
    -0.87309
    -0.52406
    -0.25607
    -0.11895
     0.45444
     0.98420
     1.23974
     1.11508
     1.09639
     1.27090
     1.51397
     1.27090
     1.31453
     1.58876
     1.55759
     1.33322
     1.42048
     1.50150
     1.27713
     1.12132
     1.12132
     1.18364
     1.16495
     1.23974
     1.03406
     1.03406
     0.97797
     0.75360
     0.72244
     0.84085
     0.71620
     0.57286
     0.65388
     0.53546
     0.54793
     0.46690
     0.34849
     0.30486
     0.34225
     0.33602
     0.21760
     0.18644
     0.06179
     0.14281
     0.12412
     0.24877
     0.22384
     0.08049
     0.19891
     0.09919
     0.01816
     0.09295
     0.00570
     0.04309
    -0.04416
     0.08049
     0.01816
    -0.04416
    -0.05039
    -0.08779
     0.00570
    -0.06909
    -0.04416
    -0.04416
    -0.10649
    -0.05039
    -0.05039
    -0.16258
    -0.01300
    -0.04416
     0.02440
     0.01816
     0.10542
    -0.06909
     0.12412
     0.04309
    -0.12518
     0.09919
     0.17398
     0.07426
     0.16774
     0.07426
     0.17398
     0.16774
     0.15528
    -0.05039
    -0.00053
    -0.04416
     0.06802
     0.09295
    -0.00053
    -0.07532
    -0.09402
    -0.01300
     0.11165
     0.01193
    -0.04416
    -0.09402
    -0.12518
    -0.15635
    -0.05663
    -0.21244
    -0.08779
    -0.26230
    -0.13765
    -0.06909
    -0.03170
    -0.15011
    -0.13765
    -0.27476
    -0.05039
    -0.06909
    -0.15011
    -0.17504
    -0.18751
    -0.18128
    -0.18128
    -0.03793
    -0.18128
    -0.16258
    -0.17504
    -0.16881
    -0.22490
    -0.24360
    -0.23737
    -0.26230
    -0.14388
    -0.00053
    -0.18751
    -0.18128
    -0.14388
    -0.06286
    -0.00677
    -0.09402
    -0.10649
     0.01816
     0.17398
     0.18021
     0.26746
     0.48560
     0.41704
     0.42951
     0.19891
     0.38588
     1.10885
     1.73834
     1.53890
     1.51397
     0.76606
     1.02160
     1.25843
     1.46411
     1.37062
     1.30206
     1.27713
     1.31453
     1.09639
     0.67258
    -0.04416
    -0.21867
    -0.38695
    -0.57392
    -0.49913
    -0.53030
    -0.72351
    -0.76713
    -1.49010
    -1.95754
    -1.60229
    -0.97904
    -1.07253
    -1.11615
    -1.65215
    -1.89522
    -1.90145
    -1.35922
    -1.24704
    -1.73317
    -2.31903
    -2.46861
    -1.93884
    -1.53996
    -1.62099
    -1.70824
    -1.47141
    -1.40908
    -1.27820
    -1.07876
    -1.00397
    -0.87932
    -0.63625
    -0.16881
    -0.06909
    -0.18128
     0.05556
     0.17398
     0.01193
     0.23630
     0.33602
     0.16151
     0.13658
     0.00570
    -0.18128
    -0.26230
    -0.29969
    -0.19374
    -0.21867
    -0.16881
     0.12412
     0.18644
     0.02440
    -0.00677
     0.10542
    -0.01300
     0.17398
     0.26123
     0.24253
     0.25500
     0.11788
     0.32979
     0.39835
     0.41704
     0.37965
     0.50430
     0.66011
     0.67881
     0.62272
     0.58532
     0.59779
     0.59155
     0.79723
     0.82839
     0.79099
     0.80969
     0.79099
     0.74113
     0.77853
     0.80346
     0.56662
     0.57286
     0.52300
     0.69751
     0.62272
     0.50430
     0.52923
     0.61648
     0.56662
     0.45444
     0.41081
     0.49807
     0.35472
     0.48560
     0.39211
     0.42328
     0.43574
     0.24877
     0.31732
     0.39835
     0.39835
     0.43574
     0.34849
     0.23630
     0.26123
     0.27370
     0.29863
     0.26746
     0.33602
     0.24877
     0.36095
     0.32356
     0.39211
     0.16774
     0.16151
     0.40458
     0.27370
     0.27993
     0.41704
     0.26123
     0.24877
     0.30486
     0.39835
     0.38588
     0.25500
     0.27370
     0.28616
     0.31109
     0.32356
     0.29239
     0.15528
     0.31109
     0.36095
     0.30486
     0.35472
     0.25500
     0.31732
     0.24877
     0.16151
     0.25500
     0.18644
     0.23630
     0.16151
     0.09919
     0.27993
     0.29239
     0.07426
     0.17398
     0.21760
     0.08672
     0.10542
     0.15528
     0.06179
     0.08672
    -0.00053
     0.12412
     0.03686
     0.20514
     0.07426
     0.06179
     0.13035
     0.06179
    -0.00053
    -0.15011
    -0.01300
     0.02440
     0.02440
     0.04309
     0.04933
     0.00570
    -0.07532
    -0.07532
     0.07426
    -0.06909
    -0.10025
    -0.01300
    -0.10649
    -0.01300
    -0.05663
    -0.14388
     0.03686
     0.19267
     0.08049
     0.14905
     0.16774
     0.01193
    -0.00053
     0.07426
     0.19267
     0.06802
     0.22384
     0.16151
     0.43574
     0.36718
     0.23630
    -0.05039
     0.03063
    -0.24360
    -0.79830
    -0.81699
    -1.34676
    -2.00117
    -1.76433
    -1.07253
    -0.54276
    -0.77337
    -1.44648
    -2.06349
    -2.34396
    -3.96441
    -3.34116
    -1.70201
    -1.12862
    -1.08499
    -1.44648
    -1.59606
    -1.23457
    -1.33429
    -1.21587
    -0.92295
    -0.72351
    -0.63002
    -0.38695
    -0.23114
    -0.19997
    -0.12518
     0.16774
     0.06179
     0.13658
     0.27993
     0.24877
     0.14905
     0.11788
     0.25500
     0.08672
     0.09295
    -0.05039
     0.05556
     0.04933
     0.19267
     0.16151
     0.14905
     0.13035
     0.15528
     0.06802
     0.23630
     0.25500
     0.13035
     0.31732
     0.24253
     0.37965
     0.28616
     0.29863
     0.06179
     0.35472
     0.40458
     0.36718
     0.47314
     0.42328
     0.39211
     0.29239
     0.29239
     0.46690
     0.51676
     0.37342
     0.55416
     0.54793
     0.34225
     0.37342
     0.42328
     0.44197
     0.40458
     0.42951
     0.38588
     0.42328
     0.32356
     0.26746
     0.30486
     0.30486
     0.26746
     0.16151
     0.32979
     0.26746
     0.20514
     0.23007
     0.14905
     0.26123
     0.29863
     0.30486
     0.14281
     0.11788
     0.20514
     0.08672
     0.13035
     0.24253
     0.13035
     0.11165
     0.13035
     0.13035
     0.24253
     0.10542
     0.05556
    -0.00677
     0.09295
     0.11165
     0.18644
    -0.06286
     0.06179
     0.13035
     0.06802
     0.10542
     0.21760
     0.07426
     0.03686
     0.08049
     0.05556
     0.14905
    -0.04416
     0.01816
     0.21137
     0.11165
     0.13035
     0.14905
     0.11165
     0.13035
    -0.08156
     0.13035
     0.08049
     0.08672
    -0.04416
     0.08049
     0.13035
     0.16774
     0.03686
     0.02440
     0.07426
    -0.01300
     0.15528
     0.03063
     0.01193
    -0.00053
    -0.00677
     0.01193
     0.09919
     0.09295
     0.08049
     0.14905
     0.06179
     0.13658
     0.01816
    -0.12518
     0.11788
     0.16151
     0.32979
     0.16151
     0.30486
     0.16774
     0.38588
     0.28616
     0.40458
     0.47937
     0.18021
     0.30486
     0.44197
     0.47937
     0.24253
     0.13658
     0.22384
     0.35472
     0.34225
     0.04309
     0.04309
     0.03686
    -0.08779
    -0.14388
    -0.05039
    -0.05663
    -0.18751
    -0.16258
    -0.12518
    -0.10025
    -0.24360
    -0.16881
    -0.19997
    -0.08779
    -0.18751
    -0.17504
    -0.16258
    -0.15635
    -0.09402
    -0.14388
    -0.12518
     0.13035
     0.00570
    -0.01923
     0.13035
     0.16774
     0.31109
     0.36718
     0.33602
     0.77230
     1.12132
     1.61992
     2.04373
     2.19954
     2.45507
     2.73554
     2.79163
     2.56103
     1.53266
     0.76606
     0.74737
     0.71620
    -1.57113
    -2.67428
    -2.73661
    -3.35362
    -3.22274
    -2.91735
    -3.45958
    -4.63752
    -6.03360
    -5.71574
    -5.03017
    -4.32589
    -3.70888
    -3.26637
    -2.52470
    -1.92015
    -1.09122
    -0.37448
     0.19267
     0.64141
     0.97174
     1.15871
     1.31453
     1.30829
     1.19611
     1.30829
     1.08392
     1.10885
     1.17741
     1.01536
     1.03406
     0.99043
     1.01536
     1.01536
     0.88448
     0.87825
     0.90941
     0.98420
     1.02783
     0.84085
     0.87202
     0.75360
     0.64765
     0.75360
     0.89071
     0.82216
     0.57286
     0.57909
     0.73490
     0.70997
     0.73490
     0.53546
     0.53546
     0.47937
     0.66634
     0.50430
     0.51053
     0.46067
     0.41704
     0.50430
     0.65388
     0.45444
     0.46690
     0.41081
     0.29863
     0.47314
     0.44197
     0.36718
     0.37342
     0.26123
     0.56662
     0.46067
     0.44821
     0.42951
     0.35472
     0.22384
     0.46690
     0.44197
     0.24253
     0.29239
     0.39211
     0.35472
     0.41704
     0.42328
     0.23007
     0.24877
     0.29239
     0.32979
     0.29863
     0.37965
     0.21137
     0.18644
     0.19891
     0.35472
     0.27370
     0.14281
     0.20514
     0.19267
     0.27370
     0.08049
     0.09295
     0.08672
     0.16774
     0.11165
     0.02440
     0.16151
     0.09919
     0.03686
     0.06179
     0.08049
     0.13035
    -0.02546
     0.12412
     0.11788
     0.18021
     0.08049
     0.03686
     0.19891
     0.36718
     0.34225
     0.57909
     0.47937
     0.37342
     0.38588
     0.29239
     0.40458
     0.53546
     0.39835
     0.32979
     0.37342
     0.28616
     0.24253
     0.18644
     0.07426
    -0.10649
    -0.07532
    -0.10025
    -0.18751
    -0.16881
    -0.17504
    -0.36202
    -0.16258
    -0.05039
    -0.18128
    -0.27476
    -0.24360
    -0.30593
    -0.19374
    -0.21244
    -0.20621
    -0.33709
    -0.33709
    -0.31216
    -0.34955
    -0.29969
    -0.41188
    -0.53653
    -0.62378
    -0.34955
    -0.47420
    -0.49913
    -0.54899
    -0.49290
    -0.39318
    -0.42434
    -0.33086
    -0.22490
    -0.19997
    -0.28723
    -0.16258
    -0.19374
    -0.15011
    -0.11272
    -0.22490
    -0.06909
    -0.03170
     0.03063
     0.00570
     0.01193
    -0.01923
    -0.03793
    -0.03170
     0.09919
     0.21137
     0.42951
     0.69127
     1.44541
     2.07489
     2.45507
     2.52986
     2.41145
     1.87545
     0.63518
     0.54169
    -0.03170
    -0.82946
    -0.85439
    -0.87309
    -1.29066
    -2.07596
    -3.26637
    -4.88059
    -5.32310
    -5.03017
    -4.82450
    -4.99277
    -5.60979
    -5.09249
    -4.07659
    -3.52813
    -3.31000
    -2.91735
    -2.26917
    -1.47764
    -0.96034
    -0.51160
     0.01816
     0.39835
     0.64141
     0.95304
     0.76606
     0.67881
     0.76606
     0.83462
     0.90318
     0.79723
     0.89695
     0.97174
     1.04029
     0.93434
     0.92811
     1.04653
     1.02783
     1.07769
     0.94681
     0.97174
     1.18988
     0.99667
     0.87825
     1.03406
     0.94681
     0.94057
     1.02783
     0.88448
     0.92811
     0.90941
     0.96550
     0.95927
     1.00913
     0.98420
     0.78476
     0.84085
     0.92188
     0.86578
     0.74113
     0.90318
     0.84709
     0.77853
     0.82216
     0.86578
     0.94681
     0.89695
     0.85955
     0.94057
     0.90941
     0.87825
     0.97174
     0.72867
     0.88448
     0.94057
     0.82839
     0.84709
     0.80346
     0.70374
     0.72867
     0.64765
     0.54793
     0.41704
     0.44197
     0.36718
     0.46067
     0.40458
     0.37965
     0.33602
     0.24877
     0.29863
     0.26123
     0.18021
     0.35472
     0.36095
     0.29239
     0.40458
     0.37342
     0.41081
     0.62895
     0.46067
     0.74113
     0.53546
     0.42328
     0.43574
     0.35472
     0.39835
     0.20514
     0.11165
     0.29239
     0.22384
     0.13658
    -0.09402
    -0.13142
    -0.43681
    -0.31216
    -0.51160
    -0.43681
    -0.31216
    -0.45551
    -0.48044
    -0.50537
    -0.41811
    -0.30593
    -0.40565
    -0.35579
    -0.19374
    -0.28723
    -0.08779
    -0.09402
    -0.15011
    -0.26230
    -0.21867
    -0.18128
    -0.11272
    -0.26230
    -0.19374
    -0.30593
    -0.31839
    -0.29969
    -0.31216
    -0.28723
    -0.31839
    -0.32462
    -0.21244
    -0.27476
    -0.22490
    -0.16258
    -0.19997
    -0.21244
    -0.25607
    -0.13765
    -0.16258
    -0.06909
    -0.18128
    -0.05663
     0.00570
    -0.17504
     0.03063
    -0.01300
    -0.06286
    -0.01923
     0.04309
    -0.04416
    -0.02546
    -0.03793
    -0.13765
    -0.05663
     0.03686
    -0.08156
    -0.06286
    -0.03170
    -0.10025
    -0.20621
    -0.06286
    -0.00053
    -0.03170
    -0.18751
    -0.07532
    -0.03170
    -0.09402
    -0.14388
    -0.19997
     0.07426
    -0.13765
    -0.05663
    -0.21244
    -0.18751
    -0.08779
    -0.17504
    -0.05663
     0.03686
     0.60402
     0.56039
     0.69751
     0.16774
    -0.43681
    -0.36202
    -0.07532
     0.11165
     0.52923
     0.64765
     0.78476
     0.42951
     0.06179
    -0.59885
    -1.09122
    -1.30936
    -1.41531
    -1.24704
    -1.12239
    -2.18814
    -2.24424
    -3.12302
    -4.13269
    -3.92701
    -3.47204
    -2.90488
    -2.93605
    -4.02050
    -4.48794
    -4.23864
    -4.07036
    -3.55306
    -2.87995
    -2.26917
    -1.68331
    -1.28443
    -1.12239
    -1.10369
    -0.96034
    -0.54276
     0.00570
     0.37965
     0.66634
     0.85332
     0.90941
     0.97174
     0.91564
     1.07146
     1.14625
     1.10885
     1.00913
     1.08392
     1.15248
     1.07146
     0.94057
     1.00913
     1.09015
     1.18364
     1.11508
     0.89695
     0.93434
     0.91564
     0.97797
     0.89695
     0.90318
     0.92811
     0.70997
     0.76606
     0.79723
     0.62895
     0.62895
     0.57286
     0.56662
     0.58532
     0.66011
     0.60402
     0.67881
     0.74737
     0.75360
     0.61648
     0.87202
     0.80346
     0.78476
     0.74737
     0.78476
     0.87825
     0.84085
     0.71620
     0.59779
     0.65388
     0.64765
     0.61025
     0.36095
     0.47937
     0.36718
     0.24253
     0.30486
     0.21760
     0.14281
     0.13658
     0.19267
     0.24253
     0.18644
     0.16151
     0.03063
     0.08672
     0.14281
     0.26746
     0.10542
     0.02440
     0.02440
     0.02440
     0.05556
     0.11788
    -0.04416
    -0.08156
    -0.07532
     0.07426
     0.03686
    -0.02546
    -0.07532
    -0.01300
     0.04309
    -0.00677
     0.07426
     0.04309
     0.10542
     0.00570
     0.07426
     0.23630
     0.19267
     0.07426
     0.08672
     0.18644
     0.11165
     0.09295
     0.11788
     0.08049
     0.10542
     0.17398
     0.24877
     0.11165
     0.08049
     0.09295
     0.01193
     0.19267
     0.13658
     0.13035
     0.10542
    -0.04416
     0.12412
     0.19891
     0.06802
     0.14281
     0.08049
     0.19267
     0.07426
     0.13658
     0.11788
     0.08672
    -0.03793
     0.09919
     0.23630
     0.24877
     0.09919
     0.04309
     0.11165
     0.16774
     0.12412
     0.05556
     0.04933
     0.07426
     0.16151
     0.14905
     0.03063
     0.10542
    -0.05663
     0.01816
     0.20514
    -0.00677
     0.03063
    -0.06909
    -0.01923
     0.15528
    -0.03170
    -0.02546
    -0.00053
     0.02440
     0.10542
     0.04309
    -0.08156
    -0.06286
    -0.11895
    -0.09402
     0.06179
    -0.00053
    -0.02546
    -0.11272
    -0.06909
    -0.03170
    -0.08779
    -0.11272
    -0.13765
    -0.13142
    -0.11272
    -0.12518
    -0.09402
    -0.10025
    -0.16881
    -0.19997
    -0.18751
    -0.02546
    -0.11895
    -0.23114
    -0.28100
    -0.16258
    -0.16881
    -0.15635
    -0.19374
    -0.19997
    -0.26853
    -0.11272
    -0.13765
    -0.03793
    -0.26230
    -0.32462
    -0.23737
     0.02440
    -0.10649
    -0.17504
    -0.28100
    -0.19997
    -0.22490
    -0.04416
    -0.06909
     0.17398
     0.11788
     0.38588
     0.34849
     0.22384
     0.77853
     1.30829
     0.60402
    -0.01923
    -0.53030
    -0.63002
    -0.90425
    -1.07876
    -0.36202
     0.38588
    -0.20621
    -0.78583
    -2.57456
    -2.59949
    -1.63345
    -2.07596
    -2.92981
    -1.82043
    -1.65215
    -2.21931
    -2.50600
    -1.68331
    -1.49010
    -0.98527
    -0.74220
    -0.90425
    -0.99774
    -0.87932
    -0.59262
    -0.25607
     0.04933
     0.32356
     0.54793
     0.56662
     0.52923
     0.59155
     0.86578
     0.83462
     0.75983
     0.81592
     0.91564
     0.92188
     0.94057
     0.96550
     0.84085
     0.78476
     0.82839
     0.80346
     0.82839
     0.70374
     0.61025
     0.48560
     0.78476
     0.60402
     0.59779
     0.42328
     0.40458
     0.39211
     0.41081
     0.40458
     0.29863
     0.27993
     0.29239
     0.32979
     0.34225
     0.33602
     0.23007
     0.18644
     0.40458
     0.26746
     0.18644
     0.27370
     0.29239
     0.30486
     0.16151
     0.21137
     0.25500
     0.27370
     0.15528
     0.11165
     0.16774
     0.26123
     0.19891
     0.04933
     0.11165
     0.28616
     0.14281
     0.03063
     0.17398
     0.09919
     0.18644
    -0.03170
     0.11165
     0.14281
     0.08672
     0.10542
     0.01816
     0.18021
     0.10542
     0.08049
     0.01193
     0.12412
    -0.01300
     0.06179
     0.08049
     0.04933
     0.01816
    -0.01300
     0.04309
     0.08672
     0.06802
     0.04309
    -0.06286
     0.03686
     0.12412
    -0.08156
    -0.03170
    -0.01923
     0.11165
     0.01193
     0.05556
    -0.00053
    -0.09402
    -0.10025
    -0.01923
     0.06179
    -0.03170
    -0.15635
    -0.11895
    -0.01300
     0.01193
    -0.03170
    -0.22490
    -0.04416
     0.10542
    -0.05663
    -0.00677
    -0.02546
    -0.06909
    -0.15635
    -0.12518
     0.03686
    -0.05039
    -0.10649
    -0.13142
    -0.00677
    -0.10649
    -0.04416
    -0.21867
    -0.03170
    -0.07532
    -0.07532
    -0.06286
    -0.05039
    -0.06909
    -0.17504
    -0.05663
    -0.05663
     0.00570
     0.03063
    -0.02546
    -0.06286
    -0.02546
     0.03063
    -0.09402
    -0.04416
     0.07426
    -0.03170
    -0.01923
     0.03063
    -0.00677
    -0.03793
    -0.05039
    -0.13142
     0.04309
     0.04933
    -0.03793
    -0.01923
     0.05556
     0.10542
     0.14905
     0.09295
     0.26123
     0.19267
     0.25500
     0.24253
     0.18021
     0.29239
     0.49807
     0.66634
     0.89071
     0.97797
     0.70374
     0.59155
     0.68504
     0.69127
     0.85955
     0.89071
     0.82216
     0.57909
     0.36718
     0.01816
    -0.44927
    -0.96034
    -1.09746
    -1.22211
    -1.10992
    -1.10992
    -1.20964
    -1.39662
    -1.88898
    -2.67428
    -2.51847
    -2.18814
    -2.23800
    -2.44368
    -2.77400
    -2.69921
    -2.46237
    -2.58702
    -2.56210
    -2.21931
    -2.18814
    -2.23177
    -2.61819
    -3.04823
    -2.53093
    -1.95754
    -1.42155
    -1.63345
    -1.51503
    -0.97281
    -1.04136
    -0.86062
    -0.72974
    -0.41188
    -0.16258
     0.05556
     0.15528
     0.40458
     0.40458
     0.56662
     0.51676
     0.42951
     0.59779
     0.57286
     0.62272
     0.75983
     0.84709
     0.72244
     0.89695
     0.97797
     0.90941
     0.92811
     0.75360
     0.82839
     1.03406
     0.97174
     0.95304
     0.87825
     0.85955
     0.88448
     0.74113
     0.75983
     0.79723
     0.54169
     0.51676
     0.62895
     0.69751
     0.58532
     0.54793
     0.51053
     0.52300
     0.51053
     0.57286
     0.37342
     0.41704
     0.39211
     0.26123
     0.33602
     0.51053
     0.26746
     0.45444
     0.32356
     0.39835
     0.35472
     0.34225
     0.21760
     0.28616
     0.34849
     0.44197
     0.32356
     0.41704
     0.37342
     0.23630
     0.32979
     0.48560
     0.34225
     0.42328
     0.32979
     0.38588
     0.39211
     0.31732
     0.31732
     0.38588
     0.47314
     0.31732
     0.35472
     0.35472
     0.29863
     0.28616
     0.18644
     0.35472
     0.36095
     0.27370
     0.25500
     0.33602
     0.32979
     0.29239
     0.27993
     0.18021
     0.32979
     0.17398
     0.32979
     0.31109
     0.23007
     0.41081
     0.13035
     0.35472
     0.39835
     0.16774
     0.25500
     0.29863
     0.29863
     0.21760
     0.14281
     0.21137
     0.28616
     0.29239
     0.34225
     0.11165
     0.22384
     0.23630
     0.06802
     0.02440
     0.36095
     0.04933
     0.09919
     0.17398
     0.14281
     0.13035
     0.17398
     0.03686
     0.09295
     0.18644
     0.11788
     0.25500
     0.18644
     0.20514
     0.11165
     0.15528
     0.42328
     0.37965
     0.23630
     0.29239
     0.41704
     0.46690
     0.43574
     0.30486
     0.18644
     0.25500
     0.23630
     0.34849
     0.27370
     0.29239
     0.24253
     0.13658
     0.24877
     0.26123
     0.14281
     0.09295
     0.08672
     0.08672
     0.17398
     0.08672
     0.00570
     0.09919
     0.06802
     0.08049
    -0.05039
     0.04933
    -0.18128
    -0.26853
    -0.25607
    -0.11895
    -0.34955
    -0.35579
    -0.48667
    -0.38695
    -0.50537
    -0.31216
    -0.39318
    -0.38072
    -0.23114
    -0.59885
    -1.02890
    -1.52750
    -1.78303
    -2.33149
    -2.96721
    -2.91112
    -4.07036
    -4.37575
    -3.88339
    -1.98870
    -0.26230
     0.32356
    -1.65215
    -4.52533
    -5.76560
    -5.14235
    -2.46861
    -0.71104
    -0.23737
     0.26746
     0.18644
     0.42951
     0.42328
    -0.20621
    -0.43058
    -0.28100
     0.23007
     0.44197
     0.77853
     0.82216
     1.04653
     1.00290
     1.04653
     0.97797
     1.02160
     0.99667
     1.08392
     1.18988
     1.08392
     1.05276
     0.90941
     1.01536
     1.07146
     1.04653
     1.04029
     0.95927
     0.92811
     1.03406
     1.09639
     1.14625
     1.15248
     1.00290
     0.94681
     1.00913
     1.17741
     1.18364
     1.10262
     0.90318
     0.99667
     0.92811
     1.03406
     0.90318
     0.85332
     0.88448
     0.87202
     0.89071
     0.74737
     0.71620
     0.70374
     0.60402
     0.63518
     0.77853
     0.68504
     0.61025
     0.72244
     0.57909
     0.67881
     0.63518
     0.60402
     0.55416
     0.47937
     0.66011
     0.62272
     0.46067
     0.57286
     0.37965
     0.42951
     0.64141
     0.46067
     0.47314
     0.37965
     0.35472
     0.42328
     0.36095
     0.22384
     0.51053
     0.42328
     0.42328
     0.34849
     0.35472
     0.31732
     0.19891
     0.26746
     0.39211
     0.27993
     0.21137
     0.22384
     0.21137
     0.32979
     0.26746
     0.16151
     0.26123
     0.19891
     0.28616
     0.21137
     0.25500
     0.01193
    -0.08779
    -0.03170
     0.14905
     0.23630
    -0.11272
    -0.06286
     0.05556
     0.00570
     0.09919
     0.21760
     0.16774
     0.18644
     0.36095
     0.44197
     0.43574
     0.43574
     0.46690
     0.39835
     0.66634
     0.67881
     0.56662
     0.42951
     0.47314
     0.47314
     0.37342
     0.50430
     0.32979
     0.28616
     0.34849
     0.14281
     0.21760
     0.27370
     0.05556
    -0.05663
     0.04309
     0.08049
    -0.04416
    -0.15635
    -0.16258
    -0.05039
    -0.04416
    -0.09402
    -0.16881
    -0.25607
    -0.27476
    -0.27476
    -0.34332
    -0.34955
    -0.31839
    -0.39941
    -0.26230
    -0.07532
    -0.28100
    -0.21244
    -0.25607
    -0.21867
    -0.19374
    -0.17504
    -0.14388
    -0.19374
     0.07426
    -0.21867
     0.04933
    -0.13142
    -0.13142
    -0.17504
    -0.24360
    -0.16258
    -0.12518
    -0.28100
    -0.28100
    -0.37448
    -0.42434
    -0.54276
    -0.44304
    -0.53653
    -0.49290
    -0.53030
    -0.54899
    -0.51160
    -0.59885
    -0.63625
    -0.64248
    -0.63625
    -0.51160
    -0.46174
    -0.38695
    -0.41811
    -0.39941
    -0.60509
    -0.39318
    -0.37448
    -0.24983
    -0.26853
    -0.31216
    -0.31216
    -0.24360
    -0.23737
    -0.31839
    -0.23737
    -0.09402
    -0.08779
    -0.20621
    -0.04416
    -0.16258
    -0.10649
    -0.16258
    -0.11272
    -0.11895
    -0.00677
     0.01816
    -0.15011
     0.02440
    -0.03170
    -0.00677
    -0.10025
     0.01193
     0.03063
     0.00570
     0.00570
    -0.01923
     0.03063
     0.01816
    -0.13142
     0.03063
    -0.01300
    -0.02546
     0.06802
     0.25500
     0.62272
     0.73490
     1.12132
     1.07146
     0.56662
    -0.96657
    -2.53716
    -3.61539
    -4.18878
    -5.47891
    -5.21714
    -5.14859
    -5.04887
    -3.74627
    -3.90208
    -5.22961
    -5.74691
    -5.96504
    -5.57863
    -4.32589
    -2.95474
    -2.00117
    -1.09746
     0.27993
     1.45164
     1.92531
     2.43638
     2.82902
     3.14688
     3.15312
     3.05340
     3.01600
     2.68568
     2.55479
     2.29303
     2.11229
     1.98140
     1.81936
     1.74457
     1.59499
     1.43294
     1.30206
     1.25843
     1.12132
     1.09639
     1.02783
     0.98420
     0.83462
     0.84085
     0.79099
     0.66011
     0.56662
     0.63518
     0.54793
     0.47314
     0.46067
     0.53546
     0.47314
     0.35472
     0.36718
     0.44197
     0.57909
     0.49807
     0.57909
     0.49807
     0.58532
     0.51676
     0.48560
     0.47314
     0.57909
     0.42328
     0.46690
     0.45444
     0.39211
     0.25500
     0.27370
     0.24253
     0.21760
     0.25500
     0.11788
     0.04933
     0.09295
     0.01193
    -0.10649
     0.16151
     0.05556
     0.01816
    -0.02546
     0.04933
    -0.00677
     0.02440
    -0.01923
    -0.02546
     0.03686
     0.09919
    -0.07532
    -0.18751
    -0.09402
    -0.15635
    -0.25607
    -0.29969
    -0.09402
    -0.10649
    -0.29969
    -0.31839
    -0.24360
    -0.23114
    -0.32462
    -0.33086
    -0.34332
    -0.22490
    -0.16881
    -0.23114
    -0.32462
    -0.18128
    -0.17504
    -0.24360
    -0.01923
    -0.10025
    -0.15635
    -0.05663
    -0.00053
     0.27370
    -0.07532
    -0.14388
    -0.06286
    -0.01300
     0.01193
     0.16151
     0.01193
    -0.03793
     0.01816
    -0.06909
     0.02440
    -0.03170
    -0.08156
    -0.08779
    -0.11272
    -0.06286
    -0.09402
    -0.17504
    -0.20621
    -0.08779
    -0.02546
    -0.00677
    -0.12518
    -0.06286
    -0.03170
    -0.04416
     0.03686
    -0.02546
    -0.05039
    -0.04416
     0.04933
     0.05556
     0.13035
    -0.10025
    -0.00677
     0.09919
     0.11165
     0.08049
     0.07426
    -0.01300
     0.03686
     0.03063
     0.08049
     0.15528
     0.03686
    -0.01923
    -0.05039
     0.07426
     0.01193
     0.03063
    -0.10649
    -0.00677
    -0.03170
     0.00570
     0.03686
    -0.05039
    -0.11895
    -0.05663
    -0.16258
     0.08049
     0.03686
    -0.19997
    -0.02546
    -0.10649
     0.03686
    -0.08779
    -0.17504
    -0.16881
    -0.04416
    -0.05039
    -0.08156
    -0.12518
    -0.04416
    -0.13765
    -0.19997
    -0.01923
    -0.01300
    -0.15011
    -0.17504
    -0.09402
    -0.04416
    -0.13765
    -0.24360
    -0.27476
    -0.24983
    -0.04416
    -0.07532
    -0.13142
    -0.26230
    -0.19374
    -0.18751
    -0.17504
     0.00570
    -0.20621
    -0.21867
    -0.15635
    -0.17504
    -0.16258
    -0.16881
    -0.23114
    -0.16258
    -0.11895
    -0.08779
    -0.13765
    -0.07532
    -0.10025
    -0.00053
     0.13035
     0.34225
     0.27370
     0.44821
     0.01816
    -0.26230
    -0.48667
    -1.31559
    -1.10369
    -0.18128
     0.51053
     0.23007
    -0.31839
    -1.30936
    -2.85502
    -4.12645
    -3.38479
    -2.90488
    -2.55586
    -1.62099
    -1.13485
    -1.13485
    -1.87652
    -2.38758
    -2.42498
    -2.38135
    -1.63968
    -1.03513
    -0.42434
    -0.03793
     0.33602
     0.52300
     0.51053
     0.71620
     0.92811
     0.88448
     0.69751
     0.87825
     1.01536
     0.93434
     0.90941
     0.85955
     0.82216
     0.97174
     1.04653
     1.02783
     0.90941
     0.76606
     0.73490
     0.72867
     0.83462
     0.71620
     0.65388
     0.51676
     0.64141
     0.62272
     0.52923
     0.46067
     0.46690
     0.44821
     0.49807
     0.43574
     0.43574
     0.37342
     0.37965
     0.31109
     0.41081
     0.48560
     0.32356
     0.25500
     0.39211
     0.27370
     0.27993
     0.31109
     0.26123
     0.23007
     0.26123
     0.31732
     0.26746
     0.23007
     0.37965
     0.14281
     0.35472
     0.39835
     0.29239
     0.21137
     0.28616
     0.28616
     0.27370
     0.30486
     0.27993
     0.27993
     0.36095
     0.28616
     0.31732
     0.25500
     0.28616
     0.20514
     0.24253
     0.37342
     0.31732
     0.26746
     0.16774
     0.27370
     0.37965
     0.31109
     0.14905
     0.32979
     0.22384
     0.13658
     0.21760
     0.23630
     0.29863
    -0.00677
     0.07426
     0.24877
     0.31732
     0.02440
     0.13035
     0.19891
     0.12412
     0.19267
     0.03063
     0.11788
     0.06802
     0.14905
     0.07426
     0.18644
     0.09295
    -0.01300
    -0.05039
     0.10542
     0.13658
     0.00570
     0.09295
    -0.00053
     0.05556
    -0.03170
     0.11165
     0.02440
    -0.00053
     0.04933
    -0.02546
     0.09919
    -0.01300
    -0.06909
    -0.05663
    -0.01923
     0.11165
    -0.00053
    -0.02546
     0.04309
    -0.01300
    -0.03793
     0.04309
    -0.09402
    -0.06909
    -0.03793
     0.01816
     0.04309
     0.09919
    -0.12518
    -0.07532
    -0.03170
     0.16151
     0.04309
    -0.05039
     0.09919
     0.06802
     0.04309
     0.05556
     0.05556
    -0.00677
     0.25500
     0.21760
     0.03686
     0.03063
     0.13658
     0.10542
    -0.07532
     0.23007
     0.18644
     0.04933
    -0.03170
    -0.03170
     0.06802
     0.06179
     0.06802
    -0.17504
    -0.05039
    -0.00677
    -0.15011
     0.04933
    -0.14388
    -0.13142
    -0.15635
    -0.03793
     0.00570
    -0.09402
    -0.14388
    -0.15011
    -0.09402
    -0.18128
    -0.18751
    -0.19374
    -0.13765
     0.04309
    -0.17504
    -0.20621
    -0.01923
    -0.15011
    -0.32462
    -0.25607
    -0.13142
    -0.16881
    -0.28100
    -0.19374
    -0.19374
    -0.26853
    -0.23737
    -0.25607
    -0.23737
    -0.13765
    -0.27476
    -0.33709
    -0.22490
    -0.13142
    -0.26853
    -0.29969
    -0.21244
    -0.12518
    -0.08779
    -0.10025
    -0.19997
    -0.17504
    -0.19374
    -0.14388
    -0.11895
    -0.01300
    -0.00677
    -0.02546
    -0.00677
    -0.04416
    -0.03793
    -0.06286
    -0.00053
     0.06802
     0.07426
    -0.02546
    -0.03793
     0.01193
    -0.03170
    -0.05039
    -0.00677
     0.00570
     0.01816
    -0.01300
    -0.11895
    -0.05039
    -0.23737
    -0.31216
    -0.10025
     0.24877
     0.01816
     0.61648
     2.00010
     2.21824
     1.57629
     0.89071
     1.09015
     0.95304
     1.06522
     1.35815
     2.02503
     1.78196
     0.67258
    -1.25327
    -0.77960
    -0.05039
    -1.57113
    -2.33149
    -0.89178
    -2.06973
    -4.51287
    -4.18878
    -2.72414
    -2.15698
    -2.35019
    -2.26917
    -2.79270
    -2.85502
    -1.31559
    -0.94788
    -0.79206
    -0.38072
    -0.00677
     0.36718
     0.57286
     0.64765
     0.82216
     1.08392
     1.13378
     1.28960
     1.20234
     1.10885
     1.15248
     1.08392
     1.00913
     1.16495
     0.90941
     1.03406
     1.12132
     0.84709
     0.92811
     0.78476
     0.85332
     0.77230
     0.79099
     0.77853
     0.68504
     0.79099
     0.64765
     0.65388
     0.68504
     0.63518
     0.56039
     0.73490
     0.85332
     0.66011
     0.62272
     0.70997
     0.75360
     0.66634
     0.34849
     0.27370
     0.90941
     0.80969
     0.82839
     0.49183
     0.58532
     0.61025
     0.46690
     0.44821
     0.64141
     0.52923
     0.57909
     0.55416
     0.41081
     0.37965
     0.41704
     0.32979
     0.36718
     0.47314
     0.24253
     0.26746
     0.24253
     0.21137
     0.20514
     0.09295
     0.12412
     0.16151
     0.06802
     0.06179
     0.16774
     0.11788
     0.06179
     0.02440
    -0.03170
     0.07426
     0.11165
    -0.10025
     0.01193
     0.07426
     0.01193
    -0.17504
     0.03686
    -0.01300
    -0.10649
     0.02440
    -0.05039
    -0.03170
    -0.09402
    -0.04416
    -0.10649
    -0.02546
    -0.09402
    -0.08779
    -0.05663
    -0.20621
    -0.09402
    -0.05039
    -0.05663
     0.01193
    -0.06909
    -0.17504
    -0.02546
     0.06802
     0.01193
    -0.06909
    -0.10649
    -0.00677
     0.06802
     0.14905
    -0.06286
    -0.07532
     0.08049
    -0.00053
     0.00570
     0.07426
     0.12412
    -0.02546
     0.04933
    -0.01923
     0.06802
    -0.00677
     0.06179
     0.08049
     0.08049
     0.04309
    -0.09402
     0.01816
    -0.03793
    -0.00677
    -0.07532
     0.05556
     0.01193
    -0.10025
    -0.05039
    -0.01923
     0.03063
    -0.01923
    -0.08779
    -0.15011
    -0.05663
     0.06179
     0.04309
     0.01193
    -0.08156
    -0.06909
    -0.15635
    -0.01923
     0.03686
     0.00570
    -0.16881
    -0.01300
     0.08049
    -0.11272
    -0.01923
    -0.20621
    -0.19997
    -0.04416
    -0.06909
     0.01816
    -0.13765
    -0.09402
    -0.18751
    -0.12518
    -0.04416
    -0.05039
    -0.25607
    -0.09402
    -0.06286
    -0.09402
    -0.09402
    -0.14388
    -0.01923
    -0.06286
    -0.00053
     0.01816
    -0.09402
    -0.08156
     0.02440
    -0.19997
     0.08672
    -0.06909
    -0.14388
    -0.18128
    -0.18751
    -0.17504
    -0.37448
    -0.33709
    -0.39318
    -0.44304
    -0.54899
    -0.54899
    -1.01020
    -0.94788
    -0.55523
    -0.64248
    -0.48667
     0.92811
     2.08736
     2.60465
     1.83182
     1.54513
     0.39211
     0.33602
     0.18021
     0.43574
     1.73834
     2.49247
     1.97517
     0.97174
    -0.91671
    -2.35642
    -1.98247
    -1.57736
    -1.86405
    -3.54060
    -3.93325
    -2.74907
    -3.45334
    -4.81826
    -5.65965
    -4.00180
    -2.70544
    -2.22554
    -2.13205
    -2.38135
    -2.62442
    -2.44368
    -1.91391
    -1.18471
    -0.89802
    -0.20621
     0.18644
     0.31109
     0.54793
     0.66011
     0.73490
     0.79723
     0.83462
     0.76606
     0.92188
     0.87202
     0.97174
     0.99667
     0.69127
     0.90941
     0.94057
     0.95927
     0.70997
     0.90941
     0.89071
     0.80969
     0.80346
     0.75360
     0.85332
     0.81592
     0.82839
     0.70997
     0.64141
     0.57909
     0.49183
     0.52300
     0.70997
     0.58532
     0.44821
     0.52923
     0.49183
     0.52923
     0.49807
     0.34849
     0.39835
     0.40458
     0.35472
     0.42328
     0.37342
     0.32356
     0.14281
     0.31732
     0.47937
     0.37342
     0.20514
     0.27993
     0.23630
     0.26746
     0.33602
     0.20514
     0.18644
     0.21137
     0.37342
     0.28616
     0.23630
     0.15528
     0.17398
     0.17398
     0.36718
     0.25500
     0.21137
     0.13035
     0.13658
     0.24877
     0.21137
     0.26123
     0.21137
     0.17398
     0.34849
     0.27370
     0.13658
     0.27370
     0.26746
     0.15528
     0.44821
     0.38588
     0.29863
     0.20514
     0.32356
     0.39835
     0.30486
     0.36095
     0.29239
     0.36095
     0.20514
     0.27993
     0.33602
     0.35472
     0.24877
     0.20514
     0.24877
     0.39835
     0.32356
     0.23007
     0.24253
     0.19267
     0.34849
     0.14281
     0.26123
     0.23630
     0.17398
     0.27370
     0.13035
     0.13035
     0.14281
    -0.00053
    -0.06909
    -0.01923
     0.09295
    -0.11272
    -0.23737
    -0.24983
    -0.26230
    -0.29346
    -0.31216
    -0.35579
    -0.37448
    -0.31839
    -0.34332
    -0.34955
    -0.32462
    -0.44304
    -0.56146
    -0.12518
    -0.15011
    -0.26853
    -0.25607
    -0.17504
    -0.13765
    -0.03170
    -0.08779
    -0.10649
     0.03063
    -0.06909
     0.07426
     0.12412
     0.09919
     0.02440
     0.08049
     0.09295
     0.06802
     0.16151
     0.09919
    -0.03170
    -0.00053
    -0.00053
     0.09295
    -0.00677
     0.11788
    -0.02546
     0.03063
    -0.13765
     0.03686
    -0.13765
    -0.25607
    -0.27476
    -0.05039
    -0.07532
    -0.16258
    -0.30593
    -0.40565
    -0.28723
    -0.24983
    -0.26230
    -0.39941
    -0.35579
    -0.44304
    -0.38072
    -0.49290
    -0.30593
    -0.47420
    -0.59262
    -0.41811
    -0.29969
    -0.47420
    -0.46174
    -0.34955
    -0.26230
    -0.28100
    -0.18751
    -0.15635
    -0.08156
    -0.19997
    -0.49913
    -0.21244
    -0.11272
    -0.33709
    -0.26853
     0.25500
     1.47657
     1.72587
     2.19331
     2.92874
     2.59219
     1.68224
     1.88792
     0.36718
     0.59155
     1.62615
     0.97174
     0.32356
    -0.59262
    -2.73661
    -3.51567
    -2.69921
    -1.57113
    -2.44368
    -3.72134
    -4.36952
    -4.55650
    -4.96784
    -4.75594
    -3.90208
    -3.32246
    -2.47484
    -1.90768
    -1.18471
    -0.69858
    -0.39318
    -0.22490
     0.13658
     0.27993
     0.54169
     0.65388
     0.75360
     0.80346
     0.85332
     1.02160
     0.95927
     1.04653
     0.99043
     1.07769
     0.99043
     0.97174
     1.01536
     0.92188
     0.69127
     0.85955
     0.84709
     0.64141
     0.75983
     0.62272
     0.60402
     0.52923
     0.60402
     0.51676
     0.51053
     0.47937
     0.44197
     0.39835
     0.36095
     0.31109
     0.17398
     0.37965
     0.28616
     0.31109
     0.27370
     0.23007
     0.23630
     0.06179
     0.07426
     0.14905
     0.14905
     0.06802
     0.06179
     0.04309
     0.09919
     0.17398
     0.03686
     0.10542
     0.10542
     0.09295
    -0.01923
     0.05556
     0.06179
     0.00570
     0.02440
     0.00570
     0.09295
    -0.03170
    -0.01300
     0.03686
    -0.02546
    -0.03170
    -0.11272
    -0.09402
     0.01816
     0.04309
    -0.13765
     0.02440
    -0.03170
    -0.03793
    -0.10649
    -0.05663
     0.06802
    -0.01300
     0.06179
    -0.00677
    -0.00053
     0.09919
     0.08672
    -0.05663
     0.10542
     0.00570
     0.04933
     0.03686
     0.10542
    -0.01300
    -0.02546
     0.01193
    -0.01923
    -0.08156
    -0.03793
    -0.11895
    -0.06909
    -0.05039
    -0.04416
    -0.23114
    -0.14388
    -0.19997
    -0.14388
    -0.21244
    -0.11895
    -0.11895
    -0.21244
    -0.14388
    -0.11272
     0.00570
    -0.15635
    -0.06909
    -0.20621
    -0.20621
    -0.08779
    -0.16881
    -0.17504
    -0.00053
    -0.19374
    -0.12518
    -0.02546
    -0.11272
    -0.06286
    -0.23114
    -0.22490
    -0.21244
    -0.09402
    -0.01300
    -0.19997
    -0.26230
    -0.22490
    -0.14388
    -0.16258
    -0.04416
    -0.12518
    -0.23114
    -0.16881
    -0.10025
    -0.06909
    -0.13765
    -0.19374
    -0.18751
    -0.01923
    -0.08156
    -0.01300
    -0.00677
    -0.13765
    -0.04416
    -0.24360
    -0.09402
     0.03063
    -0.15011
    -0.20621
    -0.04416
     0.05556
    -0.01300
    -0.21867
    -0.04416
    -0.10025
    -0.10025
     0.03686
    -0.13765
    -0.11895
    -0.05039
    -0.08779
    -0.11895
     0.06802
    -0.08779
    -0.11272
    -0.03170
    -0.13765
    -0.20621
    -0.28100
    -0.16258
    -0.15011
    -0.14388
    -0.18128
    -0.24360
    -0.20621
    -0.16258
    -0.24360
    -0.23114
    -0.23737
    -0.19997
    -0.14388
    -0.23737
    -0.17504
    -0.13765
    -0.07532
     0.03686
     0.16151
     0.31109
     0.37342
     0.43574
     0.40458
     0.51053
     0.49183
     0.53546
     1.12132
     1.29583
     1.17118
     0.41081
     0.49807
     0.80346
    -0.81699
    -0.79830
    -1.21587
    -3.55306
    -3.32869
    -1.86405
    -0.94788
    -0.76713
    -2.74907
    -3.66525
    -3.26637
    -4.20124
    -4.58766
    -4.18878
    -3.57176
    -2.85502
    -2.31903
    -1.46517
    -1.27820
    -1.20964
    -1.19718
    -0.82946
    -0.65495
    -0.36825
     0.04309
     0.21137
     0.68504
     1.14625
     1.18364
     1.43918
     1.53890
     1.60745
     1.70717
     1.58876
     1.56383
     1.52643
     1.37685
     1.31453
     1.27713
     1.05899
     1.04029
     1.05899
     0.84709
     0.95304
     1.00290
     0.74113
     0.75360
     0.72244
     0.74737
     0.61025
     0.66011
     0.57286
     0.58532
     0.52300
     0.44197
     0.51053
     0.40458
     0.45444
     0.22384
     0.49183
     0.36718
     0.32979
     0.15528
     0.28616
     0.38588
     0.22384
     0.12412
     0.31109
     0.13035
     0.24877
     0.32356
     0.27370
     0.21137
     0.13658
     0.16774
     0.21137
     0.44821
     0.24253
     0.13658
     0.23007
     0.29863
     0.36095
     0.23007
     0.08672
     0.24877
     0.14905
     0.30486
     0.25500
     0.09919
     0.07426
     0.08672
     0.24253
     0.25500
     0.28616
     0.15528
     0.08049
     0.14905
     0.19267
     0.22384
     0.16151
     0.06179
     0.11165
     0.31732
     0.31109
     0.20514
     0.19267
     0.01193
     0.10542
     0.16774
     0.34225
     0.16151
     0.22384
     0.04933
     0.23630
     0.22384
     0.18021
     0.18644
     0.21760
     0.13658
     0.23630
     0.11788
     0.27993
     0.09295
     0.13035
     0.12412
     0.30486
     0.25500
     0.08049
     0.07426
     0.19267
     0.14281
     0.14281
     0.19267
     0.13658
     0.18021
     0.08049
     0.23007
     0.20514
     0.01193
     0.01816
     0.11788
     0.22384
     0.13658
     0.04933
     0.01193
     0.05556
     0.07426
     0.08049
    -0.00053
     0.00570
     0.09295
     0.05556
     0.05556
     0.11788
    -0.00053
    -0.00053
    -0.09402
     0.06179
     0.16151
    -0.00053
     0.06179
     0.03063
     0.13658
     0.18021
     0.01193
     0.03063
     0.07426
     0.06179
     0.14905
     0.09919
     0.16151
     0.06802
    -0.05039
     0.25500
     0.18021
     0.06179
     0.21760
     0.04309
    -0.01923
     0.06179
     0.12412
     0.20514
     0.04933
     0.13035
     0.08049
     0.15528
     0.20514
     0.08049
    -0.06909
     0.12412
     0.16774
     0.13658
     0.05556
     0.13658
     0.12412
     0.13035
     0.13035
     0.27993
     0.05556
     0.21137
     0.16151
     0.18644
     0.28616
     0.37965
     0.37965
     0.47937
     0.81592
     0.96550
     1.04653
     0.98420
     0.66634
     0.86578
     1.51397
     2.16215
     2.14345
     1.51397
     1.25843
     0.72244
    -0.67988
     0.22384
    -0.09402
    -2.71168
    -2.76777
    -1.27820
    -0.57392
    -0.96034
    -2.10712
    -2.62442
    -3.27883
    -4.11399
    -4.57520
    -4.28227
    -3.70264
    -2.63065
    -1.79550
    -1.02890
    -0.91671
    -1.25327
    -0.92918
    -0.58639
    -0.37448
     0.08672
     0.54793
     1.13378
     1.29583
     1.48280
     1.66355
     1.93778
     2.00010
     2.14345
     2.05619
     2.18084
     1.90661
     1.72587
     1.65731
     1.83182
     1.42671
     1.31453
     1.31453
     1.07769
     1.14625
     1.21481
     1.05276
     1.07146
     0.94681
     0.78476
     1.01536
     0.90941
     0.92188
     0.74113
     0.76606
     0.77853
     0.74113
     0.79723
     0.75983
     0.82839
     0.64141
     0.64765
     0.70997
     0.72867
     0.69751
     0.53546
     0.70374
     0.63518
     0.70374
     0.56039
     0.56039
     0.64141
     0.55416
     0.52923
     0.64141
     0.66634
     0.54169
     0.46067
     0.57286
     0.52923
     0.62895
     0.64141
     0.57286
     0.55416
     0.49807
     0.51053
     0.54793
     0.49807
     0.58532
     0.48560
     0.51053
     0.46067
     0.32356
     0.37342
     0.46690
     0.41081
     0.37965
     0.32356
     0.36718
     0.46067
     0.36095
     0.42951
     0.14905
     0.30486
     0.42951
     0.64765
     0.45444
     0.22384
     0.34225
     0.31732
     0.37342
     0.37342
     0.32356
     0.31109
     0.36718
     0.32979
     0.25500
     0.26746
     0.12412
     0.09295
     0.31109
     0.21137
     0.35472
     0.27993
     0.15528
     0.16151
     0.18644
     0.20514
     0.21137
     0.35472
     0.04933
     0.21137
     0.32979
     0.33602
     0.25500
     0.16151
     0.22384
     0.23007
     0.13035
     0.26123
     0.16151
     0.25500
     0.16151
     0.04309
     0.14281
     0.15528
     0.05556
     0.04933
    -0.01300
     0.04933
     0.13035
     0.03063
     0.03686
    -0.01923
    -0.04416
    -0.09402
     0.06802
     0.12412
    -0.15011
    -0.09402
    -0.13142
    -0.11895
    -0.03793
     0.01816
    -0.00053
    -0.15635
    -0.12518
    -0.12518
     0.09919
     0.03063
     0.05556
    -0.09402
    -0.03793
    -0.03170
     0.04933
     0.02440
     0.11165
     0.09295
     0.16151
     0.14281
     0.07426
     0.06802
    -0.05663
     0.13658
    -0.16258
     0.04309
     0.09919
     0.03063
    -0.05039
    -0.15011
    -0.10025
    -0.08156
    -0.07532
    -0.00677
    -0.20621
    -0.10649
    -0.09402
    -0.10025
    -0.06909
    -0.07532
    -0.26853
    -0.18128
    -0.10649
    -0.00053
    -0.21244
    -0.12518
    -0.18751
    -0.19374
    -0.33709
    -0.21244
    -0.20621
    -0.14388
    -0.13765
    -0.19374
    -0.31839
    -0.13765
    -0.30593
    -0.22490
    -0.14388
    -0.15635
    -0.26853
    -0.21867
    -0.11272
    -0.18751
    -0.27476
    -0.31839
    -0.27476
    -0.13142
    -0.39941
    -0.49290
    -0.48044
    -0.53030
    -0.51783
    -0.70481
    -0.43681
     0.37965
     0.72244
     0.54169
     0.69127
     1.25220
     1.81313
     2.08736
     2.67321
     3.32763
     3.52083
     3.63302
     3.20921
     2.97860
     1.85675
     1.32699
     1.48904
     0.68504
     1.56383
     2.56726
     0.16151
    -4.77464
    -5.67212
    -4.33213
    -2.81140
    -2.61196
    -4.40692
    -5.06756
    -5.87779
    -6.07100
    -4.35706
    -4.07659
    -3.91455
    -3.19158
    -2.56833
    -2.10089
    -1.52127
    -1.10369
    -0.82946
    -0.31839
     0.19267
     0.69127
     1.05899
     1.15871
     1.17741
     1.43918
     1.40178
     1.43918
     1.48280
     1.59499
     1.55136
     1.38932
     1.47034
     1.30829
     1.17118
     1.12132
     0.98420
     1.04029
     1.04029
     1.02160
     0.90318
     0.85332
     0.73490
     0.75983
     0.61025
     0.57286
     0.60402
     0.44197
     0.39211
     0.29863
     0.31109
     0.27370
     0.07426
    -0.01300
     0.14281
     0.16151
     0.01193
    -0.12518
    -0.08779
    -0.05663
    -0.05039
     0.04309
     0.07426
    -0.13142
    -0.21244
     0.03063
     0.16151
     0.08049
    -0.09402
    -0.24360
    -0.20621
     0.06802
     0.01193
    -0.00053
    -0.03793
    -0.10025
    -0.11895
    -0.04416
     0.01193
     0.01816
    -0.16881
    -0.15635
     0.03063
     0.09295
    -0.01300
     0.01816
    -0.07532
     0.04933
     0.11165
     0.08672
     0.09919
     0.03686
    -0.26230
    -0.06909
     0.17398
     0.03686
     0.04933
    -0.01300
    -0.03793
    -0.10025
    -0.06286
     0.07426
     0.02440
    -0.03793
     0.12412
     0.04933
     0.08672
     0.13658
    -0.00677
    -0.03793
     0.18021
     0.21760
     0.11165
    -0.02546
     0.11788
     0.09919
     0.07426
    -0.11895
    -0.09402
    -0.01300
     0.10542
     0.01193
    -0.10649
    -0.16258
    -0.03170
    -0.10025
    -0.08779
     0.01193
    -0.11895
    -0.19374
    -0.00053
     0.02440
     0.07426
     0.11165
    -0.03793
     0.00570
     0.14905
     0.15528
     0.13035
    -0.07532
     0.11165
     0.05556
    -0.06909
     0.21137
     0.19891
    -0.09402
     0.03063
    -0.01923
     0.06802
    -0.02546
    -0.12518
    -0.28723
    -0.25607
    -0.05663
    -0.06286
    -0.10025
    -0.08779
    -0.26853
    -0.36825
    -0.21867
    -0.06909
    -0.31839
    -0.19374
    -0.15635
    -0.21867
    -0.09402
    -0.19374
    -0.13142
    -0.24983
    -0.14388
    -0.07532
     0.01193
    -0.18128
    -0.16881
    -0.28100
    -0.03793
    -0.05039
    -0.22490
    -0.13142
    -0.21867
    -0.00677
    -0.09402
    -0.24983
    -0.18128
    -0.16881
    -0.16258
    -0.11895
    -0.17504
    -0.18751
    -0.19997
    -0.31839
    -0.21244
    -0.05039
    -0.26853
    -0.21867
    -0.33709
    -0.31216
    -0.23114
    -0.37448
    -0.43681
    -0.45551
    -0.40565
    -0.34955
    -0.53653
    -0.48044
    -0.48044
    -0.51783
    -0.58016
    -0.62378
    -0.73597
    -0.57392
    -0.63625
    -0.69234
    -0.76090
    -0.38695
    -0.04416
     0.08049
     0.23007
     0.48560
     0.66634
     0.98420
     1.37062
     1.18988
     1.10885
     1.61992
     2.03126
     2.29926
     1.81313
     1.17741
     1.03406
     1.35815
     1.96894
     1.48280
     0.06802
    -1.50880
    -1.28443
    -1.40908
    -1.36545
    -1.85159
    -2.06973
    -2.00740
    -2.99837
    -4.38199
    -4.70608
    -3.52190
    -3.74004
    -3.62785
    -2.67428
    -2.49977
    -2.60572
    -2.33772
    -2.41251
    -2.44368
    -1.35299
    -0.86062
    -0.64871
    -0.24983
     0.02440
     0.34225
     0.61648
     0.51053
     0.69127
     0.76606
     0.92811
     0.90318
     0.72867
     0.77853
     0.78476
     0.86578
     0.72244
     0.50430
     0.64141
     0.61648
     0.80346
     0.69127
     0.55416
     0.73490
     0.57909
     0.66634
     0.55416
     0.68504
     0.53546
     0.53546
     0.54793
     0.44197
     0.51676
     0.39211
     0.49807
     0.43574
     0.32979
     0.44197
     0.37342
     0.28616
     0.39211
     0.11165
     0.18021
     0.32356
     0.28616
     0.18644
     0.04933
     0.32979
     0.38588
     0.17398
     0.01193
    -0.01300
     0.17398
     0.36718
     0.10542
     0.08672
     0.01193
     0.18644
     0.12412
     0.00570
     0.02440
     0.08049
     0.01193
     0.03063
     0.06179
     0.06179
    -0.03170
    -0.13765
    -0.08779
     0.03063
    -0.01923
    -0.02546
     0.06802
    -0.08156
    -0.18128
     0.02440
    -0.08156
    -0.02546
     0.13658
    -0.00053
    -0.04416
    -0.13142
     0.07426
     0.06179
    -0.16881
    -0.12518
     0.18644
     0.00570
     0.01816
    -0.00053
    -0.03170
    -0.06909
     0.06802
     0.00570
     0.16151
     0.08672
     0.02440
    -0.01923
     0.06802
     0.16774
     0.02440
     0.08672
     0.13658
     0.26123
     0.04309
     0.18644
     0.21137
     0.03686
     0.14281
     0.01816
     0.13035
     0.21137
     0.11165
     0.13658
     0.08672
     0.16774
     0.02440
     0.05556
     0.23007
     0.10542
     0.05556
     0.01816
     0.14905
     0.10542
     0.06802
     0.22384
     0.09295
     0.09919
     0.09919
     0.24253
     0.04933
     0.10542
     0.04309
    -0.11272
     0.16774
     0.14905
     0.16774
     0.03063
     0.02440
    -0.00053
     0.01193
     0.13658
     0.00570
     0.11788
    -0.04416
    -0.03170
    -0.12518
     0.04933
     0.08049
    -0.05039
    -0.04416
     0.06179
     0.24253
     0.31109
     0.29239
     0.23007
     0.39211
     0.44197
     0.61648
     0.70374
     0.77230
     1.01536
     1.02783
     1.21481
     1.04653
     0.90318
     1.18364
     1.40178
     1.22104
     1.40178
     1.11508
     1.04029
     0.78476
     0.64141
     0.64141
     0.51053
     0.39211
     0.60402
     0.43574
     0.21137
    -0.37448
    -1.25950
    -2.07596
    -1.98870
    -1.40285
    -1.27197
    -1.45271
    -1.35299
    -1.53996
    -1.88898
    -2.83633
    -3.50944
    -4.21994
    -3.28507
    -2.86126
    -3.17911
    -2.74907
    -2.96721
    -2.68051
    -2.06349
    -2.31279
    -2.35019
    -1.99494
    -1.53373
    -1.07253
    -0.69858
    -0.32462
     0.23630
     0.78476
     1.15248
     1.35192
     1.68224
     1.79443
     2.06866
     2.02503
     2.23694
     2.16838
     2.09982
     1.97517
     2.00010
     1.82559
     1.75703
     1.61992
     1.50773
     1.43294
     1.38308
     1.17741
     1.17741
     1.15248
     1.10262
     0.79723
     0.93434
     0.77230
     0.77230
     0.79099
     0.72244
     0.71620
     0.48560
     0.53546
     0.35472
     0.42328
     0.45444
     0.46690
     0.37342
     0.38588
     0.40458
     0.39835
     0.36718
     0.37342
     0.31732
     0.17398
     0.34225
     0.36718
     0.32356
     0.27993
     0.32356
     0.23630
     0.39835
     0.34849
     0.44197
     0.26746
     0.30486
     0.30486
     0.25500
     0.34849
     0.41081
     0.28616
     0.29239
     0.43574
     0.37342
     0.31109
     0.26123
     0.25500
     0.30486
     0.34849
     0.36718
     0.23630
     0.23630
     0.19891
     0.14905
     0.32979
     0.46690
     0.15528
     0.09295
     0.16151
     0.29863
     0.21137
     0.18021
     0.16774
     0.24253
     0.17398
     0.24253
     0.18021
     0.24253
     0.24253
     0.08049
     0.21760
     0.27370
     0.19891
     0.08672
     0.10542
     0.18021
     0.11788
     0.27370
     0.13658
     0.16774
     0.26123
     0.23630
     0.22384
     0.14905
     0.13035
     0.20514
     0.19891
     0.31732
     0.22384
     0.23007
     0.19267
     0.25500
     0.13035
     0.13658
     0.01193
     0.19891
     0.21137
     0.25500
     0.34849
     0.21137
     0.44197
     0.64765
     0.90318
     1.27713
     1.42671
     1.50773
     1.88168
     1.82559
     2.15591
     2.41145
     2.01880
     1.95647
     1.98764
     2.06866
     2.24940
     1.60745
     1.60745
     1.52643
     0.94057
     0.71620
     0.41704
     0.02440
    -0.15635
    -0.55523
    -0.61132
    -0.74844
    -1.03513
    -1.35922
    -2.21931
    -2.34396
    -1.37792
    -1.39662
    -1.38415
    -1.43401
    -1.54620
    -1.42155
    -1.04760
    -0.87309
    -0.84816
    -0.71104
    -0.58016
    -0.59885
    -0.61755
    -0.48667
    -0.18751
    -0.86685
    -1.11615
    -0.99774
    -0.78583
    -0.53030
    -0.49290
    -1.08499
    -1.65215
    -2.21307
    -1.82043
    -1.62722
    -1.66461
    -1.45894
    -1.24704
    -1.30313
    -1.22834
    -1.14732
    -1.05383
    -0.77337
    -0.46797
    -0.56146
    -0.46174
    -0.33709
    -0.10025
    -0.26230
    -0.34332
    -0.26853
    -0.07532
     0.25500
     0.31109
     0.30486
     0.51053
     0.47937
     0.61648
     0.51676
     0.56039
     0.74113
     0.79099
     0.72867
     0.87825
     1.03406
     0.87825
     0.87202
     0.87825
     0.85955
     0.95927
     1.00290
     1.07769
     0.61025
     0.72244
     0.70997
     0.77853
     0.66011
     0.38588
     0.32979
     0.33602
     0.51053
     0.36095
     0.17398
     0.11788
     0.06802
     0.12412
     0.16774
     0.16151
    -0.08779
    -0.08779
     0.03686
     0.08049
     0.11165
     0.08049
     0.08672
     0.04309
     0.13658
     0.43574
     0.21760
     0.17398
     0.19891
     0.21137
     0.30486
     0.29239
     0.36095
     0.35472
     0.19267
     0.31109
     0.37965
     0.46067
     0.31732
     0.19891
     0.31732
     0.36095
     0.39211
     0.26746
     0.24877
     0.31109
     0.27993
     0.24877
     0.34225
     0.28616
     0.41081
     0.31109
     0.31732
     0.34225
     0.31732
     0.24253
     0.23630
     0.44821
     0.39835
     0.42951
     0.28616
     0.42328
     0.32979
     0.37965
     0.16151
     0.32979
     0.33602
     0.33602
     0.38588
     0.18644
     0.16151
     0.08672
    -0.05663
     0.08049
     0.01193
    -0.41188
    -0.38072
    -0.08156
    -0.16881
     0.03063
     0.20514
     0.45444
     1.15248
     1.73834
     2.23070
     2.95368
     2.50493
     1.90661
     2.27433
     3.06586
     3.72651
     4.03813
     3.83869
     3.45228
     3.38995
     3.20921
     2.95368
     2.61712
     2.11229
     1.76950
     1.65108
     1.00290
     0.24253
     0.12412
    -0.10649
    -0.74220
    -0.79830
    -0.94788
    -1.99494
    -2.87372
    -2.96098
    -3.21651
    -3.76497
    -4.45678
    -4.43808
    -3.81483
    -4.39445
    -5.03017
    -5.62226
    -4.67492
    -3.53437
    -2.81140
    -2.31279
    -2.31903
    -1.87029
    -1.72071
    -1.56489
    -0.74220
     0.13658
     0.68504
     1.19611
     1.33322
     1.21481
     1.37685
     1.27090
     1.23350
     0.98420
     0.80969
     0.91564
     0.72244
     0.66011
     0.59155
     0.70997
     0.59779
     0.62895
     0.41704
     0.43574
     0.43574
     0.51676
     0.32356
     0.27993
     0.13035
    -0.03793
    -0.19374
    -0.07532
    -0.13765
    -0.31839
    -0.38072
    -0.36202
    -0.51783
    -0.56146
    -0.53030
    -0.55523
    -0.51783
    -0.58639
    -0.38072
    -0.38072
    -0.29969
    -0.21867
    -0.35579
    -0.27476
    -0.06909
    -0.03793
    -0.10649
    -0.11895
    -0.00053
    -0.05039
     0.08049
     0.18021
     0.08049
     0.12412
     0.04309
     0.09295
     0.11788
     0.15528
     0.06179
     0.00570
     0.24253
     0.26746
     0.14905
     0.15528
     0.13658
     0.07426
     0.09295
     0.20514
     0.19891
     0.14905
     0.21137
    -0.04416
     0.09919
     0.10542
     0.23630
     0.06802
     0.06802
     0.03063
    -0.01923
     0.03063
     0.07426
     0.08672
    -0.01923
     0.08672
     0.07426
     0.21137
     0.24253
     0.06179
     0.07426
     0.05556
     0.08672
     0.11165
     0.14281
     0.20514
     0.19267
     0.22384
     0.20514
     0.23007
     0.23630
     0.24877
     0.14905
     0.18021
     0.17398
     0.27993
     0.31109
     0.24253
     0.16774
     0.28616
     0.15528
     0.43574
     0.32979
     0.34849
     0.21760
     0.33602
     0.16774
     0.31109
     0.24877
     0.31732
     0.42328
     0.20514
     0.28616
     0.40458
     0.27370
     0.31109
     0.19891
     0.26746
     0.21137
     0.26123
     0.24253
     0.27370
     0.24877
     0.20514
     0.22384
     0.29863
     0.27993
     0.22384
     0.22384
     0.24253
     0.18644
     0.18021
     0.09295
     0.29239
     0.31109
     0.18644
     0.23630
     0.27993
     0.35472
     0.22384
     0.31732
     0.30486
     0.40458
     0.46067
     0.50430
     0.46067
     0.54169
     0.54793
     0.52300
     0.62272
     0.57286
     0.63518
     0.54793
     0.42328
     0.46690
     0.48560
     0.33602
     0.16774
     0.21760
     0.26746
     0.27370
     0.22384
    -0.10649
    -0.00677
    -0.18128
    -0.13765
    -0.09402
    -0.11895
    -0.21244
    -0.13142
    -0.18751
    -0.22490
    -0.25607
    -0.39941
    -0.63002
    -0.64871
    -0.87309
    -1.01643
    -0.61132
    -0.18751
    -1.00397
    -1.31559
    -0.67988
    -1.03513
    -1.49634
    -2.65558
    -4.00804
    -3.97687
    -2.82386
    -4.10776
    -4.56273
    -3.86469
    -3.34116
    -3.04823
    -2.80516
    -2.65558
    -2.76777
    -2.70544
    -2.36889
    -1.88275
    -1.06006
    -0.28723
     0.49807
     1.05899
     1.32699
     1.42048
     1.38932
     1.37062
     1.46411
     1.18988
     0.88448
     0.68504
     0.58532
     0.31732
     0.12412
    -0.04416
    -0.10649
    -0.08156
     0.04933
     0.08049
    -0.07532
    -0.03793
    -0.04416
     0.12412
     0.25500
     0.33602
     0.36095
     0.25500
     0.34849
     0.54169
     0.47937
     0.59155
     0.46067
     0.49807
     0.49807
     0.58532
     0.65388
     0.52923
     0.58532
     0.47314
     0.57286
     0.59155
     0.70374
     0.62895
     0.50430
     0.42328
     0.47314
     0.54169
     0.69751
     0.45444
     0.43574
     0.62272
     0.53546
     0.47314
     0.61648
     0.45444
     0.39835
     0.45444
     0.52923
     0.42328
     0.55416
     0.47937
     0.50430
     0.46067
     0.62272
     0.54169
     0.47314
     0.42951
     0.46690
     0.53546
     0.45444
     0.49183
     0.39835
     0.47314
     0.51053
     0.46067
     0.57909
     0.50430
     0.22384
     0.38588
     0.61025
     0.38588
     0.42951
     0.34225
     0.44197
     0.53546
     0.27370
     0.47937
     0.40458
     0.55416
     0.43574
     0.26746
     0.42328
     0.24877
     0.42328
     0.24877
     0.47314
     0.24877
     0.32356
     0.28616
     0.33602
     0.39835
     0.34225
     0.23007
     0.11788
     0.27993
     0.23007
     0.27370
     0.21760
     0.08672
     0.16151
     0.12412
     0.31732
     0.40458
     0.00570
    -0.03170
     0.08049
     0.13658
     0.16151
     0.13035
     0.04933
     0.06179
     0.16151
     0.23630
     0.20514
     0.09919
     0.01193
    -0.04416
     0.05556
     0.22384
     0.27993
     0.13658
     0.10542
     0.19267
     0.16774
     0.33602
     0.23007
     0.24877
     0.38588
     0.47937
     0.49183
     0.39835
     0.45444
     0.42328
     0.32356
     0.56039
     0.59779
     0.51053
     0.39211
     0.42328
     0.29863
     0.22384
     0.13658
     0.10542
     0.27993
     0.13658
     0.00570
    -0.10649
    -0.03793
    -0.24360
    -0.29346
    -0.16881
    -0.19374
    -0.21244
    -0.38695
    -0.29969
    -0.44304
    -0.52406
    -0.56146
    -0.51783
    -0.44304
    -0.61132
    -0.64248
    -0.69858
    -0.81076
    -0.90425
    -0.91671
    -0.49913
    -0.24983
    -1.02267
    -2.02610
    -2.35642
    -2.84256
    -2.43744
    -1.82666
    -1.94508
    -2.19438
    -2.83009
    -3.60916
    -3.78990
    -3.41595
    -3.39102
    -3.44711
    -3.59669
    -4.01427
    -5.34179
    -5.34803
    -3.52813
    -2.20061
    -1.50880
    -1.73940
    -1.92638
    -2.18191
    -2.00117
    -1.44024
    -0.83569
    -0.26230
     0.31732
     0.49183
     0.70997
     1.19611
     1.42671
     1.46411
     1.38932
     1.33946
     1.29583
     1.32699
     1.33322
     1.22727
     1.05276
     1.07146
     1.07146
     1.00290
     1.02160
     1.00913
     0.84085
     0.95927
     1.17118
     1.02783
     1.09639
     0.95927
     0.79099
     0.61648
     0.76606
     0.85332
     0.82839
     0.64141
     0.46067
     0.69751
     0.79723
     0.84709
     0.62895
     0.59155
     0.62895
     0.66011
     0.62272
     0.80346
     0.74737
     0.79723
     0.75983
     0.78476
     0.98420
     0.85955
     0.86578
     0.97174
     0.79099
     0.88448
     0.66011
     0.57286
     0.84085
     0.78476
     0.59779
     0.66011
     0.59155
     0.55416
     0.43574
     0.35472
     0.32356
     0.31109
     0.24877
     0.23007
     0.19891
     0.20514
     0.13035
     0.01193
     0.27370
     0.23007
     0.22384
     0.19267
     0.06179
     0.11165
     0.21137
     0.24877
     0.28616
     0.16774
     0.27370
     0.29239
     0.32979
     0.39835
     0.20514
    -0.00053
     0.17398
     0.27993
     0.19267
     0.36095
     0.18644
     0.13658
     0.24877
     0.29239
     0.30486
     0.29863
     0.31109
     0.18021
     0.24253
     0.01193
     0.35472
     0.24253
     0.35472
     0.42951
     0.65388
     0.52923
     0.52300
     0.41704
     0.35472
     0.53546
     0.56662
     0.61025
     0.76606
     0.66011
     0.62895
     0.58532
     0.64141
     0.66634
     0.51053
     0.49183
     0.48560
     0.36095
     0.39835
     0.37342
     0.28616
     0.15528
     0.16151
     0.11165
     0.32979
     0.23007
     0.01816
     0.09919
    -0.03793
    -0.08156
    -0.15011
    -0.03793
     0.09919
    -0.05039
    -0.28100
    -0.31216
    -0.16881
    -0.13142
    -0.10649
    -0.20621
    -0.34955
    -0.45551
    -0.54899
    -0.44927
    -0.31216
    -0.30593
    -0.80453
    -1.58982
    -2.54963
    -3.02953
    -1.83912
    -1.85782
    -1.88898
    -1.61475
    -1.71447
    -3.03577
    -3.04200
    -2.97967
    -2.83633
    -3.14172
    -2.94228
    -2.94851
    -2.26917
    -1.76433
    -1.33429
    -1.21587
    -1.04760
    -1.24080
    -1.32806
    -1.04760
    -1.01020
    -0.80453
    -0.31839
    -0.21244
    -0.38695
    -0.33086
    -0.19997
     0.05556
     0.21760
     0.14905
     0.26123
     0.08672
     0.11788
     0.19891
     0.33602
     0.42951
     0.41704
     0.24253
     0.38588
     0.57909
     0.69751
     0.42328
     0.64765
     0.43574
     0.44197
     0.39835
     0.27370
     0.26746
     0.21760
     0.19267
     0.17398
     0.19267
     0.16774
    -0.01923
    -0.05039
     0.21137
     0.34225
     0.27370
     0.32979
     0.32356
     0.32979
     0.23630
     0.43574
     0.54169
     0.56039
     0.55416
     0.56662
     0.60402
     0.47314
     0.62272
     0.47314
     0.43574
     0.43574
     0.44197
     0.40458
     0.44821
     0.39211
     0.23630
     0.09919
     0.32979
     0.56039
     0.32979
     0.29863
     0.19267
     0.23007
     0.11788
     0.12412
     0.29239
     0.21760
     0.44197
     0.44821
     0.37342
     0.51676
     0.34225
     0.18644
     0.26746
     0.32979
     0.39835
     0.28616
     0.31109
     0.19891
     0.23007
     0.26123
     0.36095
     0.42951
     0.24877
     0.15528
     0.01193
     0.04933
     0.27370
     0.31732
     0.16774
     0.24877
     0.25500
     0.26123
     0.32979
     0.35472
     0.23007
     0.07426
     0.19891
     0.16774
     0.24877
     0.49183
     0.29863
     0.13035
     0.22384
     0.24877
     0.18644
     0.55416
     0.43574
     0.23007
     0.31109
     0.45444
     0.39835
     0.29239
     0.37342
     0.23007
     0.46067
     0.56662
     0.42328
     0.42328
     0.12412
     0.18644
     0.01193
     0.23630
     0.18021
    -0.03170
     0.01816
    -0.09402
     0.06179
    -0.05039
    -0.10025
    -0.11272
    -0.28100
    -0.21244
    -0.14388
    -0.13142
    -0.22490
    -0.33086
    -0.21244
    -0.11272
     0.00570
    -0.03793
    -0.10025
    -0.18751
    -0.19997
    -0.16881
    -0.18128
    -0.20621
    -0.18751
    -0.22490
    -0.23737
    -0.18751
    -0.34955
    -0.40565
    -0.26230
    -0.17504
    -0.00053
    -0.37448
    -0.45551
    -1.12862
    -1.58359
    -1.39038
    -0.71104
    -0.38072
    -1.01020
    -1.11615
    -0.81076
    -0.84816
    -1.55866
    -2.51223
    -3.17911
    -2.69921
    -2.97344
    -2.41251
    -1.57736
    -1.25327
    -1.06629
    -1.47764
    -1.74564
    -1.65838
    -1.42155
    -1.17225
    -0.58639
    -0.09402
     0.07426
     0.07426
     0.38588
     0.92188
     1.09015
     1.10885
     0.87202
     0.81592
     0.79099
     0.75360
     0.61025
     0.56662
     0.26123
     0.29863
     0.46067
     0.37965
     0.31109
     0.23630
     0.13658
    -0.08779
    -0.05039
     0.08672
    -0.08156
     0.04309
    -0.05663
     0.17398
     0.16151
    -0.06286
    -0.09402
    -0.19997
    -0.00677
     0.26123
     0.27370
     0.29239
     0.33602
     0.04309
     0.21760
     0.55416
     0.68504
     0.67258
     0.39835
     0.31109
     0.36095
     0.59155
     0.72244
     0.69751
     0.52923
     0.54169
     0.34225
     0.46690
     0.67258
     0.54169
     0.44197
     0.42328
     0.31732
     0.31732
     0.37965
     0.46690
     0.38588
     0.19267
     0.19891
     0.30486
     0.24877
     0.27370
     0.18021
     0.09919
    -0.02546
     0.09919
    -0.05663
     0.20514
     0.08672
    -0.04416
    -0.23114
     0.02440
     0.09919
     0.12412
    -0.12518
    -0.16258
    -0.16881
    -0.11272
     0.11788
     0.16151
     0.08672
    -0.07532
     0.04309
     0.14281
     0.32979
     0.19891
     0.13658
     0.05556
     0.08672
     0.22384
     0.27993
     0.27993
     0.12412
     0.11165
     0.21760
     0.27993
     0.37342
     0.27993
     0.14281
    -0.00677
     0.25500
     0.34849
     0.33602
     0.21760
     0.27993
     0.24877
     0.44197
     0.45444
     0.52300
     0.33602
     0.37965
     0.32356
     0.34225
     0.39211
     0.34849
     0.30486
     0.27993
     0.44821
     0.31109
     0.23007
     0.06179
    -0.11272
     0.06179
     0.02440
    -0.21244
    -0.03793
    -0.06286
    -0.25607
    -0.11895
    -0.28100
    -0.21867
    -0.36202
    -0.05039
    -0.20621
    -0.33709
    -0.33709
    -0.46797
    -0.26853
    -0.03793
    -0.26230
    -0.30593
    -0.18751
    -0.07532
    -0.42434
    -0.42434
    -0.36825
    -0.24360
    -0.34332
    -0.24360
    -0.04416
     0.04933
     0.02440
    -0.36202
    -0.76713
    -1.20341
    -0.96034
    -0.36825
     0.03686
    -0.46174
    -1.53373
    -1.90145
    -1.38415
    -1.73940
    -1.46517
    -1.62722
    -1.53373
    -1.37792
    -2.08219
    -2.67428
    -2.44368
    -2.18191
    -1.48387
    -1.14732
    -1.49010
    -1.57113
    -1.00397
    -0.91671
    -0.75467
    -0.63625
    -0.33086
    -0.26230
     0.17398
     0.24253
     0.44821
     0.54793
     0.57909
     0.68504
     0.72867
     0.83462
     0.83462
     0.61025
     0.57286
     0.52300
     0.54169
     0.41081
     0.26123
     0.03686
     0.03686
     0.08672
     0.23630
     0.03063
    -0.00677
    -0.21244
    -0.22490
