# Supplementary material for: Software algorithm and hardware design for real-time implementation of new spectral estimator
Source: Biomed Eng Online. 2014 May 9;13:61. doi: 10.1186/1475-925X-13-61 (PMC4057578; doi:10.1186/1475-925X-13-61)
Supplement: Additional file 2 — txtfiles.zip. [file 1475-925X-13-61-S2.zip › FILE188.TXT]

     0.11331
     0.14161
     0.07557
     0.13218
    -0.05181
    -0.06125
     0.10859
     0.10387
     0.05198
     0.03311
    -0.00935
     0.05669
     0.07557
     0.10387
     0.04726
     0.16048
     0.19823
     0.28786
     0.38693
     0.49544
     0.50487
     0.66056
     1.08515
     1.25499
     1.24083
     1.19366
     0.95777
     0.94834
     0.82568
     0.45298
     0.57564
     0.30673
    -1.36333
    -2.79278
    -2.33517
    -1.70300
    -0.68398
    -0.51414
    -1.16047
    -2.01437
    -2.73145
    -2.81165
    -2.33989
    -1.76433
    -1.28313
    -0.46225
     0.11331
     0.30201
     0.36806
     0.60395
     0.88229
     1.02854
     1.23611
     1.18422
     1.25027
     1.33047
     1.22668
     1.16535
     1.11817
     1.16535
     1.17007
     1.20781
     1.08043
     0.97664
     1.05684
     0.97664
     0.92947
     0.98608
     0.96721
     0.82568
     0.79737
     0.95305
     0.88229
     0.88229
     0.76906
     0.70773
     0.63225
     0.66056
     0.64169
     0.66528
     0.60866
     0.60395
     0.56149
     0.59451
     0.56620
     0.44826
     0.37750
     0.45298
     0.41996
     0.38693
     0.32088
     0.31145
     0.27843
     0.26427
     0.41052
     0.27843
     0.27843
     0.31145
     0.16992
     0.15105
     0.20766
     0.19351
     0.09915
     0.08972
     0.17935
     0.15105
     0.18407
     0.16520
     0.07557
     0.11802
     0.06141
    -0.00935
     0.05669
     0.10859
    -0.01407
     0.04254
     0.11802
     0.11802
     0.01424
     0.18879
     0.09915
     0.05669
     0.09915
     0.15105
     0.06141
     0.06613
     0.15105
     0.16520
     0.25012
     0.09915
     0.17935
     0.20766
     0.19823
     0.20294
     0.01424
     0.12274
     0.13690
     0.12746
     0.14161
     0.13690
     0.06141
     0.10859
     0.03782
     0.08500
     0.09444
    -0.04709
    -0.03294
     0.01895
     0.05198
     0.04254
     0.00480
    -0.07540
     0.10859
     0.04726
     0.05669
     0.02367
     0.02839
    -0.08012
    -0.10842
    -0.03294
    -0.00464
     0.08500
    -0.01407
    -0.08012
    -0.02822
    -0.00935
    -0.05653
    -0.12258
    -0.09427
     0.00480
    -0.02351
    -0.06596
     0.08972
    -0.20750
    -0.08955
    -0.02351
     0.02367
     0.03782
     0.04254
    -0.02351
    -0.08955
     0.02367
     0.11331
    -0.00464
     0.08028
     0.11802
     0.09915
     0.14161
     0.18879
     0.14161
     0.14633
     0.11331
     0.08028
     0.00952
     0.00008
     0.08972
    -0.07540
    -0.02351
    -0.05653
    -0.12258
    -0.08484
     0.06141
     0.10387
     0.48600
     1.12289
     1.86828
     3.09960
     5.03385
     5.85472
     4.17051
     1.70316
    -0.33959
    -1.23595
    -1.42466
    -0.78305
     1.18422
     2.83541
     1.89187
    -0.96704
    -2.71258
    -3.38721
    -4.33546
    -4.99122
    -4.31188
    -3.07113
    -2.52859
    -1.70300
    -1.21236
    -0.86797
    -0.38205
     0.00952
     0.40580
     0.65584
     1.17007
     1.37293
     1.41539
     1.42482
     1.47200
     1.39652
     1.21724
     1.14176
     0.98608
     0.92003
     0.80681
     0.66528
     0.64169
     0.58979
     0.56620
     0.38221
     0.30673
     0.36334
     0.30201
     0.16048
     0.26899
     0.17935
     0.16048
     0.11331
     0.12746
     0.09915
     0.23597
     0.20766
     0.14161
     0.10387
     0.02839
     0.12274
     0.02367
     0.11331
     0.02839
    -0.02351
     0.13218
     0.16520
     0.00952
     0.05198
    -0.11314
    -0.08484
    -0.08012
    -0.02822
    -0.15560
    -0.11786
    -0.14617
    -0.14145
    -0.21221
    -0.10371
    -0.11314
    -0.17919
    -0.16975
    -0.16975
    -0.23108
    -0.17447
    -0.26883
    -0.23580
    -0.15088
    -0.01879
    -0.13201
    -0.17447
    -0.22637
    -0.04238
    -0.26411
    -0.08012
    -0.15560
    -0.09427
    -0.22637
    -0.09899
    -0.07540
    -0.13673
    -0.11786
    -0.16975
    -0.09899
    -0.10371
    -0.14145
    -0.20278
    -0.12258
    -0.14145
    -0.18862
    -0.27826
    -0.04709
    -0.09427
    -0.13201
    -0.13673
    -0.18391
    -0.16975
    -0.19334
    -0.26883
    -0.12258
    -0.24524
    -0.19334
    -0.22165
    -0.18862
    -0.28770
    -0.29241
    -0.20278
    -0.15088
    -0.30185
    -0.28770
    -0.37261
    -0.29241
    -0.19806
    -0.26411
    -0.29713
    -0.35846
    -0.23108
    -0.15560
    -0.09899
    -0.26883
    -0.22637
    -0.20750
    -0.18862
    -0.16504
    -0.19806
    -0.10371
    -0.11314
    -0.06125
    -0.03766
    -0.07068
    -0.04709
    -0.11786
    -0.03766
     0.00480
    -0.01407
    -0.06596
     0.05669
    -0.05181
    -0.01407
     0.01424
     0.08500
    -0.06596
    -0.06596
    -0.04238
    -0.00464
    -0.01407
    -0.08012
    -0.08955
    -0.06125
    -0.03766
     0.05669
    -0.07068
    -0.04709
    -0.08484
    -0.09427
    -0.19334
    -0.11314
     0.01895
    -0.11314
    -0.07540
    -0.13201
    -0.05653
    -0.04709
    -0.17919
    -0.21693
    -0.20278
    -0.20750
    -0.29241
    -0.32544
    -0.26883
    -0.30657
    -0.41979
    -0.16504
    -0.10371
    -0.01407
     0.30673
     0.94834
     1.74091
     2.96279
     4.66115
     5.35937
     3.92991
     1.50974
    -0.43394
    -1.25954
    -1.54732
    -0.42923
     0.77850
     1.81167
     1.16535
    -0.56604
    -2.31158
    -3.26455
    -4.16091
    -5.09501
    -4.30716
    -3.20794
    -2.32573
    -1.57090
    -1.15103
    -0.65567
    -0.24052
     0.11802
     0.41052
     0.82096
     1.23140
     1.25499
     1.26442
     1.32103
     1.27857
     1.28329
     1.09930
     0.92947
     0.79737
     0.75963
     0.65112
     0.57092
     0.49072
     0.30673
     0.27843
     0.33032
     0.42939
     0.27843
     0.16520
     0.17935
     0.07557
     0.12746
     0.07557
     0.09915
     0.03311
    -0.04238
     0.11802
     0.01895
    -0.05181
     0.00952
    -0.06125
    -0.19334
    -0.08012
     0.00008
    -0.10371
    -0.10371
    -0.11314
    -0.16975
    -0.01879
    -0.17447
    -0.12729
    -0.20750
    -0.11314
    -0.10371
    -0.22165
    -0.09427
    -0.28298
    -0.32072
    -0.12729
    -0.11314
    -0.14145
    -0.19806
    -0.16975
    -0.21693
    -0.18862
    -0.21221
    -0.19806
    -0.17919
    -0.22637
    -0.11314
    -0.15088
    -0.16975
    -0.16032
    -0.27354
    -0.28770
    -0.18862
    -0.13201
    -0.22637
    -0.29713
    -0.21221
    -0.18862
    -0.19334
    -0.20750
    -0.31600
    -0.16504
    -0.26411
    -0.16975
    -0.20750
    -0.20278
    -0.29241
    -0.25939
    -0.14145
    -0.13673
    -0.20278
    -0.18862
    -0.16032
    -0.16032
    -0.00935
    -0.12729
    -0.09427
    -0.07540
    -0.08012
    -0.09427
     0.03782
     0.03782
     0.03311
     0.10859
     0.08028
     0.10387
     0.09444
    -0.00935
     0.08028
     0.09444
     0.07085
     0.09915
     0.12274
     0.06141
     0.03311
     0.00480
     0.12274
     0.08500
     0.02367
    -0.09427
    -0.08484
     0.05198
    -0.05181
    -0.04709
    -0.04238
     0.00952
    -0.01407
    -0.03294
    -0.03766
    -0.04238
    -0.04709
    -0.05653
    -0.12258
    -0.07540
     0.03311
    -0.08955
    -0.11786
    -0.04238
     0.00480
     0.00480
    -0.07540
    -0.07068
    -0.03294
    -0.03766
    -0.06596
     0.04726
    -0.00935
    -0.01407
    -0.08955
     0.08028
     0.07085
     0.05198
    -0.10371
     0.00008
     0.06613
     0.00952
    -0.01879
     0.03782
    -0.07540
    -0.05653
    -0.09899
    -0.01407
    -0.02351
    -0.02351
    -0.07540
    -0.08955
     0.01895
     0.14633
     0.22181
     0.77850
     1.75506
     2.61368
     3.31189
     3.85914
     3.61383
     2.89674
     4.05729
     4.57151
     3.16565
    -0.40564
    -2.58521
    -1.91058
    -1.13216
     0.15577
     0.78322
    -0.16504
    -1.45296
    -3.29286
    -4.28829
    -4.77421
    -4.59494
    -3.96277
    -3.16548
    -2.23610
    -1.33974
    -0.65567
    -0.05653
     0.34919
     0.72661
     0.82568
     0.87285
     0.73132
     0.66056
     0.57092
     0.43411
     0.33504
     0.37750
     0.13218
     0.14161
     0.14161
     0.10387
     0.09915
    -0.00935
    -0.01879
     0.04254
     0.04254
     0.02839
    -0.09427
     0.03311
     0.09444
     0.01895
     0.04254
     0.04726
    -0.07540
    -0.05653
    -0.10371
    -0.08484
    -0.07068
    -0.05181
    -0.13201
    -0.20278
    -0.09899
    -0.17919
    -0.23580
    -0.23580
    -0.18862
    -0.24052
    -0.44338
    -0.33959
    -0.43394
    -0.37733
    -0.48112
    -0.33487
    -0.36790
    -0.39148
    -0.45281
    -0.43866
    -0.39620
    -0.41979
    -0.39620
    -0.41507
    -0.27826
    -0.34903
    -0.24052
    -0.16975
    -0.12729
    -0.12258
    -0.09427
    -0.21221
    -0.10371
    -0.07540
    -0.00935
    -0.05181
     0.02367
     0.00008
    -0.00464
    -0.07068
     0.00952
     0.06613
     0.03311
     0.05669
     0.04726
    -0.01407
    -0.08484
    -0.02351
     0.02839
    -0.06596
     0.06141
    -0.05653
    -0.04709
     0.06613
     0.00008
    -0.03766
    -0.08484
    -0.01407
    -0.07068
    -0.01407
    -0.02822
    -0.01407
    -0.14617
    -0.07540
    -0.08012
     0.03311
    -0.02822
    -0.04238
    -0.13201
    -0.06125
    -0.04709
    -0.04238
    -0.09427
    -0.03294
    -0.11314
    -0.05653
    -0.01407
     0.05198
    -0.10842
    -0.08012
    -0.14617
    -0.02351
    -0.03766
     0.00952
    -0.07068
    -0.07068
    -0.00935
    -0.05653
     0.00952
    -0.00464
    -0.01407
    -0.13201
     0.01895
    -0.02351
     0.01424
     0.03311
    -0.02351
     0.03311
     0.10387
     0.10387
     0.00480
    -0.01407
     0.00952
     0.07085
     0.00952
     0.06141
     0.05669
     0.04726
     0.02839
     0.06141
     0.10859
     0.00008
     0.00952
     0.06141
     0.06141
    -0.01879
     0.07557
    -0.07068
     0.09444
     0.02839
    -0.05653
     0.00008
     0.04254
    -0.04709
     0.02367
     0.07557
    -0.05181
    -0.03294
    -0.09427
    -0.08955
    -0.00935
     0.03311
    -0.08484
    -0.14145
    -0.13673
    -0.15088
    -0.20278
    -0.22165
    -0.09899
    -0.13673
    -0.24052
    -0.02822
     0.02367
     0.20766
     0.58979
     1.04269
     1.95792
     3.13262
     5.03856
     6.24157
     5.66130
     2.37779
    -1.85868
    -4.92517
    -4.68457
    -1.18877
     1.39652
     2.17965
    -0.18862
    -2.58992
    -3.25983
    -3.96749
    -4.93461
    -5.32146
    -4.79780
    -3.89200
    -2.78807
    -1.66526
    -0.60378
     0.21238
     0.96249
     1.43897
     1.60881
     1.60881
     1.73619
     1.67014
     1.52861
     1.36821
     1.06628
     0.96249
     0.82096
     0.68415
     0.39165
     0.33032
     0.16048
    -0.01407
     0.03311
     0.04254
    -0.00935
    -0.05181
    -0.06596
    -0.05653
    -0.07068
    -0.13673
    -0.16032
    -0.13201
    -0.08012
    -0.09899
    -0.00464
    -0.17919
    -0.08955
    -0.11786
    -0.14617
    -0.01879
    -0.06596
    -0.13201
    -0.14617
    -0.16975
    -0.14617
    -0.08955
    -0.18391
    -0.15560
    -0.16504
     0.00952
     0.00480
    -0.06125
    -0.12258
    -0.08012
    -0.11314
    -0.00935
     0.00008
    -0.03294
    -0.03294
    -0.00935
     0.04726
     0.07085
     0.00480
     0.00480
     0.01424
     0.18879
     0.14633
     0.03311
     0.16048
     0.07085
    -0.01407
     0.20294
     0.17935
     0.08972
     0.13218
     0.10859
     0.19823
     0.18879
     0.11331
     0.05669
     0.12274
     0.10859
     0.19351
     0.22653
     0.14633
     0.14161
     0.06141
     0.13218
     0.28786
     0.12746
     0.16992
     0.03311
     0.12274
     0.14633
     0.22181
     0.03311
     0.10387
     0.13690
     0.13218
     0.24068
     0.13218
     0.08500
     0.01424
     0.01424
     0.12274
     0.23597
     0.08500
     0.12274
     0.01424
     0.09444
     0.11331
     0.08972
    -0.07068
     0.04254
     0.07085
     0.08028
     0.06613
     0.08028
     0.01424
    -0.13201
     0.06613
     0.09444
     0.04254
    -0.00935
    -0.06596
     0.04726
    -0.06596
    -0.03294
    -0.11314
    -0.02351
    -0.09427
    -0.08484
    -0.10842
     0.01424
    -0.10371
    -0.21693
    -0.09427
    -0.05181
    -0.10371
    -0.08012
    -0.10842
    -0.08484
    -0.07068
    -0.10371
    -0.12258
    -0.16975
    -0.08484
    -0.07068
    -0.08955
    -0.09899
    -0.10371
    -0.29713
    -0.24052
    -0.05181
    -0.03766
    -0.18862
    -0.20278
    -0.06596
    -0.08012
    -0.08012
    -0.06125
    -0.03766
     0.07085
     0.16520
     0.29730
     0.39165
     0.67471
     0.81624
     0.97664
     1.43897
     1.80695
     2.38723
     2.73162
     2.66085
     1.53333
    -0.53302
    -0.98119
    -1.40579
    -2.13231
    -2.33517
    -2.64182
    -2.72674
    -2.66069
    -2.93431
    -3.17020
    -3.93918
    -4.19865
    -4.25998
    -3.96749
    -3.43911
    -2.56162
    -1.54260
    -0.52358
     0.22653
     0.91059
     1.39180
     1.69845
     1.91546
     2.01925
     1.92490
     1.95792
     1.82582
     1.67958
     1.62768
     1.34934
     1.17478
     0.92947
     0.86814
     0.75019
     0.60866
     0.50959
     0.43883
     0.31617
     0.29730
     0.22653
     0.22181
     0.07085
     0.07557
    -0.00935
     0.06141
     0.04726
    -0.04709
    -0.04238
     0.01895
     0.00952
    -0.02351
    -0.06596
    -0.02822
    -0.08012
    -0.04238
    -0.00464
     0.07557
    -0.00464
    -0.07540
    -0.11786
     0.14633
     0.05198
    -0.00464
     0.03782
    -0.00935
     0.07085
     0.07085
    -0.03294
    -0.02351
    -0.00935
     0.04726
    -0.05181
     0.07557
    -0.05181
    -0.07540
    -0.09899
     0.00952
    -0.04709
     0.00952
    -0.10842
    -0.04238
    -0.11314
     0.02367
    -0.06125
     0.07557
    -0.08012
     0.02839
     0.03782
     0.01895
    -0.05653
    -0.03766
    -0.04238
     0.07085
     0.04254
    -0.00935
     0.04254
     0.00952
     0.00480
    -0.04238
     0.01424
     0.00008
     0.01424
    -0.07068
     0.00008
     0.07557
     0.06613
    -0.04709
    -0.14145
     0.07085
     0.00008
    -0.04709
    -0.00464
     0.05198
    -0.03766
    -0.08484
     0.04254
     0.04726
    -0.02822
     0.06141
    -0.07068
     0.04254
     0.02839
     0.05669
    -0.13673
    -0.01407
     0.08028
    -0.00935
     0.02367
    -0.02351
     0.00952
    -0.00935
    -0.03294
     0.03782
     0.02839
     0.08500
     0.00008
    -0.06125
     0.03311
     0.00480
     0.08972
     0.00952
     0.10859
     0.08500
     0.00480
     0.04726
     0.04254
     0.00952
    -0.06596
    -0.02822
     0.12274
     0.03311
     0.13690
    -0.00464
     0.06613
     0.00008
     0.02367
     0.00952
     0.04726
     0.12746
     0.17464
     0.18407
     0.28314
     0.27843
     0.33504
     0.44826
     0.63697
     0.91059
     1.17478
     1.47672
     2.15134
     3.32605
     4.14692
     3.57137
     1.08515
    -1.92473
    -2.58049
    -0.86797
    -0.94345
    -1.41522
    -1.10385
    -1.61808
    -2.60879
    -3.61838
    -4.01466
    -3.92503
    -3.95333
    -3.97692
    -3.33532
    -2.86827
    -2.13231
    -1.16990
    -0.24524
     0.49544
     1.20309
     1.63712
     1.81167
     2.10889
     2.25985
     2.29759
     2.27400
     2.01453
     1.75034
     1.71260
     1.50030
     1.32575
     1.02854
     1.00495
     0.83039
     0.75491
     0.58979
     0.63225
     0.38693
     0.30201
     0.26427
     0.32560
     0.21710
     0.15577
     0.08500
     0.10859
     0.09915
     0.02839
    -0.05181
     0.06613
     0.00480
    -0.07540
    -0.02351
    -0.01407
    -0.09427
    -0.09899
    -0.19806
    -0.07540
    -0.08955
    -0.02351
    -0.11786
    -0.09899
    -0.08955
    -0.11786
    -0.14145
    -0.03766
    -0.03766
    -0.13201
    -0.09427
    -0.08012
    -0.01407
     0.00952
    -0.19334
    -0.15560
    -0.11786
    -0.04709
    -0.07068
    -0.20278
    -0.16975
    -0.12729
    -0.20750
    -0.11786
    -0.25939
    -0.16504
    -0.31128
    -0.17919
    -0.15560
    -0.26411
    -0.27826
    -0.22165
    -0.15560
    -0.16975
    -0.19334
    -0.16975
    -0.22637
    -0.11786
    -0.20750
    -0.12258
    -0.10371
    -0.07540
    -0.17919
    -0.14617
    -0.18862
    -0.21693
    -0.16504
    -0.24995
    -0.03766
    -0.10842
    -0.07540
    -0.15088
    -0.25939
    -0.19334
    -0.25467
    -0.24052
    -0.18391
    -0.16504
    -0.24995
    -0.21221
    -0.21221
    -0.16975
    -0.18391
    -0.32544
    -0.29713
    -0.20750
    -0.20750
    -0.26883
    -0.29713
    -0.36790
    -0.28770
    -0.46697
    -0.29241
    -0.36790
    -0.44810
    -0.41979
    -0.41036
    -0.46697
    -0.45281
    -0.58491
    -0.50943
    -0.54245
    -0.52830
    -0.46697
    -0.52830
    -0.59906
    -0.50943
    -0.63680
    -0.61322
    -0.47169
    -0.53302
    -0.60850
    -0.62737
    -0.48112
    -0.57547
    -0.52830
    -0.57076
    -0.58491
    -0.49056
    -0.54245
    -0.47640
    -0.50471
    -0.49999
    -0.62265
    -0.54245
    -0.45753
    -0.55189
    -0.61793
    -0.68398
    -0.56132
    -0.54245
    -0.66039
    -0.59906
    -0.70285
    -0.51886
    -0.49999
    -0.42923
    -0.28770
     0.36334
     0.99551
     2.04756
     3.87330
     6.02928
     6.04815
     3.54778
    -0.82079
    -4.18922
    -5.09501
    -2.21723
     0.22653
     2.26929
     0.62282
    -2.09928
    -3.75519
    -3.79765
    -4.57607
    -5.18465
    -5.20824
    -4.54776
    -3.67499
    -2.67484
    -1.52845
    -0.48112
     0.36806
     1.11817
     1.38708
     1.63712
     1.81167
     1.94377
     1.84470
     1.75506
     1.48143
     1.33519
     1.21724
     1.19837
     0.97192
     0.75019
     0.62753
     0.58979
     0.49544
     0.30673
     0.24540
     0.18879
     0.15105
     0.14161
     0.06141
     0.04726
     0.00952
    -0.11786
    -0.16975
    -0.13673
    -0.09427
    -0.16032
    -0.23580
    -0.28298
    -0.21221
    -0.26411
    -0.22637
    -0.33959
    -0.30185
    -0.19334
    -0.31128
    -0.35374
    -0.29241
    -0.39620
    -0.33959
    -0.32072
    -0.19806
    -0.34903
    -0.39620
    -0.40564
    -0.39148
    -0.39620
    -0.43866
    -0.39620
    -0.55189
    -0.40092
    -0.35846
    -0.44338
    -0.54717
    -0.60378
    -0.57076
    -0.44810
    -0.47169
    -0.42451
    -0.47640
    -0.54717
    -0.54245
    -0.43394
    -0.43394
    -0.54245
    -0.48584
    -0.42923
    -0.39620
    -0.41507
    -0.42923
    -0.43394
    -0.48584
    -0.36790
    -0.24052
    -0.32544
    -0.46225
    -0.33487
    -0.37261
    -0.22165
    -0.28298
    -0.31128
    -0.41036
    -0.36318
    -0.29713
    -0.22637
    -0.30657
    -0.39620
    -0.36318
    -0.41507
    -0.31128
    -0.31128
    -0.46225
    -0.39148
    -0.39620
    -0.37261
    -0.30185
    -0.33487
    -0.35374
    -0.35846
    -0.21693
    -0.23580
    -0.30657
    -0.19806
    -0.28298
    -0.26883
    -0.17447
    -0.11314
    -0.16032
    -0.22165
    -0.18391
    -0.17919
    -0.19806
    -0.20750
    -0.18391
    -0.21693
    -0.24995
    -0.17447
    -0.12729
    -0.19334
    -0.24995
    -0.22165
    -0.19806
    -0.10371
    -0.17447
    -0.17919
    -0.21221
    -0.23108
    -0.20750
    -0.12258
    -0.16504
    -0.19806
    -0.10842
    -0.19334
    -0.16504
    -0.26411
    -0.24995
    -0.21693
    -0.22637
    -0.20750
    -0.07068
    -0.03766
    -0.17447
    -0.01407
     0.14161
     0.34919
     0.64169
     1.08515
     1.98623
     3.23641
     4.07144
     4.31204
     3.17508
     0.96721
    -2.33989
    -2.37291
    -0.74059
     0.54733
     0.36334
     0.39165
    -0.73588
    -2.67956
    -3.65612
    -3.88729
    -3.76934
    -3.23153
    -3.15133
    -2.88242
    -2.44839
    -1.73602
    -1.01422
    -0.19334
     0.53318
     1.06156
     1.41539
     1.60409
     1.90131
     1.97679
     1.97679
     1.84941
     1.77393
     1.52861
     1.50502
     1.34462
     1.26442
     1.16535
     0.93418
     0.86342
     0.85870
     0.86814
     0.73604
     0.69358
     0.68415
     0.57092
     0.58507
     0.52375
     0.43411
     0.54262
     0.51903
     0.45298
     0.41052
     0.41524
     0.36334
     0.16048
     0.35863
     0.21710
     0.11802
     0.10859
     0.03782
    -0.03766
    -0.13673
    -0.10842
    -0.25467
    -0.33015
    -0.36790
    -0.43394
    -0.55189
    -0.48112
    -0.58019
    -0.74059
    -0.66511
    -0.67455
    -0.70285
    -0.75003
    -0.78777
    -0.83023
    -0.71700
    -0.70285
    -0.62265
    -0.63209
    -0.64624
    -0.59434
    -0.47640
    -0.41507
    -0.34903
    -0.45753
    -0.36790
    -0.26411
    -0.29713
    -0.21221
    -0.24995
    -0.20278
    -0.23580
    -0.17447
    -0.14145
    -0.10371
    -0.12258
    -0.06596
    -0.12729
    -0.10842
    -0.03766
    -0.03294
    -0.15560
    -0.07068
     0.02367
     0.00952
     0.05198
    -0.02351
    -0.08484
    -0.08012
    -0.04238
    -0.04709
    -0.01879
    -0.00935
    -0.16975
    -0.08484
    -0.06596
    -0.10371
    -0.17447
    -0.16032
    -0.09899
    -0.14145
    -0.01407
    -0.13201
    -0.14617
    -0.15088
    -0.13201
    -0.20750
    -0.08012
    -0.15088
    -0.15560
    -0.09899
    -0.08955
    -0.10371
    -0.17919
    -0.08012
    -0.06596
    -0.12729
    -0.10371
    -0.10371
    -0.05653
    -0.10371
    -0.01407
    -0.08484
    -0.03766
    -0.04709
    -0.05181
    -0.04709
    -0.09427
    -0.00935
    -0.09427
    -0.16504
    -0.05181
    -0.06596
    -0.03766
    -0.05181
    -0.06596
    -0.10371
    -0.14145
    -0.11314
    -0.04238
    -0.05181
    -0.12258
    -0.10842
    -0.21693
    -0.15088
    -0.09427
    -0.20278
    -0.12258
    -0.17919
    -0.12729
    -0.20750
    -0.01407
    -0.06596
     0.09915
     0.18407
     0.58507
     1.23140
     1.82582
     2.11360
     2.34949
     1.94377
     1.38236
     1.18422
     1.36349
     1.32103
     0.67471
     0.64640
     0.55677
    -0.25939
    -2.55218
    -5.04312
    -5.35448
    -2.81637
    -0.82079
    -0.93874
    -2.33989
    -3.29286
    -3.88257
    -3.53346
    -2.62767
    -1.50957
    -0.47169
     0.31617
     1.10874
     1.71732
     2.00510
     2.10417
     2.22683
     2.13719
     2.06171
     1.91546
     1.59466
     1.53805
     1.32575
     1.06156
     0.91059
     0.82568
     0.69358
     0.50959
     0.45770
     0.30673
     0.32560
     0.28786
     0.17935
     0.25012
     0.28786
     0.27371
     0.19351
     0.18879
     0.12746
     0.10859
     0.02839
     0.12274
     0.09915
     0.08500
     0.11331
     0.02367
     0.03782
    -0.00935
    -0.02822
    -0.08484
    -0.08484
    -0.03766
    -0.12729
    -0.15560
    -0.15560
    -0.10842
    -0.14145
    -0.16032
    -0.09427
    -0.11786
    -0.16975
    -0.09427
    -0.09899
    -0.19806
    -0.14617
    -0.11786
    -0.07068
    -0.06596
    -0.07068
    -0.12258
    -0.14145
    -0.09427
    -0.17447
    -0.16504
    -0.06125
    -0.12729
    -0.18391
    -0.22165
    -0.13201
    -0.20750
    -0.19334
    -0.18391
    -0.17919
    -0.16032
    -0.16032
    -0.32072
    -0.28770
    -0.24995
    -0.33487
    -0.30185
    -0.15560
    -0.27354
    -0.30185
    -0.32072
    -0.27826
    -0.26411
    -0.32072
    -0.36790
    -0.37733
    -0.26411
    -0.26411
    -0.26411
    -0.29241
    -0.36318
    -0.26883
    -0.28298
    -0.17447
    -0.16032
    -0.24995
    -0.25939
    -0.29713
    -0.12729
    -0.21693
    -0.29713
    -0.28770
    -0.12258
    -0.18391
    -0.20750
    -0.24995
    -0.22637
    -0.19334
    -0.28770
    -0.22165
    -0.19334
    -0.20750
    -0.28298
    -0.24524
    -0.16975
    -0.23580
    -0.24052
    -0.20278
    -0.23108
    -0.14145
    -0.06596
    -0.18391
    -0.14145
    -0.14617
    -0.18862
    -0.09899
    -0.07068
    -0.03294
    -0.07068
    -0.11786
    -0.01407
    -0.05653
    -0.10371
    -0.16032
    -0.07068
    -0.02822
     0.00480
    -0.00464
    -0.12729
    -0.12258
    -0.07068
    -0.19806
    -0.00464
    -0.09427
    -0.17919
    -0.15560
    -0.06596
     0.05669
     0.03782
     0.01895
     0.20766
     0.42939
     0.77850
     0.98608
     1.17007
     1.92961
     2.03340
     1.41067
     0.66056
    -0.22165
     0.26899
     1.17478
     1.63712
     1.46728
    -0.27826
    -0.87741
    -0.09427
     0.00952
    -2.32573
    -3.90616
    -4.26942
    -3.25983
    -1.68885
    -1.06140
    -1.25954
    -1.67469
    -2.09457
    -2.37763
    -2.16533
    -1.42937
    -0.47640
    -0.05653
     0.42939
     0.73132
     0.97664
     1.25027
     1.36349
     1.25499
     1.25027
     1.18894
     1.09930
     1.11817
     1.03797
     0.78794
     0.66999
     0.62753
     0.53318
     0.57564
     0.54262
     0.54262
     0.46242
     0.40580
     0.45298
     0.33976
     0.27371
     0.24068
     0.29258
     0.39637
     0.38221
     0.24540
     0.17935
     0.15577
     0.07085
     0.15577
     0.06613
    -0.01407
     0.01895
    -0.05181
    -0.00464
    -0.12258
    -0.05181
    -0.03294
    -0.19806
    -0.08012
     0.06613
    -0.04709
    -0.15560
    -0.06125
    -0.03294
    -0.06596
    -0.07068
    -0.06125
    -0.05181
    -0.05653
    -0.05181
    -0.15088
    -0.16504
    -0.24052
    -0.33015
    -0.19806
    -0.21221
    -0.24995
    -0.25467
    -0.27826
    -0.31128
    -0.27826
    -0.16032
    -0.22637
    -0.22637
    -0.24052
    -0.08955
    -0.11314
    -0.04709
     0.02367
    -0.13201
    -0.10371
     0.07085
     0.04726
    -0.01407
    -0.02351
    -0.06596
     0.07557
     0.03782
     0.06141
     0.00952
     0.05198
     0.00952
     0.08028
     0.08028
     0.08500
    -0.00464
    -0.05653
     0.09444
     0.12274
     0.16048
     0.05198
     0.07085
     0.08500
     0.02839
     0.13690
     0.16048
     0.00480
     0.09444
     0.17935
     0.09915
     0.05669
     0.12746
     0.11331
     0.13218
     0.12746
     0.13690
     0.08972
     0.10387
     0.13218
     0.12746
     0.08500
     0.10859
     0.05669
     0.13218
     0.09444
     0.12274
     0.05669
     0.11802
    -0.08484
    -0.03766
     0.00008
     0.07557
    -0.08484
    -0.02351
    -0.04238
     0.00008
    -0.01407
    -0.02822
    -0.01407
     0.00008
    -0.04238
    -0.01407
     0.05198
     0.03311
     0.00952
    -0.14145
     0.08028
     0.10387
    -0.01879
     0.04254
    -0.07068
     0.00952
     0.00480
     0.06613
     0.08028
     0.07085
     0.04254
     0.16048
     0.17935
     0.17464
     0.28786
     0.24540
     0.32088
     0.41524
     0.61810
     0.71245
     0.81624
     0.97192
     1.46728
     1.83998
     2.29287
     2.49574
     1.91074
     0.55677
    -0.40564
    -1.27841
    -2.58049
    -2.61351
    -1.95304
    -1.42937
    -1.64167
    -2.63238
    -3.67027
    -3.56648
    -3.64668
    -3.72688
    -3.00980
    -2.82581
    -2.49085
    -1.77848
    -0.87741
     0.16992
     0.91059
     1.28801
     1.72204
     2.08058
     2.31175
     2.34005
     2.28344
     2.16078
     1.98151
     1.86357
     1.80695
     1.63712
     1.41067
     1.33519
     1.01910
     1.03797
     1.01438
     0.82568
     0.67943
     0.67943
     0.63697
     0.52375
     0.57092
     0.43411
     0.40580
     0.27371
     0.40580
     0.33504
     0.25484
     0.14633
     0.09444
     0.17935
     0.15105
     0.16520
    -0.12729
    -0.07540
     0.07085
    -0.05181
    -0.06596
    -0.05653
    -0.12729
    -0.11786
    -0.16504
    -0.15560
    -0.13201
    -0.09427
    -0.12258
    -0.11314
    -0.08484
    -0.08484
    -0.18391
    -0.19806
    -0.08955
    -0.12258
    -0.10371
    -0.10842
    -0.06596
    -0.20750
    -0.12729
    -0.15088
    -0.11314
    -0.04238
    -0.12258
    -0.09899
    -0.16032
    -0.06596
    -0.01407
    -0.17919
    -0.07068
    -0.03294
    -0.08484
     0.00952
    -0.01407
    -0.02822
    -0.02822
    -0.04238
     0.03782
     0.00480
    -0.02351
     0.04726
    -0.04238
     0.03782
     0.04254
    -0.05181
    -0.06596
     0.06613
     0.02367
     0.05198
     0.10859
     0.05198
     0.05198
     0.07085
     0.11331
     0.18879
     0.15105
     0.12746
     0.15105
     0.19351
     0.26899
     0.11331
     0.16048
     0.25956
     0.21238
     0.22653
     0.24068
     0.20294
     0.16048
     0.13690
     0.03311
     0.16048
     0.23125
     0.10859
     0.05669
     0.12274
     0.09915
     0.05198
    -0.06125
     0.10859
     0.05669
     0.06141
     0.06141
     0.10859
     0.16992
     0.08500
     0.11802
     0.19351
     0.17935
     0.13218
     0.08972
     0.14633
     0.29258
     0.26899
     0.14633
     0.21710
     0.18407
     0.19351
     0.17935
     0.26899
     0.12746
     0.09915
     0.08028
     0.04726
    -0.00464
     0.07085
    -0.02822
    -0.03294
    -0.11786
    -0.08484
    -0.19806
    -0.07540
     0.05669
     0.47185
     0.86814
     1.66071
     2.75049
     4.44414
     5.62356
     5.09989
     3.26472
     0.33032
    -2.73617
    -3.39665
    -0.88684
     1.67958
     2.57594
     0.29258
    -1.50957
    -2.13231
    -2.40593
    -3.11359
    -3.86370
    -4.17506
    -3.60894
    -2.76920
    -1.92473
    -1.00478
    -0.12258
     0.42467
     0.95777
     1.27857
     1.50502
     1.47672
     1.51446
     1.46728
     1.21253
     1.20781
     1.11817
     0.89644
     0.84455
     0.61338
     0.51903
     0.58507
     0.48129
     0.33976
     0.30673
     0.18407
     0.16048
     0.07085
     0.09444
     0.02367
    -0.02822
    -0.08955
    -0.10842
    -0.15560
    -0.23108
    -0.25939
    -0.30657
    -0.32544
    -0.22637
    -0.28298
    -0.35374
    -0.39620
    -0.31128
    -0.42451
    -0.30185
    -0.32072
    -0.35846
    -0.36790
    -0.41507
    -0.33015
    -0.35374
    -0.35846
    -0.37261
    -0.42451
    -0.33959
    -0.26411
    -0.42451
    -0.43394
    -0.42451
    -0.40092
    -0.41979
    -0.24995
    -0.29713
    -0.48584
    -0.40092
    -0.35374
    -0.36318
    -0.33487
    -0.40564
    -0.41036
    -0.38205
    -0.24995
    -0.33015
    -0.32072
    -0.39620
    -0.33487
    -0.41036
    -0.32072
    -0.28298
    -0.38205
    -0.37261
    -0.34903
    -0.24052
    -0.31600
    -0.32544
    -0.33959
    -0.33487
    -0.25467
    -0.21693
    -0.32072
    -0.32072
    -0.16975
    -0.33015
    -0.14617
    -0.17919
    -0.22165
    -0.26883
    -0.25467
    -0.19806
    -0.15088
    -0.17447
    -0.21693
    -0.22637
    -0.08484
    -0.18862
    -0.16032
    -0.14617
    -0.16975
    -0.18862
    -0.17447
    -0.10842
    -0.17447
    -0.22637
    -0.20278
    -0.12729
    -0.21693
    -0.19334
    -0.25467
    -0.14617
    -0.24052
    -0.21221
    -0.18391
    -0.27354
    -0.27826
    -0.30657
    -0.27826
    -0.15560
    -0.20278
    -0.27826
    -0.18391
    -0.12729
    -0.20278
    -0.16975
    -0.24052
    -0.15560
    -0.15088
    -0.04238
    -0.07540
    -0.08012
    -0.24052
    -0.16975
    -0.07540
    -0.08012
    -0.01407
    -0.14617
    -0.16032
    -0.17919
    -0.19806
    -0.20278
    -0.17919
    -0.27354
    -0.18391
    -0.24995
    -0.23108
    -0.36318
    -0.28298
    -0.31600
    -0.50471
    -0.39620
    -0.34431
    -0.41036
    -0.25467
    -0.15560
     0.11331
     0.57564
     1.07100
     2.19380
     3.94406
     5.26501
     4.94421
     3.05714
    -0.16032
    -4.09486
    -3.62781
    -1.45296
     0.81624
     2.34005
     0.50016
    -1.92473
    -2.87770
    -3.01451
    -3.53818
    -3.83539
    -4.08543
    -3.62310
    -2.88242
    -1.82094
    -0.83023
    -0.10842
     0.65584
     1.04741
     1.51446
     1.74091
     1.64184
     1.58522
     1.54276
     1.53333
     1.27857
     1.18894
     0.98608
     0.74076
     0.75963
     0.60866
     0.54733
     0.37750
     0.36334
     0.21710
     0.31617
     0.36806
     0.18879
     0.21710
     0.15577
     0.16048
     0.26899
     0.16520
     0.10859
     0.07557
     0.08028
     0.12746
     0.09444
     0.02839
     0.02367
     0.00952
    -0.02822
     0.08972
    -0.04709
    -0.01879
    -0.08484
    -0.04238
    -0.09899
    -0.01879
    -0.00935
    -0.00935
    -0.05653
     0.05669
     0.14161
     0.08972
     0.02367
     0.03311
    -0.00464
     0.12746
     0.23125
     0.01424
     0.11331
    -0.06596
     0.05669
     0.02839
    -0.03294
    -0.18391
    -0.22165
    -0.26411
    -0.28298
    -0.37733
    -0.44810
    -0.56604
    -0.64152
    -0.52830
    -0.52830
    -0.61793
    -0.71229
    -0.73116
    -0.78777
    -0.72172
    -0.70285
    -0.75475
    -0.70757
    -0.66039
    -0.60378
    -0.64624
    -0.47640
    -0.45753
    -0.60378
    -0.40092
    -0.29713
    -0.30185
    -0.33015
    -0.34903
    -0.42451
    -0.28770
    -0.26883
    -0.24052
    -0.29713
    -0.27354
    -0.24052
    -0.27826
    -0.21221
    -0.27826
    -0.30657
    -0.38205
    -0.27826
    -0.15560
    -0.25939
    -0.23108
    -0.23580
    -0.21693
    -0.24524
    -0.17919
    -0.16032
    -0.22637
    -0.20278
    -0.04238
    -0.08955
    -0.13673
    -0.22165
    -0.23108
    -0.04709
     0.00008
    -0.09899
    -0.13673
    -0.11314
    -0.10371
    -0.12729
    -0.09427
    -0.08484
    -0.09427
    -0.10842
    -0.05653
    -0.09899
    -0.05653
    -0.03294
    -0.14617
    -0.10842
    -0.10371
    -0.10371
    -0.05653
    -0.08955
    -0.12258
    -0.10371
    -0.00464
    -0.06596
    -0.10842
    -0.08012
    -0.12729
    -0.15088
    -0.06596
    -0.12258
    -0.30657
    -0.28770
    -0.23108
    -0.20750
    -0.31600
    -0.32072
    -0.38205
    -0.33959
    -0.40564
    -0.38205
    -0.49527
    -0.46225
    -0.54717
    -0.52830
    -0.49527
    -0.52830
    -0.43866
    -0.47169
    -0.24995
    -0.08012
     0.19351
     0.74076
     1.67958
     2.52876
     3.21754
     4.45357
     4.69417
     3.43927
     2.89674
     2.17022
    -0.15560
    -3.13717
    -3.29758
    -1.98134
     0.13218
     1.72204
     0.53318
    -1.05196
    -3.02395
    -4.37321
    -5.10916
    -4.96763
    -3.76934
    -2.56633
    -1.47183
    -0.45281
     0.46713
     1.09458
     1.38236
     1.48143
     1.60881
     1.61825
     1.56163
     1.42482
     1.24555
     1.05684
     0.88701
     0.74548
     0.66528
     0.66999
     0.46713
     0.47185
     0.37750
     0.41052
     0.41524
     0.31145
     0.16520
     0.17935
     0.22653
     0.20766
     0.13690
     0.13218
    -0.02351
     0.11331
     0.01895
     0.08028
     0.07557
    -0.05653
    -0.14617
    -0.09899
    -0.06596
    -0.18391
    -0.17447
    -0.21693
    -0.12729
    -0.18391
    -0.14617
    -0.18862
    -0.18862
    -0.20278
    -0.29713
    -0.20750
    -0.11786
    -0.16504
    -0.15088
    -0.19334
    -0.16504
    -0.07540
    -0.10842
    -0.15088
     0.00480
    -0.23580
    -0.04709
     0.00480
    -0.07068
    -0.13201
    -0.07540
    -0.14617
     0.01424
    -0.04709
    -0.06596
    -0.06596
    -0.09427
    -0.04709
    -0.06596
    -0.08012
    -0.03294
    -0.13201
    -0.11314
    -0.05181
    -0.01879
    -0.08484
    -0.13201
    -0.03766
    -0.05181
    -0.04238
    -0.08484
    -0.05653
    -0.08012
    -0.08955
    -0.06125
    -0.05653
     0.03311
     0.33504
    -0.03294
    -0.02351
    -0.01879
    -0.06125
    -0.07068
     0.06613
     0.06141
     0.05198
    -0.00464
    -0.03766
    -0.01407
    -0.04238
    -0.03766
    -0.12729
    -0.08012
    -0.12729
    -0.20278
    -0.08012
    -0.14617
    -0.17919
    -0.20278
    -0.24052
    -0.13673
    -0.07068
    -0.11786
    -0.20278
    -0.23580
    -0.15088
    -0.17447
    -0.16975
    -0.14145
    -0.05653
    -0.21693
    -0.10371
    -0.02351
    -0.08955
    -0.05653
    -0.04709
    -0.16032
    -0.07540
     0.03311
    -0.01879
    -0.14145
     0.00952
    -0.00935
     0.06141
     0.00008
     0.03782
    -0.06125
    -0.04238
    -0.01879
     0.11802
     0.00008
     0.04254
    -0.10371
     0.02839
     0.05198
     0.13690
     0.06613
    -0.05181
    -0.01879
     0.03311
    -0.09899
     0.01424
     0.01895
    -0.08484
    -0.16032
    -0.04238
     0.02367
    -0.10371
    -0.17447
    -0.17919
    -0.11786
    -0.14145
    -0.20278
    -0.17447
    -0.19334
    -0.26883
    -0.41036
    -0.29713
    -0.29713
    -0.30185
    -0.40092
    -0.41979
    -0.44338
    -0.39148
    -0.49999
    -0.42923
    -0.26883
    -0.12258
    -0.09899
     0.16992
     0.48600
     0.74548
     1.13704
     1.98623
     3.34964
     4.25071
     5.30275
     5.31219
     4.60454
     2.22211
    -1.53316
    -2.24553
     0.49072
     2.17493
     3.30246
     1.96735
    -0.07540
    -1.37748
    -1.94360
    -3.59479
    -4.12789
    -3.63253
    -2.72674
    -1.72187
    -1.36333
    -1.28313
    -0.93874
    -0.33015
    -0.01879
     0.48129
     0.83983
     1.05684
     1.11346
     1.13704
     1.17950
     1.09458
     1.10402
     0.81152
     0.61338
     0.61338
     0.54733
     0.47657
     0.45298
     0.25956
     0.14161
     0.16992
     0.33032
     0.28314
     0.20766
     0.03782
     0.11331
    -0.01407
     0.09915
     0.18407
     0.10859
     0.11331
     0.08500
     0.12274
     0.18879
     0.23125
    -0.03294
     0.13218
     0.19351
     0.21238
     0.25484
     0.10859
     0.21710
     0.09915
     0.06613
     0.16520
     0.21238
     0.23125
     0.13690
     0.02839
     0.14633
     0.10387
     0.08028
    -0.00464
     0.07557
     0.18879
     0.05198
    -0.02351
     0.11331
     0.06613
    -0.01407
     0.04254
     0.05669
    -0.01879
    -0.00464
     0.03311
     0.01895
     0.03782
    -0.06125
    -0.13201
     0.01895
     0.04254
    -0.01879
     0.00008
    -0.11314
    -0.12729
    -0.11314
    -0.00464
     0.06613
    -0.04709
    -0.10371
    -0.08012
     0.08972
    -0.02822
    -0.05653
    -0.11314
     0.02367
     0.09915
     0.06141
     0.08028
     0.06141
     0.04726
     0.00480
     0.08972
     0.25012
     0.16992
     0.07085
     0.10859
     0.20294
     0.15577
     0.11331
     0.25012
     0.13218
     0.12746
     0.25012
     0.26899
     0.24540
     0.16992
     0.07557
     0.06141
     0.27371
     0.30673
     0.09444
     0.18879
     0.09444
     0.06141
     0.14161
     0.16048
     0.13690
     0.01895
     0.06141
     0.11802
     0.10859
     0.04254
    -0.00464
     0.01424
     0.05198
     0.08972
     0.00952
    -0.00464
    -0.01879
     0.05669
     0.08500
    -0.03766
    -0.02351
    -0.01879
     0.05198
    -0.02351
    -0.01407
    -0.00464
     0.01895
    -0.03766
    -0.01407
     0.06613
     0.06613
     0.00480
    -0.03766
     0.05669
     0.03311
     0.00952
    -0.03766
    -0.09427
     0.05669
     0.01895
     0.00480
     0.04254
     0.07085
    -0.05181
    -0.00464
     0.09444
     0.24068
     0.07085
     0.17464
     0.25012
     0.50487
     0.49072
     0.55205
     0.88229
     1.48143
     2.11832
     2.79767
     3.44871
     3.31189
     1.08043
    -1.58034
    -2.76920
    -2.02852
    -1.43881
    -1.31615
    -0.82551
    -0.94345
    -2.00493
    -2.44368
    -3.28342
    -4.92517
    -4.47228
    -3.69858
    -2.64654
    -1.49542
    -0.95761
    -0.31128
     0.43883
     0.97664
     1.29273
     1.75034
     2.09001
     2.25513
     2.32590
     2.50045
     2.32118
     2.10889
     1.79752
     1.55692
     1.42482
     1.22668
     0.90116
     0.64640
     0.48600
     0.40580
     0.41996
     0.31145
     0.21710
     0.15577
     0.15577
     0.16992
     0.17464
     0.10387
     0.07557
     0.16520
     0.05669
     0.14161
     0.08972
     0.07085
     0.06141
     0.04254
     0.03782
     0.02367
     0.02367
    -0.08484
    -0.07068
     0.03782
    -0.02822
    -0.06125
    -0.01407
     0.07557
     0.05198
    -0.00464
     0.10387
     0.00952
     0.02839
     0.16048
     0.23597
     0.16992
     0.18879
     0.21710
     0.19823
     0.20766
     0.24540
     0.26427
     0.21238
     0.19823
     0.22653
     0.26899
     0.31617
     0.25484
     0.08972
     0.26899
     0.23597
     0.23597
     0.26427
     0.12746
     0.21238
     0.20766
     0.22181
     0.26427
     0.19351
     0.21238
     0.18879
     0.20766
     0.27371
     0.26427
     0.13690
     0.10859
     0.16048
     0.21710
     0.19351
     0.18879
     0.22181
     0.10387
     0.11802
     0.15577
     0.23597
     0.05669
     0.15577
     0.05669
     0.17464
     0.16048
     0.04254
     0.03311
     0.11331
    -0.00464
     0.10387
     0.08500
     0.13218
     0.01895
    -0.08484
    -0.06596
     0.08972
     0.04726
     0.05669
     0.00952
     0.06141
     0.09915
    -0.01879
     0.03782
     0.13218
     0.21710
     0.08028
     0.17464
     0.22181
     0.21238
     0.16992
     0.24068
     0.22181
     0.33976
     0.27843
     0.39165
     0.34447
     0.34447
     0.34447
     0.33504
     0.41996
     0.34919
     0.45298
     0.39165
     0.46242
     0.40580
     0.45298
     0.40109
     0.40580
     0.29258
     0.34919
     0.31145
     0.36334
     0.21238
     0.25012
     0.09444
     0.15577
     0.08500
     0.16048
     0.37278
     0.75491
     1.00967
     1.61825
     2.50517
     2.56178
     2.04284
     2.57594
     3.76007
     3.70818
     0.81624
    -1.73602
    -1.44824
     0.87285
     3.48173
     2.52876
     0.69830
    -0.22637
    -0.75003
    -1.59921
    -2.22194
    -2.05683
    -1.40107
    -0.79249
    -0.49056
    -0.53302
    -0.24995
     0.15577
     0.23597
     0.41052
     0.65112
     0.87757
     0.85870
     1.00967
     1.03325
     1.03325
     0.84455
     0.77378
     0.72189
     0.83039
     0.72661
     0.68886
     0.54262
     0.51903
     0.56620
     0.53790
     0.52846
     0.42939
     0.36806
     0.31145
     0.36334
     0.28786
     0.20766
     0.31145
     0.21710
     0.08028
     0.24540
    -0.01407
     0.04254
    -0.09427
    -0.12729
    -0.16032
    -0.16975
    -0.19334
    -0.29713
    -0.31128
    -0.44810
    -0.24995
    -0.43394
    -0.35846
    -0.39620
    -0.42451
    -0.42451
    -0.45281
    -0.37261
    -0.49999
    -0.35846
    -0.34431
    -0.39620
    -0.19806
    -0.25467
    -0.24995
    -0.27354
    -0.23108
    -0.19806
    -0.16032
    -0.11314
    -0.16504
    -0.14617
    -0.07068
    -0.07540
    -0.18391
    -0.10842
    -0.02822
    -0.12729
    -0.01879
    -0.07540
    -0.12258
    -0.08012
    -0.03294
     0.04254
    -0.07068
    -0.21693
    -0.06125
    -0.04238
     0.06141
    -0.04238
    -0.15088
    -0.15560
    -0.08484
    -0.04238
    -0.01407
     0.01424
    -0.05181
    -0.11314
    -0.02351
     0.04254
     0.05669
     0.06613
    -0.10371
     0.00008
     0.09915
     0.11802
     0.10387
     0.07557
     0.07085
     0.07085
     0.14161
     0.19351
     0.12274
     0.00952
     0.06613
     0.16048
     0.13218
     0.13218
     0.00008
     0.10387
     0.08972
     0.16520
     0.09444
     0.07557
     0.06613
     0.00008
     0.02367
     0.17464
     0.16992
    -0.00935
     0.02839
     0.01424
     0.03782
     0.04254
     0.07085
    -0.02351
    -0.00935
     0.00952
    -0.02822
    -0.00935
    -0.07540
    -0.09427
    -0.08484
     0.05669
     0.01424
    -0.03766
    -0.02822
    -0.01879
    -0.02822
    -0.00464
    -0.08012
     0.01424
    -0.03294
     0.03782
     0.08500
    -0.00464
     0.04254
     0.08500
     0.00008
     0.07085
     0.09444
     0.12746
    -0.02351
     0.09915
     0.08500
     0.08500
    -0.22165
    -0.00464
     0.12746
     0.24540
     0.11802
     0.05669
     0.00952
    -0.00464
    -0.07068
     0.04726
     0.05198
     0.27371
     0.10859
     0.05198
     0.09444
     0.10387
     0.15105
     0.07557
     0.00008
     0.06141
     0.07557
     0.08972
     0.07085
     0.04254
    -0.06125
    -0.10371
    -0.07540
     0.09444
    -0.17447
    -0.20750
    -0.30185
    -0.38677
    -0.43866
    -0.49999
    -0.63680
    -0.60378
    -0.74059
    -0.84438
    -0.76418
    -0.58491
    -0.21693
     0.44354
     1.79752
     3.07601
     3.96293
     4.72248
     5.18009
     4.71304
     5.02441
     5.42541
     2.08530
    -1.58034
    -1.86340
     0.06613
     3.76007
     3.76479
     1.87772
    -0.46697
    -2.56633
    -3.70330
    -4.52417
    -4.49115
    -4.16091
    -3.30701
    -2.66541
    -1.97663
    -1.28313
    -0.62265
    -0.04709
     0.37278
     0.50959
     0.68886
     0.74548
     0.75963
     0.60395
     0.71245
     0.71717
     0.65112
     0.54733
     0.43883
     0.40580
     0.37750
     0.39637
     0.32560
     0.28314
     0.35863
     0.31617
     0.19823
     0.15577
     0.09915
     0.10387
     0.15105
     0.24068
     0.07557
     0.02367
     0.06141
     0.05198
     0.16520
     0.10859
    -0.01407
     0.02367
    -0.02351
     0.05198
     0.12746
     0.00952
     0.05198
    -0.14617
     0.04254
     0.08972
     0.10387
     0.01895
    -0.00464
     0.03782
     0.00480
     0.03311
     0.10387
     0.10859
     0.00480
     0.14161
     0.13218
     0.17464
     0.16992
     0.01424
     0.05198
     0.17935
     0.20294
     0.17935
     0.04254
     0.13690
     0.14161
     0.13690
     0.23125
     0.11802
     0.15577
     0.11331
     0.07557
     0.09444
     0.08972
     0.02367
     0.00952
     0.03782
     0.10859
     0.10387
     0.02839
     0.01895
    -0.00464
    -0.05653
    -0.09899
    -0.07068
     0.00480
    -0.10371
    -0.03294
     0.01895
    -0.06125
    -0.02351
    -0.08012
    -0.01879
     0.03782
     0.02367
    -0.00464
    -0.03294
     0.03782
     0.04254
     0.17935
     0.03311
    -0.00935
     0.10859
     0.06613
     0.17935
     0.07085
    -0.02822
     0.07085
     0.07085
     0.08028
     0.13218
     0.06613
     0.07557
     0.03311
     0.03311
     0.06613
     0.04254
     0.03782
    -0.00464
     0.07085
     0.04726
     0.00008
     0.05669
     0.07557
    -0.01407
     0.08972
     0.15577
     0.08500
     0.08972
     0.07557
     0.00008
     0.07085
     0.13690
     0.00480
     0.10859
     0.00952
    -0.02351
     0.08972
     0.13690
     0.00008
    -0.13673
    -0.04238
     0.09444
    -0.07068
    -0.03294
    -0.01407
    -0.01879
     0.05669
    -0.04238
     0.08028
     0.05198
     0.11331
     0.00480
     0.12274
     0.08972
     0.08972
    -0.00935
     0.08500
     0.17935
     0.18407
     0.12274
     0.22181
     0.08500
     0.21238
     0.06613
     0.09444
     0.11331
     0.05198
     0.12746
     0.07557
     0.09915
     0.06613
     0.00480
    -0.06596
     0.02839
    -0.06596
    -0.07540
    -0.25467
    -0.33015
    -0.34431
    -0.41979
    -0.29241
    -0.32072
    -0.60378
    -0.71700
    -0.57076
    -0.41979
     0.06141
     1.03797
     2.44384
     4.17523
     6.16609
     8.11449
     7.22757
     2.93448
    -0.65567
    -1.24538
    -1.34446
     0.08028
     1.87300
     3.81197
     3.57137
     1.17478
    -1.50957
    -3.35891
    -4.48643
    -4.75062
    -4.43454
    -3.74104
    -2.93903
    -2.19836
    -1.46240
    -0.77833
     0.00008
     0.46242
     0.83511
     1.06156
     1.08515
     1.15120
     1.14176
     1.13704
     0.95305
     0.87757
     0.84926
     0.75963
     0.73604
     0.78794
     0.57092
     0.46713
     0.36334
     0.37278
     0.52375
     0.47657
     0.29730
     0.19351
     0.17935
     0.23125
     0.20766
     0.14161
     0.13690
     0.11331
     0.08972
     0.08972
     0.12746
     0.05198
    -0.04238
    -0.02351
     0.08028
     0.04726
     0.01895
    -0.02351
    -0.03294
    -0.04238
    -0.02822
     0.04254
     0.12274
     0.08972
     0.04254
     0.00952
     0.10387
     0.07557
     0.03311
     0.05198
     0.11331
     0.08972
     0.18879
     0.07557
     0.14633
     0.13690
     0.16520
    -0.01407
     0.15105
     0.13690
     0.08500
     0.09444
     0.06141
     0.03311
     0.00480
     0.07557
     0.04726
     0.12274
     0.01895
     0.06613
    -0.01407
     0.01424
     0.05198
    -0.07068
    -0.08012
     0.00008
     0.10859
     0.03782
     0.05669
    -0.04238
    -0.11786
    -0.11786
    -0.06596
     0.00952
     0.06613
    -0.01407
    -0.11314
    -0.14617
     0.02839
     0.00952
    -0.08955
    -0.04238
    -0.01407
    -0.05653
     0.03311
     0.03782
     0.03782
    -0.11314
    -0.03766
     0.07557
     0.04726
     0.15577
     0.02367
    -0.02351
    -0.04238
     0.10387
     0.03782
     0.02367
     0.16048
    -0.00935
     0.10859
     0.06141
     0.11802
     0.12274
    -0.00464
     0.10859
     0.08028
     0.11331
     0.13690
     0.06141
     0.12746
     0.06613
     0.09444
     0.19351
     0.19823
     0.11802
     0.11331
     0.13690
     0.22181
     0.16520
     0.14161
     0.19823
     0.21710
     0.33504
     0.28786
     0.32088
     0.22181
     0.29258
     0.21238
     0.25956
     0.36806
     0.36806
     0.23597
     0.36334
     0.46713
     0.43883
     0.41996
     0.46242
     0.49544
     0.46713
     0.46242
     0.48600
     0.46242
     0.54262
     0.49544
     0.41524
     0.50016
     0.50959
     0.35391
     0.47185
     0.37750
     0.30201
     0.13218
     0.03782
     0.02839
     0.00480
     0.00480
    -0.11786
    -0.27826
    -0.35846
    -0.41036
    -0.49056
    -0.50471
    -0.58019
    -0.67926
    -0.76890
    -0.77362
    -0.63209
    -0.70757
    -0.80192
    -0.98591
    -0.76418
    -0.60378
    -0.49999
    -0.36318
     0.28786
     1.59466
     2.49574
     3.41096
     3.66572
     2.19852
     1.93905
     0.76906
     2.57122
     2.93920
     0.48600
    -1.55675
    -1.68885
    -0.74531
    -0.49999
    -0.30657
    -1.15575
    -2.14646
    -3.24568
    -3.48156
    -3.63253
    -3.57120
    -2.97206
    -2.24082
    -1.45296
    -0.60378
     0.09444
     0.58507
     0.94362
     1.22196
     1.30216
     1.36349
     1.32575
     1.22668
     1.02382
     0.92003
     0.94834
     0.84455
     0.63697
     0.38221
     0.39165
     0.34919
     0.27843
     0.27371
     0.17464
     0.13690
     0.13218
     0.04726
     0.00952
    -0.01879
    -0.06596
    -0.10842
     0.08500
    -0.04238
    -0.07068
    -0.07540
    -0.08484
     0.00952
    -0.09899
     0.00480
    -0.06125
    -0.06596
     0.00480
     0.08500
     0.03311
    -0.00935
     0.04254
     0.07085
     0.14633
     0.10859
     0.13218
     0.04254
     0.02367
     0.09444
     0.18879
     0.21238
     0.06613
     0.09915
     0.18879
     0.20766
     0.20294
     0.10859
     0.16520
     0.05198
     0.03782
     0.11802
     0.25956
     0.12746
     0.05198
     0.10859
     0.14161
     0.18879
     0.06141
    -0.01407
     0.03311
     0.08500
     0.14633
     0.08028
     0.08500
     0.00952
    -0.03766
     0.10387
     0.19351
     0.14161
     0.02839
     0.10387
     0.05198
     0.09444
     0.06141
     0.19351
     0.00952
     0.15105
     0.16048
     0.16048
     0.16520
     0.16048
     0.00952
     0.03782
     0.21238
     0.20294
     0.08500
     0.07085
    -0.00935
     0.09915
     0.03311
     0.09444
     0.06141
     0.03311
    -0.00935
    -0.01407
    -0.00464
    -0.04238
    -0.15088
    -0.07540
     0.00008
     0.02367
     0.01895
    -0.08012
     0.00952
    -0.00935
     0.05198
     0.00008
    -0.04709
    -0.04709
     0.00952
     0.00480
     0.00952
    -0.02351
    -0.00464
     0.02367
     0.03782
     0.07085
    -0.00464
    -0.09899
    -0.10842
     0.03782
     0.01895
    -0.02822
    -0.05653
    -0.01407
    -0.00935
     0.05198
     0.01895
    -0.00464
    -0.07540
    -0.16504
    -0.01407
     0.03311
     0.00480
    -0.08955
    -0.06596
    -0.05181
    -0.01407
     0.06613
    -0.03766
    -0.08484
    -0.08955
    -0.15088
     0.00480
    -0.05181
     0.00480
    -0.16504
    -0.20278
     0.00008
     0.00480
    -0.02822
    -0.07540
    -0.19806
    -0.24524
    -0.12258
    -0.08484
    -0.23580
    -0.24524
    -0.25939
    -0.25939
    -0.25467
    -0.21221
    -0.26883
    -0.36790
    -0.36318
    -0.41979
    -0.26883
    -0.10371
     0.08972
     0.42939
     1.32103
     2.17965
     2.71275
     2.92976
     1.98151
     0.92947
     0.98136
     1.38708
     2.66557
     1.53333
    -0.33487
    -2.17477
    -2.90601
    -1.96247
    -1.28784
    -0.99063
    -1.57562
    -2.38706
    -3.26455
    -3.47685
    -3.46741
    -3.41552
    -2.62767
    -1.59921
    -0.93874
    -0.31600
     0.40580
     0.87757
     0.92475
     1.03325
     1.03325
     1.02382
     0.88229
     0.78794
     0.58036
     0.45770
     0.33976
     0.33976
     0.16992
     0.06613
    -0.00935
    -0.20278
    -0.16975
    -0.11314
    -0.17447
    -0.08484
    -0.16975
    -0.25467
    -0.07068
    -0.02822
    -0.02822
     0.01424
    -0.03766
     0.00952
    -0.07068
     0.10387
     0.03311
    -0.02351
    -0.02351
     0.05669
     0.02839
    -0.01879
    -0.03766
    -0.03766
    -0.15088
    -0.11786
    -0.08955
    -0.13673
    -0.08955
    -0.15088
    -0.19334
    -0.16504
    -0.06596
    -0.02351
    -0.24524
    -0.06125
    -0.10842
    -0.04238
    -0.08012
    -0.02351
    -0.01407
    -0.03766
    -0.08955
    -0.05181
     0.07085
     0.03311
     0.04254
    -0.03766
     0.05198
    -0.05181
    -0.01879
    -0.04709
     0.05198
    -0.05181
     0.05198
     0.06141
     0.01895
     0.16520
    -0.01407
     0.00008
    -0.02351
     0.12746
     0.08028
     0.04254
     0.09915
     0.05669
     0.07557
     0.11802
     0.17935
     0.11802
     0.06141
     0.11331
     0.14633
     0.09444
     0.13690
     0.13690
     0.12274
     0.10859
     0.21238
     0.16520
     0.19351
     0.19823
     0.09444
     0.06141
     0.16520
     0.24068
     0.16048
     0.25012
     0.15105
     0.08972
     0.15105
     0.15577
     0.16992
     0.20766
     0.19823
     0.15577
     0.10859
     0.20294
     0.21238
     0.15105
     0.15105
     0.14633
     0.21238
     0.27371
     0.17935
     0.20766
     0.15105
     0.07557
     0.05198
     0.24540
     0.17464
     0.05198
     0.08500
     0.04254
     0.21238
     0.13690
     0.04726
     0.01895
    -0.06596
    -0.04238
    -0.01407
    -0.04709
    -0.10371
    -0.17447
    -0.13201
    -0.09427
    -0.08484
    -0.06125
    -0.07540
    -0.16504
    -0.03294
     0.10387
     0.17464
     0.49544
     0.75491
     0.95777
     1.10402
     1.63712
     1.72204
     1.11817
     0.02367
    -0.67926
    -0.14617
     1.25499
     1.67486
     0.99080
    -0.21693
    -0.93402
    -0.12729
     0.19823
    -1.23595
    -3.53818
    -3.62310
    -3.09943
    -1.70300
    -0.91515
    -0.34431
    -1.14631
    -1.84453
    -2.12287
    -1.97191
    -1.61336
    -0.86325
    -0.24995
     0.15577
     0.51903
     0.71717
     0.85398
     1.06156
     1.14176
     1.26914
     1.29273
     1.30216
     1.34934
     1.40595
     1.33047
     1.25970
     1.13233
     1.05684
     0.94834
     0.89644
     0.85398
     0.92003
     0.78322
     0.70302
     0.65584
     0.58507
     0.47657
     0.36806
     0.45770
     0.42467
     0.48129
     0.44354
     0.24068
     0.17464
     0.21238
     0.23125
     0.20294
     0.22653
     0.16520
    -0.02822
    -0.00464
     0.06141
     0.11802
     0.01424
     0.00008
     0.00952
     0.11802
     0.25956
     0.11331
     0.07085
     0.07557
     0.10859
     0.04726
     0.21238
     0.24540
     0.07557
     0.11802
     0.13218
     0.21710
     0.16520
     0.07085
    -0.01407
     0.01895
     0.09915
     0.08028
     0.00952
    -0.07540
    -0.03294
    -0.09427
    -0.05181
     0.12746
     0.13690
    -0.01879
    -0.08955
    -0.00935
    -0.00464
    -0.03294
     0.00952
    -0.00464
     0.06141
     0.08028
     0.01895
     0.04254
     0.07085
    -0.09427
    -0.00935
     0.05198
     0.02839
     0.00952
    -0.04238
     0.06613
     0.00008
     0.01424
     0.01895
     0.00008
     0.09444
    -0.02351
     0.05669
    -0.09899
     0.01424
    -0.10371
    -0.01879
     0.05669
     0.08028
    -0.11786
    -0.09427
     0.06141
    -0.02822
    -0.09899
    -0.13201
    -0.27826
    -0.11314
    -0.09427
    -0.10371
    -0.18391
    -0.26883
    -0.33015
    -0.16975
    -0.25939
    -0.10842
    -0.38677
    -0.34903
    -0.33487
    -0.27826
    -0.29241
    -0.32544
    -0.41979
    -0.40564
    -0.24524
    -0.17447
    -0.26411
    -0.29241
    -0.37261
    -0.41036
    -0.26883
    -0.09899
    -0.16032
    -0.27354
    -0.28770
    -0.16975
    -0.12258
    -0.09899
    -0.23580
    -0.24995
    -0.22637
    -0.27826
    -0.17447
    -0.16975
    -0.33487
    -0.25939
    -0.35374
    -0.24052
    -0.24052
    -0.33015
    -0.42923
    -0.50943
    -0.47640
    -0.36790
    -0.55189
    -0.56604
    -0.43866
    -0.41036
    -0.43394
    -0.24995
    -0.06125
     0.25012
     0.56149
     1.17950
     2.42969
     2.77408
     2.49102
     1.53333
     0.33504
     1.04741
     1.99094
     2.38723
     2.25042
     0.53318
    -1.30200
    -2.85411
    -4.55720
    -3.99579
    -2.29743
    -0.88684
    -1.22651
    -2.49085
    -3.60422
    -3.46741
    -3.51931
    -3.07113
    -1.92473
    -1.05668
    -0.10842
     0.79265
     1.43897
     1.90603
     2.07586
     2.12304
     2.00038
     1.93905
     1.94848
     1.71260
     1.50974
     1.32103
     1.20309
     1.18894
     0.96249
     0.82096
     0.72189
     0.70773
     0.78794
     0.61338
     0.68415
     0.43411
     0.33032
     0.19351
     0.42939
     0.37278
     0.30673
     0.20766
     0.12746
     0.17464
     0.24540
     0.14633
     0.03782
     0.01424
     0.05198
     0.11802
     0.08028
     0.14161
     0.06141
    -0.06596
     0.03311
     0.13690
     0.14633
     0.08028
    -0.00935
     0.00480
    -0.02822
    -0.03766
    -0.04238
    -0.08012
    -0.07540
    -0.09427
    -0.12729
    -0.09899
    -0.05653
    -0.14145
    -0.21221
    -0.11314
    -0.15560
    -0.21221
    -0.22165
    -0.26883
    -0.23108
    -0.17447
    -0.17919
    -0.20278
    -0.19806
    -0.20750
    -0.24052
    -0.37733
    -0.27826
    -0.41507
    -0.42923
    -0.30657
    -0.33015
    -0.41036
    -0.33959
    -0.41036
    -0.45753
    -0.33487
    -0.39148
    -0.51886
    -0.41979
    -0.43394
    -0.39148
    -0.38205
    -0.38677
    -0.38205
    -0.50943
    -0.33015
    -0.25939
    -0.36318
    -0.39620
    -0.42451
    -0.37261
    -0.35846
    -0.33959
    -0.35846
    -0.37733
    -0.30657
    -0.33015
    -0.12729
    -0.21221
    -0.23108
    -0.34903
    -0.34903
    -0.13673
    -0.13201
    -0.16032
    -0.20750
    -0.24052
    -0.03294
    -0.05181
    -0.00464
    -0.17447
    -0.15088
    -0.19806
    -0.10371
    -0.10842
    -0.09899
    -0.21221
    -0.21221
    -0.11314
     0.02367
    -0.07068
    -0.10371
    -0.19334
    -0.18862
    -0.21221
    -0.19334
    -0.04238
    -0.10371
    -0.13201
    -0.14145
    -0.04709
    -0.03294
     0.00480
    -0.18862
    -0.03766
    -0.00935
    -0.08955
    -0.01407
    -0.02822
    -0.09427
    -0.08012
    -0.05653
    -0.06125
    -0.03294
    -0.03294
    -0.11786
    -0.10371
    -0.16032
    -0.13201
    -0.20278
    -0.20750
    -0.01879
    -0.17447
    -0.14617
    -0.19806
    -0.12258
     0.04726
     0.19823
     0.51903
     1.41539
     2.49574
     3.16093
     3.54306
     2.70331
     0.85398
     1.18422
     1.68429
     3.84027
     3.63741
     1.26914
    -1.18405
    -2.33517
    -2.18420
    -1.35389
    -0.56132
    -0.50471
    -1.67941
    -2.81165
    -3.39665
    -3.25512
    -3.00036
    -2.84468
    -2.07570
    -1.28313
    -0.50471
     0.11331
     0.79265
     1.00495
     1.15120
     1.29273
     1.47672
     1.42482
     1.34462
     1.17478
     1.07100
     0.88229
     0.85398
     0.74076
     0.53318
     0.48129
     0.44826
     0.36806
     0.36806
     0.30673
     0.17464
     0.11331
     0.16992
     0.08972
     0.16048
     0.13218
     0.05198
     0.01424
     0.10859
     0.07085
    -0.08955
     0.06141
     0.05198
    -0.06125
    -0.04709
     0.07557
     0.05198
    -0.04238
    -0.01879
    -0.06596
     0.08028
     0.13690
     0.08028
     0.00952
    -0.02822
     0.00480
    -0.04709
     0.06613
     0.11331
    -0.08012
    -0.06125
    -0.00935
     0.00480
     0.06141
    -0.09427
    -0.11786
    -0.12729
    -0.11786
    -0.15560
    -0.17447
    -0.21693
    -0.26883
    -0.20278
    -0.31600
    -0.24524
    -0.20278
    -0.24995
    -0.24524
    -0.33959
    -0.33959
    -0.27826
    -0.22165
    -0.27826
    -0.26411
    -0.13673
    -0.24995
    -0.17447
    -0.08955
    -0.07540
    -0.33015
    -0.11314
    -0.16975
    -0.03294
    -0.11314
    -0.07068
    -0.02822
    -0.06596
    -0.08484
     0.00008
     0.12274
    -0.00935
    -0.04709
    -0.08484
    -0.05181
     0.05198
    -0.00464
     0.02367
     0.08028
     0.06613
     0.04726
     0.06141
     0.13690
    -0.01879
    -0.08484
    -0.03766
     0.06613
     0.08500
     0.00008
     0.02367
    -0.05181
    -0.00464
     0.07557
     0.03782
     0.14161
    -0.02822
    -0.00464
    -0.02822
     0.00008
     0.12274
    -0.10842
    -0.02822
    -0.01407
     0.09915
     0.13690
     0.10859
    -0.05181
    -0.05181
    -0.03766
     0.00008
     0.06613
     0.00952
    -0.02822
    -0.06596
     0.09915
     0.02367
     0.07085
    -0.07068
     0.01895
    -0.00935
     0.00008
     0.01895
    -0.03294
     0.00480
     0.01424
    -0.00935
     0.00008
     0.08028
    -0.01879
     0.06613
    -0.09427
    -0.05181
    -0.10842
    -0.12258
    -0.09899
    -0.00464
    -0.03294
    -0.21221
    -0.24052
    -0.08012
     0.03782
     0.16992
     0.63697
     1.81167
     2.56178
     3.46758
     3.70346
     2.56650
     2.15606
     1.21253
     2.57122
     3.00524
     1.00495
    -0.77833
    -1.75489
    -1.40579
    -1.11329
    -0.28298
    -0.89628
    -1.92473
    -3.16076
    -3.81180
    -3.72688
    -3.82124
    -3.42495
    -2.67484
    -2.05211
    -1.30200
    -0.39620
     0.24068
     0.56620
     0.69830
     0.81152
     1.05684
     1.05684
     1.14176
     1.01438
     0.84455
     0.71245
     0.75491
     0.72189
     0.63225
     0.52375
     0.43411
     0.44354
     0.54262
     0.47657
     0.41052
     0.37750
     0.33976
     0.26899
     0.36806
     0.34919
     0.37278
     0.20766
     0.23125
     0.34447
     0.27843
     0.47657
     0.27371
     0.26427
     0.22181
     0.23125
     0.22181
     0.27843
     0.31617
     0.22653
     0.10387
     0.28786
     0.19823
     0.01895
     0.04254
     0.06141
    -0.03294
    -0.08955
    -0.12729
    -0.21221
    -0.27826
    -0.33487
    -0.37261
    -0.49056
    -0.44810
    -0.51886
    -0.57076
    -0.51414
    -0.62265
    -0.65567
    -0.57547
    -0.69342
    -0.51886
    -0.57076
    -0.49527
    -0.53302
    -0.40092
    -0.35374
    -0.33487
    -0.43866
    -0.32072
    -0.28298
    -0.35374
    -0.16032
    -0.13673
    -0.23108
    -0.23580
    -0.15560
    -0.03294
    -0.07068
    -0.14145
    -0.19334
    -0.11786
    -0.07540
     0.05669
    -0.03294
    -0.13673
    -0.08955
    -0.13201
     0.06141
     0.12746
    -0.00935
    -0.14617
    -0.10371
    -0.06596
     0.08500
    -0.02822
    -0.05181
    -0.11314
    -0.08484
     0.06613
     0.03311
    -0.05653
    -0.09427
    -0.11314
    -0.08012
    -0.00935
     0.02367
    -0.05181
    -0.10842
    -0.01879
     0.05669
     0.03782
     0.07085
    -0.01407
    -0.04709
     0.05669
     0.10387
     0.01895
     0.08028
     0.04726
    -0.04238
     0.19351
     0.19351
     0.18879
     0.18879
     0.30673
     0.13218
     0.11802
     0.14633
     0.10387
     0.14633
     0.14633
     0.27843
     0.16520
     0.14161
     0.14161
     0.01424
    -0.00464
     0.14633
    -0.00464
    -0.02351
    -0.14145
    -0.05653
    -0.22637
    -0.10842
    -0.12258
    -0.03294
     0.01895
    -0.05181
    -0.17447
    -0.09899
    -0.05653
    -0.06125
     0.45298
     1.42954
     2.27400
     3.03355
     3.44399
     2.16078
     0.99080
     1.00023
     1.68901
     3.14206
     2.99581
     1.05684
    -1.02837
    -1.27369
    -1.55203
    -1.62280
    -1.17934
    -0.79249
    -1.77848
    -2.83053
    -3.16548
    -3.02867
    -2.98149
    -2.84940
    -2.29743
    -1.47655
    -1.10857
    -0.49527
     0.21238
     0.58507
     0.74076
     0.79737
     0.69830
     0.79265
     0.89644
     0.83983
     0.58979
     0.48600
     0.37278
     0.26899
     0.21710
     0.17464
     0.02367
    -0.00935
    -0.11314
    -0.01879
    -0.02822
    -0.09427
    -0.22637
    -0.13201
    -0.13201
    -0.03766
    -0.07540
    -0.15560
    -0.17447
    -0.17447
    -0.25939
    -0.21693
    -0.14145
    -0.19806
    -0.19806
    -0.15088
    -0.17919
    -0.15088
    -0.24052
    -0.30657
    -0.21693
    -0.24052
    -0.19334
    -0.29241
    -0.33015
    -0.19334
    -0.19334
    -0.26883
    -0.17447
    -0.24052
    -0.10371
    -0.06125
    -0.18862
    -0.11786
    -0.17919
    -0.17919
    -0.04709
     0.00952
    -0.12258
    -0.09899
    -0.05653
    -0.01407
    -0.15560
    -0.06125
    -0.26411
    -0.24995
    -0.25467
    -0.27354
    -0.24052
    -0.32072
    -0.36790
    -0.49999
    -0.39620
    -0.30657
    -0.42923
    -0.46697
    -0.48112
    -0.48584
    -0.55189
    -0.40092
    -0.39148
    -0.40092
    -0.47169
    -0.35374
    -0.33015
    -0.17919
    -0.12729
    -0.40564
    -0.33487
    -0.20278
    -0.06596
    -0.11314
     0.00008
    -0.14145
     0.02839
    -0.00935
     0.05669
     0.09915
     0.05198
     0.00480
    -0.00464
    -0.00464
     0.22181
     0.09444
    -0.04238
     0.08028
     0.03782
     0.03782
     0.14633
     0.12746
    -0.01407
    -0.05653
    -0.05181
     0.01895
     0.05198
    -0.00464
    -0.03294
    -0.01879
     0.08500
    -0.03294
    -0.08955
     0.04254
     0.00008
    -0.01879
    -0.03766
     0.00008
     0.01895
    -0.01879
    -0.04238
    -0.01407
     0.04254
     0.04726
     0.14161
    -0.01407
    -0.02351
     0.02367
    -0.02351
     0.04254
     0.07085
     0.02839
    -0.01407
     0.07085
     0.09444
     0.13218
     0.07557
     0.02367
     0.10859
     0.12746
     0.08972
     0.15105
     0.07557
     0.13690
     0.09444
     0.01424
     0.24068
     0.16520
     0.21238
     0.07557
     0.11331
     0.01424
     0.13690
     0.07085
     0.04726
     0.11331
     0.11331
     0.02839
     0.07557
     0.03311
     0.00008
    -0.00464
     0.02367
     0.02839
     0.12274
     0.18879
     0.34447
     0.62753
     0.88229
     1.20309
     1.69373
     2.28344
     2.13247
     1.61825
     0.83983
     0.62282
     1.66542
     1.58051
     1.46256
     0.46242
     0.61810
     0.66999
    -1.61336
    -4.92989
    -5.39694
    -3.91087
    -1.72659
    -0.91515
    -1.50957
    -2.29271
    -2.93903
    -3.18907
    -2.91073
    -2.09928
    -1.15103
    -0.04238
     0.68415
     1.44841
     1.84470
     2.24570
     2.29759
     2.25513
     2.22211
     1.95792
     1.92961
     1.82111
     1.52861
     1.27386
     1.10874
     0.92475
     0.72661
     0.66528
     0.53790
     0.36334
     0.26427
     0.17935
     0.24068
     0.18407
     0.08500
    -0.02351
     0.02367
    -0.03766
    -0.04238
    -0.09427
    -0.02351
    -0.02351
    -0.08484
    -0.01407
    -0.02351
    -0.00935
    -0.00935
     0.03782
    -0.08012
    -0.08012
    -0.05653
     0.04726
     0.14161
     0.11331
     0.12274
     0.12274
     0.09915
     0.26427
     0.15577
     0.11802
     0.25012
     0.12746
     0.15105
     0.21238
     0.13690
     0.09915
     0.05669
     0.03782
     0.22181
     0.21710
     0.16992
     0.04726
    -0.02822
     0.11331
     0.05669
     0.11802
     0.09444
     0.08028
     0.10859
     0.23125
     0.14633
     0.24068
     0.07557
     0.13690
     0.15105
     0.16048
     0.18879
     0.10387
     0.03782
     0.08500
     0.09444
     0.10387
     0.12274
     0.08500
     0.05669
    -0.01407
     0.09444
     0.12274
     0.05669
     0.16048
    -0.02351
     0.15577
     0.10859
     0.21238
     0.10859
     0.04726
     0.19351
     0.01424
     0.01424
     0.17464
     0.12746
     0.09444
     0.14161
     0.16048
     0.09444
     0.11802
     0.08500
     0.16048
     0.13218
     0.09915
     0.16992
     0.12746
     0.04254
     0.04254
     0.08500
     0.18407
     0.17935
     0.08500
     0.03782
     0.00952
     0.15577
    -0.02822
    -0.00935
     0.00480
     0.06141
     0.05669
     0.05198
    -0.01879
    -0.07068
     0.00952
     0.03311
    -0.04238
    -0.08955
    -0.08955
    -0.08484
    -0.08484
    -0.02822
    -0.08012
    -0.25467
    -0.16504
     0.00952
     0.01895
    -0.10842
    -0.19806
    -0.18391
    -0.17919
    -0.13201
    -0.04709
    -0.03766
    -0.12729
    -0.13673
     0.00480
    -0.03766
    -0.11786
    -0.09427
    -0.23108
    -0.07068
     0.00008
     0.05198
    -0.04709
    -0.09899
    -0.03766
    -0.01879
     0.10859
     0.23597
     0.18879
     0.25012
     0.40580
     0.83983
     0.96721
     1.10402
     1.07100
     1.56163
     1.47672
     1.01438
     0.57092
     0.83039
     2.02397
     2.35892
     2.03812
     0.38221
    -1.76905
    -2.43896
    -2.74089
    -2.69843
    -2.36819
    -2.47198
    -2.25497
    -2.12759
    -2.51444
    -2.80694
    -3.20794
    -3.10415
    -2.60879
    -2.02380
    -1.22180
    -0.33015
     0.29258
     0.80209
     1.32103
     1.70316
     1.75978
     1.89187
     1.83998
     1.79752
     1.73619
     1.58522
     1.57579
     1.27857
     1.10874
     0.96721
     0.75491
     0.76435
     0.63225
     0.45298
     0.36334
     0.40109
     0.28786
     0.19351
     0.19351
     0.00008
     0.06141
     0.03782
     0.12746
     0.00008
    -0.05653
    -0.13201
    -0.18862
    -0.15560
     0.00008
    -0.17447
    -0.18391
    -0.18862
    -0.24052
    -0.14617
    -0.16975
    -0.24995
    -0.33015
    -0.33487
    -0.28770
    -0.23108
    -0.29241
    -0.28770
    -0.36790
    -0.31600
    -0.21221
    -0.22165
    -0.30185
    -0.34903
    -0.29241
    -0.21221
    -0.16032
    -0.21221
    -0.23108
    -0.18391
    -0.04238
     0.01895
    -0.03766
     0.00008
     0.03311
    -0.10371
     0.06141
     0.14633
     0.11802
     0.08028
     0.09444
     0.19823
     0.15105
     0.17935
     0.16048
     0.25012
     0.21238
     0.18407
     0.11331
     0.25012
     0.14633
     0.07557
     0.21710
     0.23125
     0.14161
     0.04254
     0.10859
     0.12746
     0.08028
     0.07557
     0.02839
     0.00480
     0.02367
     0.02839
     0.01424
     0.06141
    -0.02351
    -0.03766
    -0.05653
     0.08972
     0.00480
    -0.07540
    -0.08012
    -0.11314
    -0.04238
     0.03782
    -0.03766
    -0.05653
    -0.02351
     0.06613
     0.08972
     0.04254
    -0.00464
    -0.14145
    -0.09899
     0.10387
     0.09444
    -0.00464
    -0.07540
     0.03782
    -0.10842
     0.02367
    -0.07068
    -0.13201
    -0.14145
    -0.12258
    -0.11786
    -0.14145
    -0.23108
    -0.22637
    -0.34431
    -0.25467
    -0.10842
    -0.22165
    -0.24524
    -0.33959
    -0.28298
    -0.27354
    -0.37733
    -0.29241
    -0.27826
    -0.35846
    -0.22165
    -0.27826
    -0.31600
    -0.36790
    -0.49527
    -0.41979
    -0.26883
    -0.38205
    -0.40564
    -0.44338
    -0.47169
    -0.42451
    -0.38205
    -0.45753
    -0.45753
    -0.48584
    -0.45281
    -0.39148
    -0.44810
    -0.55189
    -0.39148
    -0.34431
     0.16992
     0.51903
     1.47672
     2.53348
     3.09488
     3.31189
     2.55235
     1.50502
     1.67958
     1.62296
     3.09488
     1.50502
    -1.02365
    -2.69843
    -3.47213
    -2.71258
    -1.43409
    -0.73588
    -1.74074
    -3.18435
    -4.49587
    -4.42510
    -4.50530
    -4.22696
    -3.15133
    -2.45311
    -1.33502
    -0.24995
     0.42467
     0.99080
     1.26914
     1.20309
     1.42482
     1.38236
     1.31632
     1.26442
     1.12761
     0.99080
     0.84926
     0.77850
     0.71245
     0.61338
     0.46242
     0.46242
     0.36806
     0.31145
     0.37750
     0.23125
     0.10859
     0.33504
     0.17464
     0.13218
     0.11802
     0.05669
    -0.06596
    -0.01407
    -0.02351
    -0.02351
     0.00480
    -0.07540
    -0.07068
     0.06613
     0.02367
    -0.18862
    -0.14145
    -0.08012
    -0.03766
    -0.11786
     0.02839
    -0.07540
    -0.12258
    -0.12729
     0.00008
    -0.04238
    -0.13673
    -0.14617
    -0.17919
    -0.19334
    -0.10842
    -0.10371
    -0.33015
    -0.22637
    -0.22637
    -0.23108
    -0.16975
    -0.29713
    -0.28770
    -0.29713
    -0.32072
    -0.33015
    -0.21693
    -0.26883
    -0.26883
    -0.31600
    -0.33487
    -0.21693
    -0.37261
    -0.31600
    -0.17919
    -0.34903
    -0.27354
    -0.17919
    -0.26411
    -0.30657
    -0.29241
    -0.24524
    -0.16504
    -0.08012
    -0.21693
    -0.15088
    -0.16032
    -0.11786
    -0.22637
    -0.22165
    -0.12729
    -0.15088
    -0.12258
    -0.06125
    -0.15560
    -0.13673
    -0.08955
    -0.11314
    -0.07068
    -0.07068
    -0.10842
    -0.08955
    -0.09427
    -0.06596
    -0.15088
    -0.16504
     0.05198
    -0.00935
    -0.09899
    -0.00464
    -0.09899
    -0.18391
    -0.12729
    -0.12258
    -0.07068
    -0.10842
    -0.11786
    -0.12258
    -0.11314
    -0.10842
    -0.05181
    -0.17919
    -0.13673
    -0.05181
    -0.17919
    -0.14617
    -0.16975
    -0.08484
    -0.19806
    -0.14145
    -0.11786
     0.00008
    -0.08955
    -0.14145
    -0.21221
    -0.19806
    -0.13201
    -0.23580
    -0.25467
    -0.17919
    -0.24052
    -0.18862
    -0.14617
    -0.18391
    -0.20278
    -0.22637
     0.00952
     0.27843
     0.67943
     1.59938
     2.08058
     2.18909
     2.03812
     0.66999
    -0.89156
    -0.56132
     0.50016
     2.03812
     3.09488
     3.16093
     1.25499
    -1.36333
    -3.11359
    -3.68914
    -3.02395
    -2.11344
    -1.52845
    -1.17462
    -1.35861
    -2.42009
    -3.39193
    -3.09943
    -2.43896
    -1.83509
    -1.63223
    -1.28784
    -0.68870
    -0.20278
     0.24540
     0.41524
     0.66999
     0.76435
     0.76906
     0.84926
     0.83983
     0.86814
     0.58507
     0.62753
     0.54262
     0.28314
     0.15105
     0.11802
     0.05669
    -0.10371
    -0.11786
    -0.23108
    -0.13201
    -0.17447
    -0.21693
    -0.24995
    -0.20278
    -0.20750
    -0.19334
    -0.17919
    -0.11786
    -0.23580
    -0.26883
    -0.16032
    -0.08955
    -0.12258
    -0.13673
    -0.17919
    -0.06125
    -0.09899
     0.05198
    -0.17919
    -0.15088
    -0.10842
    -0.23108
    -0.20750
    -0.09899
    -0.22165
    -0.26411
    -0.12729
    -0.18391
    -0.18391
    -0.21693
    -0.37733
    -0.29713
    -0.24524
    -0.16032
    -0.29713
    -0.34431
    -0.31128
    -0.24524
    -0.25939
    -0.09427
    -0.14145
    -0.19806
    -0.21221
    -0.18391
    -0.13673
    -0.11786
    -0.18862
    -0.18862
    -0.03766
     0.03782
     0.02367
    -0.03294
    -0.08012
    -0.05653
    -0.12258
     0.09915
     0.01424
     0.01424
    -0.12729
    -0.07540
     0.03311
     0.04254
    -0.01879
    -0.16504
    -0.00935
    -0.08484
     0.03782
     0.00952
    -0.02351
    -0.00935
    -0.09427
    -0.04238
     0.04254
    -0.05653
    -0.10842
    -0.00935
    -0.05181
     0.00952
    -0.06125
    -0.00464
    -0.05181
    -0.06125
     0.03311
    -0.01879
    -0.03294
    -0.03294
    -0.08012
    -0.14145
     0.04254
    -0.00464
    -0.12729
    -0.12258
    -0.08955
     0.06141
    -0.11314
    -0.06125
    -0.04238
    -0.06125
    -0.00464
    -0.03294
    -0.01879
    -0.05653
    -0.07540
    -0.02351
     0.08972
     0.13218
     0.00952
     0.00480
    -0.00464
     0.11331
     0.12274
     0.05669
    -0.00464
     0.02839
     0.07557
     0.05669
     0.10859
     0.04726
     0.01424
    -0.00464
     0.19823
     0.18879
     0.13690
     0.00952
    -0.01879
     0.01895
     0.11802
     0.08972
     0.05198
     0.04254
     0.06141
     0.08972
     0.12274
     0.10859
     0.07085
    -0.11786
    -0.00935
     0.11802
     0.16992
     0.07557
     0.01424
    -0.06125
     0.11802
     0.05669
     0.16520
     0.05198
     0.09444
     0.00008
     0.08028
     0.09444
     0.11331
     0.13218
    -0.03294
     0.08500
     0.19351
     0.06141
     0.13218
     0.11802
     0.12274
     0.05198
     0.11331
     0.11802
     0.10859
     0.18879
     0.16992
     0.17464
     0.21238
     0.12274
     0.12274
     0.24068
     0.27843
     0.17935
     0.11802
     0.10859
     0.11802
     0.13218
     0.11331
     0.02367
    -0.02351
     0.00008
     0.00008
     0.04726
    -0.03766
     0.06613
    -0.01879
     0.33976
     0.87285
     1.79280
     2.97694
     4.27902
     6.14722
     6.66145
     4.76022
     1.66071
    -0.55660
    -2.38706
    -2.46255
     0.27843
     2.57594
     2.81182
     0.83039
    -2.56162
    -3.13717
    -3.77406
    -4.81667
    -4.92989
    -4.94876
    -4.18450
    -3.25040
    -2.38235
    -1.57562
    -0.90571
    -0.34431
     0.12746
     0.47657
     0.67471
     0.63697
     0.72189
     0.79265
     0.85398
     0.80681
     0.69358
     0.59923
     0.51903
     0.54733
     0.53790
     0.38221
     0.27843
     0.32088
     0.28314
     0.23125
     0.31617
     0.17935
     0.12274
     0.06613
     0.22181
     0.21710
     0.22181
     0.21238
     0.12746
     0.04726
     0.05669
     0.09915
     0.16048
     0.09444
     0.18879
     0.16992
     0.14161
     0.10859
     0.07085
     0.04726
     0.12746
     0.15105
     0.08028
     0.04254
    -0.00935
     0.05198
     0.14633
     0.01895
     0.08972
     0.05198
     0.15577
     0.16520
     0.14161
     0.16520
     0.14161
     0.10859
     0.29258
     0.36806
     0.28786
     0.26427
     0.33976
     0.26899
     0.36334
     0.35863
     0.28786
     0.27843
     0.28786
     0.33504
     0.27843
     0.31617
     0.21710
     0.03782
     0.14161
     0.26899
     0.13218
     0.25956
     0.00952
     0.07557
     0.09444
     0.05198
     0.08500
     0.06141
     0.04726
     0.07085
     0.13218
     0.18407
     0.08028
    -0.01879
     0.08972
     0.02367
     0.08500
     0.14161
     0.07085
     0.07085
    -0.00935
     0.06141
     0.09915
     0.14161
     0.06141
     0.02839
     0.00952
    -0.01879
     0.03782
     0.01424
    -0.13673
     0.00952
     0.01424
    -0.02351
     0.07557
     0.04726
     0.00008
    -0.02822
     0.00480
     0.00480
     0.00952
     0.09915
    -0.01879
     0.09915
     0.17464
     0.11802
    -0.00935
     0.12274
     0.06141
     0.08028
     0.04254
     0.09915
     0.08028
     0.03782
     0.01895
    -0.02351
     0.05669
    -0.01879
    -0.03766
    -0.10842
     0.03311
    -0.06125
    -0.32072
    -0.21221
    -0.10371
    -0.10842
    -0.25467
    -0.13673
    -0.24052
    -0.28298
    -0.22165
    -0.20750
    -0.21221
    -0.25467
    -0.24995
    -0.32072
    -0.32072
    -0.30657
    -0.38205
    -0.30657
    -0.19806
    -0.17919
    -0.21221
    -0.20278
    -0.17447
    -0.07068
     0.17935
     0.55677
     0.90588
     1.35877
     2.46743
     2.86371
     3.08073
     2.70803
     1.04741
    -0.95289
    -1.11329
    -0.27354
    -0.10842
    -0.20278
    -0.44338
    -1.23595
    -2.54746
    -2.84468
    -2.89657
    -2.75032
    -2.84468
    -3.13246
    -3.25983
    -2.76448
    -2.14174
    -1.33974
    -0.54245
     0.06141
     0.44826
     0.94362
     1.25027
     1.43426
     1.36821
     1.38708
     1.39180
     1.34934
     1.18422
     1.07571
     0.88229
     0.83983
     0.74548
     0.57564
     0.53318
     0.49072
     0.38693
     0.21710
     0.34447
     0.16992
     0.12274
     0.15105
     0.10859
     0.21710
     0.14633
     0.15105
     0.06141
     0.20766
     0.10859
     0.05198
     0.03311
     0.15105
     0.15577
     0.07557
     0.09444
     0.05198
     0.08028
     0.12746
     0.09444
    -0.02351
     0.17935
    -0.02351
     0.04254
    -0.05653
     0.03782
    -0.04238
     0.00952
    -0.06125
     0.07557
    -0.03766
     0.05198
     0.08972
     0.03311
     0.08500
    -0.06596
     0.10387
     0.16048
     0.19823
     0.13690
     0.17935
     0.20766
     0.17464
     0.19351
     0.20294
     0.26899
     0.29730
     0.23597
     0.17464
     0.34919
     0.21710
     0.21238
     0.23125
     0.32088
     0.30673
     0.31617
     0.18879
     0.23597
     0.24540
     0.25012
     0.27371
     0.30201
     0.25012
     0.21238
     0.26899
     0.35391
     0.39165
     0.48600
     0.28786
     0.33504
     0.38221
     0.44354
     0.45770
     0.35391
     0.36334
     0.33032
     0.44354
     0.57092
     0.46242
     0.36334
     0.33032
     0.33976
     0.27371
     0.24540
     0.21238
     0.15577
     0.29258
     0.25012
     0.17935
     0.13218
     0.10387
     0.07085
    -0.02351
     0.07557
     0.10859
    -0.01407
     0.03311
     0.04726
     0.07557
     0.00480
     0.04726
     0.01424
    -0.03766
     0.15577
     0.05669
     0.06141
     0.07085
     0.13690
     0.07557
     0.13218
     0.20766
     0.19351
     0.16048
     0.20766
     0.17464
     0.16520
     0.16520
     0.21238
     0.20294
     0.34919
     0.44826
     0.44826
     0.48600
     0.56149
     0.74548
     0.93890
     1.26442
     1.73619
     2.17965
     2.94863
     2.95335
     2.47686
     0.58507
    -1.57562
    -1.45296
    -1.08498
    -1.73602
    -1.45296
    -1.49070
    -1.58978
    -1.85397
    -2.83524
    -3.02395
    -3.68914
    -3.81652
    -3.56648
    -3.11830
    -2.50972
    -1.72659
    -1.00478
    -0.35846
     0.21238
     0.86342
     1.03797
     1.10874
     1.08515
     1.25970
     1.12761
     1.28801
     1.25027
     0.89644
     0.83039
     0.71717
     0.68415
     0.68886
     0.52846
     0.32560
     0.34447
     0.33032
     0.31145
     0.25484
     0.21238
     0.08500
     0.04254
     0.09444
     0.10859
     0.13690
     0.00008
     0.09444
     0.10387
     0.05669
     0.06141
     0.04726
     0.09915
     0.03311
    -0.04709
     0.08028
    -0.05181
    -0.12258
    -0.03766
    -0.08012
     0.06613
     0.09915
    -0.07540
     0.06141
     0.00008
     0.10387
     0.06141
     0.12746
     0.08028
     0.19351
     0.25012
     0.34447
     0.20294
     0.27843
     0.25012
     0.20766
     0.37278
     0.41524
     0.36806
     0.26427
     0.33032
     0.30673
     0.25484
     0.28786
     0.20294
     0.30201
     0.34919
     0.32560
     0.25012
     0.20766
     0.19823
     0.22181
     0.26899
     0.35863
     0.26427
     0.21710
     0.24540
     0.21238
     0.41996
     0.27371
     0.28314
     0.18407
     0.23125
     0.32088
     0.32560
     0.22653
     0.24540
     0.15105
     0.25484
     0.30673
     0.26427
     0.16520
     0.13690
     0.14161
     0.21238
     0.16520
     0.11802
     0.12746
     0.04726
     0.10387
     0.13690
     0.18879
     0.09915
    -0.08012
    -0.06125
     0.06613
     0.15577
     0.01424
    -0.00935
    -0.00935
     0.04254
     0.00480
    -0.00464
    -0.01879
    -0.05181
     0.04726
     0.02839
     0.07085
    -0.04709
     0.06613
    -0.08955
     0.09915
     0.19823
     0.03782
     0.01895
     0.00480
     0.03311
     0.03311
     0.08972
     0.02839
     0.00952
     0.05669
     0.11802
     0.05198
     0.08028
     0.08500
    -0.05181
     0.05669
     0.16048
     0.07085
     0.04726
     0.11802
     0.06613
     0.24540
     0.22181
     0.26899
     0.27843
     0.30673
     0.38693
     0.50016
     0.69358
     1.00023
     1.08515
     1.35877
     2.20796
     3.00053
     3.01940
     2.42025
     0.39165
    -1.01894
    -1.20764
    -1.97191
    -2.06626
    -1.92473
    -2.32573
    -2.47670
    -2.74089
    -2.73617
    -2.82109
    -3.57120
    -3.76463
    -3.62781
    -3.31645
    -2.60408
    -1.56147
    -0.52830
     0.30673
     1.22196
     1.71260
     2.09945
     2.18437
     2.31646
     2.43912
     2.27400
     2.09945
     1.77393
     1.68901
     1.60881
     1.38236
     1.22196
     1.04741
     0.89644
     0.84926
     0.73604
     0.75491
     0.63225
     0.52375
     0.47657
     0.44354
     0.51431
     0.43411
     0.36806
     0.35391
     0.32088
     0.44826
     0.36806
     0.26427
     0.21710
     0.30201
     0.25484
     0.16992
     0.24068
     0.24068
     0.21238
     0.11802
     0.21238
     0.23597
     0.16520
     0.09915
     0.15577
     0.23597
     0.16992
     0.15577
     0.13690
     0.14633
     0.27371
     0.16992
     0.31617
     0.14633
     0.24540
     0.23597
     0.39637
     0.26427
     0.28314
     0.19823
     0.30201
     0.36806
     0.38693
     0.29258
     0.28314
     0.28786
     0.34447
     0.33504
     0.32088
     0.30201
     0.29730
     0.17935
     0.25484
     0.25012
     0.23597
     0.15105
     0.16520
     0.23125
     0.23125
     0.11802
     0.01895
    -0.02822
    -0.00935
    -0.02351
    -0.01407
    -0.04238
    -0.04238
    -0.13673
    -0.08955
    -0.05653
    -0.08012
    -0.16032
    -0.14145
    -0.07068
    -0.03766
    -0.04709
    -0.02822
    -0.10371
    -0.18862
    -0.12729
    -0.03766
    -0.02351
    -0.08955
    -0.18391
    -0.25939
    -0.17447
    -0.11314
    -0.19806
    -0.33959
    -0.23108
    -0.27826
    -0.30185
    -0.25467
    -0.34431
    -0.41036
    -0.44810
    -0.41036
    -0.53773
    -0.43394
    -0.50471
    -0.53302
    -0.58019
    -0.52830
    -0.57547
    -0.73116
    -0.60378
    -0.59434
    -0.70285
    -0.71229
    -0.70757
    -0.70285
    -0.71700
    -0.80192
    -0.77362
    -0.80192
    -0.83966
    -0.81608
    -0.72644
    -0.79721
    -0.65567
    -0.73116
    -0.51414
    -0.15088
     0.31617
     0.87285
     1.67014
     3.14206
     4.51962
     5.56223
     4.81212
     1.50502
    -1.88699
    -4.58078
    -4.19865
    -1.30200
     0.98608
     1.54276
     0.66999
    -1.78792
    -3.90144
    -5.18936
    -5.60924
    -5.42525
    -4.92517
    -3.78821
    -2.86355
    -1.99550
    -1.19821
    -0.33015
     0.15105
     0.68886
     0.92947
     1.07571
     1.13233
     1.13233
     1.12761
     0.96721
     0.89172
     0.87757
     0.66999
     0.57092
     0.44354
     0.32560
     0.27371
     0.23597
     0.11331
     0.05198
    -0.03766
    -0.08484
    -0.10371
     0.03311
    -0.04709
    -0.19334
    -0.11314
    -0.08012
    -0.16975
    -0.16504
    -0.19806
    -0.24524
    -0.12258
    -0.08955
    -0.19334
    -0.18862
    -0.21693
    -0.09427
    -0.14145
    -0.21221
    -0.13673
    -0.26883
    -0.18862
    -0.11314
    -0.21693
    -0.07540
    -0.20278
    -0.25939
    -0.18862
    -0.14145
    -0.08484
    -0.18391
    -0.27354
    -0.19806
    -0.08955
    -0.24995
    -0.09899
    -0.11786
    -0.21221
    -0.12729
    -0.06596
    -0.05181
    -0.10842
    -0.13673
    -0.10842
    -0.02822
    -0.00935
    -0.08012
    -0.11314
    -0.07540
    -0.06125
    -0.21693
    -0.04709
    -0.02822
    -0.15088
    -0.20750
    -0.11314
    -0.16504
    -0.17447
    -0.25939
    -0.30657
    -0.12729
    -0.12258
    -0.18391
    -0.21693
    -0.17919
    -0.14145
    -0.18862
    -0.15560
    -0.07068
    -0.08012
     0.00480
     0.00952
     0.02367
     0.05198
    -0.01407
    -0.00935
     0.07085
     0.09915
     0.10859
     0.07085
     0.01424
     0.08028
     0.14161
     0.02367
     0.16992
    -0.06596
     0.02839
     0.00480
     0.00952
     0.03311
    -0.02351
    -0.09427
    -0.10371
    -0.00935
    -0.05181
    -0.11314
    -0.00935
    -0.14617
    -0.14145
    -0.15560
     0.00008
    -0.07540
    -0.15560
    -0.18862
    -0.08484
    -0.07068
    -0.09899
    -0.11314
    -0.15088
    -0.07540
    -0.05181
    -0.02822
    -0.07068
    -0.10842
    -0.08484
    -0.16504
    -0.03294
     0.05198
    -0.12729
    -0.08484
    -0.12729
    -0.01879
     0.03782
    -0.12729
    -0.11314
    -0.08484
     0.03782
    -0.02822
     0.00480
    -0.14617
    -0.12729
    -0.19334
    -0.03294
    -0.00935
     0.03782
    -0.08012
    -0.06125
    -0.13201
    -0.13673
    -0.01407
    -0.05181
    -0.15560
    -0.13201
    -0.16975
    -0.17919
    -0.18391
    -0.10371
    -0.24524
    -0.18862
     0.07557
     0.18879
     0.39165
     0.95777
     1.82111
     2.74105
     4.38752
     5.65658
     4.80268
     2.72218
    -0.08955
    -1.56619
    -2.83053
    -1.64639
     0.02839
     1.58994
     1.59938
    -0.11314
    -2.49557
    -3.92974
    -4.64683
    -5.57621
    -5.20824
    -4.09958
    -2.97677
    -2.00493
    -1.25954
    -0.70285
    -0.16032
     0.18879
     0.66056
     0.75491
     1.17007
     1.44369
     1.50974
     1.47200
     1.52861
     1.45313
     1.35877
     1.23611
     0.99080
     0.84926
     0.78794
     0.79265
     0.70302
     0.44826
     0.46242
     0.28786
     0.42939
     0.37750
     0.28786
     0.21710
     0.16520
     0.14161
     0.16520
     0.18407
    -0.01407
    -0.02822
    -0.10371
     0.00008
     0.01895
    -0.13673
    -0.12258
    -0.24995
    -0.27826
    -0.16975
    -0.13673
    -0.28770
    -0.26883
    -0.19806
    -0.23580
    -0.30657
    -0.31600
    -0.27826
    -0.22637
    -0.16504
    -0.12729
    -0.17447
    -0.14145
    -0.16975
    -0.29241
    -0.08955
     0.03311
    -0.01407
    -0.11786
    -0.13201
     0.02367
     0.07085
     0.05198
    -0.03766
     0.06613
    -0.03294
     0.07557
     0.08500
     0.06141
     0.06613
    -0.07068
     0.03782
     0.13218
     0.08500
     0.04726
    -0.04709
     0.09444
     0.00952
     0.10387
     0.02367
     0.02839
     0.04726
     0.09915
     0.03782
     0.06141
     0.01895
     0.06141
    -0.01879
     0.10859
    -0.01407
    -0.04238
    -0.05653
    -0.02822
    -0.01879
     0.06141
     0.00008
    -0.05181
    -0.00935
    -0.06596
     0.01895
    -0.09427
     0.01424
    -0.16032
    -0.22637
    -0.00464
     0.10859
    -0.11314
    -0.10371
    -0.03766
    -0.06125
    -0.03766
    -0.08012
    -0.05181
    -0.11786
    -0.03294
    -0.08012
    -0.07540
    -0.04238
    -0.06125
    -0.10842
    -0.09427
     0.08028
    -0.03294
    -0.04709
    -0.13201
    -0.12729
    -0.04238
    -0.03766
    -0.10371
    -0.04709
    -0.08484
    -0.08955
    -0.09427
     0.03311
    -0.09427
    -0.19334
    -0.21693
    -0.09427
    -0.13201
    -0.08484
    -0.10842
    -0.21221
    -0.13673
    -0.09427
    -0.10842
    -0.14617
    -0.16504
    -0.16032
    -0.19334
    -0.15088
    -0.09899
    -0.14617
    -0.23108
    -0.10371
    -0.15088
    -0.08012
    -0.12258
    -0.14617
    -0.17919
    -0.19806
    -0.15560
    -0.25939
    -0.21693
    -0.18391
    -0.16032
    -0.18862
    -0.19334
    -0.18862
    -0.29713
    -0.13673
    -0.13201
     0.03782
     0.12274
     0.46242
     0.94362
     1.83526
     2.70331
     4.22241
     4.91119
     3.88273
     1.83054
    -0.29713
    -1.55203
    -2.41065
    -1.16047
     0.31617
     1.41067
     0.93418
    -0.52358
    -2.54746
    -3.61366
    -4.35905
    -5.13747
    -4.69401
    -3.48628
    -2.61823
    -1.82566
    -1.07083
    -0.74531
    -0.17919
    -0.00935
     0.33976
     0.76435
     1.07571
     1.15591
     1.16535
     1.32575
     1.25970
     1.25499
     1.08515
     1.04269
     0.92003
     0.73132
     0.70302
     0.59451
     0.53790
     0.56620
     0.30673
     0.38693
     0.38693
     0.37278
     0.35863
     0.36806
     0.24068
     0.29258
     0.22653
     0.31145
     0.25012
     0.24068
     0.20294
     0.20294
     0.26899
     0.28314
     0.11802
     0.17935
     0.26899
     0.20294
     0.25484
     0.21238
     0.23125
     0.15105
     0.21238
     0.21710
     0.22653
     0.27371
     0.28786
     0.23125
     0.37750
     0.41996
     0.27371
     0.34447
     0.40109
     0.44354
     0.36806
     0.42467
     0.38693
     0.39165
     0.66528
     0.39637
     0.26427
     0.33032
     0.28786
     0.25956
     0.20294
     0.20766
     0.03782
    -0.05181
    -0.10842
    -0.21693
    -0.22165
    -0.43866
    -0.34903
    -0.45281
    -0.52358
    -0.62737
    -0.58019
    -0.54717
    -0.65096
    -0.67926
    -0.67455
    -0.58019
    -0.54245
    -0.63680
    -0.39620
    -0.49056
    -0.45281
    -0.39148
    -0.38205
    -0.27354
    -0.37733
    -0.30185
    -0.23580
    -0.17919
    -0.16032
    -0.12258
    -0.20750
    -0.12729
    -0.08955
    -0.16032
    -0.14617
    -0.06596
    -0.09899
    -0.08012
    -0.11786
    -0.03294
    -0.13673
    -0.16975
    -0.05181
    -0.05181
    -0.01879
    -0.10371
    -0.16975
    -0.12729
    -0.03766
    -0.17919
     0.00952
    -0.10371
    -0.12729
    -0.18862
    -0.08484
    -0.01879
    -0.12258
    -0.08955
    -0.14145
    -0.05181
    -0.08012
    -0.00464
    -0.03294
    -0.06596
    -0.00935
    -0.04238
    -0.12729
     0.00480
    -0.00935
    -0.05653
    -0.03294
    -0.05653
    -0.02822
    -0.04709
    -0.13201
    -0.01407
    -0.09899
    -0.02351
    -0.13673
    -0.15088
    -0.12729
    -0.14617
    -0.20750
    -0.17447
    -0.14617
    -0.26411
    -0.15560
    -0.08484
     0.11331
     0.27371
     0.61338
     0.96721
     1.76921
     2.85428
     3.34020
     2.67501
     1.83054
     0.86342
    -0.26411
    -0.90099
    -0.97176
    -0.36790
    -0.08955
    -0.13201
    -0.25467
    -1.79264
    -2.48142
    -3.41552
    -3.93918
    -4.46284
    -3.75991
    -2.96734
    -2.13703
    -1.38692
    -1.21708
    -0.65567
    -0.27826
    -0.04238
     0.33976
     0.81624
     1.17950
     1.36349
     1.50030
     1.51446
     1.52389
     1.44369
     1.41539
     1.25499
     1.15591
     1.05213
     0.89644
     0.72189
     0.80209
     0.70302
     0.59451
     0.47657
     0.59451
     0.56149
     0.41996
     0.26427
     0.25956
     0.23125
     0.29258
     0.23125
     0.19351
     0.05669
     0.14633
    -0.07068
     0.07085
     0.04726
    -0.06125
    -0.09427
    -0.04709
     0.00952
    -0.12729
    -0.19334
    -0.09427
    -0.13201
    -0.01407
     0.01895
    -0.13673
    -0.09427
    -0.10371
    -0.08484
    -0.07540
    -0.02351
     0.00952
    -0.13201
    -0.08012
    -0.06596
    -0.02351
    -0.04238
     0.00480
    -0.04238
     0.00008
     0.04254
    -0.08012
    -0.03294
    -0.10842
    -0.05181
    -0.10371
     0.09915
    -0.07540
    -0.13201
    -0.14145
     0.04254
     0.01424
    -0.07540
    -0.11314
    -0.11314
    -0.11314
    -0.02351
    -0.08012
    -0.08955
    -0.09427
    -0.08955
    -0.19334
    -0.02822
    -0.08955
    -0.26411
    -0.28770
    -0.18391
    -0.20750
    -0.16975
    -0.24524
    -0.41507
    -0.27354
    -0.26411
    -0.14617
    -0.27354
    -0.32544
    -0.31128
    -0.31128
    -0.18862
    -0.09427
    -0.25939
    -0.16975
    -0.19334
    -0.11314
    -0.05181
    -0.15560
    -0.13201
    -0.14617
    -0.09427
    -0.05181
     0.00952
    -0.06596
    -0.07540
    -0.18391
    -0.00464
     0.08028
    -0.01879
    -0.07540
    -0.03294
     0.02839
     0.05669
    -0.04709
    -0.03294
    -0.06596
    -0.01879
    -0.00935
    -0.06125
    -0.02822
    -0.03766
    -0.06596
    -0.14617
     0.08972
     0.11331
    -0.01879
    -0.02351
     0.08028
     0.19823
     0.40109
     0.43411
     0.59923
     1.06628
     1.65127
     2.27400
     2.23626
     1.57107
     1.22196
     0.49072
    -0.50943
    -0.62737
    -0.78305
     0.08028
     0.09915
    -0.77833
    -1.24538
    -2.42480
    -2.75976
    -3.00980
    -4.11373
    -3.71745
    -3.06641
    -2.32573
    -1.83509
    -1.78320
    -1.78320
    -1.40579
    -0.93874
    -0.40092
     0.12746
     0.47657
     0.91531
     1.11346
     1.30216
     1.40595
     1.35877
     1.41539
     1.36349
     1.24083
     1.25970
     1.08987
     0.98136
     1.03325
     0.89644
     0.79737
     0.61810
     0.56149
     0.48600
     0.45298
     0.37278
     0.25012
     0.23125
     0.24540
     0.24540
     0.27371
     0.18407
     0.19823
     0.11802
     0.18407
     0.27843
     0.17464
     0.16520
     0.05669
    -0.00935
     0.10859
     0.13218
    -0.04238
     0.06613
    -0.05181
     0.01424
     0.03311
    -0.09899
    -0.09427
    -0.31600
    -0.29241
    -0.02351
    -0.03294
    -0.07540
    -0.07540
    -0.10842
     0.07085
     0.08500
     0.16520
     0.23125
     0.24068
     0.33976
     0.44826
     0.46242
     0.36334
     0.35391
     0.39165
     0.53790
     0.43411
     0.36806
     0.30201
     0.25484
     0.25956
     0.33504
     0.27371
     0.14161
     0.16992
     0.01424
     0.06613
     0.10859
     0.12746
     0.16520
     0.08028
     0.20294
     0.19823
     0.13690
     0.23597
     0.23125
     0.25956
     0.33976
     0.34447
     0.30201
     0.33976
     0.32560
     0.24068
     0.32560
     0.36334
     0.25956
    -0.00935
     0.09915
     0.23597
     0.06613
     0.02839
    -0.05181
    -0.10842
    -0.01879
    -0.13673
    -0.14145
    -0.11786
    -0.14145
    -0.08012
    -0.05181
    -0.07068
    -0.16975
    -0.14145
    -0.09899
     0.00008
     0.02367
     0.09915
     0.05669
     0.05198
     0.03782
     0.09444
     0.13690
     0.14633
     0.09444
     0.12746
     0.13690
     0.15577
     0.06141
    -0.01407
     0.00952
     0.13218
     0.06613
    -0.03294
    -0.04238
    -0.04238
    -0.03766
    -0.03766
    -0.06125
    -0.04709
    -0.10842
    -0.01879
    -0.20750
    -0.08955
    -0.08955
    -0.13201
    -0.24995
    -0.15560
    -0.07540
    -0.16975
    -0.10842
    -0.19334
    -0.05653
    -0.18391
    -0.12258
    -0.17919
    -0.06125
     0.01895
     0.01895
     0.11802
     0.20294
     0.25012
     0.47185
     0.63225
     0.80681
     1.04741
     1.31160
     1.54276
     1.92961
     2.48158
     3.09960
     3.40153
     3.08073
     1.63240
    -0.46697
    -1.62280
    -2.04739
    -3.28342
    -3.97220
    -3.35891
    -2.46255
    -2.76448
    -3.07584
    -3.85898
    -4.53832
    -5.16106
    -5.04312
    -4.31188
    -3.34947
    -2.13231
    -0.98591
     0.07557
     0.98136
     1.65599
     2.21267
     2.24098
     2.48158
     2.44856
     2.29287
     2.12304
     1.92490
     1.72675
     1.38708
     1.21724
     1.14176
     0.92003
     0.80681
     0.61338
     0.63225
     0.55677
     0.47657
     0.29730
     0.37278
     0.29730
     0.22181
     0.17935
     0.26899
     0.12274
     0.09444
     0.02839
     0.08972
     0.06613
     0.06613
     0.07085
    -0.00464
    -0.01879
     0.03782
    -0.05653
     0.01424
     0.08500
    -0.03294
    -0.01407
     0.06141
     0.07557
    -0.01879
    -0.00464
     0.05669
     0.02839
     0.06613
     0.04726
     0.05198
     0.10387
     0.13690
     0.07085
     0.01895
     0.08500
     0.05669
     0.13690
     0.11802
     0.14633
     0.10859
     0.11331
     0.09915
     0.17464
     0.17464
     0.21710
     0.03782
     0.10859
     0.14161
     0.18879
     0.00952
     0.19823
    -0.02351
     0.08972
     0.10387
     0.10859
     0.11331
     0.02367
    -0.01879
     0.02839
     0.10859
     0.07557
    -0.00935
     0.01895
    -0.02351
     0.05669
    -0.06125
     0.04726
     0.01895
    -0.07068
     0.05198
    -0.05181
    -0.08012
    -0.08012
    -0.16032
    -0.06125
    -0.02822
     0.00008
    -0.08484
    -0.07540
    -0.13673
    -0.08484
    -0.09427
    -0.10842
     0.02839
    -0.02351
    -0.04238
    -0.04709
     0.02839
    -0.14617
    -0.08955
    -0.03294
     0.04726
    -0.06596
    -0.02351
    -0.12729
    -0.13201
    -0.08955
    -0.10371
    -0.16504
     0.00952
    -0.05653
    -0.12729
    -0.13201
     0.03782
     0.04726
    -0.04709
    -0.05653
     0.01424
     0.09444
     0.10859
     0.14161
     0.10387
     0.24068
     0.18879
     0.17464
     0.28786
     0.34447
     0.18407
     0.28314
     0.32560
     0.29730
     0.20766
     0.16520
     0.22653
     0.29258
     0.32560
     0.32088
     0.24068
     0.18407
     0.27843
     0.25956
     0.31617
     0.37278
     0.36806
     0.38221
     0.37278
     0.47657
     0.42939
     0.40109
     0.33504
     0.38221
     0.37750
     0.37278
     0.14161
     0.12746
     0.22653
     0.22181
     0.13690
     0.14161
    -0.02822
    -0.08012
    -0.14145
    -0.21693
    -0.19806
    -0.11786
    -0.14617
    -0.29713
    -0.19806
    -0.06125
     0.09444
     0.33504
     0.67471
     1.23611
     2.22683
     3.83084
     6.06230
     7.86445
     7.06717
     3.49588
    -0.42923
    -3.83067
    -3.77878
    -1.12744
     1.34934
     3.54778
     2.27872
    -0.94345
    -2.64654
    -3.77406
    -5.17049
    -5.67057
    -5.34977
    -4.43925
    -3.38721
    -2.39650
    -1.33502
    -0.49527
    -0.08484
     0.42939
     0.59451
     0.80681
     0.82568
     0.83511
     0.66056
     0.44826
     0.35863
     0.30201
     0.11802
     0.04726
    -0.11786
    -0.16504
    -0.12729
    -0.22637
    -0.27826
    -0.33015
    -0.36318
    -0.38677
    -0.39148
    -0.41507
    -0.49999
    -0.48584
    -0.60378
    -0.54717
    -0.49999
    -0.54717
    -0.66511
    -0.65567
    -0.60850
    -0.56132
    -0.59906
    -0.64152
    -0.67926
    -0.67455
    -0.66039
    -0.54245
    -0.56604
    -0.60850
    -0.67455
    -0.62737
    -0.52358
    -0.51886
    -0.50943
    -0.58019
    -0.49999
    -0.44338
    -0.49056
    -0.48112
    -0.49056
    -0.55189
    -0.46225
    -0.43866
    -0.44810
    -0.49999
    -0.52358
    -0.58963
    -0.58491
    -0.45281
    -0.61793
    -0.64152
    -0.70757
    -0.63209
    -0.63209
    -0.66039
    -0.79249
    -0.66983
    -0.65567
    -0.64624
    -0.63209
    -0.70285
    -0.73588
    -0.74531
    -0.68398
    -0.57076
    -0.61793
    -0.61793
    -0.63209
    -0.54717
    -0.52830
    -0.61322
    -0.57547
    -0.48112
    -0.55660
    -0.48112
    -0.50471
    -0.47169
    -0.57076
    -0.52830
    -0.59434
    -0.47169
    -0.42923
    -0.60850
    -0.61322
    -0.54245
    -0.49999
    -0.51414
    -0.57547
    -0.59906
    -0.57547
    -0.53302
    -0.47640
    -0.46225
    -0.47640
    -0.54717
    -0.59906
    -0.40092
    -0.34431
    -0.50471
    -0.44810
    -0.44810
    -0.44810
    -0.33959
    -0.38677
    -0.52358
    -0.41036
    -0.33959
    -0.49056
    -0.34903
    -0.38205
    -0.52358
    -0.47640
    -0.43866
    -0.31128
    -0.38677
    -0.45281
    -0.45281
    -0.48112
    -0.39148
    -0.44810
    -0.44810
    -0.40092
    -0.41036
    -0.30657
    -0.39620
    -0.41036
    -0.45281
    -0.47169
    -0.45281
    -0.32072
    -0.33015
    -0.43394
    -0.37261
    -0.47640
    -0.39148
    -0.41507
    -0.41507
    -0.50471
    -0.37733
    -0.49999
    -0.39620
    -0.42923
    -0.45281
    -0.51886
    -0.51414
    -0.55660
    -0.48112
    -0.58963
    -0.58019
    -0.61322
    -0.51886
    -0.54245
    -0.50471
    -0.53302
    -0.38205
    -0.23108
     0.24540
     0.64640
     1.34462
     2.63727
     3.90632
     3.91104
     3.50532
     1.67958
    -0.75003
    -2.74561
    -2.19364
    -0.38205
     0.54733
     1.25499
     1.12289
    -1.03309
    -2.31158
    -3.21266
    -4.47699
    -5.13747
    -4.04297
    -2.72202
    -1.40107
    -0.90571
    -0.58019
    -0.29241
     0.01424
     0.29258
     0.66999
     1.15591
     1.33990
     1.50974
     1.58522
     1.56163
     1.45785
     1.37293
     1.12289
     0.84455
     0.83039
     0.66528
     0.56620
     0.46713
     0.25012
     0.17935
     0.15577
     0.10387
     0.02839
     0.04254
    -0.02351
    -0.05181
    -0.02822
    -0.09899
    -0.17919
    -0.35846
    -0.23580
    -0.13673
    -0.26883
    -0.21693
    -0.33959
    -0.35846
    -0.33959
    -0.28770
    -0.37261
    -0.35846
    -0.39148
    -0.37733
    -0.27826
    -0.22637
    -0.25939
    -0.41507
    -0.25939
    -0.29713
    -0.23108
    -0.27826
    -0.08955
    -0.17447
    -0.18862
    -0.21693
    -0.14145
    -0.14617
    -0.17919
    -0.15088
    -0.09427
    -0.19334
    -0.09427
    -0.18391
    -0.25939
    -0.02822
    -0.07540
    -0.20750
    -0.14145
    -0.09899
    -0.14145
    -0.21221
    -0.11786
    -0.09899
    -0.17447
    -0.10842
    -0.10842
    -0.12729
    -0.10371
    -0.13201
    -0.14145
    -0.09899
    -0.07068
    -0.00464
    -0.05653
    -0.11786
    -0.09427
    -0.08955
    -0.07068
     0.06613
    -0.01879
    -0.09427
     0.00008
    -0.03766
     0.05669
    -0.00935
    -0.11314
     0.08028
     0.10859
    -0.04238
     0.02367
     0.06613
    -0.00464
     0.03782
     0.00952
     0.10387
     0.16992
     0.24540
     0.13218
     0.23125
     0.23125
     0.25012
     0.10387
     0.19823
     0.32088
     0.22653
     0.24540
     0.26899
     0.19823
     0.13690
     0.08972
    -0.01879
     0.01895
    -0.06596
    -0.13201
    -0.23580
    -0.27826
    -0.28770
    -0.40564
    -0.55189
    -0.52830
    -0.59434
    -0.59906
    -0.66039
    -0.70285
    -0.82079
    -0.78777
    -0.81136
    -0.77362
    -0.69342
    -0.83495
    -0.77362
    -0.66983
    -0.66511
    -0.63680
    -0.62737
    -0.39148
     0.03782
     0.15577
     0.44826
     0.92947
     1.89659
     2.73634
     2.74105
     2.79295
     2.64670
     0.64640
    -1.06140
    -1.17462
    -0.85382
    -0.64152
    -0.78305
     0.21238
    -0.53773
    -2.17949
    -2.83524
    -3.77878
    -4.77421
    -4.79308
    -3.63725
    -2.16533
    -1.77848
    -1.57562
    -1.36333
    -0.86797
    -0.19334
     0.35863
     0.76435
     1.09458
     1.42010
     1.52861
     1.58994
     1.66542
     1.60409
     1.35877
     1.22668
     1.08043
     1.01438
     0.84455
     0.66056
     0.57092
     0.43883
     0.34919
     0.26899
     0.20294
     0.19351
     0.14161
     0.13690
     0.11802
     0.02839
     0.04254
    -0.02822
    -0.12258
     0.00008
     0.12274
     0.06613
    -0.04238
    -0.00464
     0.08500
     0.18879
     0.12746
     0.17464
     0.18879
     0.09915
     0.24540
     0.13690
     0.19823
     0.05669
     0.08028
     0.06613
     0.12746
     0.06613
     0.00480
    -0.00464
    -0.10371
    -0.10371
    -0.12258
    -0.08955
    -0.18862
    -0.25939
    -0.25467
    -0.10842
    -0.16032
    -0.12729
    -0.26411
    -0.15088
    -0.13201
    -0.12729
    -0.14145
    -0.16504
    -0.22165
    -0.14617
    -0.16504
    -0.11786
    -0.06596
    -0.10842
    -0.17447
    -0.13673
    -0.12258
    -0.09427
    -0.23108
    -0.07540
    -0.14145
    -0.04709
    -0.05653
    -0.12258
    -0.19334
    -0.11314
    -0.16975
    -0.12729
    -0.13201
    -0.09899
    -0.25939
    -0.14617
    -0.07540
    -0.05653
    -0.18391
    -0.18862
    -0.22637
    -0.09899
    -0.10371
    -0.07068
    -0.17447
    -0.16504
    -0.11786
    -0.21221
    -0.07540
    -0.09899
    -0.15088
    -0.12258
    -0.02351
    -0.11786
    -0.05181
    -0.22165
    -0.19806
    -0.12258
    -0.08955
    -0.03294
    -0.05653
    -0.16504
    -0.12729
    -0.25939
    -0.09899
    -0.02351
    -0.16032
    -0.16032
    -0.00935
    -0.01407
    -0.08484
    -0.14617
    -0.11314
    -0.16504
    -0.00464
    -0.02351
    -0.07068
    -0.15560
    -0.21693
    -0.17919
    -0.09899
    -0.08484
    -0.16504
    -0.13201
    -0.18862
    -0.01407
     0.13218
     0.34447
     0.34447
     0.60866
     0.91059
     1.71260
     2.60424
     3.01468
     2.94863
     1.92018
    -0.47640
    -2.08041
    -1.74546
    -1.06140
    -0.24524
    -0.81608
    -0.06596
    -0.97648
    -2.55218
    -3.02395
    -3.64668
    -4.65627
    -4.52889
    -3.30229
    -2.10400
    -1.27369
    -1.14631
    -0.73116
    -0.37733
     0.05669
     0.39637
     0.82096
     1.11817
     1.39652
     1.47200
     1.58994
     1.52389
     1.60409
     1.44841
     1.26442
     1.01438
     0.83983
     0.72189
     0.59451
     0.61810
     0.49072
     0.34447
     0.29258
     0.35391
     0.45298
     0.39165
     0.21238
     0.13690
     0.16992
     0.23125
     0.24068
     0.17464
     0.11331
     0.08500
     0.02839
     0.15577
     0.11802
     0.00952
    -0.08012
    -0.10842
    -0.05653
    -0.08012
    -0.19334
    -0.21221
    -0.20278
    -0.12729
    -0.05181
    -0.10842
    -0.19334
    -0.17447
    -0.21221
    -0.04238
    -0.05181
    -0.10371
    -0.10842
    -0.08955
    -0.07068
     0.02839
     0.00008
    -0.05653
    -0.05181
     0.03782
     0.05198
    -0.02351
     0.02367
     0.07085
    -0.02822
     0.01895
     0.16048
     0.05198
     0.03782
    -0.08484
     0.02367
     0.00008
    -0.01879
    -0.03294
     0.00008
     0.00952
     0.00008
     0.02367
     0.01424
    -0.03294
    -0.09899
    -0.00464
     0.08500
     0.18879
     0.04726
     0.07085
     0.13218
     0.06613
     0.08028
     0.06613
     0.08028
     0.22653
     0.28786
     0.22181
     0.23597
     0.07085
     0.02839
    -0.05181
     0.05198
     0.11331
    -0.00935
     0.03782
     0.06613
     0.00952
     0.01424
    -0.02351
    -0.04709
    -0.04238
    -0.04238
    -0.00935
     0.05669
    -0.03294
    -0.02351
    -0.03766
     0.01424
     0.12746
    -0.00935
    -0.07068
    -0.00935
    -0.02822
    -0.05181
    -0.00464
    -0.05181
    -0.06125
    -0.14617
    -0.09899
    -0.02351
    -0.11786
    -0.14145
    -0.14617
    -0.17919
     0.00008
    -0.03294
    -0.07068
    -0.08955
    -0.13201
     0.10387
     0.16992
     0.19351
     0.20294
     0.19823
     0.27371
     0.45298
     0.64169
     0.49544
     0.89644
     1.30216
     2.06171
     2.69860
     2.86371
     2.79295
     1.22196
    -0.80192
    -1.52373
    -0.56132
     0.17464
    -0.41979
    -0.97176
    -0.56604
    -1.30200
    -1.95304
    -2.67956
    -4.55248
    -4.92046
    -3.75047
    -3.05697
    -2.39178
    -2.09457
    -2.05211
    -1.39635
    -0.89628
    -0.64152
    -0.23108
     0.21710
     0.61338
     0.92475
     1.15591
     1.33990
     1.29744
     1.31160
     1.50030
     1.41067
     1.24555
     1.13704
     0.92003
     0.72661
     0.61338
     0.60395
     0.58979
     0.41524
     0.30673
     0.31145
     0.29730
     0.38221
     0.22653
     0.25484
     0.36334
     0.37278
     0.29258
     0.33032
     0.16520
     0.23125
     0.25012
     0.32560
     0.33032
     0.26427
     0.09444
     0.08972
     0.12274
     0.16048
     0.05198
     0.02367
     0.01424
     0.08972
     0.08500
     0.10859
     0.08972
     0.03782
     0.16520
     0.21238
     0.16992
     0.26427
     0.23125
     0.18407
     0.16048
     0.17935
     0.23597
     0.13690
     0.18407
     0.22181
     0.16048
     0.11331
     0.16048
     0.12274
     0.08028
     0.05669
     0.04726
     0.05198
     0.06613
     0.05198
     0.05669
    -0.03294
     0.07085
     0.06613
     0.11331
     0.17464
     0.14161
     0.00480
     0.13218
     0.05198
     0.05669
     0.14633
     0.08972
     0.12746
     0.21710
     0.08028
     0.09444
     0.11331
     0.16520
     0.09444
     0.04726
     0.07085
     0.16520
     0.08500
     0.09915
     0.10859
     0.07557
     0.14633
     0.16520
     0.11331
     0.00480
     0.04254
     0.10387
     0.05198
     0.13690
     0.11802
    -0.07540
     0.05669
     0.09915
    -0.01407
     0.12274
     0.04254
    -0.03294
    -0.03294
    -0.00464
     0.03782
     0.09915
     0.14633
     0.05198
     0.03311
     0.09444
     0.14161
     0.07085
     0.10387
     0.18879
     0.16520
     0.25956
     0.22653
     0.34447
     0.27843
     0.24540
     0.32560
     0.44826
     0.45770
     0.50959
     0.54262
     0.54262
     0.76906
     1.16535
     1.56635
     2.06171
     2.29287
     1.92018
     0.75019
    -1.15575
    -1.65582
    -0.47169
     0.00480
    -0.76890
    -0.94345
    -1.40579
    -1.90586
    -2.32573
    -2.52859
    -3.18435
    -4.00523
    -4.02410
    -2.99093
    -2.43896
    -1.39163
    -0.77833
    -0.77362
    -0.34903
    -0.08484
     0.31145
     0.69830
     0.98608
     1.50030
     1.74091
     1.94377
     2.08530
     2.00038
     1.96735
     1.84941
     1.50974
     1.40595
     1.20309
     1.20309
     1.01910
     0.75491
     0.61810
     0.58036
     0.53318
     0.41052
     0.36334
     0.38221
     0.40109
     0.36334
     0.25012
     0.38693
     0.30201
     0.19823
     0.30201
     0.33976
     0.22653
     0.18879
     0.21710
     0.25484
     0.25012
     0.21710
     0.16048
     0.22181
     0.33976
     0.24540
     0.21710
     0.38693
     0.37278
     0.28786
     0.33504
     0.41996
     0.31617
     0.17935
     0.27371
     0.27843
     0.40580
     0.25484
     0.17935
     0.22181
     0.16992
     0.18407
     0.13218
     0.25012
     0.29258
    -0.02822
     0.08028
     0.26427
     0.22653
     0.16520
     0.14633
     0.16520
     0.36334
     0.30201
     0.31145
     0.30673
     0.24540
     0.25956
     0.25956
     0.40580
     0.41996
     0.23125
     0.19823
     0.32088
     0.38693
     0.32088
     0.26899
     0.33032
     0.30673
     0.25012
     0.38221
     0.29258
     0.31145
     0.23597
     0.11331
     0.23125
     0.37278
     0.23125
     0.21710
     0.12746
     0.25012
     0.09444
     0.22181
     0.18879
     0.15105
     0.16992
     0.21238
     0.23125
     0.13690
     0.17935
     0.19823
     0.06613
     0.28314
     0.25012
     0.20294
     0.14633
     0.27843
     0.16992
     0.28786
     0.20766
     0.31145
     0.30201
     0.36806
     0.25012
     0.33976
     0.35863
     0.33976
     0.30201
     0.45770
     0.64169
     0.69830
     0.91059
     1.14648
     1.77393
     2.06643
     1.84941
     1.25970
     1.20309
     1.86828
     2.56178
     2.97222
     2.40138
     1.47672
     1.08987
    -0.75475
    -0.79249
     0.17935
     0.50959
    -0.28770
    -0.47640
    -0.80192
    -1.18405
    -1.98134
    -2.34932
    -2.08985
    -1.45296
    -0.95761
    -0.58491
    -0.33015
    -0.23580
     0.13690
     0.54262
     0.55205
     0.63697
     0.93418
     1.29273
     1.32575
     1.21724
     1.24083
     1.14648
     1.00023
     0.79265
     0.77850
     0.68415
     0.55205
     0.33504
     0.26899
     0.30201
     0.25484
     0.07085
     0.00008
    -0.05653
    -0.04709
    -0.02822
    -0.01407
    -0.12729
    -0.09899
    -0.08484
    -0.08012
    -0.17447
    -0.16032
    -0.08012
    -0.10371
     0.00480
    -0.01879
    -0.14145
    -0.08484
     0.02367
    -0.08012
    -0.02351
     0.00008
    -0.03766
    -0.01407
    -0.00935
     0.10387
     0.09915
     0.00008
     0.00480
    -0.02822
     0.01895
     0.00480
    -0.00935
    -0.15088
     0.02367
    -0.02822
     0.01424
    -0.11314
    -0.21693
    -0.16975
    -0.13201
    -0.09427
    -0.20278
    -0.24052
    -0.25939
    -0.19334
    -0.24995
    -0.09899
    -0.13201
    -0.23580
    -0.25467
    -0.21693
    -0.11786
    -0.17919
    -0.22637
    -0.24524
    -0.19806
    -0.20750
    -0.10842
    -0.23108
    -0.17919
    -0.28298
    -0.31600
    -0.17919
    -0.03294
    -0.16032
    -0.22637
    -0.25939
    -0.18391
    -0.14145
    -0.17919
    -0.10842
    -0.14145
    -0.11314
    -0.06596
    -0.00464
    -0.00935
    -0.13201
    -0.20750
    -0.08484
    -0.01879
    -0.09427
    -0.12729
    -0.16504
    -0.15088
    -0.12729
    -0.07068
    -0.15088
    -0.20750
    -0.25467
    -0.14617
    -0.17919
    -0.08484
    -0.05181
     0.01424
     0.04254
     0.40109
     0.80209
     0.65584
     0.25012
    -0.19334
    -0.23580
    -0.06125
     0.52846
     1.08043
     1.00023
     0.74548
     0.36806
    -0.08955
     0.43883
     0.67471
     0.34919
    -0.00935
    -1.20293
    -2.05211
    -1.21708
    -1.01894
    -0.91515
    -0.78305
    -1.03309
    -1.59449
    -2.09928
    -2.07570
    -1.42937
    -1.35389
    -1.00478
    -0.77362
    -0.73588
    -0.25467
    -0.06596
     0.20766
     0.33504
     0.75963
     0.89172
     1.03325
     1.02854
     1.01438
     1.07100
     0.95777
     0.80681
     0.78794
     0.80681
     0.63697
     0.41524
     0.48600
     0.53790
     0.46242
     0.42939
     0.22181
     0.27371
     0.25012
     0.24068
     0.16048
     0.20766
     0.16520
     0.11802
     0.12274
     0.10859
     0.09915
    -0.07540
    -0.10842
    -0.05181
     0.02839
    -0.04238
    -0.16032
    -0.06125
    -0.11786
    -0.19334
    -0.11786
    -0.08012
    -0.15560
    -0.20750
    -0.19806
    -0.21221
    -0.11786
    -0.16504
    -0.25939
    -0.16975
    -0.14617
    -0.12258
    -0.10842
     0.00480
    -0.05181
    -0.07540
    -0.16032
    -0.06596
    -0.09427
     0.00008
    -0.07068
    -0.04238
     0.03311
    -0.06596
    -0.06596
    -0.00464
    -0.03294
    -0.14145
    -0.11314
    -0.15088
    -0.14617
    -0.11314
    -0.16504
    -0.11314
    -0.18391
    -0.22637
    -0.08955
    -0.14617
    -0.13673
    -0.15088
    -0.17919
    -0.22637
    -0.10371
    -0.19334
    -0.10371
    -0.19806
    -0.15560
    -0.16975
    -0.06125
    -0.17919
    -0.20750
    -0.16032
    -0.14145
    -0.20278
    -0.03294
    -0.10842
    -0.11786
    -0.18391
    -0.14617
     0.01424
    -0.07540
    -0.10842
    -0.03766
    -0.11314
    -0.10842
    -0.14145
    -0.05181
    -0.09899
     0.00008
    -0.16504
    -0.14617
    -0.04709
    -0.06125
    -0.14145
    -0.15088
    -0.06596
    -0.15560
    -0.04238
    -0.09427
    -0.04238
    -0.01879
    -0.06596
     0.04726
     0.05669
    -0.02822
    -0.01407
     0.00008
     0.01895
     0.13218
     0.02367
     0.07557
     0.05669
     0.01895
     0.08028
     0.09915
     0.23597
     0.50016
     0.66056
     1.17478
     1.79280
     2.38723
     2.39195
     1.80224
     0.83511
    -0.33015
    -0.76418
     0.02839
     0.65584
     0.74548
     0.35863
    -0.61793
    -0.97176
    -1.74074
    -2.72202
    -2.52388
    -1.86340
    -1.51429
    -1.70300
    -1.81622
    -1.63223
    -1.35389
    -0.78777
    -0.48112
     0.08028
     0.16520
     0.31617
     0.77378
     0.87757
     0.81624
     0.84926
     0.78794
     0.68886
     0.69358
     0.66999
     0.53318
     0.35391
     0.30201
     0.33032
     0.14633
     0.10387
     0.08500
     0.05198
    -0.01879
     0.03782
    -0.09899
    -0.21693
    -0.27354
    -0.16975
    -0.08012
     0.00480
    -0.10371
    -0.16504
    -0.11314
    -0.04238
    -0.11786
    -0.04709
     0.06613
    -0.03294
    -0.08484
     0.06141
     0.06141
     0.07085
    -0.04238
    -0.03766
     0.04726
     0.08972
     0.09915
    -0.02351
    -0.08484
     0.04254
     0.01895
     0.04726
     0.10387
     0.04726
     0.01895
     0.10387
     0.08500
     0.13218
     0.06613
     0.05198
     0.02367
     0.11802
     0.16048
     0.10387
     0.05669
     0.05669
     0.06141
     0.05198
     0.12274
     0.03311
     0.00480
    -0.09427
     0.06141
     0.00008
    -0.06125
    -0.03766
    -0.08484
    -0.08955
    -0.03294
    -0.07540
    -0.01407
    -0.07068
    -0.08484
    -0.08012
    -0.08955
     0.01424
    -0.07540
     0.03311
     0.08972
     0.09444
    -0.03766
    -0.00464
     0.06613
     0.05669
     0.12274
     0.16520
     0.08500
     0.09444
     0.17935
     0.15105
     0.16992
     0.16048
     0.16048
     0.26899
     0.24068
     0.23125
     0.16992
     0.22181
     0.22653
     0.27843
     0.33032
     0.43883
     0.33032
     0.39637
     0.41524
     0.40580
     0.38221
     0.49072
     0.40580
     0.40109
     0.43411
     0.45770
     0.49072
     0.41996
     0.33504
     0.25956
     0.38221
     0.35863
     0.24540
     0.07085
     0.05198
     0.03782
    -0.05653
    -0.10842
    -0.04709
    -0.29241
    -0.42923
    -0.29241
    -0.19806
    -0.28298
    -0.52358
    -0.55189
    -0.49056
    -0.42923
    -0.42451
    -0.51886
    -0.42451
    -0.50943
    -0.48584
    -0.41979
    -0.30657
    -0.32072
    -0.49527
    -0.39620
    -0.28770
    -0.38677
    -0.26411
    -0.26411
    -0.34431
    -0.32072
    -0.12258
     0.02839
     0.25012
     0.56620
     0.86814
     1.12289
     1.91074
     1.91546
     0.81624
    -0.39620
    -0.22165
     1.04741
     3.01940
     3.12790
     3.22226
     2.76936
     1.12289
    -1.26426
    -2.46726
    -2.47670
    -2.22194
    -0.95289
     0.33032
    -0.08484
    -0.80192
    -1.56147
    -1.78320
    -2.08041
    -2.18892
    -1.88227
    -1.30200
    -0.43866
     0.16992
     0.46242
     0.75019
     0.98608
     1.11346
     1.17007
     1.30216
     1.14648
     1.02382
     0.83039
     0.78794
     0.68886
     0.58979
     0.47185
     0.20294
     0.27843
     0.16048
     0.33976
     0.21710
     0.23125
     0.08972
     0.02839
     0.15105
     0.11331
     0.08500
     0.11802
     0.03311
     0.11802
     0.10859
     0.11802
     0.01424
     0.00952
     0.00480
     0.13690
     0.05669
     0.09915
    -0.02822
    -0.06596
     0.01424
     0.14161
     0.02839
     0.03311
     0.04254
     0.05198
     0.05198
     0.07557
     0.05669
     0.09915
     0.02839
     0.07085
     0.06613
     0.09444
     0.13690
     0.01895
     0.02839
     0.08972
     0.13218
     0.06613
     0.05669
    -0.09899
     0.08028
    -0.02822
     0.11331
     0.01895
     0.04726
     0.02839
     0.09915
    -0.05653
     0.01895
    -0.08012
    -0.08012
     0.07557
     0.04726
     0.01424
     0.00952
    -0.01407
     0.06613
    -0.07540
     0.00952
    -0.06125
     0.05198
     0.04254
     0.05669
     0.14161
     0.08500
    -0.00935
    -0.03766
    -0.00464
     0.18879
     0.05669
    -0.02822
     0.01895
     0.03782
     0.08028
     0.05669
     0.00008
    -0.00935
    -0.04238
     0.06141
     0.01424
     0.01895
    -0.04238
    -0.13673
    -0.13673
     0.05669
     0.02839
     0.00480
    -0.09899
    -0.13201
     0.00008
     0.04726
    -0.06125
    -0.08955
    -0.10842
    -0.07068
     0.00008
     0.02367
    -0.07068
    -0.06596
    -0.15088
     0.01424
     0.06613
     0.01424
    -0.10371
    -0.11786
    -0.07068
     0.00952
    -0.04709
    -0.08012
    -0.06125
    -0.08484
    -0.09427
    -0.00464
    -0.06596
    -0.05181
    -0.22637
    -0.13673
    -0.08012
    -0.08012
    -0.22165
    -0.17447
    -0.24995
    -0.33487
    -0.22165
    -0.28298
    -0.35374
    -0.36790
    -0.28298
    -0.45281
    -0.36790
    -0.46225
    -0.43394
    -0.40092
    -0.02822
     0.17464
     0.41996
     1.05684
     1.25499
     1.76921
     1.95320
     1.33990
     0.73132
     0.55677
     0.90588
     1.38708
     1.11817
     0.33504
    -0.74531
    -1.23123
    -3.17020
    -4.30244
    -3.30701
    -2.23138
    -1.77848
    -1.82094
    -2.64182
    -3.10887
    -3.20794
    -3.09943
    -2.54275
    -1.54732
    -0.60850
    -0.01407
     0.58979
     1.04269
     1.36349
     1.57107
     1.54748
     1.57107
     1.43426
     1.35406
     1.19837
     1.04269
     0.93890
     0.88229
     0.75491
     0.66999
     0.68415
     0.54733
     0.60866
     0.43411
     0.37278
     0.40580
     0.49072
     0.38221
     0.37278
     0.28314
     0.14633
     0.13690
     0.25956
     0.18407
     0.21710
     0.18407
     0.10387
     0.08972
     0.15105
     0.07085
    -0.09427
     0.01424
     0.10859
    -0.05653
    -0.01879
    -0.01879
    -0.10371
    -0.11314
    -0.12258
    -0.10371
    -0.10371
    -0.08955
    -0.19806
    -0.17447
    -0.08955
    -0.12258
    -0.30185
    -0.12258
    -0.06125
    -0.15088
    -0.07540
    -0.06125
    -0.12729
    -0.18391
    -0.23108
    -0.16504
    -0.10371
    -0.04238
    -0.15088
    -0.16975
    -0.06125
    -0.12729
    -0.14145
    -0.09427
    -0.08012
    -0.01407
    -0.08955
    -0.07540
    -0.08484
    -0.05653
    -0.03766
     0.02367
    -0.04238
     0.05669
     0.00480
     0.08500
     0.09915
     0.07557
    -0.06125
    -0.04238
     0.03782
     0.06613
     0.07557
     0.08500
     0.01895
     0.05669
     0.03311
     0.15105
     0.08500
     0.12746
     0.08972
     0.04726
     0.09444
     0.12746
     0.13218
     0.09444
     0.13690
     0.13218
     0.15577
     0.23597
     0.18879
     0.19823
     0.11802
     0.11331
     0.19351
     0.27371
     0.20294
     0.11802
     0.11331
     0.19351
     0.30201
     0.17464
     0.22181
     0.18407
     0.21238
     0.17464
     0.22181
     0.20294
     0.07085
     0.10859
     0.10859
     0.20294
     0.14633
     0.14633
     0.16520
     0.00008
     0.10387
     0.11802
     0.05669
     0.11331
     0.14161
     0.16520
     0.19351
     0.19351
     0.19823
     0.10387
     0.09444
     0.17464
     0.22653
     0.21238
     0.18407
     0.15105
     0.18879
     0.17935
     0.17464
     0.23597
     0.18879
     0.18407
     0.18879
     0.16520
     0.19823
     0.12746
     0.12274
     0.24068
     0.21710
     0.18407
     0.28314
     0.38221
     0.59451
     0.75963
     0.94362
     1.38708
     1.57579
     1.92961
     2.27872
     1.49087
     0.45298
    -0.24995
     0.59451
     2.04284
     1.73619
     0.80681
    -0.49999
     0.20294
     0.21710
    -1.70300
    -4.51474
    -4.46756
    -3.44854
    -2.26912
    -1.31615
    -1.18877
    -1.65582
    -1.88227
    -2.05683
    -2.33517
    -1.82094
    -1.01894
    -0.23108
     0.34447
     1.11346
     1.57579
     1.94377
     2.06643
     2.11832
     1.89659
     1.75978
     1.75034
     1.69373
     1.57107
     1.49559
     1.33519
     1.39180
     1.44369
     1.30216
     1.06156
     0.92003
     0.81152
     0.82568
     0.75491
     0.79265
     0.65112
     0.48129
     0.47185
     0.51903
     0.41524
     0.31617
     0.19351
     0.19823
     0.25956
     0.18407
     0.21238
     0.13218
     0.04726
     0.11802
     0.06613
     0.24068
     0.25956
     0.21238
     0.05669
     0.18407
     0.16992
     0.20294
     0.14633
     0.17935
     0.25012
     0.32560
     0.40580
     0.34919
     0.24068
     0.20766
     0.12274
     0.14633
     0.21710
     0.16048
     0.11331
     0.13218
     0.07557
     0.00008
    -0.07068
    -0.13201
    -0.03294
    -0.03766
    -0.11786
    -0.20750
    -0.17919
    -0.14617
    -0.20750
    -0.23108
    -0.11786
    -0.21221
    -0.20278
    -0.20750
    -0.07540
    -0.20278
    -0.13673
    -0.11314
    -0.19806
    -0.05181
    -0.10842
    -0.04238
    -0.12258
    -0.13201
     0.00480
    -0.02351
     0.10859
     0.00008
    -0.07540
    -0.03294
     0.00480
     0.08500
    -0.04238
    -0.03294
    -0.11314
    -0.00464
     0.11802
     0.04726
    -0.01407
    -0.12258
    -0.19334
    -0.22165
    -0.04238
    -0.03294
    -0.03294
    -0.16032
    -0.09899
    -0.07068
    -0.01879
    -0.09427
    -0.15560
    -0.13201
    -0.10371
    -0.02822
    -0.09427
    -0.00935
    -0.08484
    -0.09899
    -0.02822
     0.09915
     0.04254
    -0.04709
    -0.08484
    -0.03766
    -0.02822
     0.05198
     0.03311
    -0.04238
     0.03782
     0.11331
     0.06613
     0.06141
     0.04726
     0.01424
    -0.00935
     0.05198
     0.12746
    -0.07540
     0.00952
     0.02839
     0.05669
    -0.02822
    -0.08012
    -0.06596
     0.05669
     0.09915
     0.00952
    -0.05181
    -0.02822
    -0.04238
    -0.08484
     0.07085
     0.06613
     0.00952
    -0.07068
     0.07085
     0.16048
     0.06141
     0.04726
    -0.04238
     0.05669
     0.10387
     0.12274
     0.05669
     0.14161
     0.01424
     0.01895
     0.16520
     0.17464
     0.10387
     0.06613
     0.03782
     0.11802
     0.08972
     0.07085
    -0.04238
    -0.00464
     0.07557
     0.27371
     0.20766
     0.07557
     0.22181
     0.43883
     0.80681
     1.30216
     2.03340
     3.22698
     3.53834
     3.44399
     2.61368
     1.23140
     2.22683
     2.18437
     3.01468
     2.74105
     1.11346
    -1.16990
    -3.15133
    -4.32131
    -2.98621
    -1.19821
    -0.46697
    -1.27369
    -2.84468
    -3.45798
    -3.63725
    -3.80237
    -3.00980
    -1.82566
    -0.63209
     0.24540
     1.12761
     1.73619
     2.19852
     2.33062
     2.25042
     2.22211
     2.16550
     1.91546
     1.85413
     1.62768
     1.53805
     1.40595
     1.17950
     1.06628
     1.00495
     1.00495
     0.79265
     0.82096
     0.69358
     0.65584
     0.55677
     0.61338
     0.60866
     0.58036
     0.44826
     0.47185
     0.47185
     0.45770
     0.34447
     0.34447
     0.29730
     0.36334
     0.36334
     0.32088
     0.30201
     0.18879
     0.09915
     0.25012
     0.25956
     0.17464
     0.09915
    -0.03294
     0.04726
     0.01895
     0.08500
     0.03782
    -0.01879
     0.01424
    -0.06596
     0.08972
     0.10387
     0.07557
    -0.20750
    -0.22165
     0.06613
     0.06141
     0.02839
    -0.02822
    -0.00935
    -0.03294
    -0.04238
     0.17935
    -0.01879
    -0.07068
    -0.14617
    -0.12258
    -0.06596
     0.07085
    -0.06596
    -0.17919
    -0.22165
     0.00480
    -0.06596
    -0.08484
    -0.16032
    -0.16504
    -0.18862
    -0.11786
    -0.18391
    -0.22637
    -0.18391
    -0.16032
    -0.12258
    -0.03766
    -0.13673
    -0.25467
    -0.24995
    -0.15088
    -0.14617
    -0.15088
    -0.16032
    -0.22165
    -0.14145
    -0.18862
    -0.17919
    -0.14617
    -0.11314
    -0.15560
    -0.08955
    -0.16504
    -0.19334
    -0.12729
    -0.22165
    -0.12258
    -0.05653
    -0.14617
    -0.15088
    -0.09427
    -0.04238
    -0.04709
    -0.11314
    -0.09899
    -0.12729
    -0.06125
    -0.00935
    -0.10842
    -0.08484
    -0.04238
    -0.17447
    -0.06596
     0.10859
    -0.07068
    -0.11786
    -0.16032
    -0.06125
    -0.10371
    -0.05181
    -0.15088
    -0.11786
    -0.09899
    -0.14145
    -0.11314
    -0.02351
    -0.05653
    -0.27826
    -0.14617
    -0.12258
    -0.09427
    -0.15560
    -0.08955
    -0.18862
    -0.12258
    -0.03766
     0.00480
     0.02367
    -0.13201
    -0.13201
    -0.14617
     0.01895
     0.02839
    -0.08955
    -0.13673
     0.01424
     0.07085
     0.04254
     0.09444
    -0.00935
    -0.02351
    -0.09899
     0.01424
     0.00480
     0.01895
     0.02367
    -0.14145
    -0.07540
    -0.02822
     0.00952
    -0.03766
    -0.11314
    -0.21693
    -0.21693
    -0.01407
     0.12746
     0.47185
     1.45785
     2.54763
     3.35435
     4.07144
     2.92976
     1.79752
     1.79280
     1.67958
     3.63270
     2.44384
     0.29730
    -1.11329
    -1.87284
    -1.58506
    -1.24538
    -0.55660
    -1.39163
    -2.50972
    -3.68914
    -3.94390
    -3.91559
    -3.92031
    -3.37778
    -2.44368
    -1.74074
    -1.19349
    -0.43866
     0.18407
     0.54733
     0.67943
     0.76906
     0.77850
     0.87757
     0.77378
     0.71717
     0.66056
     0.56620
     0.51431
     0.44826
     0.33976
     0.35391
     0.26899
     0.17935
     0.27843
     0.22653
     0.21710
     0.19823
     0.23597
     0.14633
     0.19351
     0.10859
     0.19351
     0.16992
     0.06613
     0.06613
     0.05198
     0.08028
     0.04726
    -0.06125
    -0.01879
     0.03311
     0.00952
     0.09915
     0.17935
    -0.04238
     0.02839
    -0.05653
    -0.01407
     0.02839
     0.06141
    -0.03766
     0.01424
     0.01424
     0.07085
     0.00480
     0.08028
    -0.00935
     0.03782
    -0.08012
     0.02367
     0.00480
    -0.04238
    -0.14145
    -0.15560
    -0.01407
     0.04726
     0.01895
    -0.09899
    -0.06596
    -0.08012
    -0.14145
    -0.12729
    -0.00935
    -0.03766
    -0.09899
    -0.02351
    -0.05653
    -0.01407
     0.00008
    -0.05181
    -0.02351
    -0.08955
     0.05198
    -0.05653
    -0.08955
    -0.00935
    -0.03766
    -0.11314
     0.00952
     0.03311
     0.00008
    -0.03294
    -0.06596
    -0.04238
    -0.15088
    -0.11786
    -0.02822
    -0.05653
     0.02367
    -0.10371
    -0.04709
    -0.02822
     0.06141
    -0.13673
    -0.09427
    -0.04238
    -0.07068
    -0.01879
    -0.02351
     0.00008
    -0.03294
    -0.13201
    -0.04709
    -0.00935
     0.01895
    -0.03766
     0.00008
    -0.13201
    -0.04238
    -0.05181
    -0.07540
    -0.02351
    -0.04238
    -0.06125
    -0.00464
     0.04254
     0.01895
    -0.10842
    -0.07540
     0.01424
     0.00480
     0.08500
     0.01895
    -0.09899
     0.03311
    -0.02351
     0.05198
     0.09915
     0.08028
    -0.09899
     0.00480
     0.06613
     0.04254
     0.01895
     0.01895
    -0.05653
     0.09915
     0.10387
     0.09444
     0.05669
    -0.07540
    -0.05653
    -0.09899
     0.09915
    -0.04238
    -0.07540
    -0.08484
    -0.10842
    -0.07540
     0.05198
    -0.13673
    -0.19806
    -0.25939
    -0.29241
    -0.16504
    -0.24995
    -0.22165
    -0.34903
    -0.53773
    -0.30657
    -0.21221
    -0.15088
     0.37750
     1.36349
     2.54763
     3.46758
     3.98652
     2.86371
     2.56178
     1.47200
     2.30231
     3.05242
     1.29744
    -0.20278
    -1.20764
    -0.99535
    -0.97176
    -0.25467
    -0.88212
    -1.97191
    -3.00508
    -3.68443
    -3.95333
    -4.23639
    -3.75519
    -2.86355
    -2.39650
    -1.62752
    -0.86325
    -0.37261
     0.31145
     0.45770
     0.70302
     0.81624
     0.84455
     0.79265
     0.80681
     0.75019
     0.55205
     0.51431
     0.44826
     0.37278
     0.48129
     0.21710
     0.24068
     0.28314
     0.15105
     0.16048
     0.27843
     0.16048
     0.08500
     0.08500
     0.02839
     0.12746
     0.08972
     0.09915
    -0.02822
     0.00952
     0.03782
     0.10387
     0.17464
     0.04254
    -0.02822
    -0.07068
     0.05669
     0.19823
     0.08500
    -0.01879
    -0.04238
     0.04254
     0.04254
     0.16048
     0.07557
     0.00008
    -0.01879
     0.03311
     0.02839
    -0.00935
    -0.07540
     0.00480
    -0.09427
     0.04254
     0.08028
    -0.01879
     0.00480
    -0.02351
    -0.00464
    -0.02822
    -0.03766
    -0.03294
     0.03311
     0.03782
     0.01424
     0.03311
     0.06141
    -0.02351
    -0.05181
     0.08028
     0.07557
    -0.11314
    -0.01879
    -0.09427
     0.03782
    -0.12729
    -0.08484
    -0.10371
     0.09915
     0.03311
    -0.02351
    -0.11314
    -0.09899
    -0.10371
    -0.12258
    -0.06596
     0.07557
    -0.03294
    -0.06125
    -0.08484
     0.06613
     0.01895
    -0.08955
    -0.05653
    -0.07068
     0.00008
     0.04726
     0.00008
    -0.01879
    -0.04238
    -0.05181
     0.03311
     0.14633
     0.04254
    -0.00464
    -0.10842
    -0.00464
     0.01424
     0.13690
     0.09915
    -0.08484
     0.03782
     0.04254
     0.16520
     0.14161
     0.02839
    -0.10371
    -0.13201
     0.10387
     0.13218
     0.00952
     0.01424
    -0.09427
    -0.08955
    -0.03766
    -0.04238
    -0.00935
    -0.12729
    -0.13201
    -0.14145
    -0.12258
    -0.17919
    -0.14617
    -0.24524
    -0.16504
    -0.02351
    -0.03766
    -0.10371
    -0.14145
    -0.19334
    -0.10371
    -0.15088
    -0.12258
     0.00480
    -0.05653
    -0.01879
    -0.02351
     0.00008
    -0.03766
    -0.03766
    -0.04238
     0.11802
     0.02367
    -0.02351
     0.03782
    -0.00464
    -0.04238
     0.02367
    -0.00935
     0.03782
     0.02839
     0.04726
     0.03782
    -0.04709
     0.07085
    -0.07068
     0.01895
     0.01895
     0.01895
    -0.02822
    -0.01879
     0.02367
     0.11802
     0.05198
    -0.01879
    -0.01879
     0.08028
     0.00008
     0.09444
     0.08500
     0.02367
     0.05669
    -0.01879
     0.14161
     0.16520
     0.03311
     0.06141
     0.04254
     0.06141
     0.03311
    -0.00935
     0.04254
    -0.03294
    -0.02351
    -0.03294
     0.01424
    -0.02822
    -0.22165
    -0.51414
    -0.40092
    -0.23580
    -0.33959
    -0.53773
    -0.55189
    -0.59906
    -0.36790
     0.06613
     0.95777
     2.23626
     3.64213
     5.71319
     5.98682
     4.61397
     3.29302
     1.99566
    -0.81136
    -1.78792
     0.39637
     2.95335
     3.52891
     1.40123
    -0.09899
    -1.06140
    -2.41537
    -3.60894
    -4.14676
    -4.20809
    -3.72217
    -3.25512
    -2.55690
    -1.85868
    -1.16990
    -0.52830
    -0.04238
     0.46713
     0.75491
     0.86814
     1.08515
     1.15591
     1.26442
     1.29744
     1.20309
     1.21253
     1.07100
     1.02854
     0.89644
     0.80209
     0.71717
     0.60866
     0.66999
     0.37278
     0.36334
     0.25012
     0.11331
    -0.03766
    -0.09427
    -0.30657
    -0.33959
    -0.39148
    -0.46697
    -0.47169
    -0.43866
    -0.53302
    -0.67926
    -0.62265
    -0.52358
    -0.45281
    -0.48584
    -0.56132
    -0.51414
    -0.46225
    -0.38677
    -0.28298
    -0.35374
    -0.21693
    -0.27826
    -0.14617
    -0.10371
    -0.12258
    -0.26411
    -0.24995
    -0.16504
    -0.08955
    -0.13673
    -0.12729
    -0.09427
    -0.18391
    -0.13201
    -0.19806
    -0.07540
    -0.08012
    -0.13201
    -0.18391
    -0.14145
    -0.04709
    -0.10371
    -0.21221
    -0.11314
    -0.08484
    -0.06125
    -0.07540
    -0.05653
    -0.02351
    -0.14145
    -0.15560
    -0.09427
     0.00008
     0.00008
    -0.08484
    -0.11786
    -0.08955
     0.10387
    -0.06596
     0.00480
     0.02367
    -0.04238
    -0.00935
     0.01895
     0.05198
    -0.04238
     0.01424
     0.07557
     0.08972
     0.17935
     0.06613
     0.08028
     0.13690
     0.14161
     0.04726
     0.07557
     0.14633
     0.15577
     0.12274
     0.22181
     0.12746
     0.24068
     0.08972
     0.15105
     0.14161
     0.18879
     0.12746
     0.16520
     0.16520
     0.16520
     0.04254
     0.10859
     0.20766
     0.12274
     0.13218
     0.08500
     0.15105
    -0.02822
     0.06613
     0.06613
     0.16048
     0.13690
     0.01895
     0.00480
     0.08972
     0.16520
     0.12274
    -0.02351
     0.06613
     0.07085
     0.02367
     0.13690
     0.10387
     0.07085
     0.05198
    -0.01407
     0.14633
     0.17935
     0.11331
    -0.05181
    -0.10371
    -0.03294
    -0.06596
    -0.09899
    -0.07540
    -0.05181
    -0.24995
    -0.16032
    -0.09899
    -0.05181
    -0.11314
     0.05198
     0.49072
     1.07100
     1.78337
     2.58065
     2.82125
     2.65142
     2.44856
     2.84013
     2.37779
     0.82096
     0.20294
    -0.68398
     0.18879
     0.43883
     0.29730
    -0.43394
    -1.58506
    -2.07570
    -2.19364
    -2.66069
    -3.07113
    -3.11830
    -2.91544
    -2.42009
    -1.85397
    -1.30200
    -0.84910
    -0.40092
     0.05669
     0.32560
     0.64640
     0.66999
     0.75963
     0.78322
     0.62753
     0.77378
     0.58036
     0.52375
     0.42467
     0.42939
     0.20294
     0.33032
     0.29258
     0.20294
     0.26427
     0.16992
     0.03782
     0.00480
    -0.09899
    -0.08955
     0.04726
    -0.03766
    -0.08484
    -0.19334
    -0.12729
    -0.18391
    -0.18862
    -0.24524
    -0.27826
    -0.37261
    -0.29713
    -0.32072
    -0.26411
    -0.37733
    -0.48112
    -0.32544
    -0.33959
    -0.27826
    -0.33015
    -0.47169
    -0.53302
    -0.51886
    -0.46225
    -0.41036
    -0.36790
    -0.49056
    -0.53302
    -0.42923
    -0.40092
    -0.37733
    -0.44810
    -0.56132
    -0.59434
    -0.44338
    -0.48112
    -0.32072
    -0.52830
    -0.46225
    -0.52830
    -0.42923
    -0.34431
    -0.36318
    -0.50943
    -0.44810
    -0.37733
    -0.33015
    -0.24052
    -0.41507
    -0.32544
    -0.25467
    -0.13201
    -0.14617
    -0.12258
    -0.09427
    -0.10842
    -0.07540
     0.02367
     0.08500
    -0.00464
     0.00480
     0.16992
     0.11331
     0.30673
     0.07085
     0.12746
     0.16048
     0.12274
     0.18407
     0.10859
     0.18407
     0.08972
     0.02839
     0.05669
     0.12746
     0.20294
     0.05669
     0.13690
     0.20294
     0.06613
    -0.00464
     0.12746
     0.15577
     0.09915
     0.22653
     0.18879
     0.16520
     0.19351
     0.19823
     0.17464
     0.30201
     0.30673
     0.16048
     0.16992
     0.27371
     0.30201
     0.21710
     0.24540
     0.26427
     0.26899
     0.33976
     0.25484
     0.23597
     0.22181
     0.12746
     0.07557
     0.26427
     0.21710
     0.16992
     0.11331
     0.16048
     0.28314
     0.18879
     0.15577
     0.01424
     0.04254
     0.13218
     0.16520
     0.16048
     0.07557
     0.08972
     0.21710
     0.31617
     0.45770
     0.41524
     0.55205
     0.89172
     1.24555
     1.67958
     2.26929
     3.32605
     4.34035
     4.15164
     2.20796
    -1.71715
    -3.43911
    -3.04282
    -2.49557
    -1.24538
    -0.16975
    -0.81136
    -2.15118
    -2.97677
    -3.64197
    -4.55720
    -4.61381
    -4.21281
    -3.45798
    -2.49085
    -1.46240
    -0.37261
     0.46242
     1.16063
     1.61353
     1.80695
     2.20324
     2.18909
     2.19380
     2.17022
     1.99094
     1.83998
     1.69373
     1.51918
     1.30216
     1.13704
     1.05684
     0.84455
     0.80681
     0.66056
     0.58036
     0.37750
     0.40580
     0.31145
     0.25956
     0.06141
     0.16520
     0.02839
     0.07085
    -0.05181
    -0.11786
    -0.10371
     0.03311
    -0.05653
    -0.13201
    -0.06596
    -0.09427
    -0.21693
    -0.04709
     0.17935
     0.00480
     0.04254
    -0.08012
     0.09915
     0.12746
     0.21710
     0.09444
     0.09444
     0.07085
     0.18407
     0.26899
     0.14633
     0.12274
     0.08028
     0.06613
     0.17935
     0.16048
     0.04726
     0.02367
     0.00480
     0.04254
     0.01895
     0.08500
    -0.05653
    -0.06596
     0.00008
     0.00008
     0.08028
     0.10387
    -0.07068
    -0.06596
     0.00952
     0.17464
     0.06613
     0.10859
    -0.01407
     0.10859
     0.20766
     0.08500
     0.09444
     0.11331
     0.16992
     0.06141
     0.16992
     0.16520
     0.08028
     0.00008
     0.09444
     0.19823
     0.10859
     0.18407
     0.06141
    -0.00464
     0.08500
     0.15577
     0.07085
     0.07557
     0.02367
     0.14161
     0.16048
     0.08028
     0.16048
     0.07557
     0.05669
     0.16520
     0.16992
     0.08500
     0.08028
     0.18407
     0.07085
     0.13218
     0.05198
     0.09444
     0.15577
     0.13690
     0.09915
     0.14161
     0.13690
    -0.00464
    -0.08012
     0.08972
     0.13690
     0.08028
     0.00008
    -0.04238
    -0.03766
     0.08972
    -0.07068
    -0.03766
     0.01424
    -0.08955
    -0.10371
    -0.01407
    -0.03766
    -0.01407
    -0.20278
     0.02839
     0.02367
     0.01424
    -0.03294
    -0.09899
    -0.13673
    -0.08012
     0.04254
     0.07085
     0.08500
    -0.05181
     0.11331
     0.16992
     0.27371
     0.34919
     0.21238
     0.36806
     0.73132
     0.88701
     1.00967
     1.25027
     1.60881
     2.03340
     2.24570
     1.85413
     0.76435
    -0.78305
    -0.95289
    -1.30200
    -1.71715
    -1.70300
    -2.43424
    -2.88714
    -2.99093
    -3.34003
    -3.50515
    -3.77878
    -3.73160
    -3.88729
    -3.53818
    -3.11830
    -2.59936
    -1.72187
    -1.04724
    -0.33487
     0.32088
     0.76906
     1.16535
     1.24555
     1.47672
     1.53805
     1.53333
     1.42010
     1.37765
     1.16535
     1.07571
     1.02854
     0.88701
     0.83983
     0.71245
     0.68886
     0.50487
     0.55677
     0.49072
     0.33976
     0.43411
     0.32560
     0.35391
     0.35391
     0.25956
     0.23125
     0.17935
     0.26899
     0.17464
     0.24540
     0.09444
     0.15105
     0.14161
     0.04726
     0.09444
     0.02839
     0.06141
     0.16520
    -0.00935
     0.03782
     0.07085
    -0.05653
    -0.07068
    -0.16975
    -0.08012
    -0.08955
    -0.07068
    -0.13673
    -0.16504
    -0.14617
    -0.05653
    -0.14617
    -0.20750
    -0.26411
    -0.26411
    -0.18862
    -0.05653
    -0.07540
    -0.20750
    -0.23108
    -0.15560
    -0.06125
    -0.10371
    -0.04709
    -0.08012
    -0.06125
    -0.01407
     0.02367
    -0.03766
    -0.04238
     0.04726
     0.07085
     0.10859
     0.19823
     0.03782
     0.06613
     0.01895
     0.13218
     0.08972
     0.15105
     0.18407
     0.04254
     0.14633
     0.16520
     0.01424
     0.14633
     0.19351
     0.16992
     0.05669
     0.08500
     0.12274
     0.13690
     0.08972
     0.01895
     0.12274
     0.16992
     0.12746
     0.04726
     0.05669
     0.06141
     0.00480
    -0.02351
    -0.03766
     0.06141
    -0.04238
    -0.02822
     0.03782
    -0.07540
    -0.08484
    -0.04709
    -0.07068
    -0.08012
    -0.10371
    -0.08484
    -0.13673
    -0.13201
    -0.16032
    -0.14617
    -0.16032
    -0.10842
    -0.21693
    -0.23108
    -0.18862
    -0.27354
    -0.32072
    -0.35374
    -0.23108
    -0.23108
    -0.23580
    -0.26411
    -0.35846
    -0.38677
    -0.28298
    -0.43394
    -0.46697
    -0.45281
    -0.44810
    -0.46225
    -0.34903
    -0.29241
    -0.24995
    -0.09427
     0.45298
     1.13704
     1.93905
     2.33533
     3.37322
     4.60926
     4.09031
     1.51918
    -0.66983
    -2.65125
    -4.09958
    -2.84940
    -0.80664
     0.05669
     0.33032
    -0.42923
    -2.53803
    -5.03368
    -5.54791
    -5.59037
    -5.12332
    -4.17978
    -2.96262
    -2.06154
    -1.26897
    -0.56132
    -0.17447
     0.23597
     0.56149
     0.68886
     0.71245
     0.68886
     0.58979
     0.54733
     0.40580
     0.44354
     0.25484
     0.12746
     0.12746
     0.02367
    -0.09899
    -0.03294
    -0.12729
    -0.22637
    -0.20278
    -0.12258
    -0.15088
    -0.19334
    -0.18862
    -0.19334
    -0.25939
    -0.22637
    -0.20750
    -0.29241
    -0.40092
    -0.32544
    -0.32072
    -0.37261
    -0.28770
    -0.47169
    -0.40564
    -0.34903
    -0.44810
    -0.45281
    -0.56132
    -0.49527
    -0.50943
    -0.40092
    -0.40564
    -0.52830
    -0.49527
    -0.42451
    -0.41507
    -0.39620
    -0.31600
    -0.44810
    -0.46225
    -0.38677
    -0.32072
    -0.28298
    -0.39620
    -0.38677
    -0.45281
    -0.33487
    -0.31600
    -0.21221
    -0.30185
    -0.42451
    -0.34431
    -0.29713
    -0.20278
    -0.24052
    -0.24995
    -0.19334
    -0.17919
    -0.05653
    -0.08484
    -0.16504
    -0.16504
    -0.03294
     0.06141
     0.00008
    -0.01407
     0.05669
     0.01895
     0.07557
     0.20294
     0.23125
     0.12746
     0.18407
     0.21238
     0.20766
     0.29258
     0.26899
     0.33032
     0.25956
     0.47185
     0.47657
     0.47185
     0.33976
     0.58979
     0.41524
     0.65584
     0.74076
     0.66999
     0.54262
     0.60395
     0.67943
     0.65112
     0.66056
     0.69830
     0.64169
     0.55205
     0.58979
     0.46242
     0.36806
     0.36806
     0.14161
     0.04726
     0.19823
     0.18879
    -0.08955
    -0.25467
    -0.25467
    -0.44338
    -0.49527
    -0.56132
    -0.51414
    -0.64624
    -0.65096
    -0.59906
    -0.75946
    -0.76418
    -0.76890
    -0.77833
    -0.64152
    -0.51414
    -0.63209
    -0.59906
    -0.46225
    -0.42451
    -0.33487
    -0.39620
    -0.25467
    -0.20278
    -0.07068
    -0.14145
    -0.16032
    -0.11786
    -0.22165
    -0.17447
    -0.04709
     0.09915
    -0.18391
    -0.22165
    -0.33959
    -0.20750
    -0.19334
    -0.18391
    -0.39620
    -0.51414
    -0.37261
    -0.27826
    -0.33487
    -0.37733
    -0.42923
    -0.41036
    -0.18862
     0.15105
     0.37750
     1.28801
     2.04756
     2.43912
     2.42969
     1.46256
     0.55205
     0.84926
     1.21724
     2.02397
     1.75506
     0.57092
    -1.00478
    -1.86812
    -3.00508
    -2.99564
    -1.65582
    -1.20764
    -1.75961
    -2.52388
    -3.09943
    -3.06641
    -3.14661
    -2.55218
    -1.74546
    -0.99535
    -0.42451
     0.41524
     0.84455
     1.17007
     1.34462
     1.57107
     1.61825
     1.58994
     1.50974
     1.33047
     1.35406
     1.16063
     1.08043
     0.91059
     0.76906
     0.75491
     0.65584
     0.62753
     0.46713
     0.48600
     0.27371
     0.30673
     0.31617
     0.27843
     0.16520
     0.10859
     0.09444
     0.14161
     0.08972
     0.00952
     0.08500
    -0.04238
     0.00952
     0.06613
     0.11802
    -0.08012
    -0.17447
    -0.15088
     0.08500
     0.00008
    -0.08484
    -0.07540
    -0.07068
    -0.04709
     0.08500
    -0.06596
    -0.04238
    -0.13201
    -0.01407
    -0.07540
     0.06141
    -0.06596
    -0.12258
    -0.11314
     0.01895
     0.02839
    -0.04709
    -0.07068
    -0.08484
    -0.10842
    -0.01407
    -0.13201
    -0.08012
    -0.09899
    -0.14145
    -0.10371
     0.03311
    -0.02351
    -0.13673
    -0.23108
    -0.16975
     0.01424
    -0.11314
    -0.15088
    -0.18391
    -0.12729
    -0.17919
    -0.13201
    -0.06125
    -0.10842
    -0.18391
    -0.15560
    -0.12729
    -0.17919
    -0.13201
    -0.25939
    -0.24052
    -0.10842
    -0.10371
    -0.15088
    -0.19806
    -0.16975
    -0.23580
    -0.19806
    -0.21221
    -0.18391
    -0.19806
    -0.26883
    -0.15560
     0.08028
    -0.25467
    -0.24995
    -0.32072
    -0.16032
    -0.15088
    -0.18391
    -0.22165
    -0.24995
    -0.22637
    -0.28298
    -0.33487
    -0.30185
    -0.32544
    -0.36790
    -0.43866
    -0.28770
    -0.40092
    -0.54245
    -0.51414
    -0.47169
    -0.37733
    -0.44810
    -0.56604
    -0.54717
    -0.46697
    -0.56132
    -0.45281
    -0.43866
    -0.43866
    -0.57547
    -0.48584
    -0.38205
    -0.43866
    -0.43866
    -0.44338
    -0.40564
    -0.21221
    -0.23580
    -0.18862
    -0.27354
    -0.32544
    -0.21221
    -0.16975
    -0.13673
    -0.15088
    -0.17447
    -0.07540
    -0.11314
    -0.11314
    -0.04709
    -0.16504
    -0.20750
    -0.11786
    -0.18862
    -0.12258
    -0.04709
    -0.22165
    -0.16975
    -0.12258
    -0.13201
    -0.00464
     0.04254
     0.00952
    -0.11314
    -0.00464
     0.39165
     0.84455
     1.43426
     1.92490
     1.65599
     0.19351
    -1.05668
    -1.70772
    -1.63695
    -0.22165
     1.21253
     2.12776
     2.68444
     2.74105
     2.43441
     1.48143
    -0.34431
    -3.98636
    -6.06214
    -4.18450
    -0.85382
     0.35863
     1.28801
     0.50487
    -0.66511
    -2.10400
    -2.79278
    -2.97677
    -2.88714
    -2.20307
    -1.45296
    -0.73116
    -0.04238
     0.51431
     0.68886
     1.04269
     1.25027
     1.20781
     1.20309
     1.10874
     1.00023
     0.95777
     0.80209
     0.59923
     0.44826
     0.50016
     0.33032
     0.35863
     0.19823
     0.23125
     0.14633
     0.21710
     0.16048
     0.23597
     0.17464
     0.21238
     0.11802
     0.11331
     0.09444
     0.06613
     0.13690
     0.08028
     0.13690
     0.00008
     0.10387
     0.10859
     0.09444
    -0.05181
     0.06613
     0.13690
     0.01895
     0.08500
     0.09915
     0.05198
     0.08972
     0.01424
     0.11802
     0.12274
     0.15577
     0.11802
    -0.01407
     0.11331
     0.11802
     0.14161
     0.09444
     0.16992
     0.00008
     0.14633
     0.14161
     0.22653
     0.08972
     0.14161
     0.09444
     0.22653
     0.18407
     0.14161
     0.03782
     0.11331
     0.15105
     0.08972
     0.17464
     0.18879
     0.11331
     0.01424
     0.10859
     0.08500
     0.14633
     0.04726
     0.00480
     0.07085
     0.16048
     0.14633
    -0.01879
     0.09915
     0.02839
     0.00480
     0.01895
     0.13690
     0.02367
     0.01895
    -0.03294
     0.00952
    -0.01407
    -0.04709
    -0.05181
    -0.08955
    -0.00935
    -0.03294
    -0.08955
    -0.04709
    -0.07540
    -0.08484
    -0.14145
     0.01895
     0.00480
    -0.11786
    -0.06125
     0.05198
    -0.02351
    -0.02822
    -0.07540
    -0.05181
    -0.01879
     0.02367
     0.03311
     0.03311
    -0.02822
     0.06613
    -0.07068
    -0.00935
     0.01424
    -0.05181
    -0.04238
     0.00480
    -0.09899
     0.00480
    -0.08012
    -0.06596
    -0.08484
     0.03782
     0.01895
    -0.14145
    -0.07540
    -0.08955
    -0.07540
     0.08028
     0.19351
     0.24540
     0.23597
     0.56149
     0.60395
     0.92475
     0.31617
    -0.74531
    -1.10857
    -1.00007
    -0.57547
    -0.41979
    -0.58963
    -0.61793
    -0.61793
    -0.47640
    -0.73588
    -0.91515
    -0.93402
    -0.90099
    -0.73116
    -0.52830
    -0.11786
    -0.21693
    -0.49056
    -0.73588
    -0.62265
    -0.22637
     0.16992
     0.41052
     0.53318
     0.17464
    -0.67455
    -0.58963
    -0.23580
     0.22181
     0.71245
     0.77378
     0.45770
     0.08500
     0.19351
     0.60866
     0.83511
     0.97192
     0.93890
     0.80681
     0.74548
     0.66056
     0.62282
     0.53318
     0.41524
     0.35391
     0.38693
     0.45298
     0.54262
     0.59451
     0.49072
     0.57564
     0.65112
     0.61810
     0.60866
     0.50959
     0.41996
     0.51431
     0.39637
     0.33032
     0.23125
     0.07085
     0.10859
     0.16048
    -0.07540
    -0.14617
    -0.22165
    -0.35374
    -0.37261
    -0.20750
    -0.27826
    -0.16032
    -0.11314
    -0.06125
    -0.13673
     0.04726
     0.08028
    -0.00935
     0.07085
     0.17935
     0.39637
     0.41052
     0.45770
     0.35863
     0.44354
     0.44354
     0.42467
     0.36334
     0.28314
     0.24540
     0.15105
     0.15105
     0.25012
     0.06613
     0.07085
     0.08500
     0.06141
     0.00008
     0.02839
     0.04726
     0.01424
     0.10387
     0.05669
     0.13218
     0.05669
     0.04254
     0.02839
     0.09444
     0.15577
     0.16520
    -0.06125
     0.01895
     0.08028
     0.04726
     0.08500
     0.01424
     0.02367
    -0.06596
     0.06141
    -0.02351
    -0.03294
    -0.10842
    -0.13201
    -0.20750
    -0.15088
    -0.04238
    -0.16975
    -0.16032
    -0.23108
    -0.27826
    -0.17447
    -0.21693
    -0.22637
    -0.21693
    -0.17447
    -0.19806
    -0.22637
    -0.15088
    -0.15088
    -0.19806
    -0.00464
    -0.07540
    -0.16032
    -0.18862
    -0.07540
    -0.02822
    -0.02351
    -0.00935
    -0.06596
    -0.00464
     0.03311
     0.05198
     0.05198
     0.01895
     0.05198
    -0.06596
     0.08028
     0.16992
     0.10859
     0.06613
     0.02367
     0.08028
     0.12746
     0.10859
     0.00952
     0.09915
     0.02367
     0.05198
     0.06613
     0.09444
     0.02367
    -0.10371
    -0.12258
     0.10859
     0.05198
    -0.01407
    -0.02822
    -0.10842
    -0.05181
    -0.03294
    -0.01407
    -0.00464
     0.01424
    -0.04709
     0.06141
     0.03311
    -0.00464
     0.01424
     0.01424
     0.04726
     0.16048
     0.01424
     0.04254
     0.14161
     0.16048
     0.14161
     0.23597
     0.16520
     0.21238
     0.16520
     0.17464
     0.20294
     0.22653
     0.16048
     0.12746
     0.20294
     0.30201
     0.24068
     0.20766
     0.16520
     0.13690
     0.09915
     0.15105
     0.12274
     0.06141
     0.16520
     0.16048
     0.07557
     0.17935
     0.15577
     0.08028
     0.22181
     0.26899
     0.21238
     0.15105
     0.08500
     0.37750
     0.52375
     0.74076
     0.53790
    -0.27826
    -0.83495
    -1.58978
    -1.71715
    -1.53316
     1.25970
     3.06186
     3.02883
     0.90116
    -0.70285
    -0.97648
    -0.80664
     0.40109
     1.84470
     2.41553
     2.00038
     1.40123
     0.90116
     0.96721
     1.08987
     0.72189
     0.38221
     0.00952
    -0.07540
    -0.04709
    -0.28298
    -0.51886
    -0.44810
    -0.71700
    -0.75475
    -0.58491
    -0.59906
    -0.50471
    -0.49056
    -0.49527
    -0.40564
    -0.26883
    -0.37733
    -0.38677
    -0.47169
    -0.40092
    -0.37261
    -0.42923
    -0.34431
    -0.41979
    -0.38205
    -0.38677
    -0.29241
    -0.41036
    -0.28298
    -0.29241
    -0.27826
    -0.26883
    -0.14617
    -0.10842
    -0.14617
    -0.17447
     0.01895
     0.00480
    -0.06125
     0.03782
     0.06613
    -0.06596
     0.05198
     0.03782
     0.02367
    -0.00935
     0.03311
     0.01895
     0.03311
    -0.01407
    -0.03766
    -0.09427
     0.02839
     0.02839
     0.04254
    -0.08484
    -0.02822
    -0.04238
    -0.01407
    -0.02822
     0.02839
    -0.03294
     0.07557
     0.02839
     0.06141
     0.08972
     0.02839
    -0.11314
     0.03782
     0.02367
     0.10387
     0.07085
     0.06141
     0.06141
    -0.03294
     0.13218
     0.03782
     0.09915
     0.02367
    -0.07068
    -0.13201
    -0.00464
     0.03782
    -0.12729
    -0.05181
     0.02839
     0.08028
     0.07557
     0.03782
    -0.03294
    -0.13201
     0.02367
     0.06613
     0.11802
     0.13218
     0.03782
     0.05198
     0.07085
     0.12274
     0.02839
    -0.02822
     0.01424
    -0.12729
    -0.13201
    -0.07068
    -0.11314
    -0.24524
    -0.16504
    -0.18391
    -0.22637
    -0.11786
    -0.25467
    -0.25939
    -0.30185
    -0.25467
    -0.18391
    -0.28770
    -0.22165
    -0.30185
    -0.23108
    -0.21221
    -0.20278
    -0.25467
    -0.37733
    -0.27354
    -0.24052
    -0.21693
    -0.27826
    -0.26883
    -0.30185
    -0.19806
    -0.24524
    -0.26883
    -0.24524
    -0.21693
    -0.23108
    -0.16975
    -0.22165
    -0.19806
    -0.16032
    -0.23108
    -0.23108
    -0.12729
    -0.09427
    -0.07068
    -0.15560
    -0.11786
    -0.16504
    -0.11314
    -0.17447
    -0.08484
    -0.41036
    -0.20278
    -0.10371
    -0.09427
    -0.13673
    -0.11314
    -0.25467
    -0.13201
    -0.14617
    -0.17447
    -0.17447
    -0.14145
    -0.05181
    -0.09899
    -0.18391
     0.00952
    -0.06125
    -0.11786
    -0.11786
    -0.11786
    -0.06596
    -0.22165
    -0.24524
    -0.18391
    -0.21693
    -0.24052
    -0.24524
    -0.32072
    -0.28770
    -0.29241
    -0.41979
    -0.33015
    -0.36790
    -0.42451
    -0.38205
    -0.35846
    -0.41507
    -0.40564
    -0.40564
    -0.37733
    -0.32072
    -0.24995
    -0.23580
    -0.40092
    -0.28298
    -0.24052
    -0.24995
    -0.19806
    -0.13201
    -0.14145
    -0.15088
     0.01895
    -0.09427
    -0.02351
    -0.02351
    -0.04238
    -0.01879
    -0.00464
     0.04254
     0.07085
     0.03311
     0.07085
     0.02839
     0.01424
     0.24068
     0.16520
     0.05669
     0.16520
     0.17935
     0.24068
     0.19351
     0.14633
     0.21710
     0.27371
     0.24540
     0.20766
     0.21710
     0.09444
     0.14633
    -0.04238
     0.08972
    -0.13201
    -0.22637
    -0.38677
    -0.39620
    -0.41507
    -0.37733
    -0.60378
    -0.65096
    -0.43394
    -0.12258
     0.45298
     1.39652
     3.26000
     4.78853
     6.25573
     7.38325
     4.85929
    -0.00935
    -4.80723
    -5.89230
    -4.05712
    -0.85854
     2.11832
     2.01453
     0.32088
    -2.47198
    -5.15162
    -6.73205
    -7.15192
    -6.67543
    -5.53847
    -4.37321
    -3.10415
    -1.84453
    -0.91043
    -0.00464
     0.63697
     1.08043
     1.04269
     1.11346
     1.11817
     1.15120
     1.04269
     0.88229
     0.67471
     0.62753
     0.45298
     0.37278
     0.44826
     0.35863
     0.16992
     0.08500
     0.16520
     0.05669
    -0.01407
    -0.05653
    -0.17919
    -0.05181
    -0.16032
    -0.12258
    -0.16504
    -0.31128
    -0.19334
    -0.23108
    -0.14617
    -0.19334
    -0.20750
    -0.35374
    -0.24052
    -0.11786
    -0.20750
    -0.22165
    -0.14145
    -0.23108
    -0.08484
    -0.07540
    -0.13201
    -0.13201
    -0.02822
    -0.15560
    -0.08012
     0.03782
    -0.01407
    -0.15088
    -0.09899
     0.01895
     0.03311
    -0.01879
    -0.00464
     0.02367
    -0.01407
     0.00952
    -0.01879
     0.03782
     0.01895
    -0.07068
    -0.08484
     0.07557
     0.07557
    -0.07068
    -0.01407
    -0.09427
    -0.01407
    -0.10371
    -0.09899
    -0.18391
    -0.20278
    -0.14617
    -0.07540
    -0.12258
    -0.15088
    -0.24052
    -0.29241
    -0.06596
    -0.12729
    -0.22637
    -0.28298
    -0.15560
    -0.17919
    -0.14145
    -0.16975
    -0.22637
    -0.14145
    -0.06125
    -0.08484
    -0.11314
    -0.12729
    -0.09427
    -0.09899
     0.00952
     0.00008
    -0.03294
    -0.03294
    -0.11314
     0.14161
     0.01895
    -0.00935
    -0.02822
     0.02367
    -0.00935
     0.02839
     0.06613
    -0.02351
     0.06141
    -0.14145
     0.00008
     0.09444
     0.07085
     0.01424
    -0.06596
    -0.06596
     0.03782
    -0.03294
     0.03782
    -0.01879
     0.00952
     0.01895
     0.00480
     0.07085
    -0.09427
    -0.04709
    -0.18862
     0.03782
     0.01424
    -0.08955
    -0.05653
     0.00008
    -0.12258
    -0.14617
    -0.00464
    -0.03294
    -0.16975
    -0.12729
    -0.10371
    -0.12729
    -0.12258
    -0.20278
    -0.20278
    -0.00935
    -0.08484
    -0.13673
    -0.19334
    -0.19334
    -0.20278
    -0.25939
    -0.20750
    -0.30185
    -0.24524
    -0.32072
    -0.30185
    -0.28770
    -0.33487
    -0.30657
    -0.46225
    -0.23108
    -0.23108
    -0.24995
     0.00008
     0.11331
     0.41996
     0.88701
     1.55692
     2.66557
     3.80725
     4.23184
     3.09016
     0.49544
    -2.50501
    -3.66084
    -1.37276
    -0.49999
     0.51431
     0.67471
    -1.51901
    -2.87770
    -3.07584
    -3.35419
    -3.71745
    -3.66084
    -3.48628
    -3.06641
    -2.19836
    -1.27369
    -0.42923
     0.21238
     0.76435
     0.96249
     1.42954
     1.62768
     1.56635
     1.59466
     1.56635
     1.49559
     1.32575
     1.31160
     1.15591
     0.92947
     0.80681
     0.84926
     0.75963
     0.68415
     0.58979
     0.39637
     0.50959
     0.51903
     0.36334
     0.38221
     0.33032
     0.29730
     0.23125
     0.20294
     0.26899
     0.21238
     0.18879
     0.17935
     0.16520
     0.15105
     0.07085
     0.05669
     0.08028
     0.16048
     0.10859
     0.05669
    -0.03766
    -0.02822
     0.00952
     0.11331
     0.03311
    -0.04238
     0.00952
     0.03782
    -0.03294
    -0.00464
     0.04254
    -0.08012
     0.00008
     0.08972
     0.06613
     0.03311
     0.11331
     0.04254
     0.09915
     0.10859
     0.12274
     0.23125
     0.26427
     0.22181
     0.26899
     0.24068
     0.29258
     0.22653
     0.12746
     0.35863
     0.42939
     0.34447
     0.34919
     0.29258
     0.36806
     0.30201
     0.35863
     0.35391
     0.31145
     0.31145
     0.29730
     0.33032
     0.47657
     0.35863
     0.25012
     0.25484
     0.34447
     0.33504
     0.33504
     0.31145
     0.26899
     0.24540
     0.25012
     0.28314
     0.32560
     0.25956
     0.16520
     0.28314
     0.22181
     0.25484
     0.13690
     0.17464
     0.26427
     0.30201
     0.33976
     0.23125
     0.20294
     0.20294
     0.27371
     0.21238
     0.20766
     0.36334
     0.32560
     0.23597
     0.20294
     0.24068
     0.26427
     0.17935
     0.24068
     0.32560
     0.23125
     0.29730
     0.22653
     0.37278
     0.19351
     0.23597
     0.25012
     0.33504
     0.31145
     0.22181
     0.30201
     0.32088
     0.34919
     0.22181
     0.50016
     0.34919
     0.43411
     0.50016
     0.54262
     0.67943
     0.65584
     0.72189
     0.96721
     1.24083
     1.47200
     1.78808
     2.49102
     2.48158
     2.23155
     0.55205
    -1.00950
    -1.12744
    -0.54717
    -0.85854
    -0.93402
    -1.10857
    -1.31143
    -1.79735
    -3.05226
    -3.23625
    -3.12774
    -3.14189
    -3.03810
    -2.55218
    -2.18892
    -1.75489
    -1.34917
    -0.59434
    -0.01879
     0.37750
     0.74548
     1.07100
     1.22196
     1.35877
     1.48143
     1.57107
     1.63240
     1.51918
     1.35877
     1.24555
     1.15591
     1.14648
     0.95305
     0.89172
     0.92475
     0.72189
     0.67471
     0.68886
     0.56620
     0.45770
     0.45770
     0.45770
     0.44354
     0.41996
     0.35863
     0.34919
     0.25012
     0.29730
     0.16520
     0.23597
     0.19351
     0.10859
     0.08972
     0.11331
     0.05669
     0.05198
     0.00480
     0.00480
     0.13218
     0.08500
     0.07557
    -0.00464
     0.03782
     0.04726
     0.02839
     0.11802
     0.23125
     0.10387
     0.17464
     0.21710
     0.08972
     0.26899
     0.10387
     0.09444
     0.18879
     0.21710
     0.19351
     0.09915
     0.15577
     0.00480
     0.06141
     0.09444
     0.14633
     0.09915
     0.02839
     0.14633
     0.16048
     0.11331
     0.02839
     0.03782
     0.10859
     0.13690
     0.15577
     0.13690
     0.14633
     0.19823
     0.14633
     0.18407
     0.23597
     0.13690
     0.17464
     0.07085
     0.11331
     0.10387
     0.09915
     0.09915
     0.09915
     0.17464
     0.17464
     0.16992
     0.15577
     0.16520
     0.13690
     0.06141
     0.11802
     0.28314
     0.20766
     0.12746
     0.23125
     0.22653
     0.14633
     0.08972
     0.09444
     0.10859
     0.18879
     0.01895
     0.06613
     0.02367
     0.04726
    -0.04709
    -0.00464
     0.01424
     0.01424
    -0.05653
    -0.10371
     0.01424
     0.01895
    -0.08012
    -0.05181
    -0.09427
     0.01895
     0.00952
     0.01424
     0.00008
    -0.09899
    -0.03766
    -0.08012
     0.07557
    -0.05181
     0.01895
    -0.01879
     0.00480
    -0.02822
     0.00952
     0.13218
     0.07557
     0.16048
     0.21710
     0.34447
     0.39637
     0.53318
     0.58036
     0.91531
     1.49559
     1.91074
     2.34477
     3.03355
     4.01955
     5.02441
     3.32605
    -0.26411
    -3.38249
    -3.17963
    -1.34446
    -0.76890
    -0.83023
    -0.64152
    -1.59449
    -2.93903
    -4.27885
    -4.47228
    -4.94405
    -5.10445
    -4.28357
    -3.26455
    -2.33045
    -1.62280
    -0.79249
    -0.03766
     0.56149
     1.10402
     1.42010
     1.53805
     1.57107
     1.70788
     1.81167
     1.79752
     1.68429
     1.50030
     1.45785
     1.48143
     1.34462
     1.21724
     1.08987
     1.02854
     1.00967
     0.95777
     0.88229
     0.87285
     0.73604
     0.74076
     0.58036
     0.75491
     0.70302
     0.55205
     0.46713
     0.43411
     0.47185
     0.42939
     0.30673
     0.29258
     0.29730
     0.35391
     0.29258
     0.34447
     0.16992
     0.25956
     0.18879
     0.21710
     0.25956
     0.22181
     0.17935
     0.26427
     0.26899
     0.25012
     0.27843
     0.23125
     0.19351
     0.28786
     0.31617
     0.30201
     0.21710
     0.15105
     0.18879
     0.19823
     0.35391
     0.26427
     0.16048
     0.13690
     0.15105
     0.23597
     0.11802
     0.05669
     0.08972
     0.10387
     0.12746
     0.14633
     0.15577
     0.01895
     0.01424
     0.03782
     0.12746
     0.14633
     0.03782
    -0.02351
     0.04726
     0.04726
     0.03311
    -0.03294
    -0.09899
    -0.09427
    -0.00935
    -0.04709
    -0.00935
    -0.06125
    -0.21693
    -0.25467
    -0.13201
    -0.06596
    -0.13673
    -0.18862
    -0.13673
    -0.07540
    -0.12258
    -0.14145
    -0.14145
    -0.20278
    -0.16975
    -0.18391
    -0.17447
    -0.07068
    -0.24995
    -0.20278
    -0.24052
    -0.08484
    -0.18862
    -0.23580
    -0.16975
    -0.35846
    -0.24524
    -0.28298
    -0.24052
    -0.27354
    -0.27354
    -0.24524
    -0.15560
    -0.23108
    -0.22637
    -0.33015
    -0.26411
    -0.18862
    -0.11314
    -0.18862
    -0.28298
    -0.19334
    -0.22165
    -0.18391
    -0.20750
    -0.22637
    -0.24995
    -0.22637
    -0.09899
    -0.08012
    -0.10371
    -0.06596
    -0.08955
     0.30201
     0.86342
     1.13233
     1.57107
     1.38236
     0.71717
    -0.15088
    -0.49056
     0.41996
     1.07100
     1.17007
     1.48143
     0.63225
    -1.42466
    -2.25025
    -2.25497
    -1.51901
    -0.97176
    -1.59921
    -2.13231
    -1.55675
    -0.86325
    -1.25954
    -1.26426
    -1.16990
    -0.85854
    -0.44810
     0.01895
     0.56149
     0.89172
     1.19837
     1.28329
     1.38708
     1.56635
     1.54276
     1.37765
     1.27386
     1.15120
     0.96721
     0.84455
     0.79737
     0.62753
     0.58979
     0.41052
     0.44354
     0.28786
     0.20766
     0.03782
     0.00480
     0.08028
     0.08500
    -0.10842
    -0.15560
    -0.17447
    -0.19806
    -0.22165
    -0.25467
    -0.34431
    -0.31128
    -0.32544
    -0.40092
    -0.29713
    -0.40092
    -0.31128
    -0.48584
    -0.30185
    -0.27354
    -0.33487
    -0.40092
    -0.31128
    -0.37261
    -0.29241
    -0.32072
    -0.31128
    -0.20278
    -0.22637
    -0.36790
    -0.19806
    -0.29241
    -0.26411
    -0.33015
    -0.29713
    -0.22165
    -0.34903
    -0.35846
    -0.35374
    -0.28770
    -0.41036
    -0.41507
    -0.29713
    -0.34903
    -0.39148
    -0.40564
    -0.43394
    -0.35374
    -0.36318
    -0.40564
    -0.42451
    -0.37733
    -0.30657
    -0.37733
    -0.34903
    -0.41036
    -0.45281
    -0.43394
    -0.35374
    -0.33959
    -0.39148
    -0.42451
    -0.35374
    -0.37733
    -0.37261
    -0.38205
    -0.42923
    -0.33959
    -0.36318
    -0.41507
    -0.32072
    -0.34903
    -0.33015
    -0.36318
    -0.38205
    -0.33015
    -0.24995
    -0.35846
    -0.28298
    -0.32072
    -0.40092
    -0.32072
    -0.39148
    -0.29713
    -0.24052
    -0.28298
    -0.18862
    -0.31600
    -0.32072
    -0.28298
    -0.21693
    -0.24995
    -0.22165
    -0.25939
    -0.28298
    -0.27354
    -0.24052
    -0.14617
    -0.24524
    -0.28298
    -0.21693
    -0.18862
    -0.23108
    -0.26883
    -0.19806
    -0.22165
    -0.25467
    -0.17919
    -0.19334
    -0.22165
    -0.18862
    -0.22165
    -0.21693
    -0.16504
    -0.31600
    -0.29241
    -0.16032
    -0.20278
    -0.21693
    -0.17919
    -0.15088
    -0.33015
    -0.20750
    -0.22637
    -0.17919
    -0.20278
    -0.20750
    -0.18391
    -0.24995
    -0.23108
    -0.16975
    -0.41507
    -0.32544
    -0.24052
    -0.36318
    -0.34431
    -0.29713
    -0.31128
    -0.38677
    -0.33015
    -0.12729
     0.11331
     0.47657
     0.99080
     1.68901
     2.74105
     4.51962
     5.04328
     4.56680
     2.94391
     0.51431
    -2.05211
    -3.84954
    -1.75961
     0.59451
     1.88244
     1.63240
    -0.58019
    -2.56633
    -3.66555
    -5.18936
    -6.07629
    -5.14691
    -3.73632
    -2.65597
    -1.91058
    -1.49070
    -0.96232
    -0.20750
     0.17464
     0.50959
     0.78322
     1.08515
     1.33519
     1.56163
     1.53333
     1.50030
     1.28329
     1.22196
     1.23611
     1.03797
     1.02854
     0.84926
     0.65112
     0.62753
     0.57092
     0.44826
     0.33504
     0.28786
     0.16992
     0.18407
     0.25956
     0.15577
     0.12746
     0.08500
     0.06141
    -0.14145
     0.04726
    -0.00935
    -0.11314
    -0.08484
    -0.03294
     0.00480
    -0.06125
    -0.08484
    -0.03766
    -0.08012
    -0.04238
    -0.04709
    -0.05181
    -0.04238
    -0.08012
     0.00008
    -0.09899
    -0.00464
    -0.12729
    -0.10842
    -0.03766
    -0.03294
    -0.03294
    -0.14617
    -0.09427
    -0.06125
    -0.02351
    -0.13201
    -0.06125
    -0.09427
    -0.07540
    -0.05653
    -0.03766
    -0.07068
     0.02839
    -0.12258
     0.00952
     0.02367
    -0.02822
    -0.04238
    -0.12258
    -0.02822
     0.02367
     0.06141
    -0.00464
    -0.01407
     0.00008
    -0.02822
    -0.02822
     0.08028
    -0.05181
    -0.01407
     0.00008
     0.07557
     0.02367
    -0.01407
    -0.06125
     0.04254
    -0.04238
     0.03782
    -0.00935
    -0.03766
    -0.01879
    -0.01407
    -0.11314
     0.02367
     0.05669
    -0.09427
    -0.13201
    -0.03766
     0.00008
    -0.00464
    -0.08484
    -0.10371
    -0.11786
    -0.09427
     0.04254
    -0.05181
    -0.12729
    -0.12258
    -0.15560
    -0.06596
    -0.11314
    -0.03766
    -0.17447
    -0.15088
    -0.08955
    -0.01407
    -0.11314
    -0.18862
    -0.13673
    -0.08012
    -0.01407
    -0.07540
    -0.11314
    -0.15560
    -0.16504
    -0.12258
     0.05198
     0.00952
    -0.02822
    -0.10842
    -0.09427
    -0.01407
    -0.07068
    -0.11314
    -0.07540
    -0.16975
    -0.09899
    -0.12729
    -0.08955
    -0.14145
    -0.02351
    -0.11314
     0.13690
     0.46242
     0.59451
     1.26914
     2.09945
     2.59481
     2.18437
     1.00967
     0.47185
    -0.50471
    -0.83966
    -0.43394
     1.40123
     2.38251
     1.25499
    -0.31600
    -1.43881
    -1.64167
    -1.43881
    -2.07098
    -2.69371
    -2.63710
    -2.25025
    -2.22194
    -1.75489
    -2.10400
    -2.19364
    -1.31143
    -0.38677
    -0.23108
    -0.10371
    -0.29241
    -0.14145
     0.27843
     0.53318
     0.88701
     1.31160
     1.62296
     1.84470
     1.85413
     1.77393
     1.78337
     1.67014
     1.57107
     1.39652
     1.18422
     0.98608
     0.81624
     0.77378
     0.62282
     0.57092
     0.31617
     0.27371
     0.22181
     0.16048
    -0.02351
    -0.05181
    -0.23108
    -0.27826
    -0.32072
    -0.26883
    -0.39148
    -0.48584
    -0.51414
    -0.62265
    -0.47169
    -0.44338
    -0.51886
    -0.61793
    -0.51414
    -0.52358
    -0.52830
    -0.50943
    -0.51414
    -0.40564
    -0.44338
    -0.32544
    -0.32072
    -0.38205
    -0.31600
    -0.35374
    -0.34903
    -0.22165
    -0.10371
    -0.21221
    -0.21221
    -0.14145
    -0.16504
    -0.04238
    -0.10371
    -0.08484
    -0.03766
    -0.01879
     0.03782
    -0.02822
    -0.03294
    -0.04238
    -0.02351
     0.02839
     0.10387
    -0.00935
    -0.02351
     0.00480
    -0.01879
    -0.05653
     0.07085
     0.08972
    -0.00464
     0.01424
     0.03311
     0.10387
    -0.01879
     0.01895
    -0.09427
     0.13218
     0.13218
    -0.00464
    -0.04709
     0.04254
    -0.01407
     0.06613
    -0.02351
    -0.08484
    -0.03294
     0.03782
    -0.06125
    -0.00464
    -0.01407
    -0.00935
    -0.19334
    -0.10842
    -0.04238
    -0.04238
    -0.14145
    -0.10842
    -0.14145
    -0.15088
    -0.07540
    -0.12258
    -0.07540
    -0.11786
    -0.21221
    -0.10842
    -0.01407
    -0.10842
    -0.21693
    -0.10371
    -0.09427
     0.00480
     0.01895
     0.04726
     0.11331
     0.23125
     0.44826
     0.63697
     1.05213
     1.49087
     2.25042
     2.61839
     2.34005
     1.96264
     0.64640
    -0.73116
    -1.39163
    -1.44353
     0.41052
     1.23140
     0.34447
    -0.54245
    -1.54260
    -2.51916
    -2.85883
    -2.80694
    -2.75976
    -2.55218
    -3.21737
    -3.30701
    -2.72202
    -2.07098
    -0.63680
     0.30201
    -0.06125
    -0.55660
    -0.54245
    -0.26883
     0.13690
     0.45298
     0.91531
     0.91059
     1.17007
     1.38236
     1.55692
     1.51446
     1.34934
     1.22196
     1.04741
     1.12289
     0.96721
     0.87757
     0.71717
     0.63697
     0.48129
     0.53318
     0.44354
     0.31145
     0.17935
     0.26427
     0.25484
     0.21710
     0.15577
     0.11331
     0.05198
     0.16992
     0.18879
     0.17464
     0.09915
     0.16520
     0.05669
     0.15577
     0.07557
     0.14161
     0.10859
     0.07557
     0.03311
     0.08972
     0.13218
     0.02367
    -0.03294
    -0.04709
     0.10859
     0.08028
     0.02367
    -0.03766
     0.04726
    -0.00464
     0.05669
     0.08500
     0.06141
     0.06613
     0.08972
     0.16520
     0.16048
     0.25484
     0.08500
     0.14633
     0.15105
     0.16520
     0.10859
     0.10387
     0.20766
     0.16048
     0.10859
     0.18879
     0.04254
     0.05198
     0.00008
    -0.08484
     0.01895
     0.00480
    -0.16504
    -0.14145
    -0.10842
    -0.09899
    -0.18391
    -0.08012
    -0.12258
    -0.16504
    -0.14617
    -0.16975
    -0.02822
    -0.14617
    -0.10842
    -0.16975
    -0.09427
    -0.11314
    -0.09899
    -0.16504
    -0.11786
    -0.06125
    -0.16975
    -0.05653
    -0.17447
    -0.22637
    -0.17447
    -0.20278
    -0.25467
    -0.15560
    -0.21693
    -0.28298
    -0.24524
    -0.21693
    -0.20278
    -0.32072
    -0.18391
    -0.18862
    -0.15088
    -0.07068
     0.09915
     0.09915
     0.23125
     0.33976
     0.88229
     1.38236
     1.83998
     1.66071
     0.72661
    -0.30657
    -1.06611
    -0.94345
    -0.06596
     0.94362
     1.73619
     0.98608
    -0.93402
    -1.71715
    -1.74546
    -1.52373
    -1.45768
    -1.98606
    -1.84925
    -1.49070
    -1.58034
    -1.20293
    -1.07555
    -1.78320
    -2.49085
    -1.85397
    -1.24067
    -1.08970
    -0.23108
     0.23597
    -0.27354
    -0.24995
    -0.28298
    -0.01407
     0.40580
     0.72189
     1.00495
     1.06628
     1.17478
     1.27857
     1.20781
     1.30688
     1.21253
     1.08987
     0.96249
     0.93418
     0.89644
     0.73132
     0.59451
     0.51903
     0.49544
     0.51431
     0.38221
     0.30201
     0.32560
     0.30201
     0.11802
     0.24540
     0.17464
     0.14161
     0.10859
     0.15577
     0.12274
    -0.00464
    -0.00464
     0.03311
     0.09444
    -0.04709
     0.01895
    -0.03766
     0.01424
     0.00480
    -0.02351
     0.11331
     0.10859
     0.00008
     0.00008
     0.07557
     0.08972
     0.05669
    -0.00464
     0.13218
     0.17935
     0.12746
     0.14161
     0.08028
     0.04726
     0.13218
     0.11331
     0.11331
     0.16520
     0.12274
     0.09915
     0.16520
     0.22653
     0.14161
     0.15577
     0.13690
     0.05669
     0.24540
     0.20294
     0.12746
     0.05669
     0.03782
     0.13218
     0.01895
     0.12274
     0.00480
    -0.00464
    -0.06596
     0.07557
     0.00480
     0.01424
    -0.08955
     0.05669
    -0.04238
     0.04726
     0.00008
     0.00008
    -0.03294
     0.12746
     0.22181
     0.12274
     0.04726
    -0.10371
    -0.06125
     0.05198
     0.04254
     0.02367
     0.01424
     0.04726
     0.10859
     0.13218
     0.11802
    -0.02351
     0.03782
     0.08028
     0.04254
     0.07557
     0.11331
     0.01895
    -0.03294
     0.07085
     0.07085
     0.03311
    -0.03294
    -0.07540
    -0.01879
    -0.09427
     0.00008
    -0.08012
    -0.04709
    -0.05181
    -0.05653
    -0.13673
     0.00480
     0.00952
    -0.04709
     0.03782
     0.03782
     0.01424
    -0.03766
    -0.03294
    -0.04238
    -0.02822
     0.07085
     0.01424
    -0.06125
    -0.10371
    -0.04709
    -0.06596
    -0.04709
     0.05198
    -0.19334
    -0.15560
    -0.08955
    -0.08012
    -0.04709
    -0.08955
    -0.06125
    -0.01407
     0.09444
     0.23125
     0.25484
     0.25484
     0.41524
     0.61810
     0.84926
     1.00023
     1.30216
     1.53333
     2.09945
     2.76464
     3.48645
     3.31661
     1.95792
    -0.14145
    -3.12774
    -4.56663
    -4.16563
    -1.92945
    -0.20750
    -0.24052
    -1.17462
    -2.77863
    -4.05712
    -4.99122
    -4.92989
    -4.56663
    -3.54289
    -2.39178
    -1.41994
    -0.11314
     0.67943
     1.13704
     1.29273
     1.49559
     1.59466
     1.70788
     1.67958
     1.84941
     1.86357
     1.67486
     1.50502
     1.48615
     1.33519
     1.13233
     1.08515
     0.85870
     0.77850
     0.63225
     0.63225
     0.50016
     0.45298
     0.33504
     0.21238
     0.29258
     0.39165
     0.19351
     0.12274
     0.17464
     0.15577
     0.19351
     0.11802
     0.01424
     0.06613
     0.16048
     0.12274
     0.07557
     0.09915
     0.00952
    -0.04238
     0.00952
     0.13690
     0.00480
    -0.08484
     0.04254
     0.04726
     0.09444
     0.09444
     0.12274
     0.11331
     0.21710
     0.15105
     0.18407
     0.20766
     0.16520
     0.06613
     0.19823
     0.24540
     0.31145
     0.07557
     0.16520
     0.09915
     0.19351
     0.21238
     0.08500
     0.07085
     0.05198
     0.19351
     0.15105
     0.15577
     0.10859
     0.12274
     0.05669
     0.11331
     0.26899
     0.16520
     0.07557
     0.06613
     0.05669
     0.11802
     0.08500
     0.02367
    -0.01407
    -0.02822
    -0.01879
     0.00008
    -0.02822
    -0.07068
    -0.15560
    -0.02351
     0.03311
    -0.01879
    -0.03766
    -0.07068
    -0.05181
     0.03311
     0.03311
     0.02839
     0.06141
     0.12746
     0.04726
     0.16048
     0.18879
     0.09444
     0.04254
     0.14633
     0.17464
     0.26427
     0.19823
     0.13690
     0.22181
     0.19823
     0.26427
     0.21238
     0.29730
     0.24068
     0.29258
     0.34919
     0.29258
     0.37750
     0.31617
     0.31617
     0.42467
     0.43411
     0.33504
     0.35863
     0.33032
     0.34447
     0.37278
     0.30201
     0.35391
     0.31617
     0.29730
     0.24540
     0.31145
     0.25012
     0.19823
     0.07085
     0.06141
     0.32088
     0.08500
     0.08500
     0.00008
     0.09444
     0.10859
     0.04254
     0.07557
     0.28786
     0.52846
     0.61810
     0.82096
     1.43426
     2.44384
     3.12790
     3.45342
     3.10432
     2.44856
     1.50502
     0.49544
     0.20766
    -0.29713
     0.10387
     0.19823
     0.02367
    -0.01879
    -0.86797
    -2.16533
    -3.08056
    -3.39665
    -3.44854
    -2.79278
    -2.04739
    -1.65582
    -1.45296
    -1.01422
    -0.43866
     0.09444
     0.59923
     0.96721
     1.33990
     1.59466
     1.63240
     1.76921
     1.71260
     1.59466
     1.42954
     1.14176
     1.09458
     1.00495
     0.91059
     0.70773
     0.54262
     0.46242
     0.37278
     0.27843
     0.26899
     0.08028
     0.11331
     0.06613
     0.07557
     0.03782
     0.01424
    -0.13673
     0.01895
     0.00952
    -0.05181
    -0.05181
    -0.08012
    -0.01879
    -0.05653
     0.05669
    -0.09899
    -0.08484
    -0.09899
    -0.11314
    -0.08012
    -0.11314
    -0.10371
    -0.32072
    -0.27354
    -0.25939
    -0.28770
    -0.37733
    -0.44338
    -0.45753
    -0.51886
    -0.46225
    -0.41507
    -0.35846
    -0.53302
    -0.57076
    -0.63209
    -0.53302
    -0.50943
    -0.57547
    -0.61322
    -0.43394
    -0.37261
    -0.36790
    -0.39620
    -0.42451
    -0.54717
    -0.47640
    -0.41979
    -0.32072
    -0.32544
    -0.34431
    -0.34431
    -0.33487
    -0.24995
    -0.28770
    -0.49056
    -0.36318
    -0.33487
    -0.43394
    -0.40092
    -0.43394
    -0.46697
    -0.51414
    -0.45281
    -0.45753
    -0.45753
    -0.50943
    -0.47640
    -0.49527
    -0.45281
    -0.39620
    -0.63209
    -0.47169
    -0.48112
    -0.42923
    -0.49056
    -0.37733
    -0.49527
    -0.50471
    -0.50943
    -0.40092
    -0.36318
    -0.38677
    -0.32072
    -0.49527
    -0.41507
    -0.30185
    -0.39620
    -0.39148
    -0.34903
    -0.32544
    -0.37261
    -0.33487
    -0.35846
    -0.41979
    -0.35374
    -0.39620
    -0.37261
    -0.42923
    -0.44810
    -0.48112
    -0.38205
    -0.57076
    -0.54245
    -0.59434
    -0.52358
    -0.53773
    -0.64152
    -0.61322
    -0.62737
    -0.57547
    -0.63209
    -0.72172
    -0.61793
    -0.62265
    -0.67455
    -0.70757
    -0.73116
    -0.71229
    -0.74059
    -0.85854
    -0.76890
    -0.62737
    -0.74059
    -0.67926
    -0.67926
    -0.67926
    -0.43394
    -0.21693
     0.10387
     0.59451
     1.41539
     3.17036
     4.67059
     4.96780
     2.92976
    -1.26426
    -5.24598
    -5.31674
    -1.26426
     0.56620
     1.43426
     0.36806
    -2.01908
    -3.85426
    -4.42982
    -5.08558
    -4.25526
    -4.09015
    -3.55705
    -3.07113
    -2.39650
    -1.34917
    -0.53773
     0.26427
     0.71717
     1.09458
     1.38236
     1.48143
     1.48615
     1.49559
     1.39180
     1.27857
     1.10402
     0.98136
     0.79737
     0.59923
     0.58036
     0.50959
     0.33032
     0.25012
     0.27843
     0.14633
     0.04726
     0.10387
     0.07085
    -0.00935
    -0.00935
    -0.07068
    -0.12729
     0.03782
    -0.08955
    -0.14145
    -0.12258
    -0.18391
    -0.19334
    -0.19806
    -0.08012
    -0.27826
    -0.24995
    -0.24995
    -0.25939
    -0.25467
    -0.33487
    -0.33015
    -0.33015
    -0.28298
    -0.33959
    -0.27826
    -0.35374
    -0.31600
    -0.32544
    -0.33487
    -0.24052
    -0.25939
    -0.27826
    -0.28770
    -0.16975
    -0.26411
    -0.17447
    -0.34903
    -0.18862
    -0.15088
    -0.05181
    -0.09899
    -0.14145
    -0.08955
    -0.11314
    -0.12729
     0.04254
     0.03782
    -0.04238
     0.08972
     0.16992
     0.06613
     0.13218
     0.15105
     0.14161
     0.26899
     0.36334
     0.33504
     0.29258
     0.29730
     0.35863
     0.22653
     0.32560
     0.44826
     0.21238
     0.32560
     0.28786
     0.33032
     0.24068
     0.14161
     0.03782
     0.05669
     0.07085
     0.01424
    -0.16975
    -0.24995
    -0.17919
    -0.30185
    -0.35846
    -0.37733
    -0.49999
    -0.58491
    -0.59906
    -0.55189
    -0.59434
    -0.69342
    -0.70757
    -0.74059
    -0.58491
    -0.57547
    -0.67455
    -0.69342
    -0.67926
    -0.68870
    -0.64152
    -0.51886
    -0.48112
    -0.56604
    -0.52358
    -0.42451
    -0.31128
    -0.36790
    -0.38205
    -0.40092
    -0.28770
    -0.19334
    -0.26411
    -0.19806
    -0.27826
    -0.13673
    -0.09899
     0.10387
     0.26427
     0.40109
     0.46242
     0.87757
     1.40123
     1.67014
     0.91059
     0.07557
     0.18407
     0.48129
    -0.37733
    -1.02365
    -0.72644
    -0.37733
    -0.39620
    -0.98119
    -2.05211
    -2.87298
    -2.74561
    -2.37763
    -2.27856
    -2.36347
    -1.71715
    -1.14631
    -1.16990
    -1.25010
    -0.93402
    -0.53773
    -0.11786
     0.25956
     0.69830
     1.16535
     1.37765
     1.22196
     1.12761
     1.17950
     1.11817
     1.08043
     1.03325
     0.79737
     0.67943
     0.59923
     0.58979
     0.49072
     0.35863
     0.20766
     0.20766
     0.17464
     0.21238
     0.11331
     0.23125
     0.06141
    -0.01407
     0.00008
     0.02367
     0.01424
    -0.06596
    -0.04238
     0.00008
     0.05198
     0.10859
     0.10859
    -0.02351
    -0.04709
    -0.09427
    -0.03294
    -0.07540
    -0.09899
    -0.42451
    -0.16975
    -0.05653
    -0.02822
    -0.13201
    -0.16975
    -0.20750
    -0.15088
    -0.16504
    -0.17447
    -0.18862
    -0.22165
    -0.22165
    -0.05181
    -0.05653
    -0.14617
    -0.09427
    -0.07540
    -0.12258
    -0.15560
    -0.12729
    -0.16975
    -0.16032
    -0.11314
    -0.08955
    -0.12729
    -0.16504
    -0.23108
    -0.17447
    -0.12729
    -0.08484
    -0.19334
    -0.19806
    -0.12258
    -0.21221
    -0.10842
    -0.23580
    -0.15560
    -0.16032
    -0.16504
    -0.11786
    -0.11314
    -0.19806
    -0.24524
    -0.26411
    -0.10842
    -0.06125
    -0.16975
    -0.18862
    -0.20750
    -0.12258
    -0.17447
    -0.12729
    -0.14145
    -0.23580
    -0.16032
    -0.11786
    -0.16975
    -0.11786
    -0.16032
    -0.19806
    -0.07540
    -0.00935
    -0.09427
    -0.03766
    -0.12258
    -0.11314
    -0.11786
    -0.09899
    -0.11786
    -0.14617
    -0.17447
    -0.05653
    -0.05653
    -0.06596
    -0.13201
    -0.24995
    -0.28770
    -0.21693
    -0.20750
    -0.29241
    -0.25467
    -0.29713
    -0.35846
    -0.35374
    -0.32072
    -0.36318
    -0.47169
    -0.32072
    -0.41979
    -0.44338
    -0.43866
    -0.44810
    -0.48112
    -0.36318
    -0.26883
    -0.32072
    -0.33015
    -0.21221
    -0.26411
    -0.24995
    -0.17919
    -0.12729
     0.01424
     0.11331
     0.17464
     0.24540
     0.31617
     0.75019
     1.54276
     1.89659
     1.83526
     0.91531
    -0.04709
     0.56149
     0.73604
    -0.58491
    -1.57090
    -2.49557
    -1.83981
    -0.71700
    -0.43394
    -1.08027
    -1.75961
    -2.26440
    -2.47198
    -2.23138
    -1.77376
    -1.47655
    -1.12273
    -0.46697
     0.06613
     0.40580
     0.75491
     1.22196
     1.31632
     1.17478
     1.21253
     1.13233
     1.08043
     0.88229
     0.64640
     0.47657
     0.45770
     0.35863
     0.32088
     0.22181
     0.18407
     0.11802
     0.01424
     0.11331
     0.06613
     0.09915
     0.05198
     0.08500
     0.11331
     0.03782
     0.00480
    -0.08012
    -0.05181
     0.02839
    -0.17447
    -0.16975
    -0.20750
    -0.31600
    -0.24995
    -0.29241
    -0.32072
    -0.24052
    -0.30185
    -0.41979
    -0.35374
    -0.38677
    -0.35374
    -0.42451
    -0.41979
    -0.30657
    -0.35374
    -0.21221
    -0.35374
    -0.29713
    -0.29713
    -0.20278
    -0.30185
    -0.14617
    -0.07068
    -0.06596
    -0.18391
    -0.12258
     0.02367
    -0.09427
    -0.19334
    -0.03766
    -0.10371
    -0.12729
    -0.11786
    -0.18391
    -0.15560
    -0.18862
    -0.20750
    -0.15560
    -0.13673
    -0.19334
    -0.24995
    -0.15560
    -0.16975
    -0.12729
    -0.23580
    -0.10842
     0.07557
    -0.02822
    -0.02351
    -0.00935
    -0.02822
     0.04254
     0.06141
     0.11802
     0.07557
     0.12274
     0.14633
     0.10859
     0.17464
     0.22181
     0.03311
     0.07085
     0.11802
     0.10387
     0.13690
     0.10387
     0.01424
    -0.00464
     0.03311
     0.03311
     0.05669
     0.03311
     0.00952
    -0.03766
     0.06141
     0.10387
    -0.03766
    -0.10842
     0.08028
    -0.02822
     0.07557
     0.00480
     0.05669
    -0.08012
    -0.02822
     0.08972
     0.15577
     0.08028
     0.05669
     0.06141
     0.02367
     0.08028
     0.08972
    -0.01879
     0.15105
     0.06141
     0.04726
     0.16520
     0.16520
     0.12274
     0.10387
     0.11802
     0.16048
     0.24540
     0.25956
     0.32560
     0.41524
     0.51431
     0.58979
     0.69830
     1.05213
     1.54748
     2.10889
     2.38251
     2.65614
     2.55235
     1.82582
     0.04726
    -1.49542
    -1.11801
    -0.40092
    -0.38205
    -1.12273
    -1.18877
    -1.44353
    -2.33517
    -2.94375
    -3.18435
    -3.88257
    -4.16563
    -3.68914
    -2.82109
    -1.79735
    -0.78777
    -0.75003
    -0.41507
     0.07557
     0.59451
     1.02854
     1.45313
     1.79752
     2.01925
     1.97207
     2.16550
     2.14191
     2.07586
     1.95320
     1.75506
     1.50030
     1.43426
     1.22668
     1.06156
     1.01910
     0.80209
     0.68415
     0.55677
     0.51431
     0.40109
     0.27843
     0.29730
     0.25484
     0.16992
     0.10859
     0.16520
     0.17935
     0.06141
    -0.03766
     0.02839
     0.14161
     0.10387
    -0.00935
    -0.02822
    -0.09427
    -0.06125
    -0.03766
     0.01424
    -0.02822
    -0.18391
    -0.07540
    -0.10842
    -0.01879
    -0.13201
    -0.24995
    -0.13673
    -0.09427
    -0.11786
    -0.11786
    -0.10371
    -0.20750
    -0.15088
    -0.14145
    -0.11314
    -0.00935
    -0.16032
    -0.05181
    -0.06596
    -0.13673
    -0.16032
    -0.12729
    -0.08955
    -0.00935
    -0.05653
     0.00952
    -0.05653
    -0.16504
    -0.11786
    -0.21221
    -0.11786
     0.01424
    -0.00935
    -0.03294
    -0.00935
    -0.06125
    -0.06125
     0.01424
    -0.02822
     0.06141
     0.04726
     0.10387
     0.12746
     0.07557
     0.08028
     0.09915
     0.04254
     0.21710
     0.08500
     0.08972
     0.12746
     0.03311
     0.09915
     0.05669
     0.00480
     0.04254
     0.04254
     0.09444
     0.00952
    -0.01407
    -0.06596
     0.05669
    -0.04238
    -0.05181
     0.09915
    -0.13201
    -0.00464
    -0.02822
     0.10387
     0.02367
    -0.04709
     0.01424
    -0.00464
     0.08028
     0.07557
     0.08500
     0.06613
     0.04726
    -0.07068
     0.02367
     0.18407
     0.06141
    -0.15560
    -0.05653
     0.07557
     0.08028
    -0.03294
    -0.03766
    -0.15560
    -0.09427
    -0.16032
    -0.13201
    -0.15088
    -0.18391
    -0.11786
    -0.20750
    -0.15088
    -0.12729
    -0.24995
    -0.14145
    -0.07540
    -0.01407
     0.00480
     0.21238
     0.52375
     0.66528
     0.92475
     1.31632
     1.54276
     1.71260
     1.60409
     1.27857
     1.47200
     1.41539
     1.32575
     0.52846
     0.35391
     0.83039
     0.08028
    -2.30686
    -4.21281
    -4.65155
    -2.95790
    -0.65096
    -0.03766
    -1.16518
    -1.92473
    -2.58992
    -2.60879
    -2.04267
    -1.08970
     0.05669
     1.00967
     1.75034
     2.23155
     2.59009
     2.65142
     2.72218
     2.60896
     2.47215
     2.22683
     2.05227
     1.85413
     1.55220
     1.31160
     1.24555
     1.00967
     0.75963
     0.63225
     0.64169
     0.50959
     0.55677
     0.38693
     0.33504
     0.37750
     0.44354
     0.40109
     0.30673
     0.23125
     0.29258
     0.25012
     0.44354
     0.38693
     0.20294
     0.21238
     0.30673
     0.29258
     0.31617
     0.25484
     0.21238
     0.16992
     0.25484
     0.17464
     0.25012
     0.19823
     0.17935
     0.08972
     0.21238
     0.34919
     0.18879
     0.07557
     0.06613
     0.16048
     0.18879
     0.12274
     0.04254
     0.17464
     0.14161
     0.16520
     0.22181
     0.17935
     0.07085
    -0.01879
     0.07557
     0.15105
     0.14161
     0.05669
     0.00952
     0.00480
    -0.02822
    -0.07540
     0.00008
    -0.09899
    -0.11786
    -0.28298
    -0.22637
    -0.16032
    -0.16504
    -0.25467
    -0.32544
    -0.20750
    -0.23108
    -0.25939
    -0.16975
    -0.14617
    -0.19334
    -0.09899
    -0.06125
    -0.04238
     0.07557
     0.11802
     0.14633
     0.19823
     0.23597
     0.23597
     0.23597
     0.33504
     0.33504
     0.27843
     0.31617
     0.24068
     0.29730
     0.33032
     0.35391
     0.30201
     0.31617
     0.33976
     0.25012
     0.30201
     0.21238
     0.25956
     0.13218
     0.25012
     0.38693
     0.31145
     0.29258
     0.24540
     0.32088
     0.26427
     0.29258
     0.25012
     0.19823
     0.24540
     0.33032
     0.31145
     0.22181
     0.25956
     0.06613
     0.16520
     0.26427
     0.30673
     0.17464
     0.11802
     0.08500
     0.15105
     0.12274
     0.14161
     0.10859
     0.08972
     0.10859
     0.17935
     0.14161
     0.12274
     0.04726
    -0.05653
     0.11331
     0.08500
     0.09915
     0.14633
     0.08500
     0.06613
     0.07557
     0.09444
     0.06613
     0.13690
     0.06613
     0.03782
     0.05198
     0.04726
     0.02367
    -0.07540
     0.03782
     0.15105
     0.10387
     0.10387
     0.37750
     0.50016
     0.62282
     0.79265
     1.19366
     1.47672
     1.29744
     1.10874
     1.58051
     2.31175
     2.43441
     1.58051
     1.27386
     1.09930
     0.91059
     1.06628
     0.95777
    -0.26411
    -0.66511
    -0.47169
    -0.37733
    -0.66511
    -1.16518
    -1.63695
    -1.89642
    -1.62752
    -1.30671
    -1.17462
    -1.17462
    -0.91515
    -0.58491
    -0.30657
    -0.27354
    -0.29241
     0.06141
     0.34447
     0.49072
     0.40109
     0.45298
     0.39637
     0.39165
     0.23125
     0.33032
     0.21710
     0.11802
     0.13690
     0.17935
     0.08028
     0.12746
     0.06141
     0.00480
     0.01895
     0.04254
     0.06613
     0.10387
     0.00480
     0.03782
     0.05669
     0.19823
     0.09915
     0.07557
    -0.09427
     0.08972
     0.04726
     0.12274
     0.13690
     0.11802
     0.05198
     0.07557
     0.08972
     0.16048
     0.16520
     0.02367
     0.01895
     0.17935
     0.12746
     0.08972
     0.06613
     0.12274
     0.09915
     0.01895
     0.02367
     0.15105
     0.00008
    -0.03294
     0.01895
     0.00952
     0.01895
    -0.02351
    -0.06125
    -0.02351
    -0.11786
    -0.09899
    -0.08012
     0.05198
    -0.07540
    -0.08484
    -0.06125
    -0.06125
    -0.08012
    -0.03294
    -0.06596
    -0.07068
    -0.02351
    -0.02351
     0.06613
     0.08972
    -0.03294
     0.03311
    -0.09899
     0.07085
     0.12274
     0.09915
     0.09444
     0.06141
     0.08028
     0.03782
     0.16520
     0.08028
     0.11331
    -0.02822
     0.10859
     0.05198
     0.12746
     0.04254
     0.03782
     0.04726
     0.04726
     0.10859
     0.03782
     0.10859
     0.03311
     0.05669
     0.02367
     0.05198
     0.03782
     0.19823
     0.05198
     0.05198
     0.14161
     0.12746
     0.18879
    -0.00464
     0.13690
     0.13690
     0.14161
     0.18407
     0.21238
     0.22181
     0.22181
     0.15105
     0.27843
     0.27371
     0.34919
     0.27843
     0.23597
     0.25012
     0.41052
     0.26427
     0.40109
     0.38693
     0.30201
     0.41524
     0.49072
     0.54262
     0.43883
     0.34919
     0.48600
     0.53790
     0.50959
     0.55205
     0.48600
     0.50959
     0.48600
     0.45770
     0.62282
     0.51903
     0.45770
     0.38693
     0.38693
     0.30201
     0.23125
     0.08500
     0.09915
     0.10859
     0.11802
    -0.02351
    -0.01407
    -0.08012
     0.15105
     0.48129
     1.12289
     1.39180
     1.02854
     0.21238
    -0.71229
    -1.39163
    -1.25954
    -0.41036
     0.38693
     0.58979
    -0.22165
    -0.53302
    -0.75946
    -0.98591
    -1.26426
    -1.36804
    -2.11344
    -1.66526
    -0.93874
    -1.11801
    -1.98134
    -2.20307
    -1.97191
    -0.53773
     1.33047
     1.25027
     0.34919
    -0.26411
    -0.34431
     0.01424
     0.50959
     0.98608
     1.35877
     1.59466
     1.60409
     1.57107
     1.49559
     1.54276
     1.45785
     1.04269
     0.77378
     0.66056
     0.51903
     0.46713
     0.27371
     0.07557
    -0.07068
    -0.08955
     0.00952
    -0.00464
    -0.00935
    -0.05653
    -0.16032
    -0.08955
    -0.08955
     0.03311
    -0.17447
    -0.20278
    -0.10371
     0.00008
    -0.06596
    -0.18862
    -0.13201
    -0.18862
    -0.18391
    -0.09427
    -0.01407
     0.02367
    -0.14617
    -0.09427
     0.02367
    -0.07540
    -0.03766
    -0.06125
    -0.06596
    -0.01407
     0.00480
     0.07085
     0.06613
     0.03311
     0.01895
    -0.08484
     0.18879
     0.05669
     0.04726
    -0.00935
     0.05669
     0.05198
     0.12274
     0.04726
     0.10387
     0.08500
     0.14633
     0.05669
     0.12746
    -0.00464
     0.04726
     0.04726
     0.10387
     0.03782
     0.06141
     0.13690
     0.10859
     0.13690
     0.06613
    -0.03294
    -0.00935
     0.07085
     0.08500
     0.10859
     0.08028
     0.05669
     0.05669
     0.05669
     0.09915
     0.06613
     0.04726
     0.05198
     0.00952
     0.08500
     0.05669
     0.00480
     0.09444
     0.05669
     0.13690
     0.18879
     0.10859
     0.06141
    -0.00464
     0.10859
     0.06141
     0.08972
     0.17464
     0.09915
     0.01424
     0.03311
     0.22653
     0.13218
     0.07557
    -0.00464
     0.04726
     0.12746
     0.08028
     0.10859
     0.03311
    -0.00935
    -0.04238
     0.13218
     0.10859
     0.04726
    -0.04238
    -0.00935
     0.09915
     0.05198
    -0.00935
    -0.05181
    -0.01407
     0.05669
     0.02367
     0.08972
     0.07085
    -0.00935
    -0.02822
    -0.00935
     0.05669
     0.00008
     0.11331
    -0.01407
     0.04254
    -0.02351
    -0.00464
    -0.02822
     0.08972
    -0.01407
     0.05669
     0.03782
    -0.02822
    -0.02822
    -0.08484
    -0.03294
     0.01424
    -0.07068
     0.03782
     0.00480
     0.01895
    -0.05181
     0.00008
     0.01895
    -0.01879
     0.01895
     0.00008
     0.08972
     0.12746
     0.09915
     0.08500
     0.06141
     0.25484
     0.19823
     0.06141
     0.09915
     0.13218
     0.24540
     0.08972
     0.10859
     0.13690
     0.16992
     0.20766
     0.22653
     0.12274
    -0.02822
     0.09444
     0.00480
     0.08028
     0.22653
     0.03311
    -0.12729
    -0.08012
    -0.04238
     0.06613
     0.00008
    -0.16032
    -0.23108
    -0.19334
    -0.16032
    -0.17919
    -0.15560
    -0.28298
    -0.31600
    -0.30185
    -0.16032
    -0.22165
    -0.37733
    -0.29713
    -0.33015
    -0.37261
    -0.28770
    -0.05653
     0.08972
     0.02839
     0.08028
     0.31617
     0.76906
     1.15591
     1.31160
     2.32118
     3.95350
     4.25071
     3.59967
     1.77865
    -0.91043
    -1.78792
    -1.05668
     0.40580
     0.84926
    -0.24995
    -0.81608
    -1.23123
    -1.97191
    -2.63710
    -3.31173
    -3.59951
    -3.31645
    -3.04282
    -2.56633
    -1.99550
    -1.36804
    -0.67926
    -0.13201
     0.28314
     0.43883
     0.75491
     0.78794
     0.86814
     0.86342
     0.81152
     0.62282
     0.55677
     0.56149
     0.58507
     0.36806
     0.29730
     0.27371
     0.26427
     0.24068
     0.21710
     0.16520
     0.07557
     0.08028
     0.08028
     0.13218
     0.08028
     0.00480
    -0.08012
    -0.04238
     0.07557
     0.02839
    -0.02351
    -0.01407
    -0.09899
    -0.02351
     0.03311
     0.01424
    -0.05181
    -0.04709
    -0.06596
    -0.06596
    -0.05653
    -0.00935
    -0.09427
    -0.12729
    -0.12729
     0.05198
    -0.02822
    -0.05181
    -0.10371
    -0.17447
    -0.08955
    -0.06125
    -0.02822
    -0.01407
    -0.02351
    -0.08484
    -0.04238
    -0.04238
     0.04254
    -0.15088
    -0.09427
    -0.01879
     0.00008
    -0.00464
    -0.02822
    -0.08484
    -0.03294
    -0.16504
     0.08028
     0.07557
     0.00008
     0.00952
    -0.11786
    -0.05653
     0.00480
    -0.03766
    -0.02822
     0.12274
     0.08500
     0.04254
     0.01424
     0.08028
     0.07557
     0.08972
    -0.00464
     0.06141
     0.08500
     0.04726
     0.06613
     0.07557
     0.05198
    -0.03294
     0.12746
     0.17935
     0.05669
    -0.02351
     0.06613
    -0.02351
     0.00008
     0.03782
     0.07085
     0.02367
     0.03311
     0.00952
     0.04254
     0.10387
     0.04726
    -0.07540
    -0.12258
    -0.03294
     0.03311
    -0.01407
     0.06141
    -0.08955
    -0.03766
    -0.03294
    -0.02822
    -0.04238
    -0.03294
    -0.05653
    -0.11786
    -0.06596
    -0.03294
    -0.03294
    -0.13201
    -0.05653
     0.03782
     0.05669
     0.01424
     0.04726
    -0.06125
    -0.08484
    -0.19334
     0.04254
     0.07085
     0.00008
    -0.08012
    -0.05653
     0.00952
     0.03782
    -0.09899
    -0.04238
    -0.02351
    -0.08012
    -0.12258
     0.02839
     0.02839
    -0.00935
    -0.05181
     0.08028
     0.10859
     0.16520
     0.06613
     0.01895
     0.12274
     0.15105
     0.12746
     0.05198
     0.19823
     0.25956
     0.16520
     0.23597
     0.25484
     0.14161
     0.15105
     0.17464
     0.12746
     0.31145
     0.18407
     0.08028
     0.11331
     0.09444
     0.05669
     0.05669
     0.13690
     0.16520
    -0.01407
    -0.01407
     0.02839
     0.00480
    -0.02351
    -0.09427
    -0.08955
     0.07085
     0.31617
     0.66528
     1.10402
     1.50974
     1.81167
     2.50045
     1.99094
     1.30688
     0.35391
     0.27843
     1.20309
     0.89172
    -0.43866
    -1.01422
     0.14633
     0.90116
    -0.48584
    -2.99564
    -3.46269
    -2.42480
    -2.04267
    -1.83038
    -1.66526
    -1.51901
    -1.23123
    -1.01422
    -0.62265
    -0.26411
     0.18407
     0.53790
     0.94834
     1.28801
     1.47200
     1.58994
     1.46256
     1.44841
     1.35877
     1.24555
     1.06156
     0.95305
     0.68415
     0.54733
     0.56149
     0.45298
     0.43411
     0.16992
     0.12274
     0.16520
     0.22653
     0.23125
     0.06141
     0.05669
     0.01895
     0.14633
    -0.03294
     0.01424
    -0.02351
    -0.05181
     0.00008
     0.00952
     0.05669
     0.01424
    -0.05653
    -0.05653
    -0.12258
    -0.03294
    -0.02351
    -0.04238
    -0.05653
    -0.05181
    -0.14145
    -0.03766
     0.04254
    -0.08484
    -0.04238
    -0.00464
    -0.14145
    -0.08484
    -0.10842
    -0.12258
    -0.08955
    -0.03766
    -0.16032
    -0.10371
    -0.03294
    -0.12729
    -0.11786
    -0.15560
    -0.13673
    -0.15560
    -0.11314
    -0.07540
     0.01424
    -0.10371
    -0.05653
    -0.12258
     0.00952
     0.02839
     0.06141
     0.00480
     0.00480
    -0.05653
     0.04726
    -0.00935
     0.03311
     0.09915
     0.01424
     0.03782
     0.12746
     0.06141
    -0.03766
    -0.00464
     0.02367
     0.01424
     0.10387
     0.03782
    -0.00935
    -0.01879
     0.07085
     0.08500
     0.10859
     0.19351
     0.01895
     0.03782
     0.10387
     0.11331
     0.19351
     0.12274
     0.06613
     0.12274
     0.21238
     0.20294
     0.16048
     0.14161
     0.11802
     0.16992
     0.15105
     0.28314
     0.16520
     0.13690
     0.22181
     0.23125
     0.26427
     0.24540
     0.21710
     0.25484
     0.28786
     0.28314
     0.28314
     0.32088
     0.30673
     0.23597
     0.19351
     0.43883
     0.36806
     0.23597
     0.25956
     0.25484
     0.23597
     0.33976
     0.25012
     0.19351
     0.22181
     0.22181
     0.24540
     0.36334
     0.24540
     0.24068
     0.15577
     0.16048
     0.24540
     0.14161
     0.15105
     0.19351
     0.21710
     0.10859
     0.19351
     0.25956
     0.22653
     0.30673
     0.24068
     0.14161
     0.25956
     0.22653
     0.27843
     0.38693
     0.41996
     0.43411
     0.40580
     0.41052
     0.54262
     0.40109
     0.46713
     0.27843
     0.41052
     0.41052
     0.47657
     0.43883
     0.31145
     0.30201
     0.31617
     0.33032
     0.28314
     0.26899
     0.01895
    -0.01407
     0.00008
    -0.00464
    -0.04238
    -0.24052
    -0.43394
    -0.26883
    -0.14617
     0.09444
     0.56149
     1.27857
     2.53348
     4.49131
     6.55766
     6.94922
     4.05257
    -0.35374
    -2.01908
    -0.80664
     0.79737
     2.50517
     2.93448
     2.06643
     0.57092
    -1.09442
    -2.19836
    -2.84940
    -3.80708
    -3.83067
    -3.61366
    -3.03810
    -2.59936
    -1.96247
    -1.42937
    -0.80664
    -0.19334
     0.13690
     0.28314
     0.55677
     0.64640
     0.82568
     0.83511
     0.70302
     0.70773
     0.44826
     0.43411
     0.52846
     0.38221
     0.20294
     0.17464
     0.24540
     0.11331
     0.03782
     0.02367
    -0.08012
    -0.02822
    -0.16504
    -0.16504
    -0.20278
    -0.26883
    -0.31128
    -0.26411
    -0.19806
    -0.20750
    -0.33487
    -0.25939
    -0.29713
    -0.16975
    -0.25467
    -0.30185
    -0.30657
    -0.33015
    -0.18391
    -0.13673
    -0.08955
    -0.23108
    -0.22165
    -0.24524
     0.01895
     0.17935
    -0.02822
    -0.21221
    -0.12729
    -0.07068
    -0.05181
    -0.00935
    -0.08484
    -0.04709
    -0.01879
     0.01424
     0.01424
    -0.07068
    -0.14617
    -0.32544
    -0.14145
    -0.07540
    -0.13673
    -0.21221
    -0.18391
    -0.17447
    -0.18862
    -0.09899
    -0.13673
    -0.20750
    -0.18391
    -0.13201
    -0.12258
    -0.03294
    -0.16032
    -0.24052
    -0.25939
    -0.03766
     0.07557
     0.02839
    -0.08484
    -0.15088
    -0.15560
    -0.09899
    -0.06596
    -0.04709
    -0.07540
    -0.15560
    -0.14617
    -0.02822
     0.03782
    -0.07068
    -0.19334
    -0.05653
    -0.12729
    -0.09427
    -0.11786
    -0.11786
    -0.07540
    -0.11786
    -0.11314
    -0.14145
    -0.02822
    -0.00464
    -0.02822
    -0.13201
    -0.06125
    -0.09427
    -0.20278
    -0.05181
    -0.00935
    -0.02822
    -0.08955
     0.01895
     0.07557
     0.00008
     0.07085
    -0.11786
    -0.08012
     0.01424
     0.03782
     0.02839
     0.03782
     0.00008
    -0.10371
     0.00952
     0.12746
     0.11331
    -0.07068
    -0.05181
     0.02367
     0.02839
    -0.04238
     0.02839
    -0.05181
     0.01424
    -0.00935
     0.12274
     0.04726
     0.06613
    -0.12258
    -0.14617
     0.07085
     0.04726
     0.01895
    -0.04238
    -0.03766
    -0.07068
     0.04254
     0.14633
     0.03782
    -0.02351
    -0.11786
    -0.15088
    -0.04709
    -0.05653
    -0.10842
    -0.24052
    -0.14145
    -0.09427
    -0.15088
    -0.15560
    -0.25467
    -0.29713
    -0.32072
    -0.36318
    -0.31128
    -0.35374
    -0.39620
    -0.52830
    -0.48584
    -0.41036
    -0.28770
    -0.33487
    -0.45281
    -0.57076
    -0.56604
    -0.47169
    -0.34431
    -0.18862
     0.58979
     1.63240
     2.80238
     4.01011
     4.70361
     3.62798
     3.41568
     3.04299
     3.41568
     1.43897
    -0.98119
    -0.92930
    -0.46225
     0.33976
     1.32575
     0.90588
    -0.57076
    -2.36347
    -3.79765
    -4.32131
    -4.52889
    -4.14204
    -3.26455
    -2.50972
    -1.70300
    -1.12744
    -0.63680
     0.00008
     0.44826
     0.48129
     0.53790
     0.62753
     0.63225
     0.70302
     0.59451
     0.47185
     0.46242
     0.40109
     0.25956
     0.31617
     0.24540
     0.11331
    -0.03294
     0.03311
     0.07557
     0.04726
    -0.01407
     0.00952
    -0.15088
    -0.16032
    -0.13673
     0.01424
    -0.03766
    -0.16975
    -0.19334
    -0.15560
    -0.18862
    -0.11786
    -0.17919
    -0.21693
    -0.16504
    -0.21693
    -0.13673
    -0.20278
    -0.13201
    -0.37261
    -0.35374
    -0.28298
    -0.16975
    -0.18391
    -0.28770
    -0.35846
    -0.26411
    -0.19806
    -0.27354
    -0.18391
    -0.16975
    -0.25467
    -0.28770
    -0.15088
    -0.23580
    -0.18391
    -0.21221
    -0.24052
    -0.18862
    -0.09427
    -0.17919
    -0.08012
    -0.23108
    -0.22637
    -0.29241
    -0.26411
    -0.22637
    -0.17447
    -0.23108
    -0.23580
    -0.19334
    -0.13673
    -0.18391
    -0.17447
    -0.21693
    -0.17919
    -0.20750
    -0.23580
    -0.16975
    -0.17919
    -0.10371
    -0.32544
    -0.18862
    -0.01407
    -0.08484
    -0.16504
    -0.22637
    -0.14617
    -0.23580
    -0.14617
    -0.16032
    -0.05653
    -0.07540
    -0.16504
    -0.08484
    -0.11786
    -0.00935
    -0.14145
    -0.15088
    -0.10842
     0.00952
    -0.13673
    -0.06125
    -0.07540
    -0.10842
    -0.13673
    -0.08012
     0.03782
    -0.00935
    -0.15560
    -0.19334
    -0.16504
    -0.16975
    -0.16504
    -0.16975
    -0.21221
    -0.22165
    -0.19806
    -0.17919
    -0.12729
    -0.18862
    -0.38677
    -0.24995
    -0.28298
    -0.25467
    -0.16504
    -0.28298
    -0.24524
    -0.20750
    -0.11786
    -0.12258
    -0.08012
    -0.08012
    -0.15088
    -0.15088
    -0.09427
     0.00008
    -0.04709
    -0.05181
    -0.07540
     0.00952
     0.16992
     0.09444
     0.07557
    -0.02822
     0.00008
     0.00480
     0.05669
     0.04726
     0.02367
    -0.00935
     0.00480
     0.04254
     0.05198
    -0.01407
    -0.15560
    -0.19806
    -0.21693
    -0.15088
    -0.23108
    -0.40092
    -0.39620
    -0.28770
    -0.28298
     0.17464
     0.70302
     1.44841
     2.65142
     4.34035
     5.32634
     4.84514
     3.34492
     2.28344
     0.40109
    -1.16518
     0.16520
     2.04284
     2.56650
     1.18894
     0.14633
    -0.79249
    -1.60865
    -2.68899
    -3.40608
    -3.72217
    -3.52402
    -3.25983
    -2.76920
    -1.94360
    -1.27841
    -0.63209
    -0.08955
     0.30201
     0.60866
     0.92475
     1.10874
     1.36349
     1.34934
     1.22668
     1.22668
     1.31160
     1.19837
     1.05684
     0.83039
     0.69830
     0.75491
     0.75491
     0.59451
     0.41996
     0.39165
     0.20766
    -0.02351
     0.06141
    -0.05653
    -0.25467
    -0.33959
    -0.33487
    -0.38677
    -0.39148
    -0.53773
    -0.63209
    -0.63209
    -0.61322
    -0.51886
    -0.41979
    -0.60850
    -0.55189
    -0.61793
    -0.54717
    -0.39620
    -0.37261
    -0.37261
    -0.32072
    -0.23580
    -0.33487
    -0.19334
    -0.29713
    -0.21693
    -0.15560
    -0.12258
    -0.08484
    -0.07540
    -0.12258
    -0.13673
    -0.10371
     0.00480
     0.10859
    -0.03766
    -0.02351
     0.00480
     0.01424
     0.03782
    -0.03294
    -0.03766
    -0.03294
     0.07085
     0.01424
    -0.04709
     0.10859
     0.03782
    -0.04238
    -0.09427
     0.00480
    -0.08012
    -0.12258
    -0.07540
    -0.03294
    -0.06125
    -0.11786
    -0.07540
    -0.09427
     0.00952
     0.01424
    -0.08484
    -0.08955
    -0.14617
    -0.10842
    -0.06125
     0.04254
    -0.04709
    -0.06596
     0.03782
     0.05669
     0.02839
    -0.01407
    -0.01879
    -0.08012
     0.03311
     0.11331
     0.06613
     0.07557
    -0.00935
     0.00480
     0.06141
     0.26899
     0.24540
     0.04254
